# Supplementary material for: In silico spectral libraries by deep learning facilitate data-independent acquisition proteomics
Source: Nat Commun. 2020 Jan 9;11:146. doi: 10.1038/s41467-019-13866-z (PMC6952453; doi:10.1038/s41467-019-13866-z)
Supplement: Supplementary file 3 — Supplementary Data 1 [file 41467_2019_13866_MOESM3_ESM.xlsx]

## Sheet: DDA_Precursors
HeLa1 data DIA analysis by DDA library, DeepDIA predicted library, and Prosit predicted library, for Figure 3a-c. Only precursors quantified in all replicates are considered for coefficient of variation calculation.
Precursor	StrippedSequence	ProteinAccessions	Quantity Run 1	Quantity Run 2	Quantity Run 3
_MQLVQESEEK_.2	MQLVQESEEK	A0A0B4J2F0	46564	42804.6	40182.2
_VPEGVAGAPNEAALLALMER_.3	VPEGVAGAPNEAALLALMER	A0AV96	89526.2	89032.9	87722
_VPEGVAGAPNEAALLALMER_.2	VPEGVAGAPNEAALLALMER	A0AV96	89598.2	77827.5	83014.4
_LFIGGIPK_.2	LFIGGIPK	A0AV96	162264	166596	158724
_SFGQFNPGC[Carbamidomethyl (C)]VER_.2	SFGQFNPGCVER	A0AV96	115376	132047	129139
_GFAFVEYESHR_.3	GFAFVEYESHR	A0AV96	110740	117787	119368
_PITPVYTVAPNVQR_.2	PITPVYTVAPNVQR	A0AV96	115043	112801	104932
_DVYEDELVPVFEAVGR_.2	DVYEDELVPVFEAVGR	A0AV96	53502.4	78820.7	76770.2
_DYAFVHFTSR_.2	DYAFVHFTSR	A0AV96	61442.4	53774.2	58728.9
_YGGPPPGWEGPHPQRGC[Carbamidomethyl (C)]EVFVGK_.2	YGGPPPGWEGPHPQRGCEVFVGK	A0AV96	67999.3	46984.4	25206.1
_IPTAGIYGASYVPFAAPATATIATLQK_.3	IPTAGIYGASYVPFAAPATATIATLQK	A0AV96	48986.8	44309.6	38832.4
_LLGVC[Carbamidomethyl (C)]C[Carbamidomethyl (C)]SVDNC[Carbamidomethyl (C)]R_.2	LLGVCCSVDNCR	A0AV96	38497.7	38139.3	40934.1
_ELNNYEIRPGR_.3	ELNNYEIRPGR	A0AV96	52966.7	52565.1	56570.9
_TAEDSTAAMSSDSAAGSSAK_.2	TAEDSTAAMSSDSAAGSSAK	A0AV96	Filtered	27740.9	Filtered
_NLMIETTEDTIKK_.2	NLMIETTEDTIKK	A0AV96	Filtered	Filtered	12797.3
_GYELVPNLEIPTVNPVAIKPGTVAIPAIGAQYSMFPAAPAPK_.3	GYELVPNLEIPTVNPVAIKPGTVAIPAIGAQYSMFPAAPAPK	A0AV96	Filtered	Filtered	8407.67
_TVFFESLER_.2	TVFFESLER	A0AVT1	384225	394199	407599
_NFALLGVGTSK_.2	NFALLGVGTSK	A0AVT1	253941	259092	277999
_LETGQFLTFR_.2	LETGQFLTFR	A0AVT1	242840	226743	234273
_NLVLAGIK_.2	NLVLAGIK	A0AVT1	182095	186806	184037
_FISADVHGIWSR_.3	FISADVHGIWSR	A0AVT1	125730	119397	129899
_FISADVHGIWSR_.2	FISADVHGIWSR	A0AVT1	57796.3	55978.5	63504.1
_SFPAAIEHTIQWAR_.2	SFPAAIEHTIQWAR	A0AVT1	119581	128544	113474
_SFPAAIEHTIQWAR_.3	SFPAAIEHTIQWAR	A0AVT1	57458.9	55565.3	57656.5
_QDVIITALDNVEAR_.2	QDVIITALDNVEAR	A0AVT1	182318	162514	75235.1
_MYSIEPADR_.2	MYSIEPADR	A0AVT1	147235	132806	123032
_VVQTDETAR_.2	VVQTDETAR	A0AVT1	123831	128253	132372
_SYTAADATLK_.2	SYTAADATLK	A0AVT1	129829	115144	115573
_YQC[Carbamidomethyl (C)]VVLTEMK_.2	YQCVVLTEMK	A0AVT1	49892.5	55670.3	188193
_DKFESSFSHKPSLFNK_.4	DKFESSFSHKPSLFNK	A0AVT1	44079.3	46242.4	40749.5
_DKFESSFSHKPSLFNK_.3	DKFESSFSHKPSLFNK	A0AVT1	35876.5	35125.9	36569
_RPPSPIK_.2	RPPSPIK	A0AVT1	64583.4	79182.5	57909.6
_VC[Carbamidomethyl (C)]PTTETIYNDEFYTK_.2	VCPTTETIYNDEFYTK	A0AVT1	66779.3	62604.6	63296.9
_FWQTYSSAEEVLQK_.2	FWQTYSSAEEVLQK	A0AVT1	61966.8	59690.7	64948.9
_AVTIHDTEK_.2	AVTIHDTEK	A0AVT1	55418.3	57212.5	59939.4
_ALQLLHC[Carbamidomethyl (C)]FPLDIR_.3	ALQLLHCFPLDIR	A0AVT1	48265.1	52655.3	48452.3
_EDFTLLDFINAVK_.2	EDFTLLDFINAVK	A0AVT1	41093.3	51195.8	36868
_IDAHLNK_.2	IDAHLNK	A0AVT1	40264.6	39990.4	31226.7
_KPNVGC[Carbamidomethyl (C)]QQDSEELLK_.3	KPNVGCQQDSEELLK	A0AVT1	40150.3	69185.7	61318.8
_KPNVGC[Carbamidomethyl (C)]QQDSEELLK_.2	KPNVGCQQDSEELLK	A0AVT1	3750.48	Filtered	5215.7
_IQSGHSLEGC[Carbamidomethyl (C)]FQVIK_.3	IQSGHSLEGCFQVIK	A0AVT1	80235	101779	115437
_IQSGHSLEGC[Carbamidomethyl (C)]FQVIK_.2	IQSGHSLEGCFQVIK	A0AVT1	Filtered	Filtered	110972
_MLYVPVMPGHAK_.3	MLYVPVMPGHAK	A0AVT1	Filtered	36926.5	33279.1
_NLPIMSTASVEIDDALYSR_.2	NLPIMSTASVEIDDALYSR	A0AVT1	71395.1	Filtered	Filtered
_KINDFC[Carbamidomethyl (C)]R_.2	KINDFCR	A0AVT1	37499.7	Filtered	Filtered
_SDLQMAVLSFEK_.2	SDLQMAVLSFEK	A0AVT1	Filtered	36425.8	Filtered
_VLVALASEELAK_.2	VLVALASEELAK	A0FGR8	1.01536e+06	1.00382e+06	1.007e+06
_ALALLEDEER_.2	ALALLEDEER	A0FGR8	507149	510886	504809
_ITVPLVSEVQIAQLR_.2	ITVPLVSEVQIAQLR	A0FGR8	279358	307497	313821
_ITVPLVSEVQIAQLR_.3	ITVPLVSEVQIAQLR	A0FGR8	34814.2	30707.3	30780.1
_AC[Carbamidomethyl (C)]DLPAWVHFPDTER_.3	ACDLPAWVHFPDTER	A0FGR8	274518	267876	260013
_AC[Carbamidomethyl (C)]DLPAWVHFPDTER_.2	ACDLPAWVHFPDTER	A0FGR8	69381.9	60275.9	63284.1
_VGNQIFQSR_.2	VGNQIFQSR	A0FGR8	321703	306530	318108
_LLDEWFTLDEVPK_.2	LLDEWFTLDEVPK	A0FGR8	296593	296540	282219
_SSSSLLASPGHISVK_.3	SSSSLLASPGHISVK	A0FGR8	117205	127079	125488
_SSSSLLASPGHISVK_.2	SSSSLLASPGHISVK	A0FGR8	109984	108042	98058.3
_LEWLTLMPNASNLDK_.2	LEWLTLMPNASNLDK	A0FGR8	223828	216822	226749
_VDVGQQPLR_.2	VDVGQQPLR	A0FGR8	201781	206575	210216
_ETIEPAVR_.2	ETIEPAVR	A0FGR8	202895	204090	201708
_IHFIEAQDLQGK_.3	IHFIEAQDLQGK	A0FGR8	81687.4	73994.4	83865.8
_IHFIEAQDLQGK_.2	IHFIEAQDLQGK	A0FGR8	76366	82783.8	69142.2
_FQLSNSGPNSTIK_.2	FQLSNSGPNSTIK	A0FGR8	150430	152590	145760
_GANTHLSTFSFTK_.2	GANTHLSTFSFTK	A0FGR8	78017.1	68911.8	84208.1
_GANTHLSTFSFTK_.3	GANTHLSTFSFTK	A0FGR8	58669.7	54825	56715.5
_ISSNPNPVVQMSVGHK_.3	ISSNPNPVVQMSVGHK	A0FGR8	86399.4	93596.2	90945.9
_ISSNPNPVVQMSVGHK_.2	ISSNPNPVVQMSVGHK	A0FGR8	30835.1	25939.3	24759.3
_TNEPVWEENFTFFIHNPK_.3	TNEPVWEENFTFFIHNPK	A0FGR8	62365.5	66206.5	63922.1
_TNEPVWEENFTFFIHNPK_.2	TNEPVWEENFTFFIHNPK	A0FGR8	85063.3	33744.6	39848.3
_DKGLLGK_.2	DKGLLGK	A0FGR8	70572	83688.3	86605.5
_NLIAFSEDGSDPYVR_.2	NLIAFSEDGSDPYVR	A0FGR8	56301.5	54390.3	55839.6
_RQDLEVEVR_.2	RQDLEVEVR	A0FGR8	50473.3	50838.6	61441.3
_VPLSQLLTSEDMTVSQR_.2	VPLSQLLTSEDMTVSQR	A0FGR8	43769.7	42433.2	45914.3
_NSGGFLSK_.1	NSGGFLSK	A0FGR8	6151.1	7325.6	8982.21
_AQPPEAGPQGLHDLGR_.3	AQPPEAGPQGLHDLGR	A0FGR8	281092	277018	278727
_AQPPEAGPQGLHDLGR_.2	AQPPEAGPQGLHDLGR	A0FGR8	Filtered	16848.9	13717.3
_LIVVVHAC[Carbamidomethyl (C)]R_.3	LIVVVHACR	A0FGR8	23619.7	20220.4	Filtered
_SIQIHGTMR_.2	SIQIHGTMR	A0FGR8	19173.6	21184.2	Filtered
_TLDVAVK_.1	TLDVAVK	A0FGR8	50341	42774.9	27832.2
_VYTENVDKR_.2	VYTENVDKR	A0FGR8	28712	27200.5	24497.8
_EPTPSIASDISLPIATQELR_.2	EPTPSIASDISLPIATQELR	A0FGR8	157775	Filtered	Filtered
_EPTPSIASDISLPIATQELR_.3	EPTPSIASDISLPIATQELR	A0FGR8	Filtered	147386	Filtered
_RQDLEVEVRDEQHQC[Carbamidomethyl (C)]SLGNLK_.4	RQDLEVEVRDEQHQCSLGNLK	A0FGR8	26591.4	Filtered	18843.4
_GKSDPYGIIR_.2	GKSDPYGIIR	A0FGR8	29967.5	Filtered	Filtered
_DEQHQC[Carbamidomethyl (C)]SLGNLK_.2	DEQHQCSLGNLK	A0FGR8	7857.03	Filtered	7291.48
_ERPPDHQHSAQVK_.3	ERPPDHQHSAQVK	A0FGR8	Filtered	8572.23	Filtered
_ILAIELENLK_.2	ILAIELENLK	A0MZ66	225550	234409	253564
_KILAIELENLK_.2	KILAIELENLK	A0MZ66	195095	138548	150418
_KILAIELENLK_.3	KILAIELENLK	A0MZ66	24664.4	23216.7	23290.4
_GC[Carbamidomethyl (C)]ESAVDELK_.2	GCESAVDELK	A0MZ66	172929	185415	177109
_TVLNSEVLEQR_.2	TVLNSEVLEQR	A0MZ66	155867	140283	142991
_KLEEFQK_.2	KLEEFQK	A0MZ66	143109	133074	132926
_LTQQLEEER_.2	LTQQLEEER	A0MZ66	114297	117362	120491
_LVEVIEEVNK_.2	LVEVIEEVNK	A0MZ66	107907	120937	116428
_TLEAEFNSPSPPTPEPGEGPR_.2	TLEAEFNSPSPPTPEPGEGPR	A0MZ66	88253.5	100663	115992
_ISMLYMAK_.2	ISMLYMAK	A0MZ66	91003.8	95041.8	87699.3
_VTFQPPSSIGC[Carbamidomethyl (C)]R_.2	VTFQPPSSIGCR	A0MZ66	55373.6	71725.2	109865
_HSVDELQK_.2	HSVDELQK	A0MZ66	69787.6	73485.6	72971.6
_VTAEADSSSPTGILATSESK_.2	VTAEADSSSPTGILATSESK	A0MZ66	69564.4	61145.4	73845.7
_EQAIGEYEDLR_.2	EQAIGEYEDLR	A0MZ66	59488.6	60641.5	57709.8
_EQAIGEYEDLRAENQK_.3	EQAIGEYEDLRAENQK	A0MZ66	57933.9	54737.4	55980.8
_EQAIGEYEDLRAENQK_.2	EQAIGEYEDLRAENQK	A0MZ66	Filtered	5906.04	5635.82
_ATQPETTEEVTDLKR_.3	ATQPETTEEVTDLKR	A0MZ66	96326.4	93630	80874.4
_ATQPETTEEVTDLKR_.2	ATQPETTEEVTDLKR	A0MZ66	Filtered	Filtered	4586.43
_KLEGC[Carbamidomethyl (C)]TSSK_.2	KLEGCTSSK	A0MZ66	Filtered	69817.4	44712.9
_GVHLRPVNQTAR_.3	GVHLRPVNQTAR	A0MZ66	35239.3	42153.7	42269.5
_SMPVLGSVSSVTK_.2	SMPVLGSVSSVTK	A0MZ66	Filtered	Filtered	96824
_AESFAQEMFIEQNK_.2	AESFAQEMFIEQNK	A0MZ66	Filtered	85599.4	Filtered
_LFDNTVGAYR_.2	LFDNTVGAYR	A0PJW6	191439	188928	196054
_DGHPVVVNILIGR_.2	DGHPVVVNILIGR	A1L0T0	472885	468844	416905
_DGHPVVVNILIGR_.3	DGHPVVVNILIGR	A1L0T0	427427	429954	398254
_AAVETLGVPC[Carbamidomethyl (C)]FLGGMAR_.2	AAVETLGVPCFLGGMAR	A1L0T0	670539	679541	639370
_LVEGLQGQTWAPDWVEELR_.3	LVEGLQGQTWAPDWVEELR	A1L0T0	147322	141222	135177
_LVEGLQGQTWAPDWVEELR_.2	LVEGLQGQTWAPDWVEELR	A1L0T0	147645	125274	144396
_GALQAVDQLSLFR_.2	GALQAVDQLSLFR	A1L0T0	232378	284839	288584
_VLHDAQQQC[Carbamidomethyl (C)]R_.2	VLHDAQQQCR	A1L0T0	84201.4	84760.6	85384.5
_VLHDAQQQC[Carbamidomethyl (C)]R_.3	VLHDAQQQCR	A1L0T0	46496.1	41739.1	44139.8
_FIFTLVGGHISPLLVAC[Carbamidomethyl (C)]EK_.3	FIFTLVGGHISPLLVACEK	A1L0T0	34526.4	31133.2	31306.1
_EQVPSLGSNVAC[Carbamidomethyl (C)]GLAYTDYHK_.3	EQVPSLGSNVACGLAYTDYHK	A1L0T0	274210	294815	282587
_EQVPSLGSNVAC[Carbamidomethyl (C)]GLAYTDYHK_.2	EQVPSLGSNVACGLAYTDYHK	A1L0T0	43671.6	Filtered	40315.6
_HGGENVAAVLR_.2	HGGENVAAVLR	A1L0T0	101514	97355	96506.5
_HGGENVAAVLR_.3	HGGENVAAVLR	A1L0T0	205959	174048	Filtered
_GALQAVDQLSLFRPLC[Carbamidomethyl (C)]K_.3	GALQAVDQLSLFRPLCK	A1L0T0	223650	200963	198474
_GALQAVDQLSLFRPLC[Carbamidomethyl (C)]K_.2	GALQAVDQLSLFRPLCK	A1L0T0	Filtered	Filtered	59706.4
_LGLFYQLLHK_.3	LGLFYQLLHK	A1L0T0	22285.3	26313.6	26223.3
_LGLFYQLLHK_.2	LGLFYQLLHK	A1L0T0	Filtered	5816.67	Filtered
_VRDIVPTLR_.2	VRDIVPTLR	A1L0T0	10088.3	8694.97	Filtered
_AAMAAAQSGTPGPVFVELPVDVLYPYFMVQK_.3	AAMAAAQSGTPGPVFVELPVDVLYPYFMVQK	A1L0T0	Filtered	10029	6221.58
_RPLMVLGSQALLTPTSADK_.3	RPLMVLGSQALLTPTSADK	A1L0T0	653518	613309	497413
_KADVIVLAGTVC[Carbamidomethyl (C)]DFR_.3	KADVIVLAGTVCDFR	A1L0T0	50526.8	49639.9	49231.7
_LSGTVGVAAVTAGPGLTNTVTAVK_.3	LSGTVGVAAVTAGPGLTNTVTAVK	A1L0T0	47436.5	47394.5	45811
_NAQMAQSPILLLGGAASTLLQNR_.3	NAQMAQSPILLLGGAASTLLQNR	A1L0T0	34999.9	34264.3	31731.7
_IPVMALVGNDAGWTQISR_.3	IPVMALVGNDAGWTQISR	A1L0T0	23067.1	Filtered	20064.3
_IPVMALVGNDAGWTQISR_.2	IPVMALVGNDAGWTQISR	A1L0T0	Filtered	Filtered	47843.6
_SYYENAEHHDAGFSVR_.3	SYYENAEHHDAGFSVR	A1L390	31730.5	35562.7	Filtered
_SIVEDYLLK_.2	SIVEDYLLK	A1L390	Filtered	30792.6	30768.2
_LHTVQPK_.2	LHTVQPK	A2A3N6	189514	188770	190692
_LHTVQPK_.1	LHTVQPK	A2A3N6	11648.8	12645.3	13444
_TYAPVAFR_.2	TYAPVAFR	A2A3N6	166263	174497	174389
_VNVDIINFGEEEVNTEK_.2	VNVDIINFGEEEVNTEK	A2A3N6	159167	157946	148704
_EPLSSETQYSVDTR_.2	EPLSSETQYSVDTR	A2A3N6	21142.7	Filtered	19215
_IVVMNNLLPR_.2	IVVMNNLLPR	A2A3N6	Filtered	Filtered	39691.4
_LLGLAELLR_.2	LLGLAELLR	A2RRP1	87203.7	90979.9	87235.5
_GTDLEALLAIGK_.2	GTDLEALLAIGK	A2RRP1	21207	18690.8	20931.2
_LLDFTQAQILQGLR_.2	LLDFTQAQILQGLR	A2RRP1	24982.4	Filtered	28873.9
_PRPEQWK_.2	PRPEQWK	A2RUS2	114266	190570	170878
_VIALGLPVPR_.2	VIALGLPVPR	A3KMH1	93391.9	96857.1	87875.6
_NVLPVLNNLLENR_.2	NVLPVLNNLLENR	A3KMH1	77110.4	69232.1	75726
_DGLIVYEDSPLVK_.2	DGLIVYEDSPLVK	A3KMH1	36521.1	57112.3	51085
_NPELVPQNYISDSLAQSVVQHLR_.3	NPELVPQNYISDSLAQSVVQHLR	A3KMH1	40112.6	40815.1	32252.4
_SSPLVNAALEGK_.2	SSPLVNAALEGK	A3KMH1	36402.2	45256.8	30652.5
_LGHILVVDEADKAPTNVTC[Carbamidomethyl (C)]ILK_.3	LGHILVVDEADKAPTNVTCILK	A3KMH1	14137.7	13256.8	16112.5
_GPALINIQEYPIER_.2	GPALINIQEYPIER	A3KMH1	75518.8	Filtered	127934
_LVLLDGIHR_.2	LVLLDGIHR	A3KMH1	29395.1	Filtered	26223.7
_IGAVSAPIYNAHEK_.3	IGAVSAPIYNAHEK	A3KMH1	44853	42458.7	Filtered
_EILINTLHK_.2	EILINTLHK	A3KMH1	Filtered	25361.6	Filtered
_VVYASATGASEPR_.2	VVYASATGASEPR	A3KN83	146793	152209	158262
_SELDVPVEILNITEK_.2	SELDVPVEILNITEK	A3KN83	143120	122086	131552
_LGIWGEGTPFR_.2	LGIWGEGTPFR	A3KN83	95704.7	77368	90233
_HPDAVVETSSLSSVTPPDVWYK_.3	HPDAVVETSSLSSVTPPDVWYK	A3KN83	51695.8	70938.7	63889.8
_NILVHSLNK_.2	NILVHSLNK	A3KN83	60013.8	57586.3	54213.8
_EFSDFIQAVER_.2	EFSDFIQAVER	A3KN83	35702.7	37397.3	37235.7
_TLEALEEGGGELNDFVSTAK_.2	TLEALEEGGGELNDFVSTAK	A3KN83	33098.5	30322.2	26920.4
_NLC[Carbamidomethyl (C)]PVGSSKPTK_.2	NLCPVGSSKPTK	A3KN83	17531.2	18383.3	14879.2
_SNQVTAPEYVFLISELAGEQR_.2	SNQVTAPEYVFLISELAGEQR	A3KN83	47987.2	53617.7	Filtered
_TGLAVLELQNK_.2	TGLAVLELQNK	A3KN83	Filtered	Filtered	51280.3
_AIQQFGR_.2	AIQQFGR	A3KN83	Filtered	Filtered	32842
_TVEFQHIIPISAVTGEGIEELK_.3	TVEFQHIIPISAVTGEGIEELK	A4D1E9	88121.9	95462.4	86357.1
_LLTNFLPLK_.2	LLTNFLPLK	A4D1E9	54912.5	55379.5	48349.6
_ILVAQGGLGGK_.2	ILVAQGGLGGK	A4D1E9	51648.8	56655.2	45505.4
_DFLHLFEK_.2	DFLHLFEK	A4D1E9	16160.1	18926.6	18231.1
_TAFETIILLTK_.2	TAFETIILLTK	A4D1E9	14932.4	15148.5	14694.9
_LIADVGLVGFPNAGK_.2	LIADVGLVGFPNAGK	A4D1E9	Filtered	65876.3	52643.1
_PAIADYAFTTLKPELGK_.3	PAIADYAFTTLKPELGK	A4D1E9	Filtered	13823.3	Filtered
_VAPEEHPVLLTEATLNPK_.2	VAPEEHPVLLTEATLNPK	A5A3E0	7.23348e+06	7279490	7.31437e+06
_ANLNALDR_.2	ANLNALDR	A5A3E0	770753	763290	760296
_LC[Carbamidomethyl (C)]YVALDFEQEMATVASSSSLEK_.2	LCYVALDFEQEMATVASSSSLEK	A5A3E0	379502	391846	298088
_LC[Carbamidomethyl (C)]YVALDFEQEMATVASSSSLEK_.3	LCYVALDFEQEMATVASSSSLEK	A5A3E0	Filtered	5.14902e+06	Filtered
_NLEFQGPLEISR_.2	NLEFQGPLEISR	A5D8V6	91060.6	98257.9	97662.9
_FSSALQPGTLLDLLQVEGMK_.2	FSSALQPGTLLDLLQVEGMK	A5D8V6	106508	83316.1	Filtered
_WVTLLQDWHVILPR_.3	WVTLLQDWHVILPR	A5PLL7	8126.85	7429.92	6473.36
_RLEDLIQGLTGEKPR_.3	RLEDLIQGLTGEKPR	A5PLL7	87085.3	104361	85276.1
_WGAQHAGAR_.2	WGAQHAGAR	A5PLL7	5605.89	Filtered	Filtered
_SLDLIESLLR_.2	SLDLIESLLR	A5YKK6	398828	488364	434752
_NLILSAFPR_.2	NLILSAFPR	A5YKK6	414942	402296	379890
_SPVTFLSDLR_.2	SPVTFLSDLR	A5YKK6	380909	379505	384650
_IVEPPENIQEK_.2	IVEPPENIQEK	A5YKK6	228322	232086	226838
_LATEFELR_.2	LATEFELR	A5YKK6	202556	197859	206135
_ILDVAQDLK_.2	ILDVAQDLK	A5YKK6	203833	197789	188736
_NSFASALR_.2	NSFASALR	A5YKK6	198344	181891	199610
_AVQELVHPVVDR_.3	AVQELVHPVVDR	A5YKK6	107565	119464	110354
_AVQELVHPVVDR_.2	AVQELVHPVVDR	A5YKK6	67957.1	60878.1	58542.1
_SLLLEAYVK_.2	SLLLEAYVK	A5YKK6	174877	170908	161748
_DAIAALGLLQK_.2	DAIAALGLLQK	A5YKK6	146550	168673	167102
_YLFLNAIANQLR_.2	YLFLNAIANQLR	A5YKK6	150564	159336	158047
_NLFEEYR_.2	NLFEEYR	A5YKK6	160670	158705	146202
_EVTYELDHPGFQIR_.3	EVTYELDHPGFQIR	A5YKK6	120045	127397	119618
_EVTYELDHPGFQIR_.2	EVTYELDHPGFQIR	A5YKK6	24466.7	25184.7	21284.3
_TVTVTRPTGVSFK_.2	TVTVTRPTGVSFK	A5YKK6	76964.1	78129.9	70058.6
_TVTVTRPTGVSFK_.3	TVTVTRPTGVSFK	A5YKK6	67680.8	66140.3	63223
_SLLEVVVLSR_.2	SLLEVVVLSR	A5YKK6	138458	124910	121874
_EPLLMSISTNLK_.2	EPLLMSISTNLK	A5YKK6	109266	102146	119124
_ELNPSLNFK_.2	ELNPSLNFK	A5YKK6	103806	109469	116361
_YNVEAVELLIR_.2	YNVEAVELLIR	A5YKK6	111729	107732	105227
_LAEVGQYEQVK_.2	LAEVGQYEQVK	A5YKK6	108342	98202	105490
_EWVNLYHSAAAGR_.3	EWVNLYHSAAAGR	A5YKK6	65288.9	66994.6	63254.4
_EWVNLYHSAAAGR_.2	EWVNLYHSAAAGR	A5YKK6	35104.7	37044.1	38801.9
_GAFGVGQEQIDAFLK_.2	GAFGVGQEQIDAFLK	A5YKK6	85538.6	91585.5	86948.4
_SLKPAPHLFAQLSK_.3	SLKPAPHLFAQLSK	A5YKK6	87746.3	98205.9	78195.6
_LIALLVK_.2	LIALLVK	A5YKK6	86200.7	70358.5	70169.4
_EIDDEANSYFQR_.2	EIDDEANSYFQR	A5YKK6	72994	73093.8	69687.7
_GLGMEVFPVDLIYRPWK_.3	GLGMEVFPVDLIYRPWK	A5YKK6	71571.8	68453.1	70304
_GQQELLYVVPFVAK_.2	GQQELLYVVPFVAK	A5YKK6	64218.7	65960.6	70659.6
_ILTNFTGVMPPQFK_.2	ILTNFTGVMPPQFK	A5YKK6	52721.5	55369.9	85789.1
_DFALDSEESR_.2	DFALDSEESR	A5YKK6	58706.3	59234	50865.8
_LGTSGLNQPTFQQSK_.2	LGTSGLNQPTFQQSK	A5YKK6	42231.1	44159.6	38794.9
_GFAAQFIK_.2	GFAAQFIK	A5YKK6	28081.7	26667.2	26982.3
_VSIEPNFHSLYSNFLDTLKNPEFNK_.4	VSIEPNFHSLYSNFLDTLKNPEFNK	A5YKK6	26701.8	24839.8	23340.1
_KDFALDSEESR_.2	KDFALDSEESR	A5YKK6	24096	27493.2	17944.4
_NLGHWLGMITLAK_.3	NLGHWLGMITLAK	A5YKK6	21031.6	19350.4	21256.2
_NLDEQLSAPK_.2	NLDEQLSAPK	A5YKK6	22520	15449.2	23255.3
_ILPDSGGVAK_.2	ILPDSGGVAK	A5YKK6	247362	228819	Filtered
_AAANFSDR_.2	AAANFSDR	A5YKK6	Filtered	87556.6	100016
_SNYEAMIDR_.2	SNYEAMIDR	A5YKK6	94798.7	78707.1	Filtered
_SVAHVTEADLFHTIETLMR_.3	SVAHVTEADLFHTIETLMR	A5YKK6	32763.2	35224.4	34388.1
_SVAHVTEADLFHTIETLMR_.4	SVAHVTEADLFHTIETLMR	A5YKK6	20113.2	25923.6	19734.5
_AYGSPWC[Carbamidomethyl (C)]NK_.2	AYGSPWCNK	A5YKK6	72230	Filtered	62001.9
_NLALDINELKPGNLLK_.3	NLALDINELKPGNLLK	A5YKK6	33039.8	35040	36272.8
_NLALDINELKPGNLLK_.2	NLALDINELKPGNLLK	A5YKK6	5476.14	Filtered	Filtered
_THSGLTDGIPLQSISAPGSGIWSDGK_.3	THSGLTDGIPLQSISAPGSGIWSDGK	A5YKK6	41822.9	28163.8	Filtered
_VSIEPNFHSLYSNFLDTLK_.3	VSIEPNFHSLYSNFLDTLK	A5YKK6	Filtered	27411.8	34098.1
_LFQSVAQC[Carbamidomethyl (C)]C[Carbamidomethyl (C)]MGQK_.2	LFQSVAQCCMGQK	A5YKK6	Filtered	12779.1	9560
_NKPILHTDLDVK_.3	NKPILHTDLDVK	A5YKK6	74758.7	85535.4	71418.7
_GLHNVVYGIQR_.2	GLHNVVYGIQR	A5YKK6	67053.9	61519.1	66987.1
_ASQQEIQHIVNR_.3	ASQQEIQHIVNR	A5YKK6	35985.7	48765.5	31081.9
_IAMTTC[Carbamidomethyl (C)]EQIVR_.2	IAMTTCEQIVR	A5YKK6	Filtered	65636.5	Filtered
_GNAPEGLPQLMEVVR_.2	GNAPEGLPQLMEVVR	A5YKK6	Filtered	Filtered	54089.5
_HAEGQLSFIQHSLINPEIFC[Carbamidomethyl (C)]FADYPC[Carbamidomethyl (C)]HTVATDILK_.4	HAEGQLSFIQHSLINPEIFCFADYPCHTVATDILK	A5YKK6	Filtered	Filtered	27826.4
_IPVIIER_.2	IPVIIER	A6NCE7;Q9GZQ8	1.08208e+06	1.09849e+06	1.08924e+06
_FLVPDHVNMSELIK_.3	FLVPDHVNMSELIK	A6NCE7;Q9GZQ8	249397	258951	259320
_FLVPDHVNMSELIK_.2	FLVPDHVNMSELIK	A6NCE7;Q9GZQ8	Filtered	30249.2	27866.2
_FLQEQNK_.2	FLQEQNK	A6NCW0;A8MUK1;C9J2P7;C9JJH3;C9JLJ4;C9JPN9;C9JVI0;D6R901;D6R9N7;D6RA61;D6RBQ6;D6RCP7;D6RJB6;Q0WX57;Q7RTZ2	21332670	20140772	20257282
_FLQEQNK_.1	FLQEQNK	A6NCW0;A8MUK1;C9J2P7;C9JJH3;C9JLJ4;C9JPN9;C9JVI0;D6R901;D6R9N7;D6RA61;D6RBQ6;D6RCP7;D6RJB6;Q0WX57;Q7RTZ2	1.5187e+06	1579192	1.58353e+06
_GETAVPGAPEALR_.2	GETAVPGAPEALR	A6NDG6	839538	763306	801604
_FIAGTGC[Carbamidomethyl (C)]LVR_.2	FIAGTGCLVR	A6NDG6	554200	576170	561372
_LAGAPAPK_.2	LAGAPAPK	A6NDG6	350906	317045	311024
_LAGAPAPK_.1	LAGAPAPK	A6NDG6	20419.4	20923.7	20260.5
_LDTDILLGATC[Carbamidomethyl (C)]GLK_.2	LDTDILLGATCGLK	A6NDG6	240769	281418	270500
_LGFITNNSSK_.2	LGFITNNSSK	A6NDG6	242731	249672	245854
_TILTLTGVSTLGDVK_.2	TILTLTGVSTLGDVK	A6NDG6	226091	230445	230006
_TILTLTGVSTLGDVK_.3	TILTLTGVSTLGDVK	A6NDG6	12453.4	11761.6	11649.9
_FIFDC[Carbamidomethyl (C)]VSQEYGINPER_.2	FIFDCVSQEYGINPER	A6NDG6	193356	177179	189091
_YLQQPGC[Carbamidomethyl (C)]LLVGTNMDNR_.2	YLQQPGCLLVGTNMDNR	A6NDG6	35927.7	41397.4	45420.4
_AVVVGFDPHFSYMK_.3	AVVVGFDPHFSYMK	A6NDG6	33724	30011.1	32534.8
_NNQESDC[Carbamidomethyl (C)]VSK_.2	NNQESDCVSK	A6NDG6	31225.8	31659	30673.6
_LGFGGPAGPGASLEVFGTAYC[Carbamidomethyl (C)]TALYLR_.3	LGFGGPAGPGASLEVFGTAYCTALYLR	A6NDG6	55006	35765.2	38563.8
_ELISFLSEPEILVK_.2	ELISFLSEPEILVK	A6NDU8	248293	282104	283012
_HC[Carbamidomethyl (C)]NLLGDELLEC[Carbamidomethyl (C)]LSWR_.3	HCNLLGDELLECLSWR	A6NDU8	99552	108125	120301
_YVSVC[Carbamidomethyl (C)]EGPLK_.2	YVSVCEGPLK	A6NDU8	47405.6	42422.9	45466.1
_YVSVC[Carbamidomethyl (C)]EGPLKEQEWNTTNAK_.3	YVSVCEGPLKEQEWNTTNAK	A6NDU8	35825.9	31895.3	33181.8
_ASAALEK_.1	ASAALEK	A6NDU8	9993.18	8334.33	8870.79
_RVEELGDLAQAHIQQLSEAAGEDDHFLIR_.4	RVEELGDLAQAHIQQLSEAAGEDDHFLIR	A6NDU8	210296	154736	191836
_RVEELGDLAQAHIQQLSEAAGEDDHFLIR_.5	RVEELGDLAQAHIQQLSEAAGEDDHFLIR	A6NDU8	64735	48220.5	55920.8
_VEELGDLAQAHIQQLSEAAGEDDHFLIR_.4	VEELGDLAQAHIQQLSEAAGEDDHFLIR	A6NDU8	31563.3	25936.8	Filtered
_TGELYTWGWGK_.2	TGELYTWGWGK	A6NED2	116462	123902	122857
_NLAEDGETVAR_.2	NLAEDGETVAR	A6NED2	112565	109397	140981
_LPLLPC[Carbamidomethyl (C)]AR_.2	LPLLPCAR	A6NED2	109567	104275	112534
_AGPGPEALLQVWAAESALR_.2	AGPGPEALLQVWAAESALR	A6NED2	21558.7	29201.1	30072.9
_AGPGPEALLQVWAAESALR_.3	AGPGPEALLQVWAAESALR	A6NED2	27043.8	22689.2	22381.4
_YGQLGHEDTTSLDRPR_.3	YGQLGHEDTTSLDRPR	A6NED2	37037.8	32491.2	37452.4
_APFYRPLAPELR_.3	APFYRPLAPELR	A6NED2	133048	130494	133965
_SFGGGTGSGFTSLLMER_.2	SFGGGTGSGFTSLLMER	A6NHL2	164939	150315	144628
_LAEQC[Carbamidomethyl (C)]GGLQGFLIFRSFGGGTGSGFTSLLMER_.3	LAEQCGGLQGFLIFRSFGGGTGSGFTSLLMER	A6NHL2	25644.3	21856	19712.9
_EAIYSGYIR_.2	EAIYSGYIR	A6NHR9	854764	743007	997532
_IKPPTPAVSNVR_.3	IKPPTPAVSNVR	A6NHR9	563368	577910	472430
_IKPPTPAVSNVR_.2	IKPPTPAVSNVR	A6NHR9	85558.8	103417	87480.8
_LLLIDWPELK_.2	LLLIDWPELK	A6NHR9	355677	321128	296743
_FIPGPPGNK_.2	FIPGPPGNK	A6NHR9	269995	281846	293220
_FVITTTSR_.2	FVITTTSR	A6NHR9	244364	246990	254046
_ANLGVFSVFAPR_.2	ANLGVFSVFAPR	A6NHR9	235256	234966	232827
_ITHC[Carbamidomethyl (C)]PTLLTR_.3	ITHCPTLLTR	A6NHR9	163657	177144	184220
_ITHC[Carbamidomethyl (C)]PTLLTR_.2	ITHCPTLLTR	A6NHR9	58034.3	53377.7	44694.1
_FSFGLLDLPFR_.2	FSFGLLDLPFR	A6NHR9	203649	217653	193006
_SIIEGPIIK_.2	SIIEGPIIK	A6NHR9	206025	183646	181972
_TLPLFYGSIVR_.2	TLPLFYGSIVR	A6NHR9	185398	192356	183930
_LQIFSVEGQK_.2	LQIFSVEGQK	A6NHR9	150872	150253	156672
_AHVEGDGVVEGIIR_.3	AHVEGDGVVEGIIR	A6NHR9	124561	120565	121072
_GLAPIEC[Carbamidomethyl (C)]YNR_.2	GLAPIECYNR	A6NHR9	119355	111784	132558
_ISGALFTNDK_.2	ISGALFTNDK	A6NHR9	95607.9	99125.5	75012.9
_SLNSDISYFGVGGK_.2	SLNSDISYFGVGGK	A6NHR9	86547.1	85140.9	89539.8
_DSTEYFIVFEPR_.2	DSTEYFIVFEPR	A6NHR9	86477.6	80372.3	88995.3
_DLNSQLEYLR_.2	DLNSQLEYLR	A6NHR9	72610.5	85664.2	74939.1
_LIPYTSVEDFDWC[Carbamidomethyl (C)]TPPK_.2	LIPYTSVEDFDWCTPPK	A6NHR9	73532.6	84561.8	66073.1
_TTFQENTQSISVR_.2	TTFQENTQSISVR	A6NHR9	49357.9	48639.2	43141.1
_SLFEASQQLLNEMK_.2	SLFEASQQLLNEMK	A6NHR9	43467.3	46004.8	43075.6
_IAHLAQIEDDR_.2	IAHLAQIEDDR	A6NHR9	38619.3	41109.3	42682.4
_GVITRPDLPSKK_.3	GVITRPDLPSKK	A6NHR9	36229.8	32376.2	32753.4
_LYFKPIGDPVFAR_.3	LYFKPIGDPVFAR	A6NHR9	32742	32675.7	33207
_AC[Carbamidomethyl (C)]VC[Carbamidomethyl (C)]QTLGISPEEK_.2	ACVCQTLGISPEEK	A6NHR9	22179.8	20125.1	29442.7
_YHPFLYDR_.3	YHPFLYDR	A6NHR9	57873.8	45560.9	64109.5
_YHPFLYDR_.2	YHPFLYDR	A6NHR9	83714.6	92389.9	Filtered
_IHNIDIPTTQQVPHIEALLK_.3	IHNIDIPTTQQVPHIEALLK	A6NHR9	42831.7	41809	47341.5
_IHNIDIPTTQQVPHIEALLK_.4	IHNIDIPTTQQVPHIEALLK	A6NHR9	37644.1	44996.1	42452.2
_LLPSSHVAR_.2	LLPSSHVAR	A6NHR9	70417.6	Filtered	61969.4
_VNWTPEINK_.2	VNWTPEINK	A6NHR9	Filtered	51198.7	55559.6
_GSNEEDTDTPLFIGK_.2	GSNEEDTDTPLFIGK	A6NHR9	15537.4	Filtered	50167.9
_LQVVLNESNADTYAGRPLPSK_.3	LQVVLNESNADTYAGRPLPSK	A6NHR9	7485.7	Filtered	12190.9
_IDFLPHYDTLVK_.3	IDFLPHYDTLVK	A6NHR9	80023.3	72190.7	70342.9
_FLHHLIIEEK_.3	FLHHLIIEEK	A6NHR9	Filtered	44372.9	36647
_LSTSGNRPPANAETFSC[Carbamidomethyl (C)]NK_.3	LSTSGNRPPANAETFSCNK	A6NHR9	Filtered	39568.2	40657.5
_YC[Carbamidomethyl (C)]QVSFQDDHVSLESAFTVRPLPDEPK_.4	YCQVSFQDDHVSLESAFTVRPLPDEPK	A6NHR9	19880.2	Filtered	Filtered
_KQELDEHEK_.2	KQELDEHEK	A6NHR9	Filtered	3421.92	Filtered
_EIISHISQHGGK_.3	EIISHISQHGGK	A6NHR9	Filtered	Filtered	20540.7
_YQFTPAFLR_.2	YQFTPAFLR	A6NIH7	132425	139153	118948
_NTC[Carbamidomethyl (C)]EHIYEFPQLSEDVIR_.3	NTCEHIYEFPQLSEDVIR	A6NIH7	26878.2	36052.7	Filtered
_VTENYLC[Carbamidomethyl (C)]KPEDNIYSIDFTR_.3	VTENYLCKPEDNIYSIDFTR	A6NIH7	29861.7	27621.1	35755.8
_AAAAASAAGPGGLVAGK_.2	AAAAASAAGPGGLVAGK	A6NIH7	Filtered	Filtered	58168.6
_KTPVPGK_.2	KTPVPGK	A6NIZ1	446282	564711	526731
_VKDTDDVPMILVGNK_.3	VKDTDDVPMILVGNK	A6NIZ1	115299	116142	118360
_VKDTDDVPMILVGNK_.2	VKDTDDVPMILVGNK	A6NIZ1	43390.9	48792.5	35779.2
_YLAGEVAESADIAR_.2	YLAGEVAESADIAR	A6NKF1	25126.7	32760.9	83936.3
_AEVASFVADR_.2	AEVASFVADR	A6NKF1	101218	97441.3	Filtered
_DLC[Carbamidomethyl (C)]QAHGLPLDGEER_.3	DLCQAHGLPLDGEER	A6NKF1	Filtered	30368.1	27830.5
_GQTLPLGFMVNLLALDGLR_.2	GQTLPLGFMVNLLALDGLR	A6NKF1	Filtered	Filtered	6667.43
_ALLALPIRPATR_.3	ALLALPIRPATR	A6ZKI3	97207.5	92382.3	99376.5
_ESPLLNDYR_.2	ESPLLNDYR	A6ZKI3	33704.1	33251.3	35923.7
_GREPEGVWNLLSIVR_.3	GREPEGVWNLLSIVR	A7E2V4	12512.9	16937.2	15719.1
_NAITSSYSSTR_.2	NAITSSYSSTR	A8CG34;Q96HA1	111927	95665	107718
_IGIFESPTGTGK_.2	IGIFESPTGTGK	A8MPP1;Q92771;Q96FC9	46855.3	40199.8	52517.2
_VSGDALQLMVELLK_.2	VSGDALQLMVELLK	A8MT69	6106.47	6209.95	5193.49
_KLNC[Carbamidomethyl (C)]LEHRNTFK_.3	KLNCLEHRNTFK	A8MVM7	55569.1	44446.2	46733.9
_KLNC[Carbamidomethyl (C)]LEHRNTFK_.2	KLNCLEHRNTFK	A8MVM7	25095.7	26074.8	28983.2
_GNSIIMLEALERV_.2	GNSIIMLEALERV	A8MWD9;P62308	676480	735346	741487
_AHPPELK_.1	AHPPELK	A8MWD9;P62308	148603	147782	164316
_HVQGILR_.2	HVQGILR	A8MWD9;P62308	4709037	4579327	4.7032e+06
_HVQGILR_.1	HVQGILR	A8MWD9;P62308	3816.23	Filtered	4062.27
_GNSIIMLEALER_.2	GNSIIMLEALER	A8MWD9;P62308	2.29095e+06	2.37998e+06	2.41387e+06
_GNSIIMLEALER_.1	GNSIIMLEALER	A8MWD9;P62308	Filtered	Filtered	15636.7
_LANFASLSDLHK_.3	LANFASLSDLHK	A8MXV4	27761.9	28141.7	27233.3
_SADWLGLFAPHHGPPR_.4	SADWLGLFAPHHGPPR	A8MXV4	17933.7	16884.9	18208.7
_SADWLGLFAPHHGPPR_.3	SADWLGLFAPHHGPPR	A8MXV4	16872.8	Filtered	29812.9
_LFEWVVNR_.2	LFEWVVNR	B0I1T2	370436	370926	366600
_VIGFSPEEVESVHR_.3	VIGFSPEEVESVHR	B0I1T2	229375	219973	227059
_VAAMGALQGLR_.2	VAAMGALQGLR	B0I1T2	205917	215846	220885
_AHLAELQR_.2	AHLAELQR	B0I1T2	187794	184107	188783
_STC[Carbamidomethyl (C)]VLEAFGNAR_.2	STCVLEAFGNAR	B0I1T2	170974	159913	204780
_HQVAYLGLLENVR_.3	HQVAYLGLLENVR	B0I1T2	154671	155466	149565
_HQVAYLGLLENVR_.2	HQVAYLGLLENVR	B0I1T2	21204.1	19414.7	26325.5
_GSFTLLWPSR_.2	GSFTLLWPSR	B0I1T2	181394	160614	171424
_VGELVGVLAAHC[Carbamidomethyl (C)]QGEGR_.3	VGELVGVLAAHCQGEGR	B0I1T2	116839	123012	122617
_VGELVGVLAAHC[Carbamidomethyl (C)]QGEGR_.2	VGELVGVLAAHCQGEGR	B0I1T2	42896.4	44097.9	42271.9
_YMDINFDFK_.2	YMDINFDFK	B0I1T2	135839	137299	130778
_ALLLTDQHLYK_.3	ALLLTDQHLYK	B0I1T2	71034.3	69792.5	72345.9
_ALLLTDQHLYK_.2	ALLLTDQHLYK	B0I1T2	60702.2	60757.4	55036
_LLYNSTDPTLR_.2	LLYNSTDPTLR	B0I1T2	91481.5	90672.2	90263.7
_INSVMEPR_.2	INSVMEPR	B0I1T2	90769.4	91682.1	89565.7
_GILAVLDEAC[Carbamidomethyl (C)]SSAGTITDR_.2	GILAVLDEACSSAGTITDR	B0I1T2	84319.8	90570.2	79992.8
_DYLSSATDNPTASSLFAQR_.2	DYLSSATDNPTASSLFAQR	B0I1T2	72286.9	78285	77986
_GQDDLVVC[Carbamidomethyl (C)]LHR_.2	GQDDLVVCLHR	B0I1T2	66976.9	80246.8	67916.3
_NFHAFYQLLR_.2	NFHAFYQLLR	B0I1T2	37825.5	39702.6	38306.8
_NFHAFYQLLR_.3	NFHAFYQLLR	B0I1T2	27913.6	31574.1	27774.1
_GHTAAEASYAR_.2	GHTAAEASYAR	B0I1T2	59529.7	66276.3	49657.9
_DLVWPLPPAVLQPFQDTC[Carbamidomethyl (C)]HALFC[Carbamidomethyl (C)]R_.3	DLVWPLPPAVLQPFQDTCHALFCR	B0I1T2	37454.6	38933.6	38664.8
_LIPIIVLLLQK_.2	LIPIIVLLLQK	B0I1T2	11608.3	12632.1	13001.5
_EGLAVAEEALVDHVAELTATPR_.3	EGLAVAEEALVDHVAELTATPR	B0I1T2	393793	365069	360303
_EGLAVAEEALVDHVAELTATPR_.2	EGLAVAEEALVDHVAELTATPR	B0I1T2	Filtered	66212.8	Filtered
_RPLTAGTLFK_.2	RPLTAGTLFK	B0I1T2	145604	138115	135541
_RPLTAGTLFK_.3	RPLTAGTLFK	B0I1T2	Filtered	Filtered	11597.6
_DFLFQDFK_.2	DFLFQDFK	B0I1T2	91931.6	87014.3	84095.5
_DFLFQDFK_.1	DFLFQDFK	B0I1T2	Filtered	57630.2	Filtered
_ELYERPPHLYAVANAAYK_.3	ELYERPPHLYAVANAAYK	B0I1T2	40428.6	35984.6	33681.5
_ELYERPPHLYAVANAAYK_.2	ELYERPPHLYAVANAAYK	B0I1T2	Filtered	Filtered	141286
_EGITWQSVEYFNNATIVDLVERPHR_.4	EGITWQSVEYFNNATIVDLVERPHR	B0I1T2	Filtered	18148.5	16438.6
_LISVEPRPEQPEPDFR_.3	LISVEPRPEQPEPDFR	B0I1T2	200186	199192	189577
_AAVSALLEQHGLQGDVAFGHSK_.3	AAVSALLEQHGLQGDVAFGHSK	B0I1T2	50737.3	43692.7	67320.3
_AVPLEAVTGLSVTSGGDQLVVLHAR_.3	AVPLEAVTGLSVTSGGDQLVVLHAR	B0I1T2	30872.6	21170.8	21003.1
_DTC[Carbamidomethyl (C)]IVISGESGAGK_.2	DTCIVISGESGAGK	B0I1T2	Filtered	Filtered	75436
_GDPIGGHIHSYLLEK_.3	GDPIGGHIHSYLLEK	B0I1T2	30177.5	Filtered	Filtered
_ELLGQGLLLR_.2	ELLGQGLLLR	B5ME19;Q99613	1.37072e+06	1.52188e+06	1.4944e+06
_GC[Carbamidomethyl (C)]ILTLVER_.2	GCILTLVER	B5ME19;Q99613	1.46152e+06	1364871	1.402e+06
_GC[Carbamidomethyl (C)]ILTLVER_.1	GCILTLVER	B5ME19;Q99613	16361.9	12860.9	14583.1
_KIQEESLR_.2	KIQEESLR	B5ME19;Q99613	981007	932210	981775
_LGSLVENNER_.2	LGSLVENNER	B5ME19;Q99613	797762	822022	808944
_DFESHITSYK_.2	DFESHITSYK	B5ME19;Q99613	328243	328079	336815
_DFESHITSYK_.3	DFESHITSYK	B5ME19;Q99613	267357	264223	266342
_DAHNALLDIQSSGR_.3	DAHNALLDIQSSGR	B5ME19;Q99613	324339	316808	319692
_DAHNALLDIQSSGR_.2	DAHNALLDIQSSGR	B5ME19;Q99613	229697	236198	246144
_SIVDKEGVPR_.3	SIVDKEGVPR	B5ME19;Q99613	369153	360563	383523
_SIVDKEGVPR_.2	SIVDKEGVPR	B5ME19;Q99613	147716	155609	145786
_VWDLFPEADKVR_.3	VWDLFPEADKVR	B5ME19;Q99613	444348	440184	440113
_VWDLFPEADKVR_.2	VWDLFPEADKVR	B5ME19;Q99613	68888.2	74515.8	71738.3
_KLNEILQAR_.3	KLNEILQAR	B5ME19;Q99613	318884	255728	316237
_KLNEILQAR_.2	KLNEILQAR	B5ME19;Q99613	204046	201493	208468
_VWDLFPEADK_.2	VWDLFPEADK	B5ME19;Q99613	463771	449456	436514
_LNEILQAR_.2	LNEILQAR	B5ME19;Q99613	390658	383603	384678
_LNEILQAR_.1	LNEILQAR	B5ME19;Q99613	15756.1	15687.8	16932.5
_GTEITHAVVIK_.2	GTEITHAVVIK	B5ME19;Q99613	272165	300117	275046
_GTEITHAVVIK_.3	GTEITHAVVIK	B5ME19;Q99613	112203	106213	110523
_TC[Carbamidomethyl (C)]HSFIINEK_.2	TCHSFIINEK	B5ME19;Q99613	181928	192990	199587
_TC[Carbamidomethyl (C)]HSFIINEK_.3	TCHSFIINEK	B5ME19;Q99613	149835	140579	150265
_TMVQLGIC[Carbamidomethyl (C)]AFR_.2	TMVQLGICAFR	B5ME19;Q99613	351637	333212	314708
_AKELLGQGLLLR_.3	AKELLGQGLLLR	B5ME19;Q99613	193802	217429	204388
_AKELLGQGLLLR_.2	AKELLGQGLLLR	B5ME19;Q99613	123709	128509	127876
_MDEEFTK_.2	MDEEFTK	B5ME19;Q99613	252023	252331	233290
_MDEEFTK_.1	MDEEFTK	B5ME19;Q99613	28508.7	30180.9	30782.1
_SEAPSGESR_.2	SEAPSGESR	B5ME19;Q99613	157590	158893	169215
_GGVPLVK_.1	GGVPLVK	B5ME19;Q99613	144813	150708	153195
_EHVVAASK_.2	EHVVAASK	B5ME19;Q99613	86491.2	76632	70778.5
_EHVVAASK_.1	EHVVAASK	B5ME19;Q99613	22828.6	27748.1	36655.8
_NQEQEKVER_.2	NQEQEKVER	B5ME19;Q99613	68858.4	74660.1	78089.5
_MIINEELMASLDQPTQTVVMHR_.3	MIINEELMASLDQPTQTVVMHR	B5ME19;Q99613	51885.1	55651.3	73512.6
_SEQDQAENEGEDSAVLMER_.2	SEQDQAENEGEDSAVLMER	B5ME19;Q99613	32630.1	33500.8	53915.3
_DKRFEELTNLIR_.3	DKRFEELTNLIR	B5ME19;Q99613	27017.4	28080.1	25743
_FEELTNLIR_.2	FEELTNLIR	B5ME19;Q99613	1.44402e+06	1.25289e+06	1.49088e+06
_FEELTNLIR_.1	FEELTNLIR	B5ME19;Q99613	8925.98	Filtered	7844.78
_GTEITHAVVIKK_.3	GTEITHAVVIKK	B5ME19;Q99613	58551.2	56551.8	57358.3
_GTEITHAVVIKK_.2	GTEITHAVVIKK	B5ME19;Q99613	Filtered	8874.77	10550.5
_TC[Carbamidomethyl (C)]AILC[Carbamidomethyl (C)]HIYHHALHSR_.4	TCAILCHIYHHALHSR	B5ME19;Q99613	30091.8	34042	47374.9
_TC[Carbamidomethyl (C)]AILC[Carbamidomethyl (C)]HIYHHALHSR_.3	TCAILCHIYHHALHSR	B5ME19;Q99613	Filtered	33756.5	39233
_TC[Carbamidomethyl (C)]AILC[Carbamidomethyl (C)]HIYHHALHSR_.5	TCAILCHIYHHALHSR	B5ME19;Q99613	8140.34	Filtered	8182.28
_KSEAPSGESR_.2	KSEAPSGESR	B5ME19;Q99613	Filtered	69516.2	85102
_ILADLEDYLNELWEDKEGK_.3	ILADLEDYLNELWEDKEGK	B5ME19;Q99613	Filtered	16646	54435.2
_TEPTAQQNLALQLAEK_.2	TEPTAQQNLALQLAEK	B5ME19;Q99613	385683	384719	395900
_KAPTTDEDKK_.2	KAPTTDEDKK	B5ME19;Q99613	25089	Filtered	Filtered
_NVTDTDILALER_.2	NVTDTDILALER	B7ZAQ6;P0CG08	102504	96431.7	92326.4
_HGILSIEQLISR_.2	HGILSIEQLISR	B7ZAQ6;P0CG08	22966.8	23278.9	25534.5
_SVTTSASGSENLTLIQQEVDALEELSR_.3	SVTTSASGSENLTLIQQEVDALEELSR	B7ZAQ6;P0CG08	Filtered	186979	Filtered
_MIASQVVDINLAAEPK_.2	MIASQVVDINLAAEPK	B7ZW38;O60812;P0DMR1	237554	210715	212974
_MIASQVVDINLAAEPK_.3	MIASQVVDINLAAEPK	B7ZW38;O60812;P0DMR1	34976.3	37407	33658.4
_YVFLDPLAGAVTK_.2	YVFLDPLAGAVTK	C4AMC7;Q6VEQ5;Q9NQA3	88306.9	82397.3	78860.6
_GPGAGEGPGGAFAR_.2	GPGAGEGPGGAFAR	C4AMC7;Q6VEQ5;Q9NQA3	76254.6	79101.4	78749.1
_LFDAPLSISK_.2	LFDAPLSISK	C4AMC7;Q6VEQ5;Q9NQA3	70461	70949.1	66718.1
_LLNKPGLK_.2	LLNKPGLK	C9JRZ8	95837	90112.8	90869
_KLEEIKK_.2	KLEEIKK	E0CX11;Q5SZL2	82994.2	659696	66300.1
_SPASDTYIVFGEAK_.2	SPASDTYIVFGEAK	E9PAV3;Q13765	3.54415e+06	3.64749e+06	3.38869e+06
_SPASDTYIVFGEAK_.3	SPASDTYIVFGEAK	E9PAV3;Q13765	397160	350545	322875
_SPASDTYIVFGEAK_.1	SPASDTYIVFGEAK	E9PAV3;Q13765	39066.4	38849.7	42471.9
_NILFVITKPDVYK_.2	NILFVITKPDVYK	E9PAV3;Q13765	1.903e+06	1.74777e+06	1635609
_NILFVITKPDVYK_.3	NILFVITKPDVYK	E9PAV3;Q13765	1.25357e+06	1.29243e+06	1.17547e+06
_IEDLSQQAQLAAAEK_.2	IEDLSQQAQLAAAEK	E9PAV3;Q13765	1.40767e+06	1.40559e+06	1.38524e+06
_IEDLSQQAQLAAAEK_.3	IEDLSQQAQLAAAEK	E9PAV3;Q13765	77282.7	75951.2	74715.2
_NNSNDIVNAIMELTM_.2	NNSNDIVNAIMELTM	E9PAV3;Q13765	17622.3	18204	16632.4
_ALKNNSNDIVNAIMELTM_.2	ALKNNSNDIVNAIMELTM	E9PAV3;Q13765	Filtered	16166.2	7060.87
_SKNILFVITKPDVYK_.4	SKNILFVITKPDVYK	E9PAV3;Q13765	17279.7	16584.2	19697.6
_SKNILFVITKPDVYK_.3	SKNILFVITKPDVYK	E9PAV3;Q13765	28396.4	Filtered	Filtered
_DIELVMSQANVSR_.2	DIELVMSQANVSR	E9PAV3;Q13765	2.67936e+06	2.79813e+06	2790509
_VVGAVIDQGLITR_.2	VVGAVIDQGLITR	E9PRG8	756460	811893	771912
_DYLQLLR_.2	DYLQLLR	L0R6Q1	267707	252033	262779
_GFLAGYVVAK_.2	GFLAGYVVAK	L0R6Q1	220603	211634	225751
_LKDLAFLK_.2	LKDLAFLK	L0R6Q1	123068	117040	114854
_RVEDEVNSGVGQDGSLLSSPFLK_.3	RVEDEVNSGVGQDGSLLSSPFLK	L0R6Q1	93516.7	94783.7	94037
_TLRDYLQLLR_.2	TLRDYLQLLR	L0R6Q1	Filtered	84931.5	85731.5
_EAVLSLYR_.2	EAVLSLYR	L0R8F8	143019	134473	140961
_YTDRDFYFASIR_.3	YTDRDFYFASIR	L0R8F8	67071.7	59894.2	62863.1
_ALINSPEGAVGR_.2	ALINSPEGAVGR	O00115	411807	399725	405436
_YLDESSGGWR_.2	YLDESSGGWR	O00115	314241	354044	317264
_AFQPLVK_.2	AFQPLVK	O00115	195989	188787	180769
_GGGTLC[Carbamidomethyl (C)]AQLPALWK_.2	GGGTLCAQLPALWK	O00115	84518.4	80958.5	78727
_GPWTC[Carbamidomethyl (C)]VGDMNR_.2	GPWTCVGDMNR	O00115	78092.2	81813.5	78120.6
_TIISLDTSQMNR_.2	TIISLDTSQMNR	O00116	2.12906e+06	2124168	2.11131e+06
_IPDIVLWPTC[Carbamidomethyl (C)]HDDVVK_.3	IPDIVLWPTCHDDVVK	O00116	297970	315248	289740
_IPDIVLWPTC[Carbamidomethyl (C)]HDDVVK_.2	IPDIVLWPTCHDDVVK	O00116	62732.5	77650.7	78815
_NIYGNIEDLVVHIK_.3	NIYGNIEDLVVHIK	O00116	288795	266041	285845
_NIYGNIEDLVVHIK_.2	NIYGNIEDLVVHIK	O00116	69015.8	60934.6	59558.4
_ASLNPSDTPPSVVNEDFLHDLK_.3	ASLNPSDTPPSVVNEDFLHDLK	O00116	182622	192627	179886
_ASLNPSDTPPSVVNEDFLHDLK_.2	ASLNPSDTPPSVVNEDFLHDLK	O00116	80772.5	77320.3	67761.1
_GVQFAPFSTC[Carbamidomethyl (C)]R_.2	GVQFAPFSTCR	O00116	113356	115411	109104
_FKGFDPNQLSVATLLFEGDREK_.3	FKGFDPNQLSVATLLFEGDREK	O00116	95830.7	98436.1	106258
_AHGHC[Carbamidomethyl (C)]LHEIFLLR_.4	AHGHCLHEIFLLR	O00116	68568.8	70188.3	71436.2
_AHGHC[Carbamidomethyl (C)]LHEIFLLR_.3	AHGHCLHEIFLLR	O00116	15182.4	17301.3	15471.7
_ETNISYSQEADDR_.2	ETNISYSQEADDR	O00116	72151.3	80387.6	85021
_FGGLAAGEDNGQR_.2	FGGLAAGEDNGQR	O00116	69086.7	73655.9	71751.6
_YGSVAFPNFEQGVAC[Carbamidomethyl (C)]LR_.2	YGSVAFPNFEQGVACLR	O00116	70082	57947.1	62076.5
_YPLSGMGLPTFK_.2	YPLSGMGLPTFK	O00116	58629.6	40138.4	78073.3
_GFDPNQLSVATLLFEGDREK_.3	GFDPNQLSVATLLFEGDREK	O00116	43673.9	36455.6	38079
_KNIYGNIEDLVVHIK_.3	KNIYGNIEDLVVHIK	O00116	18231.5	19144.6	21638.7
_EEILANGGSLSHHHGVGK_.3	EEILANGGSLSHHHGVGK	O00116	15413.3	14359.4	15026.4
_EWIQNTLGVNVEHK_.2	EWIQNTLGVNVEHK	O00116	13535.6	13436	14498.5
_IRPVPEYQK_.2	IRPVPEYQK	O00116	76665.9	80003.8	76857
_IRPVPEYQK_.3	IRPVPEYQK	O00116	Filtered	134882	140097
_IVNLAC[Carbamidomethyl (C)]K_.2	IVNLACK	O00116	Filtered	125377	143159
_FKGFDPNQLSVATLLFEGDR_.3	FKGFDPNQLSVATLLFEGDR	O00116	Filtered	8065.94	6418.84
_AASAATAAPTATPAAQESGTIPK_.2	AASAATAAPTATPAAQESGTIPK	O00116	63084.6	61256.2	64183.8
_RAASAATAAPTATPAAQESGTIPK_.3	RAASAATAAPTATPAAQESGTIPK	O00116	34699.9	33941.5	38525.4
_GFDPNQLSVATLLFEGDR_.2	GFDPNQLSVATLLFEGDR	O00116	43528.7	Filtered	Filtered
_AALQEEEQASK_.2	AALQEEEQASK	O00139	533234	453232	426497
_PLVETIFER_.2	PLVETIFER	O00139	464580	462068	472746
_DSFIGENSR_.2	DSFIGENSR	O00139	404009	397956	385007
_FSLIDLAGNER_.2	FSLIDLAGNER	O00139	272052	278659	288903
_IDILTELR_.2	IDILTELR	O00139	267729	286878	264976
_YLENQTFR_.2	YLENQTFR	O00139	150676	136649	154442
_DLDVITIPSK_.2	DLDVITIPSK	O00139	120270	136111	118689
_LEGAEINK_.2	LEGAEINK	O00139	107578	107689	94084.3
_FTARPLVETIFER_.3	FTARPLVETIFER	O00139	72983.7	79776.8	65261.8
_VFDLLNR_.2	VFDLLNR	O00139	56582.7	60189.7	56598.2
_SHAVFQIILR_.2	SHAVFQIILR	O00139	18095.9	19872	21266.1
_SHAVFQIILR_.3	SHAVFQIILR	O00139	15011.9	14019.6	13638.8
_GMATC[Carbamidomethyl (C)]FAYGQTGSGK_.2	GMATCFAYGQTGSGK	O00139	30134.1	29439.4	30933.8
_SLLALKEC[Carbamidomethyl (C)]IR_.2	SLLALKECIR	O00139	126891	122343	Filtered
_GSLDYRPLTTADPIDEHR_.3	GSLDYRPLTTADPIDEHR	O00139	Filtered	25662.6	27539
_THTMGGDFSGK_.2	THTMGGDFSGK	O00139	Filtered	14344.8	15782.1
_HLLEGLLQK_.2	HLLEGLLQK	O00141	10061.3	9316.65	14558.7
_DFLLKPELLR_.2	DFLLKPELLR	O00148	9292355	9230298	8048691
_DFLLKPELLR_.3	DFLLKPELLR	O00148	6945888	7.19877e+06	7.01427e+06
_DFLLKPELLR_.1	DFLLKPELLR	O00148	39673.2	37239.4	41061.9
_ILVATNLFGR_.2	ILVATNLFGR	O00148	14524303	14403018	14739913
_ILVATNLFGR_.1	ILVATNLFGR	O00148	41220.6	40282.3	43179.4
_GSYVSIHSSGFR_.3	GSYVSIHSSGFR	O00148	3593239	3.49349e+06	3517717
_GSYVSIHSSGFR_.2	GSYVSIHSSGFR	O00148	1.85984e+06	1.91301e+06	1.88082e+06
_GSYVSIHSSGFR_.1	GSYVSIHSSGFR	O00148	18499.4	15930.6	18163.9
_GLAITFVSDENDAK_.2	GLAITFVSDENDAK	O00148	4.90129e+06	4.94178e+06	4.91218e+06
_DVQEIFR_.2	DVQEIFR	O00148	4.56461e+06	4.60415e+06	4556566
_DVQEIFR_.1	DVQEIFR	O00148	243955	218886	230029
_ILNDVQDR_.2	ILNDVQDR	O00148	1.84865e+06	1.83929e+06	1.81787e+06
_ILNDVQDR_.1	ILNDVQDR	O00148	17733.4	18062.8	18039.2
_LTLHGLQQYYVK_.3	LTLHGLQQYYVK	O00148	756578	812190	807715
_LTLHGLQQYYVK_.2	LTLHGLQQYYVK	O00148	478925	487933	562421
_VSVFFGGLSIK_.2	VSVFFGGLSIK	O00148	1.19452e+06	1.15132e+06	1.14913e+06
_VSVFFGGLSIK_.1	VSVFFGGLSIK	O00148	59679.1	49051.7	51920.2
_ELAFQISK_.2	ELAFQISK	O00148	1.04222e+06	1.05408e+06	1.04651e+06
_ELAFQISK_.1	ELAFQISK	O00148	39204	42214.7	40517.5
_NC[Carbamidomethyl (C)]PHVVVGTPGR_.3	NCPHVVVGTPGR	O00148	720192	678563	682180
_NC[Carbamidomethyl (C)]PHVVVGTPGR_.2	NCPHVVVGTPGR	O00148	278628	276505	293728
_DIRPVC[Carbamidomethyl (C)]R_.2	DIRPVCR	O00148	906990	860224	891192
_MLEQLDMR_.2	MLEQLDMR	O00148	783343	795252	819682
_VNIVFNYDMPEDSDTYLHR_.3	VNIVFNYDMPEDSDTYLHR	O00148	460378	436234	453490
_VNIVFNYDMPEDSDTYLHR_.2	VNIVFNYDMPEDSDTYLHR	O00148	131667	210114	96622.1
_AIVDC[Carbamidomethyl (C)]GFEHPSEVQHEC[Carbamidomethyl (C)]IPQAILGMDVLC[Carbamidomethyl (C)]QAK_.4	AIVDCGFEHPSEVQHECIPQAILGMDVLCQAK	O00148	454252	460586	379764
_AIVDC[Carbamidomethyl (C)]GFEHPSEVQHEC[Carbamidomethyl (C)]IPQAILGMDVLC[Carbamidomethyl (C)]QAK_.3	AIVDCGFEHPSEVQHECIPQAILGMDVLCQAK	O00148	128120	134071	124950
_HFVLDEC[Carbamidomethyl (C)]DK_.2	HFVLDECDK	O00148	482648	485379	457970
_HFVLDEC[Carbamidomethyl (C)]DK_.1	HFVLDECDK	O00148	11054.5	13018.3	10566.3
_KDEEVLK_.2	KDEEVLK	O00148	286984	272409	285256
_KDEEVLK_.1	KDEEVLK	O00148	10879.5	10374	9539.49
_KDEEVLKK_.2	KDEEVLKK	O00148	206084	233361	261554
_KDEEVLKK_.1	KDEEVLKK	O00148	19912.9	16412.3	19041.7
_GSYVSIHSSGFRDFLLKPELLR_.4	GSYVSIHSSGFRDFLLKPELLR	O00148	188179	191362	204666
_GSYVSIHSSGFRDFLLKPELLR_.3	GSYVSIHSSGFRDFLLKPELLR	O00148	44352.1	50777.1	43841.1
_DEEVLKK_.2	DEEVLKK	O00148	157397	178256	168640
_RILVATNLFGR_.3	RILVATNLFGR	O00148	98749	92627.2	84005.2
_RILVATNLFGR_.2	RILVATNLFGR	O00148	10534.7	8464.61	9709.49
_FMQDPMEVFVDDETK_.2	FMQDPMEVFVDDETK	O00148	47780.3	27511.6	35631.7
_YQQFKDFQR_.2	YQQFKDFQR	O00148	32000.5	34525.9	33687.6
_FEVNVAELPEEIDISTYIEQSR_.3	FEVNVAELPEEIDISTYIEQSR	O00148	Filtered	45294	51598.4
_FEVNVAELPEEIDISTYIEQSR_.2	FEVNVAELPEEIDISTYIEQSR	O00148	Filtered	38929.6	38943.5
_HFVLDEC[Carbamidomethyl (C)]DKMLEQLDMR_.3	HFVLDECDKMLEQLDMR	O00148	30161.9	35958.9	Filtered
_RDVQEIFR_.2	RDVQEIFR	O00148	180881	190500	186893
_KNC[Carbamidomethyl (C)]PHVVVGTPGR_.3	KNCPHVVVGTPGR	O00148	23985.6	Filtered	Filtered
_VTPPEGYEVVTVFPK_.2	VTPPEGYEVVTVFPK	O00151	712800	705088	648314
_DFEQPLAISR_.2	DFEQPLAISR	O00151	331335	316214	335617
_GHFFVEDQIYC[Carbamidomethyl (C)]EK_.3	GHFFVEDQIYCEK	O00151	122764	121131	116152
_GHFFVEDQIYC[Carbamidomethyl (C)]EK_.2	GHFFVEDQIYCEK	O00151	78540.7	81061.6	79177.8
_SAMPFTASPASSTTAR_.2	SAMPFTASPASSTTAR	O00151	162042	166764	183198
_MNLASEPQEVLHIGSAHNR_.4	MNLASEPQEVLHIGSAHNR	O00151	111415	121902	120619
_MNLASEPQEVLHIGSAHNR_.3	MNLASEPQEVLHIGSAHNR	O00151	46581.1	45182.7	40749.6
_GC[Carbamidomethyl (C)]TDNLTLTVAR_.2	GCTDNLTLTVAR	O00151	140664	138489	136184
_LVGGKDFEQPLAISR_.3	LVGGKDFEQPLAISR	O00151	55072.7	54130.5	52631.1
_VITNQYNNPAGLYSSENISNFNNALESK_.3	VITNQYNNPAGLYSSENISNFNNALESK	O00151	46774.8	50588.2	47055.3
_AALANLC[Carbamidomethyl (C)]IGDVITAIDGENTSNMTHLEAQNR_.3	AALANLCIGDVITAIDGENTSNMTHLEAQNR	O00151	31555.2	24625.9	28791.6
_VWSPLVTEEGKR_.3	VWSPLVTEEGKR	O00151	345113	364036	359324
_VWSPLVTEEGKR_.2	VWSPLVTEEGKR	O00151	Filtered	Filtered	124418
_ERVTPPEGYEVVTVFPK_.3	ERVTPPEGYEVVTVFPK	O00151	39768.5	45882.7	Filtered
_HRHPEC[Carbamidomethyl (C)]YVC[Carbamidomethyl (C)]TDC[Carbamidomethyl (C)]GTNLK_.3	HRHPECYVCTDCGTNLK	O00151	28898.5	27753.5	30083.6
_HRHPEC[Carbamidomethyl (C)]YVC[Carbamidomethyl (C)]TDC[Carbamidomethyl (C)]GTNLK_.4	HRHPECYVCTDCGTNLK	O00151	Filtered	25631	23667.1
_VAASIGNAQK_.2	VAASIGNAQK	O00151	200133	192379	182102
_VWSPLVTEEGK_.2	VWSPLVTEEGK	O00151	410138	Filtered	Filtered
_IKGC[Carbamidomethyl (C)]TDNLTLTVAR_.2	IKGCTDNLTLTVAR	O00151	41603.3	Filtered	Filtered
_HPEC[Carbamidomethyl (C)]YVC[Carbamidomethyl (C)]TDC[Carbamidomethyl (C)]GTNLK_.3	HPECYVCTDCGTNLK	O00151	9963.71	Filtered	Filtered
_VLEVPPVVYSR_.2	VLEVPPVVYSR	O00154	3.07918e+06	2.94589e+06	512977
_MIEEAGAIISTR_.2	MIEEAGAIISTR	O00154	358263	373712	352652
_TNIVTASVDAINFHDK_.2	TNIVTASVDAINFHDK	O00154	100712	143569	142315
_TNIVTASVDAINFHDK_.3	TNIVTASVDAINFHDK	O00154	90148.5	96823.3	74956.5
_LMDEVAGIVAAR_.2	LMDEVAGIVAAR	O00154	215700	215161	209939
_AASAFFTYVSLSQEGR_.2	AASAFFTYVSLSQEGR	O00154	214785	185966	173634
_SLPVPQLVPETEDEK_.2	SLPVPQLVPETEDEK	O00154	131160	109208	136614
_IMRPDDANVAGNVHGGTILK_.4	IMRPDDANVAGNVHGGTILK	O00154	77541.9	72536.9	73725.4
_IMRPDDANVAGNVHGGTILK_.3	IMRPDDANVAGNVHGGTILK	O00154	14860.1	17884.9	13730.2
_GC[Carbamidomethyl (C)]VITISGR_.2	GCVITISGR	O00154	35707.7	31114.8	36297.1
_SMEIEVLVDADPVVDSSQK_.3	SMEIEVLVDADPVVDSSQK	O00154	30253.6	24180.9	25777.5
_ATLWYVPLSLK_.2	ATLWYVPLSLK	O00154	586421	555569	560902
_ATLWYVPLSLK_.1	ATLWYVPLSLK	O00154	Filtered	15617.1	22817.5
_KGC[Carbamidomethyl (C)]VITISGR_.2	KGCVITISGR	O00154	18029.8	Filtered	19154.1
_GVSFYEVPPHLFAVADTVYR_.3	GVSFYEVPPHLFAVADTVYR	O00159	3108518	2679372	2.91859e+06
_LLSVEGSTLR_.2	LLSVEGSTLR	O00159	569394	556607	570879
_WAAQTIR_.2	WAAQTIR	O00159	314568	312239	313164
_LGTDEISPR_.2	LGTDEISPR	O00159	281414	301448	294309
_DNYPQSVPR_.2	DNYPQSVPR	O00159	271942	283387	266213
_TLFATEDALEVR_.2	TLFATEDALEVR	O00159	235737	254520	224248
_LLQSNPVLEAFGNAK_.2	LLQSNPVLEAFGNAK	O00159	232330	224206	225097
_GAPVGGHILSYLLEK_.3	GAPVGGHILSYLLEK	O00159	120672	141506	136376
_GAPVGGHILSYLLEK_.2	GAPVGGHILSYLLEK	O00159	90030.6	92781.1	94273.4
_IIC[Carbamidomethyl (C)]DLVEEK_.2	IICDLVEEK	O00159	213774	229362	210094
_FDEVLIR_.2	FDEVLIR	O00159	206099	206416	206969
_YLGLLENLR_.2	YLGLLENLR	O00159	188729	199828	190437
_PQDGVAVLVR_.2	PQDGVAVLVR	O00159	173067	168182	172072
_GEELLSPLNLEQAAYAR_.2	GEELLSPLNLEQAAYAR	O00159	165377	156356	168276
_TSFLLNLR_.2	TSFLLNLR	O00159	160775	150143	159506
_DGTIDFTPGSELLITK_.2	DGTIDFTPGSELLITK	O00159	167007	150624	152377
_VLQALGSEPIQYAVPVVK_.2	VLQALGSEPIQYAVPVVK	O00159	142859	149057	159679
_LLQFYAETC[Carbamidomethyl (C)]PAPER_.2	LLQFYAETCPAPER	O00159	141439	148146	152354
_NPIMSQC[Carbamidomethyl (C)]FDR_.2	NPIMSQCFDR	O00159	139933	137562	140253
_VTMESALTAR_.2	VTMESALTAR	O00159	117661	116115	106347
_YMDVQFDFK_.2	YMDVQFDFK	O00159	114403	107420	105284
_HLGYKPEEYK_.3	HLGYKPEEYK	O00159	83186	81815.8	79761.5
_HLGYKPEEYK_.2	HLGYKPEEYK	O00159	25793.6	23061.2	26848.6
_VNSININQGSITFAGGPGR_.2	VNSININQGSITFAGGPGR	O00159	56496.3	63070.9	50054.8
_NPQSYLYLVK_.2	NPQSYLYLVK	O00159	42366.2	45676.8	43027.1
_TFTWLVGK_.2	TFTWLVGK	O00159	42821.8	41795.8	40521.8
_NGHLAVVAPR_.2	NGHLAVVAPR	O00159	23632.9	24471	20551.9
_MSLLQLVEILQSK_.2	MSLLQLVEILQSK	O00159	18586.2	18528.6	21386.1
_MSLLQLVEILQSK_.3	MSLLQLVEILQSK	O00159	2054.45	1642.97	2379.1
_GIISILDEEC[Carbamidomethyl (C)]LRPGEATDLTFLEK_.3	GIISILDEECLRPGEATDLTFLEK	O00159	150051	116732	135456
_GIISILDEEC[Carbamidomethyl (C)]LRPGEATDLTFLEK_.2	GIISILDEECLRPGEATDLTFLEK	O00159	Filtered	Filtered	30346.5
_KRPETVATQFK_.3	KRPETVATQFK	O00159	105655	78884.3	92573.7
_KRPETVATQFK_.2	KRPETVATQFK	O00159	Filtered	1287.64	Filtered
_SAIC[Carbamidomethyl (C)]IQSWWR_.2	SAICIQSWWR	O00159	53612.8	Filtered	37071.2
_MSLLQLVEILQSKEPAYVR_.3	MSLLQLVEILQSKEPAYVR	O00159	5234.68	Filtered	4593.61
_NFHIFYQLLEGGEEETLR_.3	NFHIFYQLLEGGEEETLR	O00159	64066.5	51611.5	80982.8
_LLHYAGEVTYSVTGFLDK_.3	LLHYAGEVTYSVTGFLDK	O00159	78899.1	Filtered	Filtered
_GDVVLQSDHVIETLTK_.3	GDVVLQSDHVIETLTK	O00159	13462.9	Filtered	Filtered
_ILGLAIESQDAGIK_.2	ILGLAIESQDAGIK	O00161	219557	249953	242531
_TITMLDEQK_.2	TITMLDEQK	O00161	80337.1	82530.4	91049.2
_TTWGDGGENSPC[Carbamidomethyl (C)]NVVSK_.2	TTWGDGGENSPCNVVSK	O00161	68466.5	68173.7	62716.4
_IEEGLDQINK_.2	IEEGLDQINK	O00161	67529.2	53641.4	62273.4
_AHQITDESLESTR_.2	AHQITDESLESTR	O00161	34629.8	35803.2	33504
_AHQITDESLESTRR_.3	AHQITDESLESTRR	O00161	43029.8	45894.9	47629.4
_ITKPDGIVEER_.3	ITKPDGIVEER	O00165	150703	147909	156255
_ITKPDGIVEER_.2	ITKPDGIVEER	O00165	58263.6	70032.6	62708.1
_IFGGVLESDAR_.2	IFGGVLESDAR	O00165	177689	180071	181680
_GFFGFPGPR_.2	GFFGFPGPR	O00165	128393	118250	114219
_FHDNFGFDDLVR_.2	FHDNFGFDDLVR	O00165	41483.8	35996.8	42676.6
_GDPESPRPPALDDAFSILDLFLGR_.3	GDPESPRPPALDDAFSILDLFLGR	O00165	3691.26	Filtered	Filtered
_VLELDPALAPVVSR_.2	VLELDPALAPVVSR	O00170	592973	560039	561440
_HVVLYPLVAK_.2	HVVLYPLVAK	O00170	462335	458677	432652
_AVPLIHQEGNR_.3	AVPLIHQEGNR	O00170	194813	204523	201470
_AVPLIHQEGNR_.2	AVPLIHQEGNR	O00170	171146	166075	163549
_EGEIAQFLC[Carbamidomethyl (C)]DIK_.2	EGEIAQFLCDIK	O00170	344204	370157	362959
_GELPDFQDGTK_.2	GELPDFQDGTK	O00170	218155	210971	218711
_AHAAVWNAQEAQADFAK_.3	AHAAVWNAQEAQADFAK	O00170	127892	120791	127440
_AHAAVWNAQEAQADFAK_.2	AHAAVWNAQEAQADFAK	O00170	47601.1	48100.4	47835.4
_TLHSDDEGTVLDDSR_.3	TLHSDDEGTVLDDSR	O00170	83326.3	82599.7	82932.3
_TLHSDDEGTVLDDSR_.2	TLHSDDEGTVLDDSR	O00170	61106.6	68254.6	65521.4
_GKPMELIIGK_.2	GKPMELIIGK	O00170	152419	99652.3	162018
_LPVWETIVC[Carbamidomethyl (C)]TMR_.2	LPVWETIVCTMR	O00170	137673	151005	120500
_HC[Carbamidomethyl (C)]C[Carbamidomethyl (C)]GVAQMR_.2	HCCGVAQMR	O00170	79291.6	92226.3	99648.4
_LREDGIQK_.2	LREDGIQK	O00170	62379.7	59636.5	53865.6
_NIAVGKDPLEGQR_.3	NIAVGKDPLEGQR	O00170	77202.7	93954.6	107848
_NIAVGKDPLEGQR_.2	NIAVGKDPLEGQR	O00170	Filtered	34866.3	39488.6
_LVVEEYYEVLDHC[Carbamidomethyl (C)]SSILNK_.3	LVVEEYYEVLDHCSSILNK	O00170	162883	168521	180273
_LVVEEYYEVLDHC[Carbamidomethyl (C)]SSILNK_.2	LVVEEYYEVLDHCSSILNK	O00170	Filtered	168605	Filtered
_FKLPVWETIVC[Carbamidomethyl (C)]TMR_.3	FKLPVWETIVCTMR	O00170	132848	139403	135939
_LVLVSPTSEQYDSLLR_.2	LVLVSPTSEQYDSLLR	O00178	341374	332247	335195
_DDVIVTASNFSSER_.2	DDVIVTASNFSSER	O00178	209900	227805	217254
_MFLNLLSPR_.2	MFLNLLSPR	O00178	76051.5	79054	83579.1
_KIPVLVQSK_.2	KIPVLVQSK	O00178	83374.9	79776.1	69189.9
_VGDNDFLEVR_.2	VGDNDFLEVR	O00178	39590.6	41140.2	38601.9
_AVGTITK_.1	AVGTITK	O00178	13737.2	11949.6	12389.9
_VITFIDLAGHEK_.3	VITFIDLAGHEK	O00178	71000.9	74298.4	76711.7
_VLLPVLLNK_.2	VLLPVLLNK	O00186	337015	346487	349965
_TSLSALTQLMK_.2	TSLSALTQLMK	O00186	193257	212031	210678
_IMLLDEFTTK_.2	IMLLDEFTTK	O00186	134524	140971	144659
_SC[Carbamidomethyl (C)]EVIIGSTHVLTPK_.3	SCEVIIGSTHVLTPK	O00186	82372.2	78182.5	82612.4
_SC[Carbamidomethyl (C)]EVIIGSTHVLTPK_.2	SCEVIIGSTHVLTPK	O00186	57169	58879.3	58130.8
_HIAVVLEEIPK_.2	HIAVVLEEIPK	O00186	123874	123110	129082
_IENESDMIR_.2	IENESDMIR	O00186	116928	117455	115776
_THSQLLIIDR_.2	THSQLLIIDR	O00186	108745	111684	110645
_ALYFITPTSK_.2	ALYFITPTSK	O00186	47509.1	73241.8	86034.8
_DIMEDAIDNR_.2	DIMEDAIDNR	O00186	65388.4	70061.7	66885.9
_TEQDLALGTDAEGQK_.2	TEQDLALGTDAEGQK	O00186	60256.3	63098.9	62539.5
_ATVFDDC[Carbamidomethyl (C)]KK_.2	ATVFDDCKK	O00186	49672.9	51240.6	47035.6
_SVDC[Carbamidomethyl (C)]FLHDFASK_.2	SVDCFLHDFASK	O00186	41917.9	46249.6	55652.5
_DKVSLIKDE_.2	DKVSLIKDE	O00186	36428.1	50666	38915.6
_MTDLLEEGITVVENIYK_.3	MTDLLEEGITVVENIYK	O00186	15345.4	15034.5	15062.1
_MTDLLEEGITVVENIYK_.2	MTDLLEEGITVVENIYK	O00186	8930.38	9104.64	8070.14
_KLEDYYK_.2	KLEDYYK	O00186	107494	93502.1	Filtered
_AAYIYFTDFC[Carbamidomethyl (C)]PDNLFNK_.2	AAYIYFTDFCPDNLFNK	O00186	Filtered	71670.5	60531.7
_DVAELFYR_.2	DVAELFYR	O00189	20914.6	10323.1	14648.1
_LVIGDHK_.2	LVIGDHK	O00193	1.20945e+06	1.17554e+06	1.15298e+06
_LVIGDHK_.1	LVIGDHK	O00193	41404.2	40902.7	39963.3
_INEELESQYQQSMDSK_.2	INEELESQYQQSMDSK	O00193	124449	105305	112133
_LLALGDSGVGK_.2	LLALGDSGVGK	O00194	454845	483464	464596
_AVETLLDLIMK_.2	AVETLLDLIMK	O00194	37386.8	36347	38197.8
_IVGMIAK_.2	IVGMIAK	O00203	606238	581995	430710
_LLDSITVPVAR_.2	LLDSITVPVAR	O00203	381013	393921	371904
_EASADLSPYVR_.2	EASADLSPYVR	O00203	223081	223329	209258
_ASILWLIGENC[Carbamidomethyl (C)]ER_.2	ASILWLIGENCER	O00203	118311	120411	108758
_LQILNLGAK_.2	LQILNLGAK	O00203	98730.1	101245	97040
_NASELFPAVVK_.2	NASELFPAVVK	O00203	100371	94880.2	98406.7
_EMLIEVIEK_.2	EMLIEVIEK	O00203	74658.9	73643.6	75512.9
_THVLLHR_.2	THVLLHR	O00203	67344.7	72884.8	61859.8
_LLTQYILNLGK_.2	LLTQYILNLGK	O00203	51951.8	66744.3	67147.4
_SFTSEDDLVK_.2	SFTSEDDLVK	O00203	40436.8	38563.8	43310
_VPIIVPIMMLAIK_.2	VPIIVPIMMLAIK	O00203	24083.3	28823.8	30629.2
_GLAAHYFFPR_.3	GLAAHYFFPR	O00203	132954	128920	128426
_GLAAHYFFPR_.2	GLAAHYFFPR	O00203	94364.1	Filtered	Filtered
_KLPIGMK_.2	KLPIGMK	O00203	168142	Filtered	219653
_VVNVANVGAVPSGQDNIHR_.3	VVNVANVGAVPSGQDNIHR	O00203	49325.5	46031.1	50788.3
_VVNVANVGAVPSGQDNIHR_.2	VVNVANVGAVPSGQDNIHR	O00203	6484.23	Filtered	Filtered
_KIENIHIGEK_.3	KIENIHIGEK	O00203	60920.8	Filtered	89034.1
_KIENIHIGEK_.2	KIENIHIGEK	O00203	Filtered	Filtered	78063
_IFLAQKPAPLLESPFK_.3	IFLAQKPAPLLESPFK	O00203	59877.6	60253	57109
_LYSLDPEQK_.2	LYSLDPEQK	O00203	172754	Filtered	Filtered
_DRDHFQLGTLSHTLNIK_.4	DRDHFQLGTLSHTLNIK	O00203	17363.2	Filtered	Filtered
_TLLWTELFR_.2	TLLWTELFR	O00217	1.04707e+06	971121	921056
_EPATINYPFEK_.2	EPATINYPFEK	O00217	608409	603316	605101
_LC[Carbamidomethyl (C)]EAIC[Carbamidomethyl (C)]PAQAITIEAEPR_.2	LCEAICPAQAITIEAEPR	O00217	303087	311769	328483
_GLGMTLSYLFR_.2	GLGMTLSYLFR	O00217	212961	229281	215590
_RYPSGEER_.2	RYPSGEER	O00217	119499	117027	107249
_FRGEHALR_.2	FRGEHALR	O00217	Filtered	53844.6	Filtered
_IQDLLVDSGK_.2	IQDLLVDSGK	O00220	Filtered	68038.9	123902
_NASIHTLLDALER_.3	NASIHTLLDALER	O00220	11224.8	12800.6	11762.1
_TGQAAELGGLLK_.2	TGQAAELGGLLK	O00231	2.42324e+06	2.43251e+06	2.49927e+06
_TGQAAELGGLLK_.1	TGQAAELGGLLK	O00231	16317.3	21296	18762.7
_EQSILELGSLLAK_.2	EQSILELGSLLAK	O00231	2.02022e+06	2.21567e+06	2.11898e+06
_VIEPFSR_.2	VIEPFSR	O00231	1.09561e+06	1.01877e+06	1.04307e+06
_LYDNLLEQNLIR_.2	LYDNLLEQNLIR	O00231	698721	673068	675459
_EASIDILHSIVK_.3	EASIDILHSIVK	O00231	375349	384758	392300
_EASIDILHSIVK_.2	EASIDILHSIVK	O00231	191397	202949	198970
_SLADFEK_.2	SLADFEK	O00231	501691	514526	487745
_SLADFEK_.1	SLADFEK	O00231	59298.3	58232.3	62563.5
_VQIEHISSLIK_.2	VQIEHISSLIK	O00231	262187	290254	293694
_VQIEHISSLIK_.3	VQIEHISSLIK	O00231	241409	258239	234516
_VVDSLYNK_.2	VVDSLYNK	O00231	467751	461733	441856
_VVDSLYNK_.1	VVDSLYNK	O00231	34226.7	36545	36673.9
_TTANAIYC[Carbamidomethyl (C)]PPK_.2	TTANAIYCPPK	O00231	479398	476496	489329
_YQEALHLGSQLLR_.3	YQEALHLGSQLLR	O00231	297876	316191	318925
_YQEALHLGSQLLR_.2	YQEALHLGSQLLR	O00231	112516	152198	156036
_LVSLYFDTK_.2	LVSLYFDTK	O00231	416627	394753	397696
_LVSLYFDTK_.1	LVSLYFDTK	O00231	28222.2	35280.9	36166.2
_TYEAALETIQNMSK_.2	TYEAALETIQNMSK	O00231	183705	281820	286302
_YVRPFLNSISK_.3	YVRPFLNSISK	O00231	162659	166249	169463
_YVRPFLNSISK_.2	YVRPFLNSISK	O00231	52796.6	51022.4	55444.3
_FHGILDQGEGVLIIFDEPPVDK_.3	FHGILDQGEGVLIIFDEPPVDK	O00231	135563	213290	184747
_IMLNTPEDVQALVSGK_.2	IMLNTPEDVQALVSGK	O00231	133434	149148	170701
_ALLVEVQLLESK_.2	ALLVEVQLLESK	O00231	146493	137853	141055
_DIQENDEEAVQVK_.2	DIQENDEEAVQVK	O00231	92800.7	90959	93856.4
_KLSQMILDK_.2	KLSQMILDK	O00231	73874.2	65182	71991.1
_LSQMILDK_.2	LSQMILDK	O00231	60904.5	67140	64071
_AQSLLSTDREASIDILHSIVK_.3	AQSLLSTDREASIDILHSIVK	O00231	53096.3	47086	58028.4
_AQSLLSTDREASIDILHSIVK_.4	AQSLLSTDREASIDILHSIVK	O00231	7326.03	9568.25	9402.99
_DDPIISTHLAK_.2	DDPIISTHLAK	O00231	43912	43534.8	45572.3
_AQSLLSTDREASIDILHSIVKR_.4	AQSLLSTDREASIDILHSIVKR	O00231	34017.5	36524.3	32094.3
_TYHALSNLPK_.2	TYHALSNLPK	O00231	260100	266860	277265
_TYHALSNLPK_.3	TYHALSNLPK	O00231	93959.2	82697.3	98089.3
_AELRDDPIISTHLAK_.3	AELRDDPIISTHLAK	O00231	182468	181479	186925
_AELRDDPIISTHLAK_.4	AELRDDPIISTHLAK	O00231	62433.9	53646	51257.8
_AQSLLSTDR_.2	AQSLLSTDR	O00231	904245	966829	824296
_LQATLDMQSGIIHAAEEK_.3	LQATLDMQSGIIHAAEEK	O00231	44590.1	34222.2	44444.4
_TAYSYFYEAFEGYDSIDSPK_.2	TAYSYFYEAFEGYDSIDSPK	O00231	98582.1	Filtered	Filtered
_LQEVIETLLSLEK_.2	LQEVIETLLSLEK	O00232	905992	977771	1.01992e+06
_LQEVIETLLSLEK_.3	LQEVIETLLSLEK	O00232	48586.7	40451.2	31770.8
_FFQEENTEK_.2	FFQEENTEK	O00232	465880	435749	445516
_LNSLMSLVNK_.2	LNSLMSLVNK	O00232	306132	285181	294779
_IYVEIER_.2	IYVEIER	O00232	246285	259630	248074
_LFTTMELMR_.2	LFTTMELMR	O00232	227185	245106	233789
_WSTLVEDYGMELR_.2	WSTLVEDYGMELR	O00232	213416	218305	213616
_LAGIINFQRPK_.3	LAGIINFQRPK	O00232	146511	157962	154451
_LAGIINFQRPK_.2	LAGIINFQRPK	O00232	55540.4	58708.5	53466.9
_ILVAVVK_.2	ILVAVVK	O00232	149650	167373	139937
_ILVAVVK_.1	ILVAVVK	O00232	12269.4	12209.3	14707.8
_LAGIINFQR_.2	LAGIINFQR	O00232	167479	159988	162377
_TTHLIAK_.2	TTHLIAK	O00232	116083	119990	116703
_TTHLIAK_.1	TTHLIAK	O00232	29764.5	31624	31994.6
_DPNNLLNDWSQK_.2	DPNNLLNDWSQK	O00232	154199	151109	137069
_AIYDTPC[Carbamidomethyl (C)]IQAESEK_.2	AIYDTPCIQAESEK	O00232	129523	148814	148625
_MEVDYSATVDQR_.2	MEVDYSATVDQR	O00232	112093	119301	71265.3
_KLEEIPK_.2	KLEEIPK	O00232	96681.6	89442.8	99822.8
_VEFILEQMR_.2	VEFILEQMR	O00232	96114.9	83411.5	96757.7
_TASDMVSTSR_.2	TASDMVSTSR	O00232	69248.3	69464	72181
_MVQQC[Carbamidomethyl (C)]C[Carbamidomethyl (C)]TYVEEITDLPIK_.2	MVQQCCTYVEEITDLPIK	O00232	49718.5	45316.7	51425.5
_EWDLLNENIMLLSK_.2	EWDLLNENIMLLSK	O00232	17296.2	27101.7	23738.8
_GSLESPATDVFGSTEEGEKR_.3	GSLESPATDVFGSTEEGEKR	O00232	192606	189366	200415
_GSLESPATDVFGSTEEGEKR_.2	GSLESPATDVFGSTEEGEKR	O00232	29955.9	34255.3	Filtered
_KGSLESPATDVFGSTEEGEKR_.3	KGSLESPATDVFGSTEEGEKR	O00232	134754	146647	151028
_KGSLESPATDVFGSTEEGEKR_.4	KGSLESPATDVFGSTEEGEKR	O00232	80955.2	83868.1	74826.7
_EAASILQELQVETYGSMEK_.2	EAASILQELQVETYGSMEK	O00232	44336.7	Filtered	46035.8
_SVVLYVILAPFDNEQSDLVHR_.3	SVVLYVILAPFDNEQSDLVHR	O00232	Filtered	20891.4	31137.8
_EEMIHNLQ_.2	EEMIHNLQ	O00232	170463	Filtered	Filtered
_SDVDLYQVR_.2	SDVDLYQVR	O00233	379350	410690	361185
_GLLGC[Carbamidomethyl (C)]NIIPLQR_.2	GLLGCNIIPLQR	O00233	321469	307382	304742
_ANYDVLESQK_.2	ANYDVLESQK	O00233	247665	242649	225876
_HNIIC[Carbamidomethyl (C)]LQNDHK_.3	HNIICLQNDHK	O00233	203937	190580	191962
_HNIIC[Carbamidomethyl (C)]LQNDHK_.2	HNIICLQNDHK	O00233	30076.7	30941.1	30717.8
_GIGMNEPLVDC[Carbamidomethyl (C)]EGYPR_.2	GIGMNEPLVDCEGYPR	O00233	69154.4	69840.9	77072.4
_RKEEIEAQIK_.3	RKEEIEAQIK	O00233	125392	143853	128422
_RKEEIEAQIK_.2	RKEEIEAQIK	O00233	Filtered	24038.6	27240.4
_LGQSESQGPPR_.2	LGQSESQGPPR	O00233	Filtered	37404.8	Filtered
_YDIDLPNKK_.2	YDIDLPNKK	O00244	282964	261196	289317
_YDIDLPNKK_.3	YDIDLPNKK	O00244	95941.7	90605.1	96785.5
_VC[Carbamidomethyl (C)]IESEHSMDTLLATLK_.3	VCIESEHSMDTLLATLK	O00244	152186	171806	181074
_VC[Carbamidomethyl (C)]IESEHSMDTLLATLK_.2	VCIESEHSMDTLLATLK	O00244	11262.9	15979.9	15695.3
_VC[Carbamidomethyl (C)]IESEHSMDTLLATLKK_.3	VCIESEHSMDTLLATLKK	O00244	26055	26423.3	27905.9
_VC[Carbamidomethyl (C)]IESEHSMDTLLATLKK_.4	VCIESEHSMDTLLATLKK	O00244	12129.6	13379.4	13883.1
_LGGVKYDIDLPNKK_.3	LGGVKYDIDLPNKK	O00244	14931.9	13123.9	13171.9
_PKHEFSVDMTC[Carbamidomethyl (C)]GGC[Carbamidomethyl (C)]AEAVSR_.3	PKHEFSVDMTCGGCAEAVSR	O00244	39995.8	51537.8	65553.1
_PKHEFSVDMTC[Carbamidomethyl (C)]GGC[Carbamidomethyl (C)]AEAVSR_.4	PKHEFSVDMTCGGCAEAVSR	O00244	Filtered	160142	Filtered
_VSDVIWNSLSR_.2	VSDVIWNSLSR	O00255	65836.5	80299.6	66542
_GLGTGQGAVSGPPR_.2	GLGTGQGAVSGPPR	O00255	69409.1	65395.2	69477.4
_VSTPSDYTLSFLK_.2	VSTPSDYTLSFLK	O00255	63080.7	75558	52725.2
_EAPSPTC[Carbamidomethyl (C)]PDLGAK_.2	EAPSPTCPDLGAK	O00257	22467.3	22036.7	Filtered
_SNVLTGLQDSSTDNR_.2	SNVLTGLQDSSTDNR	O00257	Filtered	Filtered	26528.4
_GYLGAVKPLAGAAGAPGK_.3	GYLGAVKPLAGAAGAPGK	O00257	Filtered	Filtered	33162.2
_FYGPEGPYGVFAGR_.2	FYGPEGPYGVFAGR	O00264	2.31797e+06	2.14778e+06	2.09024e+06
_KFYGPEGPYGVFAGR_.3	KFYGPEGPYGVFAGR	O00264	415884	406178	402149
_KFYGPEGPYGVFAGR_.2	KFYGPEGPYGVFAGR	O00264	154832	152087	157582
_RDFTPAELR_.2	RDFTPAELR	O00264	63099.4	71369.3	67135.9
_DFTPAELR_.2	DFTPAELR	O00264	2107999	2.08691e+06	2.06927e+06
_DFTPAELR_.1	DFTPAELR	O00264	Filtered	64236.4	67492.6
_ILMAINGK_.2	ILMAINGK	O00264	87879.8	83961.2	86239.2
_ILMAINGK_.1	ILMAINGK	O00264	Filtered	4273.77	Filtered
_FDGVQDPR_.2	FDGVQDPR	O00264	26360.8	Filtered	30087.3
_DFTPAELRR_.2	DFTPAELRR	O00264	25112.1	32126	26506.2
_ILSVDGNK_.2	ILSVDGNK	O00267	337138	354028	335242
_VVSISSEHLEPITPTK_.3	VVSISSEHLEPITPTK	O00267	296087	287585	265299
_VVSISSEHLEPITPTK_.2	VVSISSEHLEPITPTK	O00267	48808.5	51959.2	50136.4
_VELHSTC[Carbamidomethyl (C)]QTISVDR_.3	VELHSTCQTISVDR	O00267	159995	156027	157335
_VELHSTC[Carbamidomethyl (C)]QTISVDR_.2	VELHSTCQTISVDR	O00267	107788	128330	133081
_GYIYVEAYK_.2	GYIYVEAYK	O00267	272675	259532	267929
_TPHYGSQTPLHDGSR_.3	TPHYGSQTPLHDGSR	O00267	91834.2	87999.7	88840.6
_TPHYGSQTPLHDGSR_.4	TPHYGSQTPLHDGSR	O00267	73886.8	73355.2	78876.7
_TPHYGSQTPLHDGSR_.2	TPHYGSQTPLHDGSR	O00267	34267	36550.3	36384.1
_GYIGVVK_.2	GYIGVVK	O00267	251966	4008.66	208210
_GYIGVVK_.1	GYIGVVK	O00267	33133.7	32862.4	34889.1
_DPNLWTVK_.2	DPNLWTVK	O00267	185782	171059	170219
_DNELIGQTVR_.2	DNELIGQTVR	O00267	148148	153153	153810
_FEGDTGLIVR_.2	FEGDTGLIVR	O00267	132883	123654	130355
_SFAFLHC[Carbamidomethyl (C)]K_.2	SFAFLHCK	O00267	136037	125275	123185
_DVTNFTVGGFAPMSPR_.2	DVTNFTVGGFAPMSPR	O00267	131647	120847	113204
_FAVALDSEQNNIHVK_.3	FAVALDSEQNNIHVK	O00267	76234.5	76605.7	76342.7
_FAVALDSEQNNIHVK_.2	FAVALDSEQNNIHVK	O00267	42068.2	46791.6	42787.5
_EATGVLLSIDGEDGIVR_.2	EATGVLLSIDGEDGIVR	O00267	107700	51638.1	95642.8
_SVTGGMC[Carbamidomethyl (C)]SVYLK_.2	SVTGGMCSVYLK	O00267	82333.4	77841.3	75996.2
_LGYWNQQMVPIK_.2	LGYWNQQMVPIK	O00267	77204.5	72535.1	76599.8
_SVVAPEHVK_.2	SVVAPEHVK	O00267	80837.2	71344.6	69848.3
_VIDGPHSGR_.2	VIDGPHSGR	O00267	66053.2	61544.5	64434
_EHNFQPGDNVEVC[Carbamidomethyl (C)]EGELINLQGK_.3	EHNFQPGDNVEVCEGELINLQGK	O00267	58409.8	44553.9	49753.8
_TPMYGSQTPLQDGSR_.2	TPMYGSQTPLQDGSR	O00267	45162.3	47502.5	42388.8
_DTYLDTQVVGQTGVIR_.2	DTYLDTQVVGQTGVIR	O00267	38584.1	36956	43517.8
_FIAYQFTDTPLQIK_.2	FIAYQFTDTPLQIK	O00267	31429.9	33211.5	31830.1
_TPAQSGAWDPNNPNTPSR_.2	TPAQSGAWDPNNPNTPSR	O00267	28079	27721.9	26631.9
_RPGGMTSTYGR_.2	RPGGMTSTYGR	O00267	8929.03	8938.74	9512.18
_VEENFVILFSDLTMHELK_.3	VEENFVILFSDLTMHELK	O00267	7434.55	10170.9	6324.64
_SFAMSAVITEGVKPTLSELEK_.3	SFAMSAVITEGVKPTLSELEK	O00267	6238.32	5838.93	8333.85
_HEDLKDMLEFPAQELR_.3	HEDLKDMLEFPAQELR	O00267	107648	110591	114931
_HEDLKDMLEFPAQELR_.4	HEDLKDMLEFPAQELR	O00267	8150.56	10263.7	9928.85
_HEDLKDMLEFPAQELR_.2	HEDLKDMLEFPAQELR	O00267	24073	36708	Filtered
_HLVLAGGSKPR_.2	HLVLAGGSKPR	O00267	29394.1	30854.5	27073.1
_HLVLAGGSKPR_.3	HLVLAGGSKPR	O00267	Filtered	Filtered	64293.1
_VRDTYLDTQVVGQTGVIR_.3	VRDTYLDTQVVGQTGVIR	O00267	97565.8	100540	102632
_GIYKDDIAQVDYVEPSQNTISLK_.3	GIYKDDIAQVDYVEPSQNTISLK	O00267	67999.6	67869.6	68824.2
_RDNELIGQTVR_.3	RDNELIGQTVR	O00267	82524.7	88383	Filtered
_DQREEELGEYYMK_.2	DQREEELGEYYMK	O00267	Filtered	Filtered	12254.6
_NFLSTLIK_.2	NFLSTLIK	O00268	32408.4	34125.4	33005.1
_DANLTALAAIGPR_.2	DANLTALAAIGPR	O00268	22566.9	34806.3	30764.5
_ILATNSELVGTLTR_.2	ILATNSELVGTLTR	O00268	Filtered	115882	109805
_FFEQLDQIEK_.2	FFEQLDQIEK	O00268	Filtered	34444.6	29164.5
_HGITELHPDVVSYVSHATQQR_.4	HGITELHPDVVSYVSHATQQR	O00268	91387.3	Filtered	Filtered
_ALSAVSAQAAAAQK_.2	ALSAVSAQAAAAQK	O00268	Filtered	Filtered	30679.9
_ETSSDVALASHILTALR_.3	ETSSDVALASHILTALR	O00273	481703	542497	475276
_ETSSDVALASHILTALR_.2	ETSSDVALASHILTALR	O00273	98924.2	71588.6	81456.1
_FVALASNEK_.2	FVALASNEK	O00273	478337	489275	481936
_AC[Carbamidomethyl (C)]DILAIDK_.2	ACDILAIDK	O00273	311664	304708	312177
_AC[Carbamidomethyl (C)]DILAIDK_.1	ACDILAIDK	O00273	16364.1	15756.7	14253.6
_EQHGVAASC[Carbamidomethyl (C)]LEDLR_.3	EQHGVAASCLEDLR	O00273	116195	126337	115354
_EQHGVAASC[Carbamidomethyl (C)]LEDLR_.2	EQHGVAASCLEDLR	O00273	85100.2	85326.2	82178.7
_KTETVQEAC[Carbamidomethyl (C)]ER_.3	KTETVQEACER	O00273	177211	119426	156077
_KTETVQEAC[Carbamidomethyl (C)]ER_.2	KTETVQEACER	O00273	30121.6	25997.7	26636.8
_ALAVALNWDIK_.2	ALAVALNWDIK	O00273	141674	139318	160177
_LQQTQSLHSLR_.3	LQQTQSLHSLR	O00273	95778.5	92122.1	94724.8
_LQQTQSLHSLR_.2	LQQTQSLHSLR	O00273	50554.2	49900.4	52984.2
_QLLQLYLQALEK_.2	QLLQLYLQALEK	O00273	57522	57847.2	50055.4
_TETVQEAC[Carbamidomethyl (C)]ER_.2	TETVQEACER	O00273	44142.1	39479.1	33212.6
_LQHTLQQVLDQR_.2	LQHTLQQVLDQR	O00273	26478.5	25279.4	24003
_LQHTLQQVLDQR_.3	LQHTLQQVLDQR	O00273	101162	94341.1	Filtered
_AAFGEEVDAVDTGISR_.2	AAFGEEVDAVDTGISR	O00273	384047	406009	400381
_AAFGEEVDAVDTGISR_.3	AAFGEEVDAVDTGISR	O00273	119168	Filtered	Filtered
_LQHTLQQVLDQREEVR_.4	LQHTLQQVLDQREEVR	O00273	14694.2	14145.5	Filtered
_GFTIPEAFR_.2	GFTIPEAFR	O00299	11571666	11803768	11363192
_GFTIPEAFR_.1	GFTIPEAFR	O00299	40278	43495.6	43357.9
_LAALNPESNTAGLDIFAK_.2	LAALNPESNTAGLDIFAK	O00299	5.57767e+06	5560084	5910506
_LAALNPESNTAGLDIFAK_.3	LAALNPESNTAGLDIFAK	O00299	322355	314965	313101
_YLSNAYAR_.2	YLSNAYAR	O00299	5222190	4983374	5120505
_YLSNAYAR_.1	YLSNAYAR	O00299	17967.7	17789.4	18204.5
_LHIVQVVC[Carbamidomethyl (C)]K_.2	LHIVQVVCK	O00299	1.50239e+06	1.50987e+06	1.58134e+06
_LHIVQVVC[Carbamidomethyl (C)]K_.3	LHIVQVVCK	O00299	906341	998584	991950
_LHIVQVVC[Carbamidomethyl (C)]K_.1	LHIVQVVCK	O00299	164780	172156	190663
_NSNPALNDNLEK_.2	NSNPALNDNLEK	O00299	2.14266e+06	2.1592e+06	2.0394e+06
_NSNPALNDNLEK_.1	NSNPALNDNLEK	O00299	58737	60381.5	68760.1
_FLDGNELTLADC[Carbamidomethyl (C)]NLLPK_.2	FLDGNELTLADCNLLPK	O00299	876524	879918	901221
_FLDGNELTLADC[Carbamidomethyl (C)]NLLPK_.3	FLDGNELTLADCNLLPK	O00299	133708	127555	129625
_IGNC[Carbamidomethyl (C)]PFSQR_.2	IGNCPFSQR	O00299	987238	999861	973370
_GVTFNVTTVDTK_.2	GVTFNVTTVDTK	O00299	956780	913938	887856
_YRGFTIPEAFR_.3	YRGFTIPEAFR	O00299	524662	502102	495398
_YRGFTIPEAFR_.2	YRGFTIPEAFR	O00299	94692.1	90086.6	86972
_KFLDGNELTLADC[Carbamidomethyl (C)]NLLPK_.3	KFLDGNELTLADCNLLPK	O00299	406377	479599	488392
_KFLDGNELTLADC[Carbamidomethyl (C)]NLLPK_.2	KFLDGNELTLADCNLLPK	O00299	69171.6	86313.5	74866.9
_IEEFLEAVLC[Carbamidomethyl (C)]PPR_.2	IEEFLEAVLCPPR	O00299	215329	81722	245948
_IEEFLEAVLC[Carbamidomethyl (C)]PPR_.3	IEEFLEAVLCPPR	O00299	150874	156716	151365
_EEFASTC[Carbamidomethyl (C)]PDDEEIELAYEQVAK_.2	EEFASTCPDDEEIELAYEQVAK	O00299	148386	135222	127059
_EEFASTC[Carbamidomethyl (C)]PDDEEIELAYEQVAK_.3	EEFASTCPDDEEIELAYEQVAK	O00299	98612.4	99884.6	99119.6
_LFMVLWLK_.2	LFMVLWLK	O00299	11263.9	9687.08	8354.16
_LHIVQVVC[Carbamidomethyl (C)]KK_.2	LHIVQVVCKK	O00299	29063.7	25319.3	22979
_LHIVQVVC[Carbamidomethyl (C)]KK_.3	LHIVQVVCKK	O00299	76558.9	Filtered	43457.9
_LC[Carbamidomethyl (C)]PGGQLPFLLYGTEVHTDTNK_.3	LCPGGQLPFLLYGTEVHTDTNK	O00299	148744	169705	173726
_LC[Carbamidomethyl (C)]PGGQLPFLLYGTEVHTDTNK_.2	LCPGGQLPFLLYGTEVHTDTNK	O00299	Filtered	28001.6	Filtered
_AEEQPQVELFVK_.2	AEEQPQVELFVK	O00299	Filtered	Filtered	8241.63
_LHPVILASIVDSYER_.3	LHPVILASIVDSYER	O00303	1.63106e+06	1839038	1850109
_LHPVILASIVDSYER_.2	LHPVILASIVDSYER	O00303	522728	575445	464266
_VIGTLLGTVDK_.2	VIGTLLGTVDK	O00303	1135970	1.14854e+06	1.12317e+06
_VIGTLLGTVDK_.1	VIGTLLGTVDK	O00303	26432.4	23060.9	23603.5
_VSADNTVGR_.2	VSADNTVGR	O00303	908148	983837	934253
_AYVSTLMGVPGR_.2	AYVSTLMGVPGR	O00303	862470	886017	895520
_YAYYDTER_.2	YAYYDTER	O00303	557984	566096	572534
_VIGLSSDLQQVGGASAR_.2	VIGLSSDLQQVGGASAR	O00303	532993	526650	557316
_IGVDLIMK_.2	IGVDLIMK	O00303	384082	389735	395055
_IGVDLIMK_.1	IGVDLIMK	O00303	40975.2	36885.6	37933.1
_FLMSLVNQVPK_.2	FLMSLVNQVPK	O00303	392466	383695	421933
_TMGVMFTPLTVK_.2	TMGVMFTPLTVK	O00303	110544	115397	113660
_EAPNPIHLTVDTSLQNGR_.3	EAPNPIHLTVDTSLQNGR	O00303	76213.4	71452.1	67750.5
_EAPNPIHLTVDTSLQNGR_.2	EAPNPIHLTVDTSLQNGR	O00303	Filtered	50165.3	48139.8
_LHPVILASIVDSYERR_.3	LHPVILASIVDSYERR	O00303	74242.1	498196	Filtered
_VSPNELILGWYATGHDITEHSVLIHEYYSR_.5	VSPNELILGWYATGHDITEHSVLIHEYYSR	O00303	84658.2	83582.2	82335.2
_VSPNELILGWYATGHDITEHSVLIHEYYSR_.4	VSPNELILGWYATGHDITEHSVLIHEYYSR	O00303	75188.6	72002	75242.2
_IQDALSTVLQYAEDVLSGK_.2	IQDALSTVLQYAEDVLSGK	O00303	Filtered	116438	93777.4
_IQDALSTVLQYAEDVLSGK_.3	IQDALSTVLQYAEDVLSGK	O00303	Filtered	30684.6	30235.3
_AGVALPFEK_.2	AGVALPFEK	O00308	55755.8	51942.6	52794.2
_AFLDGFNEVAPLEWLR_.2	AFLDGFNEVAPLEWLR	O00308	14404.3	10734.8	12941.9
_ITAEEALLHPFFK_.3	ITAEEALLHPFFK	O00311	16144.6	17025.7	17976.3
_HLIPTSHPIR_.3	HLIPTSHPIR	O00311	Filtered	Filtered	65412.8
_VVDDELATR_.2	VVDDELATR	O00330	315652	300809	316009
_VSVNDFIIK_.2	VSVNDFIIK	O00330	249212	248239	230890
_ANLENPIR_.2	ANLENPIR	O00330	242455	237197	236901
_GLLTPIIK_.2	GLLTPIIK	O00330	136975	138418	132109
_GLLTPIIK_.1	GLLTPIIK	O00330	15711.5	17291.1	18519.7
_ILMPSLSPTMEEGNIVK_.2	ILMPSLSPTMEEGNIVK	O00330	104522	117021	173337
_HSLDASQGTATGPR_.3	HSLDASQGTATGPR	O00330	55979	49629.1	49537.7
_HSLDASQGTATGPR_.2	HSLDASQGTATGPR	O00330	35320.5	38664.7	39521.3
_LTEDEEGNAK_.2	LTEDEEGNAK	O00330	88851.1	78236.3	84646.4
_STVPHAYATADC[Carbamidomethyl (C)]DLGAVLK_.3	STVPHAYATADCDLGAVLK	O00330	53460.5	55227.1	61189.7
_STVPHAYATADC[Carbamidomethyl (C)]DLGAVLK_.2	STVPHAYATADCDLGAVLK	O00330	28848.6	23795.9	27518
_LGSLIGLIVEEGEDWK_.2	LGSLIGLIVEEGEDWK	O00330	22827	19367.7	56245.7
_LGSLIGLIVEEGEDWK_.3	LGSLIGLIVEEGEDWK	O00330	703.397	4336	4562.77
_AAAVTLK_.1	AAAVTLK	O00330	11183.3	12473.1	15522.7
_EGEAVSAGDALC[Carbamidomethyl (C)]EIETDK_.2	EGEAVSAGDALCEIETDK	O00330	Filtered	51311.9	40448.7
_GIQEIADSVK_.2	GIQEIADSVK	O00330	154899	159638	161960
_ITESRPTPAPTATPTAPSPLQATAGPSYPR_.3	ITESRPTPAPTATPTAPSPLQATAGPSYPR	O00330	Filtered	Filtered	91628.5
_LLWAPLVDAVYVK_.2	LLWAPLVDAVYVK	O00400	74999.9	62771.4	67440.4
_LQDEGSSSWK_.2	LQDEGSSSWK	O00400	31206.7	38416.4	40198.1
_AALLDQIR_.2	AALLDQIR	O00401	155365	164162	167993
_VIYDFIEK_.2	VIYDFIEK	O00401	158364	149902	154620
_KAVTDLLGR_.2	KAVTDLLGR	O00401	43136.8	42296.7	42088.5
_TGGVEAVK_.2	TGGVEAVK	O00401	Filtered	231381	203318
_VTNVGSLLLTPQENESLFTFLGK_.3	VTNVGSLLLTPQENESLFTFLGK	O00401	5487.78	4787.73	3693.06
_VTNVGSLLLTPQENESLFTFLGK_.2	VTNVGSLLLTPQENESLFTFLGK	O00401	Filtered	11010.1	Filtered
_SLLIPYLDNLVK_.2	SLLIPYLDNLVK	O00410	1539083	1.3866e+06	1.32483e+06
_LVLEQVVTSIASVADTAEEK_.3	LVLEQVVTSIASVADTAEEK	O00410	757517	888306	891105
_LVLEQVVTSIASVADTAEEK_.2	LVLEQVVTSIASVADTAEEK	O00410	143563	164156	134427
_SLVEIADTVPK_.2	SLVEIADTVPK	O00410	899435	836001	850603
_SLVEIADTVPK_.1	SLVEIADTVPK	O00410	28530.6	29577	26314.6
_FLFDSVSSQNVGLR_.2	FLFDSVSSQNVGLR	O00410	845858	811301	780866
_FLFDSVSSQNVGLR_.3	FLFDSVSSQNVGLR	O00410	19754	21459.8	19012.1
_VSDILHSIFSSYK_.2	VSDILHSIFSSYK	O00410	371472	388857	407459
_VSDILHSIFSSYK_.3	VSDILHSIFSSYK	O00410	346222	379010	364847
_VQAHAAAALINFTEDC[Carbamidomethyl (C)]PK_.3	VQAHAAAALINFTEDCPK	O00410	677639	704483	676573
_VQAHAAAALINFTEDC[Carbamidomethyl (C)]PK_.2	VQAHAAAALINFTEDCPK	O00410	38572.1	38827	37169.2
_LMVPLLK_.2	LMVPLLK	O00410	638452	640211	684405
_LMVPLLK_.1	LMVPLLK	O00410	2709.83	3339.98	2833.42
_VAAAESMPLLLEC[Carbamidomethyl (C)]AR_.2	VAAAESMPLLLECAR	O00410	584230	566973	593648
_NTTAAEEAR_.2	NTTAAEEAR	O00410	564372	566978	532773
_TIEC[Carbamidomethyl (C)]ISLIGLAVGK_.2	TIECISLIGLAVGK	O00410	484240	482414	478638
_HIVENAVQK_.2	HIVENAVQK	O00410	477134	494151	446136
_HIVENAVQK_.1	HIVENAVQK	O00410	10142.3	9279.21	9959.24
_EGFVEYTEQVVK_.2	EGFVEYTEQVVK	O00410	438393	436911	448111
_VIQSADSK_.2	VIQSADSK	O00410	407668	406007	365333
_VIQSADSK_.1	VIQSADSK	O00410	18988.1	19178.6	20519.8
_LVLPMIK_.2	LVLPMIK	O00410	365891	378832	384118
_ATAAFILANEHNVALFK_.3	ATAAFILANEHNVALFK	O00410	208378	219082	225230
_ATAAFILANEHNVALFK_.2	ATAAFILANEHNVALFK	O00410	138799	167743	145997
_LLSSAFDEVYPALPSDVQTAIK_.3	LLSSAFDEVYPALPSDVQTAIK	O00410	220858	224190	206738
_LLSSAFDEVYPALPSDVQTAIK_.2	LLSSAFDEVYPALPSDVQTAIK	O00410	131108	130201	141658
_VIAALLQTMEDQGNQR_.2	VIAALLQTMEDQGNQR	O00410	165419	162648	152059
_VIAALLQTMEDQGNQR_.3	VIAALLQTMEDQGNQR	O00410	82426.1	77703.1	72005.1
_NLIDEDGNNQWPEGLK_.2	NLIDEDGNNQWPEGLK	O00410	157831	228353	232875
_MAC[Carbamidomethyl (C)]GLGGK_.2	MACGLGGK	O00410	183656	176176	176826
_MAC[Carbamidomethyl (C)]GLGGK_.1	MACGLGGK	O00410	6467.99	6535.93	7117.1
_AKLEEHFK_.2	AKLEEHFK	O00410	170891	160232	171853
_STAC[Carbamidomethyl (C)]QMLVC[Carbamidomethyl (C)]YAK_.2	STACQMLVCYAK	O00410	169844	170703	161297
_TKENVNATENC[Carbamidomethyl (C)]ISAVGK_.3	TKENVNATENCISAVGK	O00410	104260	110631	115583
_TKENVNATENC[Carbamidomethyl (C)]ISAVGK_.2	TKENVNATENCISAVGK	O00410	55031	57152.2	53111.9
_LC[Carbamidomethyl (C)]GDTSLNNMQR_.2	LCGDTSLNNMQR	O00410	159244	168210	152809
_VSDILHSIFSSYKEK_.3	VSDILHSIFSSYKEK	O00410	134632	149936	140952
_VSDILHSIFSSYKEK_.4	VSDILHSIFSSYKEK	O00410	11030.6	14235.8	11193.4
_YAEYFLR_.2	YAEYFLR	O00410	153882	143675	145708
_FMQDASDVMQLLLK_.2	FMQDASDVMQLLLK	O00410	109494	121393	125090
_FMQDASDVMQLLLK_.3	FMQDASDVMQLLLK	O00410	2974.54	2806.5	2630.15
_YAAC[Carbamidomethyl (C)]NAVGQMATDFAPGFQK_.3	YAACNAVGQMATDFAPGFQK	O00410	25680.4	28193.1	103577
_YAAC[Carbamidomethyl (C)]NAVGQMATDFAPGFQK_.2	YAACNAVGQMATDFAPGFQK	O00410	51174.6	35211.7	43194.9
_KQAEETYENIPGQSK_.2	KQAEETYENIPGQSK	O00410	72466.4	75768.6	73858.3
_ENVNATENC[Carbamidomethyl (C)]ISAVGK_.2	ENVNATENCISAVGK	O00410	69587.9	68041.3	70157.4
_HFADLLPGFLQAVNDSC[Carbamidomethyl (C)]YQNDDSVLK_.3	HFADLLPGFLQAVNDSCYQNDDSVLK	O00410	48448.8	64334.4	74527.2
_EFQQYLPVVMGPLMK_.2	EFQQYLPVVMGPLMK	O00410	55679.2	64490.7	63666.5
_TAGLEEK_.1	TAGLEEK	O00410	30266.3	33654.6	33096
_VC[Carbamidomethyl (C)]DIAAELAR_.2	VCDIAAELAR	O00410	1.58905e+06	1.61233e+06	1.63412e+06
_VC[Carbamidomethyl (C)]DIAAELAR_.1	VCDIAAELAR	O00410	12620.7	Filtered	12914.6
_MLVQC[Carbamidomethyl (C)]MQDQEHPSIR_.3	MLVQCMQDQEHPSIR	O00410	77122.1	88680.9	83390.7
_MLVQC[Carbamidomethyl (C)]MQDQEHPSIR_.2	MLVQCMQDQEHPSIR	O00410	Filtered	21359.7	17249.3
_ITFLLQAIR_.2	ITFLLQAIR	O00410	1.3915e+06	1.40947e+06	1384596
_ITFLLQAIR_.1	ITFLLQAIR	O00410	Filtered	Filtered	6352.28
_IFSIIAEGEMHEAIK_.3	IFSIIAEGEMHEAIK	O00410	Filtered	34683.8	34743.5
_RLANVVR_.2	RLANVVR	O00410	Filtered	18816.1	20106
_VRGPEYLTQMWHFMC[Carbamidomethyl (C)]DALIK_.3	VRGPEYLTQMWHFMCDALIK	O00410	Filtered	10014.8	13341
_YAEYFLRPMLQYVC[Carbamidomethyl (C)]DNSPEVR_.3	YAEYFLRPMLQYVCDNSPEVR	O00410	164995	192392	199643
_YAEYFLRPMLQYVC[Carbamidomethyl (C)]DNSPEVR_.2	YAEYFLRPMLQYVCDNSPEVR	O00410	Filtered	Filtered	17191.1
_YAEYFLRPMLQYVC[Carbamidomethyl (C)]DNSPEVR_.4	YAEYFLRPMLQYVCDNSPEVR	O00410	16032.2	Filtered	Filtered
_AIGTEPDSDVLSEIMHSFAK_.3	AIGTEPDSDVLSEIMHSFAK	O00410	565449	569145	544623
_YLRPHLEATLQLSLK_.3	YLRPHLEATLQLSLK	O00410	48271.9	43190.2	50457.8
_GPEYLTQMWHFMC[Carbamidomethyl (C)]DALIK_.3	GPEYLTQMWHFMCDALIK	O00410	10715.2	12740.7	11229.5
_HLHSIMVLK_.3	HLHSIMVLK	O00410	Filtered	357034	327542
_ELKEGFVEYTEQVVK_.2	ELKEGFVEYTEQVVK	O00410	Filtered	89264.3	Filtered
_HEDPC[Carbamidomethyl (C)]AK_.2	HEDPCAK	O00410	36830.8	Filtered	Filtered
_EAALHIFWNFPGIFGNQQQHYLDVIK_.4	EAALHIFWNFPGIFGNQQQHYLDVIK	O00410	19777.5	14685.6	Filtered
_FSLYPFLC[Carbamidomethyl (C)]LLDER_.2	FSLYPFLCLLDER	O00411	Filtered	10749.3	9297.53
_YLC[Carbamidomethyl (C)]LLASDAEVPEPC[Carbamidomethyl (C)]LPR_.2	YLCLLASDAEVPEPCLPR	O00411	Filtered	83441.6	Filtered
_VHLAMVR_.2	VHLAMVR	O00418	45746.2	52649.9	53145.7
_AFDSGQNLSPDR_.2	AFDSGQNLSPDR	O00418	27523.3	33697.1	30902
_IC[Carbamidomethyl (C)]ESMGLAPFDLSPR_.2	ICESMGLAPFDLSPR	O00418	Filtered	266544	374629
_SGDLYTQAAEAAMEAMK_.2	SGDLYTQAAEAAMEAMK	O00418	Filtered	145144	193893
_YIEPVDRDVYFEDVR_.3	YIEPVDRDVYFEDVR	O00418	113024	Filtered	124607
_LTPQAFSHFTFER_.3	LTPQAFSHFTFER	O00418	64889.2	58694.7	55088.6
_LTPQAFSHFTFER_.2	LTPQAFSHFTFER	O00418	Filtered	49585.9	Filtered
_DRPGKPLFHLEHYIEGK_.3	DRPGKPLFHLEHYIEGK	O00418	21968	28909.4	34499.1
_DRPGKPLFHLEHYIEGK_.5	DRPGKPLFHLEHYIEGK	O00418	Filtered	Filtered	17060.4
_LEGVDGGQSPR_.2	LEGVDGGQSPR	O00418	Filtered	41564.8	32540.4
_YSSSGSPANSFHFK_.2	YSSSGSPANSFHFK	O00418	38016.4	31715.2	Filtered
_YSSSGSPANSFHFK_.3	YSSSGSPANSFHFK	O00418	34108.7	Filtered	Filtered
_LSNFLHAQQWK_.3	LSNFLHAQQWK	O00418	53949.2	76451.2	Filtered
_LNALDLEK_.2	LNALDLEK	O00418	92799.5	Filtered	Filtered
_YNSNSGFVR_.2	YNSNSGFVR	O00418	43768.7	Filtered	Filtered
_TC[Carbamidomethyl (C)]PLLLR_.2	TCPLLLR	O00422	2.20672e+06	2.25962e+06	2186381
_KEPEKPIDR_.3	KEPEKPIDR	O00422	1.3368e+06	2.01749e+06	1.24611e+06
_KEPEKPIDR_.2	KEPEKPIDR	O00422	173226	157804	145039
_VTQEEIK_.2	VTQEEIK	O00422	754098	811794	765520
_VTQEEIK_.1	VTQEEIK	O00422	49800	41938.3	51965.8
_ELTSLVK_.2	ELTSLVK	O00422	762591	770467	724208
_ELTSLVK_.1	ELTSLVK	O00422	26136.3	21362.6	24277.9
_FQIGDYLDIAITPPNR_.2	FQIGDYLDIAITPPNR	O00422	459278	456938	455835
_FQIGDYLDIAITPPNR_.3	FQIGDYLDIAITPPNR	O00422	28011.5	44756.8	38230.6
_VFTTNNGR_.2	VFTTNNGR	O00422	124801	121927	131723
_VKEIGSTMSGR_.2	VKEIGSTMSGR	O00422	95160.1	80310.3	93080.4
_KGTDDSMTLQSQK_.2	KGTDDSMTLQSQK	O00422	26438.5	21647	24859.5
_GTDDSMTLQSQK_.2	GTDDSMTLQSQK	O00422	Filtered	239954	232667
_GTHFNFAIVFTDVK_.3	GTHFNFAIVFTDVK	O00422	159804	144888	142176
_GNVPSSELQIYTWMDATLK_.2	GNVPSSELQIYTWMDATLK	O00422	83334.7	Filtered	Filtered
_FTEEIPLK_.2	FTEEIPLK	O00425	1.5579e+06	1.45696e+06	1.51998e+06
_FTEEIPLK_.1	FTEEIPLK	O00425	106694	111301	110395
_IAPAEAPDAK_.2	IAPAEAPDAK	O00425	1.24636e+06	1.29881e+06	1.23844e+06
_IAPAEAPDAK_.1	IAPAEAPDAK	O00425	37616.9	40493.5	43951.8
_SITILSTPEGTSAAC[Carbamidomethyl (C)]K_.2	SITILSTPEGTSAACK	O00425	1200586	1260984	1.2413e+06
_MVIITGPPEAQFK_.2	MVIITGPPEAQFK	O00425	1.06942e+06	1093146	1.04262e+06
_AIEALSGK_.2	AIEALSGK	O00425	1012110	897718	957426
_AIEALSGK_.1	AIEALSGK	O00425	58470	59006.1	57383.4
_ITISPLQELTLYNPER_.2	ITISPLQELTLYNPER	O00425	741092	826893	831225
_ITISPLQELTLYNPER_.3	ITISPLQELTLYNPER	O00425	188560	193396	185490
_ILAHNNFVGR_.3	ILAHNNFVGR	O00425	533103	501038	547111
_ILAHNNFVGR_.2	ILAHNNFVGR	O00425	367223	354657	337262
_IKEENFVSPK_.2	IKEENFVSPK	O00425	486168	508485	491378
_IKEENFVSPK_.3	IKEENFVSPK	O00425	309710	314864	270250
_TGYAFVDC[Carbamidomethyl (C)]PDESWALK_.2	TGYAFVDCPDESWALK	O00425	682169	614351	655942
_TVNELQNLSSAEVVVPR_.2	TVNELQNLSSAEVVVPR	O00425	356662	339999	320753
_TVNELQNLSSAEVVVPR_.3	TVNELQNLSSAEVVVPR	O00425	248327	247562	231857
_SILEIMHK_.2	SILEIMHK	O00425	572029	575199	562634
_IQEILTQVK_.2	IQEILTQVK	O00425	443009	448109	488062
_ALQSGPPQSR_.2	ALQSGPPQSR	O00425	386428	382314	398162
_GNVETC[Carbamidomethyl (C)]AK_.2	GNVETCAK	O00425	310866	252756	335632
_GNVETC[Carbamidomethyl (C)]AK_.1	GNVETCAK	O00425	10910.8	14249.8	13528.3
_AEEEIMK_.2	AEEEIMK	O00425	211946	206067	223169
_AEEEIMK_.1	AEEEIMK	O00425	34869.4	36317.5	38742.3
_LYIGNLSENAAPSDLESIFK_.2	LYIGNLSENAAPSDLESIFK	O00425	106437	111871	123512
_LYIGNLSENAAPSDLESIFK_.3	LYIGNLSENAAPSDLESIFK	O00425	116488	103366	96153.9
_ITGHFYAC[Carbamidomethyl (C)]QVAQR_.2	ITGHFYACQVAQR	O00425	106540	114989	105405
_ITGHFYAC[Carbamidomethyl (C)]QVAQR_.3	ITGHFYACQVAQR	O00425	95603.7	94585.9	94008.5
_KIEQDTDTK_.2	KIEQDTDTK	O00425	146650	127784	92352.9
_DQTPDENDQVVVK_.2	DQTPDENDQVVVK	O00425	102488	114266	124238
_LNGFQLENFTLK_.2	LNGFQLENFTLK	O00425	82869.2	71844	76515.1
_FAGASIK_.1	FAGASIK	O00425	54361.5	60048.5	56465.8
_AEEEIMKK_.2	AEEEIMKK	O00425	54334.6	59081.1	51448
_IPVSGPFLVK_.2	IPVSGPFLVK	O00425	2.47742e+06	2374234	2.37521e+06
_IPVSGPFLVK_.1	IPVSGPFLVK	O00425	8294.49	8168.94	Filtered
_IELHGKPIEVEHSVPK_.4	IELHGKPIEVEHSVPK	O00425	101165	100768	109691
_IELHGKPIEVEHSVPK_.3	IELHGKPIEVEHSVPK	O00425	46574.1	51865.9	46956.5
_IELHGKPIEVEHSVPK_.2	IELHGKPIEVEHSVPK	O00425	24578.1	23636.8	25800.6
_IELHGKPIEVEHSVPK_.5	IELHGKPIEVEHSVPK	O00425	Filtered	242138	115701
_KIQEILTQVK_.2	KIQEILTQVK	O00425	131745	131974	138610
_KIQEILTQVK_.3	KIQEILTQVK	O00425	130946	114790	Filtered
_IELHGKPIEVEHSVPKR_.5	IELHGKPIEVEHSVPKR	O00425	169541	Filtered	148345
_IELHGKPIEVEHSVPKR_.4	IELHGKPIEVEHSVPKR	O00425	30075.9	Filtered	32059.6
_LGIIGVVNR_.2	LGIIGVVNR	O00429	850628	847499	846105
_GHAVNLLDVPVPVAR_.3	GHAVNLLDVPVPVAR	O00429	460313	460889	444322
_GHAVNLLDVPVPVAR_.2	GHAVNLLDVPVPVAR	O00429	46815.2	46018.9	48099.6
_LHDAIVEVVTC[Carbamidomethyl (C)]LLR_.3	LHDAIVEVVTCLLR	O00429	348131	323499	293496
_LHDAIVEVVTC[Carbamidomethyl (C)]LLR_.2	LHDAIVEVVTCLLR	O00429	168064	143127	119562
_SSVLESLVGR_.2	SSVLESLVGR	O00429	283461	330229	330565
_SYFLIVR_.2	SYFLIVR	O00429	312892	312090	312041
_ALQGASQIIAEIR_.2	ALQGASQIIAEIR	O00429	270060	294735	270364
_SATLLQLITK_.2	SATLLQLITK	O00429	253729	230877	275324
_SATLLQLITK_.1	SATLLQLITK	O00429	5430.11	9110.56	9531.84
_DTLQSELVGQLYK_.2	DTLQSELVGQLYK	O00429	229974	239298	240321
_AEELLAEEK_.2	AEELLAEEK	O00429	225999	227197	225237
_IC[Carbamidomethyl (C)]YIFHETFGR_.3	ICYIFHETFGR	O00429	146077	146716	149947
_IC[Carbamidomethyl (C)]YIFHETFGR_.2	ICYIFHETFGR	O00429	52446.3	55855.4	53486.4
_GVSPEPIHLK_.2	GVSPEPIHLK	O00429	82381.3	88214.5	82659.8
_GVSPEPIHLK_.3	GVSPEPIHLK	O00429	94008.5	60500.9	69004.2
_YIETSELC[Carbamidomethyl (C)]GGAR_.2	YIETSELCGGAR	O00429	166736	146003	158734
_FATEYC[Carbamidomethyl (C)]NTIEGTAK_.2	FATEYCNTIEGTAK	O00429	131700	125868	128251
_IIQHC[Carbamidomethyl (C)]SNYSTQELLR_.3	IIQHCSNYSTQELLR	O00429	90611.6	96711.7	89997.1
_IIQHC[Carbamidomethyl (C)]SNYSTQELLR_.2	IIQHCSNYSTQELLR	O00429	23785	23897.6	23560.5
_RLEEPSLR_.2	RLEEPSLR	O00429	84963	78904	75120
_INVLAAQYQSLLNSYGEPVDDK_.2	INVLAAQYQSLLNSYGEPVDDK	O00429	47318.3	50283.1	44010.4
_INVLAAQYQSLLNSYGEPVDDK_.3	INVLAAQYQSLLNSYGEPVDDK	O00429	24172.6	37211.3	34271.9
_PALFVPEVSFELLVK_.2	PALFVPEVSFELLVK	O00429	61208.7	44140	50497.8
_PALFVPEVSFELLVK_.3	PALFVPEVSFELLVK	O00429	5010.09	4690.42	4189.86
_LYTDFDEIR_.2	LYTDFDEIR	O00429	54057.2	51451.9	53933.6
_SQLDINNKK_.2	SQLDINNKK	O00429	52100.9	49398.4	55819.9
_TLAVITK_.2	TLAVITK	O00429	50575.4	45270.1	52802.2
_TLESVDPLGGLNTIDILTAIR_.3	TLESVDPLGGLNTIDILTAIR	O00429	28556.7	27559.6	27728.7
_TLESVDPLGGLNTIDILTAIR_.2	TLESVDPLGGLNTIDILTAIR	O00429	13983.9	10548.1	12788.7
_LPVTNEMVHNLVAIELAYINTK_.3	LPVTNEMVHNLVAIELAYINTK	O00429	22583.7	24072.1	27335.4
_LPVTNEMVHNLVAIELAYINTK_.4	LPVTNEMVHNLVAIELAYINTK	O00429	6460.19	7408.63	7526.49
_SVTDSIRDEYAFLQK_.3	SVTDSIRDEYAFLQK	O00429	27340.1	25696.9	22433.8
_DC[Carbamidomethyl (C)]LPELK_.2	DCLPELK	O00429	202552	191660	176052
_DC[Carbamidomethyl (C)]LPELK_.1	DCLPELK	O00429	21496.6	20860.6	Filtered
_RPLILQLVHVSQEDKR_.4	RPLILQLVHVSQEDKR	O00429	109820	114108	103100
_RPLILQLVHVSQEDKR_.3	RPLILQLVHVSQEDKR	O00429	29849.2	Filtered	34517.4
_IFSPNVVNLTLVDLPGMTK_.2	IFSPNVVNLTLVDLPGMTK	O00429	77126.4	79414	87773
_IFSPNVVNLTLVDLPGMTK_.3	IFSPNVVNLTLVDLPGMTK	O00429	11938.6	12742.6	Filtered
_SKPIPIMPASPQK_.3	SKPIPIMPASPQK	O00429	62779.3	69598	53188.7
_SKPIPIMPASPQK_.2	SKPIPIMPASPQK	O00429	35882.3	32219.6	Filtered
_SSLLDDLLTESEDMAQR_.3	SSLLDDLLTESEDMAQR	O00429	6697.26	22333.8	25751.9
_SSLLDDLLTESEDMAQR_.2	SSLLDDLLTESEDMAQR	O00429	Filtered	23720	32608.9
_LQDVFNTVGADIIQLPQIVVVGTQSSGK_.3	LQDVFNTVGADIIQLPQIVVVGTQSSGK	O00429	31758.6	35429.4	30471
_LQDVFNTVGADIIQLPQIVVVGTQSSGK_.2	LQDVFNTVGADIIQLPQIVVVGTQSSGK	O00429	5144.3	8271.92	Filtered
_FISNPNSIILAVTAANTDMATSEALK_.3	FISNPNSIILAVTAANTDMATSEALK	O00429	24596.2	27954.7	40536.8
_FISNPNSIILAVTAANTDMATSEALK_.2	FISNPNSIILAVTAANTDMATSEALK	O00429	Filtered	Filtered	37051.5
_EALIPVINK_.2	EALIPVINK	O00429	88558.1	18592.2	Filtered
_LYTDFDEIRQEIENETER_.3	LYTDFDEIRQEIENETER	O00429	224152	232547	212814
_RPLILQLVHVSQEDK_.3	RPLILQLVHVSQEDK	O00429	98931.8	91418.9	88138.5
_NVASGGGGVGDGVQEPTTGNWR_.2	NVASGGGGVGDGVQEPTTGNWR	O00429	Filtered	31708.6	Filtered
_LDLMDAGTDAMDVLMGR_.2	LDLMDAGTDAMDVLMGR	O00429	Filtered	Filtered	7055.48
_AFVAGVLPFK_.2	AFVAGVLPFK	O00442	323649	314250	302656
_VSTALSC[Carbamidomethyl (C)]LLGLPLR_.2	VSTALSCLLGLPLR	O00442	205342	246101	235267
_FGFIFNC[Carbamidomethyl (C)]DIK_.2	FGFIFNCDIK	O00442	137226	133150	132375
_VGIEAAEMLLANLR_.2	VGIEAAEMLLANLR	O00442	28812.6	31650.3	33960.7
_VGIEAAEMLLANLR_.3	VGIEAAEMLLANLR	O00442	17792.2	15712.9	18392.8
_TGPVTLHTQTAIHFAEQIAK_.3	TGPVTLHTQTAIHFAEQIAK	O00442	14042	16461.4	11960.2
_VEVDGSIMEGGGQILR_.2	VEVDGSIMEGGGQILR	O00442	Filtered	33095.9	Filtered
_ILASAPNWK_.2	ILASAPNWK	O00443	136792	128410	139785
_LLLDDSFETK_.2	LLLDDSFETK	O00443	77188	87485.7	90572.8
_DPWDAVLLEER_.2	DPWDAVLLEER	O00443	37848.2	42101.9	43141.8
_LSIIFPLWK_.2	LSIIFPLWK	O00443	25355.5	21756.8	21312.3
_FDWLDLDPLSKPK_.3	FDWLDLDPLSKPK	O00443	4409.08	4948.74	4593.9
_LVQLLGGVAEK_.2	LVQLLGGVAEK	O00443	66187.8	78337.5	Filtered
_LIESSLGSIATK_.2	LIESSLGSIATK	O00443	84013.4	50982.9	Filtered
_YEHVLGALLSVGGK_.3	YEHVLGALLSVGGK	O00443	11675.9	16025.2	15195.2
_GFELSSSTR_.2	GFELSSSTR	O00443	56278.4	Filtered	Filtered
_TADVTSLFGGEDTSR_.2	TADVTSLFGGEDTSR	O00443	Filtered	Filtered	39385.3
_GSSAGGGGSGAAAATAATAGGQHR_.3	GSSAGGGGSGAAAATAATAGGQHR	O00458	16265.1	16865.4	15393.1
_IAAGESLALLFELAR_.2	IAAGESLALLFELAR	O00458	12889.6	16101.9	15132.8
_HLYNSAAFK_.2	HLYNSAAFK	O00458	Filtered	237226	Filtered
_GLIDLTLDK_.2	GLIDLTLDK	O00458	Filtered	Filtered	48917.4
_ALGATFGPLLLR_.2	ALGATFGPLLLR	O00459	59744.2	55675	71068.8
_AALQALGVAEGGER_.2	AALQALGVAEGGER	O00459	22235.7	21412.8	Filtered
_AKEDFLVYK_.2	AKEDFLVYK	O00461	74508.3	114710	96448.8
_LAVQQVEEAQQLR_.2	LAVQQVEEAQQLR	O00461	58316.9	66071.6	65637.4
_KAEAVALK_.2	KAEAVALK	O00461	33628.7	36506	42702
_SALAAAQTQVAEYK_.2	SALAAAQTQVAEYK	O00461	30914.5	30130	29381.2
_EAANLLEGHAR_.2	EAANLLEGHAR	O00461	32609.3	28124.4	25463.2
_EAANLLEGHAR_.3	EAANLLEGHAR	O00461	25596.1	Filtered	28575.6
_LQGHLLR_.2	LQGHLLR	O00461	31066.2	26970	Filtered
_SFLAFPTLR_.2	SFLAFPTLR	O00468	60375.5	57370	56423.6
_SIESTLDDLFR_.2	SIESTLDDLFR	O00468	29212.8	29765.2	39245
_IIAPLVTR_.2	IIAPLVTR	O00469	731089	631824	707454
_LLVITVATK_.2	LLVITVATK	O00469	276788	289248	283694
_IVGPEENLSQAEAR_.2	IVGPEENLSQAEAR	O00469	263455	261792	259351
_SEDYVDIVQGNR_.2	SEDYVDIVQGNR	O00469	215460	215523	210519
_YLNSGGFIGYAPYVNR_.2	YLNSGGFIGYAPYVNR	O00469	199364	198424	180954
_LADKYPVVHIGK_.3	LADKYPVVHIGK	O00469	96049.6	103842	98716.7
_LADKYPVVHIGK_.2	LADKYPVVHIGK	O00469	90315.9	94645.6	68049.8
_EFIAPVTLK_.2	EFIAPVTLK	O00469	139535	137157	137058
_KIIAPLVTR_.2	KIIAPLVTR	O00469	121511	122563	131073
_LTHLHEGLPVK_.3	LTHLHEGLPVK	O00469	74375.6	81583.1	110417
_LTHLHEGLPVK_.2	LTHLHEGLPVK	O00469	35506.4	35694.1	33935.5
_LWSNFWGALSPDGYYAR_.2	LWSNFWGALSPDGYYAR	O00469	104115	116159	132991
_ISGGYENVPTDDIHMK_.3	ISGGYENVPTDDIHMK	O00469	86221.7	86496.1	79059.7
_ISGGYENVPTDDIHMK_.2	ISGGYENVPTDDIHMK	O00469	39095.2	31860.6	35644.9
_GGDGINSIGGGQK_.2	GGDGINSIGGGQK	O00469	90399.3	98409.4	96168.7
_VFAGYYTK_.2	VFAGYYTK	O00469	92038.2	104702	83129
_AC[Carbamidomethyl (C)]DELVEEMEHYGK_.3	ACDELVEEMEHYGK	O00469	49574.8	45862.8	44166.5
_AC[Carbamidomethyl (C)]DELVEEMEHYGK_.2	ACDELVEEMEHYGK	O00469	40621.6	36022.9	39160.4
_GFALLNFVVK_.2	GFALLNFVVK	O00469	77534.6	77173.4	69279.2
_IFQTLNGAVDEVVLK_.2	IFQTLNGAVDEVVLK	O00469	30747.8	36184.7	39812.5
_FLDILLTLDYPK_.2	FLDILLTLDYPK	O00469	27642.2	20390.6	19531.3
_KGWSFMHPGR_.3	KGWSFMHPGR	O00469	12615.8	13439.4	12891
_VVFAADGILWPDKR_.3	VVFAADGILWPDKR	O00469	322883	316082	309818
_VVFAADGILWPDKR_.2	VVFAADGILWPDKR	O00469	Filtered	96869.1	54787.3
_IFTENIVEQPC[Carbamidomethyl (C)]PDVFWFPIFSEK_.3	IFTENIVEQPCPDVFWFPIFSEK	O00469	28194.4	21899.2	Filtered
_IFTENIVEQPC[Carbamidomethyl (C)]PDVFWFPIFSEK_.2	IFTENIVEQPCPDVFWFPIFSEK	O00469	4121.45	Filtered	Filtered
_VGVWNVPYMANVYLIK_.2	VGVWNVPYMANVYLIK	O00469	Filtered	8696.62	Filtered
_LHLIAQELPFDR_.2	LHLIAQELPFDR	O00471	92237.4	111219	87664.4
_LHLIAQELPFDR_.3	LHLIAQELPFDR	O00471	79386.2	84875.9	86213.5
_LIQNVFEIK_.2	LIQNVFEIK	O00471	55442.4	55055.9	49706.2
_VC[Carbamidomethyl (C)]HLGDQLEGVNTPR_.2	VCHLGDQLEGVNTPR	O00471	13003.4	14944.4	13219.8
_NDIFEDAGILC[Carbamidomethyl (C)]QR_.2	NDIFEDAGILCQR	O00471	67482.2	93795.6	Filtered
_SDVFTNSEK_.2	SDVFTNSEK	O00471	Filtered	36535.2	47218.6
_HILAAEQK_.2	HILAAEQK	O00471	Filtered	43421.5	34243.3
_YFNEFLDGELK_.2	YFNEFLDGELK	O00471	Filtered	54179.2	Filtered
_LSAKPAPPKPEPR_.3	LSAKPAPPKPEPR	O00479	152450	223447	185886
_LSAKPAPPKPEPR_.2	LSAKPAPPKPEPR	O00479	25343.8	25035.3	29937
_FYSVNVDYSK_.2	FYSVNVDYSK	O00483	1.9635e+06	1972615	1.89732e+06
_FYSVNVDYSK_.1	FYSVNVDYSK	O00483	56939.7	57313.8	60475.3
_LALFNPDVC[Carbamidomethyl (C)]WDR_.2	LALFNPDVCWDR	O00483	1.61177e+06	1.64089e+06	1.60436e+06
_NNPEPWNK_.2	NNPEPWNK	O00483	812264	780667	739418
_NNPEPWNK_.1	NNPEPWNK	O00483	76863.4	81622	80742.8
_LGPNDQYK_.2	LGPNDQYK	O00483	697475	661955	687302
_LGPNDQYK_.1	LGPNDQYK	O00483	30436.5	28199.1	30384.3
_EMLELAK_.2	EMLELAK	O00487	318923	318364	291352
_AVAVVVDPIQSVK_.2	AVAVVVDPIQSVK	O00487	200711	196897	194598
_AVEEEDKMTPEQLAIK_.3	AVEEEDKMTPEQLAIK	O00487	114299	109984	117639
_AVEEEDKMTPEQLAIK_.2	AVEEEDKMTPEQLAIK	O00487	83092.4	79310.8	86487.6
_HNESVVK_.2	HNESVVK	O00487	183720	196039	191723
_HYYSITINYR_.2	HYYSITINYR	O00487	138011	142439	146703
_MLLNLHK_.2	MLLNLHK	O00487	86962.5	81464.5	79685.9
_MTPEQLAIK_.2	MTPEQLAIK	O00487	62331.9	58603.5	66986.8
_LINANMMVLGHEPR_.3	LINANMMVLGHEPR	O00487	54857.9	60284	58957.5
_SWMEGLTLQDYSEHC[Carbamidomethyl (C)]K_.2	SWMEGLTLQDYSEHCK	O00487	36467.4	41324.7	30082.3
_LGGGMPGLGQGPPTDAPAVDTAEQVYISSLALLK_.3	LGGGMPGLGQGPPTDAPAVDTAEQVYISSLALLK	O00487	7337.94	7513.39	6349.42
_AGVPMEVMGLMLGEFVDDYTVR_.3	AGVPMEVMGLMLGEFVDDYTVR	O00487	4278.72	3876.91	4379.75
_PVSLLEK_.2	PVSLLEK	O00499	194768	178372	179013
_VGFYVNTFQSIAGLEENFHK_.3	VGFYVNTFQSIAGLEENFHK	O00499	161371	129741	129681
_GVFPENFTER_.2	GVFPENFTER	O00499	112152	122000	145581
_LNQNLNDVLVGLEK_.2	LNQNLNDVLVGLEK	O00499	Filtered	20121.8	20729.9
_VNHEPEPAGGATPGATLPK_.2	VNHEPEPAGGATPGATLPK	O00499	6035.56	8883.54	Filtered
_EAAWAISNLTISGR_.2	EAAWAISNLTISGR	O00505	453574	496458	508352
_SGILPILVK_.2	SGILPILVK	O00505	297082	299829	285675
_SGILPILVK_.1	SGILPILVK	O00505	12635	11226.8	10231.1
_KLLSSDRNPPIDDLIK_.3	KLLSSDRNPPIDDLIK	O00505	131674	129635	145955
_KLLSSDRNPPIDDLIK_.4	KLLSSDRNPPIDDLIK	O00505	53486.6	56892.7	59005.4
_DSQVVQVVLDGLK_.2	DSQVVQVVLDGLK	O00505	176368	191871	189795
_LLSSDRNPPIDDLIK_.3	LLSSDRNPPIDDLIK	O00505	147747	158206	152350
_LLSSDRNPPIDDLIK_.2	LLSSDRNPPIDDLIK	O00505	26159.1	18432.5	21354.2
_NPPIDDLIK_.2	NPPIDDLIK	O00505	127423	115815	133607
_IEVLQQHENEDIYK_.3	IEVLQQHENEDIYK	O00505	42466.7	40379.9	41648.8
_IEVLQQHENEDIYK_.2	IEVLQQHENEDIYK	O00505	12548.8	17095	16961
_AVGNIVTGTDEQTQVVLNC[Carbamidomethyl (C)]DVLSHFPNLLSHPK_.4	AVGNIVTGTDEQTQVVLNCDVLSHFPNLLSHPK	O00505	55901.7	60102	46747.3
_GDFGTQK_.1	GDFGTQK	O00505	28736.9	29599.1	32353.1
_VQTAALR_.2	VQTAALR	O00505	181943	225185	195769
_VQTAALR_.1	VQTAALR	O00505	Filtered	Filtered	4893.37
_SPHQNVC[Carbamidomethyl (C)]EQAVWALGNIIGDGPQC[Carbamidomethyl (C)]R_.3	SPHQNVCEQAVWALGNIIGDGPQCR	O00505	48781.9	Filtered	56388.8
_KDQVEYLVQQNVIPPFC[Carbamidomethyl (C)]NLLSVK_.3	KDQVEYLVQQNVIPPFCNLLSVK	O00505	Filtered	38976.1	39256.6
_RDEHLLK_.2	RDEHLLK	O00505	Filtered	28832.2	24182.9
_HRNEVTVELR_.3	HRNEVTVELR	O00505	638417	639187	655491
_AQNVTLEAILQNATSDNPVVQLSAVQAAR_.3	AQNVTLEAILQNATSDNPVVQLSAVQAAR	O00505	24671.8	27433	27104.2
_DQVEYLVQQNVIPPFC[Carbamidomethyl (C)]NLLSVK_.3	DQVEYLVQQNVIPPFCNLLSVK	O00505	20020	21516.7	14909.6
_TSFLTELIDR_.2	TSFLTELIDR	O00506	18314.6	17085.4	Filtered
_FVLPAVLNPR_.2	FVLPAVLNPR	O00534	277860	293460	280607
_DVPRPILLGASAPLK_.3	DVPRPILLGASAPLK	O00534	105917	100686	104223
_ETLILLLK_.2	ETLILLLK	O00534	70814.5	60995.5	62183
_TPIVPVEDLPYTLSMVATIDSQHGIEK_.3	TPIVPVEDLPYTLSMVATIDSQHGIEK	O00534	55609.4	51979.3	56295.7
_VQSNC[Carbamidomethyl (C)]PLSPTEYLGEDK_.2	VQSNCPLSPTEYLGEDK	O00534	38807.5	55062.6	65761.2
_AHAGSTMPSVVK_.2	AHAGSTMPSVVK	O00534	24494	27036.6	22724.7
_VTFPLQPKPDVNLTIHR_.4	VTFPLQPKPDVNLTIHR	O00534	24103.4	23039.5	25201.9
_AISQGHQAFLLEGDSSSR_.3	AISQGHQAFLLEGDSSSR	O00534	38318	43040.9	41613.2
_AISQGHQAFLLEGDSSSR_.2	AISQGHQAFLLEGDSSSR	O00534	57495.5	Filtered	Filtered
_ALHSDRPPSASQPR_.3	ALHSDRPPSASQPR	O00534	38912	Filtered	38399.1
_LAALSASLAR_.2	LAALSASLAR	O00541	766913	808637	767879
_EALAFIIR_.2	EALAFIIR	O00541	635220	585048	615378
_LQLSLADFR_.2	LQLSLADFR	O00541	504650	525878	481265
_LAALEEQR_.2	LAALEEQR	O00541	368238	363335	366771
_YPTFIDALR_.2	YPTFIDALR	O00541	290314	284583	289681
_GSATNYITR_.2	GSATNYITR	O00541	237961	239574	238174
_SEWNTVER_.2	SEWNTVER	O00541	206382	204891	241796
_FLLHEPIVNK_.3	FLLHEPIVNK	O00541	80053	72982.1	82764.3
_FLLHEPIVNK_.2	FLLHEPIVNK	O00541	64973.6	60754.8	68799.7
_LAQEEESEAKR_.3	LAQEEESEAKR	O00541	113918	91943.9	90801.2
_LAQEEESEAKR_.2	LAQEEESEAKR	O00541	35408.6	40690.8	36340.8
_AGEGTYALDSESC[Carbamidomethyl (C)]MEK_.2	AGEGTYALDSESCMEK	O00541	107091	116252	117492
_LEGQAQAEAK_.2	LEGQAQAEAK	O00541	104324	116515	104844
_SLC[Carbamidomethyl (C)]IGATYDVTDSR_.2	SLCIGATYDVTDSR	O00541	135297	38719	117795
_ERYPTFIDALR_.3	ERYPTFIDALR	O00541	70513.5	57649.4	62982.6
_LAQEEESEAK_.2	LAQEEESEAK	O00541	46754.3	47834.1	49642.2
_LLLPVAEYFSGVQLPPHLSPFVTEK_.3	LLLPVAEYFSGVQLPPHLSPFVTEK	O00541	32672.7	40613.8	35840.3
_LKDNKPNYK_.2	LKDNKPNYK	O00541	16092.2	17004.2	18065.6
_ITHQIVDRPGQQTSVIGR_.3	ITHQIVDRPGQQTSVIGR	O00541	169858	161372	163985
_ITHQIVDRPGQQTSVIGR_.4	ITHQIVDRPGQQTSVIGR	O00541	111146	114681	103963
_SFGGEVSWDK_.2	SFGGEVSWDK	O00541	316183	Filtered	328032
_VMAGTLK_.1	VMAGTLK	O00541	4790.21	Filtered	Filtered
_VIQAQTAFSANPANPAILSEASAPIPHDGNLYPR_.3	VIQAQTAFSANPANPAILSEASAPIPHDGNLYPR	O00560	133371	158285	144051
_ANVAVVSGAPLQGQLVAR_.2	ANVAVVSGAPLQGQLVAR	O00560	132265	127632	113539
_SLMDHTIPEV_.2	SLMDHTIPEV	O00560	119388	128588	125709
_LYPELSQYMGLSLNEEEIR_.2	LYPELSQYMGLSLNEEEIR	O00560	56962.6	76117.7	69670.5
_DSTGHVGFIFK_.2	DSTGHVGFIFK	O00560	44429.6	46570.1	42668.4
_PSSINYMVAPVTGNDVGIR_.2	PSSINYMVAPVTGNDVGIR	O00560	29474.5	42086.5	Filtered
_SIDNGIFVQLVQANSPASLVGLR_.3	SIDNGIFVQLVQANSPASLVGLR	O00560	23280.7	15318.6	15739.4
_NGLLTEHNIC[Carbamidomethyl (C)]EINGQNVIGLK_.3	NGLLTEHNICEINGQNVIGLK	O00560	Filtered	Filtered	17737.9
_ILDTIDIVR_.2	ILDTIDIVR	O00562	37323.7	34793	44619.1
_YQGAVATVIAR_.2	YQGAVATVIAR	O00562	119007	110648	Filtered
_SQDHIPLAALPLLATSSSR_.3	SQDHIPLAALPLLATSSSR	O00562	37275.9	37004.7	38047.6
_IHFPEALGHVALR_.4	IHFPEALGHVALR	O00562	Filtered	Filtered	13578.9
_VYHVGSHIPGWFR_.4	VYHVGSHIPGWFR	O00562	Filtered	9206.77	Filtered
_LDALSNFHFIPKPPVPEIK_.4	LDALSNFHFIPKPPVPEIK	O00566	147771	147263	143523
_LDALSNFHFIPKPPVPEIK_.3	LDALSNFHFIPKPPVPEIK	O00566	57908.2	54196.6	50592.3
_VLYDFNK_.2	VLYDFNK	O00566	181036	188565	189115
_IHGSPLQK_.2	IHGSPLQK	O00566	140846	149169	146048
_LSEMEAYLENIEKEEER_.3	LSEMEAYLENIEKEEER	O00566	133436	132523	152233
_LSLAEIYEQEYIK_.2	LSLAEIYEQEYIK	O00566	135349	116538	135185
_IRDQAWDDVVR_.3	IRDQAWDDVVR	O00566	96666.7	86250.1	97134.4
_IRDQAWDDVVR_.2	IRDQAWDDVVR	O00566	28489.6	30232.9	27375.6
_ATGRPEC[Carbamidomethyl (C)]FLTIQEGLASK_.3	ATGRPECFLTIQEGLASK	O00566	76281.2	77827.1	81387.9
_ATGRPEC[Carbamidomethyl (C)]FLTIQEGLASK_.2	ATGRPECFLTIQEGLASK	O00566	25987.9	26979.1	23983.5
_KPWQLQGEVTAQK_.3	KPWQLQGEVTAQK	O00566	75407.1	90290.7	69162.9
_KPWQLQGEVTAQK_.2	KPWQLQGEVTAQK	O00566	5879.54	7414.67	6900.91
_VTFALPDDAETEDTGVLNVK_.2	VTFALPDDAETEDTGVLNVK	O00566	48997.7	56206	55974.1
_TAEEENPEHVEIQK_.3	TAEEENPEHVEIQK	O00566	27874.6	31118	29363.8
_TAEEENPEHVEIQK_.2	TAEEENPEHVEIQK	O00566	16582.1	17098.6	18700.5
_ASFIKDEGKDK_.3	ASFIKDEGKDK	O00566	15403.8	23846.2	16611.8
_ASFIKDEGKDK_.2	ASFIKDEGKDK	O00566	9265.02	11474.2	12210.4
_RPENSLLEETLHFDHAVR_.4	RPENSLLEETLHFDHAVR	O00566	288793	274222	246631
_RPENSLLEETLHFDHAVR_.3	RPENSLLEETLHFDHAVR	O00566	72524.4	70451.7	64311.4
_VVSNLPAITMEEVAPVSVSDAALLAPEEIKEK_.3	VVSNLPAITMEEVAPVSVSDAALLAPEEIKEK	O00566	Filtered	91410.1	67878.8
_DQAWDDVVR_.2	DQAWDDVVR	O00566	Filtered	49509.3	Filtered
_MAPVITEETTLQLEDIIK_.2	MAPVITEETTLQLEDIIK	O00566	Filtered	27395.2	Filtered
_LSFYETGEIPR_.2	LSFYETGEIPR	O00567	1.64254e+06	1.56169e+06	1677549
_IDC[Carbamidomethyl (C)]FSEVPTSVFGEK_.2	IDCFSEVPTSVFGEK	O00567	1.28687e+06	1.2424e+06	1.18356e+06
_VVSLSEYR_.2	VVSLSEYR	O00567	852701	900846	888418
_LIAHAGSLTNLAK_.3	LIAHAGSLTNLAK	O00567	524796	545105	528041
_LIAHAGSLTNLAK_.2	LIAHAGSLTNLAK	O00567	294390	299918	289920
_EWYGYHFPELVK_.3	EWYGYHFPELVK	O00567	530453	520653	503416
_EWYGYHFPELVK_.2	EWYGYHFPELVK	O00567	205799	179115	195056
_LLLETHLPSK_.2	LLLETHLPSK	O00567	337975	400681	359590
_LLLETHLPSK_.3	LLLETHLPSK	O00567	323413	345558	337471
_YPASTVQILGAEK_.2	YPASTVQILGAEK	O00567	646133	686950	651960
_IINDNATYC[Carbamidomethyl (C)]R_.2	IINDNATYCR	O00567	642616	635635	587784
_LAQFIGNR_.2	LAQFIGNR	O00567	546823	565889	566842
_GLTDLSAC[Carbamidomethyl (C)]K_.2	GLTDLSACK	O00567	504734	504611	523308
_GLTDLSAC[Carbamidomethyl (C)]K_.1	GLTDLSACK	O00567	36867.5	38394.6	41911.2
_AQLGLGHSYSR_.3	AQLGLGHSYSR	O00567	338434	314862	311089
_AQLGLGHSYSR_.2	AQLGLGHSYSR	O00567	189916	194411	203927
_YGLIFHSTFIGR_.3	YGLIFHSTFIGR	O00567	330314	330933	302517
_YGLIFHSTFIGR_.2	YGLIFHSTFIGR	O00567	194772	183104	187847
_LLLETHLPSKK_.3	LLLETHLPSKK	O00567	403026	405874	410213
_LLLETHLPSKK_.2	LLLETHLPSKK	O00567	45548.4	46344.3	44664.3
_EAMVQAEEAAAEITR_.2	EAMVQAEEAAAEITR	O00567	398265	429415	409646
_LEELTMDGAK_.2	LEELTMDGAK	O00567	318035	290504	323502
_MSQVAPSLSALIGEAVGAR_.2	MSQVAPSLSALIGEAVGAR	O00567	163101	217247	205933
_MSQVAPSLSALIGEAVGAR_.3	MSQVAPSLSALIGEAVGAR	O00567	102260	105858	97714.9
_LSFYETGEIPRK_.3	LSFYETGEIPRK	O00567	248361	253071	240124
_VREWYGYHFPELVK_.3	VREWYGYHFPELVK	O00567	149081	158135	151719
_VREWYGYHFPELVK_.4	VREWYGYHFPELVK	O00567	52266.9	47366.8	52849.6
_VLLGVGDPK_.2	VLLGVGDPK	O00567	132229	138696	148006
_KNLDVMK_.2	KNLDVMK	O00567	95233.3	90722.7	120532
_LVAFC[Carbamidomethyl (C)]PFASSQVALENANAVSEGVVHEDLR_.3	LVAFCPFASSQVALENANAVSEGVVHEDLR	O00567	53451.3	45936.5	54107.2
_LVAFC[Carbamidomethyl (C)]PFASSQVALENANAVSEGVVHEDLR_.4	LVAFCPFASSQVALENANAVSEGVVHEDLR	O00567	46035.3	45281.6	39398.7
_LHFHNLVK_.2	LHFHNLVK	O00567	76183	71222	69354.3
_LREQVEER_.2	LREQVEER	O00567	54974.9	63166.3	61050.2
_STPKEETVNDPEEAGHR_.3	STPKEETVNDPEEAGHR	O00567	43889.3	43792.1	46155.1
_LAQFIGNRR_.2	LAQFIGNRR	O00567	18146.9	14154.5	15631.7
_VDNMIIQSISLLDQLDK_.2	VDNMIIQSISLLDQLDK	O00567	7931.29	7511.35	7487.15
_VDNMIIQSISLLDQLDK_.3	VDNMIIQSISLLDQLDK	O00567	3468.59	3124.97	3911.25
_VDNMIIQSISLLDQLDKDINTFSMR_.3	VDNMIIQSISLLDQLDKDINTFSMR	O00567	12139.9	8632.7	9316.07
_ELNEDKLEK_.2	ELNEDKLEK	O00567	92553.9	99092.7	99351.2
_ELNEDKLEK_.3	ELNEDKLEK	O00567	Filtered	113444	89860.8
_EETVNDPEEAGHR_.2	EETVNDPEEAGHR	O00567	32991.9	34515.2	36030.5
_EVEEISLLQPQVEESVLNLGK_.3	EVEEISLLQPQVEESVLNLGK	O00567	47705	Filtered	Filtered
_EVEEISLLQPQVEESVLNLGK_.2	EVEEISLLQPQVEESVLNLGK	O00567	Filtered	25161.1	Filtered
_VGNLGLATSFFNER_.2	VGNLGLATSFFNER	O00571	3.90767e+06	3919900	3.60916e+06
_VGNLGLATSFFNER_.3	VGNLGLATSFFNER	O00571	141049	135940	133846
_HVINFDLPSDIEEYVHR_.3	HVINFDLPSDIEEYVHR	O00571	2501873	2.37162e+06	2.52511e+06
_HVINFDLPSDIEEYVHR_.4	HVINFDLPSDIEEYVHR	O00571	526654	486964	513434
_HVINFDLPSDIEEYVHR_.2	HVINFDLPSDIEEYVHR	O00571	298778	310109	306644
_HAIPIIK_.2	HAIPIIK	O00571	2.91328e+06	2.93254e+06	2.84228e+06
_HAIPIIK_.1	HAIPIIK	O00571	162065	172066	179702
_ELAVQIYEEAR_.2	ELAVQIYEEAR	O00571	1.96721e+06	2044357	1.931e+06
_MLDMGFEPQIR_.2	MLDMGFEPQIR	O00571	1.88118e+06	1.89043e+06	1.93781e+06
_IGLDFC[Carbamidomethyl (C)]K_.2	IGLDFCK	O00571	1.82639e+06	1.79102e+06	1.75857e+06
_IGLDFC[Carbamidomethyl (C)]K_.1	IGLDFCK	O00571	40452.6	40845.8	43578.2
_YLVLDEADR_.2	YLVLDEADR	O00571	1.72095e+06	1.67513e+06	1.69429e+06
_YLVLDEADR_.1	YLVLDEADR	O00571	46936.5	48682.7	47070.9
_VVWVEESDKR_.3	VVWVEESDKR	O00571	1.02036e+06	969762	1.01985e+06
_VVWVEESDKR_.2	VVWVEESDKR	O00571	476229	477737	456702
_GLDISNVK_.2	GLDISNVK	O00571	1.42144e+06	1.37717e+06	1.36691e+06
_GLDISNVK_.1	GLDISNVK	O00571	78834.1	82357.6	85612.7
_DREEALHQFR_.3	DREEALHQFR	O00571	1.24301e+06	1260772	1275568
_DREEALHQFR_.2	DREEALHQFR	O00571	109494	109598	121049
_VRPC[Carbamidomethyl (C)]VVYGGADIGQQIR_.3	VRPCVVYGGADIGQQIR	O00571	1.31137e+06	1.26223e+06	1.32157e+06
_VRPC[Carbamidomethyl (C)]VVYGGADIGQQIR_.2	VRPCVVYGGADIGQQIR	O00571	76398.3	74036.8	67826.1
_LVDMMER_.2	LVDMMER	O00571	1.18734e+06	1211697	1.10509e+06
_TAAFLLPILSQIYSDGPGEALR_.3	TAAFLLPILSQIYSDGPGEALR	O00571	792167	759862	903098
_TAAFLLPILSQIYSDGPGEALR_.2	TAAFLLPILSQIYSDGPGEALR	O00571	295617	322751	376975
_DKDAYSSFGSR_.2	DKDAYSSFGSR	O00571	711990	729460	692939
_DKDAYSSFGSR_.3	DKDAYSSFGSR	O00571	408098	398449	396976
_QYPISLVLAPTR_.2	QYPISLVLAPTR	O00571	1.07722e+06	932404	956140
_SDYDGIGSR_.2	SDYDGIGSR	O00571	951803	998282	1.00622e+06
_LEQELFSGGNTGINFEK_.2	LEQELFSGGNTGINFEK	O00571	764468	912773	896288
_LEQELFSGGNTGINFEK_.3	LEQELFSGGNTGINFEK	O00571	77214.3	74273.2	71992.8
_YTRPTPVQK_.2	YTRPTPVQK	O00571	407124	433669	426472
_YTRPTPVQK_.3	YTRPTPVQK	O00571	376692	346655	340026
_KQYPISLVLAPTR_.3	KQYPISLVLAPTR	O00571	414520	412155	425799
_KQYPISLVLAPTR_.2	KQYPISLVLAPTR	O00571	254189	252444	239037
_KGADSLEDFLYHEGYAC[Carbamidomethyl (C)]TSIHGDR_.4	KGADSLEDFLYHEGYACTSIHGDR	O00571	397176	393842	376275
_KGADSLEDFLYHEGYAC[Carbamidomethyl (C)]TSIHGDR_.5	KGADSLEDFLYHEGYACTSIHGDR	O00571	95495.1	112820	104260
_KGADSLEDFLYHEGYAC[Carbamidomethyl (C)]TSIHGDR_.3	KGADSLEDFLYHEGYACTSIHGDR	O00571	97432.4	95630.1	105370
_VGSTSENITQK_.2	VGSTSENITQK	O00571	407325	450859	433149
_VGSTSENITQK_.1	VGSTSENITQK	O00571	11211	8129.26	11814.9
_ELAVQIYEEARK_.3	ELAVQIYEEARK	O00571	194157	186393	202594
_ELAVQIYEEARK_.2	ELAVQIYEEARK	O00571	112856	116141	104955
_IVEQDTMPPK_.2	IVEQDTMPPK	O00571	203074	228601	329912
_DSSGWSSSK_.2	DSSGWSSSK	O00571	130656	146240	164840
_DSSGWSSSK_.1	DSSGWSSSK	O00571	10610.7	8190.46	9168.04
_GADSLEDFLYHEGYAC[Carbamidomethyl (C)]TSIHGDR_.4	GADSLEDFLYHEGYACTSIHGDR	O00571	83593.5	89914.1	99821.7
_GADSLEDFLYHEGYAC[Carbamidomethyl (C)]TSIHGDR_.3	GADSLEDFLYHEGYACTSIHGDR	O00571	8900.62	15076.8	14098.4
_DFLDEYIFLAVGR_.2	DFLDEYIFLAVGR	O00571	83710	81179.6	86194.3
_DFLDEYIFLAVGR_.3	DFLDEYIFLAVGR	O00571	8441.93	7347.05	6562.64
_GFYDKDSSGWSSSK_.2	GFYDKDSSGWSSSK	O00571	59499.9	62557.5	68855.6
_HTMMFSATFPK_.2	HTMMFSATFPK	O00571	50858.7	48127.5	47986.9
_RKQYPISLVLAPTR_.3	RKQYPISLVLAPTR	O00571	27205.3	24232.8	22914.3
_NINITKDLLDLLVEAK_.3	NINITKDLLDLLVEAK	O00571	4022.09	3231.16	3789.68
_SPILVATAVAAR_.2	SPILVATAVAAR	O00571	7.7883e+06	7.72209e+06	7.95379e+06
_SPILVATAVAAR_.1	SPILVATAVAAR	O00571	7506.6	Filtered	6826.27
_DLLDLLVEAK_.2	DLLDLLVEAK	O00571	3466378	2.60343e+06	81823
_DLLDLLVEAK_.1	DLLDLLVEAK	O00571	59682.3	78055.7	Filtered
_EIQMLAR_.2	EIQMLAR	O00571	1.20615e+06	1.16304e+06	1.19266e+06
_EIQMLAR_.1	EIQMLAR	O00571	9658.84	10750.4	Filtered
_DLMAC[Carbamidomethyl (C)]AQTGSGK_.2	DLMACAQTGSGK	O00571	607626	597099	556187
_DLMAC[Carbamidomethyl (C)]AQTGSGK_.1	DLMACAQTGSGK	O00571	8671.17	9699.03	Filtered
_GC[Carbamidomethyl (C)]HLLVATPGR_.3	GCHLLVATPGR	O00571	1.60218e+06	1.57604e+06	1.53576e+06
_GC[Carbamidomethyl (C)]HLLVATPGR_.2	GCHLLVATPGR	O00571	704192	763418	724758
_GC[Carbamidomethyl (C)]HLLVATPGR_.1	GCHLLVATPGR	O00571	16813.4	Filtered	Filtered
_SFLLDLLNATGK_.2	SFLLDLLNATGK	O00571	2.64552e+06	2.90723e+06	2362658
_SFLLDLLNATGK_.1	SFLLDLLNATGK	O00571	87004.4	79609.2	92361.6
_FSGGFGAR_.2	FSGGFGAR	O00571	2348743	2.28634e+06	2237508
_FSGGFGAR_.1	FSGGFGAR	O00571	4597.75	Filtered	Filtered
_WC[Carbamidomethyl (C)]DKSDEDDWSKPLPPSER_.4	WCDKSDEDDWSKPLPPSER	O00571	218485	72321.1	85072.9
_WC[Carbamidomethyl (C)]DKSDEDDWSKPLPPSER_.3	WCDKSDEDDWSKPLPPSER	O00571	21460.9	55222.6	64732.4
_DSLTLVFVETK_.2	DSLTLVFVETK	O00571	377869	347990	591977
_SGKSPILVATAVAAR_.3	SGKSPILVATAVAAR	O00571	54454.9	47137.1	48941.8
_GKIGLDFC[Carbamidomethyl (C)]K_.2	GKIGLDFCK	O00571	Filtered	Filtered	58124.5
_ELDLNSVLLK_.2	ELDLNSVLLK	O00584	82664.1	88608.3	83307.5
_LGIKPSINYYQVADFK_.3	LGIKPSINYYQVADFK	O00584	38204.6	34585.4	34271.5
_HGTC[Carbamidomethyl (C)]AAQVDALNSQK_.2	HGTCAAQVDALNSQK	O00584	8749.44	10381.4	9432.23
_SWPFNLEEIKDLLPEMR_.3	SWPFNLEEIKDLLPEMR	O00584	6452.02	Filtered	Filtered
_LISLIC[Carbamidomethyl (C)]R_.2	LISLICR	O00592	1.14596e+06	1.14507e+06	1.15783e+06
_LASVPGSQTVVVK_.2	LASVPGSQTVVVK	O00592	1.15513e+06	1056764	1.20464e+06
_EITIHTK_.2	EITIHTK	O00592	212755	199859	205190
_EITIHTK_.1	EITIHTK	O00592	14561.5	16046.2	15302.2
_LPAKDVYER_.3	LPAKDVYER	O00592	125296	96664.5	183059
_LPAKDVYER_.2	LPAKDVYER	O00592	55713.6	70714.3	71227.6
_LGDQGPPEEAEDR_.2	LGDQGPPEEAEDR	O00592	120810	138863	134335
_EAGVSDMK_.2	EAGVSDMK	O00592	97878.2	103681	100431
_EAGVSDMK_.1	EAGVSDMK	O00592	10314.8	11320.4	10207.8
_DKWDELK_.2	DKWDELK	O00592	63220.7	58294.7	51234.7
_LKDKWDELK_.3	LKDKWDELK	O00592	98736.6	67856.9	113255
_LKDKWDELK_.2	LKDKWDELK	O00592	63992.8	Filtered	Filtered
_TPTLYLDFK_.2	TPTLYLDFK	O00625	612055	608803	634790
_TPTLYLDFK_.1	TPTLYLDFK	O00625	35273.9	35830.3	37946.1
_VTLSVLSR_.2	VTLSVLSR	O00625	537860	560656	541580
_NLDPFLLFDEFK_.2	NLDPFLLFDEFK	O00625	453879	451673	410667
_KVTLSVLSR_.2	KVTLSVLSR	O00625	418534	400898	387100
_SIGRPELK_.2	SIGRPELK	O00625	343196	298510	351470
_GGRPGGFPDHPHR_.3	GGRPGGFPDHPHR	O00625	237635	238977	248428
_GGRPGGFPDHPHR_.2	GGRPGGFPDHPHR	O00625	31238.6	29393.6	28709.9
_SEEIPKPSK_.2	SEEIPKPSK	O00625	222276	243110	217850
_MVEPQYQELK_.2	MVEPQYQELK	O00625	237147	214333	218148
_DGVTVAVISGEALGIK_.2	DGVTVAVISGEALGIK	O00625	155973	155914	141407
_MNPGDLQWMTAGR_.2	MNPGDLQWMTAGR	O00625	137663	133521	139417
_GFETVSYLLEGGSMAHEDFC[Carbamidomethyl (C)]GHTGK_.4	GFETVSYLLEGGSMAHEDFCGHTGK	O00625	70993.6	60178.1	64798
_GFETVSYLLEGGSMAHEDFC[Carbamidomethyl (C)]GHTGK_.3	GFETVSYLLEGGSMAHEDFCGHTGK	O00625	42793.3	31223.6	46231
_SHFVLIAGEPLR_.3	SHFVLIAGEPLR	O00625	28157.4	30568.6	33968.3
_GILHAEMPC[Carbamidomethyl (C)]SEEPAHGLQLWVNLR_.4	GILHAEMPCSEEPAHGLQLWVNLR	O00625	38743.3	30049.1	37818.6
_GILHAEMPC[Carbamidomethyl (C)]SEEPAHGLQLWVNLR_.3	GILHAEMPCSEEPAHGLQLWVNLR	O00625	46109.4	Filtered	Filtered
_NLDPFLLFDEFKGGRPGGFPDHPHR_.5	NLDPFLLFDEFKGGRPGGFPDHPHR	O00625	9901.1	6637.83	5359.68
_IEPHHTAVLGEGDSVQVENK_.3	IEPHHTAVLGEGDSVQVENK	O00625	Filtered	9899.78	Filtered
_SGILPILVHC[Carbamidomethyl (C)]LER_.3	SGILPILVHCLER	O00629	849849	895607	921220
_SGILPILVHC[Carbamidomethyl (C)]LER_.2	SGILPILVHCLER	O00629	264446	316523	325370
_NEVVVELR_.2	NEVVVELR	O00629	510772	510007	507636
_NEVVVELR_.1	NEVVVELR	O00629	16965.4	15698.3	16753.4
_DAQVVQVVLDGLSNILK_.3	DAQVVQVVLDGLSNILK	O00629	107128	138176	130595
_DAQVVQVVLDGLSNILK_.2	DAQVVQVVLDGLSNILK	O00629	90853.9	98779.8	106033
_NVTWVMVNLC[Carbamidomethyl (C)]R_.2	NVTWVMVNLCR	O00629	183788	52952	170926
_IEQLQNHENEDIYK_.3	IEQLQNHENEDIYK	O00629	53765	66131.4	57211.4
_IEQLQNHENEDIYK_.2	IEQLQNHENEDIYK	O00629	21461.1	23003.5	22038.8
_KDQVAYLIQQNVIPPFC[Carbamidomethyl (C)]NLLTVK_.3	KDQVAYLIQQNVIPPFCNLLTVK	O00629	67396	92297.7	70847.4
_LLHSPHQNVC[Carbamidomethyl (C)]EQAVWALGNIIGDGPQC[Carbamidomethyl (C)]R_.4	LLHSPHQNVCEQAVWALGNIIGDGPQCR	O00629	175558	204404	215049
_LLHSPHQNVC[Carbamidomethyl (C)]EQAVWALGNIIGDGPQC[Carbamidomethyl (C)]R_.3	LLHSPHQNVCEQAVWALGNIIGDGPQCR	O00629	Filtered	69848.9	51012.8
_AVGNIVTGTDEQTQVVLNC[Carbamidomethyl (C)]DALSHFPALLTHPK_.4	AVGNIVTGTDEQTQVVLNCDALSHFPALLTHPK	O00629	57289.5	58006.8	55801.7
_AVGNIVTGTDEQTQVVLNC[Carbamidomethyl (C)]DALSHFPALLTHPK_.3	AVGNIVTGTDEQTQVVLNCDALSHFPALLTHPK	O00629	Filtered	31102	Filtered
_AVGNIVTGTDEQTQVVLNC[Carbamidomethyl (C)]DALSHFPALLTHPK_.5	AVGNIVTGTDEQTQVVLNCDALSHFPALLTHPK	O00629	22127	Filtered	Filtered
_VQNTSLEAIVQNASSDNQGIQLSAVQAAR_.3	VQNTSLEAIVQNASSDNQGIQLSAVQAAR	O00629	Filtered	36261.2	35282.2
_VQNTSLEAIVQNASSDNQGIQLSAVQAAR_.2	VQNTSLEAIVQNASSDNQGIQLSAVQAAR	O00629	Filtered	Filtered	23780.3
_NPPGYLEDSFVK_.2	NPPGYLEDSFVK	O00712	251288	253331	229390
_KPEKPLFSSASPQDSSPR_.3	KPEKPLFSSASPQDSSPR	O00712	20228.2	Filtered	17571.8
_AVKDELLSEKPEIK_.3	AVKDELLSEKPEIK	O00712	99932.2	99975.6	104553
_IYDITNVLEGIHLIK_.3	IYDITNVLEGIHLIK	O00716	13835.2	13089.4	12385.4
_YLPENDLKR_.3	YLPENDLKR	O00743	404018	377738	351521
_YLPENDLKR_.2	YLPENDLKR	O00743	95713.8	122454	101469
_VTNEFVHINNLK_.3	VTNEFVHINNLK	O00743	284689	321187	245478
_VTNEFVHINNLK_.2	VTNEFVHINNLK	O00743	11307	13301.8	13220.5
_APLDLDKYVEIAR_.3	APLDLDKYVEIAR	O00743	235422	269449	271255
_APLDLDKYVEIAR_.2	APLDLDKYVEIAR	O00743	32213	34908.9	37839.4
_TTTPYFL_.1	TTTPYFL	O00743	282121	249447	262187
_YGNANAWR_.2	YGNANAWR	O00743	180618	190203	170260
_GAGWLFGAK_.2	GAGWLFGAK	O00743	172287	179795	176951
_LVTVWSAPNYC[Carbamidomethyl (C)]YR_.2	LVTVWSAPNYCYR	O00743	132563	120908	121065
_AHQLVHEGYK_.2	AHQLVHEGYK	O00743	10945	9458.94	10637
_AHQLVHEGYK_.3	AHQLVHEGYK	O00743	Filtered	Filtered	53306
_GAFC[Carbamidomethyl (C)]DLVWSDPEDVDTWAISPR_.2	GAFCDLVWSDPEDVDTWAISPR	O00743	Filtered	60992.5	86081
_GAFC[Carbamidomethyl (C)]DLVWSDPEDVDTWAISPR_.3	GAFCDLVWSDPEDVDTWAISPR	O00743	Filtered	25548.7	Filtered
_YLPENDLK_.2	YLPENDLK	O00743	Filtered	975243	Filtered
_DLFSTFTITR_.2	DLFSTFTITR	O00754	81306.3	82214.9	77154.5
_ELVDYFLNVATAQGR_.2	ELVDYFLNVATAQGR	O00754	69990.6	80647.1	80583.1
_FQVIVYNPLGR_.2	FQVIVYNPLGR	O00754	46622.6	79324.2	70464.5
_HLVLLDTAQAAAAGHR_.3	HLVLLDTAQAAAAGHR	O00754	60391.8	68677.4	65547.9
_LQETTLVANQLR_.2	LQETTLVANQLR	O00754	37540.9	34742.5	41496.5
_LPVSEGVFVVK_.2	LPVSEGVFVVK	O00754	Filtered	129493	145121
_LVNAQQAK_.2	LVNAQQAK	O00754	Filtered	48189.6	35944.6
_LEHQFAVGEDSGR_.2	LEHQFAVGEDSGR	O00754	7855.79	Filtered	10027.6
_GISAFPESDNLFK_.2	GISAFPESDNLFK	O00762	309432	294275	269613
_WSALYDVR_.2	WSALYDVR	O00762	243924	242512	237281
_LSLEFPSGYPYNAPTVK_.2	LSLEFPSGYPYNAPTVK	O00762	157264	153937	173054
_DPAATSVAAAR_.2	DPAATSVAAAR	O00762	123626	122037	115241
_FLTPC[Carbamidomethyl (C)]YHPNVDTQGNIC[Carbamidomethyl (C)]LDILK_.3	FLTPCYHPNVDTQGNICLDILK	O00762	25941.7	30399.1	28309.8
_TILLSIQSLLGEPNIDSPLNTHAAELWK_.3	TILLSIQSLLGEPNIDSPLNTHAAELWK	O00762	20140.6	15957.6	15601.5
_WVGTIHGAAGTVYEDLR_.3	WVGTIHGAAGTVYEDLR	O00762	165329	168508	146911
_WVGTIHGAAGTVYEDLR_.2	WVGTIHGAAGTVYEDLR	O00762	26717	45996.8	Filtered
_DFTVASPAEFVTR_.2	DFTVASPAEFVTR	O00763	1.44615e+06	1.37645e+06	1.41565e+06
_FGAYIVDGLR_.2	FGAYIVDGLR	O00763	404316	382048	411253
_IPAPVEK_.2	IPAPVEK	O00763	251211	188296	234420
_HLEPALAFQLELNR_.3	HLEPALAFQLELNR	O00763	146925	146123	129809
_GHVIAAR_.2	GHVIAAR	O00763	101685	88458.6	111088
_AIGIGAYLVR_.2	AIGIGAYLVR	O00763	82251.6	76383.3	74266.5
_EEAISNMVVALK_.2	EEAISNMVVALK	O00763	56896	82231.7	62916.2
_FVVMVTPEDLK_.2	FVVMVTPEDLK	O00763	63019.8	68173	61593.9
_EASFEYLQNEGER_.2	EASFEYLQNEGER	O00763	58546.3	56728.1	48467.5
_VLIANNGIAAVK_.2	VLIANNGIAAVK	O00763	44607.4	67925.5	50262.4
_MHLYLGAAK_.2	MHLYLGAAK	O00763	46705	41762	42934.6
_RIPVQAVWAGWGHASENPK_.3	RIPVQAVWAGWGHASENPK	O00763	40412.5	30242.1	20798.3
_ITSENPDEGFKPSSGTVQELNFR_.3	ITSENPDEGFKPSSGTVQELNFR	O00763	76898.7	76053.5	77548.1
_IPVQAVWAGWGHASENPK_.3	IPVQAVWAGWGHASENPK	O00763	50190.9	47590.8	30411.7
_IHSQEEALR_.3	IHSQEEALR	O00764	1.63158e+06	2.74539e+06	2.04375e+06
_IHSQEEALR_.2	IHSQEEALR	O00764	116078	139474	131190
_VLSIQSHVIR_.3	VLSIQSHVIR	O00764	461176	418593	410384
_VLSIQSHVIR_.2	VLSIQSHVIR	O00764	171819	157819	161771
_VVPLADIITPNQFEAELLSGR_.3	VVPLADIITPNQFEAELLSGR	O00764	348956	344115	352440
_VVPLADIITPNQFEAELLSGR_.2	VVPLADIITPNQFEAELLSGR	O00764	121018	107939	113541
_TVSTLHHVLQR_.3	TVSTLHHVLQR	O00764	354566	346352	344590
_TVSTLHHVLQR_.2	TVSTLHHVLQR	O00764	68621.6	75256	64365.5
_YDYVLTGYTR_.2	YDYVLTGYTR	O00764	356348	339036	369016
_AQAGEGVRPSPMQLELR_.3	AQAGEGVRPSPMQLELR	O00764	341183	331630	338489
_GQVLNSDELQELYEGLR_.2	GQVLNSDELQELYEGLR	O00764	200019	231411	215175
_NPAGSVVMER_.2	NPAGSVVMER	O00764	190936	196561	210362
_KIHSQEEALR_.2	KIHSQEEALR	O00764	51983.3	52098.8	55339.8
_LVYVC[Carbamidomethyl (C)]DPVLGDK_.2	LVYVCDPVLGDK	O00764	46498.4	54750.5	53113
_VVPLADIITPNQFEAELLSGRK_.3	VVPLADIITPNQFEAELLSGRK	O00764	35550.7	44345.6	36637.3
_VVPLADIITPNQFEAELLSGRK_.4	VVPLADIITPNQFEAELLSGRK	O00764	2612.34	3381.5	2699.87
_LVYVC[Carbamidomethyl (C)]DPVLGDKWDGEGSMYVPEDLLPVYK_.3	LVYVCDPVLGDKWDGEGSMYVPEDLLPVYK	O00764	22050	31372.9	34457.8
_DKSFLAMVVDIVQELK_.3	DKSFLAMVVDIVQELK	O00764	24386.7	29010.3	22389
_RNPAGSVVMER_.2	RNPAGSVVMER	O00764	Filtered	121444	Filtered
_GSTLDLSDLEAEK_.2	GSTLDLSDLEAEK	O00767	857288	933380	964661
_PAHLLQDDISSSYTTTTTITAPPSR_.3	PAHLLQDDISSSYTTTTTITAPPSR	O00767	508636	503347	481550
_PAHLLQDDISSSYTTTTTITAPPSR_.2	PAHLLQDDISSSYTTTTTITAPPSR	O00767	51853.7	46803.1	51522.8
_FSETHADPHNSR_.2	FSETHADPHNSR	O00767	11352.7	13997.3	15090
_ENILVSLGAVGEGFHNYHHSFPYDYSASEYR_.5	ENILVSLGAVGEGFHNYHHSFPYDYSASEYR	O00767	95913.6	92444	111091
_ENILVSLGAVGEGFHNYHHSFPYDYSASEYR_.4	ENILVSLGAVGEGFHNYHHSFPYDYSASEYR	O00767	12805.7	Filtered	Filtered
_VYDSLLALPQDLQAAR_.2	VYDSLLALPQDLQAAR	O14493;O15551;O95484;P56747	176446	Filtered	189339
_EC[Carbamidomethyl (C)]LAETER_.2	ECLAETER	O14519	104644	102218	101007
_YAELLAIIEELGK_.2	YAELLAIIEELGK	O14519	46910.6	57074.7	53109.8
_EIRPTYAGSK_.2	EIRPTYAGSK	O14519	133274	134856	201837
_EIRPTYAGSK_.3	EIRPTYAGSK	O14519	91369.6	Filtered	85905.8
_AASLHWTSER_.3	AASLHWTSER	O14521	135985	135404	125535
_AASLHWTSER_.2	AASLHWTSER	O14521	55251.5	55698.5	54119.1
_AVAMLWK_.2	AVAMLWK	O14521	241263	234145	232737
_EFC[Carbamidomethyl (C)]NSPDC[Carbamidomethyl (C)]SAWK_.2	EFCNSPDCSAWK	O14524	9416.99	11984.2	10810.8
_VIPTLALLK_.2	VIPTLALLK	O14530	186693	199496	191787
_HLAILSK_.2	HLAILSK	O14530	106176	102853	109788
_VLEHQLLQTTK_.2	VLEHQLLQTTK	O14530	12233.8	11734.8	11754.5
_VLEHQLLQTTK_.3	VLEHQLLQTTK	O14530	131296	126095	Filtered
_ESENVVC[Carbamidomethyl (C)]HFYR_.2	ESENVVCHFYR	O14530	57873.3	45142.7	Filtered
_DFFQEVK_.2	DFFQEVK	O14530	82268.3	85900.9	90637.4
_AFESDVFHNR_.2	AFESDVFHNR	O14545	107104	113544	114637
_AFESDVFHNR_.3	AFESDVFHNR	O14545	100743	109659	116208
_EIPVFNFTIHEIHC[Carbamidomethyl (C)]QR_.3	EIPVFNFTIHEIHCQR	O14545	62914.3	64611.5	68475
_EIPVFNFTIHEIHC[Carbamidomethyl (C)]QR_.4	EIPVFNFTIHEIHCQR	O14545	22036.1	22755.7	22792.7
_TELC[Carbamidomethyl (C)]GNC[Carbamidomethyl (C)]GR_.2	TELCGNCGR	O14545	44473.3	46814.7	42993.3
_AVC[Carbamidomethyl (C)]EADQSHGGPR_.3	AVCEADQSHGGPR	O14545	45493.7	40705.9	41827.6
_LKEHEDYC[Carbamidomethyl (C)]GAR_.3	LKEHEDYCGAR	O14545	22518.7	15445.5	16190.7
_LSNSDSQDIQGR_.2	LSNSDSQDIQGR	O14545	16444.8	18318.3	16100.9
_VTPAAANYR_.2	VTPAAANYR	O14545	Filtered	186873	190568
_STSGPRPGC[Carbamidomethyl (C)]QPSSPC[Carbamidomethyl (C)]VPK_.3	STSGPRPGCQPSSPCVPK	O14545	25595.6	19234.3	21726.2
_LTSDSTVYDYAGK_.2	LTSDSTVYDYAGK	O14548	128833	127668	125736
_NKVPELQK_.2	NKVPELQK	O14548	119755	115440	113118
_LAGAWASEAYSPQGLKPVVSTEAPPIIFATPTK_.3	LAGAWASEAYSPQGLKPVVSTEAPPIIFATPTK	O14548	25290	28795.3	27539.7
_LMC[Carbamidomethyl (C)]PQEIVDYIADKK_.3	LMCPQEIVDYIADKK	O14561	709050	690821	756691
_LMC[Carbamidomethyl (C)]PQEIVDYIADKK_.2	LMCPQEIVDYIADKK	O14561	92788.1	117837	100445
_LSVNSHFMK_.2	LSVNSHFMK	O14561	434576	401142	417433
_LSVNSHFMK_.3	LSVNSHFMK	O14561	259208	296885	296746
_LSVNSHFMK_.1	LSVNSHFMK	O14561	15002	13248.3	18530.1
_LMC[Carbamidomethyl (C)]PQEIVDYIADK_.2	LMCPQEIVDYIADK	O14561	238970	98051.7	251414
_LMC[Carbamidomethyl (C)]PQEIVDYIADKKDVYE_.3	LMCPQEIVDYIADKKDVYE	O14561	35175.2	34476.9	28144.9
_LYDKIDPEK_.2	LYDKIDPEK	O14561	192954	206827	194132
_LYDKIDPEK_.3	LYDKIDPEK	O14561	Filtered	95330.3	79188.1
_LPTVPLSGMYNK_.2	LPTVPLSGMYNK	O14562	318233	302976	310448
_FPLDSTGSELK_.2	FPLDSTGSELK	O14562	341030	48212	355525
_LEQDQLWIGTK_.2	LEQDQLWIGTK	O14562	168000	174760	173086
_LPMGSIK_.2	LPMGSIK	O14562	143573	145874	154544
_GKPEDVMPSVK_.2	GKPEDVMPSVK	O14562	89787.5	84751.5	83264.6
_IMVVGSTINDVLAVNTPK_.2	IMVVGSTINDVLAVNTPK	O14562	67558.1	82089.2	79277.7
_AEENKKEPLC[Carbamidomethyl (C)]R_.3	AEENKKEPLCR	O14562	68384	63880.2	64036.8
_IHSITGLPPAMQK_.3	IHSITGLPPAMQK	O14562	117958	122886	164751
_TEKLPMGSIK_.3	TEKLPMGSIK	O14562	Filtered	101839	Filtered
_ELTEEEK_.1	ELTEEEK	O14576	26809.7	27679.2	27580.8
_WVTALESVVAGGR_.2	WVTALESVVAGGR	O14578	253914	118687	162780
_VLIYDNEAR_.2	VLIYDNEAR	O14578	79709.6	82824.8	74830.8
_AEILALQQALK_.2	AEILALQQALK	O14578	54515.6	50826	45535.6
_ADVPYILK_.2	ADVPYILK	O14578	31547.2	32465.2	31622
_LPLAFAYR_.2	LPLAFAYR	O14578	23919.8	Filtered	22318
_ASTEATELLQNIR_.2	ASTEATELLQNIR	O14578	Filtered	10395.9	Filtered
_MFADYLAHESR_.3	MFADYLAHESR	O14579	210263	211734	229147
_MFADYLAHESR_.2	MFADYLAHESR	O14579	124146	106360	112611
_DSIVAELDR_.2	DSIVAELDR	O14579	249774	246210	258183
_APPAPGPASGGSGEVDELFDVK_.2	APPAPGPASGGSGEVDELFDVK	O14579	243547	196741	204196
_LQDAYYIFQEMADK_.2	LQDAYYIFQEMADK	O14579	142336	137644	144286
_LQDAYYIFQEMADK_.3	LQDAYYIFQEMADK	O14579	18731.6	19367.7	16753
_NAFYIGSYQQC[Carbamidomethyl (C)]INEAQR_.2	NAFYIGSYQQCINEAQR	O14579	77627.3	72596.4	81309.9
_WEAAEGLLQEALDK_.2	WEAAEGLLQEALDK	O14579	65724.3	73742.1	64086.1
_DSIVAELDREMSR_.3	DSIVAELDREMSR	O14579	21631.5	26361.3	24753.9
_DSGYPETLVNLIVLSQHLGKPPEVTNR_.4	DSGYPETLVNLIVLSQHLGKPPEVTNR	O14579	8304.93	10576	11133.3
_KFGVVLDEIKPSSAPELQAVR_.4	KFGVVLDEIKPSSAPELQAVR	O14579	94663.8	96571	100275
_KFGVVLDEIKPSSAPELQAVR_.3	KFGVVLDEIKPSSAPELQAVR	O14579	46155.7	44501.6	48148.2
_FGVVLDEIKPSSAPELQAVR_.3	FGVVLDEIKPSSAPELQAVR	O14579	243274	273532	243846
_ALDLLYGMVSK_.2	ALDLLYGMVSK	O14617	187873	204038	198564
_NYLSLAPLFFK_.2	NYLSLAPLFFK	O14617	229859	171570	170719
_LFGALTPLEPR_.2	LFGALTPLEPR	O14617	115693	112177	112687
_ASC[Carbamidomethyl (C)]ILQLVK_.2	ASCILQLVK	O14617	90126.5	85013.6	85990.5
_DVPVAEEVSALFAGELNPVAPK_.3	DVPVAEEVSALFAGELNPVAPK	O14617	30257.9	26850	29448
_DVPVAEEVSALFAGELNPVAPK_.2	DVPVAEEVSALFAGELNPVAPK	O14617	23297.1	23786.4	24522
_AVFHEEEQR_.2	AVFHEEEQR	O14617	34536.1	40016.3	32888.9
_ALDIDLDKPLADSEKLPIQK_.4	ALDIDLDKPLADSEKLPIQK	O14617	10781.6	11023.2	14560.1
_MSFQNLLAK_.2	MSFQNLLAK	O14617	7890.92	9024.45	9381.75
_LYASILQQK_.2	LYASILQQK	O14617	43949.2	50440.1	Filtered
_VTTLPGHIQAVYVQNVVK_.3	VTTLPGHIQAVYVQNVVK	O14617	18184.5	18667	Filtered
_KQEQANNPFYIK_.2	KQEQANNPFYIK	O14617	Filtered	16785.8	17721.5
_YPESLRPAFPR_.3	YPESLRPAFPR	O14617	129872	Filtered	Filtered
_YISQC[Carbamidomethyl (C)]IDEIK_.2	YISQCIDEIK	O14617	101461	Filtered	Filtered
_LLESGDLSMSSIK_.2	LLESGDLSMSSIK	O14617	Filtered	Filtered	92370.4
_KGENSVSVDGK_.2	KGENSVSVDGK	O14617	81872.4	Filtered	Filtered
_AEGTTYRDELLTK_.2	AEGTTYRDELLTK	O14617	21850.6	Filtered	Filtered
_FLQLTPER_.2	FLQLTPER	O14618	321864	336679	327353
_VWDVIGR_.2	VWDVIGR	O14618	304319	311205	301164
_SLIIDEGEDDLGR_.2	SLIIDEGEDDLGR	O14618	181827	190115	181056
_SAGLFQNPK_.2	SAGLFQNPK	O14618	156288	162838	158755
_HLAPEVFR_.2	HLAPEVFR	O14639	367458	335033	362250
_LNSGLGQLILK_.2	LNSGLGQLILK	O14639	29981	34376.8	33763.7
_VLEAGDK_.1	VLEAGDK	O14639	9801.64	11317.2	10590.1
_TLSPTPSAEGYQDVR_.2	TLSPTPSAEGYQDVR	O14639	Filtered	33346.9	Filtered
_FSSSTEQSSASR_.2	FSSSTEQSSASR	O14641	7095.43	9062.45	9175.59
_DIVHKPGPIVLTVAK_.3	DIVHKPGPIVLTVAK	O14641	Filtered	102179	Filtered
_ITIPNAFLGSDVVDWLYHHVEGFPER_.4	ITIPNAFLGSDVVDWLYHHVEGFPER	O14641	9080.34	Filtered	Filtered
_ELEPFLLR_.2	ELEPFLLR	O14646	170113	167707	167995
_VLIFSQMVR_.2	VLIFSQMVR	O14646	110285	118559	113367
_GSVEEDILER_.2	GSVEEDILER	O14646	87777.2	92609.6	99823.9
_IGDHITEC[Carbamidomethyl (C)]LK_.2	IGDHITECLK	O14646	56984.9	54517.7	51794
_MLDILAEYLK_.2	MLDILAEYLK	O14646	57402.4	51842	49603.5
_NLWIFVSK_.2	NLWIFVSK	O14646	46845.7	49558.8	42920.8
_AFLGGLNWAFIGVDEAHR_.3	AFLGGLNWAFIGVDEAHR	O14646	22309.3	21946.3	18533.7
_LVISHEEELIPLHK_.3	LVISHEEELIPLHK	O14646	49479.1	49787.5	54597
_LVISHEEELIPLHK_.4	LVISHEEELIPLHK	O14646	43523.9	36970.1	44620.7
_TVLHTGSAPSSSTPFNKEELSAILK_.4	TVLHTGSAPSSSTPFNKEELSAILK	O14646	22416.5	19272.5	22130.9
_TVLHTGSAPSSSTPFNKEELSAILK_.3	TVLHTGSAPSSSTPFNKEELSAILK	O14646	Filtered	Filtered	49211.5
_ELEEIYMLPR_.2	ELEEIYMLPR	O14646	Filtered	38492.9	44133.7
_IIAHSNQK_.2	IIAHSNQK	O14646	33493.8	Filtered	28391.1
_WQGLPYSEC[Carbamidomethyl (C)]SWEDGALISK_.2	WQGLPYSECSWEDGALISK	O14646	16393.3	Filtered	13883.6
_RLEEEER_.2	RLEEEER	O14646	238217	Filtered	Filtered
_HLTQYHDHHKDR_.3	HLTQYHDHHKDR	O14646	Filtered	15697.5	Filtered
_VLEPFLLR_.2	VLEPFLLR	O14647	177387	176784	163929
_FGLPLER_.2	FGLPLER	O14647	145889	138480	144037
_FGAEDLFK_.2	FGAEDLFK	O14647	108131	106224	101825
_DYQLEGLNWLAHSWC[Carbamidomethyl (C)]K_.3	DYQLEGLNWLAHSWCK	O14647	8393.25	7752.59	10279.6
_ENEVSTSATDELLSQFK_.2	ENEVSTSATDELLSQFK	O14647	41991.8	51950.4	Filtered
_ILPVETDKKPQGK_.3	ILPVETDKKPQGK	O14647	79156.3	8399.01	Filtered
_VSPEDVEYFNC[Carbamidomethyl (C)]QQELASELNK_.2	VSPEDVEYFNCQQELASELNK	O14647	Filtered	53431.8	Filtered
_SQPVLPEAK_.2	SQPVLPEAK	O14647	Filtered	Filtered	53849.4
_ITDVALDFWR_.2	ITDVALDFWR	O14656	165697	179531	151871
_NLIDYFVPFLPLEYK_.2	NLIDYFVPFLPLEYK	O14656	17600	18253.8	15368.2
_GYEIDEDIVSR_.2	GYEIDEDIVSR	O14656	60492.4	Filtered	Filtered
_NFVSQIVAENLHPK_.3	NFVSQIVAENLHPK	O14657	34774.5	35025.7	37967.2
_LFGQHLATEVIFK_.3	LFGQHLATEVIFK	O14657	31263.4	31389.8	31650.4
_LFGQHLATEVIFK_.2	LFGQHLATEVIFK	O14657	17023.5	25592	Filtered
_LTDAFLLLR_.2	LTDAFLLLR	O14662	130784	134616	126019
_IDYNVEQSC[Carbamidomethyl (C)]IK_.2	IDYNVEQSCIK	O14662	17406.3	21189.7	24005.1
_HLNRPTLDDSSEEEHAIEITTQEITQLFHR_.5	HLNRPTLDDSSEEEHAIEITTQEITQLFHR	O14662	32587.6	35554.2	31311.2
_LVDADGPLAR_.2	LVDADGPLAR	O14672	1.08856e+06	922294	983715
_FSLC[Carbamidomethyl (C)]SIR_.2	FSLCSIR	O14672	203480	207586	210704
_TITLQPGSPC[Carbamidomethyl (C)]NDFR_.2	TITLQPGSPCNDFR	O14672	100424	91650.7	111370
_LPPPKPLPGTLK_.3	LPPPKPLPGTLK	O14672	56507.1	51024.6	51138.3
_HYEGLSYNVDSLHQK_.3	HYEGLSYNVDSLHQK	O14672	48976.8	44263.6	48301.8
_FEGFIQTR_.2	FEGFIQTR	O14672	36712.1	34888.1	38068.1
_VSHITFAHEVGHNFGSPHDSGTEC[Carbamidomethyl (C)]TPGESK_.5	VSHITFAHEVGHNFGSPHDSGTECTPGESK	O14672	25352.7	24549.3	26975.9
_VSHITFAHEVGHNFGSPHDSGTEC[Carbamidomethyl (C)]TPGESK_.4	VSHITFAHEVGHNFGSPHDSGTECTPGESK	O14672	Filtered	15483.7	13809.8
_FPNIGVEK_.2	FPNIGVEK	O14672	155899	Filtered	142136
_YGPQGGC[Carbamidomethyl (C)]ADHSVFER_.2	YGPQGGCADHSVFER	O14672	7947.35	Filtered	10793.9
_AIDTIYQTTDFSGIR_.2	AIDTIYQTTDFSGIR	O14672	79403.2	Filtered	Filtered
_AVSHEDQFLR_.2	AVSHEDQFLR	O14672	32343.3	29154.9	Filtered
_RRPPQPIQQPQR_.3	RRPPQPIQQPQR	O14672	Filtered	Filtered	18123
_NTC[Carbamidomethyl (C)]QLYIQTDHLFFK_.3	NTCQLYIQTDHLFFK	O14672	8705.92	Filtered	Filtered
_AFANPEDALR_.2	AFANPEDALR	O14684	847017	833788	784743
_HGGPQYC[Carbamidomethyl (C)]R_.2	HGGPQYCR	O14684	219124	221068	205767
_VAHTVAYLGK_.2	VAHTVAYLGK	O14684	25208.4	27288.9	29482.8
_VAHTVAYLGK_.3	VAHTVAYLGK	O14684	Filtered	80179	Filtered
_LLLTIQK_.2	LLLTIQK	O14686	448750	461164	474773
_SQLDILSLLK_.2	SQLDILSLLK	O14686	10301.5	10237	9369.15
_GSPLVVSLIGALLR_.2	GSPLVVSLIGALLR	O14727	15754	19309.1	19694.8
_IWSFDLLLPLHELR_.3	IWSFDLLLPLHELR	O14727	13086.5	16408.9	13973.7
_TELVGPAHLIHEFVEYR_.3	TELVGPAHLIHEFVEYR	O14727	36519	Filtered	32815.1
_VWNIITGNK_.2	VWNIITGNK	O14727	194636	Filtered	Filtered
_DSVSGITSYVR_.2	DSVSGITSYVR	O14727	Filtered	Filtered	28794.3
_ALVLTEIGPK_.2	ALVLTEIGPK	O14732	1.3663e+06	1.37992e+06	1384033
_FIAEEAAASGAK_.2	FIAEEAAASGAK	O14732	1.103e+06	1.1154e+06	1.06443e+06
_FIAEEAAASGAK_.1	FIAEEAAASGAK	O14732	19940.2	22486.5	16753.4
_VSGETDLSK_.2	VSGETDLSK	O14732	440274	518938	552841
_VSGETDLSK_.1	VSGETDLSK	O14732	3813	3260.33	4697.12
_LFLSNMER_.2	LFLSNMER	O14732	397472	383304	393968
_TSAADLVTETDHLVEDLIISELR_.3	TSAADLVTETDHLVEDLIISELR	O14732	120001	98738.2	83005.5
_TSAADLVTETDHLVEDLIISELR_.4	TSAADLVTETDHLVEDLIISELR	O14732	10479	10137.3	8154.64
_RDPATLK_.2	RDPATLK	O14732	180595	Filtered	172422
_EAGGIVIDTSGGPLDLMAC[Carbamidomethyl (C)]R_.2	EAGGIVIDTSGGPLDLMACR	O14732	Filtered	59566.3	121863
_TSAADLVTETDHLVEDLIISELRER_.4	TSAADLVTETDHLVEDLIISELRER	O14732	Filtered	3976.64	3509.45
_C[Carbamidomethyl (C)]VLTHSPTWIIDPIDGTC[Carbamidomethyl (C)]NFVHR_.4	CVLTHSPTWIIDPIDGTCNFVHR	O14732	33369.6	Filtered	Filtered
_EMAMLIAQALQTINYGR_.2	EMAMLIAQALQTINYGR	O14732	19342.9	Filtered	Filtered
_DVKPSNILLDER_.2	DVKPSNILLDER	O14733	55409	55685.1	57995.9
_LFGGQIVGQALVAAAK_.2	LFGGQIVGQALVAAAK	O14734	29134	27526.7	30065.3
_MIDLSGNPVLR_.2	MIDLSGNPVLR	O14735	268509	266176	262890
_NMAALDAADR_.2	NMAALDAADR	O14735	193956	184657	199980
_SLISVIHLITAAR_.2	SLISVIHLITAAR	O14735	114637	86774.7	85214.1
_SLISVIHLITAAR_.3	SLISVIHLITAAR	O14735	76991.5	65397.2	67859.5
_MGLWVTAPIALLK_.2	MGLWVTAPIALLK	O14735	40035.6	40201.4	39819.4
_FGAMLDMLTDR_.2	FGAMLDMLTDR	O14735	37519	33390.9	45900.9
_NSILAQVLDQSAR_.2	NSILAQVLDQSAR	O14737	1.36494e+06	1.56661e+06	1537175
_AVENYLIQMAR_.2	AVENYLIQMAR	O14737	1.12661e+06	1.14923e+06	1.1594e+06
_LSNLALVKPEK_.3	LSNLALVKPEK	O14737	767561	834233	824907
_LSNLALVKPEK_.2	LSNLALVKPEK	O14737	266165	283773	293604
_YGQLSEK_.2	YGQLSEK	O14737	603624	623016	574406
_YGQLSEK_.1	YGQLSEK	O14737	25239.4	24215.2	25390.4
_LAELQAK_.2	LAELQAK	O14737	496734	476915	459260
_LAELQAK_.1	LAELQAK	O14737	43608.9	45332.8	44587.9
_VSEQGLIEILKK_.3	VSEQGLIEILKK	O14737	118724	108139	113652
_VSEQGLIEILKK_.2	VSEQGLIEILKK	O14737	26541.2	25433.5	26949.6
_HGDPGDAAQQEAK_.2	HGDPGDAAQQEAK	O14737	89701.8	82679.7	80531.5
_HGDPGDAAQQEAK_.3	HGDPGDAAQQEAK	O14737	21482.4	25020.3	21771.6
_VSEQGLIEILK_.2	VSEQGLIEILK	O14737	839788	813156	861137
_VSEQGLIEILK_.1	VSEQGLIEILK	O14737	Filtered	7388.08	11075.5
_VPLVAPEDLR_.2	VPLVAPEDLR	O14744	1200872	1.22602e+06	1.23099e+06
_GPLVNASLR_.2	GPLVNASLR	O14744	1.15087e+06	1.14197e+06	1.13213e+06
_SDLLLSGR_.2	SDLLLSGR	O14744	794706	770199	762832
_SDLLLSGR_.1	SDLLLSGR	O14744	33176.3	31425.1	32646.9
_AAILPTSIFLTNK_.2	AAILPTSIFLTNK	O14744	759001	822917	833623
_EFIQEPAK_.2	EFIQEPAK	O14744	556294	547207	553400
_EFIQEPAK_.1	EFIQEPAK	O14744	45364.7	43836.2	47917.4
_LSPWIRPDSK_.3	LSPWIRPDSK	O14744	359466	348101	324274
_LSPWIRPDSK_.2	LSPWIRPDSK	O14744	210482	204134	224451
_DWNTLIVGK_.2	DWNTLIVGK	O14744	437337	422804	426076
_DWNTLIVGK_.1	DWNTLIVGK	O14744	34951.2	41165.5	37216.8
_DLNC[Carbamidomethyl (C)]VPEIADTLGAVAK_.2	DLNCVPEIADTLGAVAK	O14744	141892	133015	135087
_DLNC[Carbamidomethyl (C)]VPEIADTLGAVAK_.3	DLNCVPEIADTLGAVAK	O14744	73388.1	69952.3	70102
_YSQYQQAIYK_.2	YSQYQQAIYK	O14744	171836	167864	170416
_TLC[Carbamidomethyl (C)]DYSK_.2	TLCDYSK	O14744	108750	108040	108931
_TLC[Carbamidomethyl (C)]DYSK_.1	TLCDYSK	O14744	14132	13676.4	14269.4
_IAVALEIGADLPSNHVIDR_.3	IAVALEIGADLPSNHVIDR	O14744	107052	122031	124255
_DDIIENAPTTHTEEYSGEEK_.3	DDIIENAPTTHTEEYSGEEK	O14744	55514.7	69905.6	58871.1
_DDIIENAPTTHTEEYSGEEK_.2	DDIIENAPTTHTEEYSGEEK	O14744	43114.5	41808.3	49462.8
_DDGVSIPGEYTSFLAPISSSK_.2	DDGVSIPGEYTSFLAPISSSK	O14744	99573.5	94813.3	101414
_EGQTIC[Carbamidomethyl (C)]VR_.2	EGQTICVR	O14744	93686.2	89848.4	91595.7
_NRPGPQTR_.2	NRPGPQTR	O14744	55561.8	54763	108830
_EKDRDPEAQFEMPYVVR_.3	EKDRDPEAQFEMPYVVR	O14744	65481.9	56933.6	68257.4
_EWVAPEK_.1	EWVAPEK	O14744	54465.2	47355.2	50845
_DPMIDNNR_.2	DPMIDNNR	O14744	26179.6	28743.1	28598.5
_AAILPTSIFLTNKK_.3	AAILPTSIFLTNKK	O14744	153428	163964	144781
_AAILPTSIFLTNKK_.2	AAILPTSIFLTNKK	O14744	139975	Filtered	Filtered
_VPEEEKDTNVQVLMVLGAGR_.3	VPEEEKDTNVQVLMVLGAGR	O14744	103878	108573	103083
_DRDPEAQFEMPYVVR_.3	DRDPEAQFEMPYVVR	O14744	24442	28944.5	25735
_ADIIVSELLGSFADNELSPEC[Carbamidomethyl (C)]LDGAQHFLK_.3	ADIIVSELLGSFADNELSPECLDGAQHFLK	O14744	17948.4	7718.66	14136.7
_LHNFHQLSAPQPC[Carbamidomethyl (C)]FTFSHPNR_.4	LHNFHQLSAPQPCFTFSHPNR	O14744	Filtered	40888.3	Filtered
_LHNFHQLSAPQPC[Carbamidomethyl (C)]FTFSHPNR_.5	LHNFHQLSAPQPCFTFSHPNR	O14744	20923.1	Filtered	Filtered
_AGLLAGDR_.2	AGLLAGDR	O14745	465080	460079	460611
_AALNAVR_.2	AALNAVR	O14745	384316	494855	451065
_LLVVDPETDEQLQK_.2	LLVVDPETDEQLQK	O14745	294965	270431	264029
_SKPGQFIR_.2	SKPGQFIR	O14745	210586	235950	216433
_SVDPDSPAEASGLR_.2	SVDPDSPAEASGLR	O14745	176320	177154	185943
_LVEVNGENVEK_.2	LVEVNGENVEK	O14745	167228	165037	168160
_RAPQMDWSK_.2	RAPQMDWSK	O14745	121197	107542	136123
_KNELFSNL_.2	KNELFSNL	O14745	104936	102022	105849
_ETHQQVVSR_.3	ETHQQVVSR	O14745	56800.7	52587	42646.6
_ETHQQVVSR_.2	ETHQQVVSR	O14745	44681.7	43132.2	43730.5
_EALAEAALESPR_.2	EALAEAALESPR	O14745	83102.9	98352.9	86041.1
_IVEVNGVC[Carbamidomethyl (C)]MEGK_.2	IVEVNGVCMEGK	O14745	63024.4	70737.6	61230.4
_GPSGYGFNLHSDK_.2	GPSGYGFNLHSDK	O14745	67931.7	67848.2	57205.2
_EALAEAALESPRPALVR_.3	EALAEAALESPRPALVR	O14745	783573	790457	772020
_LVEPGSPAEK_.2	LVEPGSPAEK	O14745	605730	552624	571506
_LLVVDRETDEFFKK_.3	LLVVDRETDEFFKK	O14745	82245.1	86299.5	108817
_KGPSGYGFNLHSDK_.2	KGPSGYGFNLHSDK	O14745	5367.59	8671.25	Filtered
_ISDFGLATVFR_.2	ISDFGLATVFR	O14757	28921.3	33348.4	35750.1
_LIDIVSSQK_.2	LIDIVSSQK	O14757	Filtered	Filtered	15529.5
_LLVPANEGDPTETLR_.2	LLVPANEGDPTETLR	O14763	219813	185003	196999
_DTLYTMLIK_.2	DTLYTMLIK	O14763	42983	43778.8	45815.9
_DASVHTLLDALETLGER_.3	DASVHTLLDALETLGER	O14763	82565.4	84719.8	83147.9
_DASVHTLLDALETLGER_.2	DASVHTLLDALETLGER	O14763	Filtered	37957.7	Filtered
_LFGGNFAHQASVAR_.3	LFGGNFAHQASVAR	O14773	386979	399831	393870
_LFGGNFAHQASVAR_.2	LFGGNFAHQASVAR	O14773	70937.1	79764	84312.6
_AYPDVAALSDGYWVVSNR_.2	AYPDVAALSDGYWVVSNR	O14773	339112	370830	348400
_AYPDVAALSDGYWVVSNR_.3	AYPDVAALSDGYWVVSNR	O14773	95916.1	91603	88598.9
_PSYQEEAVTK_.2	PSYQEEAVTK	O14773	143852	143919	145366
_VPIPWVSGTSASTPVFGGILSLINEHR_.3	VPIPWVSGTSASTPVFGGILSLINEHR	O14773	65569.7	67379.1	63935.6
_VPIPWVSGTSASTPVFGGILSLINEHR_.4	VPIPWVSGTSASTPVFGGILSLINEHR	O14773	15573.9	15568.4	13335.8
_LYQQHGAGLFDVTR_.3	LYQQHGAGLFDVTR	O14773	309784	327572	292234
_LYQQHGAGLFDVTR_.2	LYQQHGAGLFDVTR	O14773	137908	159974	Filtered
_ILSGRPPLGFLNPR_.3	ILSGRPPLGFLNPR	O14773	882694	911697	870742
_VFFYNPTTR_.2	VFFYNPTTR	O14776	1.52003e+06	1.45924e+06	1.47313e+06
_AIVPLEAR_.2	AIVPLEAR	O14776	1.12867e+06	1.13311e+06	1.11375e+06
_YLVLDC[Carbamidomethyl (C)]VPEER_.2	YLVLDCVPEER	O14776	1.02919e+06	1.00719e+06	901917
_EALFNEFVAAAR_.2	EALFNEFVAAAR	O14776	939379	912723	925116
_ATFSEFAAK_.2	ATFSEFAAK	O14776	712894	704795	722774
_ATFSEFAAK_.1	ATFSEFAAK	O14776	17573.5	19988.2	18885.5
_YLLLNPK_.2	YLLLNPK	O14776	716238	702038	692679
_ALLSDMVR_.2	ALLSDMVR	O14776	688274	683637	689338
_GVSAFSTWEK_.2	GVSAFSTWEK	O14776	628654	610690	622132
_GVSAFSTWEK_.1	GVSAFSTWEK	O14776	39741.6	38769.9	44762.3
_WESGSLLER_.2	WESGSLLER	O14776	603263	616526	602865
_LIVAYVDDLDRR_.3	LIVAYVDDLDRR	O14776	452551	442653	421631
_LIVAYVDDLDRR_.2	LIVAYVDDLDRR	O14776	20030	22811.7	19859.8
_SDFFELLSNHHLDSQSR_.3	SDFFELLSNHHLDSQSR	O14776	199987	200829	214578
_SDFFELLSNHHLDSQSR_.4	SDFFELLSNHHLDSQSR	O14776	109421	104305	109462
_SDFFELLSNHHLDSQSR_.2	SDFFELLSNHHLDSQSR	O14776	93898.7	94608.1	89352.1
_TLESTWEKPQELK_.3	TLESTWEKPQELK	O14776	237079	243082	230852
_TLESTWEKPQELK_.2	TLESTWEKPQELK	O14776	150650	149954	149484
_GPPPPPTASEPTR_.2	GPPPPPTASEPTR	O14776	390864	381448	383235
_LSMWDRPDDLIGR_.3	LSMWDRPDDLIGR	O14776	296189	304439	305305
_LSMWDRPDDLIGR_.2	LSMWDRPDDLIGR	O14776	54320.5	55592.4	53008.1
_KQVFDQYVK_.3	KQVFDQYVK	O14776	236923	195749	217075
_KQVFDQYVK_.2	KQVFDQYVK	O14776	121131	113646	106822
_SSDVSWSDTR_.2	SSDVSWSDTR	O14776	277538	285881	268296
_LIVAYVDDLDR_.2	LIVAYVDDLDR	O14776	221581	231144	228490
_LFNEHIEALTK_.3	LFNEHIEALTK	O14776	107241	100414	103749
_LFNEHIEALTK_.2	LFNEHIEALTK	O14776	101003	101510	106040
_AVDSSSMR_.2	AVDSSSMR	O14776	198182	205680	207231
_LIQESDQHLK_.2	LIQESDQHLK	O14776	97599.2	101219	98684.6
_LIQESDQHLK_.3	LIQESDQHLK	O14776	56883.4	52947.8	58506.7
_GMEELKK_.2	GMEELKK	O14776	100535	93981.6	93525.2
_HPTPTMLSIQK_.2	HPTPTMLSIQK	O14776	52007.1	51749	51870
_AKPVATAPIPGTPWC[Carbamidomethyl (C)]VVWTGDER_.2	AKPVATAPIPGTPWCVVWTGDER	O14776	27490.4	26694.2	23079.5
_WQFSMSAIK_.2	WQFSMSAIK	O14776	23812.6	23657.3	24306.5
_SSDVSWSDTRR_.2	SSDVSWSDTRR	O14776	14744.5	16684.3	19381.2
_NLDSEKEK_.2	NLDSEKEK	O14776	15304.2	17098.9	14785.5
_AVDSSSMREDLFK_.2	AVDSSSMREDLFK	O14776	11031.2	12873.2	9834.48
_NLDSEKEKELER_.3	NLDSEKEKELER	O14776	96133.1	81993.2	91142.4
_NLDSEKEKELER_.2	NLDSEKEKELER	O14776	4105.73	Filtered	5310.13
_IIQEPPHKK_.2	IIQEPPHKK	O14776	18041.9	17639.1	22130.3
_IIQEPPHKK_.3	IIQEPPHKK	O14776	86389.7	Filtered	100981
_EAAMEAEIK_.2	EAAMEAEIK	O14776	Filtered	44659.3	44393.1
_LRHPTPTMLSIQK_.3	LRHPTPTMLSIQK	O14776	Filtered	25025.2	21396.1
_LIQESDQHLKDVEK_.2	LIQESDQHLKDVEK	O14776	Filtered	6281.05	5270.07
_GPPPPPTASEPTRR_.3	GPPPPPTASEPTRR	O14776	205626	180965	174498
_IKSDFFELLSNHHLDSQSR_.4	IKSDFFELLSNHHLDSQSR	O14776	53910.9	69767.5	58683.4
_KLIQESDQHLK_.3	KLIQESDQHLK	O14776	15815.5	10576.1	Filtered
_KLIQESDQHLK_.2	KLIQESDQHLK	O14776	Filtered	26959.9	Filtered
_WESGSLLEREEK_.3	WESGSLLEREEK	O14776	Filtered	27995.2	Filtered
_WESGSLLEREEK_.2	WESGSLLEREEK	O14776	Filtered	17102.8	Filtered
_YSVADIER_.2	YSVADIER	O14777	497170	475443	451991
_DLGYPFALSK_.2	DLGYPFALSK	O14777	62728.9	65382.9	46967
_LLEMVATHVGSVEK_.3	LLEMVATHVGSVEK	O14777	33992.1	31520.2	32641.8
_LLEMVATHVGSVEK_.2	LLEMVATHVGSVEK	O14777	14710.9	14970.2	12051.7
_ELLNETEEEINK_.2	ELLNETEEEINK	O14777	Filtered	34815.4	37927
_LKDLFNVDAFK_.3	LKDLFNVDAFK	O14777	8444.79	9098.8	9886.58
_LFLDYTIK_.2	LFLDYTIK	O14777	Filtered	124064	Filtered
_SHAIAC[Carbamidomethyl (C)]VNQFIMDR_.3	SHAIACVNQFIMDR	O14787	109014	94636	99003.9
_ATIGILITTIASK_.2	ATIGILITTIASK	O14787	54791.4	67369.9	68537.7
_YSEIDIILLK_.2	YSEIDIILLK	O14787	43852.6	37137.2	33780.2
_GLLFHPEWVVK_.3	GLLFHPEWVVK	O14787	38827.9	37642.6	35485.5
_EVLASHLVQLIPILVNGMK_.3	EVLASHLVQLIPILVNGMK	O14787	19401.5	16721	22750.1
_NLLILYDAIGTLADSVGHHLNQPEYIQK_.3	NLLILYDAIGTLADSVGHHLNQPEYIQK	O14787	26647.3	14014.3	10525.8
_EELLPHLLPLLK_.3	EELLPHLLPLLK	O14787	44898	41207.7	42034.9
_LLVEGDNLR_.2	LLVEGDNLR	O14802	184507	175815	182921
_LAPVYLSNR_.2	LAPVYLSNR	O14802	168006	161237	181359
_AVFPC[Carbamidomethyl (C)]PSEPALSK_.2	AVFPCPSEPALSK	O14802	107259	100897	98453.3
_LLVPPLC[Carbamidomethyl (C)]IRPSVVSDLK_.3	LLVPPLCIRPSVVSDLK	O14802	97788.6	92452.4	91980.5
_IDEVAVPVHVAK_.3	IDEVAVPVHVAK	O14802	58121.3	60626.4	48841.4
_IDEVAVPVHVAK_.2	IDEVAVPVHVAK	O14802	35808.4	32274.7	32816.6
_AVIGILQMIC[Carbamidomethyl (C)]K_.2	AVIGILQMICK	O14802	86787.8	84096.2	97002.1
_LPPPTILKPVTLWTGK_.3	LPPPTILKPVTLWTGK	O14802	56386.2	52789	54213.4
_RPLIFDTNEFHIPLVT_.3	RPLIFDTNEFHIPLVT	O14802	50114.8	55933.5	51547.9
_IPAEDVPLLLMNPEAGKPSDLILTR_.3	IPAEDVPLLLMNPEAGKPSDLILTR	O14802	32050.3	38784.1	40707.8
_AQENLNPLVVLNLFK_.2	AQENLNPLVVLNLFK	O14802	33295.4	31458.3	36691.4
_NNIFYILLR_.2	NNIFYILLR	O14802	27993.4	25815.7	26499.1
_AC[Carbamidomethyl (C)]QIIASILVGKDEK_.3	ACQIIASILVGKDEK	O14802	16471.9	16898.6	14637.1
_LTEIIFLNDVIKK_.3	LTEIIFLNDVIKK	O14802	7717.87	8687.86	7530.57
_TADHLFDAAYFGQK_.2	TADHLFDAAYFGQK	O14802	58958.8	Filtered	64688.4
_SLEDLC[Carbamidomethyl (C)]SQYDLTVR_.2	SLEDLCSQYDLTVR	O14802	53499	65291.6	Filtered
_LTEIIFLNDVIK_.2	LTEIIFLNDVIK	O14802	51050.2	Filtered	37021.2
_SEFLC[Carbamidomethyl (C)]C[Carbamidomethyl (C)]QDSFLQEIK_.2	SEFLCCQDSFLQEIK	O14802	21413.6	Filtered	27988.9
_DRPC[Carbamidomethyl (C)]ETC[Carbamidomethyl (C)]GK_.2	DRPCETCGK	O14802	1929.96	1704.38	Filtered
_YGDIVER_.2	YGDIVER	O14802	88271.3	Filtered	Filtered
_ITPTQVEK_.2	ITPTQVEK	O14802	48919.9	Filtered	Filtered
_DWGQNEAADAMSR_.2	DWGQNEAADAMSR	O14802	Filtered	Filtered	18427.6
_VVDPIVSNFLQSFETAIEHNK_.3	VVDPIVSNFLQSFETAIEHNK	O14802	Filtered	10322.1	Filtered
_VKPGDVAVHGEAVVC[Carbamidomethyl (C)]VTPR_.4	VKPGDVAVHGEAVVCVTPR	O14802	Filtered	52575.3	Filtered
_ILNPEEIEK_.2	ILNPEEIEK	O14818	3051896	3.09629e+06	3.10965e+06
_ILNPEEIEK_.1	ILNPEEIEK	O14818	71760.1	60225.4	62938
_ALLEVVQSGGK_.2	ALLEVVQSGGK	O14818	2.7275e+06	2.67996e+06	2.80002e+06
_ALLEVVQSGGK_.1	ALLEVVQSGGK	O14818	49596.2	50521.6	52580.4
_DIVVLGVEK_.2	DIVVLGVEK	O14818	1.32079e+06	1.31953e+06	1.31596e+06
_DIVVLGVEK_.1	DIVVLGVEK	O14818	105644	111560	110090
_YVAEIEK_.2	YVAEIEK	O14818	1251589	1.31711e+06	1.27983e+06
_YVAEIEK_.1	YVAEIEK	O14818	102549	107532	110536
_LTVEDPVTVEYITR_.2	LTVEDPVTVEYITR	O14818	1147351	1.18116e+06	1.11454e+06
_GRDIVVLGVEK_.3	GRDIVVLGVEK	O14818	839069	779633	784414
_GRDIVVLGVEK_.2	GRDIVVLGVEK	O14818	300754	330722	349087
_NYTDEAIETDDLTIK_.2	NYTDEAIETDDLTIK	O14818	673408	763048	772048
_AITVFSPDGHLFQVEYAQEAVK_.3	AITVFSPDGHLFQVEYAQEAVK	O14818	642185	683746	662480
_AITVFSPDGHLFQVEYAQEAVK_.2	AITVFSPDGHLFQVEYAQEAVK	O14818	38137.2	42979.2	36570.8
_YVAEIEKEKEENEK_.3	YVAEIEKEKEENEK	O14818	260444	286297	319838
_YVAEIEKEKEENEK_.2	YVAEIEKEKEENEK	O14818	38276.1	40220.7	47647.4
_LYQTDPSGTYHAWK_.3	LYQTDPSGTYHAWK	O14818	178206	181707	174356
_LYQTDPSGTYHAWK_.2	LYQTDPSGTYHAWK	O14818	140618	144854	136891
_KGSTAVGVR_.2	KGSTAVGVR	O14818	281611	292409	260892
_KIC[Carbamidomethyl (C)]ALDDNVC[Carbamidomethyl (C)]MAFAGLTADAR_.3	KICALDDNVCMAFAGLTADAR	O14818	183433	197311	176230
_IC[Carbamidomethyl (C)]ALDDNVC[Carbamidomethyl (C)]MAFAGLTADAR_.3	ICALDDNVCMAFAGLTADAR	O14818	56541.9	51910.6	43349.6
_IC[Carbamidomethyl (C)]ALDDNVC[Carbamidomethyl (C)]MAFAGLTADAR_.2	ICALDDNVCMAFAGLTADAR	O14818	43939	48741	49978.6
_GRDIVVLGVEKK_.3	GRDIVVLGVEKK	O14818	91834.8	96340.8	86257.4
_DIVVLGVEKK_.2	DIVVLGVEKK	O14818	56498.9	59156.7	60975.8
_ILNPEEIEKYVAEIEK_.3	ILNPEEIEKYVAEIEK	O14818	18699.4	20511.7	16666.4
_AITVFSPDGHLFQVEYAQEAVKK_.4	AITVFSPDGHLFQVEYAQEAVKK	O14818	192008	174060	180198
_AITVFSPDGHLFQVEYAQEAVKK_.3	AITVFSPDGHLFQVEYAQEAVKK	O14818	169530	135024	146830
_YVAEIEKEK_.2	YVAEIEKEK	O14818	Filtered	6775.28	10118.6
_NIELAVMR_.2	NIELAVMR	O14818	1.50327e+06	1.56489e+06	1.54461e+06
_RPFGISALIVGFDFDGTPR_.3	RPFGISALIVGFDFDGTPR	O14818	337960	369682	348762
_TAAANAAAGAAENAFR_.2	TAAANAAAGAAENAFR	O14828	900612	856002	826853
_TAAANAAAGAAENAFR_.3	TAAANAAAGAAENAFR	O14828	206037	203499	182708
_AQQEFAAGVFSNPAVR_.2	AQQEFAAGVFSNPAVR	O14828	355697	361255	362288
_AQQEFAAGVFSNPAVR_.3	AQQEFAAGVFSNPAVR	O14828	35473.1	30140.6	37129.4
_ELQHAALGGTATR_.3	ELQHAALGGTATR	O14828	192367	180313	181276
_ELQHAALGGTATR_.2	ELQHAALGGTATR	O14828	154283	155363	166807
_KLSPTEPK_.2	KLSPTEPK	O14828	165561	152742	152355
_KAEELDR_.2	KAEELDR	O14828	83420.5	101053	90031.3
_NYGSYSTQASAAAATAELLK_.2	NYGSYSTQASAAAATAELLK	O14828	53060.4	66300.5	65453.9
_KAEELDRR_.2	KAEELDRR	O14828	24695.7	29872	10947.9
_TGASFQK_.1	TGASFQK	O14828	6674.14	7999.87	7436.37
_TGASFQK_.2	TGASFQK	O14828	Filtered	182475	179698
_NYGSYSTQASAAAATAELLKK_.3	NYGSYSTQASAAAATAELLKK	O14828	Filtered	Filtered	13297.5
_AGDFGAAFVER_.2	AGDFGAAFVER	O14841	33095.3	27917.6	33205.6
_AVTLSALIYC[Carbamidomethyl (C)]LR_.2	AVTLSALIYCLR	O14841	6968.02	Filtered	9380.27
_YLQQELPVR_.2	YLQQELPVR	O14874	61241.4	57721.8	55031.2
_SGLGSGPK_.2	SGLGSGPK	O14880	1.49178e+06	1.29429e+06	1.38623e+06
_IASGLGLAWIVGR_.2	IASGLGLAWIVGR	O14880	828414	851979	816752
_VLYAYGYYTGEPSK_.2	VLYAYGYYTGEPSK	O14880	286561	281501	305130
_VLYAYGYYTGEPSKR_.3	VLYAYGYYTGEPSKR	O14880	161374	155214	163624
_VLYAYGYYTGEPSKR_.2	VLYAYGYYTGEPSKR	O14880	76488.1	63907.2	74121.8
_DFTPELGR_.2	DFTPELGR	O14893	114808	76634.4	96157.9
_DDERVPALNLLIC[Carbamidomethyl (C)]LVSR_.3	DDERVPALNLLICLVSR	O14893	41825.1	39550.6	43483.1
_SEDEEGWKK_.2	SEDEEGWKK	O14893	30178.8	29132.9	28874.6
_VSEGGPAEIAGLQIGDK_.2	VSEGGPAEIAGLQIGDK	O14907	49526.1	51178.9	57239.3
_GPATVEDLPSAFEEK_.2	GPATVEDLPSAFEEK	O14908	215287	204914	189571
_VDDLLESYMGIR_.2	VDDLLESYMGIR	O14908	82020.2	91172.4	84457.4
_SRGPATVEDLPSAFEEK_.3	SRGPATVEDLPSAFEEK	O14908	62933.7	64459.5	64034.9
_SRGPATVEDLPSAFEEK_.2	SRGPATVEDLPSAFEEK	O14908	71653.4	Filtered	Filtered
_LPTAEVMFC[Carbamidomethyl (C)]TLNTHK_.3	LPTAEVMFCTLNTHK	O14908	12088.3	9991.01	Filtered
_LVFHTQLAHGSPTGR_.4	LVFHTQLAHGSPTGR	O14908	154200	147909	134030
_NPDELAEALDER_.2	NPDELAEALDER	O14908	Filtered	Filtered	131891
_APPLVENEEAEPGR_.2	APPLVENEEAEPGR	O14908	Filtered	17763.3	Filtered
_IIDLGYAK_.2	IIDLGYAK	O14920	54963.1	58736.2	58595
_AAMMNLLR_.2	AAMMNLLR	O14920	52584.6	51503.6	55032.6
_ALDDILNLK_.2	ALDDILNLK	O14920	50620.6	50414.9	51233.9
_SEELVAEAHNLC[Carbamidomethyl (C)]TLLENAIQDTVR_.3	SEELVAEAHNLCTLLENAIQDTVR	O14920	20151.1	15037.4	17414.5
_SEELVAEAHNLC[Carbamidomethyl (C)]TLLENAIQDTVR_.2	SEELVAEAHNLCTLLENAIQDTVR	O14920	Filtered	16077.4	Filtered
_LVHILNMVTGTIHTYPVTEDESLQSLK_.3	LVHILNMVTGTIHTYPVTEDESLQSLK	O14920	Filtered	Filtered	43024.3
_NVQILNMVTR_.2	NVQILNMVTR	O14925	985612	934413	998899
_GSLLQQSL_.1	GSLLQQSL	O14925	69705.5	70168.8	58866.6
_GGLTGLTLTSLYALYNNWEHMK_.3	GGLTGLTLTSLYALYNNWEHMK	O14925	5107.11	4737.89	5998.9
_GAEDDLNTVAAGTMTGMLYK_.2	GAEDDLNTVAAGTMTGMLYK	O14925	38640.2	31135.3	Filtered
_YLVQDTDEFILPTGANK_.2	YLVQDTDEFILPTGANK	O14925	Filtered	Filtered	130251
_LC[Carbamidomethyl (C)]QDLPC[Carbamidomethyl (C)]FSR_.2	LCQDLPCFSR	O14929	710329	720899	733059
_LLVTDMSDAEQYR_.2	LLVTDMSDAEQYR	O14929	383654	409375	428713
_FPEDLENDIR_.2	FPEDLENDIR	O14929	544602	386674	208051
_LRDFVLVK_.2	LRDFVLVK	O14929	312583	315158	290401
_RVYEILR_.2	RVYEILR	O14929	270282	269680	272241
_YYTEFPTVLDITAEDPSK_.2	YYTEFPTVLDITAEDPSK	O14929	228752	239022	257630
_VSQMLILTPFQGQGHGAQLLETVHR_.4	VSQMLILTPFQGQGHGAQLLETVHR	O14929	166000	159571	172652
_VSQMLILTPFQGQGHGAQLLETVHR_.3	VSQMLILTPFQGQGHGAQLLETVHR	O14929	52676.6	67848.1	66790.3
_EVDFKPFGTLLHTYSVLSPTGGENFTFQIYK_.3	EVDFKPFGTLLHTYSVLSPTGGENFTFQIYK	O14929	24449.5	45238.4	43193.9
_EVDFKPFGTLLHTYSVLSPTGGENFTFQIYK_.4	EVDFKPFGTLLHTYSVLSPTGGENFTFQIYK	O14929	Filtered	31793.3	Filtered
_QIIPPGFC[Carbamidomethyl (C)]TNTNDFLSLLEK_.2	QIIPPGFCTNTNDFLSLLEK	O14929	Filtered	31079	25059.3
_TFFPEYTHQLFGDDETAFGYK_.3	TFFPEYTHQLFGDDETAFGYK	O14929	52883.1	46442.3	44323.2
_VDENFDC[Carbamidomethyl (C)]VEADDVEGK_.2	VDENFDCVEADDVEGK	O14929	Filtered	22240	Filtered
_GAVLAAVSSHK_.2	GAVLAAVSSHK	O14936	146036	166234	167275
_VGDIIQIISK_.2	VGDIIQIISK	O14936	126668	124431	122602
[truncated: 73,903 more rows]

## Sheet: DDA_ProteinGroups
ProteinAccessions	Qvalue	Quantity Run 1	Quantity Run 2	Quantity Run 3
A0A0B4J2F0	0.00317231	46564	42804.6	40182.2
A0AV96	2.29244e-05	122401	127358	124410
A0AVT1	3.69569e-05	293669	293345	306624
A0FGR8	1.93436e-05	559866	561271	561370
A0MZ66	0.000187423	169453	166902	172509
A0PJW6	0.000305195	191439	188928	196054
A1L0T0	2.35936e-05	422726	420729	395578
A1L390	0.00332143	31730.5	33177.6	30768.2
A2A3N6	0.000305195	142004	144384	141720
A2RRP1	2.01827e-05	44464.4	54835.3	45680.2
A2RUS2	0.00397016	114266	190570	170878
A3KMH1	0.000305195	69007.8	74400.5	71562.2
A3KN83	0.000129323	128539	117221	126682
A4D1E9	0.000294914	64894.4	69165.7	60070.7
A5A3E0	0.000305195	2.79458e+06	3.6044e+06	2790918
A5D8V6	0.00736928	98784.4	90787	97662.9
A5PLL7	0.000184872	33606	55895.7	45874.7
A5YKK6	2.09774e-05	398226	423389	399764
A6NCE7;Q9GZQ8	2.66443e-05	665736	621546	616416
A6NCW0;A8MUK1;C9J2P7;C9JJH3;C9JLJ4;C9JPN9;C9JVI0;D6R901;D6R9N7;D6RA61;D6RBQ6;D6RCP7;D6RJB6;Q0WX57;Q7RTZ2	0.000147505	11425684	10859982	10920407
A6NDG6	1.863e-05	526467	502820	509540
A6NDU8	7.45509e-05	131750	144217	149593
A6NED2	0.000147141	112865	112524	125457
A6NHL2	0.000305195	95291.8	86085.3	82170.6
A6NHR9	2.77213e-05	511635	468266	524744
A6NIH7	0.000309283	63055.1	67608.9	70957.6
A6NIZ1	0.000222597	262814	323589	301900
A6NKF1	0.00905308	63172.4	53523.4	39478.1
A6ZKI3	0.000197464	65455.8	62816.8	67650.1
A7E2V4	0.000294714	12512.9	16937.2	15719.1
A8CG34;Q96HA1	0.000679388	111927	95665	107718
A8MPP1;Q92771;Q96FC9	0.00321422	46855.3	40199.8	52517.2
A8MT69	0.000305195	6106.47	6209.95	5193.49
A8MVM7	0.00304442	40332.4	35260.5	37858.5
A8MWD9;P62308	1.863e-05	1.0605e+06	1.82082e+06	1.08648e+06
A8MXV4	0.000176748	22582.6	22513.3	25622
B0I1T2	2.08542e-05	268576	268915	271515
B5ME19;Q99613	1.863e-05	1.03022e+06	1.04765e+06	1.06149e+06
B7ZAQ6;P0CG08	0.000305195	62735.2	102230	58930.4
B7ZW38;O60812;P0DMR1	0.000226219	136265	124061	123316
C4AMC7;Q6VEQ5;Q9NQA3	0.000305195	78340.8	77482.6	74775.9
C9JRZ8	0.000294519	95837	90112.8	90869
E0CX11;Q5SZL2	0.000344564	82994.2	659696	66300.1
E9PAV3;Q13765	1.863e-05	1215852	1.20217e+06	1.12895e+06
E9PRG8	2.24767e-05	756460	811893	771912
L0R6Q1	5.35066e-05	203793	193569	201128
L0R8F8	0.000294799	105045	97183.4	101912
O00115	0.000180595	307346	314185	301157
O00116	4.29539e-05	829440	828035	822763
O00139	4.32707e-05	467274	437752	428084
O00141	0.00521969	10061.3	9316.65	14558.7
O00148	1.863e-05	4844198	4.8393e+06	4743930
O00151	4.74514e-05	381596	374133	360532
O00154	1.96838e-05	1.17762e+06	1.1466e+06	324755
O00159	2.36543e-05	1.33083e+06	1.18274e+06	1.26754e+06
O00161	0.000203591	122787	133552	132099
O00165	0.000105363	136855	135764	135127
O00170	4.0496e-05	412762	401338	392200
O00178	0.00010016	209109	213035	212009
O00186	1.863e-05	221599	233163	235101
O00189	0.00228988	20914.6	10323.1	14648.1
O00193	5.17688e-05	374938	356762	354302
O00194	4.79229e-05	246116	259905	251397
O00203	6.42211e-05	403444	399748	337291
O00217	1.863e-05	652854	628735	618213
O00220	0.000218389	11224.8	40419.7	67832
O00231	2.16106e-05	1.4452e+06	1.48711e+06	1473688
O00232	2.52007e-05	416434	410014	422047
O00233	9.11489e-05	316161	320241	297268
O00244	0.000293656	96756.6	96565	104110
O00255	0.00249517	66108.8	73750.9	62914.8
O00257	0.00593344	22467.3	22036.7	29845.3
O00264	1.88816e-05	888809	832760	812414
O00267	7.95545e-05	214492	221993	212722
O00268	0.000305195	48787.5	61604.7	57858.1
O00273	1.89681e-05	310888	318850	307839
O00299	1.863e-05	3.79202e+06	3787246	3794811
O00303	2.03546e-05	855415	925627	888276
O00308	0.00236609	35080.1	31338.7	32868.1
O00311	0.000147505	16144.6	17025.7	41694.6
O00330	9.87444e-05	269106	262082	261267
O00400	0.000305195	53103.3	50593.9	53819.3
O00401	0.000189245	118955	118787	121567
O00410	1.863e-05	817869	781872	758686
O00411	0.000811742	Filtered	47095.5	9297.53
O00418	0.000305195	62097.9	117630	152892
O00422	1.88241e-05	1.12123e+06	1.25804e+06	1.0969e+06
O00425	1.88387e-05	891624	904921	899226
O00429	1.863e-05	454096	444755	432948
O00442	1.88241e-05	222072	231167	223433
O00443	0.000146952	83942.8	85999	91166.5
O00458	0.000305195	14577.3	90064.5	26481.1
O00459	0.000309973	40989.9	38543.9	71068.8
O00461	0.000380354	55484.6	72429.1	68262.7
O00468	0.000401534	44794.2	43567.6	47834.3
O00469	1.863e-05	423777	394288	416833
O00471	4.21165e-05	51419.2	56016	49955
O00479	8.36598e-05	88896.9	124241	107911
O00483	1.88656e-05	1.02218e+06	1.029e+06	997779
O00487	0.000209037	206110	203303	196004
O00499	0.00301234	156097	143371	151425
O00505	2.93104e-05	233671	248416	252928
O00506	0.00122303	18314.6	17085.4	Filtered
O00534	1.863e-05	151530	151714	149004
O00541	1.91458e-05	635595	639854	621507
O00560	9.40461e-05	128341	138169	127766
O00562	0.000305195	64535.4	60815.1	32081.9
O00566	1.863e-05	141574	146155	144074
O00567	1.863e-05	1.26071e+06	1.23498e+06	1249843
O00571	1.863e-05	1.55704e+06	1.54548e+06	1.49919e+06
O00584	5.48989e-05	43206	44525	42337.1
O00592	1.863e-05	804915	769930	824239
O00625	1.863e-05	438468	444882	429539
O00629	5.13584e-05	306669	329132	334601
O00712	0.00444151	123816	176653	117172
O00716	0.000101854	13835.2	13089.4	12385.4
O00743	4.77122e-05	177227	189840	170131
O00754	0.000305195	65973.2	80728.8	76067.4
O00762	4.95257e-05	236874	230241	226649
O00763	0.000305195	700557	648930	687109
O00764	2.16106e-05	475104	652222	535513
O00767	2.78648e-05	382962	407484	415429
O14493;O15551;O95484;P56747	0.00959788	176446	Filtered	189339
O14519	4.41275e-05	87959	98049.5	99329.6
O14521	0.000278524	168441	164848	161282
O14524	0.00186049	9416.99	11984.2	10810.8
O14530	5.69693e-05	121545	123754	104443
O14545	0.000226794	63624	67366.5	68016.4
O14548	0.000192357	91292.7	90634.2	88798.1
O14561	3.55346e-05	292050	246491	308073
O14562	2.66443e-05	275755	175316	279686
O14576	0.000305195	26809.7	27679.2	27580.8
O14578	0.000305195	129380	84112.7	94382
O14579	3.27702e-05	220175	200666	211086
O14617	0.000120019	177808	162595	160657
O14618	3.87332e-05	269337	279333	269857
O14639	0.000305195	135747	126909	135535
O14641	0.00752963	8087.89	55620.6	9175.59
O14646	1.89996e-05	122725	126292	127062
O14647	2.02281e-05	143802	140496	136597
O14656	0.000305195	81263.1	98892.3	83619.6
O14657	0.000305195	29458.9	31758.3	34808.8
O14662	1.863e-05	60259.2	63786.7	60445.1
O14672	0.000305195	464156	407177	435263
O14684	0.000141163	363783	369530	339998
O14686	0.000109039	229526	235701	242071
O14727	9.4654e-05	21786.5	17859	22161.2
O14732	2.81785e-05	716604	736654	734464
O14733	0.000273164	55409	55685.1	57995.9
O14734	0.000345565	29134	27526.7	30065.3
O14735	4.61822e-05	186093	175640	179802
O14737	1.863e-05	1002802	1.09162e+06	1.08528e+06
O14744	1.88931e-05	921895	922934	920288
O14745	1.9118e-05	381454	408455	391901
O14757	0.000305195	28921.3	33348.4	25639.8
O14763	0.000126789	115121	96707	108654
O14773	2.98666e-05	196775	204978	200985
O14776	2.59739e-05	1.22596e+06	1.19985e+06	1.16294e+06
O14777	0.000305195	194750	188024	173768
O14787	2.6807e-05	69219.4	66381	67107.3
O14802	6.60756e-05	153257	145983	154244
O14818	1.863e-05	1.2212e+06	1.21968e+06	1.24187e+06
O14828	1.863e-05	307412	297762	292843
O14841	0.00400036	20031.7	27917.6	21293
O14874	0.000353346	61241.4	57721.8	55031.2
O14880	1.863e-05	868918	809256	836038
O14893	5.83959e-05	62270.7	48439.3	56171.9
O14907	0.00273393	49526.1	51178.9	57239.3
O14908	0.000305195	121534	120182	112688
O14920	0.000324787	52722.8	53551.6	54953.8
O14925	0.000705584	353475	336440	354588
O14929	1.88958e-05	546195	505649	456608
O14936	3.06938e-05	106040	111827	109269
O14949	0.000146623	201634	208162	204456
O14950;P19105	1.89996e-05	700506	766722	771634
O14957	0.000305195	16619.2	19041.6	17677.1
O14964	0.000274228	181710	194783	191419
O14965	0.000161596	230389	235196	224121
O14972	0.000305195	14337.1	15614.2	17578.9
O14974	2.76586e-05	362731	364591	371240
O14975	1.863e-05	376587	396408	387802
O14976	5.03333e-05	60691	59297.5	63737.3
O14979	1.863e-05	986609	964518	989550
O14980	1.863e-05	895644	943645	949586
O14981	9.19392e-05	111513	106939	106676
O15013	0.00325575	34586.7	39702.8	38163.3
O15020	0.000184698	84833.3	87416.4	80744.8
O15027	3.84619e-05	333636	350861	355515
O15031	4.32617e-05	175420	170464	169703
O15042	4.77403e-05	1.74075e+06	1722993	1.68365e+06
O15047	9.47108e-05	51182	54453.3	52732.6
O15061	0.00029586	297607	137567	155072
O15067	1.863e-05	678583	667660	685342
O15084	0.000305195	40167.6	47501.4	42171.6
O15085	0.00426432	Filtered	31177.2	29165.8
O15091	1.863e-05	55513	53009.6	51686.5
O15111	0.000305195	43802	45399.5	43146.3
O15116	0.000305195	71613.1	73202.7	71194.6
O15118	0.000301982	98399.3	98034.3	98214.4
O15119	0.000305195	42850.1	37417.4	37246.6
O15120	0.000305195	297901	282580	277337
O15121	0.000305195	150514	157145	151849
O15126	0.00115939	48297.4	46923.2	39543.3
O15127	3.84619e-05	116200	92784.6	83562.7
O15143	2.09774e-05	258226	252146	245549
O15144	3.58641e-05	260246	257393	258738
O15145	2.23114e-05	413056	408700	420335
O15155	0.000161077	163027	156031	104341
O15160	2.45535e-05	701665	707179	677242
O15162	0.000110177	52730.4	51023	58132.8
O15164	0.000305195	53233.7	52193.9	55244.9
O15173	2.33837e-05	704507	699044	689010
O15212	1.863e-05	361771	359994	362718
O15213	0.0017815	151507	143095	147358
O15226	0.000123251	204865	222707	222528
O15228	0.000305195	49201.5	34023.6	44789.9
O15230	0.000305376	15047.4	12361.8	13859.4
O15231	0.000114746	11576.7	11518.4	11476.1
O15234	0.00543861	3126.55	26156.6	46284.7
O15235	0.000305195	37131.5	69949.7	35071.7
O15258	0.000305195	101216	98619.1	103121
O15260	1.863e-05	287838	282162	280337
O15269	0.000298607	115104	117268	92846
O15270	0.000145876	80957.3	67035.7	65425.3
O15287	0.000163076	17704	17618	18789
O15294	7.74308e-05	186334	177358	181434
O15305	9.1223e-05	241603	237538	243657
O15320;Q96PC5	0.000111594	127617	114931	122643
O15321	0.000305195	56702.2	58914.2	59745.5
O15347	1.89996e-05	1.24705e+06	1.26305e+06	1213564
O15355	2.13904e-05	449644	445412	436125
O15357	2.6175e-05	188187	184599	194922
O15360	0.00015175	37925.2	39211	39265.1
O15371	3.74719e-05	696617	696721	682338
O15372	2.30869e-05	687170	680697	872425
O15379	0.000263465	54121.9	57256	56237.6
O15381	2.16106e-05	184717	190994	180668
O15382	3.64828e-05	449009	457765	439327
O15392	0.00246535	44042.7	37725.6	46116.2
O15397	1.863e-05	311019	327054	324156
O15400	0.000289953	70519.1	74051.8	75008.3
O15427	1.863e-05	724955	713589	709250
O15438	0.000305195	53175.4	51374.8	53038.2
O15439	1.90967e-05	37076.2	38128.1	38489.7
O15446	0.000194151	199069	195315	200785
O15460	9.86596e-05	56337.1	56152.3	57057.9
O15498	3.69293e-05	190994	198181	183145
O15504	3.47455e-05	47866.3	50009.3	50189.9
O15511	0.00016155	450682	451411	473727
O15514	0.000102233	67049.7	54741.1	53872.9
O15525	0.000305195	65103.1	62916.6	58921.7
O15530;Q6A1A2	0.000305195	34614.9	33076.6	36253
O15533	3.70744e-05	541323	533333	520381
O15541	0.000305195	85044.9	86624	83601.9
O43143	1.863e-05	1.07754e+06	1055003	1.05743e+06
O43148	2.66443e-05	265948	273541	264398
O43149	0.000305195	5384.8	5315.93	4127.23
O43156	2.8545e-05	121967	116121	128882
O43159	0.000145416	116291	141818	199489
O43169	1.88656e-05	429261	453459	429640
O43172	1.86736e-05	389289	367713	384639
O43175	1.863e-05	7738149	7.3653e+06	7274849
O43181	0.00386154	204595	235768	226510
O43237	2.19561e-05	223658	214289	225271
O43242	1.863e-05	369386	365741	367986
O43251	0.000281958	112047	113084	113315
O43252	0.000205934	167654	165431	176143
O43264	1.863e-05	136229	147907	148844
O43290	3.4762e-05	272247	270293	272676
O43293	0.00364698	77102.1	52520.6	71010.7
O43294	0.000270817	28198.1	29644.2	27595
O43299	2.88848e-05	168941	184526	182209
O43314	0.000278874	67463.9	64824.1	60414
O43324	5.56003e-05	280149	291259	285397
O43390	1.863e-05	2524078	2.67957e+06	2.54166e+06
O43395	2.24767e-05	394604	390306	383827
O43396	2.76455e-05	551320	541728	548728
O43399	1.93436e-05	1.16216e+06	1.20936e+06	1.12213e+06
O43402	0.000305195	191828	190644	189627
O43414	0.000305195	112922	105887	100274
O43422	0.00330239	42497.9	43549.2	62930.2
O43427	0.0034507	48746.5	35232.6	38117.7
O43432	3.28904e-05	526121	507289	513837
O43447	2.76678e-05	484160	516783	482146
O43464	0.000305195	460806	187220	437344
O43488	3.66311e-05	436767	440236	405366
O43491	0.000305195	64574.8	67378.8	60815.2
O43493	0.000305195	21449.1	21243.1	20644.6
O43504	0.000121174	67695.6	65321.1	76362.2
O43572	0.00740943	11442.6	11605.4	71604.7
O43583	0.000831288	335375	492089	339733
O43592	1.88958e-05	470000	462357	488423
O43598	5.78375e-05	723062	901619	885659
O43615	1.863e-05	511392	563221	545150
O43617	1.863e-05	308597	302738	312222
O43633	0.00528254	59574.5	42487.5	69512.4
O43653	0.000305195	236390	228050	233631
O43657	0.000305195	55368.2	54482.5	57105.9
O43660	0.000253065	276156	268134	271164
O43663	0.000205038	281230	256135	261980
O43670	1.863e-05	820615	820157	854268
O43674	0.0015858	292660	285311	286843
O43676	0.000305195	216888	225164	204077
O43678	5.2235e-05	327357	329737	323372
O43681	2.53692e-05	939415	919170	937841
O43683	0.0001641	498543	528526	286881
O43684	1.89996e-05	1.46855e+06	1.42353e+06	1.44514e+06
O43688	0.000315835	130296	125566	127193
O43707	1.863e-05	1.08784e+06	1.09438e+06	1.09099e+06
O43708	0.0025005	80882.5	58956.6	52682.8
O43709	0.000305195	122831	112162	142476
O43715	0.000305195	34073.8	33494.6	34820.5
O43719	2.91544e-05	438705	440616	437956
O43747	2.08542e-05	394799	400845	393265
O43752	0.00698363	177528	172854	249395
O43760	0.000305195	116480	116532	116976
O43765	1.863e-05	324077	324978	322654
O43768	2.88257e-05	293846	298196	300568
O43772	0.00205873	41604.7	37407.1	59454.2
O43776	1.863e-05	558749	526701	582366
O43795	0.000269018	140818	132978	136844
O43805	0.000109448	68500.4	68564.1	75044
O43809	3.08103e-05	465734	498858	491763
O43813	3.08575e-05	584665	551515	566006
O43815	0.000214311	87715.7	93700.6	94353.8
O43818	9.4061e-05	296453	288413	289352
O43819	0.00305633	124499	122275	126744
O43823	0.0001628	206519	160074	136691
O43837	1.863e-05	285994	288840	292833
O43847	0.00015175	359130	366416	367778
O43852	2.83052e-05	320651	321708	306724
O43865	0.00029056	483415	452745	449664
O43896	1.94426e-05	70253.2	69967.2	65741.5
O43913	0.000233411	41243.1	42266.3	42535.1
O43920	2.77087e-05	240665	259216	264969
O43929	0.000305195	32416.6	31760.9	33894.1
O60216	2.1311e-05	450973	443235	440702
O60220	0.000258913	269062	273789	274373
O60231	1.863e-05	221680	213617	228461
O60232	0.000290874	268064	257424	261471
O60244	0.000209603	85477.6	82053.8	84075.6
O60256	2.77213e-05	218880	210252	196791
O60264	2.40819e-05	638995	612588	629581
O60271	0.000125561	178155	177807	161617
O60287	2.24767e-05	299382	227613	192505
O60293	5.7539e-05	102711	95174	90925.8
O60294	0.00990341	28705.5	38251.1	34994.2
O60306	1.87382e-05	2.30392e+06	2432432	2.10936e+06
O60313	0.000140508	235748	281957	271218
O60318	0.000305195	50658.7	50934.8	50044.3
O60333	0.000305195	26680.1	35573.2	22670.1
O60341	2.36291e-05	341256	351791	347661
O60343	3.51942e-05	311880	316408	321045
O60427	7.09105e-05	476452	421128	522369
O60437	0.000240512	133229	145570	125629
O60443	5.68031e-05	297744	286099	272449
O60487	0.0001628	57640.7	56806.3	58703.7
O60488	5.12759e-05	3.43404e+06	3.50627e+06	3473373
O60493	2.28582e-05	749964	747712	750495
O60499	0.000312111	79497.2	76983.9	79318.9
O60502	2.99458e-05	541029	537225	533833
O60503	0.00986747	Filtered	7744.02	292208
O60504	0.000305195	122539	108010	132527
O60506	1.863e-05	6753871	6583745	6559282
O60508	9.43752e-05	132594	127999	128266
O60518	7.19121e-05	72288.9	90940	75028
O60524	0.000301982	362502	354989	349365
O60547	3.35873e-05	269242	252877	278022
O60563	0.000295907	32601.4	36126.7	36292.5
O60566	3.43683e-05	159194	166361	148127
O60568	3.95074e-05	446344	426543	436430
O60573	0.000305195	16487.8	16560.4	19262.3
O60610	1.863e-05	279797	315740	307951
O60613	0.000305195	78159.1	71040.3	80711.8
O60645	5.84161e-05	114818	106134	84030.4
O60664	1.86736e-05	913733	914004	927754
O60669	0.000305195	42154.8	38004.3	41422.6
O60675	6.47824e-05	255287	264874	252519
O60678	0.000287768	196611	206756	203526
O60684	4.07491e-05	603440	594660	600159
O60701	2.23114e-05	454768	437585	442854
O60716	1.863e-05	429384	456066	457649
O60739	0.000267881	17727.2	19839.5	16321.1
O60749	0.000214757	359386	338755	352691
O60762	1.863e-05	709184	700508	692055
O60763	1.863e-05	671024	678261	676902
O60779	0.000305195	65413.8	633883	64309.5
O60783	0.00252275	96718.7	100008	97140.7
O60784	0.000196903	40252.8	39271.9	41830.5
O60825	0.000204463	243536	237854	253742
O60826	3.99576e-05	155246	161502	195873
O60828	6.79878e-05	414591	413940	409162
O60830	0.000304976	84022.9	85732.9	118025
O60832	1.863e-05	748864	746327	759449
O60841	1.863e-05	553966	612295	621372
O60869	1.863e-05	1.05501e+06	1.02229e+06	1.03625e+06
O60870	0.000222503	37922.6	39356.2	38794.5
O60879	4.01726e-05	205107	201057	207412
O60884	1.863e-05	5388335	4.77205e+06	5.05182e+06
O60885	8.42458e-05	206699	202720	209248
O60888	1.863e-05	583955	627393	652291
O60907	5.50821e-05	227379	218023	215133
O60921	0.00268546	58937.5	56512.7	46508.9
O60925	6.26963e-05	410307	416442	402833
O60927	0.000913041	17087.4	13037.4	15465.7
O60930	0.00528095	31147.6	39237.9	36997.1
O60934	0.000305195	158588	155983	162845
O60936	5.29139e-05	446004	447811	460063
O60942	1.863e-05	65406.9	62130.7	65694.4
O75027	3.88016e-05	174708	185172	193506
O75063	0.000322715	Filtered	27024.9	34494.8
O75083	1.863e-05	575222	580989	551614
O75116	1.863e-05	386738	455902	353960
O75122	0.000215704	66831.3	70121	63949.1
O75127	0.000305195	90112.4	98475.5	84039.2
O75128	0.00202671	212468	193058	200827
O75131	3.76407e-05	333312	321736	326884
O75144	0.00358425	14565.5	17458.9	14522.7
O75146	0.000305195	91234.9	80833.4	100253
O75150	0.000268527	213938	207798	217396
O75152	1.863e-05	597245	599152	600807
O75153	1.863e-05	641429	621171	633605
O75157	0.000125619	285133	267743	301139
O75165	4.24849e-05	107270	105207	112158
O75175	0.00318351	96176.4	92187.5	79440
O75179	0.000305195	94318.3	93361.6	99538.8
O75190	0.000178407	116538	116859	119503
O75208	2.49858e-05	227644	221089	243176
O75223	3.69569e-05	758841	747139	755256
O75251	1.863e-05	233047	418938	416102
O75306	2.07788e-05	321243	321631	323603
O75312	0.000171398	162969	162140	155062
O75323	0.000106839	232993	228826	233829
O75340	1.863e-05	1.25472e+06	1.27345e+06	1.22621e+06
O75347	1.86736e-05	1.30177e+06	1281689	1288861
O75348	0.000158866	127549	131170	125278
O75351	0.000100488	427909	424813	416915
O75352	1.863e-05	698366	662529	639161
O75367	1.863e-05	3.57091e+06	3454973	3.59788e+06
O75368	6.67806e-05	426522	420372	406163
O75369	1.863e-05	2.45513e+06	2.27938e+06	2.21936e+06
O75376	0.000124278	131590	126090	127028
O75379	0.00212022	188444	197921	182868
O75380	0.000237417	150144	111406	110538
O75381	1.94616e-05	145111	140182	147903
O75390	1.863e-05	1.85014e+06	1.96071e+06	1670371
O75391	0.000311836	429533	514528	490315
O75396	1.863e-05	689634	722728	688736
O75400	1.94616e-05	212552	210889	211154
O75410	0.000305195	48435.7	43790.6	50564.7
O75420	0.00330599	43282.4	76066	59005.5
O75431	0.000305195	85472.2	74496	78477
O75436	9.90091e-05	654768	652612	671446
O75438	7.82046e-05	241949	236332	240971
O75439	1.863e-05	639934	647280	638759
O75446	0.000305195	97625.7	108828	113682
O75448	0.000101649	81918	77363.6	76069.1
O75475	1.89996e-05	394213	393251	391521
O75477	5.5519e-05	163177	165829	159348
O75486	0.000305195	24372.4	26097.9	27576.8
O75489	1.89996e-05	633082	630578	603990
O75494	2.1311e-05	708788	659594	643615
O75496	0.00333271	38547.5	37162.4	30086.1
O75506	0.000297388	56860.1	45379.7	52948.3
O75521	2.99458e-05	277542	259632	258440
O75530	1.86736e-05	181317	184714	196119
O75531	1.863e-05	1.29523e+06	1.2771e+06	1.34461e+06
O75533	1.91821e-05	1.6721e+06	1.69387e+06	1.64937e+06
O75534	2.53494e-05	588640	541034	562556
O75554	0.00219885	57239	93655.9	62543.3
O75564	0.00759675	Filtered	1944.58	2010.9
O75569	5.7539e-05	94961.3	92930.6	92949.9
O75570	0.00697144	13475.2	16663.2	13019.1
O75575	0.00507706	24132.3	53168.6	45312.2
O75582	0.000305195	187689	97245.1	103001
O75592	0.000129401	32876.6	32218.7	33338.5
O75607	1.863e-05	245356	233239	241949
O75608	9.67881e-05	747453	736990	732426
O75616	0.000305195	191723	182421	187007
O75629	0.000175932	187270	95942.6	100724
O75643	1.863e-05	16130145	28624428	25860674
O75663	0.000305195	183207	175424	185449
O75676	0.000305195	47932	60463.8	57531.9
O75683	0.000305195	158567	155867	158460
O75688	0.00325063	172452	118398	150395
O75691	5.25496e-05	252026	237659	231189
O75694	1.863e-05	337718	337493	333273
O75695	1.89996e-05	198249	218874	197024
O75717	2.03602e-05	314377	293543	298572
O75718	2.39782e-05	225595	223279	217288
O75746	2.53692e-05	108977	111160	107032
O75764	0.00488532	25701.6	25265.2	25820.9
O75787	2.57832e-05	78896.6	79284.9	79205.5
O75792	8.83686e-05	247121	246550	254215
O75794	2.67716e-05	344047	314980	314054
O75795;P54855	5.16909e-05	173281	182110	178023
O75815	0.00307107	52189.8	55576	58393.6
O75817	0.000305195	83015.9	86883.9	85145.4
O75818	0.000160279	78160.4	79371.7	71682.1
O75821	1.9118e-05	949932	946816	986560
O75822	1.863e-05	928763	889056	917697
O75832	2.98666e-05	283144	258958	256140
O75844	2.33598e-05	297019	293607	297362
O75874	1.9139e-05	597393	580154	599400
O75880	2.1311e-05	406413	398410	396354
O75886	0.00309872	41649.8	105114	37159.8
O75909	0.000285093	117788	117357	137987
O75915	4.9868e-05	338365	322513	324735
O75923	0.00471575	231587	240087	210722
O75925	0.0024114	22240	18777.4	25632.7
O75934	4.0437e-05	238180	246514	240865
O75935	0.000305195	523971	511745	514926
O75937	2.38268e-05	395624	397496	389612
O75940	0.000138307	76308.1	88957	83953.7
O75947	2.0532e-05	830630	829879	824217
O75955	4.04671e-05	721768	787209	764065
O75962	5.78752e-05	20233.2	20196.5	17116.5
O75964	2.97359e-05	386240	385771	389992
O75976	8.42516e-05	46404.2	52998.5	50031.1
O76003	1.863e-05	835102	836311	841392
O76014;O76015	0.000305195	1.08585e+06	1.03181e+06	1.05804e+06
O76021	1.863e-05	1.4646e+06	1.41317e+06	1.38463e+06
O76031	5.17536e-05	343096	392051	343600
O76071	0.000305195	180351	188695	174872
O76075	0.000305195	15295	22513.7	19712.8
O76080	0.00115102	3310.69	Filtered	17459.2
O76094	1.863e-05	227187	244865	232931
O77932	0.00418309	9421.53	49084.2	45309.8
O94762	0.00346314	37721.6	37337.8	38918.7
O94763	0.000305195	243985	194682	198093
O94766	0.00236776	72197.5	105204	116588
O94776	1.863e-05	848269	831877	775700
O94782	2.28582e-05	736694	733445	736629
O94804	0.00770121	15293.5	36324.6	15745.8
O94817	0.00192012	23820.6	15808.1	23025.3
O94822	0.000185052	399006	194351	403576
O94826	4.07491e-05	254368	243671	262272
O94829	0.00465619	18455	16139.8	16643.9
O94830	0.00143778	14042.1	7627.26	8597.76
O94842	0.000209679	157826	142974	157855
O94874	0.00011475	247722	235193	243183
O94880	5.37467e-05	149063	155963	164959
O94888	2.41526e-05	220043	236886	236488
O94901	0.000166538	153175	164824	156170
O94903	6.38727e-05	215906	218667	221392
O94905	1.863e-05	304938	315890	315548
O94906	2.74155e-05	831978	786838	804498
O94913	0.000276679	312803	282138	284248
O94915	0.000305195	45298.2	47765	52356.9
O94916	0.00564906	36849.2	29396.4	44936.4
O94925	0.000222642	394892	374330	398720
O94927	0.000917414	30275	30133.6	31669.7
O94953	0.000165201	27715.7	30753.7	29236
O94966	0.000272367	93534.4	90698.6	94830.3
O94973	5.04205e-05	154602	161192	167870
O94979	1.863e-05	529756	497627	507448
O94992	4.09985e-05	171057	183023	173825
O95049	0.000305195	178879	194286	52672.4
O95059	0.00929433	74043.6	70468.4	74801.5
O95067	0.000284397	62470.1	60932.4	57234
O95071	2.67716e-05	388301	383140	360963
O95081	0.000311943	56516.6	26602.8	72759.3
O95104	7.53847e-05	304561	316183	306688
O95139	0.000305195	86835.5	103538	107902
O95149	0.00183427	95202.4	96728.7	96467.8
O95155	0.000305195	111474	122751	127803
O95159	0.000138117	175296	167002	166094
O95163	2.71089e-05	478090	475310	487701
O95166	0.000305195	45306.9	47316.9	48026.1
O95168	0.000212928	284317	281117	296663
O95169	0.000266924	185134	92475.2	99384.8
O95182	0.000305195	82635.6	80085.4	77594.1
O95197	1.863e-05	549957	529314	547341
O95202	1.89996e-05	328624	323935	322607
O95210	0.00596986	34083	18123	39447.4
O95218	7.92162e-05	469713	476398	465610
O95219	5.57809e-05	58632	56754.9	59116
O95229	0.00418738	68714	68611.6	58742.7
O95232	1.863e-05	544776	498242	513060
O95235	8.70919e-05	69576	65497.4	68199.4
O95239	0.000132325	172753	172987	167986
O95249	0.000305195	36528.8	15545.1	22117.7
O95251	0.000168014	40121.2	41022.3	39453.6
O95260	0.000163443	57760.5	67439	68384.9
O95263	0.000310227	102201	63141.5	149184
O95292	2.70983e-05	341689	343395	343361
O95295	0.000241891	71895.9	69495.9	71292.3
O95297	0.000142517	193841	195213	186366
O95298	0.000283727	155406	119811	150889
O95299	6.91824e-05	209275	208925	204881
O95302	0.000220265	251575	246946	254721
O95336	1.863e-05	1.84203e+06	1.95011e+06	1.89135e+06
O95340	0.00018733	184745	180584	184033
O95347	1.863e-05	402166	407858	417908
O95352	0.000145263	71061.4	70562.1	68484.8
O95359	0.000102997	53088.1	55043.6	36040.4
O95361;Q309B1	0.00286607	84282.1	54851	78807.6
O95363	0.00485071	27219.8	10125.4	14299.5
O95372	2.07161e-05	259101	264756	257484
O95373	2.16106e-05	606284	605333	588812
O95376	8.42458e-05	33058.4	33243	48366.2
O95379	0.00530028	10542.7	Filtered	10643.7
O95391	0.000935106	31708.6	32471.9	32172.1
O95394	5.37109e-05	415276	395343	406126
O95400	1.863e-05	268167	263288	261536
O95425	2.7171e-05	94165.6	97861.7	94588.6
O95427	0.000305195	14892.8	13277.1	14966.1
O95429	0.00118009	30777.8	29884.4	23980.7
O95433	1.863e-05	1.61503e+06	1.58638e+06	1586028
O95453	0.000299776	163419	169078	170426
O95456	2.24289e-05	249273	244966	263311
O95466	0.0049565	75654.7	70889	74583.3
O95470	0.000305195	76417.8	78210.7	78847.1
O95478	1.88816e-05	232289	248356	250498
O95486	7.7905e-05	203713	187809	193490
O95487	0.000103542	57058.7	53412.6	55838.1
O95551	0.000234168	127256	117769	129283
O95562	0.000240015	120267	101697	122264
O95563	0.00074492	75835.9	77039.6	78713.6
O95571	9.57362e-05	179131	188563	183394
O95573	4.78935e-05	410407	409904	407020
O95602	2.53692e-05	209879	233451	219973
O95613	0.000116977	75144.7	79924.3	78660.1
O95619	0.000259146	90204.2	89272.7	89613
O95625	0.000305195	50666.1	50639	120096
O95630	6.53011e-05	263678	259474	263923
O95639	0.000305195	96595.3	92307.9	89519.8
O95671	0.000917716	42931.3	41164.7	41922
O95674	0.00293814	56353.5	42675.7	58399.2
O95677	0.00307107	42178.5	42381.9	41848.9
O95684	0.00398772	47237.8	120779	40259.1
O95707	0.000160475	91325.4	91786.9	89650.4
O95714	3.68333e-05	54431.8	53505.1	52493.4
O95721	0.000305195	93619.6	190961	144766
O95747	1.863e-05	899293	899775	918709
O95749	0.000111781	65801.2	63659	66948.2
O95757	1.863e-05	613742	594076	594621
O95758	0.000305195	202289	199867	189190
O95777	1.863e-05	496873	486138	537414
O95782	1.863e-05	837632	791034	816890
O95785	0.000305195	119244	118854	116317
O95793	0.000305195	22684	24050.1	23559.7
O95801	0.000305195	151822	145032	159592
O95816	1.863e-05	496417	483601	502728
O95817	0.000305195	104955	109828	103174
O95819	0.00192977	47689.3	42011.6	47395.7
O95825	0.00106933	46808.6	42297.6	40616.4
O95831	2.14242e-05	551289	540332	559654
O95834	2.68081e-05	445821	460783	437267
O95861	6.31618e-05	351467	409232	402742
O95870	9.99872e-05	90100.6	89198.1	90465.3
O95881	1.863e-05	503875	491332	512722
O95905	0.000305195	29957.2	40104.2	28653.8
O95983	2.66443e-05	95965.4	92292.9	95551.1
O95989	0.000626493	64043.2	74453.6	68664.6
O95994	0.000205038	199776	177919	187657
O95999	0.000345565	130363	143474	138276
O96000	2.62162e-05	549746	569327	530689
O96006	3.82494e-05	79947.7	80983	82252.8
O96007	0.000176283	41413.7	37305.5	46833.4
O96008	2.11937e-05	452125	466377	441204
O96011	0.000305195	134803	144995	126289
O96013	0.000266339	40151.4	55136.5	52977.4
O96017	0.00460458	83919.8	82212.9	86524.2
O96019	0.000120834	314961	341936	335243
O96028	0.00304705	22411.5	21869.1	19716.5
P00338	1.863e-05	29086170	29269978	28826394
P00367	2.98212e-05	954298	935490	917432
P00374	0.000205243	367385	389795	404003
P00387	1.863e-05	537472	537109	534310
P00390	2.47471e-05	656912	619786	636969
P00403	2.91469e-05	2.75407e+06	2.69945e+06	2.59806e+06
P00414	0.000243559	28164.8	25951.3	34919.3
P00441	2.17349e-05	1.19979e+06	1.21908e+06	1.2283e+06
P00450	1.863e-05	208207	205166	205343
P00491	1.88656e-05	567819	603562	576242
P00492	1.863e-05	1.33689e+06	1.13759e+06	1.12249e+06
P00505	1.863e-05	2.15808e+06	2.13402e+06	2.11106e+06
P00533	8.06438e-05	1.29455e+06	1.29471e+06	1248969
P00558	1.863e-05	31002248	31355176	31053998
P00568	1.88656e-05	871307	873389	858969
P00734	0.000266524	79784.4	75185.6	79565.9
P00747	0.000305195	131190	132535	133931
P00751	0.000305195	12039.1	11827	12851.2
P00813	2.42656e-05	4225895	4.17077e+06	4.07679e+06
P00846	6.57238e-05	469484	483889	466532
P00966	1.863e-05	4405235	4.26101e+06	4.28834e+06
P01008	0.000128895	26991.9	25409.7	19724.2
P01009	0.00301229	13870.6	17210.4	13710.8
P01023	0.000307552	406526	237393	429172
P01024	0.000181398	181541	186808	188317
P01033	0.000305195	182915	175233	181014
P01034	0.000103629	167787	154185	170426
P01111	5.37111e-05	250878	249704	261878
P01116	4.86616e-05	694621	675586	670268
P01130	2.16106e-05	675948	677352	652056
P01591	0.00399737	30231.9	96841.2	36329.7
P01891	1.86736e-05	801066	791622	806821
P02042;P68871	2.6175e-05	854936	883184	865642
P02100;P69891;P69892	4.18937e-05	2.94045e+06	2.83421e+06	2733784
P02144	4.38921e-05	46871.5	53237.8	42431.2
P02462;P29400	0.00125728	76700.2	31622.3	30587.3
P02545	1.863e-05	5.99809e+06	6178931	5.92003e+06
P02647	0.000193646	172810	97654.3	94074.8
P02656	0.00011723	189258	203129	187905
P02751	0.000299242	87440.6	93015.7	89250.2
P02768	1.863e-05	1.5692e+06	1.54656e+06	1.58583e+06
P02786	1.863e-05	5.16169e+06	5108760	5149447
P02787	0.000229828	426766	432360	428605
P02788	4.04884e-05	399034	397110	379763
P02792	0.00492965	68006.3	49352.2	66956.4
P02794	0.000698976	64265.5	124797	74664.3
P02795;P04732;P13640;P80297;Q8N339	3.71063e-05	405145	444041	439729
P03886	0.000300945	87470.7	127539	118553
P03891	4.48173e-05	177588	169839	178186
P03905	0.000128823	136023	133434	124943
P03915	0.0052758	41797.3	34788.3	26945.3
P03928	0.000123211	205679	212447	216352
P03973	0.000305195	61677.3	57700.8	58318.4
P04004	1.863e-05	887483	895658	955069
P04040	1.91458e-05	612167	604332	598286
P04049	0.00202128	18659.5	14879.7	14782.8
P04062	0.000305195	155799	150649	152219
P04075	1.863e-05	12672026	12647920	12599770
P04080	1.91033e-05	686202	713051	685366
P04083	1.863e-05	4196492	4.41502e+06	4466991
P04150	5.89973e-05	160080	112589	155932
P04179	1.863e-05	1.58903e+06	1.57557e+06	1.52991e+06
P04181	8.42458e-05	175428	178077	174376
P04183	2.25608e-05	461538	441437	443716
P04264	0.000235561	46857.2	52510.3	55358.7
P04406	1.863e-05	31640734	31530232	31564280
P04632	2.01115e-05	469353	491498	486207
P04792	1.863e-05	1.98684e+06	2.00911e+06	2.056e+06
P04818	1.863e-05	542192	532924	501934
P04843	1.863e-05	1.93952e+06	2.00503e+06	1.90724e+06
P04844	1.95288e-05	420207	434037	420283
P04899	0.000101527	720368	719554	726872
P04908;Q7L7L0	1.863e-05	5.60058e+06	1.05303e+06	1.00293e+06
P04920	0.000305195	104630	107592	109961
P05023	1.863e-05	1.33281e+06	1393432	1.39462e+06
P05026	1.863e-05	372986	393225	387613
P05067	0.000275828	99059	80548.4	78686.6
P05114	2.42485e-05	893275	784986	862543
P05141	1.863e-05	1.81e+06	1.85029e+06	1.80827e+06
P05161	0.00030545	25341.1	198173	208441
P05166	0.00396172	72463.6	59340.3	74391.7
P05198	1.863e-05	2920361	2957905	2.94179e+06
P05204	1.96425e-05	1.47257e+06	1.57723e+06	1.27681e+06
P05362	0.000115532	189328	208707	215821
P05386	1.86736e-05	5973906	5504061	5496251
P05387	1.86736e-05	2814260	2.81606e+06	2.83449e+06
P05388	1.86736e-05	2.71133e+06	2752352	2745193
P05423	2.32274e-05	131141	136134	142243
P05455	1.863e-05	1.21912e+06	1.1911e+06	1.23135e+06
P05549	2.37726e-05	111239	110128	111950
P05556	1.863e-05	480028	465806	487336
P05783	1.863e-05	11084350	11140140	10906631
P05787	1.863e-05	17963882	18724900	18520056
P06132	5.48906e-05	453069	424165	434197
P06280	0.000305195	60079.6	67921.5	56441.6
P06396	4.54515e-05	168220	170672	171666
P06454	2.23114e-05	860990	913005	839180
P06493	2.25131e-05	1.06148e+06	1.0641e+06	1.0581e+06
P06576	1.863e-05	5047920	5250682	4.99698e+06
P06703	2.22818e-05	14654646	14751001	14913584
P06727	0.00366483	14135	14604.1	14273.4
P06730	1.863e-05	441647	448092	449285
P06733	1.863e-05	43446516	42315320	41711072
P06737	1.91458e-05	1.05833e+06	1.04629e+06	1.05309e+06
P06744	1.863e-05	7265425	7.31722e+06	7.38199e+06
P06748	1.863e-05	16104355	15281591	15468628
P06753	1.863e-05	1.94997e+06	2.04186e+06	1.98625e+06
P06756	0.000132334	148726	148734	139802
P06865	1.863e-05	639941	610203	604313
P07099	2.76586e-05	222055	200855	241329
P07108	2.42485e-05	475469	488013	485815
P07195	1.863e-05	7.31736e+06	7.26307e+06	7.31917e+06
P07199	0.00062867	61125.4	66036	61820.7
P07203	1.863e-05	938571	947624	967390
P07205	1.863e-05	662539	661557	633201
P07237	1.863e-05	1.94056e+06	1.92643e+06	1.95189e+06
P07305	2.15973e-05	1.81387e+06	1.81766e+06	1.75986e+06
P07311	6.84182e-05	186458	191919	182340
P07339	2.1311e-05	1342406	1.5203e+06	1.48052e+06
P07355	1.863e-05	8.10332e+06	8545544	7997009
P07384	3.28356e-05	574810	491288	555668
P07437	1.87382e-05	4.01551e+06	4.4484e+06	4.28532e+06
P07602	1.863e-05	2.5137e+06	2605117	2.55765e+06
P07686	1.863e-05	476559	464022	461953
P07711	0.000305195	89360.6	91699.9	86590.4
P07737	1.863e-05	9682324	9567198	9566873
P07741	2.67997e-05	2.5457e+06	2.54867e+06	2.54248e+06
P07814	1.863e-05	1.06669e+06	1.03968e+06	969444
P07858	2.32171e-05	368205	362259	360598
P07900	1.863e-05	5317729	5.37084e+06	5599430
P07910	1.863e-05	19303368	18585812	18641584
P07919	4.87152e-05	361502	375706	385239
P07947	0.000299776	92197.8	98419.9	95513
P07948	0.000305195	131933	91469.3	134869
P07951	5.56003e-05	86559.9	93648	75886.8
P07954	1.93013e-05	1.3952e+06	1.42083e+06	1.41473e+06
P07992	1.9513e-05	110009	104772	108810
P07996	0.00028295	89784.6	91259.1	102129
P08047	0.000305195	69528.3	40359.2	72113.3
P08069	0.000324336	97935.7	90505.4	90602.9
P08133	1.863e-05	710952	661116	682369
P08134	2.19561e-05	936800	910131	922274
P08174	2.76586e-05	4622375	4524482	4457022
P08195	1.863e-05	2.02181e+06	2.02831e+06	1.98321e+06
P08237	1.863e-05	259217	254337	258074
P08238	1.863e-05	20397928	20223162	20423646
P08240	6.2606e-05	327178	330399	322239
P08243	1.88816e-05	823360	774416	778868
P08397	1.863e-05	319374	279854	281229
P08559	1.863e-05	2.06077e+06	2.07012e+06	2.05728e+06
P08574	1.863e-05	756317	756288	731627
P08579	1.863e-05	398833	370705	382547
P08581	6.2208e-05	47713.4	46471.9	41983.8
P08621	1.863e-05	1.263e+06	1246439	1237479
P08648	3.56866e-05	810128	809744	852453
P08651	0.000161077	148172	143496	148589
P08670	1.863e-05	4.55053e+06	4.74831e+06	4.78574e+06
P08708	1.863e-05	1.62047e+06	1.55251e+06	1.5717e+06
P08727	1.863e-05	5.90722e+06	6.31806e+06	6081714
P08729	1.863e-05	4.76451e+06	5055680	4808351
P08754	3.10049e-05	325865	342933	341276
P08758	1.863e-05	3575555	3450696	3.47424e+06
P08865	1.863e-05	2.64671e+06	2.50751e+06	2.54175e+06
P08962	0.000147534	674851	655057	691637
P09001	4.90204e-05	88444.5	91701.3	90658.9
P09012	2.06536e-05	814426	792150	795278
P09104	3.1328e-05	210597	214063	209851
P09110	3.24413e-05	81791.3	78896.8	75761.2
P09132	0.000305195	63743.7	66211.4	60953.1
P09234	1.863e-05	405521	389918	386074
P09382	1.863e-05	1.11501e+06	1.11883e+06	1.12481e+06
P09417	0.000266155	98668.8	105688	120378
P09429	1.863e-05	1.80023e+06	1855960	1837524
P09493	2.29535e-05	405148	441986	449860
P09496	1.863e-05	1.12162e+06	1074102	1.09766e+06
P09497	0.000231687	327559	340851	321459
P09525	1.863e-05	342199	353490	347052
P09543	4.37592e-05	391675	381286	336836
P09622	1.88656e-05	443864	424854	442896
P09651	1.863e-05	8686411	8510785	8449341
P09661	1.863e-05	1.06048e+06	1.0507e+06	1.0352e+06
P09669	2.42485e-05	1.28512e+06	1.27282e+06	1.23663e+06
P09874	1.863e-05	1.51047e+06	1.47206e+06	1.44589e+06
P09884	5.05892e-05	4208098	4262143	4393810
P09960	1.863e-05	577467	568075	539881
P09972	1.863e-05	7.69674e+06	7.63176e+06	7.75629e+06
P0C0L4	0.000305195	54874.2	155875	49655.7
P0C0S5;Q71UI9	1.863e-05	3.82682e+06	3823271	3.73276e+06
P0C2W1	0.000305195	47558.5	49673.7	49401
P0CG29;P0CG30	0.00244695	13112.7	50271.4	34040.4
P0CG39	3.40698e-05	1.51721e+06	1534158	1.50707e+06
P0DI81;P0DI82	0.00883798	7752.58	6707.56	8634.56
P0DMM9;P0DMN0	2.27911e-05	350958	344509	364454
P0DMV8;P0DMV9	1.863e-05	9754880	9934134	9725695
P0DN76;Q01081	1.863e-05	604556	590026	598191
P0DN79;P35520	1.863e-05	633465	628294	628423
P0DP23;P0DP24;P0DP25	1.863e-05	1612947	1.60754e+06	1.55229e+06
P0DP91;Q03468	0.000994128	217862	199435	258392
P0DPB6	0.000144044	243983	229098	247287
P0DPD7	0.000305195	63046.2	66490.3	67471.9
P10109	0.0010995	205274	216207	197626
P10155	1.863e-05	451843	444185	423322
P10253	2.01827e-05	348334	341504	349673
P10301	1.863e-05	135308	132246	124197
P10316	2.32617e-05	1.48545e+06	1558442	1.46963e+06
P10398	2.40909e-05	142638	140781	154313
P10412	1.863e-05	83215816	83158984	82493616
P10515	1.863e-05	1.39703e+06	1.39535e+06	1.34391e+06
P10586	2.01415e-05	378160	376218	371201
P10599	1.863e-05	2851665	2.84595e+06	2.76995e+06
P10606	2.46599e-05	567637	557057	571160
P10619	2.62971e-05	88537.8	84643.8	87193
P10620	0.000205038	233514	200729	195835
P10644	2.32052e-05	377949	390790	414728
P10768	2.32349e-05	715252	647074	731074
P10809	1.863e-05	8643900	9032798	9090879
P10909	2.11937e-05	597845	610029	636575
P11021	1.863e-05	4026551	4.03479e+06	4.0579e+06
P11047	0.00803898	35647.6	Filtered	40411.5
P11142	1.863e-05	7.08537e+06	7208326	7.07044e+06
P11166	1.863e-05	600941	593555	596267
P11169	2.20598e-05	510086	496846	503584
P11171	0.000305195	127663	132769	130524
P11172	1.863e-05	472634	465584	474903
P11177	1.863e-05	865830	843376	826471
P11182	1.863e-05	120261	124971	117516
P11216	2.99177e-05	601570	544789	642681
P11233	1.863e-05	196770	200215	203656
P11234	0.000108426	126320	132283	130627
P11279	4.0496e-05	1.36764e+06	1.34962e+06	1.33705e+06
P11310	1.88656e-05	429976	421039	429522
P11387	1.863e-05	2.70048e+06	2.75161e+06	2700799
P11388	1.863e-05	2673368	2.58793e+06	2.57999e+06
P11413	1.863e-05	1.48009e+06	1.5155e+06	1.47059e+06
P11441	2.77209e-05	223903	229563	228334
P11474	0.000112065	28517.5	26999.9	29983.1
P11498	1.863e-05	734724	741843	704769
P11532	4.04455e-05	103531	108929	107901
P11586	1.863e-05	2.30209e+06	2.28659e+06	2282755
P11717	2.27433e-05	278230	266810	271738
P11766	5.61729e-05	283938	275605	278891
P11802	5.6157e-05	155774	143148	150765
P11908	2.42656e-05	1.60941e+06	1.52324e+06	1451855
P11940	1.863e-05	2.59035e+06	2.4618e+06	2.41814e+06
P12004	1.863e-05	3260763	3.19568e+06	3129886
P12074	1.89996e-05	485623	481338	480751
P12081	2.12743e-05	714263	703253	703875
P12235	2.15339e-05	277582	274494	261843
P12236	1.9309e-05	9016898	8966621	8660174
P12259	4.29377e-05	574482	559740	563996
P12268	1.863e-05	3.34028e+06	3.2614e+06	3232607
P12270	1.89996e-05	665700	671963	722620
P12277	1.863e-05	736186	802609	801481
P12429	1.863e-05	1.02973e+06	1.01774e+06	1.06873e+06
P12532	2.23964e-05	323578	331108	355811
P12694	0.00187451	87351.2	99247.7	94523.9
P12814	1.863e-05	2457269	2.55536e+06	2.58595e+06
P12955	1.89996e-05	307969	313667	313897
P12956	1.863e-05	1.82704e+06	1.75003e+06	1793706
P13010	1.88656e-05	2.07635e+06	2085522	2.00659e+06
P13051	0.000205038	127486	123971	136033
P13073	2.20598e-05	1.4619e+06	1.44015e+06	1.44342e+06
P13164;Q01628;Q01629	1.98314e-05	530856	515359	561044
P13473	1.863e-05	1.35539e+06	1342050	1.35666e+06
P13489	2.41975e-05	869944	932513	874606
P13498	0.000432315	26131.5	29551.7	28118.1
P13639	1.863e-05	5621351	5.58736e+06	5.56094e+06
P13645	1.863e-05	6.58916e+06	6619741	6651083
P13667	1.863e-05	1.01085e+06	1.00104e+06	1.02023e+06
P13674	1.863e-05	839759	807087	793355
P13693	2.59374e-05	630062	594554	612219
P13716	0.00106224	41115.4	40758.4	40056.2
P13797	1.863e-05	1.8569e+06	1.85758e+06	1.8457e+06
P13798	2.40323e-05	1143629	1210012	1182902
P13804	1.863e-05	1.44281e+06	1.46184e+06	1506030
P13807	3.5428e-05	205657	208084	209331
P13861	2.24767e-05	539741	552461	530611
P13928;Q5VT79	0.000297389	52985.9	51530.2	54467.3
P13929	6.03367e-05	20216794	17653974	20076744
P13984	1.863e-05	177548	178677	181404
P13987	1.91458e-05	290871	282844	287066
P13995	0.0002076	253512	249707	209418
P14174	2.6459e-05	11334634	11015867	10556352
P14209	3.777e-05	252020	212052	247783
P14314	1.863e-05	2.08727e+06	2.11374e+06	2.07416e+06
P14324	1.863e-05	755587	757513	758611
P14373	4.27175e-05	71257.6	64744.9	67125.7
P14384	2.18799e-05	157091	162417	163352
P14406	2.25131e-05	1.61773e+06	1.24277e+06	1.19603e+06
P14550	1.89996e-05	795810	803418	796413
P14618	1.863e-05	32385514	32621544	32103960
P14625	1.863e-05	4.86448e+06	4687506	4.69963e+06
P14635	5.62311e-05	112224	115155	108182
P14649	1.863e-05	1.33666e+06	1.38154e+06	1318172
P14678;P63162	2.16106e-05	2.22741e+06	2.49012e+06	2342434
P14735	2.72451e-05	596782	520280	541352
P14854	1.863e-05	1.05931e+06	1.04562e+06	1.04858e+06
P14859	3.77089e-05	95788.4	96378.5	100934
P14866	1.88958e-05	2129286	2.06086e+06	2.09947e+06
P14868	1.863e-05	1.80488e+06	1.81115e+06	1805041
P14923	6.13576e-05	172512	167766	166404
P14927	1.91458e-05	560119	543583	541535
P15121	1.863e-05	1.22363e+06	1.20212e+06	1.24785e+06
P15151	0.000192061	74891.1	66912	79886.8
P15170	2.32052e-05	653482	639314	638279
P15291	0.000354804	70000.1	70962.7	71413.8
P15311	1.86341e-05	1.31875e+06	1.30174e+06	1.2786e+06
P15328	1.863e-05	2.83538e+06	2.75786e+06	2.78123e+06
P15374	2.24347e-05	421160	413786	424189
P15408	0.000305195	44512.9	94767.5	90906.6
P15529	2.37924e-05	727007	704089	715873
P15531	1.863e-05	2.3095e+06	2.31098e+06	2322789
P15559	1.88656e-05	868041	883386	879648
P15586	5.45543e-05	331320	331940	333691
P15735	0.000296347	52149.8	48924.7	50033.5
P15848	0.00024204	24918.3	23685.6	26098.6
P15880	1.863e-05	4.5642e+06	4.56333e+06	4474899
P15924	1.86341e-05	1.46054e+06	1.48973e+06	1.46137e+06
P15927	2.68594e-05	283096	276907	270951
P15941	0.000287346	38168.2	36737.4	41382.3
P15954	0.000124704	276068	285625	286302
P16035	0.00446503	18137.8	19922.4	17275
P16066	7.5866e-05	46792.1	53310.7	52786.6
P16070	1.863e-05	810824	807385	806141
P16083	0.000124072	142492	138234	138044
P16104	2.1311e-05	683887	619291	479568
P16144	0.000167519	174300	146873	226482
P16152	1.863e-05	1.56622e+06	1.61638e+06	1.55679e+06
P16219	0.000305195	111718	117488	121841
P16220	0.000305195	50338.4	47234.2	50912.2
P16278	1.863e-05	225551	210807	213226
P16333	0.000305195	182434	193755	192722
P16383	9.89804e-05	120370	126911	124812
P16401	1.863e-05	6654283	6.52313e+06	6554082
P16403	1.863e-05	6.91015e+06	6495393	5966481
P16422	0.000301982	139151	137974	136429
P16435	8.40741e-05	685410	683263	677170
P16455	9.57362e-05	165080	171717	163069
P16591	0.000412912	12259.5	14836.6	14214.6
P16615	1.86736e-05	731556	742952	717608
P16930	0.000155446	89072.8	87834.6	86528.8
P16949	1.863e-05	1.91938e+06	1.88467e+06	1.84958e+06
P16989	1.863e-05	542488	398211	583340
P17050	0.00305766	112138	107048	118404
P17096	1.863e-05	1.17791e+06	1.18605e+06	1.14617e+06
P17152	0.000138507	69794.5	68625.3	66553.7
P17174	1.88241e-05	711649	701236	675500
P17252	0.000305195	66382.3	63042.4	63860
P17275	6.49026e-05	151280	144264	157001
P17301	4.16681e-05	319102	323011	313527
P17480	7.94653e-05	410928	426719	415943
P17535	0.000316908	63954.4	70330.9	63603.3
P17544	5.32525e-05	45879.4	28913	27548.7
P17568	0.000299776	114855	116455	114506
P17612	0.000168725	251732	249344	246034
P17655	3.49174e-05	468827	463835	442418
P17676	0.000196875	249739	252363	238079
P17706	0.000305195	106952	96981.1	94419.3
P17812	1.863e-05	825792	840092	847445
P17813	0.00484052	63422.4	69167.9	59850.2
P17844	1.863e-05	5116677	5159637	5250944
P17858	2.59739e-05	764004	743486	755080
P17931	1.96425e-05	1.48812e+06	1513834	1.49584e+06
P17980	1.863e-05	833599	828316	791697
P17987	1.863e-05	1.33573e+06	1303978	1.31347e+06
P18031	6.42947e-05	173075	172141	175156
P18074	0.000305195	123097	132665	119528
P18077	2.11926e-05	2.08709e+06	2.14404e+06	2.02657e+06
P18084	0.000345565	51198.8	50756.6	50411.7
P18085	7.1384e-05	678284	667818	660949
P18124	1.863e-05	4475749	4416233	4313120
P18206	1.863e-05	1200193	1249732	1.26146e+06
P18440	0.00348133	Filtered	8082.33	6491.81
P18583	3.28229e-05	377394	377368	368544
P18615	3.50424e-05	163358	176185	169124
P18621	1.863e-05	1.71037e+06	1.67177e+06	1.72867e+06
P18669	1.863e-05	3.19681e+06	3.09921e+06	3.10162e+06
P18754	2.32052e-05	2233951	2272868	2235234
P18846	0.000305195	555627	642119	522872
P18858	2.08542e-05	460171	462071	469315
P18859	4.99219e-05	122930	122874	122216
P18887	2.12162e-05	260860	268315	255954
P19012	1.863e-05	3667880	3.94145e+06	3.77092e+06
P19021	9.54127e-05	128993	116775	127161
P19075	0.000305195	814435	817510	823763
P19174	0.000305195	154801	149124	147699
P19256	0.000162361	126474	127421	127488
P19338	1.863e-05	9489261	9563122	9435972
P19367	0.000268333	75492.6	67792.2	67959
P19387	2.77087e-05	255537	320386	237749
P19388	0.000150844	349692	337228	341731
P19404	2.02296e-05	532475	536110	539377
P19447	0.000305195	155827	143935	153834
P19525	1.863e-05	410783	399749	396906
P19623	1.863e-05	670264	693445	668731
P19784	1.863e-05	390875	408860	393602
P19838	0.00027693	74491	75952.4	77960.1
P19971	2.01115e-05	100397	96684.2	101748
P20020	2.78181e-05	356600	346697	351323
P20042	1.89996e-05	862398	860230	822814
P20073	5.7539e-05	705038	700105	695188
P20290	7.95221e-05	775196	806602	790347
P20339	0.000270817	189720	181017	175849
P20340	4.69998e-05	293568	291992	282856
P20585	5.21254e-05	70662.3	78759.3	63869
P20618	1.88656e-05	793477	804025	798122
P20645	8.28e-05	197160	187000	183768
P20674	1.863e-05	1099225	1.10586e+06	1.14048e+06
P20700	1.863e-05	1.8416e+06	1.86144e+06	1.84828e+06
P20742	1.863e-05	94837.2	105073	93285.8
P20810	3.87038e-05	386300	386201	393685
P20839	6.5399e-05	371056	359844	349818
P20933	0.00808477	Filtered	31742.4	39750.2
P20936	0.000305195	11330.7	15689.2	35016.9
P20962	2.09774e-05	754776	741465	754023
P21127	4.9082e-05	349807	345325	345948
P21266	6.01049e-05	290160	294072	300919
P21281	0.000108047	478655	473038	474961
P21283	4.79849e-05	146448	165515	175455
P21291	2.01827e-05	845088	863459	848356
P21333	1.863e-05	4.10048e+06	4.11534e+06	4.07446e+06
P21359	0.00349476	174111	49598.3	37607.7
P21399	2.18953e-05	283002	279156	286923
P21439	0.000305195	177987	168481	168125
P21675;Q8IZX4	0.000305195	30522.8	32746.1	32202.8
P21796	1.863e-05	1764776	1.73339e+06	1.75968e+06
P21912	2.76707e-05	1.03515e+06	1.03989e+06	1.04301e+06
P21926	0.000305195	136549	135077	151337
P21953	0.000305195	40537.2	42591.3	43983.8
P21964	1.863e-05	229315	238218	242986
P21980	5.07694e-05	152283	168098	167871
P22033	0.000305195	92392.6	94509.2	92853.9
P22059	3.777e-05	198329	191322	206028
P22061	2.09238e-05	541764	552702	550255
P22087	1.88656e-05	1.27471e+06	1.24744e+06	1.24055e+06
P22102	1.863e-05	1.13594e+06	1.12946e+06	1.12329e+06
P22234	1.863e-05	2115435	2.1033e+06	2.07545e+06
P22307	3.90188e-05	330301	318728	321422
P22314	1.863e-05	3180651	3.14407e+06	3.16295e+06
P22352	0.000305195	139657	134523	133468
P22392	1.863e-05	5754033	5.73306e+06	5863378
P22570	7.09279e-05	336810	332697	333912
P22626	1.863e-05	16144547	17035126	16188903
P22670	0.00146621	40494.2	38568.8	31084.3
P22681	0.00216952	71585.4	50434.3	47900.2
P22695	1.863e-05	496737	507852	493416
P22830	0.000308406	91554.1	82092.2	87784.7
P23193	1.93019e-05	652932	641062	669181
P23229	0.000120762	166877	174754	174011
P23246	1.863e-05	2441538	2.46349e+06	2423278
P23258	1.863e-05	429907	426916	434464
P23284	1.863e-05	3766619	3.7055e+06	3.64934e+06
P23368	0.000109662	203048	193356	192902
P23381	1.863e-05	552417	579639	544896
P23396	1.863e-05	4380391	4298757	4.21078e+06
P23434	0.000126715	306767	333880	323916
P23443	0.000305195	71552.8	74540.2	71625
P23458	0.000305195	22334.7	15250.8	6955.87
P23468	0.000995454	33399.2	151838	151953
P23497	0.000305195	141453	148335	150413
P23511	0.00123254	36827.1	35169.8	36570.4
P23526	1.863e-05	2.31725e+06	2.37251e+06	2321307
P23527;P33778;Q16778	1.88816e-05	242440864	241780752	244214400
P23528	1.863e-05	5964924	5933146	5.80129e+06
P23588	1.88816e-05	2.09849e+06	2104657	2145869
P23610	0.000318909	30214.9	35851.6	30119.5
P23634	0.000155475	166705	163272	173202
P23786	4.21795e-05	180081	181745	185652
P23919	2.24698e-05	665263	667012	662412
P23921	3.66574e-05	296206	281555	289325
P24468	0.000263815	59795.2	129837	103390
P24534	1.863e-05	1.84963e+06	1.78036e+06	1.76261e+06
P24539	2.68081e-05	665577	668378	651267
P24666	1.88656e-05	2.25229e+06	2.2568e+06	2.27922e+06
P24752	1.863e-05	1548945	1.528e+06	1.55646e+06
P24928	1.88656e-05	366389	370412	353793
P24941	1.89996e-05	532293	530679	527184
P25098	0.000112706	106699	108633	107747
P25205	1.863e-05	1.49272e+06	1.559e+06	1.49575e+06
P25208	0.000305195	153739	154598	287126
P25325	4.27123e-05	172466	192862	197908
P25398	2.26572e-05	3.01197e+06	2.92091e+06	2892903
P25440	0.000305195	148282	97236.3	102440
P25445	0.00385209	9136.92	11065.8	7528.45
P25490	1.863e-05	196483	186976	186104
P25685	1.88656e-05	551511	528308	533465
P25705	1.863e-05	9061332	8849382	8797136
P25786	1.863e-05	1.73898e+06	1.73549e+06	1.74372e+06
P25787	1.863e-05	749137	729983	711242
P25788	1.863e-05	1.03716e+06	1.06923e+06	1.08607e+06
P25789	1.9444e-05	1.35883e+06	1.35698e+06	1.35682e+06
P25815	1.88656e-05	2.24027e+06	2.25156e+06	2.24874e+06
P26006	3.50424e-05	214125	216620	206114
P26038	1.863e-05	2.10331e+06	2.00578e+06	2.03799e+06
P26196	1.863e-05	694838	729317	745060
P26232	0.000179654	64636.1	61341.9	58936.2
P26358	1.863e-05	580748	583842	577254
P26368	1.863e-05	1.31581e+06	1341674	1.28123e+06
P26373	1.863e-05	5546107	5551262	5558675
P26440	0.000284397	174191	163849	165829
P26447	1.863e-05	10727095	10934327	10920224
P26583	1.863e-05	1.06117e+06	1.07654e+06	1.04092e+06
P26599	1.863e-05	2495837	2627748	2.55742e+06
P26639	1.863e-05	2.4055e+06	2345347	2.36931e+06
P26640	1.863e-05	1741201	1.55483e+06	1707595
P26641	1.863e-05	5.07885e+06	4.88306e+06	5.10833e+06
P26885	1.863e-05	630106	611022	591224
P27105	1.863e-05	1.51442e+06	1.51094e+06	1.47775e+06
P27144	1.863e-05	1.05353e+06	1.02962e+06	1.02744e+06
P27348	1.863e-05	1.21751e+06	1.22486e+06	1.23474e+06
P27361	0.000305195	144829	153660	153661
P27448	0.00753743	45895	72668.7	111348
P27449	0.00030534	136942	79878.2	89963.6
P27540	0.000305195	53164.1	41460.5	51071
P27635	1.863e-05	2559413	2.51307e+06	2.45945e+06
P27694	2.39083e-05	258647	261047	254771
P27695	1.863e-05	1.92412e+06	1.81352e+06	1.83558e+06
P27707	4.12036e-05	140966	134805	138912
P27708	1.863e-05	1.55634e+06	1.57453e+06	1.57004e+06
P27797	1.863e-05	4.65883e+06	4465291	4.45111e+06
P27816	1.88241e-05	854522	844136	819286
P27824	1.863e-05	2.88924e+06	2.78005e+06	2.73335e+06
P28062	7.24239e-05	345376	339073	321357
P28065	0.00282373	939358	336489	476868
P28066	1.863e-05	1.63234e+06	1.61825e+06	1.62942e+06
P28070	0.000104655	294271	297986	291103
P28072	2.39867e-05	738512	769302	757404
P28074	1.89996e-05	404157	411740	424616
P28288	1.9444e-05	175820	185281	227305
P28290	0.000305195	102423	103372	104390
P28331	2.49075e-05	912932	927253	947665
P28340	1.863e-05	895378	942984	945024
P28347	7.29059e-05	146528	165577	148279
P28482	4.19407e-05	311925	312048	303078
P28702	0.000242332	85442.9	85603.5	85977.2
P28715	2.11957e-05	145916	139885	148493
P28799	0.000339312	151140	154572	153164
P28838	2.11667e-05	408238	420897	420824
P29083	3.36587e-05	100865	93429.2	87638
P29084	0.000222642	94282.7	97227.5	93172.6
P29144	4.64404e-05	374354	368614	381380
P29218	0.000147505	201092	209091	206835
P29317	4.11532e-05	206018	211948	195891
P29350	0.00231587	245537	280189	39709
P29353	7.10039e-05	116538	112246	110250
P29372	0.000108594	495335	509760	500107
P29401	1.863e-05	8758401	8848709	8571563
P29466	0.00050498	48097.7	48498.8	42116.6
P29508	0.000345449	41066	42137.1	42518.8
P29590	0.00453758	101362	96643.2	88311.3
P29692	1.863e-05	456911	475507	479485
P29992	0.000353281	162706	184756	165308
P30040	1.863e-05	1.20435e+06	1191065	1.182e+06
P30041	1.863e-05	9131774	8822896	8883424
P30042	2.97326e-05	579019	562703	574840
P30043	1.863e-05	1.35437e+06	1406826	1421160
P30044	1.94616e-05	2.72284e+06	2786060	2.74422e+06
P30046	1.89996e-05	981810	959073	987753
P30047	2.1311e-05	395688	382429	379236
P30048	1.863e-05	2163095	2.08775e+06	2.0245e+06
P30049	1.863e-05	912164	962471	938200
P30050	1.863e-05	4161356	4.28413e+06	4245919
P30084	1.89996e-05	656971	640551	629791
P30085	1.863e-05	706773	677141	663571
P30086	1.863e-05	1.72997e+06	1.72751e+06	1.71467e+06
P30101	1.863e-05	3.8277e+06	3.90395e+06	3.88352e+06
P30153	1.863e-05	1.63265e+06	1.66346e+06	1.66289e+06
P30154	6.70722e-05	121466	131684	127434
P30260	0.000130149	166089	159175	168012
P30291	0.000305195	37641.5	23697.6	22333.5
P30307	0.00229392	Filtered	18228.2	Filtered
P30405	0.000111781	840025	820389	769008
P30408	2.01415e-05	704990	670739	722635
P30414	0.000734591	62181.4	64332.3	60436.7
P30419	1.863e-05	345523	332511	338933
P30460;P30480	7.43636e-05	407224	373111	361782
P30464	0.000132281	457640	446537	424925
P30508	1.89996e-05	2640652	2.50506e+06	2526635
P30519	9.5028e-05	151099	156609	165726
P30520	2.49808e-05	427874	440146	430745
P30533	2.28087e-05	400749	397176	395406
P30536	0.000305195	121027	141403	132422
P30566	1.863e-05	295846	297478	294762
P30622	3.81221e-05	227024	252994	247044
P30626	1.863e-05	592248	612169	564462
P30711	0.000305195	27020.9	35360.1	29299.1
P30740	1.863e-05	799277	781902	773122
P30825	4.18937e-05	266411	272885	261823
P30837	0.000271348	143512	143100	133923
P30876	4.25171e-05	1.32743e+06	1.33913e+06	1450808
P30990	0.000305195	128916	138088	132390
P31040	1.863e-05	1.1632e+06	1245696	1.20961e+06
P31150	0.000241613	191172	200363	206534
P31153	2.02059e-05	1.05924e+06	1.08089e+06	1.05624e+06
P31321	9.57362e-05	36665.7	38438.2	62928.6
P31327	1.863e-05	12343845	11976974	12240301
P31350	4.41759e-05	519227	496001	506843
P31431	0.00296149	12014.6	13749.7	12181.8
P31483	4.37891e-05	271610	258881	265084
P31689	2.04375e-05	600081	567016	593018
P31749	0.000199114	58268.3	44874.8	69981.4
P31751	6.34193e-05	66176.5	74607.5	70944.2
P31930	1.863e-05	1.45729e+06	1.43419e+06	1.4065e+06
P31937	1.89996e-05	243049	237104	239259
P31939	1.863e-05	1.02834e+06	1.02256e+06	997415
P31942	1.863e-05	977323	986530	981222
P31943	1.863e-05	4498977	4464348	4.41003e+06
P31944	0.000305195	25512.9	33110.3	47653.1
P31946	1.863e-05	12433895	12444609	12160587
P31947	1.863e-05	935066	967461	1.01884e+06
P31948	1.863e-05	4.22678e+06	4343291	4.27794e+06
P31949	1.863e-05	12869245	12865317	12257843
P32004	4.85701e-05	411343	444364	437398
P32119	1.86736e-05	5347689	5462921	5222965
P32121	0.000305195	49253.2	55129.8	66666.7
P32189	0.0035318	46353.7	37663.5	38338.5
P32320	1.91458e-05	228167	231191	223963
P32321	0.000324787	162138	170563	168605
P32322	3.05171e-05	248557	252524	245765
P32455;P32456	0.000273501	55148	56424.7	60164.2
P32780	0.000305195	37296.7	34627.3	34115.5
P32929	0.000305195	111209	118918	114947
P32969	1.863e-05	1.88885e+06	1.85994e+06	1888386
P33121	0.000294519	48053.2	48049.8	47531.8
P33176	3.77083e-05	298192	326042	349188
P33240	1.86736e-05	519208	622147	640114
P33316	1.863e-05	2.11438e+06	2.09414e+06	2.12769e+06
P33527	1.863e-05	93305.6	92046.4	90283.7
P33552	0.000305195	47546.6	45407.3	47410.7
P33897	0.000297567	157628	165617	168464
P33981	0.000224234	71919.7	88576	94626.5
P33991	1.863e-05	714976	717364	708275
P33992	1.863e-05	1036630	1.04333e+06	1.08881e+06
P33993	1.95945e-05	778648	755998	774327
P34059	0.000305195	27525.7	39065.3	25496.4
P34896	5.77363e-05	166792	175599	175324
P34897	1.863e-05	3.83268e+06	3.7512e+06	3.76865e+06
P34932	1.863e-05	1408135	1.39043e+06	1.41453e+06
P34949	1.863e-05	176939	175569	170760
P35030	0.000373212	35984.1	35628.1	34726.6
P35052	0.00340576	30348.1	54039.6	30244.3
P35221	2.76586e-05	262163	249282	353501
P35232	1.863e-05	2.03045e+06	2.13953e+06	2.01231e+06
P35237	1.863e-05	996570	958277	961468
P35240	0.00540621	76395.3	43747.2	76206.3
P35241	1.863e-05	5943206	5.60206e+06	5.71698e+06
P35244	1.863e-05	341425	316908	340232
P35249	1.89276e-05	889857	886567	882579
P35250	1.863e-05	501469	519655	508199
P35251	2.42656e-05	209792	211253	214991
P35268	1.95288e-05	3.84156e+06	3.8455e+06	3.86048e+06
P35269	0.000259396	145375	143313	136946
P35270	1.863e-05	311221	305784	298911
P35354	1.93105e-05	151178	154725	148563
P35573	5.17981e-05	312350	302737	302009
P35579	1.863e-05	676417	674270	661870
P35580	0.00121665	43774.8	36633.2	39484.2
P35606	2.18953e-05	495920	499538	506883
P35610	1.863e-05	457352	449250	462064
P35611	0.000305195	41894.8	53422.7	51530.8
P35613	1.863e-05	2793003	2733609	2.68859e+06
P35637	1.90141e-05	2.03282e+06	2.00151e+06	1941025
P35658	7.24079e-05	352389	325545	329273
P35659	1.863e-05	1.26148e+06	1.2638e+06	1.28629e+06
P35754	2.77087e-05	169086	174483	178594
P35790	0.000309669	32948.8	32360.9	33213.8
P35813	0.00027419	161273	162940	154582
P35914	0.000154147	446183	407354	427714
P35998	1.88241e-05	610521	588115	583330
P36404	0.000295242	297692	307175	278863
P36405	2.39932e-05	381613	400546	395236
P36507	0.000294894	136002	115572	134599
P36542	1.863e-05	888536	878378	860479
P36543	3.99576e-05	236243	241629	237002
P36551	0.000118368	311898	316306	312949
P36578	1.863e-05	5392412	5402447	5.34151e+06
P36639	0.000212958	87957	89303.4	84249
P36776	1.863e-05	1.08813e+06	1.15578e+06	1.15347e+06
P36871	1.863e-05	1.59885e+06	1.65553e+06	1.60771e+06
P36873	1.863e-05	1.31856e+06	1.32059e+06	1.27003e+06
P36897	0.000284858	67857.2	39620.3	75894.7
P36915	0.000305195	234454	229745	246213
P36952	2.97876e-05	615957	634491	625892
P36954	0.000305195	93154.7	89543.5	91733.7
P36955	0.0099643	Filtered	96211.3	116632
P36957	1.89996e-05	925954	953578	942141
P36969	0.000223843	134133	130674	125171
P37108	1.863e-05	1.07822e+06	1.06735e+06	1059809
P37198	1.863e-05	199214	192086	200465
P37235	2.10249e-05	495493	492883	498251
P37802	1.863e-05	2.11225e+06	2.09411e+06	2.04157e+06
P37837	1.863e-05	1.60764e+06	1.63936e+06	1594276
P37840	0.000305195	81654	22493.9	16279.2
P38117	1.863e-05	2.76288e+06	2.79395e+06	2.77929e+06
P38159	1.863e-05	2.71635e+06	2.55734e+06	2.55531e+06
P38398	0.00201603	142214	16395.9	14075.4
P38432	2.11579e-05	217773	247892	241886
P38606	1.88656e-05	731149	599900	762287
P38646	1.863e-05	4728380	4435577	4.40124e+06
P38919	1.863e-05	647553	638188	631467
P38935	0.000150844	33274.4	34478.7	36084
P39019	1.863e-05	2595665	2.57233e+06	2.56031e+06
P39023	1.863e-05	3.29758e+06	3.20017e+06	3.18424e+06
P39656	1.863e-05	874673	926801	953814
P39687	2.01115e-05	3.67526e+06	3.73696e+06	3603605
P39748	1.863e-05	2.22234e+06	2231964	2.22962e+06
P39880	0.000305195	890549	819227	784326
P40121	1.88958e-05	456239	437656	430398
P40222	4.21649e-05	193314	182860	182678
P40227	1.863e-05	1.30794e+06	1.30404e+06	1.31024e+06
P40261	2.56171e-05	981183	976053	989148
P40429	1.93436e-05	2.31002e+06	2.12949e+06	2.91966e+06
P40616	2.78181e-05	212505	205884	206931
P40692	0.000245887	151460	145761	146940
P40763	0.000129139	190410	182945	174616
P40818	0.000305195	109738	114684	106199
P40855	0.000305195	23582.7	20663	34318.2
P40925	1.863e-05	1.91381e+06	1.90727e+06	1.91039e+06
P40926	1.863e-05	3097076	3.04636e+06	3109906
P40937	5.51999e-05	982671	987519	960337
P40938	2.01415e-05	314756	309412	310132
P40939	1.863e-05	1112129	1102778	1.11608e+06
P41091	1.863e-05	849483	864348	822303
P41134	0.000305195	15598	14990.4	16005.6
P41208	0.00861117	42466.6	68714.9	36344.7
P41214	0.000217849	150960	158164	158391
P41223	2.24767e-05	205566	192081	202523
P41227	0.000172359	160139	151591	154522
P41229	0.000267923	221045	215774	209858
P41236	4.74514e-05	272298	280042	280146
P41240	1.91458e-05	300533	293782	303148
P41250	1.863e-05	768525	772945	761670
P41252	1.863e-05	1.14111e+06	1204207	1.14862e+06
P41567	2.47946e-05	243437	252954	252744
P41743	0.000220265	90379.3	95441.8	99377.4
P42025	0.0014204	14338.4	17523.3	14331.6
P42126	2.42656e-05	1.21416e+06	1.15043e+06	1.12493e+06
P42166	1.863e-05	432557	393272	414518
P42167	1.863e-05	5742353	4552502	6932976
P42224	1.9118e-05	278270	268501	267558
P42226	3.1205e-05	111963	112678	118171
P42229	2.29531e-05	269012	274994	277104
P42285	1.863e-05	647604	681664	674681
P42330	3.14852e-05	834707	862026	840250
P42336	0.0059562	12532.5	12775.9	13427.6
P42345	2.36291e-05	698149	608630	667571
P42356	0.000266524	48448.6	44260.9	38420.7
P42566	1.863e-05	181506	129430	126406
P42568	0.00367913	12480.2	12993.8	13751
P42574	0.000305195	106860	89161.4	108498
P42575	0.00340677	56742.7	29529.4	45261.8
P42677	1.863e-05	619169	616869	618476
P42684	0.00906565	47825.7	41901.7	52702.1
P42695	2.84421e-05	84222.7	89608.8	87195.9
P42696	1.89917e-05	263740	277839	269733
P42702	0.000305195	44451.2	41906.5	47866.5
P42704	1.863e-05	735234	714408	715752
P42765	1.863e-05	630392	635785	639074
P42766	1.863e-05	4254222	4203465	4.20733e+06
P42771	2.22818e-05	437705	432095	445925
P42773	0.00974759	228794	226189	219158
P42785	3.95998e-05	61470.8	66569.8	62834.9
P42858	0.000148171	46532.7	44833.5	53141.6
P42892	0.000159276	68695.9	70140	64979.2
P43003	1.863e-05	202037	190888	185929
P43034	1.863e-05	375944	376628	383700
P43121	0.00359517	65193.6	64468.4	66247.7
P43243	1.863e-05	2236865	2.2524e+06	2286040
P43246	2.1311e-05	770755	726962	736402
P43251	0.00418084	Filtered	13691.4	Filtered
P43304	2.18587e-05	387375	385536	412448
P43307	1.863e-05	1.4527e+06	1.39078e+06	1.39544e+06
P43353	2.24767e-05	235192	236471	235905
P43378	6.88791e-05	15122	14339.1	15214.2
P43487	2.08542e-05	1158911	1.12307e+06	1.12823e+06
P43490	2.11926e-05	742676	758263	746251
P43686	1.863e-05	1.09791e+06	1.14572e+06	383787
P43897	1.94123e-05	607901	586268	618659
P45877	1.88241e-05	125435	124913	131047
P45880	1.863e-05	2.8421e+06	2.82276e+06	2.88986e+06
P45954	0.000302334	32871.4	35111.4	34729
P45973	1.863e-05	487570	499094	502877
P45974	1.88241e-05	1.18728e+06	1.22529e+06	1.21757e+06
P45983	0.00120053	32352.3	30330.6	24936
P45985	0.000305195	64298.7	16399.9	10565.9
P46013	1.86766e-05	734689	726326	755242
P46019	0.00145125	31540.3	30393	31162.8
P46020	0.000305195	112746	126308	124952
P46060	3.29752e-05	349107	362373	352263
P46063	1.863e-05	696694	695491	722708
P46087	1.863e-05	963404	951583	935736
P46100	1.863e-05	143572	141547	145694
P46108	1.91458e-05	291838	290349	299212
P46109	5.14773e-05	278525	288569	279283
P46199	0.000305195	65522.9	60940.2	55688
P46379	2.7593e-05	490404	505825	541959
P46459	3.30772e-05	382924	372780	385650
P46734	0.000302696	127190	118852	119239
P46736	0.000270817	378703	365509	382160
P46776	1.863e-05	5.06065e+06	5153400	5013179
P46777	1.863e-05	2.07871e+06	2.04871e+06	2009019
P46778	1.863e-05	1.84822e+06	1.85688e+06	1.87596e+06
P46779	2.24767e-05	2659068	2724756	2698333
P46781	1.863e-05	3.38546e+06	3.43066e+06	3.47474e+06
P46782	1.9513e-05	4.00665e+06	3.56962e+06	3.84965e+06
P46783	1.863e-05	4814080	4.4207e+06	4442547
P46926	2.055e-05	374569	378936	380079
P46934	0.000283558	61894.2	63121.1	64599.9
P46940	1.863e-05	1.53732e+06	1.51378e+06	1.50651e+06
P46976	0.000168751	411348	414411	403033
P46977	2.66443e-05	327849	324809	326588
P47224	0.000305195	104604	167418	153566
P47712	1.863e-05	522725	515019	494217
P47755	0.00020531	172282	174358	173228
P47756	1.863e-05	533442	518633	527988
P47813	1.86736e-05	1096695	1.05775e+06	1.10555e+06
P47897	1.863e-05	994551	999357	995221
P47914	1.89996e-05	2.24772e+06	2.16786e+06	2311292
P47985	3.40552e-05	1291824	1.27032e+06	1.26761e+06
P48047	1.863e-05	1.34409e+06	1.31589e+06	1.27921e+06
P48059	0.00347074	353386	359158	358932
P48067	0.000305195	68141.3	71821.4	68050.2
P48147	6.51279e-05	241996	227489	243979
P48163	5.37111e-05	314069	291595	297560
P48200	1.863e-05	145302	166743	158462
P48382	0.000312474	15893.3	19877.4	20395.3
P48426	0.000159732	31962	27264.8	26494.7
P48444	1.91072e-05	648306	668598	699766
P48449	2.18556e-05	785411	618125	548357
P48454	0.00182463	57555.1	55507.8	56951.1
P48506	0.000118183	443410	427619	379560
P48507	2.94429e-05	349094	352621	341419
P48509	0.000113302	266891	269586	262446
P48556	4.91303e-05	489698	474632	481208
P48634	9.19392e-05	242333	234939	234645
P48637	1.88656e-05	502177	506101	514702
P48643	1.863e-05	1.53e+06	1.43003e+06	1.44157e+06
P48651	0.000926094	170752	164320	153814
P48681	0.000305195	61501.7	54155.1	42550.9
P48723	2.08235e-05	53055.3	66521.1	99264.9
P48729	1.863e-05	189623	184748	186549
P48730	0.000305195	90952.8	83400.5	48220.7
P48735	1.86857e-05	174672	168878	175862
P48739	2.74155e-05	258808	242290	262978
P48960	3.66311e-05	163623	170979	189893
P49005	1.89681e-05	260002	253596	250981
P49006	1.89996e-05	147013	139276	144910
P49023	0.000194061	39324.3	39541.1	43244.8
P49137	0.000305195	63191.5	66818	59171.6
P49189	5.44494e-05	551670	558876	534304
P49207	1.863e-05	2832687	2874935	3.01202e+06
P49247	0.000113122	105993	86936	62679.2
P49257	2.39867e-05	562671	603990	545302
P49321	1.863e-05	2.13032e+06	2.18481e+06	2.22342e+06
P49327	1.863e-05	1055062	1.71138e+06	1.803e+06
P49354	3.53306e-05	212838	218901	219035
P49356	0.000305195	51713	52527.1	53555.9
P49366	2.69091e-05	597203	363089	649882
P49368	1.863e-05	2.91001e+06	2.9341e+06	2879178
P49406	1.94616e-05	485285	438489	442472
P49411	1.863e-05	3.73247e+06	3.52703e+06	3.54467e+06
P49419	1.91458e-05	677474	673545	671339
P49427	0.000305195	242276	218534	225362
P49441	1.863e-05	140864	147734	147735
P49454	3.85139e-05	114399	120358	119375
P49458	1.863e-05	1066714	1.07444e+06	1.05157e+06
P49459	0.000305195	324811	331625	317770
P49585	1.88816e-05	298089	304716	285283
P49588	1.863e-05	1289036	1.24341e+06	1.30765e+06
P49589	1.99385e-05	274046	280655	282706
P49590	0.000241918	126093	128112	91331.8
P49591	1.863e-05	653529	702606	683796
P49593	0.000900474	71802.6	69600.7	71998.6
P49642	1.9513e-05	130065	131607	140755
P49643	1.863e-05	295261	279350	296100
P49662	0.000305195	402054	372842	398228
P49711	0.000125657	167204	163723	154353
P49716	0.00354218	127957	125678	118025
P49720	1.863e-05	452572	444820	450281
P49721	1.89996e-05	898630	903586	874528
P49736	1.863e-05	975827	963357	994892
P49748	1.863e-05	1383080	1.43597e+06	1.42537e+06
P49750	8.53207e-05	161369	150729	163258
P49753	1.9513e-05	104934	150417	163057
P49754	9.53439e-05	151679	149153	147074
P49755	1.863e-05	928582	956170	956124
P49756	1.88656e-05	538612	520463	491788
P49757	0.000305195	135152	134325	135332
P49759	0.000339004	41054.7	39279.4	35412.4
P49761	3.55346e-05	68365.8	71390.8	75984.2
P49768	0.0082489	173823	164213	159190
P49770	5.50241e-05	229323	230751	213823
P49773	1.863e-05	1.42184e+06	1.40652e+06	1392916
P49790	2.09238e-05	346719	367392	335762
P49792	4.58851e-05	531266	514767	493416
P49815	0.00821614	8388.77	36608.3	7521.97
P49821	2.25608e-05	401914	407390	422004
P49840	0.0083271	62846.1	81534	74738
P49841	0.000295403	122172	118705	114828
P49848	0.000254567	136366	149632	136406
P49902	2.1311e-05	271930	272877	264059
P49903	3.05774e-05	184840	185904	187048
P49914	0.000295403	211158	173302	234544
P49915	1.863e-05	916354	949506	959078
P49916	4.84217e-05	250986	246581	243992
P49918	0.00621323	20520	20857.4	24663.6
P49959	1.89996e-05	404514	371664	396571
P50135	0.00393545	47803.1	49266.8	46796.9
P50151	0.000322577	135382	145421	135420
P50213	1.863e-05	1.18475e+06	1.16059e+06	1.13398e+06
P50238	4.53446e-05	1.35354e+06	1.3253e+06	1292386
P50336	2.69518e-05	278738	247599	279607
P50395	1.863e-05	1.97693e+06	2.06007e+06	2.03368e+06
P50402	1.95945e-05	789576	769793	840036
P50416	2.16106e-05	645495	618503	644176
P50452	1.863e-05	716148	702158	712223
P50454	1.863e-05	1.38635e+06	1.27509e+06	1.29578e+06
P50502	1.88816e-05	794690	826307	807815
P50542	0.00336507	39957	48573.4	58615.2
P50552	0.000216873	200889	204887	196871
P50570	1.89996e-05	508023	522175	516655
P50579	2.1311e-05	305537	301506	306585
P50583	0.000266924	110942	105585	109037
P50613	0.000110375	130063	120201	119130
P50748	0.000305195	562215	585171	593630
P50750	2.45463e-05	147851	140882	144256
P50851	0.000148296	215274	235173	260091
P50897	1.863e-05	135298	126431	132786
P50914	1.863e-05	4.21327e+06	4.11112e+06	4143367
P50990	1.863e-05	4.11521e+06	4.01727e+06	4.08438e+06
P50991	1.863e-05	1.5336e+06	1.57171e+06	1.57076e+06
P50995	1.863e-05	681017	683647	702017
P51003	2.61164e-05	212360	211197	219539
P51114	0.000165548	390637	314244	411234
P51116	5.95979e-05	466719	469116	444001
P51148	2.91928e-05	380019	372471	374628
P51149	1.863e-05	1.2384e+06	1.2061e+06	1.2039e+06
P51151	9.07399e-05	270110	270082	271575
P51153	0.000305195	75098.5	70510.5	69613.8
P51159	0.00390469	315932	326407	321637
P51397	0.000305195	61391.9	48899.7	55585.9
P51398	3.65574e-05	316716	340958	330527
P51452	0.000305195	197072	204898	195650
P51511	0.00521549	60063	54097.3	49376.1
P51531	0.0023209	11928.7	18562.1	10818.1
P51532	1.863e-05	485031	474703	452605
P51553	3.67085e-05	330092	337000	314876
P51570	0.000105888	325875	323407	312338
P51571	1.863e-05	948231	930397	889797
P51572	2.67631e-05	532643	532132	542132
P51580	0.000280672	143597	136550	135472
P51608	0.000305195	65696.8	66411.8	63126.5
P51610	1.90141e-05	1293704	1.2438e+06	1.27169e+06
P51648	2.81979e-05	442461	444098	462316
P51649	4.92065e-05	190023	199874	199914
P51659	1.93436e-05	816188	804034	822910
P51665	1.863e-05	473650	450792	470353
P51692	8.19215e-05	160793	157946	176092
P51784	6.13515e-05	241909	225821	208389
P51790;P51793;P51795	0.00359184	40247	38633.6	38151
P51808	0.0089404	53759	66426.8	79115.5
P51809	9.34179e-05	131661	124026	125590
P51812	2.11926e-05	355488	349240	351062
P51858	1.863e-05	1.39295e+06	1.3774e+06	1.36532e+06
P51946	0.000173523	93945.4	95019.6	100410
P51948	0.00225579	35665	34277.3	28667
P51965;Q969T4;Q96LR5	0.000141486	245851	233920	219949
P51970	1.94616e-05	219452	217047	224618
P51991	1.863e-05	1.36809e+06	1.42404e+06	1.36392e+06
P52179	2.11443e-05	839563	909188	1.0815e+06
P52209	1.863e-05	1.38622e+06	1.34841e+06	1.29717e+06
P52272	1.863e-05	2681279	2.64023e+06	2585959
P52292	1.863e-05	1.81238e+06	1.80775e+06	1784782
P52294	0.000305195	129759	146945	140048
P52298	1.88816e-05	253506	267349	263255
P52306	0.000176536	113082	109859	114925
P52434	2.39867e-05	168116	172899	169407
P52564	0.000223516	91191.3	95874.3	90846.8
P52565	1.863e-05	1.40052e+06	1.34184e+06	1.28214e+06
P52569	6.43194e-05	327176	301466	301199
P52594	3.62944e-05	77063.3	78705.2	77922.8
P52597	1.863e-05	1.80083e+06	1.77776e+06	1.74131e+06
P52630	0.000305195	28727.2	31686.6	31582.9
P52655	0.000141337	475760	431303	409803
P52657	0.000305195	92347.5	84857.6	152501
P52701	1.89996e-05	565760	603165	582900
P52732	1.863e-05	1.19689e+06	1.04832e+06	1.11597e+06
P52735	3.60009e-05	208570	289231	215837
P52758	3.63747e-05	157109	159434	159790
P52788	7.11602e-05	969230	960585	954469
P52789	1.863e-05	910033	933276	841521
P52815	2.26657e-05	475632	496152	507922
P52888	2.35704e-05	421046	425435	442839
P52895	4.07491e-05	170223	171758	164465
P52907	1.89996e-05	1.48243e+06	1.35044e+06	1.40359e+06
P52943	0.00456242	50650.9	47833.9	14191.7
P52948	3.00932e-05	441328	410213	446425
P53004	1.96425e-05	851800	855765	814022
P53007	4.2906e-05	157180	192842	159377
P53041	4.59331e-05	212227	210287	220915
P53350	0.000236952	161731	165324	163671
P53365	0.000342258	97991.3	112312	114309
P53367	0.000305195	149730	101961	132665
P53384	5.16036e-05	155317	124689	151354
P53396	1.863e-05	1.30458e+06	1.2911e+06	1.26477e+06
P53582	4.27175e-05	380861	406840	409946
P53597	3.61618e-05	310645	309511	310131
P53602	0.000305195	145057	143761	146081
P53611	2.13904e-05	173576	179342	169770
P53618	1.863e-05	345147	362137	330507
P53621	1.863e-05	901219	889912	906076
P53634	0.00027317	136168	133106	134811
P53680	0.000305195	282099	292404	203014
P53701	0.000148594	312866	310082	312486
P53794	0.000337718	31055.6	27483.8	27538.4
P53801	0.00888401	98104.2	107167	253011
P53985	1.863e-05	398325	399640	412186
P53990	0.000178056	309843	312280	312527
P53992	3.05162e-05	518225	489596	485043
P53999	1.863e-05	2379274	2.37967e+06	2.34263e+06
P54105	1.88816e-05	570539	772280	608853
P54136	1.863e-05	1.39039e+06	1.43336e+06	1524440
P54198	0.000726492	15158.6	14540.5	16002.1
P54252	0.000268323	65242.7	60918.7	63020.7
P54278	0.00464974	17834.5	27666.2	27669.4
P54577	1.9139e-05	1.03824e+06	1.01127e+06	994549
P54578	1.863e-05	809182	801512	851969
P54619	0.000114784	85035.8	91505.6	90713.4
P54646	0.0047226	Filtered	24944.7	31784.3
P54652	0.00581505	66322.7	57153.7	59061.6
P54709	3.77941e-05	1.49027e+06	1.48244e+06	1.49459e+06
P54725	3.83254e-05	554212	546406	570536
P54727	3.12905e-05	668964	673709	676164
P54819	1.863e-05	2.08853e+06	2137545	2.09533e+06
P54886	1.863e-05	609730	604272	612212
P54920	0.000161136	408600	400983	394820
P55010	2.54991e-05	981007	1.00239e+06	986751
P55011	0.00545799	211609	225041	177777
P55036	4.74514e-05	450575	436249	449580
P55039	2.25371e-05	94345.4	90031.3	93292.8
P55060	1.863e-05	2.629e+06	2.64381e+06	2.67445e+06
P55061	5.14773e-05	181662	195325	196239
P55072	1.863e-05	1.18299e+06	1170866	1.1874e+06
P55081	0.000141486	255932	254026	250051
P55084	1.863e-05	1.34889e+06	1335370	1.33302e+06
P55145	3.48788e-05	332647	332421	340534
P55196	0.000305195	60824.8	57069.5	57562
P55209	1.863e-05	1131245	1.17281e+06	1.14297e+06
P55210	0.000128868	118784	112819	108131
P55211	2.59374e-05	138151	130227	125449
P55263	2.05073e-05	453678	457812	452661
P55265	2.06283e-05	486989	514845	527100
P55327	1.88816e-05	449064	459544	471888
P55735	7.14597e-05	457557	459708	469932
P55769	2.08432e-05	1.11884e+06	1.13436e+06	1.13696e+06
P55786	1.863e-05	516162	524691	562280
P55789	0.00886876	404044	405468	496679
P55795	1.88241e-05	503646	534167	509688
P55809	1.98763e-05	390727	399462	389880
P55854	2.52535e-05	893252	615922	929073
P55884	1.863e-05	1.244e+06	1.32403e+06	1.31123e+06
P55957	1.88816e-05	121018	132379	127949
P56134	1.863e-05	1502016	1.54928e+06	1.58609e+06
P56182	2.97679e-05	1.33197e+06	1.31695e+06	1.15868e+06
P56192	1.863e-05	807269	865127	816448
P56199	1.88656e-05	660569	638044	646982
P56211	0.000259396	332267	440385	442670
P56270	0.000208116	70161.7	209910	153529
P56277	0.000305195	32588.1	34023.8	35900.4
P56282	0.000191928	26029.8	25190.4	20900.7
P56377	0.000275494	92481.4	65785.2	78473.3
P56381;Q5VTU8	0.000273501	124433	124202	118903
P56385	2.23964e-05	368790	303397	378168
P56524	0.00489958	37982.1	44938.2	31676.6
P56537	1.863e-05	735126	748631	717237
P56545	1.88656e-05	398626	368522	383871
P56556	0.00029999	96883.5	98754.1	103676
P56589	0.00387785	87206	87973.1	81347.4
P56937	0.000305195	140902	162035	172506
P56945	0.000305195	29064.3	29274.8	25966.9
P57076	0.000661935	86495.7	90083.8	100007
P57081	0.000305195	155833	165819	163575
P57088	3.0316e-05	1.47624e+06	1.62834e+06	1.58082e+06
P57105	0.000174596	226622	221810	223953
P57678	3.12458e-05	185522	185347	178480
P57737	0.000305195	163096	170433	164695
P57740	3.88926e-05	365268	362393	367557
P57764	0.000305195	52976.5	61467.6	60635.1
P57772	2.11443e-05	161044	169635	165261
P58107	3.01974e-05	242796	237142	230214
P58546	0.000102256	130037	128682	129571
P58557	0.0045854	52178.9	53939.5	49071
P59780	0.00287131	111607	71361.9	74592.3
P59998	1.87382e-05	658216	687024	651533
P60033	0.000305195	135849	142639	120055
P60059	2.16392e-05	233558	233342	235343
P60174	1.863e-05	14992447	15202270	15002503
P60228	1.863e-05	696205	734247	690066
P60468	2.23422e-05	1.04661e+06	1.04552e+06	1038070
P60484	0.000299089	136494	130181	129093
P60510	0.000164713	225095	205140	204889
P60520	0.000269018	126763	123430	119304
P60602	0.000302334	95815.4	93589.2	94083.5
P60604	0.000295242	120173	121483	117549
P60660	1.863e-05	1.36532e+06	1.34726e+06	1.33717e+06
P60709	1.863e-05	74024648	73335552	72052624
P60842	1.863e-05	4.33407e+06	4277241	4.27873e+06
P60866	1.94616e-05	3.43514e+06	3.30297e+06	3.30534e+06
P60891	3.48861e-05	643108	615897	632209
P60900	1.863e-05	1.14625e+06	1.17082e+06	1.16237e+06
P60903	1.9945e-05	1.38105e+06	767638	1.3426e+06
P60953	1.89996e-05	1.30651e+06	1.06096e+06	1.22269e+06
P60981	4.25171e-05	326218	323908	332349
P60983	0.000305195	346527	360296	351575
P61006	2.23114e-05	350743	333398	315883
P61009	7.42463e-05	379540	361733	387191
P61011	8.35387e-05	250416	236778	244776
P61019	3.12361e-05	582063	564622	562240
P61020	2.6459e-05	338481	346853	335899
P61024	0.000204304	224633	227969	230649
P61026	2.98666e-05	391502	370873	362147
P61073	0.00226365	34320.7	59785	33008
P61077	0.00318713	21843.3	32748.3	23227.2
P61081	2.22816e-05	959183	960280	940928
P61086	1.88387e-05	609635	625454	600649
P61088	1.863e-05	1.58258e+06	1.5798e+06	1565933
P61106	1.86736e-05	517281	499410	502383
P61158	4.06547e-05	679459	683504	685189
P61160	7.44275e-05	687182	700734	697184
P61163	8.86849e-05	323995	324618	314550
P61201	3.68394e-05	222479	229890	248048
P61221	4.61745e-05	427817	464762	449778
P61225	6.51837e-05	352958	350465	330815
P61247	1.863e-05	3.21576e+06	3187086	3.19063e+06
P61254	1.863e-05	2.50334e+06	2.41227e+06	2355235
P61289	1.863e-05	349244	363308	352873
P61313	1.863e-05	3.32747e+06	3.29334e+06	3210303
P61326;Q96A72	1.863e-05	484698	479058	486699
P61353	1.91458e-05	3.17005e+06	3.23496e+06	3260676
P61421	1.89996e-05	191639	192607	195300
P61457	3.32947e-05	390388	385388	381834
P61513	1.94187e-05	526936	501686	512295
P61586	3.96919e-05	461487	472726	456050
P61599	0.000158705	106431	105021	103028
P61604	1.95522e-05	9962761	10107116	9758360
P61619	1.863e-05	566973	584627	569282
P61758	1.89996e-05	206276	218028	227004
P61764	0.000181318	170288	167440	163339
P61769	4.01979e-05	541903	529236	525972
P61803	0.000327349	490477	495780	479462
P61916	5.44562e-05	243626	271671	274640
P61923	3.22397e-05	296300	323763	311005
P61927	2.42485e-05	665862	678957	729225
P61956	2.43884e-05	141180	141967	139653
P61960	2.01115e-05	326109	302431	310823
P61962	3.70744e-05	201034	188912	187135
P61964	2.49761e-05	322541	320397	338848
P61966	0.000196107	168220	178167	167673
P61970	1.91442e-05	769622	746784	725653
P61978	1.863e-05	14277283	9169741	13949912
P61981	1.91458e-05	2.05922e+06	2.0042e+06	2.08719e+06
P62070	0.000305195	34410.9	30483.4	36464.8
P62072	0.000305195	161623	154319	160193
P62081	1.863e-05	3539318	3285752	3.40263e+06
P62136	3.92462e-05	285748	279288	276317
P62140	2.24449e-05	832279	823751	809283
P62166	0.000305195	53534.3	30226.5	36730.5
P62191	2.27433e-05	391750	391287	393249
P62195	1.89996e-05	614495	644617	661272
P62241	1.863e-05	3693463	3.65614e+06	3.66869e+06
P62244	1.863e-05	2.44947e+06	2.34439e+06	2.30427e+06
P62249	1.863e-05	2.46451e+06	2.28525e+06	2.30572e+06
P62253	0.000305195	88137.9	83697	88465.1
P62256	0.000308406	77674.1	73964.9	72085.2
P62258	1.863e-05	2789483	3.053e+06	3.08346e+06
P62263	1.863e-05	4273573	4281459	4342607
P62266	2.08247e-05	1.59877e+06	1.65409e+06	1.60577e+06
P62269	1.863e-05	4.07712e+06	3.9918e+06	3.91675e+06
P62273	4.90682e-05	812517	802117	801079
P62277	1.863e-05	3.7776e+06	3865276	3767999
P62280	1.863e-05	2563513	2.60661e+06	2.47294e+06
P62304	1.88656e-05	851100	565420	581897
P62310	1.91777e-05	2.96271e+06	3.00957e+06	2.94285e+06
P62312	2.69395e-05	501002	509785	489496
P62314	1.89996e-05	925902	918976	897116
P62316	1.863e-05	2.20636e+06	2.14187e+06	2189515
P62318	1.88387e-05	2.34872e+06	2.27458e+06	2.34742e+06
P62328	0.000132169	178787	178458	177232
P62330	9.62189e-05	291509	291351	288836
P62333	1.93436e-05	512995	541198	539530
P62424	1.863e-05	4.28248e+06	4.27804e+06	4.11355e+06
P62487	0.000290264	97054.2	93661.3	95693.4
P62491	1.88816e-05	910588	886667	894488
P62495	1.863e-05	446882	486533	486295
P62633	1.97537e-05	581746	598798	597507
P62699	0.000305195	27026.8	29268.7	30996.5
P62701	1.863e-05	6.85941e+06	6.70566e+06	6784031
P62714	0.000305195	79224.9	128477	111727
P62745	1.88656e-05	516842	517341	528847
P62750	1.88958e-05	1.86702e+06	1.83349e+06	1817504
P62753	2.09238e-05	3.62809e+06	3.63082e+06	3.64144e+06
P62805	1.86736e-05	101017480	101080552	97780568
P62820	2.65699e-05	393752	390578	390516
P62826	1.863e-05	8223740	8.25176e+06	8245377
P62829	1.863e-05	3.4292e+06	3.57468e+06	3.44386e+06
P62834	1.863e-05	733056	743498	746786
P62837	2.76455e-05	304713	437812	304954
P62841	1.88816e-05	967660	927920	912066
P62847	1.863e-05	556719	691986	481702
P62851	1.89996e-05	6249004	6.23067e+06	6.27244e+06
P62854	1.863e-05	3.51864e+06	3.465e+06	3.50271e+06
P62857	1.88656e-05	627842	603768	613058
P62861	1.863e-05	2.3391e+06	2.32601e+06	2.4316e+06
P62873	4.89673e-05	270757	263782	253325
P62875	0.000217814	216219	207801	215859
P62879	2.07726e-05	657854	670960	669333
P62888	1.863e-05	1.90557e+06	1.83663e+06	1.85449e+06
P62899	2.1185e-05	3.83837e+06	3.86086e+06	3.82649e+06
P62906	1.863e-05	4.1691e+06	4145256	4.16202e+06
P62910	2.03344e-05	2.62282e+06	2.74467e+06	2776313
P62913	1.863e-05	4.03778e+06	4.07062e+06	3.96646e+06
P62917	1.863e-05	5.27752e+06	5099746	5.1539e+06
P62937	1.863e-05	18866636	18072654	17571102
P62942	1.99867e-05	789011	759882	750602
P62979	2.16106e-05	15291031	13041943	12971517
P62987	0.00637485	Filtered	14480.2	Filtered
P62993	2.70983e-05	353527	342960	342762
P62995	1.863e-05	737091	750408	722568
P63000	1.88958e-05	1.74007e+06	1.72948e+06	1.75225e+06
P63010	1.863e-05	319758	330642	320279
P63027	2.97326e-05	663375	278982	592940
P63092;Q5JWF2	6.89689e-05	366686	352721	361792
P63096	0.000305195	86274.6	150910	73956.3
P63098	0.000283896	26395.3	26019.6	31856.7
P63104	1.96961e-05	3.31092e+06	3.26749e+06	3.25811e+06
P63151	2.055e-05	244706	254865	245002
P63165	1.88656e-05	526022	502806	517650
P63167	1.863e-05	727169	682749	742481
P63172	0.000231674	39974	43455.4	41734
P63173	1.863e-05	1.1739e+06	1.24123e+06	1.23896e+06
P63208	2.32349e-05	1.09278e+06	1136100	1.08112e+06
P63218	5.45211e-05	323904	325302	314205
P63220	1.863e-05	2.1333e+06	2139188	2097341
P63241	1.863e-05	5484211	5365854	5.34979e+06
P63244	1.863e-05	3.39511e+06	3.40086e+06	3.36964e+06
P63272	0.000222873	225848	217965	220762
P63279	1.863e-05	972385	926094	936795
P63313	2.11957e-05	202901	195892	201602
P67775	2.15339e-05	896632	894648	872949
P67809	1.89917e-05	882404	875156	892166
P67812	1.86736e-05	285492	309221	295278
P67870	1.86736e-05	308227	325211	297929
P67936	1.863e-05	4.1926e+06	4.3509e+06	4233664
P68032;P68133	2.3704e-05	7249393	4853358	7.19958e+06
P68036	1.93436e-05	775526	758678	744627
P68104	1.863e-05	30206184	29192870	29752464
P68363	1.863e-05	38377264	39386552	38579240
P68366	1.863e-05	1.63154e+06	1.58846e+06	1.55868e+06
P68371	1.863e-05	17068062	13425369	17074394
P68400	6.31115e-05	299785	322413	307320
P68402	1.863e-05	753385	665590	720352
P68431	1.863e-05	89388592	89661040	87618048
P69849;Q5JPE7	3.0316e-05	344153	331510	354327
P69905	1.863e-05	2.68443e+06	2.6206e+06	2.62351e+06
P78310	0.000305195	59639.2	63986.7	64153.5
P78316	5.17981e-05	281156	287245	260606
P78318	0.00017924	371642	370487	349730
P78330	2.48462e-05	381078	372262	401422
P78332	0.00150307	22570.4	31820.8	23368.1
P78344	1.863e-05	468408	482400	480432
P78345	0.000201712	127112	129252	129410
P78346	2.24767e-05	206561	210043	202560
P78347	1.863e-05	1.68063e+06	1.65982e+06	1.68676e+06
P78362	1.98743e-05	125410	135185	134869
P78368;Q9Y6M4	0.000305195	66084.1	74187.4	72949.9
P78371	1.863e-05	2407144	2.43209e+06	2.48424e+06
P78380	0.00344937	Filtered	28383	30205
P78406	3.76157e-05	228325	228331	218229
P78417	1.863e-05	2.15842e+06	2.09862e+06	2.17207e+06
P78527	1.863e-05	3.81273e+06	3.83627e+06	3.62172e+06
P78537	0.000158947	89837.5	87924.1	87600.3
P78549	6.35706e-05	190567	180564	179841
P78559	0.000341209	41521.5	42196	39207.1
P78560	0.00292181	26852.6	24169.8	28099.5
P78563	0.000305195	95333.2	94132.6	91946.6
P80217	0.000947793	108851	131325	109658
P80303	3.64638e-05	272275	264698	259485
P80511	0.000336554	25035.7	29643.9	27189
P80723	1.863e-05	2402755	2.52644e+06	2.53057e+06
P82650	2.18491e-05	240931	234064	234380
P82663	0.000305931	47818.8	48495	47247.2
P82664	0.0025724	120302	100777	123004
P82673	2.23114e-05	131489	128838	128724
P82675	0.000305195	164641	145530	148871
P82909	0.000305195	110093	105980	106541
P82912	0.000305195	329866	65171	71866.1
P82914	0.00021286	522531	490639	498621
P82921	0.000307916	272850	207716	48717.5
P82930	2.08235e-05	508026	514145	493779
P82932	2.1311e-05	125504	124586	122784
P82933	4.1728e-05	175817	173724	200881
P82970	1.863e-05	370760	379211	370425
P82979	2.09238e-05	1438727	1.39082e+06	1.37157e+06
P83111	0.00075584	34396.2	40579.4	42037.9
P83436	0.000305195	103278	96993.8	97719.2
P83731	1.88816e-05	3.68361e+06	3.55378e+06	3.58886e+06
P83876	0.00715005	215588	204114	195571
P83881	1.863e-05	1930150	1944525	2.0088e+06
P83916	0.000304348	337873	327771	338522
P84077	1.88796e-05	1.18599e+06	1.18857e+06	1.16701e+06
P84085	0.000113118	88617.3	89182.1	87790.3
P84090	2.65604e-05	284600	281154	278622
P84095	0.0019303	190242	183917	76418.2
P84098	1.863e-05	3582796	3505292	3.39313e+06
P84101	0.000305195	120521	124073	124671
P84103	1.863e-05	3378161	3.34206e+06	3.47402e+06
P84157	0.000247468	92938.3	93036.4	90263.6
P84243	6.75155e-05	159373	161024	149946
P85037	0.000217306	487010	474091	466551
P86790;P86791	0.000902074	63109.8	56963.6	56001.2
P98082	2.11443e-05	456295	483562	484226
P98175	6.02902e-05	189963	203577	259688
P98179	7.41953e-05	506602	483795	496137
P99999	1.863e-05	1.49893e+06	1488235	1.50435e+06
Q00059	1.863e-05	643299	615834	637882
Q00169	0.000116466	107055	109605	109449
Q00325	1.863e-05	1.38248e+06	1.41252e+06	1.39412e+06
Q00341	5.31765e-05	515223	543284	494465
Q00403	0.000305195	183780	178316	174653
Q00534	0.000154559	61911.3	66728.1	56852.1
Q00535	0.000183739	166734	159199	157555
Q00536	0.000305195	64045	60125.9	56538.4
Q00577	3.99678e-05	161218	157516	160531
[truncated: 3,190 more rows]

## Sheet: DeepDIA_Precursors
Precursor	StrippedSequence	ProteinAccessions	Quantity Run 1	Quantity Run 2	Quantity Run 3
_MQLVQESEEK_.2	MQLVQESEEK	A0A0B4J2F0	40418.4	41252	36896.1
_VPEGVAGAPNEAALLALMER_.2	VPEGVAGAPNEAALLALMER	A0AV96	129420	110005	118691
_VPEGVAGAPNEAALLALMER_.3	VPEGVAGAPNEAALLALMER	A0AV96	86361.7	85030.9	84593.2
_LFIGGIPK_.2	LFIGGIPK	A0AV96	156501	159066	158855
_GFAFVEYESHR_.3	GFAFVEYESHR	A0AV96	107625	114458	119766
_PITPVYTVAPNVQR_.2	PITPVYTVAPNVQR	A0AV96	94250.6	93393.4	88994.4
_SFGQFNPGC[Carbamidomethyl (C)]VER_.2	SFGQFNPGCVER	A0AV96	89770.3	97679.2	88426.2
_DYAFVHFTSR_.2	DYAFVHFTSR	A0AV96	61468.4	53657.7	58813.6
_DVYEDELVPVFEAVGR_.2	DVYEDELVPVFEAVGR	A0AV96	44717.3	53236.6	59197
_LLGVC[Carbamidomethyl (C)]C[Carbamidomethyl (C)]SVDNC[Carbamidomethyl (C)]R_.2	LLGVCCSVDNCR	A0AV96	38425.3	37415.5	41044.8
_IPTAGIYGASYVPFAAPATATIATLQK_.3	IPTAGIYGASYVPFAAPATATIATLQK	A0AV96	Filtered	21554.5	21581.4
_ELNNYEIRPGR_.3	ELNNYEIRPGR	A0AV96	38824.8	38328.7	43307.8
_NLMIETTEDTIKK_.2	NLMIETTEDTIKK	A0AV96	Filtered	Filtered	15504
_TVFFESLER_.2	TVFFESLER	A0AVT1	383961	394342	407904
_NFALLGVGTSK_.2	NFALLGVGTSK	A0AVT1	253553	259059	278166
_FISADVHGIWSR_.3	FISADVHGIWSR	A0AVT1	158931	144808	169322
_FISADVHGIWSR_.2	FISADVHGIWSR	A0AVT1	57832.9	59060.8	63473.2
_NLVLAGIK_.2	NLVLAGIK	A0AVT1	186825	191138	185867
_SFPAAIEHTIQWAR_.2	SFPAAIEHTIQWAR	A0AVT1	118858	130901	112561
_SFPAAIEHTIQWAR_.3	SFPAAIEHTIQWAR	A0AVT1	64390.7	61465.2	63455.2
_LETGQFLTFR_.2	LETGQFLTFR	A0AVT1	172544	161244	163366
_VVQTDETAR_.2	VVQTDETAR	A0AVT1	139913	141856	148727
_MYSIEPADR_.2	MYSIEPADR	A0AVT1	147813	132419	135297
_SYTAADATLK_.2	SYTAADATLK	A0AVT1	139623	132283	129438
_VC[Carbamidomethyl (C)]PTTETIYNDEFYTK_.2	VCPTTETIYNDEFYTK	A0AVT1	66767.5	62475.6	63391.7
_ALQLLHC[Carbamidomethyl (C)]FPLDIR_.3	ALQLLHCFPLDIR	A0AVT1	54564.8	58977.2	56172.4
_AVTIHDTEK_.2	AVTIHDTEK	A0AVT1	49665.9	51326.9	54564.1
_FWQTYSSAEEVLQK_.2	FWQTYSSAEEVLQK	A0AVT1	48005.4	45344.5	49191.9
_EDFTLLDFINAVK_.2	EDFTLLDFINAVK	A0AVT1	39641.4	49806.7	35604
_YQC[Carbamidomethyl (C)]VVLTEMK_.2	YQCVVLTEMK	A0AVT1	37187.2	42992.5	43153.9
_DKFESSFSHKPSLFNK_.3	DKFESSFSHKPSLFNK	A0AVT1	38495	38082.2	37257
_IDAHLNK_.2	IDAHLNK	A0AVT1	40489.9	39902.1	30296.3
_MLYVPVMPGHAK_.3	MLYVPVMPGHAK	A0AVT1	25148.3	25759.1	25580.7
_IQSGHSLEGC[Carbamidomethyl (C)]FQVIK_.3	IQSGHSLEGCFQVIK	A0AVT1	39757.1	41405.5	31454.6
_IQSGHSLEGC[Carbamidomethyl (C)]FQVIK_.2	IQSGHSLEGCFQVIK	A0AVT1	36495.8	Filtered	29533.7
_NLPIMSTASVEIDDALYSR_.2	NLPIMSTASVEIDDALYSR	A0AVT1	80508.5	122325	Filtered
_DGSLFWQSPK_.2	DGSLFWQSPK	A0AVT1	Filtered	41899.7	48049.3
_KPNVGC[Carbamidomethyl (C)]QQDSEELLK_.3	KPNVGCQQDSEELLK	A0AVT1	Filtered	32460.6	11008.6
_KPNVGC[Carbamidomethyl (C)]QQDSEELLK_.2	KPNVGCQQDSEELLK	A0AVT1	Filtered	Filtered	2916.46
_KINDFC[Carbamidomethyl (C)]R_.2	KINDFCR	A0AVT1	Filtered	40311.6	Filtered
_GHTEVIVPHLTESYNSHR_.3	GHTEVIVPHLTESYNSHR	A0AVT1	31218.1	Filtered	Filtered
_SDLQMAVLSFEK_.2	SDLQMAVLSFEK	A0AVT1	Filtered	29248.4	Filtered
_VLVALASEELAK_.2	VLVALASEELAK	A0FGR8	1.011e+06	1.0031e+06	1.01134e+06
_ALALLEDEER_.2	ALALLEDEER	A0FGR8	507921	511382	505346
_ETIEPAVR_.2	ETIEPAVR	A0FGR8	481930	492715	509114
_IHFIEAQDLQGK_.2	IHFIEAQDLQGK	A0FGR8	419462	335430	290719
_IHFIEAQDLQGK_.3	IHFIEAQDLQGK	A0FGR8	112744	104636	112264
_ITVPLVSEVQIAQLR_.2	ITVPLVSEVQIAQLR	A0FGR8	277112	307368	313665
_ITVPLVSEVQIAQLR_.3	ITVPLVSEVQIAQLR	A0FGR8	34969.4	32367.1	32315.1
_VGNQIFQSR_.2	VGNQIFQSR	A0FGR8	303867	295558	295260
_LLDEWFTLDEVPK_.2	LLDEWFTLDEVPK	A0FGR8	295644	296767	280111
_AC[Carbamidomethyl (C)]DLPAWVHFPDTER_.3	ACDLPAWVHFPDTER	A0FGR8	199560	192391	189542
_AC[Carbamidomethyl (C)]DLPAWVHFPDTER_.2	ACDLPAWVHFPDTER	A0FGR8	69922.4	61128.5	60509.2
_SSSSLLASPGHISVK_.3	SSSSLLASPGHISVK	A0FGR8	116727	126815	126657
_SSSSLLASPGHISVK_.2	SSSSLLASPGHISVK	A0FGR8	117850	117091	99326.6
_VDVGQQPLR_.2	VDVGQQPLR	A0FGR8	201200	206759	210595
_GANTHLSTFSFTK_.3	GANTHLSTFSFTK	A0FGR8	112925	105531	110958
_GANTHLSTFSFTK_.2	GANTHLSTFSFTK	A0FGR8	82431.6	73461.9	88296.9
_LEWLTLMPNASNLDK_.2	LEWLTLMPNASNLDK	A0FGR8	171492	166290	171710
_FQLSNSGPNSTIK_.2	FQLSNSGPNSTIK	A0FGR8	150238	152715	143598
_DKGLLGK_.2	DKGLLGK	A0FGR8	118132	140145	119122
_NLIAFSEDGSDPYVR_.2	NLIAFSEDGSDPYVR	A0FGR8	56813.9	54673.3	56305.5
_VPLSQLLTSEDMTVSQR_.2	VPLSQLLTSEDMTVSQR	A0FGR8	55669.2	56941.7	53895.8
_RQDLEVEVR_.2	RQDLEVEVR	A0FGR8	51189.3	49509.1	60497.2
_SIQIHGTMR_.2	SIQIHGTMR	A0FGR8	30395.7	32708.1	26170.7
_LIVVVHAC[Carbamidomethyl (C)]R_.3	LIVVVHACR	A0FGR8	10683.9	5818.5	41949
_AQPPEAGPQGLHDLGR_.3	AQPPEAGPQGLHDLGR	A0FGR8	259944	253941	251170
_AQPPEAGPQGLHDLGR_.2	AQPPEAGPQGLHDLGR	A0FGR8	Filtered	120416	92834.9
_TNEPVWEENFTFFIHNPK_.3	TNEPVWEENFTFFIHNPK	A0FGR8	84537.9	90634.1	85138.7
_TNEPVWEENFTFFIHNPK_.2	TNEPVWEENFTFFIHNPK	A0FGR8	Filtered	Filtered	139746
_GWTQWYDLTEDGTRPQAMT_.2	GWTQWYDLTEDGTRPQAMT	A0FGR8	24891.7	49924.8	Filtered
_ISSNPNPVVQMSVGHK_.3	ISSNPNPVVQMSVGHK	A0FGR8	57486.7	60238.6	61895.5
_VYTENVDKR_.2	VYTENVDKR	A0FGR8	28648.3	26928.3	24370.8
_TLDVAVK_.2	TLDVAVK	A0FGR8	Filtered	100559	Filtered
_EPTPSIASDISLPIATQELR_.3	EPTPSIASDISLPIATQELR	A0FGR8	Filtered	Filtered	127533
_DEQHQC[Carbamidomethyl (C)]SLGNLK_.2	DEQHQCSLGNLK	A0FGR8	7779.28	Filtered	Filtered
_ERPPDHQHSAQVK_.3	ERPPDHQHSAQVK	A0FGR8	5418.47	Filtered	Filtered
_ILAIELENLK_.2	ILAIELENLK	A0MZ66	197198	214664	226623
_GC[Carbamidomethyl (C)]ESAVDELK_.2	GCESAVDELK	A0MZ66	149426	154512	154409
_TVLNSEVLEQR_.2	TVLNSEVLEQR	A0MZ66	157219	146144	143936
_LTQQLEEER_.2	LTQQLEEER	A0MZ66	132387	138620	140287
_LVEVIEEVNK_.2	LVEVIEEVNK	A0MZ66	116833	121849	120283
_VTFQPPSSIGC[Carbamidomethyl (C)]R_.2	VTFQPPSSIGCR	A0MZ66	29507.4	152423	145305
_ISMLYMAK_.2	ISMLYMAK	A0MZ66	90775.7	92716.1	87794.3
_EQAIGEYEDLRAENQK_.3	EQAIGEYEDLRAENQK	A0MZ66	56279.5	53377.6	56284.8
_EQAIGEYEDLRAENQK_.2	EQAIGEYEDLRAENQK	A0MZ66	10570.4	14531.3	12394.6
_HSVDELQK_.2	HSVDELQK	A0MZ66	60237	58802.6	61881.6
_EQAIGEYEDLR_.2	EQAIGEYEDLR	A0MZ66	58984.8	60613.8	57758.3
_VTAEADSSSPTGILATSESK_.2	VTAEADSSSPTGILATSESK	A0MZ66	43013.4	37972.1	42259.5
_KILAIELENLK_.3	KILAIELENLK	A0MZ66	24617.4	23176.2	23374.7
_KILAIELENLK_.2	KILAIELENLK	A0MZ66	Filtered	110518	4555.69
_TLEAEFNSPSPPTPEPGEGPR_.2	TLEAEFNSPSPPTPEPGEGPR	A0MZ66	110919	267631	Filtered
_ATQPETTEEVTDLKR_.3	ATQPETTEEVTDLKR	A0MZ66	92052.2	87625.3	79392
_ATQPETTEEVTDLKR_.2	ATQPETTEEVTDLKR	A0MZ66	Filtered	Filtered	6394.1
_AESFAQEMFIEQNK_.2	AESFAQEMFIEQNK	A0MZ66	Filtered	92983.4	88858.7
_KLEEFQK_.2	KLEEFQK	A0MZ66	Filtered	110063	68148.9
_KLEGC[Carbamidomethyl (C)]TSSK_.2	KLEGCTSSK	A0MZ66	Filtered	61909.8	37150.2
_SLDPENSETELER_.2	SLDPENSETELER	A0MZ66	18647.6	Filtered	18591.1
_GVHLRPVNQTAR_.3	GVHLRPVNQTAR	A0MZ66	33518.6	41346.3	39401.6
_VKELEEQLENETLHK_.3	VKELEEQLENETLHK	A0MZ66	32896.4	41749.9	32861.7
_LFDNTVGAYR_.2	LFDNTVGAYR	A0PJW6	190952	189159	196687
_DGHPVVVNILIGR_.2	DGHPVVVNILIGR	A1L0T0	469924	469489	417844
_DGHPVVVNILIGR_.3	DGHPVVVNILIGR	A1L0T0	397057	400172	370207
_AAVETLGVPC[Carbamidomethyl (C)]FLGGMAR_.2	AAVETLGVPCFLGGMAR	A1L0T0	687607	663943	659985
_LVEGLQGQTWAPDWVEELR_.2	LVEGLQGQTWAPDWVEELR	A1L0T0	194373	167821	191268
_LVEGLQGQTWAPDWVEELR_.3	LVEGLQGQTWAPDWVEELR	A1L0T0	147898	141005	135517
_VLHDAQQQC[Carbamidomethyl (C)]R_.2	VLHDAQQQCR	A1L0T0	84273.6	84433.2	85478.4
_VLHDAQQQC[Carbamidomethyl (C)]R_.3	VLHDAQQQCR	A1L0T0	49139.8	44597.1	46706.6
_GALQAVDQLSLFR_.2	GALQAVDQLSLFR	A1L0T0	26184.1	114410	160141
_FIFTLVGGHISPLLVAC[Carbamidomethyl (C)]EK_.3	FIFTLVGGHISPLLVACEK	A1L0T0	23172.9	22663.8	23115.9
_AAMAAAQSGTPGPVFVELPVDVLYPYFMVQK_.3	AAMAAAQSGTPGPVFVELPVDVLYPYFMVQK	A1L0T0	10014.3	8012.53	5207.68
_GALQAVDQLSLFRPLC[Carbamidomethyl (C)]K_.3	GALQAVDQLSLFRPLCK	A1L0T0	228001	204194	201712
_GALQAVDQLSLFRPLC[Carbamidomethyl (C)]K_.2	GALQAVDQLSLFRPLCK	A1L0T0	43525.6	Filtered	44857.4
_HGGENVAAVLR_.2	HGGENVAAVLR	A1L0T0	101439	96510.9	93777
_HGGENVAAVLR_.3	HGGENVAAVLR	A1L0T0	41833.9	44217.3	Filtered
_KADVIVLAGTVC[Carbamidomethyl (C)]DFR_.3	KADVIVLAGTVCDFR	A1L0T0	39611.2	39015.5	38262.3
_KADVIVLAGTVC[Carbamidomethyl (C)]DFR_.2	KADVIVLAGTVCDFR	A1L0T0	54662.9	Filtered	78078.6
_EQVPSLGSNVAC[Carbamidomethyl (C)]GLAYTDYHK_.3	EQVPSLGSNVACGLAYTDYHK	A1L0T0	263052	320787	284019
_EQVPSLGSNVAC[Carbamidomethyl (C)]GLAYTDYHK_.2	EQVPSLGSNVACGLAYTDYHK	A1L0T0	37622.4	Filtered	Filtered
_LSGTVGVAAVTAGPGLTNTVTAVK_.3	LSGTVGVAAVTAGPGLTNTVTAVK	A1L0T0	49560.2	48954.6	46104.7
_LSGTVGVAAVTAGPGLTNTVTAVK_.2	LSGTVGVAAVTAGPGLTNTVTAVK	A1L0T0	Filtered	27334.8	Filtered
_VRDIVPTLR_.2	VRDIVPTLR	A1L0T0	13839.5	14989.4	Filtered
_IPVMALVGNDAGWTQISR_.2	IPVMALVGNDAGWTQISR	A1L0T0	63387.1	35441.7	Filtered
_IPVMALVGNDAGWTQISR_.3	IPVMALVGNDAGWTQISR	A1L0T0	27621	Filtered	Filtered
_NAQMAQSPILLLGGAASTLLQNR_.3	NAQMAQSPILLLGGAASTLLQNR	A1L0T0	37110.2	36525.4	33139.8
_LGLFYQLLHK_.3	LGLFYQLLHK	A1L0T0	20991.3	24604	24282.1
_RPLMVLGSQALLTPTSADK_.3	RPLMVLGSQALLTPTSADK	A1L0T0	Filtered	660700	584928
_SIVEDYLLK_.2	SIVEDYLLK	A1L390	73498.2	36618.2	37396.4
_SYYENAEHHDAGFSVR_.3	SYYENAEHHDAGFSVR	A1L390	Filtered	23771.9	16623.7
_VNVDIINFGEEEVNTEK_.2	VNVDIINFGEEEVNTEK	A2A3N6	158813	157683	149166
_TYAPVAFR_.2	TYAPVAFR	A2A3N6	93577.4	96428.3	97367
_IVVMNNLLPR_.2	IVVMNNLLPR	A2A3N6	Filtered	469465	173294
_EPLSSETQYSVDTR_.2	EPLSSETQYSVDTR	A2A3N6	21083.7	Filtered	19284.5
_LLGLAELLR_.2	LLGLAELLR	A2RRP1	86864.4	91166.9	87576.9
_AVQEDEVGVPGSNSADLLR_.2	AVQEDEVGVPGSNSADLLR	A2RRP1	40125.8	30874.9	38585.4
_GTDLEALLAIGK_.2	GTDLEALLAIGK	A2RRP1	21196.6	18670.9	20961.9
_LLDFTQAQILQGLR_.2	LLDFTQAQILQGLR	A2RRP1	Filtered	Filtered	37195.8
_PRPEQWK_.2	PRPEQWK	A2RUS2	117036	169990	169219
_VIALGLPVPR_.2	VIALGLPVPR	A3KMH1	132141	142873	134303
_NVLPVLNNLLENR_.2	NVLPVLNNLLENR	A3KMH1	60613.2	56477.4	61426.1
_LGHILVVDEADKAPTNVTC[Carbamidomethyl (C)]ILK_.3	LGHILVVDEADKAPTNVTCILK	A3KMH1	14046.7	13001.8	14311.3
_SSPLVNAALEGK_.2	SSPLVNAALEGK	A3KMH1	50148.7	Filtered	679419
_GPALINIQEYPIER_.2	GPALINIQEYPIER	A3KMH1	71303.2	83444.5	Filtered
_DGLIVYEDSPLVK_.2	DGLIVYEDSPLVK	A3KMH1	44634.1	Filtered	51670.9
_IGAVSAPIYNAHEK_.3	IGAVSAPIYNAHEK	A3KMH1	24129	22330.6	Filtered
_IGAVSAPIYNAHEK_.2	IGAVSAPIYNAHEK	A3KMH1	10560.2	Filtered	Filtered
_EILINTLHK_.2	EILINTLHK	A3KMH1	Filtered	24896.1	Filtered
_VVYASATGASEPR_.2	VVYASATGASEPR	A3KN83	145952	152125	159169
_NILVHSLNK_.2	NILVHSLNK	A3KN83	166321	146335	138071
_SELDVPVEILNITEK_.2	SELDVPVEILNITEK	A3KN83	109881	93885	101118
_LGIWGEGTPFR_.2	LGIWGEGTPFR	A3KN83	92313	79212.6	90605.8
_EFSDFIQAVER_.2	EFSDFIQAVER	A3KN83	55114.1	50264.1	96916.4
_HPDAVVETSSLSSVTPPDVWYK_.3	HPDAVVETSSLSSVTPPDVWYK	A3KN83	38444.4	34419.1	32030.8
_TLEALEEGGGELNDFVSTAK_.2	TLEALEEGGGELNDFVSTAK	A3KN83	31762.5	30079.4	26934.6
_NLC[Carbamidomethyl (C)]PVGSSKPTK_.2	NLCPVGSSKPTK	A3KN83	17409	18409.1	14963.3
_SNQVTAPEYVFLISELAGEQR_.2	SNQVTAPEYVFLISELAGEQR	A3KN83	37282.5	68974.3	Filtered
_RLESLGALTHGDR_.3	RLESLGALTHGDR	A3KN83	Filtered	11336.9	14744
_AIQQFGR_.2	AIQQFGR	A3KN83	Filtered	Filtered	71572.9
_TGLAVLELQNK_.2	TGLAVLELQNK	A3KN83	Filtered	Filtered	53453.6
_LFLVYRPNTGK_.2	LFLVYRPNTGK	A3KN83	Filtered	Filtered	21323.5
_FVAGVGANSK_.2	FVAGVGANSK	A4D1E9	57465	357548	44832.5
_TVEFQHIIPISAVTGEGIEELK_.3	TVEFQHIIPISAVTGEGIEELK	A4D1E9	85326.3	88209.8	84649.5
_LIADVGLVGFPNAGK_.2	LIADVGLVGFPNAGK	A4D1E9	83064.2	67792.6	49359.4
_ILVAQGGLGGK_.2	ILVAQGGLGGK	A4D1E9	51516	56725.3	45620.6
_LLTNFLPLK_.2	LLTNFLPLK	A4D1E9	52579.5	52318.3	45527.6
_DFLHLFEK_.2	DFLHLFEK	A4D1E9	16128.6	18927.2	18273.1
_PAIADYAFTTLKPELGK_.3	PAIADYAFTTLKPELGK	A4D1E9	23531.1	18186.7	Filtered
_IIHLDLK_.2	IIHLDLK	A4D1E9	117683	Filtered	Filtered
_TAFETIILLTK_.2	TAFETIILLTK	A4D1E9	Filtered	Filtered	5314
_LC[Carbamidomethyl (C)]YVALDFEQEMATVASSSSLEK_.2	LCYVALDFEQEMATVASSSSLEK	A5A3E0	986926	1.25895e+06	312082
_LC[Carbamidomethyl (C)]YVALDFEQEMATVASSSSLEK_.3	LCYVALDFEQEMATVASSSSLEK	A5A3E0	94696	Filtered	Filtered
_NLEFQGPLEISR_.2	NLEFQGPLEISR	A5D8V6	108346	121889	120172
_FSSALQPGTLLDLLQVEGMK_.2	FSSALQPGTLLDLLQVEGMK	A5D8V6	95236.2	73634.2	86807.1
_WVTLLQDWHVILPR_.3	WVTLLQDWHVILPR	A5PLL7	8917.64	9086.24	7509.06
_WGAQHAGAR_.2	WGAQHAGAR	A5PLL7	20115.9	Filtered	25291.3
_RLEDLIQGLTGEKPR_.3	RLEDLIQGLTGEKPR	A5PLL7	86683.8	104312	85666.1
_SLDLIESLLR_.2	SLDLIESLLR	A5YKK6	395772	491502	434506
_SPVTFLSDLR_.2	SPVTFLSDLR	A5YKK6	401928	400445	408200
_NLILSAFPR_.2	NLILSAFPR	A5YKK6	412536	403224	381430
_ILPDSGGVAK_.2	ILPDSGGVAK	A5YKK6	308746	321888	317070
_LATEFELR_.2	LATEFELR	A5YKK6	203079	197603	206299
_ILDVAQDLK_.2	ILDVAQDLK	A5YKK6	203487	198898	189386
_NSFASALR_.2	NSFASALR	A5YKK6	197048	181934	199183
_SLLLEAYVK_.2	SLLLEAYVK	A5YKK6	176222	171176	162175
_IVEPPENIQEK_.2	IVEPPENIQEK	A5YKK6	163816	165594	167741
_AVQELVHPVVDR_.3	AVQELVHPVVDR	A5YKK6	93392.6	111892	98065.7
_AVQELVHPVVDR_.2	AVQELVHPVVDR	A5YKK6	67819.5	60859.4	58594.8
_DAIAALGLLQK_.2	DAIAALGLLQK	A5YKK6	147292	167547	168901
_YLFLNAIANQLR_.2	YLFLNAIANQLR	A5YKK6	150196	158627	158287
_NLFEEYR_.2	NLFEEYR	A5YKK6	160293	158881	145972
_EVTYELDHPGFQIR_.3	EVTYELDHPGFQIR	A5YKK6	90198.2	100862	91011.2
_EVTYELDHPGFQIR_.2	EVTYELDHPGFQIR	A5YKK6	45533.5	62146.2	42555.9
_SLLEVVVLSR_.2	SLLEVVVLSR	A5YKK6	147697	135160	130700
_NLDEQLSAPK_.2	NLDEQLSAPK	A5YKK6	130115	128601	141137
_ELNPSLNFK_.2	ELNPSLNFK	A5YKK6	108095	109024	116511
_YNVEAVELLIR_.2	YNVEAVELLIR	A5YKK6	111753	107645	105625
_LAEVGQYEQVK_.2	LAEVGQYEQVK	A5YKK6	107652	103811	106025
_EWVNLYHSAAAGR_.3	EWVNLYHSAAAGR	A5YKK6	68205.1	70893.5	64924.9
_EWVNLYHSAAAGR_.2	EWVNLYHSAAAGR	A5YKK6	34947.7	37468	36918.1
_GAFGVGQEQIDAFLK_.2	GAFGVGQEQIDAFLK	A5YKK6	85480.4	92468.8	86235.2
_SNYEAMIDR_.2	SNYEAMIDR	A5YKK6	93685.6	78506.9	82136.9
_AAANFSDR_.2	AAANFSDR	A5YKK6	84126.9	86841.2	56957.4
_LIALLVK_.2	LIALLVK	A5YKK6	85841.6	70319	70423
_GLGMEVFPVDLIYRPWK_.3	GLGMEVFPVDLIYRPWK	A5YKK6	70147.3	68882.9	70956.3
_GQQELLYVVPFVAK_.2	GQQELLYVVPFVAK	A5YKK6	64187.7	66104.8	70719.4
_EPLLMSISTNLK_.2	EPLLMSISTNLK	A5YKK6	60533.3	59068.3	61517.3
_DFALDSEESR_.2	DFALDSEESR	A5YKK6	58718.6	59168.6	51016.8
_SLKPAPHLFAQLSK_.3	SLKPAPHLFAQLSK	A5YKK6	42340.4	42594	37902.9
_KDFALDSEESR_.2	KDFALDSEESR	A5YKK6	23057.6	24725.9	16992.4
_GFAAQFIK_.2	GFAAQFIK	A5YKK6	20954	21322.6	21932.6
_GLHNVVYGIQR_.2	GLHNVVYGIQR	A5YKK6	51634.6	45768.2	53826.7
_GLHNVVYGIQR_.3	GLHNVVYGIQR	A5YKK6	Filtered	85514.4	179717
_TVTVTRPTGVSFK_.3	TVTVTRPTGVSFK	A5YKK6	67885.3	65080.8	63205.8
_TVTVTRPTGVSFK_.2	TVTVTRPTGVSFK	A5YKK6	Filtered	Filtered	65791.2
_ASQQEIQHIVNR_.3	ASQQEIQHIVNR	A5YKK6	46603.4	53107.6	35084.2
_ASQQEIQHIVNR_.2	ASQQEIQHIVNR	A5YKK6	Filtered	16617.1	Filtered
_AYGSPWC[Carbamidomethyl (C)]NK_.2	AYGSPWCNK	A5YKK6	71791.3	Filtered	61349.1
_EIDDEANSYFQR_.2	EIDDEANSYFQR	A5YKK6	48567.8	Filtered	44207.1
_THSGLTDGIPLQSISAPGSGIWSDGK_.3	THSGLTDGIPLQSISAPGSGIWSDGK	A5YKK6	Filtered	38691.9	46781.5
_VSIEPNFHSLYSNFLDTLK_.3	VSIEPNFHSLYSNFLDTLK	A5YKK6	Filtered	35644.1	37525.9
_NKPILHTDLDVK_.3	NKPILHTDLDVK	A5YKK6	76509.2	79570.9	65857.3
_NLALDINELKPGNLLK_.3	NLALDINELKPGNLLK	A5YKK6	45949	52875.2	55695.1
_SVAHVTEADLFHTIETLMR_.3	SVAHVTEADLFHTIETLMR	A5YKK6	34901.5	36512.3	36108.4
_ILTNFTGVMPPQFK_.2	ILTNFTGVMPPQFK	A5YKK6	Filtered	64800	Filtered
_IAMTTC[Carbamidomethyl (C)]EQIVR_.2	IAMTTCEQIVR	A5YKK6	Filtered	37714.7	Filtered
_LFQSVAQC[Carbamidomethyl (C)]C[Carbamidomethyl (C)]MGQK_.2	LFQSVAQCCMGQK	A5YKK6	Filtered	Filtered	1305.09
_IPVIIER_.2	IPVIIER	A6NCE7;Q9GZQ8	1.07147e+06	1.09171e+06	1.08328e+06
_FLVPDHVNMSELIK_.3	FLVPDHVNMSELIK	A6NCE7;Q9GZQ8	240288	248900	250161
_FLVPDHVNMSELIK_.2	FLVPDHVNMSELIK	A6NCE7;Q9GZQ8	72204.9	60328.7	55605.6
_FLQEQNK_.2	FLQEQNK	A6NCW0;A8MUK1;C9J2P7;C9JJH3;C9JLJ4;C9JPN9;C9JVI0;D6R901;D6R9N7;D6RA61;D6RBQ6;D6RCP7;D6RJB6;Q0WX57;Q7RTZ2	210594	57764.4	9118015
_GETAVPGAPEALR_.2	GETAVPGAPEALR	A6NDG6	802958	717304	765813
_FIAGTGC[Carbamidomethyl (C)]LVR_.2	FIAGTGCLVR	A6NDG6	555219	581666	562460
_LDTDILLGATC[Carbamidomethyl (C)]GLK_.2	LDTDILLGATCGLK	A6NDG6	231259	274342	264997
_LGFITNNSSK_.2	LGFITNNSSK	A6NDG6	242324	249776	246349
_TILTLTGVSTLGDVK_.2	TILTLTGVSTLGDVK	A6NDG6	221720	226806	229445
_TILTLTGVSTLGDVK_.3	TILTLTGVSTLGDVK	A6NDG6	16308.8	15045.9	16249.3
_FIFDC[Carbamidomethyl (C)]VSQEYGINPER_.2	FIFDCVSQEYGINPER	A6NDG6	193136	177352	186404
_YLQQPGC[Carbamidomethyl (C)]LLVGTNMDNR_.2	YLQQPGCLLVGTNMDNR	A6NDG6	41566.3	51407.7	51336.5
_AVVVGFDPHFSYMK_.3	AVVVGFDPHFSYMK	A6NDG6	47936.8	56485.8	38777.3
_NNQESDC[Carbamidomethyl (C)]VSK_.2	NNQESDCVSK	A6NDG6	31707.2	33171.8	32242.5
_LAGAPAPK_.2	LAGAPAPK	A6NDG6	Filtered	317416	309951
_LGFGGPAGPGASLEVFGTAYC[Carbamidomethyl (C)]TALYLR_.3	LGFGGPAGPGASLEVFGTAYCTALYLR	A6NDG6	33072	32531.7	29581.7
_LGFGGPAGPGASLEVFGTAYC[Carbamidomethyl (C)]TALYLR_.2	LGFGGPAGPGASLEVFGTAYCTALYLR	A6NDG6	Filtered	26619.9	Filtered
_ELISFLSEPEILVK_.2	ELISFLSEPEILVK	A6NDU8	243893	284357	283194
_HC[Carbamidomethyl (C)]NLLGDELLEC[Carbamidomethyl (C)]LSWR_.3	HCNLLGDELLECLSWR	A6NDU8	96956.4	106340	117676
_YVSVC[Carbamidomethyl (C)]EGPLK_.2	YVSVCEGPLK	A6NDU8	59930.7	56652.3	60248.4
_YVSVC[Carbamidomethyl (C)]EGPLKEQEWNTTNAK_.3	YVSVCEGPLKEQEWNTTNAK	A6NDU8	41657.9	35580.9	39452.9
_GALLYMYC[Carbamidomethyl (C)]HSLTK_.2	GALLYMYCHSLTK	A6NDU8	Filtered	20210.4	Filtered
_TGELYTWGWGK_.2	TGELYTWGWGK	A6NED2	140280	143271	145521
_NLAEDGETVAR_.2	NLAEDGETVAR	A6NED2	92647.4	94454.9	116826
_LPLLPC[Carbamidomethyl (C)]AR_.2	LPLLPCAR	A6NED2	93614.1	89740.2	97076.1
_AGPGPEALLQVWAAESALR_.2	AGPGPEALLQVWAAESALR	A6NED2	36840.6	49364.2	48512.6
_AGPGPEALLQVWAAESALR_.3	AGPGPEALLQVWAAESALR	A6NED2	41896.1	41300.1	41287.7
_YGQLGHEDTTSLDRPR_.3	YGQLGHEDTTSLDRPR	A6NED2	24021.2	21895.2	21500.6
_APFYRPLAPELR_.3	APFYRPLAPELR	A6NED2	138229	134388	140557
_AVTC[Carbamidomethyl (C)]GPWNTYVYAVEK_.2	AVTCGPWNTYVYAVEK	A6NED2	Filtered	58666.8	Filtered
_SFGGGTGSGFTSLLMER_.2	SFGGGTGSGFTSLLMER	A6NHL2	136861	133376	132588
_LAEQC[Carbamidomethyl (C)]GGLQGFLIFRSFGGGTGSGFTSLLMER_.3	LAEQCGGLQGFLIFRSFGGGTGSGFTSLLMER	A6NHL2	Filtered	Filtered	16433.4
_EAIYSGYIR_.2	EAIYSGYIR	A6NHR9	857238	734997	775056
_IKPPTPAVSNVR_.3	IKPPTPAVSNVR	A6NHR9	478665	395475	411121
_IKPPTPAVSNVR_.2	IKPPTPAVSNVR	A6NHR9	84776.3	103334	83017.2
_LLLIDWPELK_.2	LLLIDWPELK	A6NHR9	355557	321560	296560
_FVITTTSR_.2	FVITTTSR	A6NHR9	242851	247052	254019
_ANLGVFSVFAPR_.2	ANLGVFSVFAPR	A6NHR9	226894	225697	224043
_FSFGLLDLPFR_.2	FSFGLLDLPFR	A6NHR9	201866	218818	193952
_TLPLFYGSIVR_.2	TLPLFYGSIVR	A6NHR9	188798	195391	187758
_SIIEGPIIK_.2	SIIEGPIIK	A6NHR9	203545	184884	182297
_LQIFSVEGQK_.2	LQIFSVEGQK	A6NHR9	150839	150488	155020
_FIPGPPGNK_.2	FIPGPPGNK	A6NHR9	140051	134236	145753
_GLAPIEC[Carbamidomethyl (C)]YNR_.2	GLAPIECYNR	A6NHR9	119325	111607	132884
_AHVEGDGVVEGIIR_.3	AHVEGDGVVEGIIR	A6NHR9	119175	118946	121225
_DSTEYFIVFEPR_.2	DSTEYFIVFEPR	A6NHR9	101721	100796	108821
_LLPSSHVAR_.2	LLPSSHVAR	A6NHR9	107001	101724	100853
_SLNSDISYFGVGGK_.2	SLNSDISYFGVGGK	A6NHR9	86369	85093.8	89579.4
_ISGALFTNDK_.2	ISGALFTNDK	A6NHR9	85681.7	85323	74632.2
_DLNSQLEYLR_.2	DLNSQLEYLR	A6NHR9	72853	83275.4	79193.6
_LIPYTSVEDFDWC[Carbamidomethyl (C)]TPPK_.2	LIPYTSVEDFDWCTPPK	A6NHR9	66227.4	80001.8	70802.4
_VNWTPEINK_.2	VNWTPEINK	A6NHR9	55460.3	51736	62515.3
_TTFQENTQSISVR_.2	TTFQENTQSISVR	A6NHR9	49251.4	48617.3	46746.9
_IAHLAQIEDDR_.2	IAHLAQIEDDR	A6NHR9	38489.7	49702.6	50714.7
_SLFEASQQLLNEMK_.2	SLFEASQQLLNEMK	A6NHR9	42391.8	46103.3	41629.4
_GSNEEDTDTPLFIGK_.2	GSNEEDTDTPLFIGK	A6NHR9	27937.1	29367.4	57113.3
_AC[Carbamidomethyl (C)]VC[Carbamidomethyl (C)]QTLGISPEEK_.2	ACVCQTLGISPEEK	A6NHR9	22123.6	21070.9	29916.8
_ITHC[Carbamidomethyl (C)]PTLLTR_.3	ITHCPTLLTR	A6NHR9	73633.2	90342.8	90996
_ITHC[Carbamidomethyl (C)]PTLLTR_.2	ITHCPTLLTR	A6NHR9	245284	Filtered	Filtered
_GVITRPDLPSKK_.3	GVITRPDLPSKK	A6NHR9	43684.4	Filtered	36573.7
_LYFKPIGDPVFAR_.3	LYFKPIGDPVFAR	A6NHR9	32322.4	32209.8	Filtered
_LQVVLNESNADTYAGRPLPSK_.3	LQVVLNESNADTYAGRPLPSK	A6NHR9	16922.4	Filtered	23658
_KQELDEHEK_.2	KQELDEHEK	A6NHR9	2375.91	9619.65	Filtered
_YHPFLYDR_.3	YHPFLYDR	A6NHR9	46149.4	38842.2	175172
_IDFLPHYDTLVK_.3	IDFLPHYDTLVK	A6NHR9	79651.8	72474.9	72728.4
_IHNIDIPTTQQVPHIEALLK_.3	IHNIDIPTTQQVPHIEALLK	A6NHR9	53919	54566.4	55163.9
_FLHHLIIEEK_.3	FLHHLIIEEK	A6NHR9	Filtered	36426.9	42402.4
_FLHHLIIEEK_.2	FLHHLIIEEK	A6NHR9	14595.9	Filtered	Filtered
_LSTSGNRPPANAETFSC[Carbamidomethyl (C)]NK_.3	LSTSGNRPPANAETFSCNK	A6NHR9	Filtered	47892.6	45763.6
_TNILNSEQVIVEVLPNQPVK_.2	TNILNSEQVIVEVLPNQPVK	A6NHR9	Filtered	30290.2	Filtered
_TLEPYILPFMFYNDVK_.2	TLEPYILPFMFYNDVK	A6NHR9	Filtered	10709.8	Filtered
_YQFTPAFLR_.2	YQFTPAFLR	A6NIH7	118675	152047	108052
_AAAAASAAGPGGLVAGK_.2	AAAAASAAGPGGLVAGK	A6NIH7	86378.5	Filtered	58364.1
_AAAAASAAGPGGLVAGKEEK_.3	AAAAASAAGPGGLVAGKEEK	A6NIH7	Filtered	12807.4	12993
_VTENYLC[Carbamidomethyl (C)]KPEDNIYSIDFTR_.3	VTENYLCKPEDNIYSIDFTR	A6NIH7	29661.6	27601.6	35845.6
_NTC[Carbamidomethyl (C)]EHIYEFPQLSEDVIR_.3	NTCEHIYEFPQLSEDVIR	A6NIH7	Filtered	36044.1	Filtered
_KTPVPGK_.2	KTPVPGK	A6NIZ1	422584	561699	526241
_VKDTDDVPMILVGNK_.3	VKDTDDVPMILVGNK	A6NIZ1	115216	115538	121318
_VKDTDDVPMILVGNK_.2	VKDTDDVPMILVGNK	A6NIZ1	37866.4	45234.3	40925
_AEVASFVADR_.2	AEVASFVADR	A6NKF1	101236	97424.1	Filtered
_YLAGEVAESADIAR_.2	YLAGEVAESADIAR	A6NKF1	Filtered	32718.7	82670.3
_DLC[Carbamidomethyl (C)]QAHGLPLDGEER_.3	DLCQAHGLPLDGEER	A6NKF1	23599	23376.8	Filtered
_ALLALPIRPATR_.3	ALLALPIRPATR	A6ZKI3	96814.4	89026.8	100050
_ESPLLNDYR_.2	ESPLLNDYR	A6ZKI3	46306.6	47156.7	47853.7
_GREPEGVWNLLSIVR_.3	GREPEGVWNLLSIVR	A7E2V4	11486.5	14068.8	12578.6
_NAITSSYSSTR_.2	NAITSSYSSTR	A8CG34;Q96HA1	111413	93985.9	108085
_IGIFESPTGTGK_.2	IGIFESPTGTGK	A8MPP1;Q92771;Q96FC9	47079.3	43850.2	Filtered
_VSGDALQLMVELLK_.2	VSGDALQLMVELLK	A8MT69	6107.61	6194.49	5180.65
_HVQGILR_.2	HVQGILR	A8MWD9;P62308	4.67759e+06	4586467	4742658
_GNSIIMLEALER_.2	GNSIIMLEALER	A8MWD9;P62308	2.24204e+06	2.32086e+06	2.35663e+06
_GNSIIMLEALERV_.2	GNSIIMLEALERV	A8MWD9;P62308	657542	707992	718129
_LANFASLSDLHK_.3	LANFASLSDLHK	A8MXV4	27686.3	28237.6	27314.4
_SADWLGLFAPHHGPPR_.3	SADWLGLFAPHHGPPR	A8MXV4	12198.5	Filtered	9946.22
_TDNTGTLPEDVAFR_.2	TDNTGTLPEDVAFR	A8MXV4	Filtered	13021.6	Filtered
_LFEWVVNR_.2	LFEWVVNR	B0I1T2	369144	371138	368768
_VIGFSPEEVESVHR_.3	VIGFSPEEVESVHR	B0I1T2	302766	300538	300080
_VAAMGALQGLR_.2	VAAMGALQGLR	B0I1T2	187882	196803	202977
_AHLAELQR_.2	AHLAELQR	B0I1T2	186734	179671	187735
_VGELVGVLAAHC[Carbamidomethyl (C)]QGEGR_.3	VGELVGVLAAHCQGEGR	B0I1T2	145907	152435	152285
_VGELVGVLAAHC[Carbamidomethyl (C)]QGEGR_.2	VGELVGVLAAHCQGEGR	B0I1T2	29407.2	27097.3	25454
_HQVAYLGLLENVR_.3	HQVAYLGLLENVR	B0I1T2	153735	155968	146470
_HQVAYLGLLENVR_.2	HQVAYLGLLENVR	B0I1T2	21211.9	18711.9	25609.6
_GSFTLLWPSR_.2	GSFTLLWPSR	B0I1T2	181800	160735	171999
_YMDINFDFK_.2	YMDINFDFK	B0I1T2	140081	136342	125056
_ALLLTDQHLYK_.3	ALLLTDQHLYK	B0I1T2	69498.9	67540.9	72314.7
_ALLLTDQHLYK_.2	ALLLTDQHLYK	B0I1T2	49850	48978	42900.6
_DYLSSATDNPTASSLFAQR_.2	DYLSSATDNPTASSLFAQR	B0I1T2	89427.1	98309.3	95398.8
_INSVMEPR_.2	INSVMEPR	B0I1T2	89408.8	92190	89897.7
_DFLFQDFK_.2	DFLFQDFK	B0I1T2	91912.7	86956.2	84422.1
_GQDDLVVC[Carbamidomethyl (C)]LHR_.2	GQDDLVVCLHR	B0I1T2	85182.3	89604.6	81514.6
_NFHAFYQLLR_.2	NFHAFYQLLR	B0I1T2	47093.7	50111.4	51035.7
_NFHAFYQLLR_.3	NFHAFYQLLR	B0I1T2	27801.4	31551.5	27900
_GHTAAEASYAR_.2	GHTAAEASYAR	B0I1T2	52563.5	61899.6	45072.6
_DLVWPLPPAVLQPFQDTC[Carbamidomethyl (C)]HALFC[Carbamidomethyl (C)]R_.3	DLVWPLPPAVLQPFQDTCHALFCR	B0I1T2	37836.3	36223.6	34960.6
_LIPIIVLLLQK_.2	LIPIIVLLLQK	B0I1T2	11244.1	11998.8	12862.8
_LLYNSTDPTLR_.2	LLYNSTDPTLR	B0I1T2	Filtered	79849.8	79564.2
_GDPIGGHIHSYLLEK_.3	GDPIGGHIHSYLLEK	B0I1T2	30133.8	Filtered	22719.9
_EGLAVAEEALVDHVAELTATPR_.3	EGLAVAEEALVDHVAELTATPR	B0I1T2	332971	313799	307071
_LISVEPRPEQPEPDFR_.3	LISVEPRPEQPEPDFR	B0I1T2	182192	184424	179852
_RPLTAGTLFK_.2	RPLTAGTLFK	B0I1T2	128508	127979	116301
_AAVSALLEQHGLQGDVAFGHSK_.3	AAVSALLEQHGLQGDVAFGHSK	B0I1T2	54624.1	52517.2	60312.4
_ELYERPPHLYAVANAAYK_.3	ELYERPPHLYAVANAAYK	B0I1T2	35169.9	31628.4	30083.4
_HYAGDVTYSVEGFIDK_.3	HYAGDVTYSVEGFIDK	B0I1T2	27016.5	4055.47	Filtered
_HYAGDVTYSVEGFIDK_.2	HYAGDVTYSVEGFIDK	B0I1T2	Filtered	35269	Filtered
_ELLGQGLLLR_.2	ELLGQGLLLR	B5ME19;Q99613	1.33378e+06	1.48256e+06	1.4651e+06
_GC[Carbamidomethyl (C)]ILTLVER_.2	GCILTLVER	B5ME19;Q99613	1.4555e+06	1364208	1.4067e+06
_FEELTNLIR_.2	FEELTNLIR	B5ME19;Q99613	1.4357e+06	1254313	1.49346e+06
_KIQEESLR_.2	KIQEESLR	B5ME19;Q99613	962340	913722	974063
_LGSLVENNER_.2	LGSLVENNER	B5ME19;Q99613	795082	824287	810543
_VWDLFPEADKVR_.3	VWDLFPEADKVR	B5ME19;Q99613	417576	415900	416491
_VWDLFPEADKVR_.2	VWDLFPEADKVR	B5ME19;Q99613	187901	190869	182675
_DFESHITSYK_.2	DFESHITSYK	B5ME19;Q99613	321841	315750	331331
_DFESHITSYK_.3	DFESHITSYK	B5ME19;Q99613	244565	246725	249789
_DAHNALLDIQSSGR_.3	DAHNALLDIQSSGR	B5ME19;Q99613	357279	347733	353428
_DAHNALLDIQSSGR_.2	DAHNALLDIQSSGR	B5ME19;Q99613	182920	189843	200330
_SIVDKEGVPR_.3	SIVDKEGVPR	B5ME19;Q99613	331172	323150	340418
_SIVDKEGVPR_.2	SIVDKEGVPR	B5ME19;Q99613	146960	156223	145917
_VWDLFPEADK_.2	VWDLFPEADK	B5ME19;Q99613	461468	446389	437524
_GTEITHAVVIK_.2	GTEITHAVVIK	B5ME19;Q99613	270999	302103	276103
_GTEITHAVVIK_.3	GTEITHAVVIK	B5ME19;Q99613	137998	140260	146159
_LNEILQAR_.2	LNEILQAR	B5ME19;Q99613	389364	383558	386811
_TC[Carbamidomethyl (C)]HSFIINEK_.3	TCHSFIINEK	B5ME19;Q99613	190896	184756	210994
_TC[Carbamidomethyl (C)]HSFIINEK_.2	TCHSFIINEK	B5ME19;Q99613	138148	155886	165316
_TMVQLGIC[Carbamidomethyl (C)]AFR_.2	TMVQLGICAFR	B5ME19;Q99613	338635	332394	316850
_AKELLGQGLLLR_.3	AKELLGQGLLLR	B5ME19;Q99613	170839	193987	182408
_AKELLGQGLLLR_.2	AKELLGQGLLLR	B5ME19;Q99613	123804	128275	128173
_KLNEILQAR_.2	KLNEILQAR	B5ME19;Q99613	203459	200154	209246
_KLNEILQAR_.3	KLNEILQAR	B5ME19;Q99613	105614	87351.1	85199.7
_MDEEFTK_.2	MDEEFTK	B5ME19;Q99613	250556	252000	234678
_ILHTYYK_.2	ILHTYYK	B5ME19;Q99613	240818	220690	254035
_SEAPSGESR_.2	SEAPSGESR	B5ME19;Q99613	142040	148927	159822
_SEQDQAENEGEDSAVLMER_.2	SEQDQAENEGEDSAVLMER	B5ME19;Q99613	89227.5	97770.1	130876
_EHVVAASK_.2	EHVVAASK	B5ME19;Q99613	88974.9	75374.8	67861.1
_NQEQEKVER_.2	NQEQEKVER	B5ME19;Q99613	70303.3	73393.8	75342.8
_GTEITHAVVIKK_.3	GTEITHAVVIKK	B5ME19;Q99613	47534.2	46427.2	47249.7
_GTEITHAVVIKK_.2	GTEITHAVVIKK	B5ME19;Q99613	6803.55	7295.11	7912.61
_DKRFEELTNLIR_.3	DKRFEELTNLIR	B5ME19;Q99613	27379.8	27968.8	25864.9
_KSEAPSGESR_.2	KSEAPSGESR	B5ME19;Q99613	Filtered	38012.4	47082.6
_ILADLEDYLNELWEDKEGK_.3	ILADLEDYLNELWEDKEGK	B5ME19;Q99613	Filtered	21856.9	32165.5
_TEPTAQQNLALQLAEK_.2	TEPTAQQNLALQLAEK	B5ME19;Q99613	388400	386708	399779
_MIINEELMASLDQPTQTVVMHR_.3	MIINEELMASLDQPTQTVVMHR	B5ME19;Q99613	34531.3	Filtered	Filtered
_NVTDTDILALER_.2	NVTDTDILALER	B7ZAQ6;P0CG08	154960	148740	147227
_HGILSIEQLISR_.2	HGILSIEQLISR	B7ZAQ6;P0CG08	21208.6	21651.2	24546.9
_SVTTSASGSENLTLIQQEVDALEELSR_.3	SVTTSASGSENLTLIQQEVDALEELSR	B7ZAQ6;P0CG08	16801.3	Filtered	Filtered
_MIASQVVDINLAAEPK_.2	MIASQVVDINLAAEPK	B7ZW38;O60812;P0DMR1	94151.2	80530	85417.7
_MIASQVVDINLAAEPK_.3	MIASQVVDINLAAEPK	B7ZW38;O60812;P0DMR1	37950.4	Filtered	Filtered
_YVFLDPLAGAVTK_.2	YVFLDPLAGAVTK	C4AMC7;Q6VEQ5;Q9NQA3	379964	341750	336070
_GPGAGEGPGGAFAR_.2	GPGAGEGPGGAFAR	C4AMC7;Q6VEQ5;Q9NQA3	116850	117596	111086
_LFDAPLSISK_.2	LFDAPLSISK	C4AMC7;Q6VEQ5;Q9NQA3	70055.8	70944.2	66616.4
_LLNKPGLK_.2	LLNKPGLK	C9JRZ8	95328.5	90332.1	91339.5
_KLEEIKK_.2	KLEEIKK	E0CX11;Q5SZL2	90069.9	85048	71838.1
_SPASDTYIVFGEAK_.2	SPASDTYIVFGEAK	E9PAV3;Q13765	3.50156e+06	3601740	3365737
_SPASDTYIVFGEAK_.3	SPASDTYIVFGEAK	E9PAV3;Q13765	384305	339220	316734
_NILFVITKPDVYK_.2	NILFVITKPDVYK	E9PAV3;Q13765	1.89055e+06	1.75201e+06	1.64185e+06
_NILFVITKPDVYK_.3	NILFVITKPDVYK	E9PAV3;Q13765	1.19141e+06	1.2413e+06	1.13072e+06
_IEDLSQQAQLAAAEK_.2	IEDLSQQAQLAAAEK	E9PAV3;Q13765	1.40438e+06	1.40403e+06	1.39002e+06
_IEDLSQQAQLAAAEK_.3	IEDLSQQAQLAAAEK	E9PAV3;Q13765	77100.8	75766.4	74973.7
_NNSNDIVNAIMELTM_.2	NNSNDIVNAIMELTM	E9PAV3;Q13765	14495.4	15237.8	13279.5
_ALKNNSNDIVNAIMELTM_.2	ALKNNSNDIVNAIMELTM	E9PAV3;Q13765	6169.72	Filtered	3309.08
_DIELVMSQANVSR_.2	DIELVMSQANVSR	E9PAV3;Q13765	2.47057e+06	2.5986e+06	2580926
_SKNILFVITKPDVYK_.3	SKNILFVITKPDVYK	E9PAV3;Q13765	24058.7	26247.2	27283.9
_VVGAVIDQGLITR_.2	VVGAVIDQGLITR	E9PRG8	754441	810810	775012
_DYLQLLR_.2	DYLQLLR	L0R6Q1	273157	259408	268641
_GFLAGYVVAK_.2	GFLAGYVVAK	L0R6Q1	220297	211247	226287
_LKDLAFLK_.2	LKDLAFLK	L0R6Q1	122770	117134	115050
_RVEDEVNSGVGQDGSLLSSPFLK_.3	RVEDEVNSGVGQDGSLLSSPFLK	L0R6Q1	80325.9	83731.6	82931.8
_EAVLSLYR_.2	EAVLSLYR	L0R8F8	143322	134383	141024
_YTDRDFYFASIR_.3	YTDRDFYFASIR	L0R8F8	74446.8	65918	71024.4
_ALINSPEGAVGR_.2	ALINSPEGAVGR	O00115	410744	400048	405318
_YLDESSGGWR_.2	YLDESSGGWR	O00115	316759	353436	318045
_AFQPLVK_.2	AFQPLVK	O00115	154416	166692	152387
_GPWTC[Carbamidomethyl (C)]VGDMNR_.2	GPWTCVGDMNR	O00115	77980.4	81726.9	78952.4
_GGGTLC[Carbamidomethyl (C)]AQLPALWK_.2	GGGTLCAQLPALWK	O00115	70463.9	66115.3	67305
_TIISLDTSQMNR_.2	TIISLDTSQMNR	O00116	2.12667e+06	2.12637e+06	2112942
_IPDIVLWPTC[Carbamidomethyl (C)]HDDVVK_.3	IPDIVLWPTCHDDVVK	O00116	290363	301643	277538
_IPDIVLWPTC[Carbamidomethyl (C)]HDDVVK_.2	IPDIVLWPTCHDDVVK	O00116	62589.6	77656.3	78997.6
_NIYGNIEDLVVHIK_.3	NIYGNIEDLVVHIK	O00116	288718	265927	285863
_NIYGNIEDLVVHIK_.2	NIYGNIEDLVVHIK	O00116	69091.8	61673.9	59599.2
_ASLNPSDTPPSVVNEDFLHDLK_.3	ASLNPSDTPPSVVNEDFLHDLK	O00116	145139	151638	141356
_ASLNPSDTPPSVVNEDFLHDLK_.2	ASLNPSDTPPSVVNEDFLHDLK	O00116	81894.8	89552.7	67972.1
_IRPVPEYQK_.3	IRPVPEYQK	O00116	147083	134886	140746
_IRPVPEYQK_.2	IRPVPEYQK	O00116	66945.6	71577.5	69792.8
_GVQFAPFSTC[Carbamidomethyl (C)]R_.2	GVQFAPFSTCR	O00116	164946	160533	155344
_FKGFDPNQLSVATLLFEGDREK_.3	FKGFDPNQLSVATLLFEGDREK	O00116	124355	122543	132633
_ETNISYSQEADDR_.2	ETNISYSQEADDR	O00116	71746.7	80120.9	85355.1
_FGGLAAGEDNGQR_.2	FGGLAAGEDNGQR	O00116	68887	63872.4	71897.9
_YGSVAFPNFEQGVAC[Carbamidomethyl (C)]LR_.2	YGSVAFPNFEQGVACLR	O00116	70127	58719.5	62268.1
_GFDPNQLSVATLLFEGDREK_.3	GFDPNQLSVATLLFEGDREK	O00116	49476.3	52110.5	54733.8
_AHGHC[Carbamidomethyl (C)]LHEIFLLR_.3	AHGHCLHEIFLLR	O00116	21390.9	25602.7	22301.2
_KNIYGNIEDLVVHIK_.3	KNIYGNIEDLVVHIK	O00116	20501.1	21452.5	24256.7
_EWIQNTLGVNVEHK_.2	EWIQNTLGVNVEHK	O00116	12073.5	11332.1	16533.6
_IVNLAC[Carbamidomethyl (C)]K_.2	IVNLACK	O00116	Filtered	254795	265636
_RAASAATAAPTATPAAQESGTIPK_.3	RAASAATAAPTATPAAQESGTIPK	O00116	39072.8	38558	43635.9
_RAASAATAAPTATPAAQESGTIPK_.2	RAASAATAAPTATPAAQESGTIPK	O00116	Filtered	75320.4	Filtered
_YPLSGMGLPTFK_.2	YPLSGMGLPTFK	O00116	34733.4	35466.4	Filtered
_FKGFDPNQLSVATLLFEGDR_.3	FKGFDPNQLSVATLLFEGDR	O00116	9659.29	9819.09	Filtered
_AASAATAAPTATPAAQESGTIPK_.2	AASAATAAPTATPAAQESGTIPK	O00116	48988.5	46567.7	50422.1
_GFDPNQLSVATLLFEGDR_.2	GFDPNQLSVATLLFEGDR	O00116	293552	Filtered	Filtered
_DSFIGENSR_.2	DSFIGENSR	O00139	387431	382293	366864
_PLVETIFER_.2	PLVETIFER	O00139	356521	361402	372127
_FSLIDLAGNER_.2	FSLIDLAGNER	O00139	286217	296947	302203
_IDILTELR_.2	IDILTELR	O00139	266058	287408	266146
_YLENQTFR_.2	YLENQTFR	O00139	159757	148196	164202
_DLDVITIPSK_.2	DLDVITIPSK	O00139	118847	120712	120959
_LEGAEINK_.2	LEGAEINK	O00139	106909	107877	97150.2
_FTARPLVETIFER_.3	FTARPLVETIFER	O00139	93432.7	103038	87437.6
_AALQEEEQASK_.2	AALQEEEQASK	O00139	98573.4	87691.7	72652.6
_VFDLLNR_.2	VFDLLNR	O00139	56464.1	59427.4	56783.8
_SHAVFQIILR_.2	SHAVFQIILR	O00139	17391.8	19840.7	20967.9
_SHAVFQIILR_.3	SHAVFQIILR	O00139	17787.2	16786.2	16527.2
_GMATC[Carbamidomethyl (C)]FAYGQTGSGK_.2	GMATCFAYGQTGSGK	O00139	30137.8	29468.4	30990.9
_THTMGGDFSGK_.2	THTMGGDFSGK	O00139	17365.9	14512.7	15894.1
_GSLDYRPLTTADPIDEHR_.3	GSLDYRPLTTADPIDEHR	O00139	Filtered	26708	27584.4
_DFLLKPELLR_.2	DFLLKPELLR	O00148	9171463	9061098	8019530
_DFLLKPELLR_.3	DFLLKPELLR	O00148	6.99115e+06	7.22374e+06	7134048
_ILVATNLFGR_.2	ILVATNLFGR	O00148	13911874	13825056	14256122
_GLAITFVSDENDAK_.2	GLAITFVSDENDAK	O00148	4.94844e+06	4.99027e+06	4.98677e+06
_GSYVSIHSSGFR_.3	GSYVSIHSSGFR	O00148	3.09688e+06	3.05777e+06	3.04829e+06
_GSYVSIHSSGFR_.2	GSYVSIHSSGFR	O00148	1.85415e+06	1.90774e+06	1.88786e+06
_DVQEIFR_.2	DVQEIFR	O00148	4.61814e+06	4.64241e+06	4597030
_ILNDVQDR_.2	ILNDVQDR	O00148	1.8383e+06	1.84059e+06	1.82558e+06
_LTLHGLQQYYVK_.3	LTLHGLQQYYVK	O00148	732185	790631	787375
_LTLHGLQQYYVK_.2	LTLHGLQQYYVK	O00148	477261	488483	563683
_VSVFFGGLSIK_.2	VSVFFGGLSIK	O00148	1.19506e+06	1150288	1.15342e+06
_NC[Carbamidomethyl (C)]PHVVVGTPGR_.3	NCPHVVVGTPGR	O00148	861938	822056	835602
_NC[Carbamidomethyl (C)]PHVVVGTPGR_.2	NCPHVVVGTPGR	O00148	270423	272745	287248
_ELAFQISK_.2	ELAFQISK	O00148	1.00364e+06	1.01506e+06	1.00602e+06
_DIRPVC[Carbamidomethyl (C)]R_.2	DIRPVCR	O00148	974434	946133	969865
_MLEQLDMR_.2	MLEQLDMR	O00148	781466	795638	820416
_VNIVFNYDMPEDSDTYLHR_.3	VNIVFNYDMPEDSDTYLHR	O00148	435124	416110	422243
_VNIVFNYDMPEDSDTYLHR_.2	VNIVFNYDMPEDSDTYLHR	O00148	102890	171768	121049
_HFVLDEC[Carbamidomethyl (C)]DK_.2	HFVLDECDK	O00148	475153	479489	453617
_KDEEVLK_.2	KDEEVLK	O00148	285600	272679	286510
_KDEEVLKK_.2	KDEEVLKK	O00148	181250	202194	227101
_DEEVLKK_.2	DEEVLKK	O00148	157042	177926	169800
_AIVDC[Carbamidomethyl (C)]GFEHPSEVQHEC[Carbamidomethyl (C)]IPQAILGMDVLC[Carbamidomethyl (C)]QAK_.3	AIVDCGFEHPSEVQHECIPQAILGMDVLCQAK	O00148	154518	138750	144089
_RILVATNLFGR_.3	RILVATNLFGR	O00148	98113.4	92378.9	83276.8
_RILVATNLFGR_.2	RILVATNLFGR	O00148	5943.19	3969.94	5414.16
_YQQFKDFQR_.2	YQQFKDFQR	O00148	31866.2	34224.6	33801.4
_FMQDPMEVFVDDETK_.2	FMQDPMEVFVDDETK	O00148	Filtered	418899	431508
_RDVQEIFR_.2	RDVQEIFR	O00148	161663	170015	164471
_RDVQEIFR_.3	RDVQEIFR	O00148	Filtered	153668	Filtered
_FEVNVAELPEEIDISTYIEQSR_.3	FEVNVAELPEEIDISTYIEQSR	O00148	Filtered	44471.5	50261.8
_FEVNVAELPEEIDISTYIEQSR_.2	FEVNVAELPEEIDISTYIEQSR	O00148	Filtered	31806	33680.9
_KNC[Carbamidomethyl (C)]PHVVVGTPGR_.3	KNCPHVVVGTPGR	O00148	43039.4	Filtered	41137.2
_VTPPEGYEVVTVFPK_.2	VTPPEGYEVVTVFPK	O00151	676460	651167	596825
_DFEQPLAISR_.2	DFEQPLAISR	O00151	323636	311684	327808
_GHFFVEDQIYC[Carbamidomethyl (C)]EK_.3	GHFFVEDQIYCEK	O00151	122790	122192	116347
_GHFFVEDQIYC[Carbamidomethyl (C)]EK_.2	GHFFVEDQIYCEK	O00151	103623	107578	105365
_GC[Carbamidomethyl (C)]TDNLTLTVAR_.2	GCTDNLTLTVAR	O00151	196778	200108	209967
_SAMPFTASPASSTTAR_.2	SAMPFTASPASSTTAR	O00151	161546	166692	182684
_VAASIGNAQK_.2	VAASIGNAQK	O00151	161914	164318	155544
_VITNQYNNPAGLYSSENISNFNNALESK_.3	VITNQYNNPAGLYSSENISNFNNALESK	O00151	122934	86482.4	95086.8
_LVGGKDFEQPLAISR_.3	LVGGKDFEQPLAISR	O00151	85619.3	93165.9	77952.6
_MNLASEPQEVLHIGSAHNR_.3	MNLASEPQEVLHIGSAHNR	O00151	44157.2	43668.8	38030.3
_VWSPLVTEEGKR_.3	VWSPLVTEEGKR	O00151	362568	396438	372606
_VWSPLVTEEGKR_.2	VWSPLVTEEGKR	O00151	Filtered	228616	186255
_VWSPLVTEEGK_.2	VWSPLVTEEGK	O00151	124329	112331	Filtered
_HRHPEC[Carbamidomethyl (C)]YVC[Carbamidomethyl (C)]TDC[Carbamidomethyl (C)]GTNLK_.3	HRHPECYVCTDCGTNLK	O00151	17187.2	15469.4	16325.1
_AALANLC[Carbamidomethyl (C)]IGDVITAIDGENTSNMTHLEAQNR_.3	AALANLCIGDVITAIDGENTSNMTHLEAQNR	O00151	60185.5	Filtered	Filtered
_ERVTPPEGYEVVTVFPK_.3	ERVTPPEGYEVVTVFPK	O00151	Filtered	41906.9	Filtered
_HPEC[Carbamidomethyl (C)]YVC[Carbamidomethyl (C)]TDC[Carbamidomethyl (C)]GTNLK_.3	HPECYVCTDCGTNLK	O00151	7952.27	6884.82	Filtered
_VLEVPPVVYSR_.2	VLEVPPVVYSR	O00154	1.6792e+06	1.64251e+06	1.60366e+06
_ATLWYVPLSLK_.2	ATLWYVPLSLK	O00154	563993	536447	540620
_MIEEAGAIISTR_.2	MIEEAGAIISTR	O00154	359014	374159	352789
_LMDEVAGIVAAR_.2	LMDEVAGIVAAR	O00154	233745	231588	224751
_SLPVPQLVPETEDEK_.2	SLPVPQLVPETEDEK	O00154	209514	239278	177214
_AASAFFTYVSLSQEGR_.2	AASAFFTYVSLSQEGR	O00154	213970	216404	184709
_GC[Carbamidomethyl (C)]VITISGR_.2	GCVITISGR	O00154	51000.9	52299.8	52937.4
_IMRPDDANVAGNVHGGTILK_.3	IMRPDDANVAGNVHGGTILK	O00154	21132.6	27035.2	Filtered
_KGC[Carbamidomethyl (C)]VITISGR_.2	KGCVITISGR	O00154	32291.8	25301.6	36440
_TNIVTASVDAINFHDK_.2	TNIVTASVDAINFHDK	O00154	30394.4	Filtered	83034.8
_LLSVEGSTLR_.2	LLSVEGSTLR	O00159	570735	573203	580996
_YLGLLENLR_.2	YLGLLENLR	O00159	454501	441093	454188
_LGTDEISPR_.2	LGTDEISPR	O00159	270524	282067	281444
_DNYPQSVPR_.2	DNYPQSVPR	O00159	271071	283940	267970
_DGTIDFTPGSELLITK_.2	DGTIDFTPGSELLITK	O00159	262263	270112	243492
_TLFATEDALEVR_.2	TLFATEDALEVR	O00159	235054	254291	225091
_IIC[Carbamidomethyl (C)]DLVEEK_.2	IICDLVEEK	O00159	213441	229351	208574
_LLQSNPVLEAFGNAK_.2	LLQSNPVLEAFGNAK	O00159	233958	230192	185051
_GAPVGGHILSYLLEK_.3	GAPVGGHILSYLLEK	O00159	113273	132203	129526
_GAPVGGHILSYLLEK_.2	GAPVGGHILSYLLEK	O00159	88415.3	89789.2	91713.6
_WAAQTIR_.2	WAAQTIR	O00159	205718	205735	208510
_FDEVLIR_.2	FDEVLIR	O00159	206587	206240	207050
_GEELLSPLNLEQAAYAR_.2	GEELLSPLNLEQAAYAR	O00159	162372	156172	168441
_VLQALGSEPIQYAVPVVK_.2	VLQALGSEPIQYAVPVVK	O00159	149664	155571	171001
_TSFLLNLR_.2	TSFLLNLR	O00159	155960	146503	154654
_PQDGVAVLVR_.2	PQDGVAVLVR	O00159	151401	147672	151778
_LLQFYAETC[Carbamidomethyl (C)]PAPER_.2	LLQFYAETCPAPER	O00159	142424	148170	152832
_NPIMSQC[Carbamidomethyl (C)]FDR_.2	NPIMSQCFDR	O00159	140746	135616	140113
_HLGYKPEEYK_.3	HLGYKPEEYK	O00159	96246.6	94558.3	91898.8
_HLGYKPEEYK_.2	HLGYKPEEYK	O00159	24852	24130	26335.5
_YMDVQFDFK_.2	YMDVQFDFK	O00159	112426	105737	100033
_VNSININQGSITFAGGPGR_.2	VNSININQGSITFAGGPGR	O00159	52963.9	62670.3	50039.1
_TFTWLVGK_.2	TFTWLVGK	O00159	54869.2	53659.1	51811.1
_NPQSYLYLVK_.2	NPQSYLYLVK	O00159	42926.2	47786.3	43686
_NGHLAVVAPR_.2	NGHLAVVAPR	O00159	27255.2	25924.1	24667.8
_MSLLQLVEILQSK_.2	MSLLQLVEILQSK	O00159	18667.4	19511	22013.5
_MSLLQLVEILQSK_.3	MSLLQLVEILQSK	O00159	2389.68	1755.85	2620.42
_GIISILDEEC[Carbamidomethyl (C)]LRPGEATDLTFLEK_.3	GIISILDEECLRPGEATDLTFLEK	O00159	164481	126537	145615
_GIISILDEEC[Carbamidomethyl (C)]LRPGEATDLTFLEK_.2	GIISILDEECLRPGEATDLTFLEK	O00159	Filtered	8369.36	9020.37
_GVSFYEVPPHLFAVADTVYR_.3	GVSFYEVPPHLFAVADTVYR	O00159	Filtered	2.40058e+06	2.53035e+06
_VTMESALTAR_.2	VTMESALTAR	O00159	116156	Filtered	103743
_SAIC[Carbamidomethyl (C)]IQSWWR_.2	SAICIQSWWR	O00159	108886	Filtered	85480.8
_NFHIFYQLLEGGEEETLR_.3	NFHIFYQLLEGGEEETLR	O00159	106155	90525.9	111142
_KRPETVATQFK_.3	KRPETVATQFK	O00159	121844	76017.8	Filtered
_KRPETVATQFK_.2	KRPETVATQFK	O00159	Filtered	4591.87	Filtered
_VGVQDFVLLENFTSEAAFIENLR_.3	VGVQDFVLLENFTSEAAFIENLR	O00159	5615.76	Filtered	Filtered
_MSLLQLVEILQSKEPAYVR_.3	MSLLQLVEILQSKEPAYVR	O00159	2310.37	Filtered	Filtered
_ILGLAIESQDAGIK_.2	ILGLAIESQDAGIK	O00161	218243	250267	242992
_IEEGLDQINK_.2	IEEGLDQINK	O00161	67143.8	53650	62571.1
_TTWGDGGENSPC[Carbamidomethyl (C)]NVVSK_.2	TTWGDGGENSPCNVVSK	O00161	52675.2	53334.7	47489.4
_AHQITDESLESTR_.2	AHQITDESLESTR	O00161	34507.9	35838.4	33754.2
_TITMLDEQK_.2	TITMLDEQK	O00161	31774.2	33543.4	Filtered
_AHQITDESLESTRR_.3	AHQITDESLESTRR	O00161	37987.6	38525.6	42612.1
_ITKPDGIVEER_.3	ITKPDGIVEER	O00165	141327	142165	139397
_ITKPDGIVEER_.2	ITKPDGIVEER	O00165	62563.6	70258.3	65503.7
_IFGGVLESDAR_.2	IFGGVLESDAR	O00165	191959	181311	199282
_GFFGFPGPR_.2	GFFGFPGPR	O00165	122837	114288	111354
_FHDNFGFDDLVR_.2	FHDNFGFDDLVR	O00165	41204.6	36045.4	42830.4
_GDPESPRPPALDDAFSILDLFLGR_.3	GDPESPRPPALDDAFSILDLFLGR	O00165	3804.5	Filtered	Filtered
_VLELDPALAPVVSR_.2	VLELDPALAPVVSR	O00170	558693	528082	528168
_EGEIAQFLC[Carbamidomethyl (C)]DIK_.2	EGEIAQFLCDIK	O00170	417022	427111	438486
_HVVLYPLVAK_.2	HVVLYPLVAK	O00170	415922	403260	389341
_AVPLIHQEGNR_.3	AVPLIHQEGNR	O00170	187634	184361	198804
_AVPLIHQEGNR_.2	AVPLIHQEGNR	O00170	170159	165952	164520
_GELPDFQDGTK_.2	GELPDFQDGTK	O00170	217500	210875	218868
_AHAAVWNAQEAQADFAK_.3	AHAAVWNAQEAQADFAK	O00170	120281	115463	121714
_AHAAVWNAQEAQADFAK_.2	AHAAVWNAQEAQADFAK	O00170	44607.5	43356.6	45431
_LPVWETIVC[Carbamidomethyl (C)]TMR_.2	LPVWETIVCTMR	O00170	148434	153599	120558
_TLHSDDEGTVLDDSR_.3	TLHSDDEGTVLDDSR	O00170	74431.2	63284.5	69112.4
_TLHSDDEGTVLDDSR_.2	TLHSDDEGTVLDDSR	O00170	50417.8	54730	56047.6
_HC[Carbamidomethyl (C)]C[Carbamidomethyl (C)]GVAQMR_.2	HCCGVAQMR	O00170	76925.4	91111.5	98881
_GKPMELIIGK_.2	GKPMELIIGK	O00170	118497	86864.9	33408.6
_LREDGIQK_.2	LREDGIQK	O00170	41186.2	39127.6	37332.6
_FKLPVWETIVC[Carbamidomethyl (C)]TMR_.3	FKLPVWETIVCTMR	O00170	123549	131731	126564
_FKLPVWETIVC[Carbamidomethyl (C)]TMR_.2	FKLPVWETIVCTMR	O00170	59313.8	56999.9	Filtered
_NIAVGKDPLEGQR_.3	NIAVGKDPLEGQR	O00170	101586	96711.9	126983
_NIAVGKDPLEGQR_.2	NIAVGKDPLEGQR	O00170	Filtered	57053.8	62947
_LVVEEYYEVLDHC[Carbamidomethyl (C)]SSILNK_.3	LVVEEYYEVLDHCSSILNK	O00170	157886	166086	142522
_LVLVSPTSEQYDSLLR_.2	LVLVSPTSEQYDSLLR	O00178	304779	300014	302606
_DDVIVTASNFSSER_.2	DDVIVTASNFSSER	O00178	169030	184625	176127
_MFLNLLSPR_.2	MFLNLLSPR	O00178	75899.6	79059	83860.4
_KIPVLVQSK_.2	KIPVLVQSK	O00178	83017.9	80961.2	68238.6
_VGDNDFLEVR_.2	VGDNDFLEVR	O00178	35612.3	34731.4	34481.6
_VITFIDLAGHEK_.3	VITFIDLAGHEK	O00178	70714.1	74268.3	76937.3
_YQAMVHC[Carbamidomethyl (C)]GSIR_.3	YQAMVHCGSIR	O00178	Filtered	33382.1	Filtered
_VLLPVLLNK_.2	VLLPVLLNK	O00186	335912	346412	349257
_TSLSALTQLMK_.2	TSLSALTQLMK	O00186	192114	212427	212964
_ALYFITPTSK_.2	ALYFITPTSK	O00186	83633	84149.7	347033
_IMLLDEFTTK_.2	IMLLDEFTTK	O00186	134653	142797	145329
_SC[Carbamidomethyl (C)]EVIIGSTHVLTPK_.3	SCEVIIGSTHVLTPK	O00186	92754.1	78244.9	81546
_SC[Carbamidomethyl (C)]EVIIGSTHVLTPK_.2	SCEVIIGSTHVLTPK	O00186	55783.7	56564.4	56290.1
_HIAVVLEEIPK_.2	HIAVVLEEIPK	O00186	125668	123145	134469
_IENESDMIR_.2	IENESDMIR	O00186	116601	112458	114954
_THSQLLIIDR_.2	THSQLLIIDR	O00186	108543	111586	109601
_SVDC[Carbamidomethyl (C)]FLHDFASK_.2	SVDCFLHDFASK	O00186	62169.4	79488	81710.3
_TEQDLALGTDAEGQK_.2	TEQDLALGTDAEGQK	O00186	64301	71378.7	71603.4
_ATVFDDC[Carbamidomethyl (C)]KK_.2	ATVFDDCKK	O00186	49366.8	51296.9	47392
_KLEDYYK_.2	KLEDYYK	O00186	47452.6	46056.5	47752.6
_DKVSLIKDE_.2	DKVSLIKDE	O00186	36276.9	30910.9	39953.6
_AAYIYFTDFC[Carbamidomethyl (C)]PDNLFNK_.2	AAYIYFTDFCPDNLFNK	O00186	25317.7	39391.2	33069.1
_DIMEDAIDNR_.2	DIMEDAIDNR	O00186	65349.1	Filtered	66616.3
_MTDLLEEGITVVENIYK_.3	MTDLLEEGITVVENIYK	O00186	8790.86	Filtered	Filtered
_DVAELFYR_.2	DVAELFYR	O00189	20816.7	17589.8	14696.6
_LVIGDHK_.2	LVIGDHK	O00193	1199953	1.17841e+06	1.16414e+06
_INEELESQYQQSMDSK_.2	INEELESQYQQSMDSK	O00193	85859.9	73864.9	82899.7
_ESHPHGVK_.2	ESHPHGVK	O00193	Filtered	Filtered	66544.9
_AVETLLDLIMK_.2	AVETLLDLIMK	O00194	40119.8	38196.6	40327.1
_LLALGDSGVGK_.2	LLALGDSGVGK	O00194	34333.8	37604.8	37288.9
_YGIPYFETSAATGQNVEK_.2	YGIPYFETSAATGQNVEK	O00194	49801.4	Filtered	Filtered
_IVGMIAK_.2	IVGMIAK	O00203	839224	890997	792254
_LLDSITVPVAR_.2	LLDSITVPVAR	O00203	380345	392897	370427
_KLPIGMK_.2	KLPIGMK	O00203	167570	166004	151208
_EASADLSPYVR_.2	EASADLSPYVR	O00203	142492	140597	132996
_ASILWLIGENC[Carbamidomethyl (C)]ER_.2	ASILWLIGENCER	O00203	106065	111103	99322.5
_LQILNLGAK_.2	LQILNLGAK	O00203	98155.9	103470	96569
_NASELFPAVVK_.2	NASELFPAVVK	O00203	102778	95675.7	98059.2
_SFTSEDDLVK_.2	SFTSEDDLVK	O00203	96324.6	89717	94621
_EMLIEVIEK_.2	EMLIEVIEK	O00203	73559	73692.8	75583.4
_LLTQYILNLGK_.2	LLTQYILNLGK	O00203	51940.9	66594.5	67315.7
_YDQNYDIR_.2	YDQNYDIR	O00203	40466.2	41286.7	51153.9
_VVNVANVGAVPSGQDNIHR_.3	VVNVANVGAVPSGQDNIHR	O00203	23856.9	24445	29154.3
_VVNVANVGAVPSGQDNIHR_.2	VVNVANVGAVPSGQDNIHR	O00203	10878.5	20058.2	17063.3
_THVLLHR_.2	THVLLHR	O00203	30347.9	27072.9	31082.9
_VPIIVPIMMLAIK_.2	VPIIVPIMMLAIK	O00203	16092.7	19167.9	20754.2
_GLAAHYFFPR_.3	GLAAHYFFPR	O00203	117998	115725	114241
_KIENIHIGEK_.2	KIENIHIGEK	O00203	65239.4	Filtered	78112.9
_KIENIHIGEK_.3	KIENIHIGEK	O00203	119964	Filtered	Filtered
_IFLAQKPAPLLESPFK_.3	IFLAQKPAPLLESPFK	O00203	87930.2	88668.9	82927.3
_NTKPLLQSR_.2	NTKPLLQSR	O00203	Filtered	25429.1	Filtered
_TLLWTELFR_.2	TLLWTELFR	O00217	1.03687e+06	978113	921452
_EPATINYPFEK_.2	EPATINYPFEK	O00217	532797	532944	532352
_LC[Carbamidomethyl (C)]EAIC[Carbamidomethyl (C)]PAQAITIEAEPR_.2	LCEAICPAQAITIEAEPR	O00217	269268	286212	299168
_GLGMTLSYLFR_.2	GLGMTLSYLFR	O00217	216775	230641	218891
_RYPSGEER_.2	RYPSGEER	O00217	118227	114231	106046
_FRGEHALR_.2	FRGEHALR	O00217	Filtered	22900.6	Filtered
_IQDLLVDSGK_.2	IQDLLVDSGK	O00220	47000.9	28544.2	42778
_NASIHTLLDALER_.3	NASIHTLLDALER	O00220	34838.6	35054.8	39147.7
_TGQAAELGGLLK_.2	TGQAAELGGLLK	O00231	2.42157e+06	2430349	2.49917e+06
_EQSILELGSLLAK_.2	EQSILELGSLLAK	O00231	1.88694e+06	2.06125e+06	1.97679e+06
_VIEPFSR_.2	VIEPFSR	O00231	1.06876e+06	993825	1.01029e+06
_AQSLLSTDR_.2	AQSLLSTDR	O00231	901638	966889	827154
_LYDNLLEQNLIR_.2	LYDNLLEQNLIR	O00231	695187	673477	681070
_VVDSLYNK_.2	VVDSLYNK	O00231	626294	613044	604138
_EASIDILHSIVK_.3	EASIDILHSIVK	O00231	294882	302938	311478
_EASIDILHSIVK_.2	EASIDILHSIVK	O00231	197087	208627	207390
_SLADFEK_.2	SLADFEK	O00231	499612	515069	493959
_VQIEHISSLIK_.2	VQIEHISSLIK	O00231	271226	301936	303692
_VQIEHISSLIK_.3	VQIEHISSLIK	O00231	183376	191929	188603
_YQEALHLGSQLLR_.3	YQEALHLGSQLLR	O00231	274696	295980	296349
_YQEALHLGSQLLR_.2	YQEALHLGSQLLR	O00231	113053	148022	153206
_LVSLYFDTK_.2	LVSLYFDTK	O00231	415353	394492	398525
_TYHALSNLPK_.2	TYHALSNLPK	O00231	260975	266198	280848
_TYHALSNLPK_.3	TYHALSNLPK	O00231	119836	108811	116048
_TTANAIYC[Carbamidomethyl (C)]PPK_.2	TTANAIYCPPK	O00231	356416	349953	362075
_TYEAALETIQNMSK_.2	TYEAALETIQNMSK	O00231	197015	214919	281802
_YVRPFLNSISK_.3	YVRPFLNSISK	O00231	168139	168245	181215
_YVRPFLNSISK_.2	YVRPFLNSISK	O00231	52550.6	51019.6	55580.1
_FHGILDQGEGVLIIFDEPPVDK_.3	FHGILDQGEGVLIIFDEPPVDK	O00231	109610	178428	138298
_ALLVEVQLLESK_.2	ALLVEVQLLESK	O00231	140184	137887	141582
_DIQENDEEAVQVK_.2	DIQENDEEAVQVK	O00231	135841	130953	117931
_DDPIISTHLAK_.2	DDPIISTHLAK	O00231	58860.3	61499.6	60520.7
_KLSQMILDK_.2	KLSQMILDK	O00231	61086.6	50262.8	57520
_AQSLLSTDREASIDILHSIVK_.3	AQSLLSTDREASIDILHSIVK	O00231	48680.2	42546.3	53180.6
_IMLNTPEDVQALVSGK_.2	IMLNTPEDVQALVSGK	O00231	28154	34361.6	35457.7
_LSQMILDK_.2	LSQMILDK	O00231	70797.6	Filtered	73782
_AELRDDPIISTHLAK_.3	AELRDDPIISTHLAK	O00231	297451	291815	284415
_LQATLDMQSGIIHAAEEK_.3	LQATLDMQSGIIHAAEEK	O00231	47481.4	36797.3	48029.2
_LQEVIETLLSLEK_.2	LQEVIETLLSLEK	O00232	886482	968085	1.00674e+06
_LQEVIETLLSLEK_.3	LQEVIETLLSLEK	O00232	48777.2	42344.4	33263
_LNSLMSLVNK_.2	LNSLMSLVNK	O00232	305623	284756	295030
_IYVEIER_.2	IYVEIER	O00232	246265	258000	248825
_LFTTMELMR_.2	LFTTMELMR	O00232	226032	245443	233938
_WSTLVEDYGMELR_.2	WSTLVEDYGMELR	O00232	214897	232459	218593
_LAGIINFQRPK_.3	LAGIINFQRPK	O00232	146230	153483	150032
_LAGIINFQRPK_.2	LAGIINFQRPK	O00232	55435.5	58667.8	53557.9
_LAGIINFQR_.2	LAGIINFQR	O00232	167257	162271	159925
_ILVAVVK_.2	ILVAVVK	O00232	149134	167371	140284
_DPNNLLNDWSQK_.2	DPNNLLNDWSQK	O00232	152571	150959	135421
_TTHLIAK_.2	TTHLIAK	O00232	111802	110593	106981
_MEVDYSATVDQR_.2	MEVDYSATVDQR	O00232	111185	118587	70839.4
_TASDMVSTSR_.2	TASDMVSTSR	O00232	69045.9	69554.6	70111.9
_FFQEENTEK_.2	FFQEENTEK	O00232	43460.2	40350.9	44181.5
_EEMIHNLQ_.2	EEMIHNLQ	O00232	15739.9	14083.4	13751.1
_EWDLLNENIMLLSK_.2	EWDLLNENIMLLSK	O00232	5223.38	9244.07	7536.41
_GSLESPATDVFGSTEEGEKR_.3	GSLESPATDVFGSTEEGEKR	O00232	210229	212412	224081
_GSLESPATDVFGSTEEGEKR_.2	GSLESPATDVFGSTEEGEKR	O00232	Filtered	40825.7	Filtered
_AIYDTPC[Carbamidomethyl (C)]IQAESEK_.2	AIYDTPCIQAESEK	O00232	128669	148669	Filtered
_KLEEIPK_.2	KLEEIPK	O00232	Filtered	89650.2	100384
_VEFILEQMR_.2	VEFILEQMR	O00232	117772	59063.4	Filtered
_SVVLYVILAPFDNEQSDLVHR_.3	SVVLYVILAPFDNEQSDLVHR	O00232	Filtered	18399.2	19536
_KGSLESPATDVFGSTEEGEKR_.3	KGSLESPATDVFGSTEEGEKR	O00232	337953	303724	157116
_MVQQC[Carbamidomethyl (C)]C[Carbamidomethyl (C)]TYVEEITDLPIK_.2	MVQQCCTYVEEITDLPIK	O00232	Filtered	Filtered	54280.8
_MAQLLDLSVDESEAFLSNLVVNK_.3	MAQLLDLSVDESEAFLSNLVVNK	O00232	Filtered	3684.22	Filtered
_SDVDLYQVR_.2	SDVDLYQVR	O00233	379169	410484	361782
_GLLGC[Carbamidomethyl (C)]NIIPLQR_.2	GLLGCNIIPLQR	O00233	320839	306740	305829
_ANYDVLESQK_.2	ANYDVLESQK	O00233	246309	242777	228368
_HNIIC[Carbamidomethyl (C)]LQNDHK_.3	HNIICLQNDHK	O00233	124044	119673	119186
_HNIIC[Carbamidomethyl (C)]LQNDHK_.2	HNIICLQNDHK	O00233	29471.2	29715.3	32139.2
_GIGMNEPLVDC[Carbamidomethyl (C)]EGYPR_.2	GIGMNEPLVDCEGYPR	O00233	68864.4	69733.4	72418.2
_LGQSESQGPPR_.2	LGQSESQGPPR	O00233	Filtered	36962.8	25044.2
_RKEEIEAQIK_.3	RKEEIEAQIK	O00233	Filtered	Filtered	422310
_RKEEIEAQIK_.2	RKEEIEAQIK	O00233	Filtered	Filtered	27413.5
_YDIDLPNKK_.2	YDIDLPNKK	O00244	281286	263003	289588
_YDIDLPNKK_.3	YDIDLPNKK	O00244	94167.5	90795.7	97155.3
_VC[Carbamidomethyl (C)]IESEHSMDTLLATLK_.3	VCIESEHSMDTLLATLK	O00244	120858	130353	138200
_VC[Carbamidomethyl (C)]IESEHSMDTLLATLK_.2	VCIESEHSMDTLLATLK	O00244	6376.44	9534.22	10735.3
_PKHEFSVDMTC[Carbamidomethyl (C)]GGC[Carbamidomethyl (C)]AEAVSR_.3	PKHEFSVDMTCGGCAEAVSR	O00244	30336.5	31164.6	36908.3
_LGGVKYDIDLPNKK_.3	LGGVKYDIDLPNKK	O00244	29871.3	28523.7	22682.6
_VC[Carbamidomethyl (C)]IESEHSMDTLLATLKK_.3	VCIESEHSMDTLLATLKK	O00244	25730.6	26429.6	28022
_VSDVIWNSLSR_.2	VSDVIWNSLSR	O00255	65758.6	80298.8	65494.9
_GLGTGQGAVSGPPR_.2	GLGTGQGAVSGPPR	O00255	69088.6	65534.9	69763.2
_VSTPSDYTLSFLK_.2	VSTPSDYTLSFLK	O00255	64864.9	79640.2	57385.2
_EAPSPTC[Carbamidomethyl (C)]PDLGAK_.2	EAPSPTCPDLGAK	O00257	22366.9	22025.4	23919
_SNVLTGLQDSSTDNR_.2	SNVLTGLQDSSTDNR	O00257	Filtered	Filtered	19376.9
_FYGPEGPYGVFAGR_.2	FYGPEGPYGVFAGR	O00264	2.18875e+06	2046773	1.99672e+06
_DFTPAELR_.2	DFTPAELR	O00264	1.98291e+06	1.97291e+06	1.95365e+06
_KFYGPEGPYGVFAGR_.3	KFYGPEGPYGVFAGR	O00264	440815	411621	406554
_KFYGPEGPYGVFAGR_.2	KFYGPEGPYGVFAGR	O00264	153396	150737	157817
_ILMAINGK_.2	ILMAINGK	O00264	87846.1	84295.4	86645.4
_RDFTPAELR_.2	RDFTPAELR	O00264	81782.4	79833.9	72335.1
_FDGVQDPR_.2	FDGVQDPR	O00264	26123.4	30698.2	30197.3
_DFTPAELRR_.2	DFTPAELRR	O00264	22934.3	29187.4	25059.9
_DFTPAELRR_.3	DFTPAELRR	O00264	Filtered	112494	Filtered
_VVSISSEHLEPITPTK_.3	VVSISSEHLEPITPTK	O00267	295384	287910	266022
_VVSISSEHLEPITPTK_.2	VVSISSEHLEPITPTK	O00267	55908.9	57943.1	58319.1
_ILSVDGNK_.2	ILSVDGNK	O00267	338910	344193	335683
_GYIYVEAYK_.2	GYIYVEAYK	O00267	271802	258656	268169
_VELHSTC[Carbamidomethyl (C)]QTISVDR_.3	VELHSTCQTISVDR	O00267	160028	155057	154398
_VELHSTC[Carbamidomethyl (C)]QTISVDR_.2	VELHSTCQTISVDR	O00267	69963	78660.6	79898.9
_GYIGVVK_.2	GYIGVVK	O00267	251821	176660	220860
_DPNLWTVK_.2	DPNLWTVK	O00267	194840	181598	174503
_DNELIGQTVR_.2	DNELIGQTVR	O00267	148027	153440	154017
_FEGDTGLIVR_.2	FEGDTGLIVR	O00267	132650	122096	130573
_SFAFLHC[Carbamidomethyl (C)]K_.2	SFAFLHCK	O00267	131213	126839	123099
_DVTNFTVGGFAPMSPR_.2	DVTNFTVGGFAPMSPR	O00267	120468	136816	105596
_TPHYGSQTPLHDGSR_.3	TPHYGSQTPLHDGSR	O00267	73317.3	69803	73132.8
_TPHYGSQTPLHDGSR_.2	TPHYGSQTPLHDGSR	O00267	33969.4	36609.4	36635.1
_FAVALDSEQNNIHVK_.2	FAVALDSEQNNIHVK	O00267	41969.1	47119.3	42915.7
_FAVALDSEQNNIHVK_.3	FAVALDSEQNNIHVK	O00267	43359.3	43986.6	44596.7
_EATGVLLSIDGEDGIVR_.2	EATGVLLSIDGEDGIVR	O00267	111717	53030.9	96428.1
_SVTGGMC[Carbamidomethyl (C)]SVYLK_.2	SVTGGMCSVYLK	O00267	81828.1	77205.3	75783.9
_SVVAPEHVK_.2	SVVAPEHVK	O00267	75169.1	67320.2	67733.7
_VIDGPHSGR_.2	VIDGPHSGR	O00267	62821.3	57738.6	59585.7
_LGYWNQQMVPIK_.2	LGYWNQQMVPIK	O00267	57153.6	56843.9	54756.4
_EHNFQPGDNVEVC[Carbamidomethyl (C)]EGELINLQGK_.3	EHNFQPGDNVEVCEGELINLQGK	O00267	58906	46891.8	50848.7
_TPAQSGAWDPNNPNTPSR_.2	TPAQSGAWDPNNPNTPSR	O00267	37143.8	37906.8	33360.1
_DTYLDTQVVGQTGVIR_.2	DTYLDTQVVGQTGVIR	O00267	34090.6	27677.5	35897.9
_FIAYQFTDTPLQIK_.2	FIAYQFTDTPLQIK	O00267	28828.3	33581.4	31950.4
_TPMYGSQTPLQDGSR_.2	TPMYGSQTPLQDGSR	O00267	30873.5	32319.3	30565.8
_RPGGMTSTYGR_.2	RPGGMTSTYGR	O00267	8942.72	8916.59	8434.24
_VEENFVILFSDLTMHELK_.3	VEENFVILFSDLTMHELK	O00267	7485.24	10152.3	6301.61
_HEDLKDMLEFPAQELR_.3	HEDLKDMLEFPAQELR	O00267	107691	109209	111239
_HEDLKDMLEFPAQELR_.2	HEDLKDMLEFPAQELR	O00267	45893.5	Filtered	Filtered
_RDNELIGQTVR_.3	RDNELIGQTVR	O00267	82154.4	88572.4	82249.3
_RDNELIGQTVR_.2	RDNELIGQTVR	O00267	Filtered	Filtered	44090.9
_HLVLAGGSKPR_.2	HLVLAGGSKPR	O00267	29358.9	30797.2	27168.6
_HLVLAGGSKPR_.3	HLVLAGGSKPR	O00267	Filtered	Filtered	61611.1
_DMLEFPAQELR_.2	DMLEFPAQELR	O00267	Filtered	33895.6	35038.6
_DQREEELGEYYMK_.2	DQREEELGEYYMK	O00267	Filtered	22971.4	23094
_VRDTYLDTQVVGQTGVIR_.3	VRDTYLDTQVVGQTGVIR	O00267	95135.8	95092.4	97899.8
_GIYKDDIAQVDYVEPSQNTISLK_.3	GIYKDDIAQVDYVEPSQNTISLK	O00267	76769.3	75987.5	78085.5
_FEDQPEGIDLEVVTESTGK_.2	FEDQPEGIDLEVVTESTGK	O00267	Filtered	13015.6	Filtered
_TPMYGSQTPMYGSGSR_.2	TPMYGSQTPMYGSGSR	O00267	Filtered	11576.3	Filtered
_NFLSTLIK_.2	NFLSTLIK	O00268	32301.9	34029.1	33178.8
_ILATNSELVGTLTR_.2	ILATNSELVGTLTR	O00268	Filtered	67217	56964.3
_ALSAVSAQAAAAQK_.2	ALSAVSAQAAAAQK	O00268	Filtered	Filtered	20104.3
_FVALASNEK_.2	FVALASNEK	O00273	476268	489155	491771
_AC[Carbamidomethyl (C)]DILAIDK_.2	ACDILAIDK	O00273	310915	304994	312816
_ALAVALNWDIK_.2	ALAVALNWDIK	O00273	144347	190079	156344
_TLKPC[Carbamidomethyl (C)]LLR_.2	TLKPCLLR	O00273	142899	152326	161020
_LQHTLQQVLDQR_.3	LQHTLQQVLDQR	O00273	102129	98755.1	105567
_LQHTLQQVLDQR_.2	LQHTLQQVLDQR	O00273	26370.3	25524.4	22990.1
_LQQTQSLHSLR_.3	LQQTQSLHSLR	O00273	65490.5	60675.9	62642.1
_LQQTQSLHSLR_.2	LQQTQSLHSLR	O00273	33646.8	35124.3	38076.6
_KTETVQEAC[Carbamidomethyl (C)]ER_.2	KTETVQEACER	O00273	30171.4	25874	26806.5
_KTETVQEAC[Carbamidomethyl (C)]ER_.3	KTETVQEACER	O00273	16800.1	20206.5	17443.6
_TETVQEAC[Carbamidomethyl (C)]ER_.2	TETVQEACER	O00273	Filtered	28061.3	26146.8
_AAFGEEVDAVDTGISR_.2	AAFGEEVDAVDTGISR	O00273	1.36129e+06	1.40686e+06	1.43113e+06
_ETSSDVALASHILTALR_.3	ETSSDVALASHILTALR	O00273	Filtered	327476	Filtered
_ETSSDVALASHILTALR_.2	ETSSDVALASHILTALR	O00273	Filtered	55153.5	Filtered
_WTEGLISASK_.2	WTEGLISASK	O00291	71075.7	72051.6	73262.3
_APPEPADSLTEAC[Carbamidomethyl (C)]K_.2	APPEPADSLTEACK	O00291	Filtered	8119.61	30657.4
_LAPLIQVILDC[Carbamidomethyl (C)]SHLYDYTVK_.3	LAPLIQVILDCSHLYDYTVK	O00291	3099.38	Filtered	3603.39
_GVNQATAGVVASTISGK_.2	GVNQATAGVVASTISGK	O00291	Filtered	Filtered	19915
_GFTIPEAFR_.2	GFTIPEAFR	O00299	10771491	11048018	10618925
_LAALNPESNTAGLDIFAK_.2	LAALNPESNTAGLDIFAK	O00299	5.56478e+06	5558320	5910785
_LAALNPESNTAGLDIFAK_.3	LAALNPESNTAGLDIFAK	O00299	324383	314623	314417
_YLSNAYAR_.2	YLSNAYAR	O00299	5196654	4.98088e+06	5149478
_LHIVQVVC[Carbamidomethyl (C)]K_.2	LHIVQVVCK	O00299	1.50465e+06	1522025	1.60143e+06
_LHIVQVVC[Carbamidomethyl (C)]K_.3	LHIVQVVCK	O00299	790587	871810	874058
_NSNPALNDNLEK_.2	NSNPALNDNLEK	O00299	2.1362e+06	2162975	2.04343e+06
_FLDGNELTLADC[Carbamidomethyl (C)]NLLPK_.2	FLDGNELTLADCNLLPK	O00299	878972	881714	899476
_FLDGNELTLADC[Carbamidomethyl (C)]NLLPK_.3	FLDGNELTLADCNLLPK	O00299	119874	115542	114215
_GVTFNVTTVDTK_.2	GVTFNVTTVDTK	O00299	1.01484e+06	962268	938260
_IGNC[Carbamidomethyl (C)]PFSQR_.2	IGNCPFSQR	O00299	938235	953519	932391
_YRGFTIPEAFR_.3	YRGFTIPEAFR	O00299	472772	454146	451924
_YRGFTIPEAFR_.2	YRGFTIPEAFR	O00299	106477	98225.8	97196.4
_KFLDGNELTLADC[Carbamidomethyl (C)]NLLPK_.3	KFLDGNELTLADCNLLPK	O00299	361833	443454	440345
_KFLDGNELTLADC[Carbamidomethyl (C)]NLLPK_.2	KFLDGNELTLADCNLLPK	O00299	54582.7	63954.5	61188.6
_IEEFLEAVLC[Carbamidomethyl (C)]PPR_.2	IEEFLEAVLCPPR	O00299	211699	164577	101522
_IEEFLEAVLC[Carbamidomethyl (C)]PPR_.3	IEEFLEAVLCPPR	O00299	151092	148559	151489
_LFMVLWLK_.2	LFMVLWLK	O00299	10727.2	9692.16	7778.27
_EEFASTC[Carbamidomethyl (C)]PDDEEIELAYEQVAK_.2	EEFASTCPDDEEIELAYEQVAK	O00299	125982	101599	107292
_EEFASTC[Carbamidomethyl (C)]PDDEEIELAYEQVAK_.3	EEFASTCPDDEEIELAYEQVAK	O00299	222687	Filtered	170954
_LHIVQVVC[Carbamidomethyl (C)]KK_.2	LHIVQVVCKK	O00299	37308.4	28016.1	23605.3
_LHIVQVVC[Carbamidomethyl (C)]KK_.3	LHIVQVVCKK	O00299	76139.1	Filtered	44940.5
_LC[Carbamidomethyl (C)]PGGQLPFLLYGTEVHTDTNK_.3	LCPGGQLPFLLYGTEVHTDTNK	O00299	113637	128546	126112
_LC[Carbamidomethyl (C)]PGGQLPFLLYGTEVHTDTNK_.2	LCPGGQLPFLLYGTEVHTDTNK	O00299	Filtered	53799.9	Filtered
_LHPVILASIVDSYER_.3	LHPVILASIVDSYER	O00303	1.48246e+06	1.66985e+06	1.68443e+06
_LHPVILASIVDSYER_.2	LHPVILASIVDSYER	O00303	480709	531502	428403
_VIGTLLGTVDK_.2	VIGTLLGTVDK	O00303	1.03653e+06	1.03891e+06	1.01749e+06
_VSADNTVGR_.2	VSADNTVGR	O00303	905500	983260	937460
_AYVSTLMGVPGR_.2	AYVSTLMGVPGR	O00303	862973	884152	896855
_YAYYDTER_.2	YAYYDTER	O00303	553006	565573	575797
_VIGLSSDLQQVGGASAR_.2	VIGLSSDLQQVGGASAR	O00303	490419	484866	523284
_IGVDLIMK_.2	IGVDLIMK	O00303	410083	417291	423117
_FLMSLVNQVPK_.2	FLMSLVNQVPK	O00303	391374	381622	424983
_IQDALSTVLQYAEDVLSGK_.2	IQDALSTVLQYAEDVLSGK	O00303	118043	138225	114937
_IQDALSTVLQYAEDVLSGK_.3	IQDALSTVLQYAEDVLSGK	O00303	55120.6	60236.1	61836.1
_EAPNPIHLTVDTSLQNGR_.3	EAPNPIHLTVDTSLQNGR	O00303	78874.5	75275.5	69555.6
_EAPNPIHLTVDTSLQNGR_.2	EAPNPIHLTVDTSLQNGR	O00303	43492.8	32250.5	34231.3
_TMGVMFTPLTVK_.2	TMGVMFTPLTVK	O00303	70737	73290.9	70169.3
_VSPNELILGWYATGHDITEHSVLIHEYYSR_.3	VSPNELILGWYATGHDITEHSVLIHEYYSR	O00303	119222	Filtered	Filtered
_AGVALPFEK_.2	AGVALPFEK	O00308	47722.9	43167.6	41987
_AFLDGFNEVAPLEWLR_.2	AFLDGFNEVAPLEWLR	O00308	13816.8	9830.59	11514.5
_ITAEEALLHPFFK_.3	ITAEEALLHPFFK	O00311	16109.2	17057.9	18030.9
_HLIPTSHPIR_.3	HLIPTSHPIR	O00311	70646.2	Filtered	65712.9
_VVDDELATR_.2	VVDDELATR	O00330	317812	301607	317401
_VSVNDFIIK_.2	VSVNDFIIK	O00330	248065	248114	231948
_ANLENPIR_.2	ANLENPIR	O00330	241444	236948	237144
_GLLTPIIK_.2	GLLTPIIK	O00330	207797	215466	202594
_ILMPSLSPTMEEGNIVK_.2	ILMPSLSPTMEEGNIVK	O00330	97852.5	96645.6	218007
_STVPHAYATADC[Carbamidomethyl (C)]DLGAVLK_.2	STVPHAYATADCDLGAVLK	O00330	73106.1	64247.6	59807.6
_STVPHAYATADC[Carbamidomethyl (C)]DLGAVLK_.3	STVPHAYATADCDLGAVLK	O00330	53479.9	55117.3	61279.7
_HSLDASQGTATGPR_.3	HSLDASQGTATGPR	O00330	55982.7	49356.2	49676
_HSLDASQGTATGPR_.2	HSLDASQGTATGPR	O00330	34107.4	34407.7	36289.7
_LTEDEEGNAK_.2	LTEDEEGNAK	O00330	88345.9	78381.7	85102.5
_LGSLIGLIVEEGEDWK_.2	LGSLIGLIVEEGEDWK	O00330	23596.2	64470.2	73034.4
_LGSLIGLIVEEGEDWK_.3	LGSLIGLIVEEGEDWK	O00330	Filtered	1553.87	2640.1
_EGEAVSAGDALC[Carbamidomethyl (C)]EIETDK_.2	EGEAVSAGDALCEIETDK	O00330	Filtered	251989	53175.9
_ITESRPTPAPTATPTAPSPLQATAGPSYPR_.3	ITESRPTPAPTATPTAPSPLQATAGPSYPR	O00330	Filtered	67329.1	91843
_GIQEIADSVK_.2	GIQEIADSVK	O00330	Filtered	Filtered	134216
_IAPGAVVC[Carbamidomethyl (C)]VESEIR_.2	IAPGAVVCVESEIR	O00399	1.03466e+06	227649	211879
_LLWAPLVDAVYVK_.2	LLWAPLVDAVYVK	O00400	88067.7	74863.7	80527.8
_LQDEGSSSWK_.2	LQDEGSSSWK	O00400	30229.7	32742.9	35915.3
_VIYDFIEK_.2	VIYDFIEK	O00401	187807	233243	187201
_AALLDQIR_.2	AALLDQIR	O00401	180108	187473	188719
_KAVTDLLGR_.2	KAVTDLLGR	O00401	46667.9	47679.2	47637.3
_VTNVGSLLLTPQENESLFTFLGK_.3	VTNVGSLLLTPQENESLFTFLGK	O00401	3031.08	2521.94	2290.61
_VTNVGSLLLTPQENESLFTFLGK_.2	VTNVGSLLLTPQENESLFTFLGK	O00401	8813.72	8022.43	Filtered
_TGGVEAVK_.2	TGGVEAVK	O00401	182501	Filtered	156114
_VC[Carbamidomethyl (C)]DIAAELAR_.2	VCDIAAELAR	O00410	1.58973e+06	1.61122e+06	1.63588e+06
_ITFLLQAIR_.2	ITFLLQAIR	O00410	1.36101e+06	1365325	1346525
_SLLIPYLDNLVK_.2	SLLIPYLDNLVK	O00410	1.38153e+06	1.26333e+06	1.19173e+06
_FLFDSVSSQNVGLR_.2	FLFDSVSSQNVGLR	O00410	1.02707e+06	980921	948088
_FLFDSVSSQNVGLR_.3	FLFDSVSSQNVGLR	O00410	25039.5	27605.4	24549
_LVLEQVVTSIASVADTAEEK_.3	LVLEQVVTSIASVADTAEEK	O00410	749755	893204	895375
_LVLEQVVTSIASVADTAEEK_.2	LVLEQVVTSIASVADTAEEK	O00410	142383	165087	134540
_SLVEIADTVPK_.2	SLVEIADTVPK	O00410	902984	836709	852425
_VSDILHSIFSSYK_.3	VSDILHSIFSSYK	O00410	342115	376054	364408
_VSDILHSIFSSYK_.2	VSDILHSIFSSYK	O00410	332606	337520	369131
_VQAHAAAALINFTEDC[Carbamidomethyl (C)]PK_.3	VQAHAAAALINFTEDCPK	O00410	645852	667795	641210
_VQAHAAAALINFTEDC[Carbamidomethyl (C)]PK_.2	VQAHAAAALINFTEDCPK	O00410	52827.5	53840.1	46597.4
_VAAAESMPLLLEC[Carbamidomethyl (C)]AR_.2	VAAAESMPLLLECAR	O00410	683449	658978	686401
_HIVENAVQK_.2	HIVENAVQK	O00410	586867	604525	548783
_NTTAAEEAR_.2	NTTAAEEAR	O00410	583234	564915	532216
_LMVPLLK_.2	LMVPLLK	O00410	501764	507710	539663
_TIEC[Carbamidomethyl (C)]ISLIGLAVGK_.2	TIECISLIGLAVGK	O00410	481856	478401	472863
_ATAAFILANEHNVALFK_.3	ATAAFILANEHNVALFK	O00410	229529	239015	245468
_ATAAFILANEHNVALFK_.2	ATAAFILANEHNVALFK	O00410	137734	167160	147061
_EGFVEYTEQVVK_.2	EGFVEYTEQVVK	O00410	372859	374313	393452
_VIQSADSK_.2	VIQSADSK	O00410	362492	353114	321560
_LLSSAFDEVYPALPSDVQTAIK_.3	LLSSAFDEVYPALPSDVQTAIK	O00410	212027	212423	198921
_LLSSAFDEVYPALPSDVQTAIK_.2	LLSSAFDEVYPALPSDVQTAIK	O00410	131329	130083	141916
_LVLPMIK_.2	LVLPMIK	O00410	317712	329863	335958
_VIAALLQTMEDQGNQR_.2	VIAALLQTMEDQGNQR	O00410	199215	222312	192936
_VIAALLQTMEDQGNQR_.3	VIAALLQTMEDQGNQR	O00410	82165.5	82320.6	72527.4
_NLIDEDGNNQWPEGLK_.2	NLIDEDGNNQWPEGLK	O00410	157676	228228	233128
_MAC[Carbamidomethyl (C)]GLGGK_.2	MACGLGGK	O00410	181943	176445	178465
_STAC[Carbamidomethyl (C)]QMLVC[Carbamidomethyl (C)]YAK_.2	STACQMLVCYAK	O00410	172461	171462	162527
_AKLEEHFK_.2	AKLEEHFK	O00410	159004	171785	160564
_LC[Carbamidomethyl (C)]GDTSLNNMQR_.2	LCGDTSLNNMQR	O00410	154291	159614	148542
_YAEYFLR_.2	YAEYFLR	O00410	153912	143738	146402
_FMQDASDVMQLLLK_.2	FMQDASDVMQLLLK	O00410	105541	120522	124304
_FMQDASDVMQLLLK_.3	FMQDASDVMQLLLK	O00410	3006.76	3043.09	3134.38
_TKENVNATENC[Carbamidomethyl (C)]ISAVGK_.3	TKENVNATENCISAVGK	O00410	66587.7	70108.2	74506.2
_TKENVNATENC[Carbamidomethyl (C)]ISAVGK_.2	TKENVNATENCISAVGK	O00410	46307.9	48109.9	45886.7
_KQAEETYENIPGQSK_.2	KQAEETYENIPGQSK	O00410	83799.7	88108.5	85906.2
_HFADLLPGFLQAVNDSC[Carbamidomethyl (C)]YQNDDSVLK_.3	HFADLLPGFLQAVNDSCYQNDDSVLK	O00410	62573.2	77217.6	91689.9
_ENVNATENC[Carbamidomethyl (C)]ISAVGK_.2	ENVNATENCISAVGK	O00410	68314.5	68067.9	70324.9
_EFQQYLPVVMGPLMK_.2	EFQQYLPVVMGPLMK	O00410	54674.1	60587.3	63570
_RLANVVR_.2	RLANVVR	O00410	28442.2	25619.3	27959.1
_AIGTEPDSDVLSEIMHSFAK_.3	AIGTEPDSDVLSEIMHSFAK	O00410	380044	392238	372753
_AIGTEPDSDVLSEIMHSFAK_.2	AIGTEPDSDVLSEIMHSFAK	O00410	42610.9	Filtered	44182.7
_YAAC[Carbamidomethyl (C)]NAVGQMATDFAPGFQK_.3	YAACNAVGQMATDFAPGFQK	O00410	47365.4	41607.5	51188.6
_YAAC[Carbamidomethyl (C)]NAVGQMATDFAPGFQK_.2	YAACNAVGQMATDFAPGFQK	O00410	71676.3	58506.9	Filtered
_MLVQC[Carbamidomethyl (C)]MQDQEHPSIR_.3	MLVQCMQDQEHPSIR	O00410	55383.6	65601.9	62406.8
_MLVQC[Carbamidomethyl (C)]MQDQEHPSIR_.2	MLVQCMQDQEHPSIR	O00410	Filtered	13994.9	13580.6
_IFSIIAEGEMHEAIK_.3	IFSIIAEGEMHEAIK	O00410	Filtered	34661.9	34907
_VRGPEYLTQMWHFMC[Carbamidomethyl (C)]DALIK_.3	VRGPEYLTQMWHFMCDALIK	O00410	Filtered	13737.4	15883.6
_YAEYFLRPMLQYVC[Carbamidomethyl (C)]DNSPEVR_.3	YAEYFLRPMLQYVCDNSPEVR	O00410	221624	254859	268001
_YLRPHLEATLQLSLK_.3	YLRPHLEATLQLSLK	O00410	41860.9	37899.9	41165.1
_GPEYLTQMWHFMC[Carbamidomethyl (C)]DALIK_.3	GPEYLTQMWHFMCDALIK	O00410	23327	26359.3	23832.5
_VSDILHSIFSSYKEK_.3	VSDILHSIFSSYKEK	O00410	Filtered	78214.8	Filtered
_ELKEGFVEYTEQVVK_.2	ELKEGFVEYTEQVVK	O00410	27735.2	Filtered	Filtered
_HLHSIMVLK_.3	HLHSIMVLK	O00410	144432	Filtered	Filtered
_YLC[Carbamidomethyl (C)]LLASDAEVPEPC[Carbamidomethyl (C)]LPR_.2	YLCLLASDAEVPEPCLPR	O00411	Filtered	100039	Filtered
_FSLYPFLC[Carbamidomethyl (C)]LLDER_.2	FSLYPFLCLLDER	O00411	Filtered	8674.53	Filtered
_ELSDFPQEFVWEASHYLVR_.3	ELSDFPQEFVWEASHYLVR	O00411	Filtered	4726.19	Filtered
_IC[Carbamidomethyl (C)]ESMGLAPFDLSPR_.2	ICESMGLAPFDLSPR	O00418	347119	363173	390110
_YIEPVDRDVYFEDVR_.3	YIEPVDRDVYFEDVR	O00418	114374	119163	124688
_VHLAMVR_.2	VHLAMVR	O00418	46826.4	44243.1	40380.3
_LEGVDGGQSPR_.2	LEGVDGGQSPR	O00418	30969	33115.2	30370.1
_AFDSGQNLSPDR_.2	AFDSGQNLSPDR	O00418	27893.9	33656.7	31024.3
_DRPGKPLFHLEHYIEGK_.3	DRPGKPLFHLEHYIEGK	O00418	17289.8	18892	20972
_SGDLYTQAAEAAMEAMK_.2	SGDLYTQAAEAAMEAMK	O00418	Filtered	235639	175157
_YNSNSGFVR_.2	YNSNSGFVR	O00418	43097.7	Filtered	41836.2
_LTPQAFSHFTFER_.3	LTPQAFSHFTFER	O00418	70561.2	67968.9	62780.2
_YSSSGSPANSFHFK_.2	YSSSGSPANSFHFK	O00418	32975.1	31917.7	Filtered
_YSSSGSPANSFHFK_.3	YSSSGSPANSFHFK	O00418	33946.7	Filtered	Filtered
_LSNFLHAQQWK_.3	LSNFLHAQQWK	O00418	Filtered	242955	Filtered
_TC[Carbamidomethyl (C)]PLLLR_.2	TCPLLLR	O00422	2271956	2.30681e+06	2.25253e+06
_KEPEKPIDR_.3	KEPEKPIDR	O00422	1.09239e+06	1.33008e+06	983146
_KEPEKPIDR_.2	KEPEKPIDR	O00422	129151	124471	112015
_VTQEEIK_.2	VTQEEIK	O00422	756643	808630	766373
_ELTSLVK_.2	ELTSLVK	O00422	781183	792138	756341
_FQIGDYLDIAITPPNR_.2	FQIGDYLDIAITPPNR	O00422	461091	459449	455394
_FQIGDYLDIAITPPNR_.3	FQIGDYLDIAITPPNR	O00422	24376.7	39631.2	33785.4
_VFTTNNGR_.2	VFTTNNGR	O00422	118734	121250	128035
_VKEIGSTMSGR_.2	VKEIGSTMSGR	O00422	94491.5	80421.3	91677.3
_KGTDDSMTLQSQK_.2	KGTDDSMTLQSQK	O00422	29468	26047.6	29080.2
_GTDDSMTLQSQK_.2	GTDDSMTLQSQK	O00422	Filtered	217783	232535
_GTHFNFAIVFTDVK_.3	GTHFNFAIVFTDVK	O00422	153969	142309	136106
_GNVPSSELQIYTWMDATLK_.2	GNVPSSELQIYTWMDATLK	O00422	Filtered	Filtered	46303.2
_IPVSGPFLVK_.2	IPVSGPFLVK	O00425	2184267	2.11496e+06	2.11031e+06
_FTEEIPLK_.2	FTEEIPLK	O00425	1.57449e+06	1.47433e+06	1.53788e+06
_IAPAEAPDAK_.2	IAPAEAPDAK	O00425	1.23872e+06	1301244	1245717
_SITILSTPEGTSAAC[Carbamidomethyl (C)]K_.2	SITILSTPEGTSAACK	O00425	1.04882e+06	1.13185e+06	1.09161e+06
_MVIITGPPEAQFK_.2	MVIITGPPEAQFK	O00425	1.07856e+06	1.10403e+06	1.0534e+06
_IKEENFVSPK_.2	IKEENFVSPK	O00425	483398	508369	493088
_IKEENFVSPK_.3	IKEENFVSPK	O00425	499219	487317	485501
_ITISPLQELTLYNPER_.2	ITISPLQELTLYNPER	O00425	721804	791551	809546
_ITISPLQELTLYNPER_.3	ITISPLQELTLYNPER	O00425	189279	192963	184609
_ILAHNNFVGR_.3	ILAHNNFVGR	O00425	500176	484339	517954
_ILAHNNFVGR_.2	ILAHNNFVGR	O00425	469222	456698	430071
_TGYAFVDC[Carbamidomethyl (C)]PDESWALK_.2	TGYAFVDCPDESWALK	O00425	680233	611809	659978
_SILEIMHK_.2	SILEIMHK	O00425	571513	577414	557001
_TVNELQNLSSAEVVVPR_.2	TVNELQNLSSAEVVVPR	O00425	317463	307997	286384
_TVNELQNLSSAEVVVPR_.3	TVNELQNLSSAEVVVPR	O00425	244965	247822	232207
_IQEILTQVK_.2	IQEILTQVK	O00425	441481	444042	489329
_AIEALSGK_.2	AIEALSGK	O00425	399601	384013	397213
_ALQSGPPQSR_.2	ALQSGPPQSR	O00425	385878	381728	399668
_GNVETC[Carbamidomethyl (C)]AK_.2	GNVETCAK	O00425	315408	250361	333664
_AEEEIMK_.2	AEEEIMK	O00425	241225	238907	253277
_LYIGNLSENAAPSDLESIFK_.2	LYIGNLSENAAPSDLESIFK	O00425	104633	110004	120472
_LYIGNLSENAAPSDLESIFK_.3	LYIGNLSENAAPSDLESIFK	O00425	117728	103623	95954.3
_ITGHFYAC[Carbamidomethyl (C)]QVAQR_.2	ITGHFYACQVAQR	O00425	106169	114857	105888
_ITGHFYAC[Carbamidomethyl (C)]QVAQR_.3	ITGHFYACQVAQR	O00425	93630.2	91956.7	87261.9
_KIEQDTDTK_.2	KIEQDTDTK	O00425	151333	125839	88021.7
_DQTPDENDQVVVK_.2	DQTPDENDQVVVK	O00425	102215	123584	124068
_LNGFQLENFTLK_.2	LNGFQLENFTLK	O00425	81686.4	72850.6	75686.3
_AEEEIMKK_.2	AEEEIMKK	O00425	59966.7	66204.4	59269.9
_IELHGKPIEVEHSVPK_.3	IELHGKPIEVEHSVPK	O00425	27057.4	26510.1	25753.9
_IELHGKPIEVEHSVPK_.2	IELHGKPIEVEHSVPK	O00425	18129.3	17797	18752.6
_ENAGAAEK_.2	ENAGAAEK	O00425	384656	170071	Filtered
_KIQEILTQVK_.2	KIQEILTQVK	O00425	134001	135811	143176
_KIQEILTQVK_.3	KIQEILTQVK	O00425	131595	Filtered	Filtered
_VAYIPDEMAAQQNPLQQPR_.2	VAYIPDEMAAQQNPLQQPR	O00425	Filtered	182424	Filtered
_IEQDTDTK_.2	IEQDTDTK	O00425	Filtered	Filtered	35776.9
_LHDAIVEVVTC[Carbamidomethyl (C)]LLR_.3	LHDAIVEVVTCLLR	O00429	341632	320158	290616
_LHDAIVEVVTC[Carbamidomethyl (C)]LLR_.2	LHDAIVEVVTCLLR	O00429	156895	134766	112422
_SYFLIVR_.2	SYFLIVR	O00429	327208	325335	325152
_SSVLESLVGR_.2	SSVLESLVGR	O00429	282986	326092	331431
_GHAVNLLDVPVPVAR_.3	GHAVNLLDVPVPVAR	O00429	248894	248125	246335
_GHAVNLLDVPVPVAR_.2	GHAVNLLDVPVPVAR	O00429	52639.4	53410	53612.3
_ALQGASQIIAEIR_.2	ALQGASQIIAEIR	O00429	257618	283244	257658
_SATLLQLITK_.2	SATLLQLITK	O00429	253225	231274	276222
_IC[Carbamidomethyl (C)]YIFHETFGR_.3	ICYIFHETFGR	O00429	196993	201025	198850
_IC[Carbamidomethyl (C)]YIFHETFGR_.2	ICYIFHETFGR	O00429	52452.3	55754.3	53568.8
_AEELLAEEK_.2	AEELLAEEK	O00429	224637	226959	226146
_YIETSELC[Carbamidomethyl (C)]GGAR_.2	YIETSELCGGAR	O00429	170590	158439	165935
_DTLQSELVGQLYK_.2	DTLQSELVGQLYK	O00429	155484	166460	170266
_GVSPEPIHLK_.2	GVSPEPIHLK	O00429	130485	136921	131699
_GVSPEPIHLK_.3	GVSPEPIHLK	O00429	32371.3	28030.1	23469.3
_FATEYC[Carbamidomethyl (C)]NTIEGTAK_.2	FATEYCNTIEGTAK	O00429	120718	115646	117805
_IIQHC[Carbamidomethyl (C)]SNYSTQELLR_.3	IIQHCSNYSTQELLR	O00429	90614.2	96329.2	89764.4
_IIQHC[Carbamidomethyl (C)]SNYSTQELLR_.2	IIQHCSNYSTQELLR	O00429	23742.6	23892.5	23548.1
_RLEEPSLR_.2	RLEEPSLR	O00429	91175.2	78186.5	82717
_PALFVPEVSFELLVK_.2	PALFVPEVSFELLVK	O00429	60277.5	47661.8	48063
_PALFVPEVSFELLVK_.3	PALFVPEVSFELLVK	O00429	4340.86	4104.24	4093.63
_TLAVITK_.2	TLAVITK	O00429	48735.5	45799.3	54493.9
_TLESVDPLGGLNTIDILTAIR_.3	TLESVDPLGGLNTIDILTAIR	O00429	28651.3	27595.8	27705
_TLESVDPLGGLNTIDILTAIR_.2	TLESVDPLGGLNTIDILTAIR	O00429	19082.1	14260.4	14627
_SVTDSIRDEYAFLQK_.3	SVTDSIRDEYAFLQK	O00429	46134.7	37048.9	35967
_SQLDINNKK_.2	SQLDINNKK	O00429	38532.8	35261.8	36859.6
_RPLILQLVHVSQEDKR_.3	RPLILQLVHVSQEDKR	O00429	28716.2	31151.6	32431.2
_LPVTNEMVHNLVAIELAYINTK_.3	LPVTNEMVHNLVAIELAYINTK	O00429	27335.3	29208.4	31811.6
_SKPIPIMPASPQK_.3	SKPIPIMPASPQK	O00429	62562.8	64107.1	53494.6
_SKPIPIMPASPQK_.2	SKPIPIMPASPQK	O00429	72124.9	68026.5	Filtered
_IFSPNVVNLTLVDLPGMTK_.2	IFSPNVVNLTLVDLPGMTK	O00429	47853.4	52000.1	55188.9
_IFSPNVVNLTLVDLPGMTK_.3	IFSPNVVNLTLVDLPGMTK	O00429	11853	12782.9	Filtered
_FISNPNSIILAVTAANTDMATSEALK_.3	FISNPNSIILAVTAANTDMATSEALK	O00429	22534.5	27058.3	34160
_FISNPNSIILAVTAANTDMATSEALK_.2	FISNPNSIILAVTAANTDMATSEALK	O00429	Filtered	38778.1	37220.6
_SSLLDDLLTESEDMAQR_.3	SSLLDDLLTESEDMAQR	O00429	5266.07	18936.2	22278.5
_SSLLDDLLTESEDMAQR_.2	SSLLDDLLTESEDMAQR	O00429	Filtered	19943.2	27367
_INVLAAQYQSLLNSYGEPVDDK_.2	INVLAAQYQSLLNSYGEPVDDK	O00429	42419.4	49432.7	45251.1
_INVLAAQYQSLLNSYGEPVDDK_.3	INVLAAQYQSLLNSYGEPVDDK	O00429	Filtered	40187.5	Filtered
_EALIPVINK_.2	EALIPVINK	O00429	17681.1	Filtered	82124.9
_LYTDFDEIR_.2	LYTDFDEIR	O00429	45590.4	Filtered	41658.8
_LQDVFNTVGADIIQLPQIVVVGTQSSGK_.3	LQDVFNTVGADIIQLPQIVVVGTQSSGK	O00429	25169	27858.3	23291
_LQDVFNTVGADIIQLPQIVVVGTQSSGK_.2	LQDVFNTVGADIIQLPQIVVVGTQSSGK	O00429	Filtered	7685.41	Filtered
_NVASGGGGVGDGVQEPTTGNWR_.2	NVASGGGGVGDGVQEPTTGNWR	O00429	Filtered	38280.4	31459.1
_LYTDFDEIRQEIENETER_.3	LYTDFDEIRQEIENETER	O00429	230567	235302	212201
_RPLILQLVHVSQEDK_.3	RPLILQLVHVSQEDK	O00429	99722.2	92363.4	88296.4
_LLMHHIR_.2	LLMHHIR	O00429	Filtered	Filtered	161245
_LGIIGVVNR_.2	LGIIGVVNR	O00429	Filtered	Filtered	15238.6
_LDLMDAGTDAMDVLMGR_.2	LDLMDAGTDAMDVLMGR	O00429	Filtered	Filtered	10386.7
_AFVAGVLPFK_.2	AFVAGVLPFK	O00442	322953	313701	303640
_VSTALSC[Carbamidomethyl (C)]LLGLPLR_.2	VSTALSCLLGLPLR	O00442	205268	246432	235121
_FGFIFNC[Carbamidomethyl (C)]DIK_.2	FGFIFNCDIK	O00442	166918	160551	158975
_VGIEAAEMLLANLR_.2	VGIEAAEMLLANLR	O00442	27318.5	31048.9	32205.3
_VGIEAAEMLLANLR_.3	VGIEAAEMLLANLR	O00442	17545.5	18833.1	18338.5
_VEVDGSIMEGGGQILR_.2	VEVDGSIMEGGGQILR	O00442	Filtered	38042.1	33231.9
_TGPVTLHTQTAIHFAEQIAK_.3	TGPVTLHTQTAIHFAEQIAK	O00442	15031.8	24075.1	20685.9
_DPWDAVLLEER_.2	DPWDAVLLEER	O00443	50042.1	50070.9	65522.2
_LVQLLGGVAEK_.2	LVQLLGGVAEK	O00443	45697.7	53286.6	54252.7
_LSIIFPLWK_.2	LSIIFPLWK	O00443	25188.5	21464.4	21057.2
_FDWLDLDPLSKPK_.3	FDWLDLDPLSKPK	O00443	4305.83	4755.84	4661.9
_LLLDDSFETK_.2	LLLDDSFETK	O00443	76841.9	75480.1	Filtered
_ILASAPNWK_.2	ILASAPNWK	O00443	Filtered	Filtered	158502
_TADVTSLFGGEDTSR_.2	TADVTSLFGGEDTSR	O00443	58777.7	Filtered	Filtered
_GFELSSSTR_.2	GFELSSSTR	O00443	Filtered	Filtered	56072.9
_GSSAGGGGSGAAAATAATAGGQHR_.3	GSSAGGGGSGAAAATAATAGGQHR	O00458	16172.1	16872.6	15484.8
_IAAGESLALLFELAR_.2	IAAGESLALLFELAR	O00458	12870.3	16101.8	15139.9
_GLIDLTLDK_.2	GLIDLTLDK	O00458	391223	Filtered	26452.4
_NVFELGPPVMLDAATLK_.2	NVFELGPPVMLDAATLK	O00458	Filtered	Filtered	31456.8
_ALGATFGPLLLR_.2	ALGATFGPLLLR	O00459	59681.9	55681.9	64884.2
_EAANLLEGHAR_.3	EAANLLEGHAR	O00461	114278	99603.8	84190.3
_EAANLLEGHAR_.2	EAANLLEGHAR	O00461	32347.5	28199.9	25563.1
_LAVQQVEEAQQLR_.2	LAVQQVEEAQQLR	O00461	58170.8	65970.7	60569.3
_KAEAVALK_.2	KAEAVALK	O00461	36000.9	36649.8	41765
_SALAAAQTQVAEYK_.2	SALAAAQTQVAEYK	O00461	31490.7	29793.7	30230.2
_LQGHLLR_.2	LQGHLLR	O00461	11828	8276.74	11234.9
_AKEDFLVYK_.2	AKEDFLVYK	O00461	72589.8	110028	Filtered
_NLLSEHEQLVVTLEDHK_.2	NLLSEHEQLVVTLEDHK	O00461	Filtered	Filtered	29001.3
_SFLAFPTLR_.2	SFLAFPTLR	O00468	60973.5	53598	55685.3
_SIESTLDDLFR_.2	SIESTLDDLFR	O00468	26490.7	28973.8	44892
_FGALC[Carbamidomethyl (C)]EAETGR_.2	FGALCEAETGR	O00468	Filtered	Filtered	12820.3
_IIAPLVTR_.2	IIAPLVTR	O00469	452171	354611	451595
_VVFAADGILWPDKR_.3	VVFAADGILWPDKR	O00469	321853	314473	312065
_VVFAADGILWPDKR_.2	VVFAADGILWPDKR	O00469	46463.8	52244.9	49375.4
_LLVITVATK_.2	LLVITVATK	O00469	268810	281203	277430
_IVGPEENLSQAEAR_.2	IVGPEENLSQAEAR	O00469	263246	261345	259907
_SEDYVDIVQGNR_.2	SEDYVDIVQGNR	O00469	214946	215541	210969
_EFIAPVTLK_.2	EFIAPVTLK	O00469	144155	140635	139663
_KIIAPLVTR_.2	KIIAPLVTR	O00469	121237	122538	131867
_LADKYPVVHIGK_.3	LADKYPVVHIGK	O00469	100784	103860	99163.5
_LADKYPVVHIGK_.2	LADKYPVVHIGK	O00469	19839.9	24955.3	19317.5
_LWSNFWGALSPDGYYAR_.2	LWSNFWGALSPDGYYAR	O00469	102440	116840	132988
_ISGGYENVPTDDIHMK_.3	ISGGYENVPTDDIHMK	O00469	84790.8	86317.4	78675.1
_ISGGYENVPTDDIHMK_.2	ISGGYENVPTDDIHMK	O00469	38062.2	31309.2	40663.7
_VFAGYYTK_.2	VFAGYYTK	O00469	91485.9	93483.2	82519.1
_AC[Carbamidomethyl (C)]DELVEEMEHYGK_.3	ACDELVEEMEHYGK	O00469	47574.5	45252.1	45006
_AC[Carbamidomethyl (C)]DELVEEMEHYGK_.2	ACDELVEEMEHYGK	O00469	40667.8	35935.7	39532.1
_LTHLHEGLPVK_.3	LTHLHEGLPVK	O00469	43392.4	44386.3	49415.1
_LTHLHEGLPVK_.2	LTHLHEGLPVK	O00469	35308.9	35708	34101.3
_GGDGINSIGGGQK_.2	GGDGINSIGGGQK	O00469	73293.7	81872.4	79695.3
_GFALLNFVVK_.2	GFALLNFVVK	O00469	77769.2	76799.4	68881.6
_IFQTLNGAVDEVVLK_.2	IFQTLNGAVDEVVLK	O00469	41702.5	47195.4	52356.9
_KGWSFMHPGR_.3	KGWSFMHPGR	O00469	25937.2	35065.4	37034.2
_IFTENIVEQPC[Carbamidomethyl (C)]PDVFWFPIFSEK_.3	IFTENIVEQPCPDVFWFPIFSEK	O00469	20544.2	15202.9	18902.6
_IFTENIVEQPC[Carbamidomethyl (C)]PDVFWFPIFSEK_.2	IFTENIVEQPCPDVFWFPIFSEK	O00469	7204.12	4278.75	3276.14
_FLDILLTLDYPK_.2	FLDILLTLDYPK	O00469	27693.2	20399.4	18924.3
_YLNSGGFIGYAPYVNR_.2	YLNSGGFIGYAPYVNR	O00469	178678	Filtered	112837
_VGVWNVPYMANVYLIK_.2	VGVWNVPYMANVYLIK	O00469	13378.5	Filtered	Filtered
_LHLIAQELPFDR_.2	LHLIAQELPFDR	O00471	91742.7	111224	88020.7
_LHLIAQELPFDR_.3	LHLIAQELPFDR	O00471	80070.5	85314.7	86390
_LIQNVFEIK_.2	LIQNVFEIK	O00471	46571.4	47351.2	40686.7
_SDVFTNSEK_.2	SDVFTNSEK	O00471	30426.9	28750.8	33855.8
_YFNEFLDGELK_.2	YFNEFLDGELK	O00471	43268	31640.7	Filtered
_NDIFEDAGILC[Carbamidomethyl (C)]QR_.2	NDIFEDAGILCQR	O00471	Filtered	250502	Filtered
_YHDLEC[Carbamidomethyl (C)]QLIQEFTSAQR_.2	YHDLECQLIQEFTSAQR	O00471	97402.7	Filtered	Filtered
_HILAAEQK_.2	HILAAEQK	O00471	Filtered	28759.3	Filtered
_VC[Carbamidomethyl (C)]HLGDQLEGVNTPR_.2	VCHLGDQLEGVNTPR	O00471	Filtered	Filtered	15986.4
_LSAKPAPPKPEPR_.3	LSAKPAPPKPEPR	O00479	164757	246936	209420
_LSAKPAPPKPEPR_.2	LSAKPAPPKPEPR	O00479	21944.9	22633.9	25369.8
_FYSVNVDYSK_.2	FYSVNVDYSK	O00483	1.95847e+06	1.97504e+06	1.90366e+06
_LALFNPDVC[Carbamidomethyl (C)]WDR_.2	LALFNPDVCWDR	O00483	1.55433e+06	1577799	1.54945e+06
_NNPEPWNK_.2	NNPEPWNK	O00483	815054	796308	766495
_LGPNDQYK_.2	LGPNDQYK	O00483	692718	662757	691842
_EMLELAK_.2	EMLELAK	O00487	308978	315372	284284
_AVAVVVDPIQSVK_.2	AVAVVVDPIQSVK	O00487	210587	211183	202851
_AVEEEDKMTPEQLAIK_.3	AVEEEDKMTPEQLAIK	O00487	118232	113334	121229
_AVEEEDKMTPEQLAIK_.2	AVEEEDKMTPEQLAIK	O00487	44319.2	39658.5	41398
_LINANMMVLGHEPR_.3	LINANMMVLGHEPR	O00487	110703	110874	118304
_MLLNLHK_.2	MLLNLHK	O00487	86653.8	81452.9	80148.2
_MTPEQLAIK_.2	MTPEQLAIK	O00487	63094	58601.7	67678.3
_SWMEGLTLQDYSEHC[Carbamidomethyl (C)]K_.2	SWMEGLTLQDYSEHCK	O00487	16375.4	15344	12570
_LGGGMPGLGQGPPTDAPAVDTAEQVYISSLALLK_.3	LGGGMPGLGQGPPTDAPAVDTAEQVYISSLALLK	O00487	8058.42	7896.07	6890.32
_HYYSITINYR_.2	HYYSITINYR	O00487	155853	81742.6	Filtered
_HNESVVK_.2	HNESVVK	O00487	Filtered	85761.5	72763.9
_AGVPMEVMGLMLGEFVDDYTVR_.3	AGVPMEVMGLMLGEFVDDYTVR	O00487	3257.65	Filtered	4116.75
_VGFYVNTFQSIAGLEENFHK_.3	VGFYVNTFQSIAGLEENFHK	O00499	159176	132233	133317
_GVFPENFTER_.2	GVFPENFTER	O00499	65982	71073.4	62324.7
_LNQNLNDVLVGLEK_.2	LNQNLNDVLVGLEK	O00499	Filtered	21904.7	19964.6
_VNHEPEPAGGATPGATLPK_.2	VNHEPEPAGGATPGATLPK	O00499	5685.97	7766.82	Filtered
_PVSLLEK_.2	PVSLLEK	O00499	Filtered	Filtered	29816.8
_EAAWAISNLTISGR_.2	EAAWAISNLTISGR	O00505	452019	494062	511902
_VQTAALR_.2	VQTAALR	O00505	415488	493604	448758
_NPPIDDLIK_.2	NPPIDDLIK	O00505	300826	295097	492023
_LLSSDRNPPIDDLIK_.3	LLSSDRNPPIDDLIK	O00505	155626	158429	167084
_LLSSDRNPPIDDLIK_.2	LLSSDRNPPIDDLIK	O00505	39093.5	34617.7	35439.7
_DSQVVQVVLDGLK_.2	DSQVVQVVLDGLK	O00505	180891	198300	191334
_KLLSSDRNPPIDDLIK_.3	KLLSSDRNPPIDDLIK	O00505	84565.5	92510.2	103037
_IEVLQQHENEDIYK_.3	IEVLQQHENEDIYK	O00505	47625.4	43977.7	44767
_IEVLQQHENEDIYK_.2	IEVLQQHENEDIYK	O00505	13480.7	16858.7	15666.1
_SPHQNVC[Carbamidomethyl (C)]EQAVWALGNIIGDGPQC[Carbamidomethyl (C)]R_.3	SPHQNVCEQAVWALGNIIGDGPQCR	O00505	48321.3	Filtered	53996.3
_HRNEVTVELR_.3	HRNEVTVELR	O00505	658332	623396	644388
_AQNVTLEAILQNATSDNPVVQLSAVQAAR_.3	AQNVTLEAILQNATSDNPVVQLSAVQAAR	O00505	28688.8	31216.7	30065.9
_NVTWVIVNLC[Carbamidomethyl (C)]R_.2	NVTWVIVNLCR	O00505	Filtered	74128.6	Filtered
_NKRDEHLLK_.2	NKRDEHLLK	O00505	4446.5	Filtered	Filtered
_DQVEYLVQQNVIPPFC[Carbamidomethyl (C)]NLLSVK_.3	DQVEYLVQQNVIPPFCNLLSVK	O00505	Filtered	Filtered	27914
_TSFLTELIDR_.2	TSFLTELIDR	O00506	14657.4	16177.6	11105.8
_FVLPAVLNPR_.2	FVLPAVLNPR	O00534	275003	293981	280833
_ETLILLLK_.2	ETLILLLK	O00534	84782.6	73949.9	74630.1
_DVPRPILLGASAPLK_.3	DVPRPILLGASAPLK	O00534	73002.8	71862.6	76376
_TPIVPVEDLPYTLSMVATIDSQHGIEK_.3	TPIVPVEDLPYTLSMVATIDSQHGIEK	O00534	50650.9	49080.4	52860.2
_AHAGSTMPSVVK_.2	AHAGSTMPSVVK	O00534	44378.4	50942.1	45947.5
_AISQGHQAFLLEGDSSSR_.3	AISQGHQAFLLEGDSSSR	O00534	37998.6	42879.6	42221.2
_AISQGHQAFLLEGDSSSR_.2	AISQGHQAFLLEGDSSSR	O00534	2479.84	Filtered	4026.88
_ALHSDRPPSASQPR_.3	ALHSDRPPSASQPR	O00534	32072.5	30115.8	33269.3
_VQSNC[Carbamidomethyl (C)]PLSPTEYLGEDK_.2	VQSNCPLSPTEYLGEDK	O00534	Filtered	84221.2	Filtered
_GPSIPGHPLQLFVFTDGEVTDTFSVIK_.3	GPSIPGHPLQLFVFTDGEVTDTFSVIK	O00534	8465.42	Filtered	Filtered
_LAALSASLAR_.2	LAALSASLAR	O00541	766528	807765	770047
_EALAFIIR_.2	EALAFIIR	O00541	633552	581476	619181
_LQLSLADFR_.2	LQLSLADFR	O00541	557119	579199	535984
_LAALEEQR_.2	LAALEEQR	O00541	366212	363612	368394
_YPTFIDALR_.2	YPTFIDALR	O00541	289349	282854	291851
_SFGGEVSWDK_.2	SFGGEVSWDK	O00541	241783	246271	233005
_GSATNYITR_.2	GSATNYITR	O00541	236652	239964	239067
_SEWNTVER_.2	SEWNTVER	O00541	205720	205382	242147
_LAQEEESEAKR_.3	LAQEEESEAKR	O00541	135409	100967	97687.9
_LAQEEESEAKR_.2	LAQEEESEAKR	O00541	25606	30148.5	26273.6
_LLLPVAEYFSGVQLPPHLSPFVTEK_.3	LLLPVAEYFSGVQLPPHLSPFVTEK	O00541	156480	38658.4	142706
_AGEGTYALDSESC[Carbamidomethyl (C)]MEK_.2	AGEGTYALDSESCMEK	O00541	106741	116218	117590
_FLLHEPIVNK_.3	FLLHEPIVNK	O00541	63532.1	62422.9	62937.7
_FLLHEPIVNK_.2	FLLHEPIVNK	O00541	49158.3	45463.6	51265.4
_LEGQAQAEAK_.2	LEGQAQAEAK	O00541	104381	106118	103756
_SLC[Carbamidomethyl (C)]IGATYDVTDSR_.2	SLCIGATYDVTDSR	O00541	113122	93472.5	64082.2
_ERYPTFIDALR_.3	ERYPTFIDALR	O00541	63956.8	54441.1	61306.3
_LAQEEESEAK_.2	LAQEEESEAK	O00541	46550.9	47871.7	49787.8
_LKDNKPNYK_.2	LKDNKPNYK	O00541	17867.5	17737.1	19051.4
_ITHQIVDRPGQQTSVIGR_.3	ITHQIVDRPGQQTSVIGR	O00541	123378	115448	116822
_ITHQIVDRPGQQTSVIGR_.2	ITHQIVDRPGQQTSVIGR	O00541	Filtered	27455.8	Filtered
_AHDEAVR_.2	AHDEAVR	O00541	Filtered	Filtered	92855.9
_ANVAVVSGAPLQGQLVAR_.2	ANVAVVSGAPLQGQLVAR	O00560	131768	127654	113986
_DSTGHVGFIFK_.2	DSTGHVGFIFK	O00560	48189	50746.3	47511.1
_VIQAQTAFSANPANPAILSEASAPIPHDGNLYPR_.3	VIQAQTAFSANPANPAILSEASAPIPHDGNLYPR	O00560	Filtered	158129	129781
_PSSINYMVAPVTGNDVGIR_.2	PSSINYMVAPVTGNDVGIR	O00560	60589.1	73039.4	Filtered
_SIDNGIFVQLVQANSPASLVGLR_.3	SIDNGIFVQLVQANSPASLVGLR	O00560	19409.1	12916.3	13435
_LYPELSQYMGLSLNEEEIR_.2	LYPELSQYMGLSLNEEEIR	O00560	Filtered	Filtered	100558
_NGLLTEHNIC[Carbamidomethyl (C)]EINGQNVIGLK_.3	NGLLTEHNICEINGQNVIGLK	O00560	Filtered	13682.7	Filtered
_YQGAVATVIAR_.2	YQGAVATVIAR	O00562	109274	102471	105902
_ILDTIDIVR_.2	ILDTIDIVR	O00562	37741	28900.6	36278.6
_SQDHIPLAALPLLATSSSR_.3	SQDHIPLAALPLLATSSSR	O00562	97709.6	99476.6	94373.4
_IHFPEALGHVALR_.3	IHFPEALGHVALR	O00562	Filtered	18538.8	Filtered
_VLYDFNK_.2	VLYDFNK	O00566	319988	296446	414956
_LSLAEIYEQEYIK_.2	LSLAEIYEQEYIK	O00566	165737	136650	162141
_IRDQAWDDVVR_.3	IRDQAWDDVVR	O00566	96476.5	86265.2	97363.2
_IRDQAWDDVVR_.2	IRDQAWDDVVR	O00566	26870.8	27552	27440.3
_ATGRPEC[Carbamidomethyl (C)]FLTIQEGLASK_.3	ATGRPECFLTIQEGLASK	O00566	75437.6	77760.4	84386.5
_ATGRPEC[Carbamidomethyl (C)]FLTIQEGLASK_.2	ATGRPECFLTIQEGLASK	O00566	36554.4	38121	36786.7
_IHGSPLQK_.2	IHGSPLQK	O00566	70302	70186.1	47828.2
_KPWQLQGEVTAQK_.3	KPWQLQGEVTAQK	O00566	48669	50717	44334
_KPWQLQGEVTAQK_.2	KPWQLQGEVTAQK	O00566	7524.23	7336.51	8750.3
_TAEEENPEHVEIQK_.3	TAEEENPEHVEIQK	O00566	27735.3	31568.8	30658.1
_TAEEENPEHVEIQK_.2	TAEEENPEHVEIQK	O00566	16810.6	17124	18768.1
_LDALSNFHFIPKPPVPEIK_.3	LDALSNFHFIPKPPVPEIK	O00566	47626.8	47040.4	41799.5
_VTFALPDDAETEDTGVLNVK_.2	VTFALPDDAETEDTGVLNVK	O00566	33426.8	31470.9	37975.7
_LSEMEAYLENIEKEEER_.3	LSEMEAYLENIEKEEER	O00566	22188.7	15192.2	23051.7
_ASFIKDEGKDK_.2	ASFIKDEGKDK	O00566	12661.7	15535.4	15724.4
_ASFIKDEGKDK_.3	ASFIKDEGKDK	O00566	Filtered	28000.6	23658.9
_VVSNLPAITMEEVAPVSVSDAALLAPEEIKEK_.3	VVSNLPAITMEEVAPVSVSDAALLAPEEIKEK	O00566	Filtered	91487	67266.6
_DQAWDDVVR_.2	DQAWDDVVR	O00566	Filtered	49452.7	46320.5
_MAPVITEETTLQLEDIIK_.2	MAPVITEETTLQLEDIIK	O00566	Filtered	68718.5	Filtered
_RPENSLLEETLHFDHAVR_.3	RPENSLLEETLHFDHAVR	O00566	25867.1	Filtered	Filtered
_LSFYETGEIPR_.2	LSFYETGEIPR	O00567	1639178	1.55921e+06	1.68295e+06
_IDC[Carbamidomethyl (C)]FSEVPTSVFGEK_.2	IDCFSEVPTSVFGEK	O00567	1.37351e+06	1.31518e+06	1.27401e+06
_VVSLSEYR_.2	VVSLSEYR	O00567	849504	901997	894257
_LIAHAGSLTNLAK_.3	LIAHAGSLTNLAK	O00567	567808	595014	570210
_LIAHAGSLTNLAK_.2	LIAHAGSLTNLAK	O00567	293870	299855	290150
_LLLETHLPSK_.2	LLLETHLPSK	O00567	423382	452698	429286
_LLLETHLPSK_.3	LLLETHLPSK	O00567	367880	397068	370235
_YPASTVQILGAEK_.2	YPASTVQILGAEK	O00567	773428	802740	778719
_EWYGYHFPELVK_.3	EWYGYHFPELVK	O00567	441003	439865	428140
_EWYGYHFPELVK_.2	EWYGYHFPELVK	O00567	204727	178835	196212
_IINDNATYC[Carbamidomethyl (C)]R_.2	IINDNATYCR	O00567	639033	636438	590300
_LAQFIGNR_.2	LAQFIGNR	O00567	544756	565071	569479
_GLTDLSAC[Carbamidomethyl (C)]K_.2	GLTDLSACK	O00567	501881	507016	524714
_YGLIFHSTFIGR_.3	YGLIFHSTFIGR	O00567	308247	308157	287162
_YGLIFHSTFIGR_.2	YGLIFHSTFIGR	O00567	193643	183161	183371
_AQLGLGHSYSR_.3	AQLGLGHSYSR	O00567	303163	283406	281065
_AQLGLGHSYSR_.2	AQLGLGHSYSR	O00567	188801	194190	205198
_LLLETHLPSKK_.3	LLLETHLPSKK	O00567	383156	392745	395615
_LLLETHLPSKK_.2	LLLETHLPSKK	O00567	45326.2	46353.3	44850.9
_EAMVQAEEAAAEITR_.2	EAMVQAEEAAAEITR	O00567	397219	428839	411269
_LEELTMDGAK_.2	LEELTMDGAK	O00567	323922	300026	335526
_MSQVAPSLSALIGEAVGAR_.2	MSQVAPSLSALIGEAVGAR	O00567	168224	226828	212113
_MSQVAPSLSALIGEAVGAR_.3	MSQVAPSLSALIGEAVGAR	O00567	122107	125791	18467.7
_LSFYETGEIPRK_.3	LSFYETGEIPRK	O00567	269822	276071	261463
_VLLGVGDPK_.2	VLLGVGDPK	O00567	130128	136075	142628
_VREWYGYHFPELVK_.3	VREWYGYHFPELVK	O00567	90086	87164.8	84519.2
_LHFHNLVK_.2	LHFHNLVK	O00567	86207	87482.6	85582.8
_KNLDVMK_.2	KNLDVMK	O00567	75982.3	77523.1	66265.2
_LVAFC[Carbamidomethyl (C)]PFASSQVALENANAVSEGVVHEDLR_.3	LVAFCPFASSQVALENANAVSEGVVHEDLR	O00567	59171.6	61967.4	63843.9
_LREQVEER_.2	LREQVEER	O00567	54721	62892.2	61406.3
_STPKEETVNDPEEAGHR_.3	STPKEETVNDPEEAGHR	O00567	42039.8	43675.8	46433.8
_VDNMIIQSISLLDQLDKDINTFSMR_.3	VDNMIIQSISLLDQLDKDINTFSMR	O00567	12266.7	9929.51	9859.52
_VDNMIIQSISLLDQLDK_.2	VDNMIIQSISLLDQLDK	O00567	7675.67	7537.52	7343.04
_VDNMIIQSISLLDQLDK_.3	VDNMIIQSISLLDQLDK	O00567	3191.59	2804.03	3287.81
_ELNEDKLEK_.2	ELNEDKLEK	O00567	90811.4	98768.1	98658.8
_ELNEDKLEK_.3	ELNEDKLEK	O00567	Filtered	103486	123592
_EETVNDPEEAGHR_.2	EETVNDPEEAGHR	O00567	28285.8	26563.7	30852.6
_EELMSSDLEETAGSTSIPK_.2	EELMSSDLEETAGSTSIPK	O00567	Filtered	Filtered	38986.4
_LAQFIGNRR_.2	LAQFIGNRR	O00567	9085.96	Filtered	Filtered
_SPILVATAVAAR_.2	SPILVATAVAAR	O00571	7.78152e+06	7.71467e+06	7.95354e+06
_VGNLGLATSFFNER_.2	VGNLGLATSFFNER	O00571	3.84473e+06	3.87423e+06	3.56249e+06
_VGNLGLATSFFNER_.3	VGNLGLATSFFNER	O00571	139165	132973	131718
_DLLDLLVEAK_.2	DLLDLLVEAK	O00571	3.70135e+06	2.5553e+06	2.41938e+06
_HVINFDLPSDIEEYVHR_.3	HVINFDLPSDIEEYVHR	O00571	2.4964e+06	2.37626e+06	2533082
_HVINFDLPSDIEEYVHR_.2	HVINFDLPSDIEEYVHR	O00571	295706	270508	302227
_HAIPIIK_.2	HAIPIIK	O00571	2567196	2.60606e+06	2.48561e+06
_FSGGFGAR_.2	FSGGFGAR	O00571	2.34116e+06	2300920	2.25331e+06
_GC[Carbamidomethyl (C)]HLLVATPGR_.3	GCHLLVATPGR	O00571	1.41002e+06	1.39087e+06	1364371
_GC[Carbamidomethyl (C)]HLLVATPGR_.2	GCHLLVATPGR	O00571	701145	762608	728600
_ELAVQIYEEAR_.2	ELAVQIYEEAR	O00571	1.9673e+06	2.04027e+06	1.93529e+06
_MLDMGFEPQIR_.2	MLDMGFEPQIR	O00571	1.85416e+06	1.87645e+06	1.92431e+06
_IGLDFC[Carbamidomethyl (C)]K_.2	IGLDFCK	O00571	1.82566e+06	1.78581e+06	1.76033e+06
_DREEALHQFR_.3	DREEALHQFR	O00571	1.53957e+06	1.57992e+06	1607609
_DREEALHQFR_.2	DREEALHQFR	O00571	105851	107819	119989
_VVWVEESDKR_.3	VVWVEESDKR	O00571	993487	948981	999278
_VVWVEESDKR_.2	VVWVEESDKR	O00571	461976	464223	444684
_VRPC[Carbamidomethyl (C)]VVYGGADIGQQIR_.3	VRPCVVYGGADIGQQIR	O00571	1308886	1.26317e+06	1.32458e+06
_VRPC[Carbamidomethyl (C)]VVYGGADIGQQIR_.2	VRPCVVYGGADIGQQIR	O00571	86072.4	82965.1	77103.2
_GLDISNVK_.2	GLDISNVK	O00571	1.38625e+06	1.33898e+06	1.34451e+06
_TAAFLLPILSQIYSDGPGEALR_.3	TAAFLLPILSQIYSDGPGEALR	O00571	794686	751636	907362
_TAAFLLPILSQIYSDGPGEALR_.2	TAAFLLPILSQIYSDGPGEALR	O00571	391102	421043	490311
_LVDMMER_.2	LVDMMER	O00571	1.22729e+06	1.24607e+06	1.13502e+06
_EIQMLAR_.2	EIQMLAR	O00571	1.20304e+06	1.15945e+06	1.19886e+06
_DKDAYSSFGSR_.2	DKDAYSSFGSR	O00571	708003	730084	695740
_DKDAYSSFGSR_.3	DKDAYSSFGSR	O00571	439115	407203	400543
_YLVLDEADR_.2	YLVLDEADR	O00571	1.12755e+06	1.0987e+06	1.12611e+06
_SDYDGIGSR_.2	SDYDGIGSR	O00571	947559	999458	995430
_LEQELFSGGNTGINFEK_.2	LEQELFSGGNTGINFEK	O00571	759747	913961	898153
_LEQELFSGGNTGINFEK_.3	LEQELFSGGNTGINFEK	O00571	66170.6	56947.6	59010.6
_YTRPTPVQK_.2	YTRPTPVQK	O00571	372294	391482	391724
_YTRPTPVQK_.3	YTRPTPVQK	O00571	278632	251502	255809
_KQYPISLVLAPTR_.3	KQYPISLVLAPTR	O00571	414088	414221	426372
_KQYPISLVLAPTR_.2	KQYPISLVLAPTR	O00571	208911	213731	200629
_DLMAC[Carbamidomethyl (C)]AQTGSGK_.2	DLMACAQTGSGK	O00571	606723	596622	557140
_DSLTLVFVETK_.2	DSLTLVFVETK	O00571	554483	301830	549527
_VGSTSENITQK_.2	VGSTSENITQK	O00571	405329	450751	435729
_IVEQDTMPPK_.2	IVEQDTMPPK	O00571	117324	203640	195533
_DSSGWSSSK_.2	DSSGWSSSK	O00571	121740	137637	156159
_HTMMFSATFPK_.2	HTMMFSATFPK	O00571	92094.2	103773	90944.1
_KGADSLEDFLYHEGYAC[Carbamidomethyl (C)]TSIHGDR_.3	KGADSLEDFLYHEGYACTSIHGDR	O00571	81506.2	80074.7	85557.7
_DFLDEYIFLAVGR_.2	DFLDEYIFLAVGR	O00571	71035	69735.5	70727.1
_DFLDEYIFLAVGR_.3	DFLDEYIFLAVGR	O00571	8345.85	4473.53	6583.16
_GKIGLDFC[Carbamidomethyl (C)]K_.2	GKIGLDFCK	O00571	66360.2	59911.9	58282.5
_RKQYPISLVLAPTR_.3	RKQYPISLVLAPTR	O00571	61154.6	53645.3	54437.2
_GFYDKDSSGWSSSK_.2	GFYDKDSSGWSSSK	O00571	52215.6	54813.9	55192.7
_GADSLEDFLYHEGYAC[Carbamidomethyl (C)]TSIHGDR_.3	GADSLEDFLYHEGYACTSIHGDR	O00571	18625.9	21754.8	18596.3
_NINITKDLLDLLVEAK_.3	NINITKDLLDLLVEAK	O00571	4610.98	4377.95	5104.04
_ELAVQIYEEARK_.3	ELAVQIYEEARK	O00571	187302	178674	202353
_ELAVQIYEEARK_.2	ELAVQIYEEARK	O00571	Filtered	116262	105201
_QYPISLVLAPTR_.2	QYPISLVLAPTR	O00571	168080	Filtered	172232
_SGKSPILVATAVAAR_.3	SGKSPILVATAVAAR	O00571	54398.6	47134.6	49006.4
_SGKSPILVATAVAAR_.2	SGKSPILVATAVAAR	O00571	Filtered	6453.99	Filtered
_SFLLDLLNATGK_.2	SFLLDLLNATGK	O00571	2504286	2.77549e+06	2243191
_WC[Carbamidomethyl (C)]DKSDEDDWSKPLPPSER_.3	WCDKSDEDDWSKPLPPSER	O00571	23800.5	Filtered	45057.3
_RDLMAC[Carbamidomethyl (C)]AQTGSGK_.2	RDLMACAQTGSGK	O00571	Filtered	Filtered	9506.33
_SDEDDWSKPLPPSER_.2	SDEDDWSKPLPPSER	O00571	8236.67	Filtered	Filtered
_ELDLNSVLLK_.2	ELDLNSVLLK	O00584	79797.9	83743.8	80093.2
_LGIKPSINYYQVADFK_.3	LGIKPSINYYQVADFK	O00584	27547.7	25268.2	25858.1
_HGTC[Carbamidomethyl (C)]AAQVDALNSQK_.2	HGTCAAQVDALNSQK	O00584	Filtered	6613.5	6728.39
_SWPFNLEEIKDLLPEMR_.3	SWPFNLEEIKDLLPEMR	O00584	5376	Filtered	Filtered
_LISLIC[Carbamidomethyl (C)]R_.2	LISLICR	O00592	1.09105e+06	1.10179e+06	1.10819e+06
_LASVPGSQTVVVK_.2	LASVPGSQTVVVK	O00592	983907	896904	1.02924e+06
_EITIHTK_.2	EITIHTK	O00592	216814	199636	207308
_LGDQGPPEEAEDR_.2	LGDQGPPEEAEDR	O00592	112696	134374	129146
_EAGVSDMK_.2	EAGVSDMK	O00592	95507.8	101201	97559.4
_LPAKDVYER_.2	LPAKDVYER	O00592	92224	70821	71704.5
_LPAKDVYER_.3	LPAKDVYER	O00592	54050.7	46200.8	Filtered
_LKDKWDELK_.3	LKDKWDELK	O00592	179703	161406	210030
_LKDKWDELK_.2	LKDKWDELK	O00592	Filtered	42039.9	Filtered
_DKWDELK_.2	DKWDELK	O00592	Filtered	118933	105412
_TPTLYLDFK_.2	TPTLYLDFK	O00625	551327	550052	574186
_VTLSVLSR_.2	VTLSVLSR	O00625	536853	560531	560110
_NLDPFLLFDEFK_.2	NLDPFLLFDEFK	O00625	454575	452511	410560
_KVTLSVLSR_.2	KVTLSVLSR	O00625	445336	425694	412054
_SIGRPELK_.2	SIGRPELK	O00625	324276	277338	330729
_GGRPGGFPDHPHR_.3	GGRPGGFPDHPHR	O00625	236848	236777	255673
_GGRPGGFPDHPHR_.2	GGRPGGFPDHPHR	O00625	30437.1	28451.7	32139.2
_SEEIPKPSK_.2	SEEIPKPSK	O00625	221213	242980	219176
_MVEPQYQELK_.2	MVEPQYQELK	O00625	230662	211334	203367
_MNPGDLQWMTAGR_.2	MNPGDLQWMTAGR	O00625	134513	133582	141640
_GILHAEMPC[Carbamidomethyl (C)]SEEPAHGLQLWVNLR_.3	GILHAEMPCSEEPAHGLQLWVNLR	O00625	44478.7	35790	35100.2
_SHFVLIAGEPLR_.3	SHFVLIAGEPLR	O00625	28184.2	30486.4	33978.8
_GFETVSYLLEGGSMAHEDFC[Carbamidomethyl (C)]GHTGK_.3	GFETVSYLLEGGSMAHEDFCGHTGK	O00625	21136.3	18409.3	27448.1
_DGVTVAVISGEALGIK_.2	DGVTVAVISGEALGIK	O00625	Filtered	59191.1	54426.6
_SGILPILVHC[Carbamidomethyl (C)]LER_.3	SGILPILVHCLER	O00629	851020	894493	924438
_SGILPILVHC[Carbamidomethyl (C)]LER_.2	SGILPILVHCLER	O00629	263496	312977	327289
_NEVVVELR_.2	NEVVVELR	O00629	510854	509525	506071
_DAQVVQVVLDGLSNILK_.3	DAQVVQVVLDGLSNILK	O00629	106402	133955	131538
_DAQVVQVVLDGLSNILK_.2	DAQVVQVVLDGLSNILK	O00629	89102.4	93389.2	103042
_NVTWVMVNLC[Carbamidomethyl (C)]R_.2	NVTWVMVNLCR	O00629	143019	132317	133359
_IEQLQNHENEDIYK_.2	IEQLQNHENEDIYK	O00629	46076.2	48334.7	48666.2
_IEQLQNHENEDIYK_.3	IEQLQNHENEDIYK	O00629	43399.4	45803.1	41814.8
_KDQVAYLIQQNVIPPFC[Carbamidomethyl (C)]NLLTVK_.3	KDQVAYLIQQNVIPPFCNLLTVK	O00629	52912.4	72094.9	52544.2
_LLHSPHQNVC[Carbamidomethyl (C)]EQAVWALGNIIGDGPQC[Carbamidomethyl (C)]R_.3	LLHSPHQNVCEQAVWALGNIIGDGPQCR	O00629	Filtered	47692.7	Filtered
_DQVAYLIQQNVIPPFC[Carbamidomethyl (C)]NLLTVK_.2	DQVAYLIQQNVIPPFCNLLTVK	O00629	Filtered	Filtered	10363.2
_VQNTSLEAIVQNASSDNQGIQLSAVQAAR_.3	VQNTSLEAIVQNASSDNQGIQLSAVQAAR	O00629	Filtered	124763	Filtered
_NPPGYLEDSFVK_.2	NPPGYLEDSFVK	O00712	247505	249077	234027
_AVKDELLSEKPEIK_.3	AVKDELLSEKPEIK	O00712	189471	193713	188707
_KPEKPLFSSASPQDSSPR_.3	KPEKPLFSSASPQDSSPR	O00712	Filtered	25946.5	Filtered
_IYDITNVLEGIHLIK_.3	IYDITNVLEGIHLIK	O00716	6943.11	8245.45	7355.29
_YLPENDLKR_.3	YLPENDLKR	O00743	401652	377304	353713
_YLPENDLKR_.2	YLPENDLKR	O00743	163686	145466	170549
_VTNEFVHINNLK_.3	VTNEFVHINNLK	O00743	301274	321048	246088
_VTNEFVHINNLK_.2	VTNEFVHINNLK	O00743	13283.2	14869.4	15064.2
_GAGWLFGAK_.2	GAGWLFGAK	O00743	171644	179720	177359
_LVTVWSAPNYC[Carbamidomethyl (C)]YR_.2	LVTVWSAPNYCYR	O00743	130502	119393	116244
_YLPENDLK_.2	YLPENDLK	O00743	240625	Filtered	298082
_YGNANAWR_.2	YGNANAWR	O00743	165786	Filtered	136541
_AHQLVHEGYK_.2	AHQLVHEGYK	O00743	10729.3	9474.66	10665
_AHQLVHEGYK_.3	AHQLVHEGYK	O00743	Filtered	Filtered	32917.6
_GAFC[Carbamidomethyl (C)]DLVWSDPEDVDTWAISPR_.2	GAFCDLVWSDPEDVDTWAISPR	O00743	Filtered	57829.1	Filtered
_LPVSEGVFVVK_.2	LPVSEGVFVVK	O00754	98246.4	89431.6	97697.8
_HLVLLDTAQAAAAGHR_.3	HLVLLDTAQAAAAGHR	O00754	88025.7	96373.1	93585
_DLFSTFTITR_.2	DLFSTFTITR	O00754	81077.8	80850.8	76812.5
_ELVDYFLNVATAQGR_.2	ELVDYFLNVATAQGR	O00754	65633	86183.6	80679.8
_LVNAQQAK_.2	LVNAQQAK	O00754	144509	36969.7	30848.1
_FQVIVYNPLGR_.2	FQVIVYNPLGR	O00754	48497.8	79184.6	70483.2
_LQETTLVANQLR_.2	LQETTLVANQLR	O00754	37449	34765.9	40824.8
_LEHQFAVGEDSGR_.2	LEHQFAVGEDSGR	O00754	13751.9	Filtered	Filtered
_GISAFPESDNLFK_.2	GISAFPESDNLFK	O00762	289109	279715	259701
_WSALYDVR_.2	WSALYDVR	O00762	233160	234866	228124
_WVGTIHGAAGTVYEDLR_.3	WVGTIHGAAGTVYEDLR	O00762	126320	130634	114957
_WVGTIHGAAGTVYEDLR_.2	WVGTIHGAAGTVYEDLR	O00762	35036.8	41297.4	38179.8
_LSLEFPSGYPYNAPTVK_.2	LSLEFPSGYPYNAPTVK	O00762	156724	153986	173463
_DPAATSVAAAR_.2	DPAATSVAAAR	O00762	122922	122508	115761
_FLTPC[Carbamidomethyl (C)]YHPNVDTQGNIC[Carbamidomethyl (C)]LDILK_.3	FLTPCYHPNVDTQGNICLDILK	O00762	25853.2	30271.9	29045.6
_TILLSIQSLLGEPNIDSPLNTHAAELWK_.3	TILLSIQSLLGEPNIDSPLNTHAAELWK	O00762	10099.4	6656.45	7444.07
_DFTVASPAEFVTR_.2	DFTVASPAEFVTR	O00763	1.41148e+06	1.34851e+06	1.40624e+06
_FGAYIVDGLR_.2	FGAYIVDGLR	O00763	403795	395902	411616
_IPVQAVWAGWGHASENPK_.3	IPVQAVWAGWGHASENPK	O00763	131559	129195	102337
_IPVQAVWAGWGHASENPK_.2	IPVQAVWAGWGHASENPK	O00763	28388.4	31794.7	23148.8
_HLEPALAFQLELNR_.3	HLEPALAFQLELNR	O00763	146184	145599	130762
_AIGIGAYLVR_.2	AIGIGAYLVR	O00763	88121.7	80916.9	81800
_FVVMVTPEDLK_.2	FVVMVTPEDLK	O00763	62710.3	68009.5	61908.4
_EASFEYLQNEGER_.2	EASFEYLQNEGER	O00763	57278.4	55830.3	45796.2
_MHLYLGAAK_.2	MHLYLGAAK	O00763	46494.9	43377.5	35506.5
_EEAISNMVVALK_.2	EEAISNMVVALK	O00763	35148	37781.8	43808.3
_RIPVQAVWAGWGHASENPK_.3	RIPVQAVWAGWGHASENPK	O00763	19326.7	14491.2	12184.6
_GHVIAAR_.2	GHVIAAR	O00763	Filtered	152986	175192
_VLIANNGIAAVK_.2	VLIANNGIAAVK	O00763	34977.8	Filtered	44024.4
_ITSENPDEGFKPSSGTVQELNFR_.3	ITSENPDEGFKPSSGTVQELNFR	O00763	94071.1	92003	94846.4
_IPAPVEK_.2	IPAPVEK	O00763	156809	Filtered	Filtered
_VLSIQSHVIR_.3	VLSIQSHVIR	O00764	332661	313763	313345
_VLSIQSHVIR_.2	VLSIQSHVIR	O00764	167001	152990	162461
_VVPLADIITPNQFEAELLSGR_.3	VVPLADIITPNQFEAELLSGR	O00764	341631	340482	350351
_VVPLADIITPNQFEAELLSGR_.2	VVPLADIITPNQFEAELLSGR	O00764	125289	112031	118056
_TVSTLHHVLQR_.3	TVSTLHHVLQR	O00764	343512	344928	344509
_TVSTLHHVLQR_.2	TVSTLHHVLQR	O00764	77163.3	84815.9	74192.9
_IHSQEEALR_.3	IHSQEEALR	O00764	381236	210597	271278
_IHSQEEALR_.2	IHSQEEALR	O00764	98846.3	119609	112341
_YDYVLTGYTR_.2	YDYVLTGYTR	O00764	355615	339040	370246
_AQAGEGVRPSPMQLELR_.3	AQAGEGVRPSPMQLELR	O00764	313910	303765	312207
_GQVLNSDELQELYEGLR_.2	GQVLNSDELQELYEGLR	O00764	227975	232010	202124
_NPAGSVVMER_.2	NPAGSVVMER	O00764	186174	196501	209671
_KIHSQEEALR_.2	KIHSQEEALR	O00764	51032.8	49791.1	53629.7
_LVYVC[Carbamidomethyl (C)]DPVLGDK_.2	LVYVCDPVLGDK	O00764	46321.6	54381.7	52071.9
_VVPLADIITPNQFEAELLSGRK_.3	VVPLADIITPNQFEAELLSGRK	O00764	35286.6	44638.1	36617
_DKSFLAMVVDIVQELK_.3	DKSFLAMVVDIVQELK	O00764	24825	28874.8	22345.5
_LVYVC[Carbamidomethyl (C)]DPVLGDKWDGEGSMYVPEDLLPVYK_.3	LVYVCDPVLGDKWDGEGSMYVPEDLLPVYK	O00764	13097	24548.7	23272.7
_RNPAGSVVMER_.2	RNPAGSVVMER	O00764	36933.3	107647	Filtered
_GSTLDLSDLEAEK_.2	GSTLDLSDLEAEK	O00767	859232	931799	967915
_PAHLLQDDISSSYTTTTTITAPPSR_.3	PAHLLQDDISSSYTTTTTITAPPSR	O00767	448340	445374	430653
_PAHLLQDDISSSYTTTTTITAPPSR_.2	PAHLLQDDISSSYTTTTTITAPPSR	O00767	98617.1	83554	96152.9
_FSETHADPHNSR_.2	FSETHADPHNSR	O00767	15207.1	18803.1	20980.4
_EC[Carbamidomethyl (C)]LAETER_.2	ECLAETER	O14519	103513	102371	102029
_YAELLAIIEELGK_.2	YAELLAIIEELGK	O14519	46731.1	57287	53201.3
_EIRPTYAGSK_.2	EIRPTYAGSK	O14519	13354.2	19796.5	14179
_EIRPTYAGSK_.3	EIRPTYAGSK	O14519	Filtered	114786	Filtered
_AVAMLWK_.2	AVAMLWK	O14521	268093	265470	260998
_AASLHWTSER_.3	AASLHWTSER	O14521	141172	145636	133424
_AASLHWTSER_.2	AASLHWTSER	O14521	54623.7	55746.4	54363.9
_AGLLALSALTFAGLC[Carbamidomethyl (C)]YFNYHDVGIC[Carbamidomethyl (C)]K_.3	AGLLALSALTFAGLCYFNYHDVGICK	O14521	Filtered	3088.69	Filtered
_EFC[Carbamidomethyl (C)]NSPDC[Carbamidomethyl (C)]SAWK_.2	EFCNSPDCSAWK	O14524	9517.42	11359.7	10265.7
_VIPTLALLK_.2	VIPTLALLK	O14530	264648	279172	273855
_HLAILSK_.2	HLAILSK	O14530	104097	105323	113166
_DFFQEVK_.2	DFFQEVK	O14530	81995.7	86008.3	90785.7
_ESENVVC[Carbamidomethyl (C)]HFYR_.2	ESENVVCHFYR	O14530	57478.7	44707.3	45036.5
_VLEHQLLQTTK_.2	VLEHQLLQTTK	O14530	8976.07	9968.62	10334.7
_VLEHQLLQTTK_.3	VLEHQLLQTTK	O14530	Filtered	Filtered	96103.1
_VTPAAANYR_.2	VTPAAANYR	O14545	243707	213783	228042
_AFESDVFHNR_.2	AFESDVFHNR	O14545	106571	113323	115271
_AFESDVFHNR_.3	AFESDVFHNR	O14545	92657.1	101189	109833
_THPEVC[Carbamidomethyl (C)]GR_.2	THPEVCGR	O14545	111361	107975	94789.2
_TELC[Carbamidomethyl (C)]GNC[Carbamidomethyl (C)]GR_.2	TELCGNCGR	O14545	44514.9	46656.5	43074
_AVC[Carbamidomethyl (C)]EADQSHGGPR_.3	AVCEADQSHGGPR	O14545	48569.2	39206.5	42148.9
_LKEHEDYC[Carbamidomethyl (C)]GAR_.3	LKEHEDYCGAR	O14545	22565.1	18126.1	14519.4
_LSNSDSQDIQGR_.2	LSNSDSQDIQGR	O14545	12421.2	12623.8	11033.1
_STSGPRPGC[Carbamidomethyl (C)]QPSSPC[Carbamidomethyl (C)]VPK_.3	STSGPRPGCQPSSPCVPK	O14545	24157	20385.7	23438.7
_NKVPELQK_.2	NKVPELQK	O14548	118639	112277	113190
_LTSDSTVYDYAGK_.2	LTSDSTVYDYAGK	O14548	111133	112204	111082
_LAGAWASEAYSPQGLKPVVSTEAPPIIFATPTK_.3	LAGAWASEAYSPQGLKPVVSTEAPPIIFATPTK	O14548	24165.6	27616.1	29652.7
_LMC[Carbamidomethyl (C)]PQEIVDYIADKK_.3	LMCPQEIVDYIADKK	O14561	529500	509093	573588
_LMC[Carbamidomethyl (C)]PQEIVDYIADKK_.2	LMCPQEIVDYIADKK	O14561	100488	134079	134511
_LSVNSHFMK_.2	LSVNSHFMK	O14561	448117	415630	428357
_LSVNSHFMK_.3	LSVNSHFMK	O14561	123932	138580	141799
_LMC[Carbamidomethyl (C)]PQEIVDYIADK_.2	LMCPQEIVDYIADK	O14561	262179	292258	300327
_LMC[Carbamidomethyl (C)]PQEIVDYIADKKDVYE_.3	LMCPQEIVDYIADKKDVYE	O14561	42761.8	45915.8	42182
_LYDKIDPEK_.2	LYDKIDPEK	O14561	88843.9	95140.7	86234.1
_LYDKIDPEK_.3	LYDKIDPEK	O14561	Filtered	63255.5	83862.8
_FPLDSTGSELK_.2	FPLDSTGSELK	O14562	341034	337767	350177
_LPTVPLSGMYNK_.2	LPTVPLSGMYNK	O14562	318083	299133	307710
_LEQDQLWIGTK_.2	LEQDQLWIGTK	O14562	167751	174401	173343
_GKPEDVMPSVK_.2	GKPEDVMPSVK	O14562	119218	108757	109305
_IMVVGSTINDVLAVNTPK_.2	IMVVGSTINDVLAVNTPK	O14562	58563.2	67974.5	72018.1
_AEENKKEPLC[Carbamidomethyl (C)]R_.3	AEENKKEPLCR	O14562	70333.9	63762.1	63760.2
_IHSITGLPPAMQK_.3	IHSITGLPPAMQK	O14562	29310.7	85179.8	61024.1
_LPMGSIK_.2	LPMGSIK	O14562	Filtered	Filtered	158026
_SDLYESELR_.2	SDLYESELR	O14578	2.58215e+06	2.27914e+06	2.72238e+06
_ADVPYILK_.2	ADVPYILK	O14578	43593	48739.3	45757
_AEILALQQALK_.2	AEILALQQALK	O14578	44444.1	45084.1	42434.9
_WVTALESVVAGGR_.2	WVTALESVVAGGR	O14578	358773	Filtered	176670
_VLIYDNEAR_.2	VLIYDNEAR	O14578	88232.7	Filtered	75244.9
_LPLAFAYR_.2	LPLAFAYR	O14578	23878.3	Filtered	21956
_ASTEATELLQNIR_.2	ASTEATELLQNIR	O14578	Filtered	11435.3	Filtered
_SDLEYQLENIQVLYSHEK_.2	SDLEYQLENIQVLYSHEK	O14578	Filtered	126657	Filtered
_MFADYLAHESR_.3	MFADYLAHESR	O14579	209820	211998	229690
_MFADYLAHESR_.2	MFADYLAHESR	O14579	123854	106489	112945
_FGVVLDEIKPSSAPELQAVR_.3	FGVVLDEIKPSSAPELQAVR	O14579	217018	240107	218697
_FGVVLDEIKPSSAPELQAVR_.2	FGVVLDEIKPSSAPELQAVR	O14579	60522.8	56493.5	112184
_DSIVAELDR_.2	DSIVAELDR	O14579	249305	257683	275714
_APPAPGPASGGSGEVDELFDVK_.2	APPAPGPASGGSGEVDELFDVK	O14579	245321	196774	219014
_LQDAYYIFQEMADK_.2	LQDAYYIFQEMADK	O14579	141373	141555	146643
_LQDAYYIFQEMADK_.3	LQDAYYIFQEMADK	O14579	20054.1	17914.9	14572.3
_WEAAEGLLQEALDK_.2	WEAAEGLLQEALDK	O14579	68899.5	74497	68714.2
_NAFYIGSYQQC[Carbamidomethyl (C)]INEAQR_.2	NAFYIGSYQQCINEAQR	O14579	62031	56819	64475.2
_DSIVAELDREMSR_.3	DSIVAELDREMSR	O14579	21988.3	27966.9	25674.2
_KFGVVLDEIKPSSAPELQAVR_.3	KFGVVLDEIKPSSAPELQAVR	O14579	74601.8	75318	80083.8
_NYLSLAPLFFK_.2	NYLSLAPLFFK	O14617	286811	249323	212892
_ALDLLYGMVSK_.2	ALDLLYGMVSK	O14617	173660	191522	187236
_LFGALTPLEPR_.2	LFGALTPLEPR	O14617	115576	111540	111708
_ASC[Carbamidomethyl (C)]ILQLVK_.2	ASCILQLVK	O14617	74298.6	69072.4	74509.8
_DVPVAEEVSALFAGELNPVAPK_.3	DVPVAEEVSALFAGELNPVAPK	O14617	30550.1	27513.6	30050.5
_DVPVAEEVSALFAGELNPVAPK_.2	DVPVAEEVSALFAGELNPVAPK	O14617	23075	23819.6	24500.1
_AVFHEEEQR_.2	AVFHEEEQR	O14617	30094	32920.8	31345.7
_YPESLRPAFPR_.3	YPESLRPAFPR	O14617	Filtered	144562	142780
_LYASILQQK_.2	LYASILQQK	O14617	28365.2	Filtered	35246
_VTTLPGHIQAVYVQNVVK_.3	VTTLPGHIQAVYVQNVVK	O14617	19035.6	Filtered	20010
_MSFQNLLAK_.2	MSFQNLLAK	O14617	9605.75	Filtered	12458.1
_LLESGDLSMSSIK_.2	LLESGDLSMSSIK	O14617	Filtered	Filtered	82862.5
_KGENSVSVDGK_.2	KGENSVSVDGK	O14617	60339.3	Filtered	Filtered
_AEGTTYRDELLTK_.2	AEGTTYRDELLTK	O14617	19996.9	13839.6	Filtered
_YQDTPGVEHIPVVQIDLSVPLK_.3	YQDTPGVEHIPVVQIDLSVPLK	O14617	Filtered	Filtered	19674.9
_HRPSEADEEELAR_.2	HRPSEADEEELAR	O14617	Filtered	Filtered	16693.7
_VWDVIGR_.2	VWDVIGR	O14618	304332	311232	301743
_FLQLTPER_.2	FLQLTPER	O14618	289125	299667	292294
_SLIIDEGEDDLGR_.2	SLIIDEGEDDLGR	O14618	166726	169720	158189
_SAGLFQNPK_.2	SAGLFQNPK	O14618	156152	159432	159243
_HLAPEVFR_.2	HLAPEVFR	O14639	365484	335642	363291
_LNSGLGQLILK_.2	LNSGLGQLILK	O14639	29800.6	34392.7	33886.5
_DIVHKPGPIVLTVAK_.3	DIVHKPGPIVLTVAK	O14641	68061.1	64696.7	55232
_FSSSTEQSSASR_.2	FSSSTEQSSASR	O14641	7066.91	9074.27	10258.9
_ELEPFLLR_.2	ELEPFLLR	O14646	169242	167121	169236
_VLIFSQMVR_.2	VLIFSQMVR	O14646	129233	130886	127793
_GSVEEDILER_.2	GSVEEDILER	O14646	87570.1	100345	100112
_MLDILAEYLK_.2	MLDILAEYLK	O14646	56764.7	51825.6	49544.5
_NLWIFVSK_.2	NLWIFVSK	O14646	46880.6	49527.8	43095.8
_IGDHITEC[Carbamidomethyl (C)]LK_.2	IGDHITECLK	O14646	25797.7	25621	23665.1
_AFLGGLNWAFIGVDEAHR_.3	AFLGGLNWAFIGVDEAHR	O14646	22745.3	21192.6	18511.6
_WQGLPYSEC[Carbamidomethyl (C)]SWEDGALISK_.2	WQGLPYSECSWEDGALISK	O14646	16463.8	19531.3	13916.3
_RLEEEER_.2	RLEEEER	O14646	Filtered	164314	32060.8
_LVISHEEELIPLHK_.3	LVISHEEELIPLHK	O14646	49426.4	47490.4	56286.8
_NASPEDVEYYNC[Carbamidomethyl (C)]QQELTDDLHK_.3	NASPEDVEYYNCQQELTDDLHK	O14646	Filtered	20636.1	Filtered
_IIAHSNQK_.2	IIAHSNQK	O14646	Filtered	Filtered	11600.4
_VLEPFLLR_.2	VLEPFLLR	O14647	165719	164186	155601
_FGLPLER_.2	FGLPLER	O14647	139166	130497	137965
_FGAEDLFK_.2	FGAEDLFK	O14647	108021	95263	101848
_ENEVSTSATDELLSQFK_.2	ENEVSTSATDELLSQFK	O14647	40959.5	43970.4	58070.6
_DYQLEGLNWLAHSWC[Carbamidomethyl (C)]K_.3	DYQLEGLNWLAHSWCK	O14647	7958.07	8376.58	10107.3
_ILPVETDKKPQGK_.3	ILPVETDKKPQGK	O14647	Filtered	76961.7	46419.3
_SQPVLPEAK_.2	SQPVLPEAK	O14647	Filtered	Filtered	50922.3
_VSPEDVEYFNC[Carbamidomethyl (C)]QQELASELNK_.2	VSPEDVEYFNCQQELASELNK	O14647	42901.2	Filtered	Filtered
_KPAPSNEPEYLC[Carbamidomethyl (C)]K_.2	KPAPSNEPEYLCK	O14647	Filtered	19967.7	Filtered
_ITDVALDFWR_.2	ITDVALDFWR	O14656	152782	151206	153125
_NLIDYFVPFLPLEYK_.2	NLIDYFVPFLPLEYK	O14656	23651.5	22602.3	19659.8
_NFVSQIVAENLHPK_.3	NFVSQIVAENLHPK	O14657	21568.7	22421	22810.9
_LFGQHLATEVIFK_.3	LFGQHLATEVIFK	O14657	26237.8	26638	25284.1
_LTDAFLLLR_.2	LTDAFLLLR	O14662	130994	134428	126450
_IDYNVEQSC[Carbamidomethyl (C)]IK_.2	IDYNVEQSCIK	O14662	14653.9	16012.3	19412.5
_LPPPKPLPGTLK_.3	LPPPKPLPGTLK	O14672	412770	224833	505667
_LVDADGPLAR_.2	LVDADGPLAR	O14672	354436	335683	340171
_FSLC[Carbamidomethyl (C)]SIR_.2	FSLCSIR	O14672	310257	314900	310114
_FPNIGVEK_.2	FPNIGVEK	O14672	155556	143326	144129
_TITLQPGSPC[Carbamidomethyl (C)]NDFR_.2	TITLQPGSPCNDFR	O14672	94559.6	85556.7	105272
_FEGFIQTR_.2	FEGFIQTR	O14672	36621.7	34934.1	38190.4
_HYEGLSYNVDSLHQK_.3	HYEGLSYNVDSLHQK	O14672	Filtered	34212.6	36272.4
_YGPQGGC[Carbamidomethyl (C)]ADHSVFER_.2	YGPQGGCADHSVFER	O14672	9187.89	Filtered	6997.78
_AIDTIYQTTDFSGIR_.2	AIDTIYQTTDFSGIR	O14672	73391	Filtered	Filtered
_RRPPQPIQQPQR_.3	RRPPQPIQQPQR	O14672	Filtered	Filtered	13306.4
_NTC[Carbamidomethyl (C)]QLYIQTDHLFFK_.3	NTCQLYIQTDHLFFK	O14672	11527	Filtered	Filtered
_AVSHEDQFLR_.2	AVSHEDQFLR	O14672	Filtered	24905.3	Filtered
_AFANPEDALR_.2	AFANPEDALR	O14684	844928	830032	787325
_HGGPQYC[Carbamidomethyl (C)]R_.2	HGGPQYCR	O14684	228889	227052	215606
_VAHTVAYLGK_.2	VAHTVAYLGK	O14684	13865	15937.4	13662.7
_LLLTIQK_.2	LLLTIQK	O14686	446565	462505	478166
_SQLDILSLLK_.2	SQLDILSLLK	O14686	10388.2	10229.9	9356.86
_GSPLVVSLIGALLR_.2	GSPLVVSLIGALLR	O14727	15855.2	18934.1	19871.6
_IWSFDLLLPLHELR_.3	IWSFDLLLPLHELR	O14727	12413.9	16003.2	13362.1
_VWNIITGNK_.2	VWNIITGNK	O14727	Filtered	14104.2	Filtered
_ALVLTEIGPK_.2	ALVLTEIGPK	O14732	1.36365e+06	1.37477e+06	1387264
_FIAEEAAASGAK_.2	FIAEEAAASGAK	O14732	1059368	1.06788e+06	1.02311e+06
_VSGETDLSK_.2	VSGETDLSK	O14732	438729	532168	555786
_LFLSNMER_.2	LFLSNMER	O14732	399329	383336	395752
_TSAADLVTETDHLVEDLIISELR_.3	TSAADLVTETDHLVEDLIISELR	O14732	90382.6	77132.7	68034.1
_EAGGIVIDTSGGPLDLMAC[Carbamidomethyl (C)]R_.2	EAGGIVIDTSGGPLDLMACR	O14732	Filtered	53331	118183
_RDPATLK_.2	RDPATLK	O14732	Filtered	Filtered	187437
_EMAMLIAQALQTINYGR_.2	EMAMLIAQALQTINYGR	O14732	Filtered	67370.3	Filtered
_LFGGQIVGQALVAAAK_.2	LFGGQIVGQALVAAAK	O14734	29463.1	27546.6	30178.3
_MIDLSGNPVLR_.2	MIDLSGNPVLR	O14735	268002	266054	263170
_NMAALDAADR_.2	NMAALDAADR	O14735	192182	184901	200449
_MGLWVTAPIALLK_.2	MGLWVTAPIALLK	O14735	39984.3	40277.7	39774.5
_FGAMLDMLTDR_.2	FGAMLDMLTDR	O14735	42362.3	34729.9	Filtered
_NSILAQVLDQSAR_.2	NSILAQVLDQSAR	O14737	1.36182e+06	1.56431e+06	1541654
_AVENYLIQMAR_.2	AVENYLIQMAR	O14737	1.12185e+06	1.14844e+06	1.16485e+06
_LSNLALVKPEK_.3	LSNLALVKPEK	O14737	708110	774283	763002
_LSNLALVKPEK_.2	LSNLALVKPEK	O14737	264990	284000	295292
_LAELQAK_.2	LAELQAK	O14737	493907	486694	458960
_YGQLSEK_.2	YGQLSEK	O14737	483639	484827	446686
_VSEQGLIEILK_.2	VSEQGLIEILK	O14737	632223	506759	97895.6
_VSEQGLIEILKK_.3	VSEQGLIEILKK	O14737	109690	100035	106124
_VSEQGLIEILKK_.2	VSEQGLIEILKK	O14737	26435.5	25951.2	27082.1
_HGDPGDAAQQEAK_.2	HGDPGDAAQQEAK	O14737	86909.4	79711	78382.6
_HGDPGDAAQQEAK_.3	HGDPGDAAQQEAK	O14737	20874.3	25607.7	22721.5
_VPLVAPEDLR_.2	VPLVAPEDLR	O14744	1.24832e+06	1.27341e+06	1.27172e+06
_GPLVNASLR_.2	GPLVNASLR	O14744	1.14798e+06	1.13986e+06	1.13506e+06
_AAILPTSIFLTNK_.2	AAILPTSIFLTNK	O14744	759982	826380	836324
_SDLLLSGR_.2	SDLLLSGR	O14744	794503	769878	764721
_LSPWIRPDSK_.3	LSPWIRPDSK	O14744	378623	365615	343342
_LSPWIRPDSK_.2	LSPWIRPDSK	O14744	210217	204193	224689
_EFIQEPAK_.2	EFIQEPAK	O14744	555761	547414	554357
_DWNTLIVGK_.2	DWNTLIVGK	O14744	400814	391441	394568
_DLNC[Carbamidomethyl (C)]VPEIADTLGAVAK_.2	DLNCVPEIADTLGAVAK	O14744	188158	183614	194082
_DLNC[Carbamidomethyl (C)]VPEIADTLGAVAK_.3	DLNCVPEIADTLGAVAK	O14744	84491.8	80502.8	77722.4
_YSQYQQAIYK_.2	YSQYQQAIYK	O14744	192882	191444	190735
_IAVALEIGADLPSNHVIDR_.3	IAVALEIGADLPSNHVIDR	O14744	175721	178359	159310
_TLC[Carbamidomethyl (C)]DYSK_.2	TLCDYSK	O14744	127684	130442	131600
_EGQTIC[Carbamidomethyl (C)]VR_.2	EGQTICVR	O14744	88932.9	89670.6	91966.3
_DDGVSIPGEYTSFLAPISSSK_.2	DDGVSIPGEYTSFLAPISSSK	O14744	86322.5	82930.4	91466.3
_EKDRDPEAQFEMPYVVR_.3	EKDRDPEAQFEMPYVVR	O14744	67388.7	57418.5	70465.4
_DPMIDNNR_.2	DPMIDNNR	O14744	42111.9	50054.2	42043.8
_ADIIVSELLGSFADNELSPEC[Carbamidomethyl (C)]LDGAQHFLK_.3	ADIIVSELLGSFADNELSPECLDGAQHFLK	O14744	7230.03	8480.66	3483.94
_DDIIENAPTTHTEEYSGEEK_.3	DDIIENAPTTHTEEYSGEEK	O14744	63497.6	75970.1	64250.4
_DDIIENAPTTHTEEYSGEEK_.2	DDIIENAPTTHTEEYSGEEK	O14744	Filtered	27233.5	27116.9
_AAILPTSIFLTNKK_.3	AAILPTSIFLTNKK	O14744	152444	164199	145349
_VPEEEKDTNVQVLMVLGAGR_.3	VPEEEKDTNVQVLMVLGAGR	O14744	103007	108474	103522
_LVEPGSPAEK_.2	LVEPGSPAEK	O14745	583700	534803	555343
_AGLLAGDR_.2	AGLLAGDR	O14745	457046	459485	461713
_LLVVDPETDEQLQK_.2	LLVVDPETDEQLQK	O14745	295007	272843	264430
_AALNAVR_.2	AALNAVR	O14745	210456	249823	210263
_SVDPDSPAEASGLR_.2	SVDPDSPAEASGLR	O14745	175380	177935	186512
_LVEVNGENVEK_.2	LVEVNGENVEK	O14745	166801	164598	168779
_EALAEAALESPR_.2	EALAEAALESPR	O14745	82962.8	93977.8	86281
_RAPQMDWSK_.2	RAPQMDWSK	O14745	65981.4	76367.2	85476.4
_IVEVNGVC[Carbamidomethyl (C)]MEGK_.2	IVEVNGVCMEGK	O14745	66476.3	70668.7	61153.5
_GPSGYGFNLHSDK_.2	GPSGYGFNLHSDK	O14745	67608.3	67861.8	58571.1
_GPNGYGFHLHGEK_.3	GPNGYGFHLHGEK	O14745	36273.6	16131.4	32116
_ETHQQVVSR_.2	ETHQQVVSR	O14745	27734.5	31079.4	31442.1
_ETHQQVVSR_.3	ETHQQVVSR	O14745	Filtered	89510	Filtered
_SADAAAGAPLPR_.2	SADAAAGAPLPR	O14745	40349.4	Filtered	41925.1
_EALAEAALESPRPALVR_.3	EALAEAALESPRPALVR	O14745	823451	827353	809237
_LLVVDRETDEFFKK_.3	LLVVDRETDEFFKK	O14745	83798	84506.7	109940
_KGPSGYGFNLHSDK_.2	KGPSGYGFNLHSDK	O14745	Filtered	10902	8648.05
_ISDFGLATVFR_.2	ISDFGLATVFR	O14757	28868.6	32942.1	35893.7
_LIDIVSSQK_.2	LIDIVSSQK	O14757	Filtered	Filtered	9092.23
_KIDSAPLALLHK_.3	KIDSAPLALLHK	O14757	Filtered	Filtered	7322.59
_LLVPANEGDPTETLR_.2	LLVPANEGDPTETLR	O14763	330937	325690	337941
_DTLYTMLIK_.2	DTLYTMLIK	O14763	30854.5	31651.1	32167.8
_DASVHTLLDALETLGER_.3	DASVHTLLDALETLGER	O14763	90889	97928.9	94605.6
_DASVHTLLDALETLGER_.2	DASVHTLLDALETLGER	O14763	Filtered	32163.7	35719.4
_LFGGNFAHQASVAR_.3	LFGGNFAHQASVAR	O14773	387063	399461	395047
_LFGGNFAHQASVAR_.2	LFGGNFAHQASVAR	O14773	70457.7	87540.2	89913.5
_AYPDVAALSDGYWVVSNR_.2	AYPDVAALSDGYWVVSNR	O14773	338813	394459	348380
_AYPDVAALSDGYWVVSNR_.3	AYPDVAALSDGYWVVSNR	O14773	95841.6	91359.2	88597.8
_LYQQHGAGLFDVTR_.3	LYQQHGAGLFDVTR	O14773	258765	273779	279820
_LYQQHGAGLFDVTR_.2	LYQQHGAGLFDVTR	O14773	110010	119288	80408.5
_PSYQEEAVTK_.2	PSYQEEAVTK	O14773	141507	144349	146195
_VPIPWVSGTSASTPVFGGILSLINEHR_.3	VPIPWVSGTSASTPVFGGILSLINEHR	O14773	89947.3	92255.8	87918.7
_ILSGRPPLGFLNPR_.3	ILSGRPPLGFLNPR	O14773	708970	905010	863036
_VFFYNPTTR_.2	VFFYNPTTR	O14776	1.52025e+06	1.45353e+06	1.47917e+06
_AIVPLEAR_.2	AIVPLEAR	O14776	1.12531e+06	1131427	1.11623e+06
_YLVLDC[Carbamidomethyl (C)]VPEER_.2	YLVLDCVPEER	O14776	1.02679e+06	1.0057e+06	905111
_EALFNEFVAAAR_.2	EALFNEFVAAAR	O14776	939157	915212	928068
_ATFSEFAAK_.2	ATFSEFAAK	O14776	693209	685722	701622
_ALLSDMVR_.2	ALLSDMVR	O14776	687696	683625	691454
_YLLLNPK_.2	YLLLNPK	O14776	631712	620864	611849
_WESGSLLER_.2	WESGSLLER	O14776	601953	617322	606034
_GVSAFSTWEK_.2	GVSAFSTWEK	O14776	573198	557446	569012
_GPPPPPTASEPTR_.2	GPPPPPTASEPTR	O14776	480618	483421	480264
_LIVAYVDDLDRR_.3	LIVAYVDDLDRR	O14776	440017	428837	407377
_LIVAYVDDLDRR_.2	LIVAYVDDLDRR	O14776	25211.5	28157.3	25367
_TLESTWEKPQELK_.3	TLESTWEKPQELK	O14776	237132	245548	231524
_TLESTWEKPQELK_.2	TLESTWEKPQELK	O14776	150684	149808	149939
_LSMWDRPDDLIGR_.3	LSMWDRPDDLIGR	O14776	300642	307257	308593
_LSMWDRPDDLIGR_.2	LSMWDRPDDLIGR	O14776	57102.5	55822.8	53117.8
_KQVFDQYVK_.3	KQVFDQYVK	O14776	233420	244001	228266
_KQVFDQYVK_.2	KQVFDQYVK	O14776	129325	114559	117082
_SDFFELLSNHHLDSQSR_.3	SDFFELLSNHHLDSQSR	O14776	210371	213719	224219
_SDFFELLSNHHLDSQSR_.2	SDFFELLSNHHLDSQSR	O14776	89789.2	85812.4	86382.5
_SSDVSWSDTR_.2	SSDVSWSDTR	O14776	276679	286138	268774
_LIVAYVDDLDR_.2	LIVAYVDDLDR	O14776	221042	232723	220440
_AVDSSSMR_.2	AVDSSSMR	O14776	197273	205794	208769
_LFNEHIEALTK_.3	LFNEHIEALTK	O14776	119571	108053	111169
_LFNEHIEALTK_.2	LFNEHIEALTK	O14776	76787.6	78811.2	82183.4
_LIQESDQHLK_.2	LIQESDQHLK	O14776	83272.7	84836.8	85487.7
_LIQESDQHLK_.3	LIQESDQHLK	O14776	49144	43703.1	48083.8
_GMEELKK_.2	GMEELKK	O14776	20257.8	92095.9	93788.3
_WQFSMSAIK_.2	WQFSMSAIK	O14776	65420.2	63242.7	63593.2
_HPTPTMLSIQK_.2	HPTPTMLSIQK	O14776	63074	61934.1	64122.8
_SSDVSWSDTRR_.2	SSDVSWSDTRR	O14776	14643.2	17012.6	17883.9
_AVDSSSMREDLFK_.2	AVDSSSMREDLFK	O14776	10998.7	12867.2	9858.28
_LIQESDQHLKDVEK_.2	LIQESDQHLKDVEK	O14776	2523.96	4205.47	4145.09
_IIQEPPHKK_.2	IIQEPPHKK	O14776	19798.3	17839.4	22461.9
_IIQEPPHKK_.3	IIQEPPHKK	O14776	61898.6	Filtered	61289.7
_NLDSEKEKELER_.3	NLDSEKEKELER	O14776	121329	99905	121028
_NLDSEKEKELER_.2	NLDSEKEKELER	O14776	Filtered	Filtered	15971
_NLDSEKEK_.2	NLDSEKEK	O14776	Filtered	181779	24664.8
_EAAMEAEIK_.2	EAAMEAEIK	O14776	Filtered	46155.3	44337.5
_AKPVATAPIPGTPWC[Carbamidomethyl (C)]VVWTGDER_.2	AKPVATAPIPGTPWCVVWTGDER	O14776	40582.6	Filtered	34104.7
_KLIQESDQHLK_.3	KLIQESDQHLK	O14776	11060.8	10697.1	11142.4
_KLIQESDQHLK_.2	KLIQESDQHLK	O14776	Filtered	7817.69	Filtered
_GPPPPPTASEPTRR_.3	GPPPPPTASEPTRR	O14776	263193	234184	237313
_PVATAPIPGTPWC[Carbamidomethyl (C)]VVWTGDER_.2	PVATAPIPGTPWCVVWTGDER	O14776	Filtered	Filtered	43583.4
_WESGSLLEREEK_.3	WESGSLLEREEK	O14776	7608.4	10020.5	Filtered
_YSVADIER_.2	YSVADIER	O14777	599188	558526	583523
_FNPEAGANC[Carbamidomethyl (C)]LVK_.2	FNPEAGANCLVK	O14777	87301.8	93382.2	63404.9
_DLGYPFALSK_.2	DLGYPFALSK	O14777	92560.9	91015.2	48890.7
_LFLDYTIK_.2	LFLDYTIK	O14777	148984	Filtered	17836.1
_LKDLFNVDAFK_.3	LKDLFNVDAFK	O14777	8391.91	9105.58	9920.55
_ELLNETEEEINK_.2	ELLNETEEEINK	O14777	33786.6	Filtered	Filtered
_AFIQQC[Carbamidomethyl (C)]IR_.2	AFIQQCIR	O14777	Filtered	Filtered	28867.9
_SHAIAC[Carbamidomethyl (C)]VNQFIMDR_.3	SHAIACVNQFIMDR	O14787	88378.7	75222.2	94934.8
_ATIGILITTIASK_.2	ATIGILITTIASK	O14787	63383.3	74252.9	77241
_YSEIDIILLK_.2	YSEIDIILLK	O14787	64816.6	55437.4	51145.7
_GLLFHPEWVVK_.3	GLLFHPEWVVK	O14787	39446.2	37807.9	36324.4
_EVLASHLVQLIPILVNGMK_.3	EVLASHLVQLIPILVNGMK	O14787	21104.5	16740.1	23883.6
_NLLILYDAIGTLADSVGHHLNQPEYIQK_.3	NLLILYDAIGTLADSVGHHLNQPEYIQK	O14787	12083.8	10636.8	7409.43
_EELLPHLLPLLK_.3	EELLPHLLPLLK	O14787	45077.4	41356.9	42285.8
_EELLPHLLPLLK_.2	EELLPHLLPLLK	O14787	Filtered	44094.2	Filtered
_LLVEGDNLR_.2	LLVEGDNLR	O14802	238821	220241	235999
_LAPVYLSNR_.2	LAPVYLSNR	O14802	168011	161153	181768
_LLVPPLC[Carbamidomethyl (C)]IRPSVVSDLK_.3	LLVPPLCIRPSVVSDLK	O14802	113734	106332	109346
_AVFPC[Carbamidomethyl (C)]PSEPALSK_.2	AVFPCPSEPALSK	O14802	111302	101266	98545
_AVIGILQMIC[Carbamidomethyl (C)]K_.2	AVIGILQMICK	O14802	65815.9	88225.5	70833.4
_LPPPTILKPVTLWTGK_.3	LPPPTILKPVTLWTGK	O14802	53607.5	52870.2	54442.1
_AQENLNPLVVLNLFK_.2	AQENLNPLVVLNLFK	O14802	28205.4	27184.6	31761.3
_NNIFYILLR_.2	NNIFYILLR	O14802	28208.1	25801.4	26465.8
_IPAEDVPLLLMNPEAGKPSDLILTR_.3	IPAEDVPLLLMNPEAGKPSDLILTR	O14802	7753.13	11888.3	10583.4
_LTEIIFLNDVIKK_.3	LTEIIFLNDVIKK	O14802	6605.6	8593.62	7556.54
_AC[Carbamidomethyl (C)]QIIASILVGKDEK_.3	ACQIIASILVGKDEK	O14802	7433.17	8061.67	6312.2
_DRPC[Carbamidomethyl (C)]ETC[Carbamidomethyl (C)]GK_.2	DRPCETCGK	O14802	1989.67	1652.66	2582.79
_IDEVAVPVHVAK_.2	IDEVAVPVHVAK	O14802	32397.2	29141.7	28018.2
_IDEVAVPVHVAK_.3	IDEVAVPVHVAK	O14802	Filtered	57018.4	44871.1
_SLEDLC[Carbamidomethyl (C)]SQYDLTVR_.2	SLEDLCSQYDLTVR	O14802	20519.6	27862.9	Filtered
_SEFLC[Carbamidomethyl (C)]C[Carbamidomethyl (C)]QDSFLQEIK_.2	SEFLCCQDSFLQEIK	O14802	16872.7	Filtered	22814.6
_VVDPIVSNFLQSFETAIEHNK_.3	VVDPIVSNFLQSFETAIEHNK	O14802	Filtered	9950.71	8515.87
_LTEIIFLNDVIK_.2	LTEIIFLNDVIK	O14802	58563.2	Filtered	Filtered
_RPLIFDTNEFHIPLVT_.3	RPLIFDTNEFHIPLVT	O14802	Filtered	35534.8	Filtered
_TTSNNTYEVEK_.2	TTSNNTYEVEK	O14802	Filtered	Filtered	35738.9
_DWGQNEAADAMSR_.2	DWGQNEAADAMSR	O14802	Filtered	Filtered	18475.2
_ILNPEEIEK_.2	ILNPEEIEK	O14818	2907101	2.94077e+06	3.08293e+06
_ALLEVVQSGGK_.2	ALLEVVQSGGK	O14818	2.721e+06	2.68279e+06	2806804
_NIELAVMR_.2	NIELAVMR	O14818	1.49824e+06	1.59602e+06	1.54813e+06
_YVAEIEK_.2	YVAEIEK	O14818	1.35144e+06	1.42953e+06	1.37927e+06
_DIVVLGVEK_.2	DIVVLGVEK	O14818	1.32372e+06	1.31555e+06	1.31671e+06
_LTVEDPVTVEYITR_.2	LTVEDPVTVEYITR	O14818	1.15838e+06	1.17483e+06	1.12473e+06
_GRDIVVLGVEK_.3	GRDIVVLGVEK	O14818	839204	779828	785661
_GRDIVVLGVEK_.2	GRDIVVLGVEK	O14818	278135	305660	324985
_AITVFSPDGHLFQVEYAQEAVK_.3	AITVFSPDGHLFQVEYAQEAVK	O14818	725677	762830	742859
_AITVFSPDGHLFQVEYAQEAVK_.2	AITVFSPDGHLFQVEYAQEAVK	O14818	59126.6	49161.9	51996.3
_NYTDEAIETDDLTIK_.2	NYTDEAIETDDLTIK	O14818	742165	761342	772892
_LYQTDPSGTYHAWK_.3	LYQTDPSGTYHAWK	O14818	273932	272174	272218
_LYQTDPSGTYHAWK_.2	LYQTDPSGTYHAWK	O14818	124726	125594	120325
_KGSTAVGVR_.2	KGSTAVGVR	O14818	289846	294807	265727
_YVAEIEKEKEENEK_.3	YVAEIEKEKEENEK	O14818	231202	255718	284216
_YVAEIEKEKEENEK_.2	YVAEIEKEKEENEK	O14818	21778.7	25547	26872.5
_IC[Carbamidomethyl (C)]ALDDNVC[Carbamidomethyl (C)]MAFAGLTADAR_.3	ICALDDNVCMAFAGLTADAR	O14818	73747.8	71527.1	68691.8
_IC[Carbamidomethyl (C)]ALDDNVC[Carbamidomethyl (C)]MAFAGLTADAR_.2	ICALDDNVCMAFAGLTADAR	O14818	43783.8	48808.8	57639.8
_GRDIVVLGVEKK_.3	GRDIVVLGVEKK	O14818	91745.5	96204.6	86395.5
_DIVVLGVEKK_.2	DIVVLGVEKK	O14818	56327.3	59523.3	61256.8
_ILNPEEIEKYVAEIEK_.3	ILNPEEIEKYVAEIEK	O14818	15763.6	17994.3	14714.3
_RPFGISALIVGFDFDGTPR_.3	RPFGISALIVGFDFDGTPR	O14818	289439	325007	301549
_RPFGISALIVGFDFDGTPR_.2	RPFGISALIVGFDFDGTPR	O14818	Filtered	30515.1	46871.6
_AITVFSPDGHLFQVEYAQEAVKK_.3	AITVFSPDGHLFQVEYAQEAVKK	O14818	168297	134127	147676
_KIC[Carbamidomethyl (C)]ALDDNVC[Carbamidomethyl (C)]MAFAGLTADAR_.3	KICALDDNVCMAFAGLTADAR	O14818	Filtered	Filtered	86831.9
_YVAEIEKEK_.2	YVAEIEKEK	O14818	Filtered	Filtered	4379.34
_TAAANAAAGAAENAFR_.2	TAAANAAAGAAENAFR	O14828	915968	876464	849847
_TAAANAAAGAAENAFR_.3	TAAANAAAGAAENAFR	O14828	205029	198833	183197
_ELQHAALGGTATR_.3	ELQHAALGGTATR	O14828	201886	196338	185031
_ELQHAALGGTATR_.2	ELQHAALGGTATR	O14828	153262	151307	167893
_TGASFQK_.2	TGASFQK	O14828	177342	184144	181588
_KLSPTEPK_.2	KLSPTEPK	O14828	94978.2	82683.3	82478.1
_NYGSYSTQASAAAATAELLK_.2	NYGSYSTQASAAAATAELLK	O14828	52690.3	66068.3	65643.3
_KAEELDRR_.2	KAEELDRR	O14828	26422.7	27743	23319.9
_AQQEFAAGVFSNPAVR_.2	AQQEFAAGVFSNPAVR	O14828	350704	348667	358970
_AQQEFAAGVFSNPAVR_.3	AQQEFAAGVFSNPAVR	O14828	54830.9	51472.9	Filtered
_KAEELDR_.2	KAEELDR	O14828	83723.1	101236	Filtered
_NYGSYSTQASAAAATAELLKK_.3	NYGSYSTQASAAAATAELLKK	O14828	Filtered	Filtered	10417.4
_AGDFGAAFVER_.2	AGDFGAAFVER	O14841	33034.9	31026.8	33190.2
_YLQQELPVR_.2	YLQQELPVR	O14874	48796.7	40979.4	46128.9
_SGLGSGPK_.2	SGLGSGPK	O14880	1482503	1.29656e+06	1.39439e+06
_IASGLGLAWIVGR_.2	IASGLGLAWIVGR	O14880	784472	810378	783484
_VLYAYGYYTGEPSKR_.3	VLYAYGYYTGEPSKR	O14880	148320	142981	152010
_VLYAYGYYTGEPSKR_.2	VLYAYGYYTGEPSKR	O14880	73081.8	62219.4	71589.7
_VLYAYGYYTGEPSK_.2	VLYAYGYYTGEPSK	O14880	213702	208879	225003
_VEYPIMYSTDPENGHIFNC[Carbamidomethyl (C)]IQR_.3	VEYPIMYSTDPENGHIFNCIQR	O14880	Filtered	Filtered	83239
_DFTPELGR_.2	DFTPELGR	O14893	114637	76553.1	96400.2
_DDERVPALNLLIC[Carbamidomethyl (C)]LVSR_.3	DDERVPALNLLICLVSR	O14893	55458.6	49603.4	58646
_LLPVEPC[Carbamidomethyl (C)]DLTEGFDPSVPPR_.2	LLPVEPCDLTEGFDPSVPPR	O14893	34308.4	34350.4	37055.9
_SEDEEGWKK_.2	SEDEEGWKK	O14893	22352.9	22597.3	22685.9
_VSEGGPAEIAGLQIGDK_.2	VSEGGPAEIAGLQIGDK	O14907	50406.7	50303.3	57493
_GPATVEDLPSAFEEK_.2	GPATVEDLPSAFEEK	O14908	200350	198679	180969
_VDDLLESYMGIR_.2	VDDLLESYMGIR	O14908	85312.6	82488.7	74351.8
_NPDELAEALDER_.2	NPDELAEALDER	O14908	Filtered	123405	125657
_LPTAEVMFC[Carbamidomethyl (C)]TLNTHK_.3	LPTAEVMFCTLNTHK	O14908	Filtered	4466.15	6646.64
_SRGPATVEDLPSAFEEK_.3	SRGPATVEDLPSAFEEK	O14908	Filtered	39403.7	41340.3
_APPLVENEEAEPGR_.2	APPLVENEEAEPGR	O14908	Filtered	31581.6	Filtered
_LVFHTQLAHGSPTGR_.3	LVFHTQLAHGSPTGR	O14908	52993.2	Filtered	Filtered
_IIDLGYAK_.2	IIDLGYAK	O14920	54896.7	58674.9	58911.2
_AAMMNLLR_.2	AAMMNLLR	O14920	52623.7	51536.7	57529.3
_ALDDILNLK_.2	ALDDILNLK	O14920	43861.7	43452.4	44301.4
_LVHILNMVTGTIHTYPVTEDESLQSLK_.3	LVHILNMVTGTIHTYPVTEDESLQSLK	O14920	31909.9	31485.2	28646.5
_SEELVAEAHNLC[Carbamidomethyl (C)]TLLENAIQDTVR_.3	SEELVAEAHNLCTLLENAIQDTVR	O14920	20150.8	14933.5	17406.4
_YLVQDTDEFILPTGANK_.2	YLVQDTDEFILPTGANK	O14925	133358	124547	131820
_GGLTGLTLTSLYALYNNWEHMK_.3	GGLTGLTLTSLYALYNNWEHMK	O14925	5145.71	4755.95	5969.46
_NVQILNMVTR_.2	NVQILNMVTR	O14925	188903	Filtered	189712
_GAEDDLNTVAAGTMTGMLYK_.2	GAEDDLNTVAAGTMTGMLYK	O14925	Filtered	129837	135414
_LC[Carbamidomethyl (C)]QDLPC[Carbamidomethyl (C)]FSR_.2	LCQDLPCFSR	O14929	710568	720400	733850
_LLVTDMSDAEQYR_.2	LLVTDMSDAEQYR	O14929	383425	408701	429394
_FPEDLENDIR_.2	FPEDLENDIR	O14929	556672	386925	169407
_RVYEILR_.2	RVYEILR	O14929	269735	267294	263144
_LRDFVLVK_.2	LRDFVLVK	O14929	244689	198955	178655
_YYTEFPTVLDITAEDPSK_.2	YYTEFPTVLDITAEDPSK	O14929	168953	184789	197099
_VSQMLILTPFQGQGHGAQLLETVHR_.3	VSQMLILTPFQGQGHGAQLLETVHR	O14929	52480.3	69650.5	66949.2
_EVDFKPFGTLLHTYSVLSPTGGENFTFQIYK_.3	EVDFKPFGTLLHTYSVLSPTGGENFTFQIYK	O14929	30837.6	46817.8	Filtered
_TFFPEYTHQLFGDDETAFGYK_.3	TFFPEYTHQLFGDDETAFGYK	O14929	52387.8	46450.1	44608.3
_GAVLAAVSSHK_.2	GAVLAAVSSHK	O14936	218035	199622	205743
_VGDIIQIISK_.2	VGDIIQIISK	O14936	125935	124576	122817
_LFEGIIK_.2	LFEGIIK	O14936	99261.8	135841	135737
_DVKPHC[Carbamidomethyl (C)]VLLASK_.3	DVKPHCVLLASK	O14936	76023.4	75542.9	59924.3
_DVKPHC[Carbamidomethyl (C)]VLLASK_.2	DVKPHCVLLASK	O14936	11802.1	11714	13487.5
_IHLPETVEQLR_.3	IHLPETVEQLR	O14936	73262.7	69444.4	66566
_IHEQGLIAILDVEPQALK_.3	IHEQGLIAILDVEPQALK	O14936	39482.8	41888.6	44780.4
_NTDEPMGITLK_.2	NTDEPMGITLK	O14936	37819.3	33324.8	37546.6
_TAEFAPFVVFIAAPTITPGLNEDESLQR_.3	TAEFAPFVVFIAAPTITPGLNEDESLQR	O14936	10511.6	8366.46	7747.35
_FTSSPGLSTEDLKR_.3	FTSSPGLSTEDLKR	O14936	90448.8	82074.5	88301
_FTSSPGLSTEDLKR_.2	FTSSPGLSTEDLKR	O14936	Filtered	Filtered	10723.3
_DDHNWWQGK_.2	DDHNWWQGK	O14936	12307.1	10001.7	Filtered
_TYAHYFDLTIINNEIDETIR_.3	TYAHYFDLTIINNEIDETIR	O14936	17625	18974	15022.4
_KIHEQGLIAILDVEPQALK_.3	KIHEQGLIAILDVEPQALK	O14936	Filtered	38429.8	Filtered
_HNAVFDQLDLVTYEEVVK_.2	HNAVFDQLDLVTYEEVVK	O14936	Filtered	Filtered	48480.2
_HVISYSLSPFEQR_.3	HVISYSLSPFEQR	O14949	396485	380564	403833
_HVISYSLSPFEQR_.2	HVISYSLSPFEQR	O14949	362101	403867	372996
_NPAAYENDK_.2	NPAAYENDK	O14949	68888.8	66327.7	76918.1
_GNFNYIEFTR_.2	GNFNYIEFTR	O14950;P19105	1.12615e+06	1.10807e+06	1.1539e+06
_FTDEEVDELYR_.2	FTDEEVDELYR	O14950;P19105	999801	1.17842e+06	1.19678e+06
_ELLTTMGDR_.2	ELLTTMGDR	O14950;P19105	600572	617911	631316
_EAFNMIDQNR_.2	EAFNMIDQNR	O14950;P19105	489283	505593	483509
_EAPIDKK_.2	EAPIDKK	O14950;P19105	266365	262066	264203
_DGFIDKEDLHDMLASLGK_.3	DGFIDKEDLHDMLASLGK	O14950;P19105	158236	157759	195898
_DGFIDKEDLHDMLASLGK_.2	DGFIDKEDLHDMLASLGK	O14950;P19105	38510	46779.5	37131.4
_LNGTDPEDVIR_.2	LNGTDPEDVIR	O14950;P19105	194738	169943	168128
_ATSNVFAMFDQSQIQEFK_.2	ATSNVFAMFDQSQIQEFK	O14950;P19105	80342.4	89279.3	83907
_ATSNVFAMFDQSQIQEFK_.3	ATSNVFAMFDQSQIQEFK	O14950;P19105	21176	23951.9	20757.8
_NAFAC[Carbamidomethyl (C)]FDEEATGTIQEDYLR_.2	NAFACFDEEATGTIQEDYLR	O14950;P19105	Filtered	Filtered	89607.3
_LILDWVPYINGK_.2	LILDWVPYINGK	O14957	46201.1	47013.6	44593.6
_YAVNSIK_.2	YAVNSIK	O14964	1.43094e+06	393229	454188
_VQFGVMTR_.2	VQFGVMTR	O14964	440505	451427	516484
_ALQNAVTTFVNR_.2	ALQNAVTTFVNR	O14964	371080	372644	382841
_APDWVDAEEC[Carbamidomethyl (C)]HR_.3	APDWVDAEECHR	O14964	111891	112910	112338
_APDWVDAEEC[Carbamidomethyl (C)]HR_.2	APDWVDAEECHR	O14964	40655.5	36581.8	40323.3
_VC[Carbamidomethyl (C)]EPC[Carbamidomethyl (C)]YEQLNR_.2	VCEPCYEQLNR	O14964	114452	109509	118876
_AC[Carbamidomethyl (C)]GQIFC[Carbamidomethyl (C)]GK_.2	ACGQIFCGK	O14964	39150.2	43658.6	44165.3
_NC[Carbamidomethyl (C)]GQTVHDEVANK_.3	NCGQTVHDEVANK	O14964	26004	22447.2	22122.3
_NC[Carbamidomethyl (C)]GQTVHDEVANK_.2	NCGQTVHDEVANK	O14964	16042.7	17269.8	16516.9
_VEGHVFPEFK_.3	VEGHVFPEFK	O14964	56235.8	52301.2	50744.2
_VEGHVFPEFK_.2	VEGHVFPEFK	O14964	Filtered	42247.7	42845.3
_STYTSYPK_.2	STYTSYPK	O14964	48592.8	50804.2	Filtered
_RLYYEGLQDK_.2	RLYYEGLQDK	O14964	Filtered	665506	Filtered
_VNDKNPHVALYALEVMESVVK_.3	VNDKNPHVALYALEVMESVVK	O14964	Filtered	Filtered	40539
_VEFTFPDFVTEGAR_.2	VEFTFPDFVTEGAR	O14965	346698	359021	353133
_DIKPENLLLGSAGELK_.3	DIKPENLLLGSAGELK	O14965	124615	127719	120355
_DIKPENLLLGSAGELK_.2	DIKPENLLLGSAGELK	O14965	91346.3	104055	103921
_IADFGWSVHAPSSR_.3	IADFGWSVHAPSSR	O14965	204289	212851	190242
_LVSSHKPVQNQK_.2	LVSSHKPVQNQK	O14965	3575.22	4006.76	4477.55
_LVSSHKPVQNQK_.3	LVSSHKPVQNQK	O14965	20893.7	88308.5	Filtered
_VLC[Carbamidomethyl (C)]PSNSSQR_.2	VLCPSNSSQR	O14965	90026	Filtered	116713
_TATYITELANALSYC[Carbamidomethyl (C)]HSK_.3	TATYITELANALSYCHSK	O14965	84067.5	86289.6	83405.3
_LYGYFHDATR_.2	LYGYFHDATR	O14965	15707.5	17968.4	15991.6
_VYLILEYAPLGTVYR_.2	VYLILEYAPLGTVYR	O14965	36771.8	Filtered	Filtered
_EVLEHPWITANSSKPSNC[Carbamidomethyl (C)]QNK_.3	EVLEHPWITANSSKPSNCQNK	O14965	Filtered	Filtered	7759.28
_TEIPFEFPLHLK_.3	TEIPFEFPLHLK	O14972	19787.8	20757	19482.5
_VETC[Carbamidomethyl (C)]GC[Carbamidomethyl (C)]AEGYAR_.2	VETCGCAEGYAR	O14972	17505.5	Filtered	Filtered
_LAYVAPTIPR_.2	LAYVAPTIPR	O14974	698688	702367	713504
_WIGSETDLEPPVVK_.2	WIGSETDLEPPVVK	O14974	335228	279790	258650
_ETLIIEPEK_.2	ETLIIEPEK	O14974	182699	194187	182981
_SGSYSYLEER_.2	SGSYSYLEER	O14974	152818	165071	146596
_SLLSSTSTTTK_.2	SLLSSTSTTTK	O14974	126636	142624	134861
_LYEQILAENEK_.2	LYEQILAENEK	O14974	125823	130291	125059
_GYTEVLK_.2	GYTEVLK	O14974	119536	123705	126639
_YETSSTSAGDRYDSLLGR_.3	YETSSTSAGDRYDSLLGR	O14974	115779	115547	118993
_SGGTALHVAAAK_.2	SGGTALHVAAAK	O14974	91306.7	100866	110474
_KDESPATWR_.2	KDESPATWR	O14974	92313.1	104132	96371.3
_ETQTDSISR_.2	ETQTDSISR	O14974	102262	94767.1	86195.1
_NKETLIIEPEK_.2	NKETLIIEPEK	O14974	65706.1	60464.8	70009.7
_TYDETYQR_.2	TYDETYQR	O14974	60268.8	69321.2	55768.8
_ITTGSSSAGTQSSTSNR_.2	ITTGSSSAGTQSSTSNR	O14974	31098.9	34322.6	37711.7
_KQNLLHSEK_.2	KQNLLHSEK	O14974	12238.9	12088.2	13090.9
_LWAEDSTEKEK_.2	LWAEDSTEKEK	O14974	7490.73	6556.38	7718.2
_SLLEMEK_.2	SLLEMEK	O14974	Filtered	22231.6	2.29344e+06
_NSSVNEGSTYHK_.2	NSSVNEGSTYHK	O14974	21177	23568.8	20320.2
_NSSVNEGSTYHK_.3	NSSVNEGSTYHK	O14974	26284.4	Filtered	Filtered
_KTGSYGALAEITASK_.3	KTGSYGALAEITASK	O14974	Filtered	25192.4	27937.8
_RSTQGVTLTDLQEAEK_.2	RSTQGVTLTDLQEAEK	O14974	21821.4	Filtered	24119
_SPLIESTANMDNNQSQK_.2	SPLIESTANMDNNQSQK	O14974	10502	6745.77	Filtered
_DYDGWTPLHAAAHWGK_.3	DYDGWTPLHAAAHWGK	O14974	155621	132979	150104
_AQLHDTNMELTDLK_.3	AQLHDTNMELTDLK	O14974	43275.3	52372.6	53455.4
_LKDENGALIR_.2	LKDENGALIR	O14974	45674.9	45058.9	44022.5
_YDSLLGR_.2	YDSLLGR	O14974	Filtered	748999	Filtered
_LSSSLDNK_.2	LSSSLDNK	O14974	Filtered	139245	Filtered
_SYLTPVRDEESESQR_.2	SYLTPVRDEESESQR	O14974	Filtered	Filtered	1903.44
_VGQTAFDVADEDILGYLEELQK_.3	VGQTAFDVADEDILGYLEELQK	O14974	9736.23	Filtered	Filtered
_DALYFLDDTAK_.2	DALYFLDDTAK	O14975	940214	976546	941535
_GEVGLLVC[Carbamidomethyl (C)]K_.2	GEVGLLVCK	O14975	659908	701130	674723
_KDDVSIYYVSR_.3	KDDVSIYYVSR	O14975	316626	328811	339064
_KDDVSIYYVSR_.2	KDDVSIYYVSR	O14975	228307	237937	252949
_LFQHIADYLPSYAR_.3	LFQHIADYLPSYAR	O14975	261808	249136	256770
_LFQHIADYLPSYAR_.2	LFQHIADYLPSYAR	O14975	230738	219700	204386
_IITYDLIK_.2	IITYDLIK	O14975	471740	476001	470999
_IGMASIK_.2	IGMASIK	O14975	354520	537791	466109
_VLLVSPELQAAVEEILPSLK_.3	VLLVSPELQAAVEEILPSLK	O14975	350942	383584	361757
_VLLVSPELQAAVEEILPSLK_.2	VLLVSPELQAAVEEILPSLK	O14975	42043.1	49314.8	44980.3
_DETLTYAQVDR_.2	DETLTYAQVDR	O14975	377836	373525	372334
_TSNTDGIDSFLDKVDEVSTEPIPESWR_.3	TSNTDGIDSFLDKVDEVSTEPIPESWR	O14975	291989	397008	404897
_ITQLTPFNGYAGAK_.2	ITQLTPFNGYAGAK	O14975	251642	278991	276725
_MTLVEEGFNPAVIK_.2	MTLVEEGFNPAVIK	O14975	240851	225644	239125
_IQDTIEITGTFK_.2	IQDTIEITGTFK	O14975	58335.9	242397	391744
_ALHDHLGLR_.2	ALHDHLGLR	O14975	179116	197779	192385
_SLLHC[Carbamidomethyl (C)]FQC[Carbamidomethyl (C)]C[Carbamidomethyl (C)]GAK_.3	SLLHCFQCCGAK	O14975	83820.4	78296.5	79400
_SLLHC[Carbamidomethyl (C)]FQC[Carbamidomethyl (C)]C[Carbamidomethyl (C)]GAK_.2	SLLHCFQCCGAK	O14975	64725.3	72218.7	73039
_YNVTVIQYIGELLR_.2	YNVTVIQYIGELLR	O14975	115894	135603	125751
_YNVTVIQYIGELLR_.3	YNVTVIQYIGELLR	O14975	1838.58	944.457	1968.87
_IWYGTGLTFVSGLK_.2	IWYGTGLTFVSGLK	O14975	140197	122945	117938
_KIITYDLIK_.2	KIITYDLIK	O14975	107833	111155	101628
_SEVTFSTPALYIYTSGTTGLPK_.2	SEVTFSTPALYIYTSGTTGLPK	O14975	101302	86383.9	101190
_MYVPMTEDIYNAISAK_.2	MYVPMTEDIYNAISAK	O14975	87001.1	92829.1	96972.2
_FSASQFWDDC[Carbamidomethyl (C)]RK_.3	FSASQFWDDCRK	O14975	63039.8	66179.6	59009
_FSASQFWDDC[Carbamidomethyl (C)]RK_.2	FSASQFWDDCRK	O14975	25781.6	25867.5	24911.8
_VDEVSTEPIPESWR_.2	VDEVSTEPIPESWR	O14975	92868.7	85636.3	85705.4
_AAMITHQR_.2	AAMITHQR	O14975	64910.7	51650.2	54721.1
_WKGENVATTEVADTVGLVDFVQEVNVYGVHVPDHEGR_.3	WKGENVATTEVADTVGLVDFVQEVNVYGVHVPDHEGR	O14975	18766.8	37869.5	26848.2
_FSASQFWDDC[Carbamidomethyl (C)]R_.2	FSASQFWDDCR	O14975	27977.2	29500.8	28310.1
_YDVEKDEPVRDENGYC[Carbamidomethyl (C)]VR_.3	YDVEKDEPVRDENGYCVR	O14975	27993.5	22043.7	30502.3
_DETLTYAQVDRR_.3	DETLTYAQVDRR	O14975	95687.2	96310.8	97699.7
_DETLTYAQVDRR_.2	DETLTYAQVDRR	O14975	Filtered	33824.1	Filtered
_LGC[Carbamidomethyl (C)]AMAC[Carbamidomethyl (C)]LNYNIR_.2	LGCAMACLNYNIR	O14975	67592.6	Filtered	82401.8
_KLFQHIADYLPSYAR_.3	KLFQHIADYLPSYAR	O14975	54066.2	Filtered	57487.3
_YLC[Carbamidomethyl (C)]NSPQKPNDR_.2	YLCNSPQKPNDR	O14975	9455.92	9577.12	10198.8
_YLC[Carbamidomethyl (C)]NSPQKPNDR_.3	YLCNSPQKPNDR	O14975	57055.8	Filtered	Filtered
_VLLVSPELQAAVEEILPSLKK_.3	VLLVSPELQAAVEEILPSLKK	O14975	53173.9	57497.9	66620.4
_YLC[Carbamidomethyl (C)]NSPQKPNDRDHK_.3	YLCNSPQKPNDRDHK	O14975	14690.6	12889	11263.4
_MTLVEEGFNPAVIKDALYFLDDTAK_.3	MTLVEEGFNPAVIKDALYFLDDTAK	O14975	22952.9	Filtered	Filtered
_SGC[Carbamidomethyl (C)]RPFC[Carbamidomethyl (C)]EVYVGDER_.3	SGCRPFCEVYVGDER	O14976	20333.5	26924.9	22460.9
_VIQSVANYAK_.2	VIQSVANYAK	O14976	Filtered	70565	73254.2
_IAVMSFPAEGVESALK_.2	IAVMSFPAEGVESALK	O14976	33231.2	Filtered	29614.7
_EAETGAENASSK_.2	EAETGAENASSK	O14976	Filtered	4048.74	4461.44
_VSENDFEDLLSNQGFSSR_.2	VSENDFEDLLSNQGFSSR	O14976	192130	Filtered	Filtered
_DLTEYLSR_.2	DLTEYLSR	O14979	3781236	3.64599e+06	3762331
_RGFC[Carbamidomethyl (C)]FITYTDEEPVKK_.3	RGFCFITYTDEEPVKK	O14979	1029749	1.0079e+06	1.01557e+06
_RGFC[Carbamidomethyl (C)]FITYTDEEPVKK_.2	RGFCFITYTDEEPVKK	O14979	25239.4	23690	26615.5
_GFC[Carbamidomethyl (C)]FITYTDEEPVKK_.3	GFCFITYTDEEPVKK	O14979	709232	732175	739573
_GFC[Carbamidomethyl (C)]FITYTDEEPVKK_.2	GFCFITYTDEEPVKK	O14979	303540	278144	324663
_MFIGGLSWDTSK_.2	MFIGGLSWDTSK	O14979	881407	806680	859228
_YHQIGSGK_.2	YHQIGSGK	O14979	654504	708948	663209
_VFVGGLSPDTSEEQIK_.2	VFVGGLSPDTSEEQIK	O14979	655070	668322	663088
_KDLTEYLSR_.2	KDLTEYLSR	O14979	311547	307254	308708
_KDLTEYLSR_.3	KDLTEYLSR	O14979	92144.2	84704.7	75471.1
_MFIGGLSWDTSKK_.3	MFIGGLSWDTSKK	O14979	184484	193768	188579
_MFIGGLSWDTSKK_.2	MFIGGLSWDTSKK	O14979	106895	110044	109109
_SAAAAAATR_.2	SAAAAAATR	O14979	132866	134084	144490
_LAGGAAIK_.2	LAGGAAIK	O14979	98684.8	149124	84339.2
_GFC[Carbamidomethyl (C)]FITYTDEEPVK_.2	GFCFITYTDEEPVK	O14979	96580.6	93035.1	94168.6
_EYFGAFGEIENIELPMDTK_.2	EYFGAFGEIENIELPMDTK	O14979	51304.9	63377.6	69454.3
_DAASVDKVLELK_.2	DAASVDKVLELK	O14979	28496.4	30243.9	27935.9
_DAASVDKVLELK_.3	DAASVDKVLELK	O14979	23368.1	24722.8	21522.4
_RGFC[Carbamidomethyl (C)]FITYTDEEPVK_.2	RGFCFITYTDEEPVK	O14979	22853.9	17390.5	17093.4
_DAASVDK_.2	DAASVDK	O14979	599794	Filtered	684466
_LSHVPPPLFPSAPATLASR_.3	LSHVPPPLFPSAPATLASR	O14979	Filtered	75764.7	76961.1
_FGEVVDC[Carbamidomethyl (C)]TIKTDPVTGR_.3	FGEVVDCTIKTDPVTGR	O14979	33225.9	35205.3	37061.9
_LISGWVSR_.2	LISGWVSR	O14980	1.28219e+06	1.3092e+06	1.2534e+06
_NVDILKDPETVK_.3	NVDILKDPETVK	O14980	736781	713551	682134
_NVDILKDPETVK_.2	NVDILKDPETVK	O14980	312687	307265	319054
_YYGLQILENVIK_.2	YYGLQILENVIK	O14980	886818	1019909	1.08316e+06
_AVGHPFVIQLGR_.3	AVGHPFVIQLGR	O14980	601600	596231	582973
_AVGHPFVIQLGR_.2	AVGHPFVIQLGR	O14980	278353	289731	264422
_IYLDMLNVYK_.2	IYLDMLNVYK	O14980	730394	739210	705285
_EPEVLSTMAIIVNK_.2	EPEVLSTMAIIVNK	O14980	586775	584787	600049
_EPEVLSTMAIIVNK_.3	EPEVLSTMAIIVNK	O14980	86274.2	82749.1	79575.9
_FLVTVIK_.2	FLVTVIK	O14980	658859	646600	675528
_LISTLIYK_.2	LISTLIYK	O14980	660098	641646	614993
_DFLVQIK_.2	DFLVQIK	O14980	594868	609396	596339
_YVVGLIIK_.2	YVVGLIIK	O14980	586306	602861	579039
_ETLVYLTHLDYVDTER_.3	ETLVYLTHLDYVDTER	O14980	382114	411014	405144
_ETLVYLTHLDYVDTER_.2	ETLVYLTHLDYVDTER	O14980	190813	163604	205347
_SAFPHLQDAQVK_.3	SAFPHLQDAQVK	O14980	316388	310494	279838
_SAFPHLQDAQVK_.2	SAFPHLQDAQVK	O14980	218502	227079	205620
_FLNVPMFR_.2	FLNVPMFR	O14980	468582	491525	472528
_EHPDAWTR_.2	EHPDAWTR	O14980	436890	408552	423292
_LVLDSIIWAFK_.2	LVLDSIIWAFK	O14980	349865	376130	327101
_MAQEVLTHLK_.3	MAQEVLTHLK	O14980	198445	220758	219023
_MAQEVLTHLK_.2	MAQEVLTHLK	O14980	136214	126725	129926
_AIIASNIMYIVGQYPR_.3	AIIASNIMYIVGQYPR	O14980	175491	170741	169680
_AIIASNIMYIVGQYPR_.2	AIIASNIMYIVGQYPR	O14980	141354	140494	148376
_DLLGLC[Carbamidomethyl (C)]EQK_.2	DLLGLCEQK	O14980	300199	303979	301066
_MAKPEEVLVVENDQGEVVR_.3	MAKPEEVLVVENDQGEVVR	O14980	177008	170786	165580
_MAKPEEVLVVENDQGEVVR_.2	MAKPEEVLVVENDQGEVVR	O14980	129061	130316	112950
_LFVTGLFSLNQDIPAFK_.2	LFVTGLFSLNQDIPAFK	O14980	270158	284185	284857
_LLSEEVFDFSSGQITQVK_.2	LLSEEVFDFSSGQITQVK	O14980	115568	119376	133532
_LLSEEVFDFSSGQITQVK_.3	LLSEEVFDFSSGQITQVK	O14980	124915	119819	115569
_DFEEYPEHR_.2	DFEEYPEHR	O14980	234641	255423	238246
_EFAGEDTSDLFLEER_.2	EFAGEDTSDLFLEER	O14980	129484	274189	176424
_LNMILVQILK_.2	LNMILVQILK	O14980	190419	176256	168265
_VDTILEFSQNMNTK_.2	VDTILEFSQNMNTK	O14980	125005	144644	146875
_TSESLC[Carbamidomethyl (C)]QNNMVILK_.2	TSESLCQNNMVILK	O14980	133437	134584	127659
_FLNWIPLGYIFETK_.2	FLNWIPLGYIFETK	O14980	107801	125353	127179
_FLNWIPLGYIFETK_.3	FLNWIPLGYIFETK	O14980	3029.82	2890.38	2890.27
_LHNQVNGTEWSWK_.3	LHNQVNGTEWSWK	O14980	70028.2	70780.9	71762
_LHNQVNGTEWSWK_.2	LHNQVNGTEWSWK	O14980	34559.4	43249.9	35644.3
_TSSDPTC[Carbamidomethyl (C)]VEK_.2	TSSDPTCVEK	O14980	75890.2	79127.9	67948.3
_EHDQLIEK_.2	EHDQLIEK	O14980	72695.7	61681.2	66082.7
_YMLLPNQVWDSIIQQATK_.2	YMLLPNQVWDSIIQQATK	O14980	16678.3	15664.3	17015.3
_YMLLPNQVWDSIIQQATK_.3	YMLLPNQVWDSIIQQATK	O14980	9553.7	9074.51	7918.24
_KYVVGLIIK_.2	KYVVGLIIK	O14980	24301.4	24573.5	25814
_ISTSLNPGNPVNNQIFLQEYVANLLK_.3	ISTSLNPGNPVNNQIFLQEYVANLLK	O14980	19862.6	12993.4	17382.6
_ISTSLNPGNPVNNQIFLQEYVANLLK_.2	ISTSLNPGNPVNNQIFLQEYVANLLK	O14980	7169.99	6804.47	Filtered
_IC[Carbamidomethyl (C)]LEYWNHLAAELYR_.3	ICLEYWNHLAAELYR	O14980	127108	152095	131167
_IC[Carbamidomethyl (C)]LEYWNHLAAELYR_.2	ICLEYWNHLAAELYR	O14980	Filtered	Filtered	31044.5
_ESPFSTSASPLLSGSQHFDVPPR_.3	ESPFSTSASPLLSGSQHFDVPPR	O14980	Filtered	131024	94569.3
_SNDPQMVAENFVPPLLDAVLIDYQR_.3	SNDPQMVAENFVPPLLDAVLIDYQR	O14980	Filtered	16264.5	10577.8
_LDINLLDNVVNC[Carbamidomethyl (C)]LYHGEGAQQR_.3	LDINLLDNVVNCLYHGEGAQQR	O14980	464824	273772	342340
_HWPTFISDIVGASR_.3	HWPTFISDIVGASR	O14980	252125	249726	270076
_NVPAAREPEVLSTMAIIVNK_.3	NVPAAREPEVLSTMAIIVNK	O14980	113798	109022	111356
_PAIMTMLADHAAR_.3	PAIMTMLADHAAR	O14980	58999.5	56486	58754.2
_NLNTLC[Carbamidomethyl (C)]WAIGSISGAMHEEDEKR_.3	NLNTLCWAIGSISGAMHEEDEKR	O14980	Filtered	Filtered	67246.8
_IPVPINAELR_.2	IPVPINAELR	O14981	112209	110622	113633
_FGDFVSDEVVAPVR_.2	FGDFVSDEVVAPVR	O14981	95213.5	101264	120226
_VLPWLGAIDDSVK_.2	VLPWLGAIDDSVK	O14981	99677.4	108053	96788.6
_LLC[Carbamidomethyl (C)]VFALDR_.2	LLCVFALDR	O14981	98647.1	97916.5	100360
_IAAGQAVEAIVK_.2	IAAGQAVEAIVK	O14981	99394.3	92717.7	93205.3
_ILIFC[Carbamidomethyl (C)]QLK_.2	ILIFCQLK	O14981	81525.9	73835.8	72240.9
_LFILLDTGTTPVTR_.2	LFILLDTGTTPVTR	O14981	70809.2	70807.5	70592
_LLQQC[Carbamidomethyl (C)]TTR_.2	LLQQCTTR	O14981	65104.7	72664.2	69392.6
_LLDILSEHLYYDEIAVPFTR_.3	LLDILSEHLYYDEIAVPFTR	O14981	58564.6	67611.8	55789.4
_GAEFALTTIVK_.2	GAEFALTTIVK	O14981	52330.6	55282.2	52409.4
_IANVVINQSANDSK_.2	IANVVINQSANDSK	O14981	20814.5	21988.6	20196.1
_LPHLWDAMVGPLR_.3	LPHLWDAMVGPLR	O14981	48426.4	46980.6	46654
_AVAAASLVPVVESLVYLQTQK_.3	AVAAASLVPVVESLVYLQTQK	O14981	22313.3	20670.3	23326.3
_ATGHVFQALQYLR_.3	ATGHVFQALQYLR	O14981	53355.2	73253	Filtered
_AQIADLPAGSSGNILVELDEAQKPYLVQR_.3	AQIADLPAGSSGNILVELDEAQKPYLVQR	O14981	Filtered	Filtered	35230
_FNYC[Carbamidomethyl (C)]ILDEGHVIK_.3	FNYCILDEGHVIK	O14981	Filtered	6391.94	Filtered
_PAFLEFLK_.2	PAFLEFLK	O15013	66659	60580.4	58423.9
_SDLSSSSGSLSLSHGSSSLEHR_.3	SDLSSSSGSLSLSHGSSSLEHR	O15013	Filtered	17927.9	18738.9
_ASSALVVC[Carbamidomethyl (C)]GGQGHR_.2	ASSALVVCGGQGHR	O15013	Filtered	Filtered	201195
_SGRPTFFTAVFNTFTPAIK_.3	SGRPTFFTAVFNTFTPAIK	O15013	22312.9	Filtered	Filtered
_LEALAEER_.2	LEALAEER	O15020	123124	117975	120351
_LEALGTGWEELGR_.2	LEALGTGWEELGR	O15020	74842.6	89506	69467.1
_SAELGC[Carbamidomethyl (C)]TVDEVESLIK_.2	SAELGCTVDEVESLIK	O15020	60484.8	49035.8	60385.8
[truncated: 64,216 more rows]

## Sheet: DeepDIA_ProteinGroups
ProteinAccessions	Qvalue	Quantity Run 1	Quantity Run 2	Quantity Run 3
A0A0B4J2F0	1.6717e-05	40418.4	41252	36896.1
A0AV96	4.61296e-19	124006	123681	126755
A0AVT1	5.7374e-20	248632	251779	267489
A0FGR8	8.08576e-23	666950	669066	675265
A0MZ66	4.11561e-16	167948	171773	174990
A0PJW6	1.79972e-07	190952	189159	196687
A1L0T0	1.53088e-23	430744	417729	405801
A1L390	0.000502683	73498.2	30195	27010.1
A2A3N6	1.86356e-18	91158.1	241192	139942
A2RRP1	1.82609e-24	49395.6	46904.2	49041.4
A2RUS2	8.80845e-06	117036	169990	169219
A3KMH1	4.75897e-11	68933.5	70784	70013.6
A3KN83	1.44253e-19	140718	130782	132786
A4D1E9	1.02151e-12	75285.2	171184	59613.8
A5A3E0	0.00565891	540811	1.25895e+06	312082
A5D8V6	0.00523234	101791	97761.5	103489
A5PLL7	1.60093e-11	38572.4	56699.4	39488.8
A5YKK6	6.37139e-24	403412	431724	408046
A6NCE7;Q9GZQ8	1.03582e-22	613859	623160	618082
A6NCW0;A8MUK1;C9J2P7;C9JJH3;C9JLJ4;C9JPN9;C9JVI0;D6R901;D6R9N7;D6RA61;D6RBQ6;D6RCP7;D6RJB6;Q0WX57;Q7RTZ2	0.0025991	210594	57764.4	9118015
A6NDG6	1.78213e-24	529812	524437	531090
A6NDU8	7.1698e-18	133593	149116	153706
A6NED2	1.02823e-18	108847	109156	119808
A6NHL2	1.50398e-09	136861	133376	74510.5
A6NHR9	3.23357e-22	498172	435320	439562
A6NIH7	5.06806e-08	78238.2	64152.1	59803.2
A6NIZ1	1.1592e-05	249563	321043	303681
A6NKF1	0.00811315	62417.6	51173.2	82670.3
A6ZKI3	7.54958e-17	71560.5	68091.8	73952.1
A7E2V4	7.43454e-06	11486.5	14068.8	12578.6
A8CG34;Q96HA1	1.39413e-05	111413	93985.9	108085
A8MPP1;Q92771;Q96FC9	0.00471249	47079.3	43850.2	Filtered
A8MT69	1.70149e-08	6107.61	6194.49	5180.65
A8MWD9;P62308	1.3688e-24	2.52572e+06	2538441	2.60581e+06
A8MXV4	7.08133e-05	19942.4	20629.6	18630.3
B0I1T2	5.87824e-23	286597	289493	290608
B5ME19;Q99613	1.78835e-25	1.40833e+06	1.36703e+06	1.45509e+06
B7ZAQ6;P0CG08	1.22126e-05	64323.2	85195.9	85887.1
B7ZW38;O60812;P0DMR1	0.00755785	66050.8	80530	85417.7
C4AMC7;Q6VEQ5;Q9NQA3	1.56134e-12	188957	176764	171257
C9JRZ8	2.1364e-12	95328.5	90332.1	91339.5
E0CX11;Q5SZL2	8.96458e-08	90069.9	85048	71838.1
E9PAV3;Q13765	1.68232e-24	1.40822e+06	1.40234e+06	1.32001e+06
E9PRG8	6.0492e-22	754441	810810	775012
L0R6Q1	2.80305e-20	205408	195929	203326
L0R8F8	4.66439e-13	108884	100151	106024
O00115	1.6597e-17	293973	306725	291917
O00116	3.64127e-20	827350	826608	821314
O00139	3.86689e-22	343390	346881	347065
O00148	1.42388e-25	8980542	8985916	8939894
O00151	4.55148e-20	371101	359245	345163
O00154	3.47821e-26	867404	851037	832356
O00159	6.27768e-23	431920	432121	438876
O00161	2.19295e-16	112687	119084	117684
O00165	7.0185e-14	138914	133937	137696
O00170	7.27725e-19	463879	452817	451999
O00178	5.1632e-18	183236	187899	187531
O00186	1.02239e-25	203886	214330	303084
O00189	0.00039657	20816.7	17589.8	14696.6
O00193	2.44316e-14	642906	626137	437862
O00194	2.23428e-21	41418.3	37900.7	38808
O00203	1.24117e-22	462380	483300	437963
O00217	2.35084e-24	612980	599090	584324
O00220	2.41955e-11	40919.7	31799.5	40962.9
O00231	1.61984e-23	1.79242e+06	1.82847e+06	1.82875e+06
O00232	1.10714e-23	339839	349323	354618
O00233	2.22137e-17	315439	320000	298660
O00244	1.3738e-09	93893.4	92669.2	101583
O00255	0.000210953	66570.7	75157.9	64214.4
O00257	0.000982571	22366.9	22025.4	21647.9
O00264	2.52453e-24	1.48959e+06	1.43362e+06	1.41085e+06
O00267	1.59364e-18	262120	258592	255341
O00268	1.14625e-09	32301.9	50623	36749.2
O00273	4.51145e-23	310510	328076	320310
O00291	0.00231434	37087.5	40085.6	35841
O00299	8.59924e-25	6.30424e+06	6.32179e+06	6293668
O00303	5.78177e-23	974537	1.04095e+06	1.00379e+06
O00308	2.06207e-05	30769.8	26499.1	26750.8
O00311	3.75687e-17	43377.7	17057.9	41871.9
O00330	1.73851e-19	269107	262223	262164
O00399	0.00556236	1.03466e+06	227649	211879
O00400	6.17604e-11	59148.7	53803.3	58221.6
O00401	2.50148e-05	138195	156132	141186
O00410	2.14966e-24	1.44409e+06	1.41329e+06	1.39138e+06
O00411	0.000708013	Filtered	37813.2	Filtered
O00418	9.98296e-12	169440	175526	185060
O00422	2.93909e-22	1.21312e+06	1.2809e+06	1.18883e+06
O00425	4.29313e-24	1.66582e+06	1.63018e+06	1.6313e+06
O00429	4.32745e-24	286486	292963	286034
O00442	1.25197e-25	231713	240228	232579
O00443	6.52316e-19	40309.4	41607.3	46944
O00458	4.08484e-08	140088	16487.2	19025.7
O00459	1.16501e-05	59681.9	55681.9	64884.2
O00461	4.02821e-06	55828.1	55507.4	52403.6
O00468	3.13545e-08	43732.1	41285.9	37799.2
O00469	2.37058e-24	301713	273058	303248
O00471	4.83057e-23	54301.6	58123.8	53916
O00479	1.13152e-19	93350.7	134785	117395
O00483	8.46617e-22	1.44262e+06	1.44971e+06	1.40653e+06
O00487	1.75571e-08	200280	201017	189483
O00499	0.00800063	76947.8	75070.5	71868.9
O00505	9.02881e-20	389444	427587	484228
O00506	0.000140696	14657.4	16177.6	11105.8
O00534	9.51657e-15	144263	146598	143946
O00541	4.60168e-24	652400	656147	641738
O00560	6.09479e-16	80182.1	112176	97092.7
O00562	5.45637e-06	81574.8	76949.4	78851.2
O00566	1.49026e-12	182466	163335	213166
O00567	3.93141e-22	1.2874e+06	1.2588e+06	1.28374e+06
O00571	2.15338e-25	4491607	4091191	4073341
O00584	3.10865e-18	37573.8	38541.8	37559.9
O00592	5.95212e-21	763924	732776	781581
O00625	6.38285e-22	514252	521031	514952
O00629	1.59826e-19	388621	408977	416408
O00712	0.00560508	218488	156245	211367
O00716	1.16725e-19	6943.11	8245.45	7355.29
O00743	1.01708e-23	203864	203021	190022
O00754	6.58107e-09	89116.6	88885.2	89365.1
O00762	1.6681e-14	200982	200182	188131
O00763	1.89833e-13	631748	608302	626865
O00764	8.44858e-23	231209	224835	227153
O00767	7.84323e-21	382639	405022	417433
O14519	1.38622e-20	54532.8	75649.8	56469.7
O14521	1.47034e-05	182996	123083	177446
O14524	0.00318705	9517.42	11359.7	10265.7
O14530	8.8637e-17	150247	156835	159269
O14545	1.243e-10	151561	143005	145128
O14548	1.15036e-14	84646.2	84032.4	84641.6
O14561	2.41739e-23	287732	296983	313151
O14562	2.42351e-19	275623	270434	277076
O14578	2.46534e-06	890062	790987	936858
O14579	1.95685e-18	184971	188409	204157
O14617	2.35129e-19	192016	184129	170612
O14618	5.50066e-23	253394	260206	250742
O14639	3.64713e-11	197643	185017	198589
O14641	0.00144125	37564	36885.5	32745.5
O14646	2.99434e-25	128682	132784	132380
O14647	1.02239e-25	137635	129982	131805
O14656	3.39191e-10	88216.9	86904.1	86392.2
O14657	2.21072e-05	23903.2	24529.5	24047.5
O14662	3.08116e-24	72824	75220.4	72931.2
O14672	1.4903e-10	359154	291805	385318
O14684	1.07507e-17	362561	357674	338865
O14686	2.81735e-19	228476	236367	243762
O14727	3.5154e-16	14134.5	16347.2	16616.9
O14732	1.4423e-18	953915	991605	988721
O14734	8.58577e-06	29463.1	27546.6	30178.3
O14735	5.53923e-21	166723	163744	167798
O14737	9.1125e-24	990075	1.08063e+06	1.07855e+06
O14744	5.50084e-24	1.05209e+06	1.07988e+06	1.08103e+06
O14745	1.55388e-22	445251	422377	427162
O14757	8.49456e-13	28868.6	32942.1	17436.2
O14763	2.17437e-05	150894	140796	145091
O14773	4.3186e-17	210158	227648	213694
O14776	2.04719e-23	1.22411e+06	1.19689e+06	1.16683e+06
O14777	1.47901e-09	259683	247641	231940
O14787	1.323e-17	72192.9	68304.1	74440.5
O14802	6.40853e-21	173522	162575	175704
O14818	1.50293e-24	2.37544e+06	2.40653e+06	2.47929e+06
O14828	1.17782e-24	305138	298538	291524
O14841	0.0013626	33034.9	31026.8	33190.2
O14874	1.77048e-05	48796.7	40979.4	46128.9
O14880	1.45844e-25	792559	736514	763225
O14893	1.36068e-14	68134.7	53502.3	64034
O14907	0.00203736	50406.7	50303.3	57493
O14908	0.000174569	112885	134857	126993
O14920	1.13307e-06	50460.7	51221.3	53580.6
O14925	4.67966e-06	109136	86379.8	109167
O14929	7.45558e-25	550222	505342	444217
O14936	1.57225e-22	147744	153346	154765
O14949	5.07246e-15	224091	229272	232666
O14950;P19105	1.55657e-19	908840	968133	993997
O14957	2.82325e-05	46201.1	47013.6	44593.6
O14964	2.01391e-13	747507	405766	451171
O14965	1.40137e-14	219656	229253	218504
O14972	6.13293e-08	18646.6	20757	19482.5
O14974	2.96654e-21	405538	392115	385045
O14975	8.24538e-22	624196	653683	637422
O14976	0.00109654	81898.3	33846.2	41776.6
O14979	1.22035e-22	1.60504e+06	1.55565e+06	1.60518e+06
O14980	1.28643e-24	897913	946507	945718
O14981	6.40197e-20	102367	106646	110216
O15013	0.000256726	44486	39254.1	92786
O15020	8.65808e-15	86150.5	85505.7	83401.4
O15027	2.14966e-24	329708	332587	342210
O15031	1.74892e-13	172398	165401	175145
O15042	3.52596e-22	1.94453e+06	1.94488e+06	1.85719e+06
O15047	4.89064e-23	29341.4	31326.3	28981.2
O15061	0.000264581	300300	147512	144007
O15067	2.08512e-25	1226211	1.20547e+06	1.21007e+06
O15084	9.59417e-05	40324.3	47546.9	43293.9
O15085	0.00164812	9048.12	15377.8	17324.3
O15091	1.90489e-23	79733.8	74436.6	72258.7
O15111	3.93616e-08	66023.5	45690.7	58885.9
O15116	1.76762e-11	52108.3	51869.4	53086.8
O15118	1.33856e-11	95720.5	108544	96893.2
O15119	1.10245e-06	89164.7	90487.2	88964
O15120	1.25461e-16	289222	260949	260271
O15121	2.55815e-09	164238	167591	164444
O15126	1.29812e-10	84088	81434.8	90946.5
O15127	5.73922e-20	95819.5	93720.3	87417.7
O15143	1.98944e-24	489420	538374	504245
O15144	2.10892e-19	539335	471157	543967
O15145	7.78394e-22	435550	431363	443812
O15155	1.42434e-12	164118	155647	168407
O15160	4.31847e-24	702309	707244	679000
O15162	3.30256e-19	52653.7	50270.1	57321.6
O15164	1.4414e-11	45310.2	44192.2	44267.9
O15173	1.8974e-22	887782	881698	876112
O15212	3.96065e-19	612120	588241	594337
O15213	0.000177713	147143	136228	138624
O15226	2.39971e-17	198931	189809	134920
O15228	1.00105e-11	23360.2	25359.9	24346.6
O15230	2.05206e-09	12103.2	10378.4	11539.2
O15231	6.89477e-20	19470.2	18853.5	19774.6
O15234	0.000120579	2712.56	2932.74	36930.7
O15235	0.0030215	17369.4	Filtered	17026.3
O15258	9.47811e-11	136128	94923.2	135530
O15260	7.64537e-22	528744	521111	505805
O15269	6.92208e-17	112272	117559	124480
O15270	3.7449e-13	73044.5	72415.2	72384.9
O15287	5.54876e-19	16713.5	16424.8	18289.8
O15294	1.19362e-21	175800	166227	171613
O15305	1.3233e-17	515263	500416	495043
O15320;Q96PC5	5.00636e-18	219886	202987	257728
O15321	3.60204e-12	35989.3	45147.3	59797.4
O15347	8.18003e-18	1146619	1.16422e+06	1127599
O15355	8.67211e-19	556679	614095	618097
O15357	2.84381e-22	214856	216718	224799
O15360	3.90526e-18	41811.2	39271.4	40686.9
O15371	1.76088e-20	780978	782886	765499
O15372	6.49916e-22	887619	671822	873270
O15379	4.80307e-11	55141.9	58318.4	60123.3
O15381	3.12782e-22	147094	148304	144453
O15382	1.04442e-22	299892	318061	310659
O15392	0.000458657	61860.9	64289.1	65958.8
O15397	6.72226e-24	207968	209592	212527
O15400	6.98112e-08	106974	105900	108670
O15403	0.000156098	2784.9	38514	2280.8
O15427	1.45533e-23	690602	684085	683443
O15438	7.27456e-07	43588.8	49369	44374.4
O15439	2.99434e-25	37226.1	37790	38607.6
O15446	4.0717e-15	297207	291314	296282
O15460	5.11903e-18	52066.9	50589.4	51289.2
O15498	4.26914e-23	230736	235865	214869
O15504	1.36568e-06	44975.3	47136.5	46763.8
O15511	3.27971e-16	493520	487842	510946
O15514	0.0037037	60246.3	51290.2	41779.8
O15525	1.42653e-08	65317.7	62582	60959.3
O15530;Q6A1A2	8.58479e-08	34820.2	32982.9	34420.6
O15533	2.5591e-22	525514	518869	506145
O15541	3.70144e-06	83181.6	82610.2	83253.2
O43143	9.24178e-24	1.72331e+06	1.68299e+06	1.74955e+06
O43148	1.50743e-23	501165	503706	496431
O43149	4.28204e-08	5787.03	5257.31	4194.39
O43156	3.78678e-21	146889	138641	146474
O43159	3.41271e-18	78941.6	84171.9	79199.4
O43164	0.00500756	145250	177095	167289
O43166	0.0088355	216845	221162	218562
O43169	7.1161e-20	411668	439587	418316
O43172	1.30004e-21	450195	432048	449133
O43175	5.27091e-25	11715033	11113968	10869767
O43181	0.000137371	123892	136328	136778
O43237	9.5804e-21	167613	156201	160236
O43242	1.13699e-24	575044	374930	567487
O43251	1.45562e-13	133603	131917	104999
O43252	5.61785e-16	164900	165526	176275
O43264	3.00372e-24	110435	182278	113257
O43290	1.109e-23	281887	277271	314720
O43293	0.00131364	80055.3	271542	64127.7
O43294	6.16169e-13	29467.1	27199.5	27692.6
O43299	5.57353e-21	261949	288873	284295
O43314	1.99919e-12	78563.3	71175.2	62091.8
O43324	3.61221e-17	550079	553932	537625
O43390	3.42715e-24	2.44121e+06	2.5847e+06	2453608
O43395	6.19855e-22	391643	387024	378130
O43396	2.00979e-20	549480	541567	552526
O43399	2.01438e-22	2.59532e+06	2.64451e+06	2.52559e+06
O43402	9.68717e-08	178254	155344	151188
O43414	1.08754e-14	122679	114953	117054
O43422	0.000234762	38336.2	39777.2	52344.6
O43427	0.00214427	53240.6	50919.6	37526.8
O43432	2.77298e-21	739778	706315	714166
O43447	2.27464e-21	630297	659365	627488
O43464	1.76564e-08	566887	265641	521441
O43488	2.67742e-23	446278	442298	415007
O43491	5.25651e-11	83766	79579.1	82591.5
O43493	4.83122e-08	41935.1	23525.6	15853.9
O43504	1.53509e-16	56197.6	64780.2	58257.8
O43542	0.00382896	7545.55	5632.52	9042.27
O43572	0.00233521	39305.1	11794.7	11678.7
O43583	0.000121714	438082	442843	444714
O43592	4.19144e-25	562289	572320	588842
O43598	2.39358e-17	872540	874067	862024
O43615	8.88472e-26	618931	686230	694747
O43617	6.70163e-24	295721	294804	299865
O43653	4.70494e-08	234345	227580	234040
O43657	1.86094e-06	56327.4	55339.6	56865.2
O43660	1.09135e-11	264495	255149	261526
O43663	7.44874e-14	271636	260586	266912
O43670	1.08178e-23	564396	558789	586357
O43674	0.000286954	283644	307239	278278
O43676	6.26939e-07	212831	217554	207516
O43678	1.85787e-19	324858	328365	325131
O43681	9.92461e-20	973737	970172	986291
O43684	2.1799e-23	1.56024e+06	1.56972e+06	1.54916e+06
O43688	8.02784e-06	99659.9	98878.4	68285.2
O43707	4.28558e-24	1.84215e+06	1.83361e+06	1.84652e+06
O43708	0.000493659	80597	61994.3	57448.7
O43709	6.77664e-11	169946	158363	173240
O43715	1.24942e-13	33534	34392.8	34559.1
O43716	0.00295163	23329.8	25604.8	23535.1
O43719	3.8915e-21	508687	509819	507076
O43747	1.02417e-23	474390	487739	476116
O43752	5.83092e-05	142390	110963	145764
O43760	7.97423e-05	162041	158058	205559
O43765	3.82577e-23	318560	321007	320794
O43768	1.8407e-21	318308	332253	334175
O43772	0.000242326	51025	54296.9	55241.6
O43776	1.78213e-24	970010	930683	952305
O43795	1.00652e-14	177048	149430	167780
O43805	4.55651e-17	68582.3	66106.9	74065.4
O43809	2.15338e-25	802554	844158	835776
O43813	1.97926e-21	630627	602344	611131
O43815	5.08775e-14	178944	92051.1	89144.9
O43818	3.69374e-18	296425	287815	290602
O43819	0.00125641	169582	122643	127229
O43823	3.24123e-15	157163	155850	145417
O43837	7.6706e-23	285858	288593	294797
O43847	1.16122e-20	354150	350129	365380
O43852	2.73947e-21	1.04598e+06	1127117	1.09635e+06
O43865	1.41371e-12	504912	507726	509463
O43896	2.15338e-25	44200.1	43564.6	41225.1
O43913	6.86389e-10	43605.6	78736.5	57857.8
O43920	3.72094e-24	251063	271508	274890
O43929	2.16671e-11	32623.3	32779.7	35242.1
O60216	1.16606e-24	484997	477920	487025
O60220	1.39881e-13	287007	290431	273007
O60231	6.18744e-24	218747	210637	226207
O60232	2.80071e-08	273766	265159	272749
O60244	7.22238e-22	103365	105352	127279
O60256	1.57127e-23	402177	398404	382125
O60264	6.56712e-21	636142	600798	621359
O60271	3.17026e-12	193557	187961	187398
O60287	9.04965e-21	165996	206839	204307
O60293	2.26357e-20	98556	154743	90056.5
O60294	0.00250694	28959.8	32071.3	36907.5
O60306	7.40335e-24	643855	504060	286217
O60313	4.63692e-17	155117	160418	158360
O60318	6.66965e-08	78977.5	71051.4	74832.5
O60333	1.12335e-12	50326.7	65868.3	43472.5
O60341	4.79512e-23	332019	342778	338384
O60343	4.57984e-22	312475	323531	322202
O60427	8.82018e-21	597369	528487	635942
O60437	1.48326e-16	134621	146579	127575
O60443	1.50415e-18	217854	202527	236680
O60487	4.21861e-18	57354.1	56840.4	58845.2
O60488	4.03698e-13	1.03581e+06	1052310	1.04967e+06
O60493	3.66404e-22	823470	820036	829122
O60499	0.000345831	45657.9	40684.8	39985.2
O60502	2.8413e-22	537006	531525	527957
O60503	0.00062528	145962	105287	Filtered
O60504	1.35018e-07	74707.2	79226.3	76753
O60506	1.33613e-24	9318054	9161443	9174579
O60508	5.19775e-20	390416	153534	152136
O60518	3.03457e-16	22273.2	23887.1	21207.5
O60524	3.5195e-11	356583	345593	348442
O60547	1.99342e-20	269017	262958	275112
O60563	1.54941e-09	53748.7	63722.9	68644
O60566	2.54291e-22	107739	99439	103768
O60568	3.22293e-22	445588	425408	437270
O60573	2.53897e-05	16685.9	16492.8	19148.5
O60610	5.32862e-25	330630	362358	355843
O60613	7.61604e-06	90710.9	92943.6	93313.3
O60645	3.28617e-20	141101	101580	98338.8
O60664	5.8154e-24	909439	916568	933891
O60669	1.05924e-09	63187.4	70239.2	67496.9
O60671	0.00216738	212207	215208	208163
O60675	6.72439e-22	171249	181985	176739
O60678	2.48575e-15	173686	183505	174748
O60684	4.46252e-21	695529	675724	688267
O60701	5.19075e-23	448106	432959	440322
O60716	1.63158e-24	339076	358376	356186
O60739	2.29256e-12	21068.7	21004.6	17921.4
O60749	4.33177e-18	328180	321772	319540
O60762	5.23779e-22	700959	688988	683785
O60763	9.27199e-26	471392	457514	453751
O60779	5.85155e-17	95006.8	92159	92302.3
O60783	0.0002572	305557	329632	300894
O60784	2.14109e-16	37936.8	37711.3	36519.7
O60825	8.4329e-17	217882	212977	225856
O60826	3.19503e-22	153428	147878	152299
O60828	1.77451e-16	463704	469681	462860
O60830	1.24127e-12	1.39042e+06	74523.3	77612
O60832	1.07186e-24	1.13025e+06	1.12621e+06	1.14708e+06
O60841	8.05655e-25	283082	276945	280518
O60869	1.80597e-21	870394	894442	887489
O60870	1.7046e-16	37879.6	39343	38953.3
O60879	8.54866e-24	230418	176234	230271
O60884	4.98518e-21	5.54608e+06	4.81907e+06	5.12678e+06
O60885	3.25824e-20	286864	275654	282476
O60888	8.27894e-25	526782	563603	580802
O60907	1.11953e-17	270072	262334	257643
O60921	0.000354091	58855.8	56511.7	47337
O60925	2.37478e-19	415348	416367	399186
O60927	4.97218e-07	19671.8	17706.6	16144.8
O60930	0.00983765	31265.5	34138.6	49925.1
O60934	0.000241441	276614	250715	254514
O60936	5.07062e-19	671816	681355	713132
O60942	4.7793e-19	60263.6	67815.5	61304.5
O75027	7.29087e-22	198653	192674	199512
O75044	0.00606425	59602.1	42853.5	18591.5
O75052	0.00683346	Filtered	Filtered	23905.6
O75063	5.72036e-05	26081.2	27182	11580.9
O75083	6.45346e-24	835386	815840	807470
O75116	3.58881e-24	390572	443480	360607
O75122	1.20242e-14	78734.8	77368.7	78353.7
O75127	3.98602e-13	97720.7	90221.7	84227
O75128	1.06117e-14	91010.9	90788.5	85626
O75131	2.91197e-19	554055	571700	566591
O75144	0.000971862	12158.5	22959.6	14734.5
O75146	5.74293e-08	84987.1	80537.4	87823.5
O75150	2.89895e-12	187272	186036	192005
O75152	4.88373e-25	590636	595627	598505
O75153	4.34927e-24	624260	609908	611345
O75157	1.53659e-13	428224	412589	443443
O75165	2.39706e-22	101923	117880	113539
O75175	0.0018138	68967.2	92295	57245.1
O75179	5.03668e-07	91936	91391.9	95647.4
O75182	0.00810151	Filtered	24317.7	Filtered
O75190	3.24776e-16	88775.2	88868.7	119760
O75208	2.12316e-24	218090	213832	237508
O75223	7.93602e-20	881020	858129	875790
O75251	7.85765e-25	800059	788454	782056
O75306	6.08646e-19	313801	319571	317944
O75312	3.0791e-16	162913	163671	156522
O75323	1.06344e-13	227781	231386	232771
O75330	0.00867247	54913.5	97263	60433
O75340	3.05481e-23	1885525	1.90498e+06	1.85407e+06
O75347	2.39536e-19	1.67471e+06	1.64387e+06	1.65684e+06
O75348	4.89156e-17	183285	189394	180902
O75351	3.21358e-21	230214	222652	219702
O75352	2.8865e-25	695006	660555	638048
O75367	1.13795e-24	3451516	3.33611e+06	3.48513e+06
O75368	6.83925e-19	423443	420798	408302
O75369	4.0685e-24	3.41648e+06	3.16025e+06	3071417
O75376	3.62447e-14	115801	116619	117083
O75379	0.000169649	349544	369924	350706
O75380	7.20513e-13	104194	108319	108563
O75381	4.0685e-24	372766	441276	314598
O75390	1.74493e-22	1810131	1.82285e+06	1.8513e+06
O75391	4.96902e-08	399010	486291	459759
O75396	1.44871e-22	871674	907117	874399
O75400	3.24992e-22	578261	586326	605578
O75410	0.00400018	5762.65	6527.95	5210.16
O75420	0.00348687	38794.1	32997.7	28983.2
O75431	0.000131186	128201	122029	120670
O75436	1.58867e-20	619207	619929	638460
O75438	6.29019e-24	225154	219748	226281
O75439	2.98054e-24	784057	793362	791950
O75446	4.88043e-13	95522.6	99441.1	99632.8
O75448	5.26794e-18	73482.4	67362	66968
O75475	6.58425e-23	394409	395888	393533
O75477	2.03845e-22	153979	155928	152826
O75486	3.0857e-16	22090	23325	25010.4
O75489	1.20838e-23	639029	636284	616807
O75494	4.66801e-22	691838	647767	635063
O75496	0.000519319	28262.2	37517.5	36661.4
O75506	8.96244e-11	47822.9	18836.4	39747.2
O75521	7.68434e-22	227743	213473	215946
O75530	1.46274e-25	205505	201233	209454
O75531	1.76338e-21	2249499	2.20832e+06	2.3097e+06
O75533	1.82806e-23	2.33804e+06	1618700	2.27203e+06
O75534	5.93023e-23	701621	633171	664869
O75554	7.12187e-05	60784.5	98387.5	72147.1
O75564	0.00369152	Filtered	3279.93	3327.03
O75569	2.83092e-19	91474.7	89458.7	90967.7
O75570	0.00610421	13370.8	16651	15220.9
O75575	0.00272577	23674.8	26801.8	43713
O75582	3.42715e-24	158184	145515	152096
O75592	1.73531e-19	37971.7	29559.2	27047.1
O75607	1.15698e-22	214884	200370	208558
O75608	2.93951e-20	671628	663639	655021
O75616	1.28151e-08	200481	197085	200267
O75629	5.54312e-14	182043	168163	175313
O75643	3.47105e-26	17159848	27882960	26816264
O75663	4.90327e-10	531913	419397	613712
O75676	6.01945e-09	43438.5	53250.2	58763.9
O75683	1.37139e-09	138011	131632	132370
O75688	0.00389281	120200	117132	153669
O75691	7.40335e-24	274791	269805	255373
O75694	1.35237e-24	496104	515503	503701
O75695	1.4389e-25	199389	203355	199036
O75717	2.10245e-17	327772	320680	305488
O75718	3.76931e-24	344859	351961	319297
O75746	9.00194e-14	143040	140576	137099
O75764	0.00373388	29612.3	56218.5	78363.4
O75787	2.07824e-05	83255.9	83093.3	83828.7
O75792	1.21206e-24	228140	227948	229724
O75794	1.42569e-22	56431.8	61332.3	57992.4
O75815	0.000207201	66486.3	59366.9	43872.1
O75817	1.12916e-06	70938.8	71777.8	72805.6
O75818	6.7899e-21	85457.6	82617.9	79621.7
O75821	6.5718e-24	835656	827771	850593
O75822	1.24364e-22	1.213e+06	1.21016e+06	1248922
O75832	1.28782e-17	612566	549006	551869
O75843	0.00483891	59925.9	64107.4	58595.8
O75844	2.81628e-21	387991	381112	388120
O75874	3.35941e-23	849772	848765	847705
O75880	5.00094e-14	482235	479209	477670
O75886	0.000843583	108520	41999.6	38667.5
O75909	3.2431e-12	120563	119039	141211
O75915	1.37957e-21	441393	372994	430043
O75925	0.00130077	15517	12597.6	15399.9
O75934	1.89589e-19	274686	296558	290623
O75935	1.53075e-05	539585	528544	527864
O75937	7.68866e-18	764727	772083	759229
O75940	4.93956e-14	195342	206022	197366
O75947	2.49823e-21	999366	989501	973520
O75955	7.66273e-21	451507	452610	468489
O75962	9.27199e-26	22487.8	20677.9	22604.5
O75964	1.01242e-21	1052002	1.06004e+06	1.06084e+06
O75976	1.32303e-19	45146.8	50571.8	48798.6
O76003	2.84185e-25	1.34109e+06	1.34453e+06	1.35813e+06
O76021	2.92869e-23	3.17482e+06	3.24812e+06	3.05528e+06
O76031	1.40214e-20	320526	326330	319006
O76071	3.6493e-10	164759	173667	166750
O76075	4.13813e-09	18491.1	23010.4	21044.4
O76080	9.95165e-05	5833.23	Filtered	4920.49
O76094	5.71693e-23	227239	234557	219062
O94762	1.90382e-06	37863.2	266107	38946.7
O94763	0.00136759	57039.5	56400.9	85569.3
O94766	0.000200873	75312	113156	116815
O94776	2.79325e-24	829238	821477	804069
O94782	5.71843e-06	12470.7	13554.5	11562.4
O94804	0.00691725	15228.2	14298.1	15678.3
O94817	0.000162271	16594.2	15791.8	22607.1
O94822	7.57304e-13	483661	459296	494089
O94826	1.39793e-22	418677	416763	422017
O94829	0.00124174	28109.3	15349.3	16043.6
O94830	0.0014202	47914.7	6836.42	90123.8
O94842	6.56713e-25	166527	150510	169267
O94874	9.54593e-18	240714	228289	238314
O94880	2.14416e-19	127487	135543	142965
O94888	2.20568e-21	232249	245381	247260
O94901	3.04821e-15	177270	189377	191158
O94903	1.25169e-18	202209	203669	207744
O94905	3.31728e-25	338863	344357	348522
O94906	1.99357e-22	835369	787499	806515
O94913	3.79923e-13	328014	288915	296291
O94915	1.5739e-15	49172.4	50620.7	44937.5
O94916	0.00189771	27967	67524.3	31038
O94925	5.69208e-13	157683	157551	173457
O94927	1.04029e-05	25916.5	26021.1	29108.3
O94953	3.24777e-19	21338.8	35739.3	24473.6
O94964	1.25664e-06	10526.4	9468.01	9641.96
O94966	9.10311e-13	95084.1	93007.4	92504.7
O94973	8.60808e-20	148174	151429	170566
O94979	8.62547e-24	521598	492057	502324
O94992	3.33335e-21	161817	162350	163057
O95049	5.43365e-10	33246	31068.1	32698.9
O95059	0.00420208	73135.3	113966	73127.5
O95067	1.46582e-16	67793.8	75942.7	70681.8
O95071	1.32453e-22	390166	382176	334099
O95081	0.000537008	71607.3	88549.6	27462.6
O95104	1.10553e-20	320468	321203	313143
O95139	1.53075e-05	83029	101737	83701
O95140	0.00553417	21211.3	49282.8	17752.2
O95149	8.63202e-05	94746.2	95009.9	96246.7
O95155	6.15486e-19	97444.2	172462	96227.8
O95159	1.77705e-16	182744	172748	174530
O95163	1.58561e-21	337139	330581	334561
O95166	1.23262e-06	42328.8	43343.4	44285.7
O95168	1.68733e-17	226172	230246	292399
O95169	1.30181e-15	78639.1	70814.4	75563.5
O95182	5.74943e-13	73598.3	74665.4	72618.6
O95197	7.43027e-22	566583	545970	566921
O95202	1.38468e-24	324316	321363	318725
O95210	0.00230138	16448.6	13214.5	14279.2
O95218	2.08666e-18	660005	665745	649133
O95219	1.42103e-16	58414.8	56799.4	59021.2
O95232	1.5575e-23	549192	505941	527976
O95235	1.56269e-18	60562.7	58855.5	61688.6
O95239	2.86763e-11	152964	139239	227880
O95249	6.57412e-07	37944.7	28034.2	17843.3
O95251	3.01661e-20	41824.1	43530.6	44213.8
O95260	2.09007e-15	61630.5	83524.1	87691.4
O95263	0.000119311	80703.7	37996.1	55120.9
O95292	3.96066e-22	462955	457496	464438
O95295	5.36984e-09	96188.5	92764.5	96217.1
O95297	3.67923e-15	193174	193347	189412
O95298	1.93323e-09	264167	191345	260378
O95299	7.10168e-19	247402	253351	255569
O95302	1.38846e-17	248879	242736	252182
O95336	4.1407e-24	2.0514e+06	2.14924e+06	2.11075e+06
O95340	3.67235e-13	188343	182224	183404
O95347	2.32198e-23	602798	609868	612519
O95352	1.61724e-15	85646.7	81279.6	81285.2
O95359	2.12869e-19	39300.9	40323.8	123919
O95361	0.000758308	72405.1	63780.5	71574.3
O95363	0.00059076	118430	220479	120496
O95372	1.01738e-12	260004	264603	259047
O95373	1.64863e-22	602765	602494	585057
O95376	2.13256e-17	35208.6	38603.2	40925.1
O95391	7.23727e-05	33044.7	31913.5	32211.2
O95394	2.08379e-23	398826	387597	396288
O95396	0.00379499	71828	75977	16473.6
O95400	2.35402e-24	294046	284162	285613
O95425	1.81831e-23	95882	103501	101621
O95427	0.000256752	9695.26	9720.79	10448.3
O95429	2.20544e-05	41149.9	23370.6	23923.8
O95433	4.08257e-24	1719927	1700138	1.69845e+06
O95453	8.48736e-10	112756	116346	119545
O95456	1.35744e-15	179434	181157	191293
O95466	0.00265493	80320.8	80698.7	84710.9
O95470	1.25797e-07	104934	102783	107057
O95478	1.13332e-20	218838	233714	237765
O95486	3.63628e-23	249011	235497	246558
O95487	1.27835e-19	49235.2	50122.7	51683.1
O95551	2.04238e-10	132839	119089	136298
O95562	1.51804e-12	83158.4	65075.8	83586.5
O95563	7.89729e-10	76979.9	77038.4	78984.3
O95571	2.1369e-14	108635	146641	166032
O95573	5.39577e-22	317013	317652	318873
O95602	9.16939e-24	216206	207717	227892
O95613	1.80623e-18	74193.8	78945.4	78447
O95619	2.7321e-09	95539.2	94458.7	106645
O95630	8.46289e-19	128075	131931	253703
O95639	5.00064e-08	101450	100074	95059.7
O95671	0.00328638	39480.2	8811.61	56702.7
O95674	0.000255954	97596.6	83181	39352.2
O95677	1.72822e-06	37644.6	39505	39775.2
O95684	0.00227411	152168	37272.2	21911.5
O95707	8.07026e-20	72674.2	72305.2	72128.6
O95714	6.44173e-24	23417.1	22776.8	21355.5
O95721	9.77661e-10	91974.2	85428.2	86786.1
O95747	1.17131e-25	895705	900270	921234
O95749	1.83944e-16	67162.7	64452.6	68732.6
O95757	4.10165e-23	606967	588704	583851
O95758	3.92122e-11	525665	528960	508353
O95777	6.47403e-24	333835	307975	438421
O95782	2.90964e-24	740661	703120	717586
O95785	7.38033e-10	124644	125147	122549
O95793	6.0074e-07	22489.3	23731.5	23582.8
O95801	9.70148e-08	180385	169250	169556
O95816	7.24728e-21	1.06303e+06	1.06873e+06	1.08314e+06
O95817	1.30781e-10	108388	107401	98640.3
O95819	0.000422049	64593.2	70825.2	64500.4
O95825	0.00353039	36589.1	62328.7	62706.5
O95831	1.36622e-21	882362	867799	877768
O95834	1.63108e-22	423392	436222	414516
O95861	1.96307e-19	354286	392180	408378
O95865	7.32927e-06	19076	17700.3	26580.1
O95870	1.25555e-17	89045.2	88977.8	89847.3
O95881	3.95395e-25	494058	488838	510658
O95905	3.53255e-19	30774.9	31791.3	42814.3
O95983	3.44726e-22	140792	131136	140945
O95985	0.00398987	113408	100147	47931.3
O95989	7.93851e-07	72409.8	75689.4	85946.1
O95994	2.97018e-15	199781	175179	189418
O95999	2.67286e-05	129474	143742	144973
O96000	1.24168e-22	529457	546523	515458
O96005	0.00195704	36730.1	38619.1	35421.9
O96006	1.13894e-23	58826.4	75008.3	60556.1
O96007	3.94077e-17	34499.9	28683.5	25270.7
O96008	5.74078e-23	470021	481132	448758
O96011	9.44923e-06	107027	114995	106491
O96013	3.38545e-07	38984	39197.3	39021.5
O96017	0.000414549	135795	105843	117732
O96019	7.97155e-17	390773	418687	405544
O96028	0.00177046	22396.3	21757.4	19863.1
P00338	2.13482e-22	44251888	44131412	43962104
P00367	8.4485e-21	938431	917908	903492
P00374	5.09728e-21	360735	372013	393717
P00387	1.25197e-25	527008	528998	525929
P00390	6.12256e-22	880543	841102	862797
P00403	8.13018e-23	5411416	5333973	5.12212e+06
P00414	3.59723e-09	20750.9	19674.3	22565.7
P00441	4.2012e-20	1.50195e+06	1507077	1525055
P00450	4.09674e-24	213147	210497	210391
P00491	3.56198e-23	1.24719e+06	1.3252e+06	1296550
P00492	4.26031e-23	2599883	2.25206e+06	2215234
P00505	6.78389e-25	2153566	2126593	2.11239e+06
P00533	4.96878e-18	1.28657e+06	1.25721e+06	1.25395e+06
P00558	8.55717e-23	42317040	43342508	43685636
P00568	4.51145e-23	1057353	1.06576e+06	1.05256e+06
P00734	9.0241e-14	86815.3	84189.2	86948.4
P00747	1.30201e-10	147728	173973	149950
P00751	9.43277e-08	13773.1	12102.3	15879.4
P00813	7.2753e-12	72286.4	72291.5	77192.5
P00846	7.11443e-15	466211	484474	467780
P00966	8.86679e-26	9170293	8973711	9256646
P01008	3.58499e-19	17108.5	15840.8	16295.8
P01009	4.50948e-05	5281.1	6103.56	5993.5
P01023	0.00417304	657575	592211	484983
P01024	8.08267e-18	160681	155831	161440
P01031	0.00152542	37624.5	31253.8	31471.9
P01033	1.3238e-12	406428	360720	409979
P01034	3.34241e-19	168325	155175	169771
P01111	7.34258e-21	272486	269637	276325
P01116	1.12731e-20	684715	660048	658394
P01130	1.36451e-23	673255	677346	658197
P01591	0.000645726	30005.7	32561.8	35776.9
P01891	3.47077e-22	714239	715087	724225
P02042;P68871	6.71127e-22	849672	881314	865628
P02100;P69891;P69892	1.07011e-19	5652639	5459181	5275399
P02144	2.35941e-25	56281.2	57438.1	37647
P02462;P29400	0.000380392	22266.4	20193.7	23002.8
P02545	1.38919e-24	11850734	12213984	11721430
P02647	1.91877e-13	164425	73863	85883.9
P02656	2.1061e-18	150972	162727	150321
P02751	2.19924e-09	84216.6	82931.5	88300.7
P02768	9.1125e-24	1.95329e+06	1.94312e+06	2017970
P02786	1.53961e-24	5455902	5395943	5426660
P02787	0.00114377	496939	495970	498527
P02788	2.16881e-19	681928	484064	459791
P02792	0.000862141	66571.4	Filtered	65318.7
P02794	1.78029e-06	88146.1	129087	58661.7
P02795	3.11157e-19	518928	564483	560358
P03886	8.48736e-10	132906	128656	118539
P03891	9.67622e-18	177498	169727	178587
P03905	1.53818e-18	82175.3	92990.3	91772.4
P03915	0.00213066	26602.8	28158.3	27200.7
P03928	2.48064e-17	243777	265579	260822
P03973	2.23683e-05	29803.6	21543.9	19751.9
P04004	6.31534e-24	884832	885423	944062
P04040	9.33413e-23	734765	718630	711255
P04049	0.000769695	20711.6	22147.7	18492.7
P04062	6.05406e-15	128655	124280	124303
P04075	3.42715e-24	28724798	28682018	28852494
P04080	5.59371e-23	991301	1.03057e+06	989155
P04083	1.16606e-24	7113851	7.36927e+06	7.3407e+06
P04150	7.66273e-21	142283	140986	142238
P04179	9.27199e-26	1.77257e+06	1.74695e+06	1.72143e+06
P04181	4.63084e-17	179741	187914	188313
P04183	4.07731e-21	447611	418613	418045
P04264	3.6706e-14	38441.1	44396.2	44041.5
P04406	1.68232e-24	49969164	49823372	49905616
P04632	8.22703e-24	626233	654899	645415
P04792	3.92276e-23	4.59999e+06	4457057	4601411
P04818	1.04116e-25	514341	513129	506873
P04843	6.13954e-26	1.93177e+06	2.04184e+06	1.95426e+06
P04844	5.7978e-25	373083	478157	494577
P04899	7.69747e-17	770471	762832	775336
P04908;Q7L7L0;Q93077	1.33051e-22	391457664	383813248	385117536
P04920	1.14596e-08	118444	119295	118031
P05023	1.33572e-24	1635764	1.70586e+06	1.70508e+06
P05026	4.28558e-24	373572	390348	382870
P05067	2.77245e-12	84703	70931.5	80897.9
P05114	2.91561e-21	807341	827730	883829
P05141	8.73912e-24	2.7651e+06	2823807	2781712
P05161	3.4742e-05	25681.5	197974	146792
P05166	0.000909432	50017.8	50144.4	54959.6
P05198	2.02829e-25	3254739	3258015	3.28415e+06
P05204	2.95613e-22	1.30715e+06	1.2617e+06	1.32341e+06
P05362	3.12344e-22	178386	202176	203075
P05386	8.1247e-24	6025784	5.58543e+06	5.60559e+06
P05387	1.85742e-23	4.4213e+06	4425717	4.47729e+06
P05388	3.50594e-24	3.99759e+06	4.12925e+06	4116670
P05423	4.27824e-21	130412	138562	143567
P05455	2.49356e-25	1.33833e+06	1.30797e+06	1.35882e+06
P05549	3.3215e-20	112120	109992	110665
P05556	4.54363e-24	1.00699e+06	969499	1.00005e+06
P05783	3.28174e-23	18446924	18956962	18403640
P05787	5.37647e-25	29301402	30697352	30124082
P06132	5.32862e-25	425774	429623	422023
P06280	8.87683e-08	59583.8	57623.5	55665.3
P06396	1.51265e-13	250101	212048	366133
P06454	2.31657e-21	1.56557e+06	1.69413e+06	1.56363e+06
P06493	1.50223e-23	1.58315e+06	1.55958e+06	1.59075e+06
P06576	2.15338e-25	9848555	9877667	9699504
P06703	8.03154e-15	22770484	23100662	23356848
P06727	0.000375624	12192.8	12160.8	12662.9
P06730	4.09674e-24	510698	514552	513538
P06733	4.66803e-23	76042320	74359544	73498056
P06737	1.06734e-22	1.03407e+06	1.024e+06	1.03973e+06
P06744	4.29313e-24	12641945	12756108	12869106
P06746	0.00178364	23679.4	29109.1	28415.5
P06748	3.97756e-24	30057592	28489402	28888002
P06753	2.41948e-21	2.40722e+06	2.46891e+06	2431512
P06756	1.78335e-17	191370	176686	177135
P06865	3.77434e-25	637300	614926	612279
P07099	2.47952e-21	420840	298937	266673
P07108	1.31355e-24	731902	755439	745934
P07195	3.06193e-23	12427657	12335510	12504900
P07199	2.72746e-05	75593.2	82620.5	71024.2
P07203	9.37658e-23	918158	922315	948995
P07205	3.85496e-16	838398	824231	805210
P07237	9.34369e-24	4390100	4316251	4.28157e+06
P07305	1.18391e-23	1634174	1647483	1.61445e+06
P07311	4.81068e-19	186537	192909	185182
P07339	9.53217e-24	886528	892025	907383
P07355	1.72159e-23	11828527	12344605	11697038
P07384	1.67122e-21	555974	561800	551094
P07437	8.75999e-23	3448213	3.85021e+06	3.72137e+06
P07602	1.63158e-24	4101853	4.1718e+06	4.14924e+06
P07686	1.49382e-25	789194	746838	727330
P07711	5.21102e-11	78925.2	79819.7	73077.2
P07737	1.64226e-23	12656911	12623154	12665293
P07741	3.53524e-21	3.56464e+06	3.57318e+06	3.58449e+06
P07814	2.93912e-25	1.24003e+06	1226560	1.25086e+06
P07858	8.68936e-22	376662	373022	376419
P07900	9.27199e-26	7702077	7.68973e+06	7.93707e+06
P07910	2.03436e-23	22453352	21940492	21784938
P07919	3.23287e-19	357140	358793	374744
P07947	1.06012e-07	83638	82514.1	83985.5
P07948	6.00554e-09	79510.6	74873.5	77611.1
P07951	1.03551e-17	183706	171029	126975
P07954	6.24294e-24	1.78305e+06	1.76856e+06	1.75417e+06
P07992	2.90394e-20	109520	101181	107227
P07996	4.39923e-15	90863.5	93279.2	71334.1
P08047	1.16473e-11	68584.6	44967.1	73254.3
P08069	8.96768e-07	85093.2	81076.2	82765.7
P08133	1.68232e-24	932778	934823	957433
P08134	4.46116e-22	1.8067e+06	1.75601e+06	1.7826e+06
P08174	1.96833e-20	5.10462e+06	5.01082e+06	4.95614e+06
P08195	6.52169e-24	2.63072e+06	2701973	2.62749e+06
P08237	7.07566e-24	648177	826902	674832
P08238	3.81796e-24	31994490	31991356	32585388
P08240	2.14075e-19	344116	350342	342243
P08243	2.05768e-24	1.22749e+06	1.22e+06	1.17348e+06
P08397	5.32862e-25	334209	331212	283003
P08559	1.08876e-24	2.07583e+06	2.08122e+06	2.07664e+06
P08574	1.85742e-23	961805	954319	938983
P08579	9.51441e-22	456188	424371	436672
P08581	7.93626e-21	48129.2	45144.4	42229.6
P08621	3.58881e-24	2.48601e+06	2.42725e+06	2437829
P08648	1.04766e-20	694163	713945	765729
P08651	2.06108e-18	140301	138965	143554
P08670	3.40756e-24	6.97559e+06	6.9941e+06	6.88555e+06
P08708	2.39317e-24	2.28367e+06	2.19932e+06	2231559
P08727	3.38424e-25	16434755	11550415	16249977
P08729	9.27199e-26	8081694	8515647	8.12591e+06
P08754	2.32401e-17	393000	414241	407662
P08758	5.24287e-24	4.22793e+06	4.06675e+06	4.11504e+06
P08865	8.57656e-24	4.56492e+06	4.46109e+06	4495412
P08962	2.04127e-07	641491	319521	656700
P09001	1.55354e-15	148335	158539	150228
P09012	3.2815e-20	1.58756e+06	1.57233e+06	1.57503e+06
P09104	9.47331e-21	239342	240898	241331
P09110	3.30694e-22	80803.4	78785.4	75032.3
P09132	4.48381e-13	63577.3	61504.6	57392.9
P09234	2.41869e-21	523071	496603	502332
P09382	3.40685e-24	1.95774e+06	1.96552e+06	1.98019e+06
P09417	1.29146e-10	89922.8	88993.1	90419.1
P09429	7.30194e-24	2336688	2.30861e+06	2.28343e+06
P09493	5.9901e-19	417820	446079	461165
P09496	1.05775e-24	1.31638e+06	1.27802e+06	1.30077e+06
P09497	2.98462e-13	330159	344690	328845
P09525	4.93402e-24	457289	459765	463270
P09543	3.90175e-21	382080	371325	327960
P09622	6.91554e-23	588250	557091	582139
P09651	6.36093e-25	13717217	13370742	13446367
P09661	3.66023e-25	1.38591e+06	1.37617e+06	1.37969e+06
P09669	4.29313e-24	2245747	2.21913e+06	2.17123e+06
P09874	3.01392e-24	2.71384e+06	2.71043e+06	2.63344e+06
P09884	2.84725e-19	188334	205092	202753
P09960	1.02098e-23	929696	961596	941414
P09972	8.66491e-25	1.15569e+06	1.16946e+06	1.13957e+06
P0C0L4	1.08e-12	63739.1	65843.4	57363.6
P0C0S5;Q71UI9	8.65341e-25	5.28659e+06	5365357	5264033
P0C2W1	8.63496e-09	47687.9	49570.4	49583.2
P0C7T5	0.000742762	17301.4	14869.5	16357.1
P0CG24;P15622;P17023;P17027;P17032;P17036;P58317;Q4V348;Q5MCW4;Q5TYW1;Q6ZMS4;Q86W11;Q8N883;Q8NF99;Q96NJ6;Q9HBT8;Q9P0L1	0.00265649	7305.76	6138.13	7058.09
P0CG29;P0CG30	0.00222946	56461.6	Filtered	81636.8
P0CG39	1.70194e-08	722660	577641	345676
P0DI81;P0DI82	0.00478919	7325.78	5651.07	7933.42
P0DMM9;P0DMN0	3.49174e-23	350350	342346	360732
P0DMV8;P0DMV9	2.04148e-25	11340404	11763272	11531845
P0DN76;Q01081	1.58253e-21	1.14473e+06	1.12683e+06	1.13713e+06
P0DN79;P35520	3.43033e-13	651517	653744	654292
P0DP23;P0DP24;P0DP25	1.25758e-23	1.91234e+06	1892275	1.8178e+06
P0DP91;Q03468	3.09577e-05	215826	197529	266674
P0DPB6	4.39251e-15	302825	293511	253704
P0DPD7	4.41847e-09	63769.1	73138.1	72370.4
P10109	6.79516e-08	236353	213820	191504
P10114	0.00378167	65778	20226.7	19666.8
P10155	7.62683e-24	443791	441836	421198
P10253	2.09271e-24	319345	308616	319800
P10301	3.47105e-26	195773	188914	194149
P10316	2.79506e-21	1.45216e+06	1.52555e+06	1.4427e+06
P10398	2.16966e-23	129563	135337	134964
P10412	8.9077e-23	108310680	107709456	106919712
P10515	5.41218e-24	1.60386e+06	1.6079e+06	1.55662e+06
P10586	3.98916e-24	372875	391913	375833
P10589	1.03475e-12	83845.3	55030.2	38971.3
P10599	1.26555e-22	4.94112e+06	4.94516e+06	4812910
P10606	1.91208e-22	592629	581886	583717
P10619	2.6917e-17	45759.7	40393.3	44939.1
P10620	3.17324e-14	249698	223158	202942
P10644	2.6096e-20	662604	642516	666418
P10768	2.35331e-20	970448	835009	896307
P10809	9.19728e-25	12667397	12974411	13149471
P10909	1.25197e-25	645141	669833	686119
P11021	9.90586e-25	6592974	6.59328e+06	6563709
P11047	0.00042769	26093.6	Filtered	23694.1
P11142	1.29011e-23	11374864	11605876	11392382
P11166	1.49886e-25	1.6892e+06	1684553	1.67744e+06
P11169	1.25758e-23	822725	806971	819157
P11171	9.35887e-13	127414	128199	137442
P11172	3.94444e-25	481566	473699	483132
P11177	1.57225e-22	1.43427e+06	1.41176e+06	1.40433e+06
P11182	5.03017e-21	133766	132824	138371
P11216	1.29099e-21	415119	388456	414940
P11233	4.89335e-22	190657	194696	199009
P11234	3.19207e-20	215849	217527	224897
P11279	2.8327e-21	1472263	1.4565e+06	1446996
P11310	6.8685e-25	543184	525170	542746
P11387	9.97651e-24	2.65549e+06	2.70272e+06	2662207
P11388	2.18115e-25	3039037	2.94361e+06	2.93703e+06
P11413	1.70971e-24	2.5834e+06	2561474	2.52437e+06
P11441	1.92075e-20	234881	238815	250191
P11474	1.08045e-16	29229.2	28216	31459.6
P11498	1.3514e-22	642814	662316	650946
P11532	3.78388e-20	96714.7	93819.2	102620
P11586	9.31739e-25	2.91829e+06	2.8707e+06	2.92224e+06
P11717	4.56927e-23	267665	256947	273400
P11766	3.62753e-21	351592	333151	352939
P11802	8.85896e-23	188070	178401	180477
P11908	1.91373e-20	1.79504e+06	1.72958e+06	1.65735e+06
P11940	8.80173e-24	4.98485e+06	4.9801e+06	4.87462e+06
P12004	4.80073e-23	5820853	5.69973e+06	5577448
P12074	3.34018e-07	89830	84848.8	88757.9
P12081	1.72445e-23	819555	819906	815198
P12235	1.19765e-24	233959	230679	222763
P12236	1.26511e-23	17516178	17457404	16990414
P12259	1.61145e-20	549244	534413	536171
P12268	9.9416e-24	3.18366e+06	3.11586e+06	3.09341e+06
P12270	1.88789e-23	674445	684915	738383
P12277	1.01812e-23	1.38311e+06	1.45221e+06	1.44331e+06
P12429	3.69442e-23	2.25745e+06	2.22134e+06	2.26056e+06
P12532	2.09991e-22	313109	319949	335179
P12694	0.00185166	114494	21299	24397.3
P12814	1.32865e-24	2.43876e+06	2.39605e+06	2.51652e+06
P12955	8.52765e-24	402917	405510	413568
P12956	5.70643e-24	2.74633e+06	2610588	2.66977e+06
P13010	1.5086e-22	3.91935e+06	3.95239e+06	3.79455e+06
P13051	9.31647e-15	153926	167559	142212
P13073	2.90096e-20	2.30467e+06	2.28176e+06	2294458
P13473	1.07849e-23	1.12712e+06	1.16773e+06	1.18231e+06
P13489	9.71793e-22	1.11076e+06	1.20897e+06	1.15627e+06
P13498	0.000283273	20090.6	23427.3	22448.1
P13639	6.2912e-23	11442025	11396796	11258672
P13645	3.07873e-23	8406786	8423629	8516612
P13667	9.85288e-24	1.38384e+06	1351047	1.37469e+06
P13674	1.22122e-24	762233	738044	734306
P13693	6.2422e-21	789241	755015	772413
P13716	0.000354315	71873.7	66037	66952.6
P13797	6.56713e-25	2.10913e+06	2110613	2.10114e+06
P13798	3.33658e-21	1.16801e+06	1.18889e+06	1.21497e+06
P13804	4.23114e-25	2533193	2.56499e+06	2.63801e+06
P13807	1.7416e-23	231523	237690	234794
P13861	7.43843e-23	575534	585102	587560
P13928;Q5VT79	4.55344e-09	45906.6	49895.1	35930.4
P13929	1.31409e-16	21528234	17560812	21563532
P13984	1.38468e-24	194548	203657	206350
P13987	2.47409e-20	388449	378668	384605
P13995	2.29087e-12	208383	239694	200838
P14174	1.99062e-22	19382992	19119886	18236588
P14209	7.19922e-19	252930	211704	247971
P14314	5.50084e-24	3.33679e+06	3.34827e+06	3.31809e+06
P14324	4.27758e-22	1.20647e+06	1.20923e+06	1.20005e+06
P14373	4.17745e-17	52556.8	44550.2	44512.7
P14384	4.39557e-22	305855	311540	308236
P14406	3.84318e-20	1.56999e+06	1.51375e+06	1.45631e+06
P14550	1.28019e-24	911549	920449	910775
P14618	6.45227e-23	63012076	63466952	62622684
P14625	3.42715e-24	9410558	9130200	9055363
P14635	2.5212e-15	103683	97879	98228.3
P14649	1.10367e-24	1.31035e+06	1.35618e+06	1.29857e+06
P14678;P63162	1.84192e-21	4.18397e+06	4705991	4.41966e+06
P14735	1.90774e-22	423909	429209	420045
P14854	2.632e-24	1.05369e+06	1.04672e+06	1.04853e+06
P14859	1.50855e-18	86963	84907.3	93547.4
P14866	2.8865e-25	2642937	2633342	2.62446e+06
P14868	5.91859e-25	1.99601e+06	2.01455e+06	1.97631e+06
P14923	3.78642e-19	220969	216357	218575
P14927	6.62888e-22	680206	660886	666382
P15121	1.73775e-23	2008824	2.0165e+06	2087878
P15151	3.51865e-17	81509.2	79767.8	55191.8
P15170	1.88937e-22	1.05108e+06	1.02797e+06	1.02058e+06
P15291	8.90393e-11	67714	65135.9	70231.6
[truncated: 4,230 more rows]

## Sheet: Prosit_Precursors
Precursor	StrippedSequence	ProteinAccessions	Quantity Run 1	Quantity Run 2	Quantity Run 3
[truncated: 50,604 more rows]

[truncated: 1 more sheets: Prosit_ProteinGroups]
