# Supplementary material for: In silico spectral libraries by deep learning facilitate data-independent acquisition proteomics
Source: Nat Commun. 2020 Jan 9;11:146. doi: 10.1038/s41467-019-13866-z (PMC6952453; doi:10.1038/s41467-019-13866-z)
Supplement: Supplementary file 4 — Supplementary Data 2 [file 41467_2019_13866_MOESM4_ESM.xlsx]

## Sheet: Pan_Precursors
HeLa1 data DIA analysi by Pan library and DeepDIA predicted library (PanPredicted), for Supplementary Figure 4. Only precursors quantified in all replicates are considered for coefficient of variation calculation.
Precursor	StrippedSequence	ProteinAccessions	Quantity Run 1	Quantity Run 2	Quantity Run 3
VPEGVAGAPNEAALLALMER.3	VPEGVAGAPNEAALLALMER	A0AV96	86939.8	88467.1	86201.9
VPEGVAGAPNEAALLALMER.2	VPEGVAGAPNEAALLALMER	A0AV96	89473.9	76950.5	83438.2
LFIGGIPK.2	LFIGGIPK	A0AV96	162002	166485	159217
SFGQFNPGC[CAM]VER.2	SFGQFNPGCVER	A0AV96	121985	135091	133458
PITPVYTVAPNVQR.2	PITPVYTVAPNVQR	A0AV96	94473.6	93430.2	88952.1
LLGVC[CAM]C[CAM]SVDNC[CAM]R.2	LLGVCCSVDNCR	A0AV96	38115.1	37405.6	41028
IPTAGIYGASYVPFAAPATATIATLQK.3	IPTAGIYGASYVPFAAPATATIATLQK	A0AV96	33577.5	27813.5	26048
DYAFVHFTSR.3	DYAFVHFTSR	A0AV96	11281.8	12566.8	11423.8
DYAFVHFTSR.2	DYAFVHFTSR	A0AV96	Filtered	Filtered	120990
GFAFVEYESHR.3	GFAFVEYESHR	A0AV96	Filtered	108020	Filtered
GFAFVEYESHR.2	GFAFVEYESHR	A0AV96	63370.3	Filtered	Filtered
DVYEDELVPVFEAVGR.2	DVYEDELVPVFEAVGR	A0AV96	Filtered	Filtered	67307.8
TVFFESLER.2	TVFFESLER	A0AVT1	380128	380424	398912
NFALLGVGTSK.2	NFALLGVGTSK	A0AVT1	219895	226254	241282
LETGQFLTFR.2	LETGQFLTFR	A0AVT1	197573	183665	189318
SYTAADATLK.2	SYTAADATLK	A0AVT1	181981	168289	166928
NLVLAGIK.2	NLVLAGIK	A0AVT1	169233	172323	170033
MYSIEPADR.2	MYSIEPADR	A0AVT1	147798	130418	136612
VVQTDETAR.2	VVQTDETAR	A0AVT1	121324	128207	129372
VC[CAM]PTTETIYNDEFYTK.2	VCPTTETIYNDEFYTK	A0AVT1	70643	69410.9	67563.2
AVTIHDTEK.2	AVTIHDTEK	A0AVT1	54684.8	57395.8	59813.5
EDFTLLDFINAVK.2	EDFTLLDFINAVK	A0AVT1	40016.7	49888.5	35252.7
SFPAAIEHTIQWAR.3	SFPAAIEHTIQWAR	A0AVT1	71603.9	70412.2	71712.3
SFPAAIEHTIQWAR.2	SFPAAIEHTIQWAR	A0AVT1	162514	164766	Filtered
FISADVHGIWSR.2	FISADVHGIWSR	A0AVT1	63167.6	62431.4	71180.5
FISADVHGIWSR.3	FISADVHGIWSR	A0AVT1	140693	Filtered	150633
NWSQC[CAM]VELAR.2	NWSQCVELAR	A0AVT1	283103	254819	Filtered
DKFESSFSHKPSLFNK.3	DKFESSFSHKPSLFNK	A0AVT1	32251.7	31384.8	31225.3
DKFESSFSHKPSLFNK.4	DKFESSFSHKPSLFNK	A0AVT1	133043	Filtered	Filtered
VTGGYPFEAYK.2	VTGGYPFEAYK	A0AVT1	Filtered	82013	77429
FDLNEPLHLSFLQNAAK.3	FDLNEPLHLSFLQNAAK	A0AVT1	Filtered	46770.9	47557
FWQTYSSAEEVLQK.2	FWQTYSSAEEVLQK	A0AVT1	41448	43360.5	Filtered
ALQLLHC[CAM]FPLDIR.3	ALQLLHCFPLDIR	A0AVT1	47181.8	54010.3	51917.4
KPDHVPISSEDER.2	KPDHVPISSEDER	A0AVT1	Filtered	19389.4	21741.2
KPDHVPISSEDER.3	KPDHVPISSEDER	A0AVT1	78841.8	Filtered	Filtered
YVLGDTAMQK.2	YVLGDTAMQK	A0AVT1	Filtered	Filtered	85142.6
YGIEPTMVVQGVK.2	YGIEPTMVVQGVK	A0AVT1	Filtered	54226	Filtered
MLYVPVMPGHAK.3	MLYVPVMPGHAK	A0AVT1	Filtered	24080.4	20070.5
IIPAIATTTATVSGLVALEMIK.3	IIPAIATTTATVSGLVALEMIK	A0AVT1	10869.6	11937.1	11913.6
VLVALASEELAK.2	VLVALASEELAK	A0FGR8	949915	938510	953318
ALALLEDEER.2	ALALLEDEER	A0FGR8	500678	504577	490112
ITVPLVSEVQIAQLR.2	ITVPLVSEVQIAQLR	A0FGR8	348728	378063	385918
ITVPLVSEVQIAQLR.3	ITVPLVSEVQIAQLR	A0FGR8	35718.7	34246.4	32273.9
VGNQIFQSR.2	VGNQIFQSR	A0FGR8	302106	295828	292470
LLDEWFTLDEVPK.2	LLDEWFTLDEVPK	A0FGR8	245253	250233	238735
SDPYGIIR.2	SDPYGIIR	A0FGR8	240133	253291	239852
VDVGQQPLR.2	VDVGQQPLR	A0FGR8	197349	204436	202006
AC[CAM]DLPAWVHFPDTER.3	ACDLPAWVHFPDTER	A0FGR8	175457	164238	164974
FQLSNSGPNSTIK.2	FQLSNSGPNSTIK	A0FGR8	150739	152358	145753
LEWLTLMPNASNLDK.2	LEWLTLMPNASNLDK	A0FGR8	144344	145316	149134
TNEPVWEENFTFFIHNPK.3	TNEPVWEENFTFFIHNPK	A0FGR8	77046.2	81616.9	81960.5
RQDLEVEVR.2	RQDLEVEVR	A0FGR8	46237.8	48958.4	61247.6
SSSSLLASPGHISVK.2	SSSSLLASPGHISVK	A0FGR8	95045.7	93643.9	76167.9
SSSSLLASPGHISVK.3	SSSSLLASPGHISVK	A0FGR8	143926	Filtered	155120
VPLSQLLTSEDMTVSQR.3	VPLSQLLTSEDMTVSQR	A0FGR8	132047	134974	151064
VPLSQLLTSEDMTVSQR.2	VPLSQLLTSEDMTVSQR	A0FGR8	72970	Filtered	68287.9
AQPPEAGPQGLHDLGR.3	AQPPEAGPQGLHDLGR	A0FGR8	263967	253149	253952
AQPPEAGPQGLHDLGR.2	AQPPEAGPQGLHDLGR	A0FGR8	Filtered	Filtered	20663.7
ISSNPNPVVQMSVGHK.3	ISSNPNPVVQMSVGHK	A0FGR8	55627.2	58512.2	Filtered
NLIAFSEDGSDPYVR.2	NLIAFSEDGSDPYVR	A0FGR8	33552.7	Filtered	33493.2
IHFIEAQDLQGK.3	IHFIEAQDLQGK	A0FGR8	108459	99649.3	112169
GANTHLSTFSFTK.2	GANTHLSTFSFTK	A0FGR8	Filtered	Filtered	109014
TVLNSEVLEQR.2	TVLNSEVLEQR	A0MZ66	496751	451652	403231
ILAIELENLK.2	ILAIELENLK	A0MZ66	205437	213775	232999
GC[CAM]ESAVDELK.2	GCESAVDELK	A0MZ66	149342	148286	154559
LTQQLEEER.2	LTQQLEEER	A0MZ66	118739	124518	128452
LVEVIEEVNK.2	LVEVIEEVNK	A0MZ66	117654	120795	115665
HSVDELQK.2	HSVDELQK	A0MZ66	58482.5	58774.6	58770.5
ATQPETTEEVTDLKR.3	ATQPETTEEVTDLKR	A0MZ66	55640.9	59225	55556.8
VTAEADSSSPTGILATSESK.2	VTAEADSSSPTGILATSESK	A0MZ66	29860.8	25298.4	29822.7
EQAIGEYEDLRAENQK.3	EQAIGEYEDLRAENQK	A0MZ66	51619.1	52261.5	Filtered
SLDPENSETELER.2	SLDPENSETELER	A0MZ66	30391.1	Filtered	31319.5
VTFQPPSSIGC[CAM]R.2	VTFQPPSSIGCR	A0MZ66	Filtered	Filtered	140830
ESAEALATK.2	ESAEALATK	A0MZ66	Filtered	118763	Filtered
EQAIGEYEDLR.2	EQAIGEYEDLR	A0MZ66	64714.7	Filtered	Filtered
LFDNTVGAYR.2	LFDNTVGAYR	A0PJW6	189215	188984	196819
LGDGEVFFLK.2	LGDGEVFFLK	A1A4S6	24927.2	25439.5	26293
EIMALSVTETLIKPLEK.3	EIMALSVTETLIKPLEK	A1A4S6	Filtered	2623.04	2048.23
AAVETLGVPC[CAM]FLGGMAR.2	AAVETLGVPCFLGGMAR	A1L0T0	706666	709686	682181
DGHPVVVNILIGR.3	DGHPVVVNILIGR	A1L0T0	348100	354853	329917
DGHPVVVNILIGR.2	DGHPVVVNILIGR	A1L0T0	343464	336788	310055
EQVPSLGSNVAC[CAM]GLAYTDYHK.3	EQVPSLGSNVACGLAYTDYHK	A1L0T0	358603	412131	382502
EQVPSLGSNVAC[CAM]GLAYTDYHK.2	EQVPSLGSNVACGLAYTDYHK	A1L0T0	15321	15272	12314.2
LVEGLQGQTWAPDWVEELR.3	LVEGLQGQTWAPDWVEELR	A1L0T0	147288	139259	135693
LVEGLQGQTWAPDWVEELR.2	LVEGLQGQTWAPDWVEELR	A1L0T0	147314	125610	144463
VLHDAQQQC[CAM]R.2	VLHDAQQQCR	A1L0T0	89363.9	90043.1	91274
VLHDAQQQC[CAM]R.3	VLHDAQQQCR	A1L0T0	44981.7	38606.4	44748.1
KADVIVLAGTVC[CAM]DFR.3	KADVIVLAGTVCDFR	A1L0T0	51961.5	51259.1	49454.7
NREEMLLNSDIFWKPQEAVQGDVGSFVLK.4	NREEMLLNSDIFWKPQEAVQGDVGSFVLK	A1L0T0	43436	42245.1	42806.9
LSGTVGVAAVTAGPGLTNTVTAVK.3	LSGTVGVAAVTAGPGLTNTVTAVK	A1L0T0	62012	61640.4	60541.4
LSGTVGVAAVTAGPGLTNTVTAVK.2	LSGTVGVAAVTAGPGLTNTVTAVK	A1L0T0	Filtered	109656	Filtered
NAQMAQSPILLLGGAASTLLQNR.3	NAQMAQSPILLLGGAASTLLQNR	A1L0T0	35324.4	34027.8	31054.3
NAQM[Oxi]AQSPILLLGGAASTLLQNR.3	NAQMAQSPILLLGGAASTLLQNR	A1L0T0	18854.1	13925.1	16658.9
GALQAVDQLSLFRPLC[CAM]K.3	GALQAVDQLSLFRPLCK	A1L0T0	229737	206179	203606
GALQAVDQLSLFRPLC[CAM]K.2	GALQAVDQLSLFRPLCK	A1L0T0	Filtered	Filtered	39830
HGGENVAAVLR.2	HGGENVAAVLR	A1L0T0	101186	98636.1	96682.9
GALQAVDQLSLFR.2	GALQAVDQLSLFR	A1L0T0	Filtered	130898	Filtered
RPLMVLGSQALLTPTSADK.3	RPLMVLGSQALLTPTSADK	A1L0T0	Filtered	Filtered	124958
FIFTLVGGHISPLLVAC[CAM]EK.3	FIFTLVGGHISPLLVACEK	A1L0T0	27604.9	25029.7	24125.9
LLGLAELLR.2	LLGLAELLR	A2RRP1	87229.9	91021.1	87388.7
GTDLEALLAIGK.2	GTDLEALLAIGK	A2RRP1	21931.1	18927.5	21338.7
LHPGDLITVVDAVTFSPK.3	LHPGDLITVVDAVTFSPK	A2RRP1	20490.2	21753.3	21356.4
VIALGLPVPR.2	VIALGLPVPR	A3KMH1	152648	164290	157648
NVLPVLNNLLENR.2	NVLPVLNNLLENR	A3KMH1	86869.5	84131.6	92354.8
LGHILVVDEADKAPTNVTC[CAM]ILK.4	LGHILVVDEADKAPTNVTCILK	A3KMH1	8574.69	9965.08	8331.23
FPTEGLSSVVR.2	FPTEGLSSVVR	A3KMH1	98617.7	96190.9	Filtered
TLILEGLEK.2	TLILEGLEK	A3KMH1	31897.2	34035.1	Filtered
VNAGTLAVLQR.2	VNAGTLAVLQR	A3KMH1	24071.3	22125.6	Filtered
LVAAFGELR.2	LVAAFGELR	A3KMH1	Filtered	Filtered	136281
GPALINIQEYPIER.2	GPALINIQEYPIER	A3KMH1	69245.6	Filtered	Filtered
VVYASATGASEPR.2	VVYASATGASEPR	A3KN83	145964	151962	159267
SELDVPVEILNITEK.2	SELDVPVEILNITEK	A3KN83	134925	113520	126116
GVLQSLIEK.2	GVLQSLIEK	A3KN83	96942.5	93941.1	90316.7
LGIWGEGTPFR.2	LGIWGEGTPFR	A3KN83	91630.7	78901.4	89872.7
VVSNDDGSISYESR.2	VVSNDDGSISYESR	A3KN83	38524.6	34039.5	41031.8
TLEALEEGGGELNDFVSTAK.2	TLEALEEGGGELNDFVSTAK	A3KN83	30310.8	24535.1	29304.7
AGFLIGDGAGVGK.2	AGFLIGDGAGVGK	A3KN83	Filtered	56421	Filtered
EFSDFIQAVER.2	EFSDFIQAVER	A3KN83	Filtered	Filtered	44633.1
TVEFQHIIPISAVTGEGIEELK.3	TVEFQHIIPISAVTGEGIEELK	A4D1E9	88857	98919.9	88331.2
LLTNFLPLK.2	LLTNFLPLK	A4D1E9	54847.9	55357.9	48601.5
ILVAQGGLGGK.2	ILVAQGGLGGK	A4D1E9	49826.3	56621.1	45193.6
TVEFQHIIPISAVTGEGIEELKNC[CAM]IR.4	TVEFQHIIPISAVTGEGIEELKNCIR	A4D1E9	25022.8	18780.5	18618.1
TAFETIILLTK.2	TAFETIILLTK	A4D1E9	14232.6	14647.3	14541.7
VAPEEHPVLLTEATLNPK.3	VAPEEHPVLLTEATLNPK	A5A3E0	19208554	18826876	18647368
ANLNALDR.2	ANLNALDR	A5A3E0	510609	517702	524868
FRC[CAM]PEALFQPC[CAM]FLGMESC[CAM]GIHETTFNSIMK.4	FRCPEALFQPCFLGMESCGIHETTFNSIMK	A5A3E0	Filtered	111495	100062
FRC[CAM]PEALFQPC[CAM]FLGMESC[CAM]GIHETTFNSIMK.5	FRCPEALFQPCFLGMESCGIHETTFNSIMK	A5A3E0	68817.6	Filtered	Filtered
SPVTFLSDLR.2	SPVTFLSDLR	A5YKK6	398117	401397	408597
NLILSAFPR.2	NLILSAFPR	A5YKK6	412554	403224	381388
SLDLIESLLR.2	SLDLIESLLR	A5YKK6	342694	427423	382914
IVEPPENIQEK.2	IVEPPENIQEK	A5YKK6	218852	220756	221088
NSFASALR.2	NSFASALR	A5YKK6	196714	207742	214721
ILDVAQDLK.2	ILDVAQDLK	A5YKK6	201038	198344	192209
SLLLEAYVK.2	SLLLEAYVK	A5YKK6	176476	171210	162351
NLFEEYR.2	NLFEEYR	A5YKK6	160239	158728	146006
DAIAALGLLQK.2	DAIAALGLLQK	A5YKK6	131841	149922	152400
EVTYELDHPGFQIR.3	EVTYELDHPGFQIR	A5YKK6	107337	112424	105035
EVTYELDHPGFQIR.2	EVTYELDHPGFQIR	A5YKK6	30508.2	30395.6	29707.1
SLLEVVVLSR.2	SLLEVVVLSR	A5YKK6	141841	129414	127285
VDMLSEINIAPR.2	VDMLSEINIAPR	A5YKK6	116377	133845	124104
EPLLMSISTNLK.2	EPLLMSISTNLK	A5YKK6	105964	100969	110245
LAEVGQYEQVK.2	LAEVGQYEQVK	A5YKK6	109463	98041.3	108030
YNVEAVELLIR.2	YNVEAVELLIR	A5YKK6	108061	104260	102395
MYYFGIAALDR.2	MYYFGIAALDR	A5YKK6	94566.9	92946.9	92326.6
NLDEQLSAPK.2	NLDEQLSAPK	A5YKK6	102012	72541.4	102397
EWVNLYHSAAAGR.3	EWVNLYHSAAAGR	A5YKK6	51799.4	53837.6	51618.2
EWVNLYHSAAAGR.2	EWVNLYHSAAAGR	A5YKK6	33482.6	37552.5	36914.9
SNYEAMIDR.2	SNYEAMIDR	A5YKK6	93462.9	84396.9	82188.9
GAFGVGQEQIDAFLK.2	GAFGVGQEQIDAFLK	A5YKK6	65737.9	77696.6	70883.1
SVAHVTEADLFHTIETLMR.3	SVAHVTEADLFHTIETLMR	A5YKK6	43236	47553.6	46682.5
SVAHVTEADLFHTIETLMR.4	SVAHVTEADLFHTIETLMR	A5YKK6	14384.2	19348.9	14947
DFALDSEESR.2	DFALDSEESR	A5YKK6	48454.3	47282.7	40198.5
ILPDSGGVAK.2	ILPDSGGVAK	A5YKK6	310272	Filtered	333796
TVTVTRPTGVSFK.3	TVTVTRPTGVSFK	A5YKK6	67224.3	66228.9	63162.5
TVTVTRPTGVSFK.2	TVTVTRPTGVSFK	A5YKK6	Filtered	12682.4	Filtered
EIDDEANSYFQR.2	EIDDEANSYFQR	A5YKK6	Filtered	81671.7	71052.2
ELNPSLNFK.2	ELNPSLNFK	A5YKK6	62834.1	Filtered	70111.6
GQQELLYVVPFVAK.2	GQQELLYVVPFVAK	A5YKK6	64655.3	66091.3	70630.8
GLHNVVYGIQR.2	GLHNVVYGIQR	A5YKK6	56098	51746.6	56119
NLALDINELKPGNLLK.3	NLALDINELKPGNLLK	A5YKK6	46390.9	51594.5	54728.9
IYNHPPHPTMSVDEVLEMLQR.4	IYNHPPHPTMSVDEVLEMLQR	A5YKK6	45043.8	47816.4	52558.9
NIIVQFGVR.2	NIIVQFGVR	A5YKK6	Filtered	130703	Filtered
NLGHWLGMITLAK.3	NLGHWLGMITLAK	A5YKK6	Filtered	15734.9	17724.4
LGTSGLNQPTFQQSK.2	LGTSGLNQPTFQQSK	A5YKK6	25030.1	Filtered	Filtered
THSGLTDGIPLQSISAPGSGIWSDGKDK.4	THSGLTDGIPLQSISAPGSGIWSDGKDK	A5YKK6	Filtered	Filtered	22161.4
VSIEPNFHSLYSNFLDTLKNPEFNK.4	VSIEPNFHSLYSNFLDTLKNPEFNK	A5YKK6	12108.7	Filtered	Filtered
GLGMEVFPVDLIYRPWK.3	GLGMEVFPVDLIYRPWK	A5YKK6	Filtered	46625.2	Filtered
KDFALDSEESR.2	KDFALDSEESR	A5YKK6	23024.1	Filtered	Filtered
HSGEATNTVTK.2	HSGEATNTVTK	A5YKK6	Filtered	12034.3	Filtered
ASQQEIQHIVNR.2	ASQQEIQHIVNR	A5YKK6	7937.64	Filtered	Filtered
IPVIIER.2	IPVIIER	A6NCE7;Q9GZQ8	1.03738e+06	1.05768e+06	1.05245e+06
FLVPDHVNMSELIK.3	FLVPDHVNMSELIK	A6NCE7;Q9GZQ8	226045	233727	234042
FLQEQNK.2	FLQEQNK	A6NCW0;A8MUK1;C9J2P7;C9JJH3;C9JLJ4;C9JPN9;C9JVI0;D6R901;D6R9N7;D6RA61;D6RBQ6;D6RCP7;D6RJB6;Q0WX57;Q7RTZ2	11658910	11146735	11122401
LALEALVAR.2	LALEALVAR	A6ND36	67118.3	72493.6	76508.3
TVPVADVLAR.2	TVPVADVLAR	A6ND36	50534.3	46966	Filtered
SAADSVQSSTR.2	SAADSVQSSTR	A6ND36	Filtered	8184.11	9349.05
GTFVGPQGGSPWAQSR.2	GTFVGPQGGSPWAQSR	A6ND36	85353	Filtered	Filtered
GPALAEHPGELPELLPPIHPGLLHLER.5	GPALAEHPGELPELLPPIHPGLLHLER	A6ND36	Filtered	Filtered	26068.8
GETAVPGAPEALR.2	GETAVPGAPEALR	A6NDG6	1.23221e+06	1.13533e+06	1.18991e+06
FIAGTGC[CAM]LVR.2	FIAGTGCLVR	A6NDG6	516998	545303	534602
LDTDILLGATC[CAM]GLK.2	LDTDILLGATCGLK	A6NDG6	237785	279782	271030
LGFITNNSSK.2	LGFITNNSSK	A6NDG6	211557	218303	213031
AVEMAAQR.2	AVEMAAQR	A6NDG6	131766	125870	135777
LGFGGPAGPGASLEVFGTAYC[CAM]TALYLR.3	LGFGGPAGPGASLEVFGTAYCTALYLR	A6NDG6	50979.3	28307.4	27253
TILTLTGVSTLGDVK.2	TILTLTGVSTLGDVK	A6NDG6	222376	226540	229339
TILTLTGVSTLGDVK.3	TILTLTGVSTLGDVK	A6NDG6	15220.7	Filtered	14638.7
YLQQPGC[CAM]LLVGTNMDNR.2	YLQQPGCLLVGTNMDNR	A6NDG6	Filtered	51488.4	51016.3
NNQESDC[CAM]VSK.2	NNQESDCVSK	A6NDG6	24864.9	25248.6	Filtered
FIFDC[CAM]VSQEYGINPER.2	FIFDCVSQEYGINPER	A6NDG6	193514	177140	186293
AVVVGFDPHFSYMK.3	AVVVGFDPHFSYMK	A6NDG6	107480	Filtered	89567.3
TVM[Oxi]VGDRLDTDILLGATC[CAM]GLK.3	TVMVGDRLDTDILLGATCGLK	A6NDG6	Filtered	71151.5	Filtered
ELISFLSEPEILVK.2	ELISFLSEPEILVK	A6NDU8	242629	283786	283452
RVEELGDLAQAHIQQLSEAAGEDDHFLIR.4	RVEELGDLAQAHIQQLSEAAGEDDHFLIR	A6NDU8	80866.6	75240.9	79745
RVEELGDLAQAHIQQLSEAAGEDDHFLIR.5	RVEELGDLAQAHIQQLSEAAGEDDHFLIR	A6NDU8	60874.6	43302.7	51539.5
HC[CAM]NLLGDELLEC[CAM]LSWR.3	HCNLLGDELLECLSWR	A6NDU8	85253.9	95821.7	105237
YVSVC[CAM]EGPLK.2	YVSVCEGPLK	A6NDU8	47398.9	42350.5	45814.6
YVSVC[CAM]EGPLKEQEWNTTNAK.3	YVSVCEGPLKEQEWNTTNAK	A6NDU8	43942.1	37167.7	43527.6
VEELGDLAQAHIQQLSEAAGEDDHFLIR.4	VEELGDLAQAHIQQLSEAAGEDDHFLIR	A6NDU8	37068.3	Filtered	Filtered
APFYRPLAPELR.3	APFYRPLAPELR	A6NED2	133182	130819	132933
NLAEDGETVAR.2	NLAEDGETVAR	A6NED2	92531.3	95082.3	116247
AGPGPEALLQVWAAESALR.3	AGPGPEALLQVWAAESALR	A6NED2	38307.8	39579.7	40841.8
AGPGPEALLQVWAAESALR.2	AGPGPEALLQVWAAESALR	A6NED2	Filtered	26875.8	32747.2
HGQLGHGTLEAELEPR.2	HGQLGHGTLEAELEPR	A6NED2	19444.3	Filtered	Filtered
SWLHPDSFPILGLPDFR.3	SWLHPDSFPILGLPDFR	A6NFI3	27140.9	39019.2	38563.6
GATAAPGSGSAPAPAPKPEAAAK.3	GATAAPGSGSAPAPAPKPEAAAK	A6NFI3	28832.4	30175.6	24412.8
SFGGGTGSGFTSLLMER.2	SFGGGTGSGFTSLLMER	A6NHL2	152215	152299	152289
SFGGGTGSGFTSLLM[Oxi]ER.2	SFGGGTGSGFTSLLMER	A6NHL2	57008	60280.3	39589.1
FEGPLNVDLIEFQTNLVPYPR.3	FEGPLNVDLIEFQTNLVPYPR	A6NHL2	Filtered	Filtered	19236.1
TNIIPVLEDAR.2	TNIIPVLEDAR	A6NHQ2	4.24284e+06	4363474	4.11298e+06
LLLIDWPELK.2	LLLIDWPELK	A6NHR9	304838	280728	257763
TLPLFYGSIVR.2	TLPLFYGSIVR	A6NHR9	236943	241944	232044
ANLGVFSVFAPR.2	ANLGVFSVFAPR	A6NHR9	218214	214842	212093
FSFGLLDLPFR.2	FSFGLLDLPFR	A6NHR9	206864	216288	192239
SIIEGPIIK.2	SIIEGPIIK	A6NHR9	212978	189841	185711
VQLISGPPAK.2	VQLISGPPAK	A6NHR9	172967	159349	184674
LQIFSVEGQK.2	LQIFSVEGQK	A6NHR9	163808	161830	168461
GLAPIEC[CAM]YNR.2	GLAPIECYNR	A6NHR9	160559	145879	176007
DLC[CAM]FTWR.2	DLCFTWR	A6NHR9	126797	121763	124078
DSTEYFIVFEPR.2	DSTEYFIVFEPR	A6NHR9	98631	92010.5	104080
ISGALFTNDK.2	ISGALFTNDK	A6NHR9	82448.5	73629.3	70108.5
IDFLPHYDTLVK.3	IDFLPHYDTLVK	A6NHR9	74364.6	59936.3	64910.3
LTFMDLELK.2	LTFMDLELK	A6NHR9	62619.2	69227.9	66472.1
VTLPGLKEDSQILK.3	VTLPGLKEDSQILK	A6NHR9	54680.5	52303.6	54679.8
AC[CAM]VC[CAM]QTLGISPEEK.2	ACVCQTLGISPEEK	A6NHR9	22118.4	21092.2	29383
IAHLAQIEDDR.2	IAHLAQIEDDR	A6NHR9	36579.8	44408.1	43806.9
IAHLAQIEDDR.3	IAHLAQIEDDR	A6NHR9	Filtered	49154	46326.8
IKPPTPAVSNVR.3	IKPPTPAVSNVR	A6NHR9	Filtered	519377	501424
SDYAGFR.2	SDYAGFR	A6NHR9	Filtered	142952	130446
AHVEGDGVVEGIIR.3	AHVEGDGVVEGIIR	A6NHR9	123886	120352	121544
SLNSDISYFGVGGK.2	SLNSDISYFGVGGK	A6NHR9	83599.3	83267.1	89917.7
IHNIDIPTTQQVPHIEALLK.3	IHNIDIPTTQQVPHIEALLK	A6NHR9	42878.8	44310.6	47531
IHNIDIPTTQQVPHIEALLK.4	IHNIDIPTTQQVPHIEALLK	A6NHR9	Filtered	Filtered	85602.8
LYFKPIGDPVFAR.3	LYFKPIGDPVFAR	A6NHR9	50310.4	51636.6	51241.4
ITHC[CAM]PTLLTR.2	ITHCPTLLTR	A6NHR9	48630.3	50473.2	49917.9
SLFEASQQLLNEMK.2	SLFEASQQLLNEMK	A6NHR9	43693.7	46137.1	43335
EHLLQGLLPDVQVPTSVK.3	EHLLQGLLPDVQVPTSVK	A6NHR9	83394.3	86955.8	Filtered
IYDETQGR.2	IYDETQGR	A6NHR9	Filtered	43019.5	Filtered
LSTSGNRPPANAETFSC[CAM]NK.3	LSTSGNRPPANAETFSCNK	A6NHR9	Filtered	39602.3	Filtered
LLFDETQGKPAVAVIDNGR.3	LLFDETQGKPAVAVIDNGR	A6NHR9	Filtered	Filtered	34652.7
LQVVLNESNADTYAGRPLPSK.3	LQVVLNESNADTYAGRPLPSK	A6NHR9	9526.67	Filtered	Filtered
KPSDSVHITNDDER.3	KPSDSVHITNDDER	A6NHR9	8752.79	Filtered	Filtered
TTFQENTQSISVR.2	TTFQENTQSISVR	A6NHR9	48400.6	Filtered	Filtered
YQFTPAFLR.2	YQFTPAFLR	A6NIH7	120385	119577	102166
SDSFYFVDNK.2	SDSFYFVDNK	A6NIH7	87045.5	91360.8	93444.6
VTENYLC[CAM]KPEDNIYSIDFTR.3	VTENYLCKPEDNIYSIDFTR	A6NIH7	29707.6	27675.7	35615.7
TVGATVEFTVGDKPVSNFR.3	TVGATVEFTVGDKPVSNFR	A6NIH7	Filtered	112458	109815
AAAAASAAGPGGLVAGK.2	AAAAASAAGPGGLVAGK	A6NIH7	Filtered	Filtered	42611.9
ILDDSDSNLSVVK.2	ILDDSDSNLSVVK	A6NKT7	141701	139397	138689
VTFLITR.2	VTFLITR	A6ZKI3;Q9BWD3	62504.2	63247.7	60624.1
ESPLLNDYR.2	ESPLLNDYR	A6ZKI3;Q9BWD3	46358.3	47016.9	47843.8
NAITSSYSSTR.2	NAITSSYSSTR	A8CG34;Q96HA1	111285	93361.8	107312
VSGDALQLMVELLK.2	VSGDALQLMVELLK	A8MT69	12872.5	13295.3	11922.4
HVQGILR.2	HVQGILR	A8MWD9;P62308	4292438	4222028	4.34334e+06
GNSIIMLEALER.2	GNSIIMLEALER	A8MWD9;P62308	2.21999e+06	2.29728e+06	2.33453e+06
GNSIIM[Oxi]LEALER.2	GNSIIMLEALER	A8MWD9;P62308	190890	179776	178104
AHPPELK.2	AHPPELK	A8MWD9;P62308	2.2052e+06	2410360	2.23523e+06
GNSIIMLEALERV.2	GNSIIMLEALERV	A8MWD9;P62308	651326	713325	719625
SADWLGLFAPHHGPPR.3	SADWLGLFAPHHGPPR	A8MXV4	28638.2	28424.2	25507.2
SADWLGLFAPHHGPPR.4	SADWLGLFAPHHGPPR	A8MXV4	Filtered	26683	26972.5
RFDTAFFLC[CAM]C[CAM]LR.3	RFDTAFFLCCLR	A8MXV4	Filtered	Filtered	16166.9
LANFASLSDLHK.3	LANFASLSDLHK	A8MXV4	Filtered	Filtered	32725.9
NITWTLSNLC[CAM]R.2	NITWTLSNLCR	A9QM74	938736	1.03471e+06	1.00554e+06
EGLAVAEEALVDHVAELTATPR.3	EGLAVAEEALVDHVAELTATPR	B0I1T2	397698	385905	372837
LFEWVVNR.2	LFEWVVNR	B0I1T2	368984	370556	368285
TLVTLEQSR.2	TLVTLEQSR	B0I1T2	300040	298367	277192
VIGFSPEEVESVHR.3	VIGFSPEEVESVHR	B0I1T2	287066	288041	285660
VAAMGALQGLR.2	VAAMGALQGLR	B0I1T2	195244	206684	211775
LISVEPRPEQPEPDFR.3	LISVEPRPEQPEPDFR	B0I1T2	182218	184318	179694
NSMVALVENLASK.2	NSMVALVENLASK	B0I1T2	178404	179950	186174
HQVAYLGLLENVR.3	HQVAYLGLLENVR	B0I1T2	138409	140146	135257
HQVAYLGLLENVR.2	HQVAYLGLLENVR	B0I1T2	24655.2	21948.7	29833.4
GSFTLLWPSR.2	GSFTLLWPSR	B0I1T2	154989	139318	146556
ALLLTDQHLYK.3	ALLLTDQHLYK	B0I1T2	96510.6	92491.3	95214.9
GHTAAEASYAR.2	GHTAAEASYAR	B0I1T2	52579.8	62010.9	43384.2
ELYERPPHLYAVANAAYK.3	ELYERPPHLYAVANAAYK	B0I1T2	32210.5	26386.2	26548.8
NSMVALVENLASKEPFYVR.3	NSMVALVENLASKEPFYVR	B0I1T2	23860.7	20177.8	22097
NFHAFYQLLR.3	NFHAFYQLLR	B0I1T2	19302.7	21392.3	19161.8
LIPIIVLLLQK.2	LIPIIVLLLQK	B0I1T2	15261.8	16172.6	15751.4
DLVWPLPPAVLQPFQDTC[CAM]HALFC[CAM]R.3	DLVWPLPPAVLQPFQDTCHALFCR	B0I1T2	Filtered	30593	29828.3
VGELVGVLAAHC[CAM]QGEGR.3	VGELVGVLAAHCQGEGR	B0I1T2	237826	245281	248115
DYLSSATDNPTASSLFAQR.2	DYLSSATDNPTASSLFAQR	B0I1T2	78502.5	83874.8	81931.3
GILAVLDEAC[CAM]SSAGTITDR.2	GILAVLDEACSSAGTITDR	B0I1T2	Filtered	47857.7	Filtered
ELLGQGLLLR.2	ELLGQGLLLR	B5ME19;Q99613	1318453	1.46095e+06	1.44556e+06
FEELTNLIR.2	FEELTNLIR	B5ME19;Q99613	1.43897e+06	1.25375e+06	1.49412e+06
GC[CAM]ILTLVER.2	GCILTLVER	B5ME19;Q99613	1350563	1.27298e+06	1309713
LGSLVENNER.2	LGSLVENNER	B5ME19;Q99613	794642	822173	811763
DAHNALLDIQSSGR.3	DAHNALLDIQSSGR	B5ME19;Q99613	357089	348225	353697
DAHNALLDIQSSGR.2	DAHNALLDIQSSGR	B5ME19;Q99613	264117	269208	280830
DFESHITSYK.2	DFESHITSYK	B5ME19;Q99613	307732	307171	317557
DFESHITSYK.3	DFESHITSYK	B5ME19;Q99613	217405	215546	224611
VWDLFPEADKVR.3	VWDLFPEADKVR	B5ME19;Q99613	520143	514906	510305
SIVDKEGVPR.3	SIVDKEGVPR	B5ME19;Q99613	258782	237976	261623
SIVDKEGVPR.2	SIVDKEGVPR	B5ME19;Q99613	179381	192276	178107
TC[CAM]HSFIINEK.3	TCHSFIINEK	B5ME19;Q99613	222839	210777	236053
TC[CAM]HSFIINEK.2	TCHSFIINEK	B5ME19;Q99613	171513	183974	196263
LNEILQAR.2	LNEILQAR	B5ME19;Q99613	388507	384134	386624
AKELLGQGLLLR.3	AKELLGQGLLLR	B5ME19;Q99613	167340	190142	181768
AKELLGQGLLLR.2	AKELLGQGLLLR	B5ME19;Q99613	123472	128297	128438
VWDLFPEADK.2	VWDLFPEADK	B5ME19;Q99613	266934	254193	254053
MDEEFTK.2	MDEEFTK	B5ME19;Q99613	253919	232672	211722
KLNEILQAR.2	KLNEILQAR	B5ME19;Q99613	203162	202049	209137
EHVVAASK.2	EHVVAASK	B5ME19;Q99613	162722	144962	106184
GTTEEVC[CAM]R.2	GTTEEVCR	B5ME19;Q99613	129598	125505	115493
GTEITHAVVIKK.3	GTEITHAVVIKK	B5ME19;Q99613	61075.3	59673.8	59168.4
GTEITHAVVIKK.2	GTEITHAVVIKK	B5ME19;Q99613	Filtered	8872.1	10587.4
ILADLEDYLNELWEDKEGK.3	ILADLEDYLNELWEDKEGK	B5ME19;Q99613	Filtered	6204.88	45095.9
TEPTAQQNLALQLAEK.2	TEPTAQQNLALQLAEK	B5ME19;Q99613	380214	377732	391598
GTEITHAVVIK.2	GTEITHAVVIK	B5ME19;Q99613	270968	301597	275276
TMVQLGIC[CAM]AFR.2	TMVQLGICAFR	B5ME19;Q99613	279365	272626	259854
RFEELTNLIR.3	RFEELTNLIR	B5ME19;Q99613	Filtered	Filtered	43798.9
SEQDQAENEGEDSAVLMER.2	SEQDQAENEGEDSAVLMER	B5ME19;Q99613	Filtered	Filtered	49886.9
HGILSIEQLISR.2	HGILSIEQLISR	B7ZAQ6;P0CG08	14631.8	12223.3	16132.6
NVTDTDILALER.2	NVTDTDILALER	B7ZAQ6;P0CG08	83501.3	Filtered	80677.1
ATLLESIR.2	ATLLESIR	C4AMC7;Q6VEQ5	223804	228851	222480
GPGAGEGPGGAFAR.2	GPGAGEGPGGAFAR	C4AMC7;Q6VEQ5	91795.3	97083.8	87811.3
LFDAPLSISK.2	LFDAPLSISK	C4AMC7;Q6VEQ5	69950	71055	66935.3
YVFLDPLAGAVTK.2	YVFLDPLAGAVTK	C4AMC7;Q6VEQ5	Filtered	Filtered	336272
SPASDTYIVFGEAK.2	SPASDTYIVFGEAK	E9PAV3;Q13765	3501751	3.59624e+06	3.37228e+06
SPASDTYIVFGEAK.3	SPASDTYIVFGEAK	E9PAV3;Q13765	356621	316787	294288
IEDLSQQAQLAAAEK.2	IEDLSQQAQLAAAEK	E9PAV3;Q13765	1.40405e+06	1.40735e+06	1.38864e+06
IEDLSQQAQLAAAEK.3	IEDLSQQAQLAAAEK	E9PAV3;Q13765	77085	75313.2	75421.8
NILFVITKPDVYK.2	NILFVITKPDVYK	E9PAV3;Q13765	1.69554e+06	1.56497e+06	1.47447e+06
NILFVITKPDVYK.3	NILFVITKPDVYK	E9PAV3;Q13765	1.29436e+06	1.33869e+06	1.20361e+06
DIELVMSQANVSR.2	DIELVMSQANVSR	E9PAV3;Q13765	2.61887e+06	2.7346e+06	2.74534e+06
DIELVM[Oxi]SQANVSR.2	DIELVMSQANVSR	E9PAV3;Q13765	98581.2	96721.8	86886.9
NNSNDIVNAIMELTM.2	NNSNDIVNAIMELTM	E9PAV3;Q13765	16819	16397.6	14347.8
SKNILFVITKPDVYK.3	SKNILFVITKPDVYK	E9PAV3;Q13765	Filtered	28921.9	Filtered
SKNILFVITKPDVYK.4	SKNILFVITKPDVYK	E9PAV3;Q13765	21482.4	Filtered	Filtered
ALINSPEGAVGR.2	ALINSPEGAVGR	O00115	390082	379374	386048
YLDESSGGWR.2	YLDESSGGWR	O00115	318996	363879	332030
GGGTLC[CAM]AQLPALWK.2	GGGTLCAQLPALWK	O00115	103802	101293	97475.6
GPWTC[CAM]VGDMNR.2	GPWTCVGDMNR	O00115	77797.2	81901.3	79016
AFQPLVK.2	AFQPLVK	O00115	Filtered	143877	Filtered
NIYGNIEDLVVHIK.3	NIYGNIEDLVVHIK	O00116	238238	216253	232103
NIYGNIEDLVVHIK.2	NIYGNIEDLVVHIK	O00116	86396.6	74709.6	73681.8
ASLNPSDTPPSVVNEDFLHDLK.3	ASLNPSDTPPSVVNEDFLHDLK	O00116	192216	205103	187233
IPDIVLWPTC[CAM]HDDVVK.3	IPDIVLWPTCHDDVVK	O00116	183348	202552	187665
AHGHC[CAM]LHEIFLLR.4	AHGHCLHEIFLLR	O00116	77759.8	77238.5	81343.7
ETNISYSQEADDR.2	ETNISYSQEADDR	O00116	66031.8	73670.9	77611.1
FGGLAAGEDNGQR.2	FGGLAAGEDNGQR	O00116	67437.7	73814.5	70406.3
RAASAATAAPTATPAAQESGTIPK.3	RAASAATAAPTATPAAQESGTIPK	O00116	38913.3	36383.5	41949.2
KNIYGNIEDLVVHIK.3	KNIYGNIEDLVVHIK	O00116	20285	21457.7	24222.9
FKGFDPNQLSVATLLFEGDREK.4	FKGFDPNQLSVATLLFEGDREK	O00116	13143.6	14936.8	12050.9
FKGFDPNQLSVATLLFEGDREK.3	FKGFDPNQLSVATLLFEGDREK	O00116	39850.3	38372.5	Filtered
ESGYC[CAM]TGHEPDSLEFSTVGGWVSTR.3	ESGYCTGHEPDSLEFSTVGGWVSTR	O00116	141978	127765	Filtered
EYVDPNNIFGNR.2	EYVDPNNIFGNR	O00116	113374	Filtered	101577
ESISDVGFGMLK.2	ESISDVGFGMLK	O00116	235579	250934	235421
GVQFAPFSTC[CAM]R.2	GVQFAPFSTCR	O00116	167286	162610	157140
YGSVAFPNFEQGVAC[CAM]LR.2	YGSVAFPNFEQGVACLR	O00116	104048	89764	88984.8
AASAATAAPTATPAAQESGTIPK.2	AASAATAAPTATPAAQESGTIPK	O00116	61241.7	58062.5	59506
GFDPNQLSVATLLFEGDREK.3	GFDPNQLSVATLLFEGDREK	O00116	54683.9	58030.6	62555.9
YPLSGMGLPTFK.2	YPLSGMGLPTFK	O00116	Filtered	64621	Filtered
TIISLDTSQMNR.2	TIISLDTSQMNR	O00116	Filtered	Filtered	2111347
AALQEEEQASK.2	AALQEEEQASK	O00139	526066	465122	415244
PLVETIFER.2	PLVETIFER	O00139	356227	362010	373001
IDILTELR.2	IDILTELR	O00139	327791	347579	328695
AVFQESIR.2	AVFQESIR	O00139	318235	336764	311966
FSLIDLAGNER.2	FSLIDLAGNER	O00139	286761	296449	304141
DSFIGENSR.2	DSFIGENSR	O00139	241551	248602	242408
YLENQTFR.2	YLENQTFR	O00139	148464	140346	155166
DLDVITIPSK.2	DLDVITIPSK	O00139	64376.1	76965.6	67931
GMATC[CAM]FAYGQTGSGK.2	GMATCFAYGQTGSGK	O00139	30176.7	29369.9	30993.3
LEGAEINK.2	LEGAEINK	O00139	Filtered	108544	94546.1
GSLDYRPLTTADPIDEHR.3	GSLDYRPLTTADPIDEHR	O00139	Filtered	28954.9	31295.2
FTARPLVETIFER.3	FTARPLVETIFER	O00139	99544.1	108199	99421.5
DFLLKPELLR.2	DFLLKPELLR	O00148	9341028	9294157	8.18387e+06
DFLLKPELLR.3	DFLLKPELLR	O00148	8.04421e+06	8.33394e+06	8.1145e+06
ILVATNLFGR.2	ILVATNLFGR	O00148	14470876	14376490	14810496
GSYVSIHSSGFR.3	GSYVSIHSSGFR	O00148	3.43065e+06	3.32932e+06	3.35666e+06
GSYVSIHSSGFR.2	GSYVSIHSSGFR	O00148	1.76838e+06	1.827e+06	1.80734e+06
DVQEIFR.2	DVQEIFR	O00148	3.88795e+06	3801668	3895690
ILNDVQDR.2	ILNDVQDR	O00148	1760741	1.73165e+06	1726033
LTLHGLQQYYVK.3	LTLHGLQQYYVK	O00148	603796	635850	630184
LTLHGLQQYYVK.2	LTLHGLQQYYVK	O00148	464821	475720	544554
NC[CAM]PHVVVGTPGR.3	NCPHVVVGTPGR	O00148	763728	733158	751640
NC[CAM]PHVVVGTPGR.2	NCPHVVVGTPGR	O00148	327521	323396	345555
KDEEVLK.2	KDEEVLK	O00148	284943	272984	286287
KDEEVLKK.2	KDEEVLKK	O00148	204753	233621	262226
RDVQEIFR.2	RDVQEIFR	O00148	172739	182064	175028
MLEQLDMR.2	MLEQLDMR	O00148	757334	771418	793947
M[Oxi]LEQLDMR.2	MLEQLDMR	O00148	135913	131260	138528
GSYVSIHSSGFRDFLLKPELLR.5	GSYVSIHSSGFRDFLLKPELLR	O00148	71691.2	56287.6	49841
GSYVSIHSSGFRDFLLKPELLR.4	GSYVSIHSSGFRDFLLKPELLR	O00148	53574.5	51378	58790.6
FEVNVAELPEEIDISTYIEQSR.3	FEVNVAELPEEIDISTYIEQSR	O00148	Filtered	47052.6	53598.3
RILVATNLFGR.2	RILVATNLFGR	O00148	14519.9	12069.8	Filtered
GLAITFVSDENDAK.2	GLAITFVSDENDAK	O00148	4.84544e+06	4.90334e+06	4.90122e+06
VSVFFGGLSIK.2	VSVFFGGLSIK	O00148	1151458	1110331	1117027
AIVDC[CAM]GFEHPSEVQHEC[CAM]IPQAILGMDVLC[CAM]QAK.4	AIVDCGFEHPSEVQHECIPQAILGMDVLCQAK	O00148	448037	460744	388973
AIVDC[CAM]GFEHPSEVQHEC[CAM]IPQAILGMDVLC[CAM]QAK.3	AIVDCGFEHPSEVQHECIPQAILGMDVLCQAK	O00148	102374	93783.9	100967
HFVLDEC[CAM]DK.2	HFVLDECDK	O00148	474580	482325	453050
VNIVFNYDMPEDSDTYLHR.3	VNIVFNYDMPEDSDTYLHR	O00148	348572	328120	338229
VNIVFNYDMPEDSDTYLHR.2	VNIVFNYDMPEDSDTYLHR	O00148	87234	Filtered	Filtered
C[CAM]MALAQLLVEQNFPAIAIHR.3	CMALAQLLVEQNFPAIAIHR	O00148	43197.9	46655.4	Filtered
GHFFVEDQIYC[CAM]EK.3	GHFFVEDQIYCEK	O00151	135235	130975	125624
GHFFVEDQIYC[CAM]EK.2	GHFFVEDQIYCEK	O00151	74452	78264.5	77094.6
VWSPLVTEEGKR.3	VWSPLVTEEGKR	O00151	421992	453432	449835
VWSPLVTEEGKR.2	VWSPLVTEEGKR	O00151	Filtered	200276	130351
VWSPLVTEEGK.2	VWSPLVTEEGK	O00151	129844	116711	Filtered
VTPPEGYEVVTVFPK.2	VTPPEGYEVVTVFPK	O00151	706886	678429	650631
DFEQPLAISR.2	DFEQPLAISR	O00151	322703	310300	326602
SAMPFTASPASSTTAR.2	SAMPFTASPASSTTAR	O00151	184557	187026	203338
MNLASEPQEVLHIGSAHNR.4	MNLASEPQEVLHIGSAHNR	O00151	106838	115054	111201
MNLASEPQEVLHIGSAHNR.3	MNLASEPQEVLHIGSAHNR	O00151	42919	45015.3	41002.2
GC[CAM]TDNLTLTVAR.2	GCTDNLTLTVAR	O00151	140887	138636	136627
LVGGKDFEQPLAISR.3	LVGGKDFEQPLAISR	O00151	67903.2	77440.2	63854.4
IKGC[CAM]TDNLTLTVAR.3	IKGCTDNLTLTVAR	O00151	41687.3	44307	47042.8
HRHPEC[CAM]YVC[CAM]TDC[CAM]GTNLK.3	HRHPECYVCTDCGTNLK	O00151	15116.8	14309	15599.9
VAASIGNAQK.2	VAASIGNAQK	O00151	Filtered	Filtered	177471
AALANLC[CAM]IGDVITAIDGENTSNMTHLEAQNR.3	AALANLCIGDVITAIDGENTSNMTHLEAQNR	O00151	22882.7	22255.2	25367.5
ATLWYVPLSLK.2	ATLWYVPLSLK	O00154	561550	537726	539925
IMRPDDANVAGNVHGGTILK.4	IMRPDDANVAGNVHGGTILK	O00154	62413.7	61349.6	61367.7
IMRPDDANVAGNVHGGTILK.3	IMRPDDANVAGNVHGGTILK	O00154	26147.1	33638.4	27812.2
IM[Oxi]RPDDANVAGNVHGGTILK.3	IMRPDDANVAGNVHGGTILK	O00154	17086.1	18561	21836.3
VLEVPPVVYSR.2	VLEVPPVVYSR	O00154	1608765	1593376	1.5466e+06
LMDEVAGIVAAR.2	LMDEVAGIVAAR	O00154	235387	232937	225013
LM[Oxi]DEVAGIVAAR.2	LMDEVAGIVAAR	O00154	Filtered	36069	Filtered
AASAFFTYVSLSQEGR.2	AASAFFTYVSLSQEGR	O00154	214387	218402	175615
SLPVPQLVPETEDEK.2	SLPVPQLVPETEDEK	O00154	140294	128267	139094
TNIVTASVDAINFHDK.2	TNIVTASVDAINFHDK	O00154	96636.9	Filtered	109908
TNIVTASVDAINFHDK.3	TNIVTASVDAINFHDK	O00154	60647.1	Filtered	Filtered
SLPVPQLVPETEDEKKR.3	SLPVPQLVPETEDEKKR	O00154	38076.6	41844.3	41763.6
MIEEAGAIISTR.2	MIEEAGAIISTR	O00154	398088	402305	380718
RQGHAEPQP.2	RQGHAEPQP	O00154	31031.8	Filtered	Filtered
YLGLLENLR.2	YLGLLENLR	O00159	881801	844086	881908
LLSVEGSTLR.2	LLSVEGSTLR	O00159	507802	502918	515190
DNYPQSVPR.2	DNYPQSVPR	O00159	283455	286365	274014
LGTDEISPR.2	LGTDEISPR	O00159	271693	283066	281632
TLFATEDALEVR.2	TLFATEDALEVR	O00159	234633	253879	225619
GAPVGGHILSYLLEK.3	GAPVGGHILSYLLEK	O00159	119197	142327	138979
GAPVGGHILSYLLEK.2	GAPVGGHILSYLLEK	O00159	84942	87920.3	90315.2
IIC[CAM]DLVEEK.2	IICDLVEEK	O00159	213227	229413	210459
DLQIYSR.2	DLQIYSR	O00159	160391	149852	327233
DGTIDFTPGSELLITK.2	DGTIDFTPGSELLITK	O00159	158488	145013	147188
LLQFYAETC[CAM]PAPER.2	LLQFYAETCPAPER	O00159	141590	147718	154184
TSFLLNLR.2	TSFLLNLR	O00159	144349	135645	144057
PQDGVAVLVR.2	PQDGVAVLVR	O00159	137795	135820	138401
YMDVQFDFK.2	YMDVQFDFK	O00159	112886	106001	103405
NFHIFYQLLEGGEEETLR.3	NFHIFYQLLEGGEEETLR	O00159	107530	93454.7	111552
NPIMSQC[CAM]FDR.2	NPIMSQCFDR	O00159	80591.1	81063.1	78017.4
TFTWLVGK.2	TFTWLVGK	O00159	44106.2	43696.9	41630.1
NGHLAVVAPR.2	NGHLAVVAPR	O00159	30593	29367.7	27614.7
VTMESALTAR.2	VTMESALTAR	O00159	116294	Filtered	103806
NFHIFYQLLEGGEEETLRR.4	NFHIFYQLLEGGEEETLRR	O00159	39585.8	39459.4	41074.9
NFHIFYQLLEGGEEETLRR.3	NFHIFYQLLEGGEEETLRR	O00159	77619.2	Filtered	Filtered
KYEAFLQR.2	KYEAFLQR	O00159	Filtered	69423.2	81934
HLGYKPEEYK.3	HLGYKPEEYK	O00159	52704.8	54984.1	Filtered
MSLLQLVEILQSK.2	MSLLQLVEILQSK	O00159	16875.4	17331.9	19206
MSLLQLVEILQSK.3	MSLLQLVEILQSK	O00159	1302.27	651.411	1133.54
LLQSNPVLEAFGNAK.2	LLQSNPVLEAFGNAK	O00159	229469	233478	230750
GEELLSPLNLEQAAYAR.2	GEELLSPLNLEQAAYAR	O00159	144647	140332	149523
GIISILDEEC[CAM]LRPGEATDLTFLEK.3	GIISILDEECLRPGEATDLTFLEK	O00159	151637	120827	134728
VLQALGSEPIQYAVPVVK.2	VLQALGSEPIQYAVPVVK	O00159	108410	113208	116150
NPQSYLYLVK.2	NPQSYLYLVK	O00159	62055.4	67892.9	63130.6
VNSININQGSITFAGGPGR.2	VNSININQGSITFAGGPGR	O00159	41495.7	48111.2	39514.4
ILGLAIESQDAGIK.2	ILGLAIESQDAGIK	O00161	218694	249302	239530
TTWGDGGENSPC[CAM]NVVSK.2	TTWGDGGENSPCNVVSK	O00161	56951.4	51682.7	51682.5
IEEGLDQINK.2	IEEGLDQINK	O00161	936607	Filtered	856213
IDIANAR.2	IDIANAR	O00161	352780	Filtered	346997
AHQITDESLESTR.2	AHQITDESLESTR	O00161	43195.5	46604.9	46156.7
AHQITDESLESTRR.3	AHQITDESLESTRR	O00161	35958.8	38481.5	40219.1
TITMLDEQK.2	TITMLDEQK	O00161	Filtered	82492.2	Filtered
IFGGVLESDAR.2	IFGGVLESDAR	O00165	188542	185795	188172
FHDNFGFDDLVR.3	FHDNFGFDDLVR	O00165	137827	136190	154263
GFFGFPGPR.2	GFFGFPGPR	O00165	113995	106060	101365
ITKPDGIVEER.2	ITKPDGIVEER	O00165	58922.1	71202.4	63720.6
SESPQPAPDWGSQRPFHR.3	SESPQPAPDWGSQRPFHR	O00165	Filtered	74419.6	69376.7
SESPQPAPDWGSQRPFHR.4	SESPQPAPDWGSQRPFHR	O00165	27337.2	Filtered	Filtered
AVPLIHQEGNR.3	AVPLIHQEGNR	O00170	232252	236846	243935
AVPLIHQEGNR.2	AVPLIHQEGNR	O00170	191384	192274	191344
YYDAIAC[CAM]LK.2	YYDAIACLK	O00170	400213	406210	416695
EGEIAQFLC[CAM]DIK.2	EGEIAQFLCDIK	O00170	341659	355669	361454
GELPDFQDGTK.2	GELPDFQDGTK	O00170	294920	289020	303851
FKLPVWETIVC[CAM]TMR.3	FKLPVWETIVCTMR	O00170	123169	132147	127099
AHAAVWNAQEAQADFAK.3	AHAAVWNAQEAQADFAK	O00170	82458.6	79780.5	85392.6
AHAAVWNAQEAQADFAK.2	AHAAVWNAQEAQADFAK	O00170	28070.3	27138.6	27890.6
GKPMELIIGK.2	GKPMELIIGK	O00170	123932	80463.4	72510.5
HC[CAM]C[CAM]GVAQMR.2	HCCGVAQMR	O00170	82075.2	91707.9	97613.3
TLHSDDEGTVLDDSR.2	TLHSDDEGTVLDDSR	O00170	60732.6	65347.7	69569.5
TLHSDDEGTVLDDSR.3	TLHSDDEGTVLDDSR	O00170	85368.9	75417.9	Filtered
VLELDPALAPVVSR.2	VLELDPALAPVVSR	O00170	508772	477961	477561
HVVLYPLVAK.2	HVVLYPLVAK	O00170	484892	489109	457677
LVVEEYYEVLDHC[CAM]SSILNK.3	LVVEEYYEVLDHCSSILNK	O00170	123276	117139	130169
LPVWETIVC[CAM]TMR.2	LPVWETIVCTMR	O00170	121729	Filtered	107636
NIAVGKDPLEGQR.2	NIAVGKDPLEGQR	O00170	Filtered	Filtered	48588.8
EHSSLGHADLDALQQNPQPLIFHMEMLK.4	EHSSLGHADLDALQQNPQPLIFHMEMLK	O00170	Filtered	21411	19572.9
MFLNLLSPR.2	MFLNLLSPR	O00178	75570.8	80869	84216.9
VGDNDFLEVR.2	VGDNDFLEVR	O00178	36276	34609.7	34470.5
LNPQASWEFEAEILVLHHPTTISPR.4	LNPQASWEFEAEILVLHHPTTISPR	O00178	16326.9	14550.3	16341.9
STLLGVLTHGELDNGR.3	STLLGVLTHGELDNGR	O00178	Filtered	39577.1	38458.6
LVLVSPTSEQYDSLLR.2	LVLVSPTSEQYDSLLR	O00178	315574	310637	310023
VITFIDLAGHEK.3	VITFIDLAGHEK	O00178	83172.2	88044.7	90074.8
SMAEQIEADVILLR.3	SMAEQIEADVILLR	O00178	8320.65	9233.83	9200.83
VLLPVLLNK.2	VLLPVLLNK	O00186	332400	339310	344875
THSQLLIIDR.3	THSQLLIIDR	O00186	246165	239355	242370
THSQLLIIDR.2	THSQLLIIDR	O00186	30093	32708.5	31109.2
TSLSALTQLMK.2	TSLSALTQLMK	O00186	192747	212349	212892
SAEETFQLSR.2	SAEETFQLSR	O00186	160611	154166	150745
IMLLDEFTTK.2	IMLLDEFTTK	O00186	131784	138068	141467
HIAVVLEEIPK.2	HIAVVLEEIPK	O00186	106908	107668	113079
ATVFDDC[CAM]KK.2	ATVFDDCKK	O00186	55400.2	60020.3	53020.9
SC[CAM]EVIIGSTHVLTPK.2	SCEVIIGSTHVLTPK	O00186	65595.6	66794.5	65134.5
SC[CAM]EVIIGSTHVLTPK.3	SCEVIIGSTHVLTPK	O00186	144878	130839	Filtered
TEQDLALGTDAEGQK.2	TEQDLALGTDAEGQK	O00186	76889.7	85348.8	85060.3
MTDLLEEGITVVENIYK.3	MTDLLEEGITVVENIYK	O00186	16082	15398.3	14844.7
LAQLVEK.2	LAQLVEK	O00186	Filtered	285568	Filtered
SVDC[CAM]FLHDFASK.3	SVDCFLHDFASK	O00186	49056.8	55162	Filtered
AAYIYFTDFC[CAM]PDNLFNK.2	AAYIYFTDFCPDNLFNK	O00186	35024.9	Filtered	Filtered
LVIGDHK.2	LVIGDHK	O00193	1.17139e+06	1.14067e+06	1.1311e+06
INEELESQYQQSMDSK.2	INEELESQYQQSMDSK	O00193	106980	97310.8	98773.2
AVETLLDLIMK.2	AVETLLDLIMK	O00194	37113.6	36373.5	38624.6
FITTVGIDFR.2	FITTVGIDFR	O00194	Filtered	Filtered	115438
LLDSITVPVAR.2	LLDSITVPVAR	O00203	372316	393476	370564
EASADLSPYVR.2	EASADLSPYVR	O00203	141991	140619	132972
GLAAHYFFPR.3	GLAAHYFFPR	O00203	133149	129126	128589
NASELFPAVVK.2	NASELFPAVVK	O00203	101378	93999.5	97848.8
LQILNLGAK.2	LQILNLGAK	O00203	91520.6	94922.2	87469.8
LLTQYILNLGK.2	LLTQYILNLGK	O00203	51754.8	66771.8	67599.7
ASILWLIGENC[CAM]ER.2	ASILWLIGENCER	O00203	119288	120570	108179
ASILWLIGENC[CAM]ER.3	ASILWLIGENCER	O00203	8043.64	7072.3	Filtered
IFLAQKPAPLLESPFK.3	IFLAQKPAPLLESPFK	O00203	61069.6	60099.5	53656.6
VVNVANVGAVPSGQDNIHR.3	VVNVANVGAVPSGQDNIHR	O00203	62692.8	56513.7	60828.7
GMFEPYLK.2	GMFEPYLK	O00203	Filtered	36293.5	Filtered
VPIIVPIMMLAIK.2	VPIIVPIMMLAIK	O00203	17349	20005.7	21457.7
TLLWTELFR.2	TLLWTELFR	O00217	987930	943862	893195
EPATINYPFEK.2	EPATINYPFEK	O00217	533952	528300	528216
YDIDMTK.2	YDIDMTK	O00217	154055	154197	145125
RYPSGEER.2	RYPSGEER	O00217	99726.1	101248	95282.2
LC[CAM]EAIC[CAM]PAQAITIEAEPR.2	LCEAICPAQAITIEAEPR	O00217	291284	302182	318512
LC[CAM]EAIC[CAM]PAQAITIEAEPR.3	LCEAICPAQAITIEAEPR	O00217	Filtered	Filtered	607214
GLGMTLSYLFR.2	GLGMTLSYLFR	O00217	212151	229888	216223
NASIHTLLDALER.3	NASIHTLLDALER	O00220	26014.3	26330.5	28973.5
TGQAAELGGLLK.2	TGQAAELGGLLK	O00231	2.42244e+06	2.43172e+06	2.50045e+06
EQSILELGSLLAK.2	EQSILELGSLLAK	O00231	1905234	2.08998e+06	1994048
VVDSLYNK.2	VVDSLYNK	O00231	610901	620241	598277
EASIDILHSIVK.3	EASIDILHSIVK	O00231	298987	303160	307755
EASIDILHSIVK.2	EASIDILHSIVK	O00231	194756	206637	205028
SLADFEK.2	SLADFEK	O00231	497992	515281	490464
VQIEHISSLIK.2	VQIEHISSLIK	O00231	252813	280602	284090
VQIEHISSLIK.3	VQIEHISSLIK	O00231	200513	217779	203987
YQEALHLGSQLLR.3	YQEALHLGSQLLR	O00231	340816	361386	363890
YQEALHLGSQLLR.2	YQEALHLGSQLLR	O00231	100707	132704	139530
LVSLYFDTK.2	LVSLYFDTK	O00231	426489	407787	414221
TTANAIYC[CAM]PPK.2	TTANAIYCPPK	O00231	356276	347008	361253
FHGILDQGEGVLIIFDEPPVDK.3	FHGILDQGEGVLIIFDEPPVDK	O00231	113364	177371	136945
YVRPFLNSISK.3	YVRPFLNSISK	O00231	137364	141605	146854
DIQENDEEAVQVK.2	DIQENDEEAVQVK	O00231	96533.2	97186.3	98231.8
AQSLLSTDREASIDILHSIVK.3	AQSLLSTDREASIDILHSIVK	O00231	52936.9	47196.9	58384.4
AQSLLSTDREASIDILHSIVK.4	AQSLLSTDREASIDILHSIVK	O00231	14248.2	17536.7	16301.8
KLSQMILDK.2	KLSQMILDK	O00231	64738	57827.8	66528.6
DDPIISTHLAK.2	DDPIISTHLAK	O00231	51052.7	52388.9	52396.3
TYHALSNLPK.2	TYHALSNLPK	O00231	286590	295818	309049
TYHALSNLPK.3	TYHALSNLPK	O00231	Filtered	133007	147825
AELRDDPIISTHLAK.3	AELRDDPIISTHLAK	O00231	299255	291008	300178
AELRDDPIISTHLAK.4	AELRDDPIISTHLAK	O00231	45715.7	46340.2	Filtered
IMLNTPEDVQALVSGK.2	IMLNTPEDVQALVSGK	O00231	139296	163867	166655
IM[Oxi]LNTPEDVQALVSGK.2	IMLNTPEDVQALVSGK	O00231	135385	152500	159934
LYDNLLEQNLIR.2	LYDNLLEQNLIR	O00231	734134	704281	710372
TYEAALETIQNMSK.2	TYEAALETIQNMSK	O00231	147494	154371	177694
ALLVEVQLLESK.2	ALLVEVQLLESK	O00231	138837	139333	136611
LQATLDMQSGIIHAAEEK.3	LQATLDMQSGIIHAAEEK	O00231	34604.6	25923.9	34576.3
AQSLLSTDR.2	AQSLLSTDR	O00231	724610	Filtered	Filtered
LSQMILDK.2	LSQMILDK	O00231	39685.4	Filtered	Filtered
LQEVIETLLSLEK.2	LQEVIETLLSLEK	O00232	889270	982589	1.02608e+06
LQEVIETLLSLEK.3	LQEVIETLLSLEK	O00232	48575.4	42255	33471.3
IYVEIER.2	IYVEIER	O00232	246553	259175	248684
LFTTMELMR.2	LFTTMELMR	O00232	225132	245753	234787
LAGIINFQRPK.3	LAGIINFQRPK	O00232	143048	156717	152415
LAGIINFQRPK.2	LAGIINFQRPK	O00232	76665.9	82190.3	73539.7
GSLESPATDVFGSTEEGEKR.3	GSLESPATDVFGSTEEGEKR	O00232	192414	188975	198936
LAGIINFQR.2	LAGIINFQR	O00232	157006	156614	155576
TTHLIAK.2	TTHLIAK	O00232	89626	88914.6	81068.4
FFQEENTEK.2	FFQEENTEK	O00232	43293.4	39284.6	44784.1
EWDLLNENIMLLSK.2	EWDLLNENIMLLSK	O00232	3551.51	7191.94	5935.23
KGSLESPATDVFGSTEEGEKR.4	KGSLESPATDVFGSTEEGEKR	O00232	90530.6	93167.4	80097.4
KGSLESPATDVFGSTEEGEKR.3	KGSLESPATDVFGSTEEGEKR	O00232	Filtered	Filtered	158898
LNSLMSLVNK.2	LNSLMSLVNK	O00232	303859	285377	294778
WSTLVEDYGMELR.2	WSTLVEDYGMELR	O00232	293271	299337	278790
DPNNLLNDWSQK.2	DPNNLLNDWSQK	O00232	139170	136222	121059
TASDMVSTSR.2	TASDMVSTSR	O00232	66720.6	69674.2	70818.6
VEFILEQMR.2	VEFILEQMR	O00232	146582	Filtered	Filtered
ERVEFILEQMR.3	ERVEFILEQMR	O00232	21649.2	Filtered	22893.5
MVQQC[CAM]C[CAM]TYVEEITDLPIK.2	MVQQCCTYVEEITDLPIK	O00232	34804.4	Filtered	Filtered
SDVDLYQVR.2	SDVDLYQVR	O00233	379607	410027	361752
GLLGC[CAM]NIIPLQR.2	GLLGCNIIPLQR	O00233	347840	334274	328368
ANYDVLESQK.2	ANYDVLESQK	O00233	245930	243132	228994
HNIIC[CAM]LQNDHK.3	HNIICLQNDHK	O00233	178312	164297	166930
HNIIC[CAM]LQNDHK.2	HNIICLQNDHK	O00233	Filtered	29079.4	27138.6
GIGMNEPLVDC[CAM]EGYPR.2	GIGMNEPLVDCEGYPR	O00233	68623	68329.6	70538.3
KLGQSESQGPPR.2	KLGQSESQGPPR	O00233	20254.9	26781.1	24042.2
YDIDLPNKK.2	YDIDLPNKK	O00244	281632	261505	290472
YDIDLPNKK.3	YDIDLPNKK	O00244	200294	179422	223123
VC[CAM]IESEHSMDTLLATLKK.3	VCIESEHSMDTLLATLKK	O00244	25689.4	27467.4	28291.6
VC[CAM]IESEHSMDTLLATLKK.4	VCIESEHSMDTLLATLKK	O00244	16239.5	16726.6	17901.1
VC[CAM]IESEHSMDTLLATLK.3	VCIESEHSMDTLLATLK	O00244	141978	163177	171073
VC[CAM]IESEHSMDTLLATLK.2	VCIESEHSMDTLLATLK	O00244	5452.16	Filtered	9413.33
LGGVKYDIDLPNKK.3	LGGVKYDIDLPNKK	O00244	14941.4	13097.2	13137.7
VSTPSDYTLSFLK.2	VSTPSDYTLSFLK	O00255	89116.7	104050	77375.5
GLGTGQGAVSGPPR.2	GLGTGQGAVSGPPR	O00255	69668.4	70129.2	69751.7
VSDVIWNSLSR.2	VSDVIWNSLSR	O00255	Filtered	111302	Filtered
GQTVNAGVAER.2	GQTVNAGVAER	O00255	19458	Filtered	Filtered
LLWLLYDLGHLER.3	LLWLLYDLGHLER	O00255	Filtered	Filtered	1699.52
EAPSPTC[CAM]PDLGAK.2	EAPSPTCPDLGAK	O00257	23848.6	24930.6	Filtered
FYGPEGPYGVFAGR.2	FYGPEGPYGVFAGR	O00264	2.3392e+06	2.1964e+06	2.12444e+06
KFYGPEGPYGVFAGR.3	KFYGPEGPYGVFAGR	O00264	432421	405870	404329
RDFTPAELR.2	RDFTPAELR	O00264	73966.9	Filtered	67430.5
GYIYVEAYK.2	GYIYVEAYK	O00267	268306	259502	276143
VVSISSEHLEPITPTK.3	VVSISSEHLEPITPTK	O00267	218032	213200	198316
VVSISSEHLEPITPTK.2	VVSISSEHLEPITPTK	O00267	33553.3	36493.6	34659.4
DNELIGQTVR.2	DNELIGQTVR	O00267	147652	153873	154124
FEGDTGLIVR.2	FEGDTGLIVR	O00267	132819	123361	130480
EATGVLLSIDGEDGIVR.2	EATGVLLSIDGEDGIVR	O00267	107689	112528	88477.2
GIYKDDIAQVDYVEPSQNTISLK.3	GIYKDDIAQVDYVEPSQNTISLK	O00267	79247	80731.6	83834.4
FAVALDSEQNNIHVK.2	FAVALDSEQNNIHVK	O00267	30297.9	36558.2	31425.7
FAVALDSEQNNIHVK.3	FAVALDSEQNNIHVK	O00267	32156.8	31127.7	32313.5
EHNFQPGDNVEVC[CAM]EGELINLQGK.3	EHNFQPGDNVEVCEGELINLQGK	O00267	57426.7	47868.8	50844
VELHSTC[CAM]QTISVDR.3	VELHSTCQTISVDR	O00267	152300	150538	151987
VELHSTC[CAM]QTISVDR.2	VELHSTCQTISVDR	O00267	Filtered	127530	133179
TPHYGSQTPLHDGSR.3	TPHYGSQTPLHDGSR	O00267	63503.1	60794.4	64215.4
TPHYGSQTPLHDGSR.4	TPHYGSQTPLHDGSR	O00267	78237.2	Filtered	85048.3
TPHYGSQTPLHDGSR.2	TPHYGSQTPLHDGSR	O00267	Filtered	Filtered	33802.3
ATAISLMR.2	ATAISLMR	O00267	194356	184738	214137
VRDTYLDTQVVGQTGVIR.3	VRDTYLDTQVVGQTGVIR	O00267	123791	125667	130698
TPAQSGAWDPNNPNTPSR.2	TPAQSGAWDPNNPNTPSR	O00267	104791	105512	95917.8
SVTGGMC[CAM]SVYLK.2	SVTGGMCSVYLK	O00267	90280.9	86283.7	82434.5
HEDLKDMLEFPAQELR.3	HEDLKDMLEFPAQELR	O00267	69823.8	76237.4	78917
HEDLKDMLEFPAQELR.4	HEDLKDMLEFPAQELR	O00267	Filtered	22975.2	Filtered
TPMYGSQTPLQDGSR.2	TPMYGSQTPLQDGSR	O00267	44593.5	46637.6	41379
FIAYQFTDTPLQIK.2	FIAYQFTDTPLQIK	O00267	22609.2	21929	22601.2
SFAMSAVITEGVKPTLSELEK.3	SFAMSAVITEGVKPTLSELEK	O00267	41684	42256	Filtered
HLVLAGGSKPR.3	HLVLAGGSKPR	O00267	Filtered	Filtered	67413.2
VEENFVILFSDLTMHELK.3	VEENFVILFSDLTMHELK	O00267	Filtered	10324.2	6309.56
LGYWNQQMVPIK.2	LGYWNQQMVPIK	O00267	Filtered	44722.3	Filtered
NFLSTLIK.2	NFLSTLIK	O00268	29180.6	30704.8	29509.9
DANLTALAAIGPR.2	DANLTALAAIGPR	O00268	18324.5	28572.8	26105.8
ILATNSELVGTLTR.2	ILATNSELVGTLTR	O00268	Filtered	65311.8	57688.1
FVALASNEK.2	FVALASNEK	O00273	451503	458445	441004
ETSSDVALASHILTALR.3	ETSSDVALASHILTALR	O00273	323969	378320	329414
ETSSDVALASHILTALR.2	ETSSDVALASHILTALR	O00273	98491.8	71599.5	81974.4
AC[CAM]DILAIDK.2	ACDILAIDK	O00273	325048	321285	326490
ASPPGDLQNPK.2	ASPPGDLQNPK	O00273	247057	260283	257797
LQQTQSLHSLR.3	LQQTQSLHSLR	O00273	80833.8	78738.1	89104.7
LQQTQSLHSLR.2	LQQTQSLHSLR	O00273	33666.8	35131	38100.9
EQHGVAASC[CAM]LEDLR.2	EQHGVAASCLEDLR	O00273	73582.2	72123.8	74798.2
EQHGVAASC[CAM]LEDLR.3	EQHGVAASCLEDLR	O00273	135900	Filtered	138034
KTETVQEAC[CAM]ER.2	KTETVQEACER	O00273	34569.2	30489.1	30972.1
KTETVQEAC[CAM]ER.3	KTETVQEACER	O00273	175896	123640	Filtered
ALAVALNWDIK.2	ALAVALNWDIK	O00273	Filtered	57439.6	33415.3
TETVQEAC[CAM]ER.2	TETVQEACER	O00273	Filtered	39735.2	35286.5
AAFGEEVDAVDTGISR.2	AAFGEEVDAVDTGISR	O00273	382498	404949	400557
LQHTLQQVLDQR.2	LQHTLQQVLDQR	O00273	46653.1	42228.7	40957.9
GFTIPEAFR.2	GFTIPEAFR	O00299	9978185	10219184	9863455
LAALNPESNTAGLDIFAK.2	LAALNPESNTAGLDIFAK	O00299	5865367	5854416	6218822
LAALNPESNTAGLDIFAK.3	LAALNPESNTAGLDIFAK	O00299	419389	400570	413996
YLSNAYAR.2	YLSNAYAR	O00299	4803764	4585707	4751886
LHIVQVVC[CAM]K.2	LHIVQVVCK	O00299	1.49238e+06	1.51206e+06	1.59098e+06
LHIVQVVC[CAM]K.3	LHIVQVVCK	O00299	788626	882712	880184
NSNPALNDNLEK.2	NSNPALNDNLEK	O00299	2240104	2.27373e+06	2129464
FLDGNELTLADC[CAM]NLLPK.2	FLDGNELTLADCNLLPK	O00299	883450	881351	897306
FLDGNELTLADC[CAM]NLLPK.3	FLDGNELTLADCNLLPK	O00299	120486	116364	115901
IGNC[CAM]PFSQR.2	IGNCPFSQR	O00299	954496	964186	939711
KFLDGNELTLADC[CAM]NLLPK.3	KFLDGNELTLADCNLLPK	O00299	382218	445765	454590
KFLDGNELTLADC[CAM]NLLPK.2	KFLDGNELTLADCNLLPK	O00299	96160.8	97080.6	96794.4
LHIVQVVC[CAM]KK.3	LHIVQVVCKK	O00299	76165.3	91509.3	47644.7
LHIVQVVC[CAM]KK.2	LHIVQVVCKK	O00299	40506.9	29104.4	25049.7
YRGFTIPEAFR.3	YRGFTIPEAFR	O00299	496576	474700	478420
YRGFTIPEAFR.2	YRGFTIPEAFR	O00299	Filtered	91183.3	88405.1
IEEFLEAVLC[CAM]PPR.3	IEEFLEAVLCPPR	O00299	144967	133865	148605
IEEFLEAVLC[CAM]PPR.2	IEEFLEAVLCPPR	O00299	227725	173859	Filtered
GVTFNVTTVDTK.2	GVTFNVTTVDTK	O00299	988868	944903	925584
LFMVLWLK.2	LFMVLWLK	O00299	10683	9653	7818.29
LC[CAM]PGGQLPFLLYGTEVHTDTNK.3	LCPGGQLPFLLYGTEVHTDTNK	O00299	148618	170705	174723
EEFASTC[CAM]PDDEEIELAYEQVAK.3	EEFASTCPDDEEIELAYEQVAK	O00299	190676	Filtered	171010
LHPVILASIVDSYER.3	LHPVILASIVDSYER	O00303	1.55064e+06	1.73865e+06	1.75812e+06
LHPVILASIVDSYER.2	LHPVILASIVDSYER	O00303	522697	573706	465463
VIGTLLGTVDK.2	VIGTLLGTVDK	O00303	1.05397e+06	1.06105e+06	1.04497e+06
VSADNTVGR.2	VSADNTVGR	O00303	874094	961001	921354
YAYYDTER.2	YAYYDTER	O00303	554647	566691	574711
TC[CAM]FSPNR.2	TCFSPNR	O00303	442704	465770	483888
NMYELHK.2	NMYELHK	O00303	162491	161146	149918
VIGLSSDLQQVGGASAR.2	VIGLSSDLQQVGGASAR	O00303	482495	479954	516336
VIGLSSDLQQVGGASAR.3	VIGLSSDLQQVGGASAR	O00303	82785.4	80481.7	Filtered
IGVDLIMK.2	IGVDLIMK	O00303	414392	423159	428090
IGVDLIMK.1	IGVDLIMK	O00303	43478	38048.9	38000.1
FLMSLVNQVPK.2	FLMSLVNQVPK	O00303	389633	380284	423972
FLM[Oxi]SLVNQVPK.2	FLMSLVNQVPK	O00303	Filtered	65705.8	Filtered
EAPNPIHLTVDTSLQNGR.3	EAPNPIHLTVDTSLQNGR	O00303	75557.8	71018.1	67210.3
EAPNPIHLTVDTSLQNGR.2	EAPNPIHLTVDTSLQNGR	O00303	Filtered	Filtered	41790.8
LHPVILASIVDSYERR.4	LHPVILASIVDSYERR	O00303	12012.8	11149.2	14269
LHPVILASIVDSYERR.3	LHPVILASIVDSYERR	O00303	Filtered	69151.4	Filtered
AYVSTLMGVPGR.2	AYVSTLMGVPGR	O00303	808021	837968	850728
VSPNELILGWYATGHDITEHSVLIHEYYSR.5	VSPNELILGWYATGHDITEHSVLIHEYYSR	O00303	124848	119466	117443
TMGVMFTPLTVK.2	TMGVMFTPLTVK	O00303	71101.1	73054	70151
TM[Oxi]GVMFTPLTVK.2	TMGVMFTPLTVK	O00303	Filtered	53715.3	54706.2
VVDDELATR.2	VVDDELATR	O00330	306741	292080	305502
VSVNDFIIK.2	VSVNDFIIK	O00330	247828	248546	232493
GIQEIADSVK.2	GIQEIADSVK	O00330	202416	210424	195570
GLLTPIIK.2	GLLTPIIK	O00330	179992	184190	170507
LTEDEEGNAK.2	LTEDEEGNAK	O00330	88230.9	78432.4	84919.5
STVPHAYATADC[CAM]DLGAVLK.3	STVPHAYATADCDLGAVLK	O00330	53412.8	55203.8	61316.1
STVPHAYATADC[CAM]DLGAVLK.2	STVPHAYATADCDLGAVLK	O00330	20155.8	15730.3	17031.9
HSLDASQGTATGPR.3	HSLDASQGTATGPR	O00330	59906.4	43840.3	47185
HSLDASQGTATGPR.2	HSLDASQGTATGPR	O00330	20588.3	22289.6	22831.4
LGSLIGLIVEEGEDWKHVEIPK.4	LGSLIGLIVEEGEDWKHVEIPK	O00330	18298.4	11052.5	10146.3
ILMPSLSPTMEEGNIVK.2	ILMPSLSPTMEEGNIVK	O00330	123914	123628	127469
LGSLIGLIVEEGEDWK.3	LGSLIGLIVEEGEDWK	O00330	Filtered	4136.01	4259.05
LGSLIGLIVEEGEDWK.2	LGSLIGLIVEEGEDWK	O00330	Filtered	44623	Filtered
ANLENPIR.2	ANLENPIR	O00330	230069	Filtered	Filtered
LLWAPLVDAVYVK.2	LLWAPLVDAVYVK	O00400	80754.2	70846.5	74503.5
YTAGPQPLNTFYK.2	YTAGPQPLNTFYK	O00400	36175.3	40989.5	41531.4
AALLDQIR.2	AALLDQIR	O00401	152495	160514	163854
DALLDQIR.2	DALLDQIR	O00401	142519	152337	148686
VTNVGSLLLTPQENESLFTFLGK.3	VTNVGSLLLTPQENESLFTFLGK	O00401	4942.58	4209.68	3186.53
GGPPPPPPPPHNSGPPPPPAR.3	GGPPPPPPPPHNSGPPPPPAR	O00401	111206	110878	111976
VC[CAM]DIAAELAR.2	VCDIAAELAR	O00410	1473776	1.49332e+06	1511677
ITFLLQAIR.2	ITFLLQAIR	O00410	1.35896e+06	1.36567e+06	1.34803e+06
LVLEQVVTSIASVADTAEEK.3	LVLEQVVTSIASVADTAEEK	O00410	766006	883424	889720
LVLEQVVTSIASVADTAEEK.2	LVLEQVVTSIASVADTAEEK	O00410	114171	128848	104636
LMVPLLK.2	LMVPLLK	O00410	617265	620520	662460
LM[Oxi]VPLLK.2	LMVPLLK	O00410	280216	255377	268753
SLVEIADTVPK.2	SLVEIADTVPK	O00410	798324	742309	768486
VSDILHSIFSSYK.3	VSDILHSIFSSYK	O00410	359810	390748	377777
VSDILHSIFSSYK.2	VSDILHSIFSSYK	O00410	268703	323206	318665
NTTAAEEAR.2	NTTAAEEAR	O00410	575453	564754	534311
TIEC[CAM]ISLIGLAVGK.2	TIECISLIGLAVGK	O00410	488272	483038	476510
TIEC[CAM]ISLIGLAVGK.3	TIECISLIGLAVGK	O00410	18083.6	17091.4	16627.7
HIVENAVQK.2	HIVENAVQK	O00410	438597	460069	424032
LVLPMIK.2	LVLPMIK	O00410	363813	379616	386382
LLSSAFDEVYPALPSDVQTAIK.3	LLSSAFDEVYPALPSDVQTAIK	O00410	244412	245260	230669
LLSSAFDEVYPALPSDVQTAIK.2	LLSSAFDEVYPALPSDVQTAIK	O00410	130513	129804	141764
LQELIQK.2	LQELIQK	O00410	374220	362365	359102
FYFHDGVR.2	FYFHDGVR	O00410	312340	326919	341044
EGFVEYTEQVVK.2	EGFVEYTEQVVK	O00410	309846	304857	327692
KQAEETYENIPGQSK.3	KQAEETYENIPGQSK	O00410	80553.7	82339.1	85134.2
KQAEETYENIPGQSK.2	KQAEETYENIPGQSK	O00410	68759	71033.6	71081
TKENVNATENC[CAM]ISAVGK.3	TKENVNATENCISAVGK	O00410	66484.5	70048.4	74795.1
TKENVNATENC[CAM]ISAVGK.2	TKENVNATENCISAVGK	O00410	35396.2	37045.2	34503.4
ENVNATENC[CAM]ISAVGK.2	ENVNATENCISAVGK	O00410	69285.4	67942.5	70423.8
GPEYLTQMWHFMC[CAM]DALIK.3	GPEYLTQMWHFMCDALIK	O00410	25793	30706.9	28325.5
FLFDSVSSQNVGLR.2	FLFDSVSSQNVGLR	O00410	1.02715e+06	977334	947715
FLFDSVSSQNVGLR.3	FLFDSVSSQNVGLR	O00410	20020.4	21314	Filtered
VSDILHSIFSSYKEK.4	VSDILHSIFSSYKEK	O00410	10386.3	14607.3	12034.7
VSDILHSIFSSYKEK.3	VSDILHSIFSSYKEK	O00410	120969	Filtered	125820
FVPYYDLFMPSLK.2	FVPYYDLFMPSLK	O00410	555980	541716	529338
FVPYYDLFM[Oxi]PSLK.2	FVPYYDLFMPSLK	O00410	70492.4	64238.1	64400
FVPYYDLFMPSLK.3	FVPYYDLFMPSLK	O00410	Filtered	3108.02	Filtered
FMQDASDVMQLLLK.2	FMQDASDVMQLLLK	O00410	100835	117299	122648
FM[Oxi]QDASDVMQLLLK.2	FMQDASDVMQLLLK	O00410	17501.1	15412.8	18807.5
FMQDASDVMQLLLK.3	FMQDASDVMQLLLK	O00410	2259.04	2347.77	2674.76
VQAHAAAALINFTEDC[CAM]PK.3	VQAHAAAALINFTEDCPK	O00410	677068	704218	677884
VQAHAAAALINFTEDC[CAM]PK.2	VQAHAAAALINFTEDCPK	O00410	48466.1	51189.6	52288.9
ATAAFILANEHNVALFK.3	ATAAFILANEHNVALFK	O00410	271582	293445	295634
ATAAFILANEHNVALFK.2	ATAAFILANEHNVALFK	O00410	71421.1	83612.5	78254.2
MAC[CAM]GLGGK.2	MACGLGGK	O00410	Filtered	281370	300750
VIAALLQTMEDQGNQR.2	VIAALLQTMEDQGNQR	O00410	197182	214844	193151
VIAALLQTMEDQGNQR.3	VIAALLQTMEDQGNQR	O00410	106247	108911	Filtered
YAEYFLRPMLQYVC[CAM]DNSPEVR.4	YAEYFLRPMLQYVCDNSPEVR	O00410	7451.14	7293.4	7277.54
YAEYFLRPMLQYVC[CAM]DNSPEVR.3	YAEYFLRPMLQYVCDNSPEVR	O00410	Filtered	141222	138922
SLLIPYLDNLVK.2	SLLIPYLDNLVK	O00410	1068723	973377	935314
AIGTEPDSDVLSEIMHSFAK.3	AIGTEPDSDVLSEIMHSFAK	O00410	576536	589434	573069
NLIDEDGNNQWPEGLK.2	NLIDEDGNNQWPEGLK	O00410	193041	209292	206485
LC[CAM]GDTSLNNMQR.2	LCGDTSLNNMQR	O00410	148648	158833	145564
EFQQYLPVVMGPLMK.2	EFQQYLPVVMGPLMK	O00410	55367.3	64628.7	63999.7
EFQQYLPVVMGPLMK.3	EFQQYLPVVMGPLMK	O00410	31308.3	33326.5	33422.6
HFADLLPGFLQAVNDSC[CAM]YQNDDSVLK.3	HFADLLPGFLQAVNDSCYQNDDSVLK	O00410	64226.4	78295.5	95178.5
MLVQC[CAM]MQDQEHPSIR.3	MLVQCMQDQEHPSIR	O00410	68519.8	77077.3	74928.7
YLRPHLEATLQLSLK.3	YLRPHLEATLQLSLK	O00410	55695.9	49531.6	52269.1
VAAAESMPLLLEC[CAM]AR.2	VAAAESMPLLLECAR	O00410	674875	647335	678179
STAC[CAM]QMLVC[CAM]YAK.2	STACQMLVCYAK	O00410	163324	162196	153771
RLANVVR.2	RLANVVR	O00410	Filtered	21092.8	Filtered
YAAC[CAM]NAVGQMATDFAPGFQK.2	YAACNAVGQMATDFAPGFQK	O00410	61157.5	Filtered	54432.1
EAALHIFWNFPGIFGNQQQHYLDVIK.4	EAALHIFWNFPGIFGNQQQHYLDVIK	O00410	Filtered	6135.91	Filtered
EHIMQMLQNPDWK.3	EHIMQMLQNPDWK	O00410	Filtered	31530.6	Filtered
VRGPEYLTQMWHFMC[CAM]DALIK.3	VRGPEYLTQMWHFMCDALIK	O00410	Filtered	Filtered	22363.7
ASAVALEVQR.2	ASAVALEVQR	O00418	269011	252481	221262
LTPQAFSHFTFER.3	LTPQAFSHFTFER	O00418	45769.1	45101.8	42468.6
DVYFEDVR.2	DVYFEDVR	O00418	32094.8	32731	41185.8
AFDSGQNLSPDR.2	AFDSGQNLSPDR	O00418	27712.7	33790.3	30995.7
YIEPVDRDVYFEDVR.3	YIEPVDRDVYFEDVR	O00418	121719	Filtered	Filtered
LEGVDGGQSPR.2	LEGVDGGQSPR	O00418	31459.8	Filtered	Filtered
EVYPEAR.2	EVYPEAR	O00422	1.16741e+06	1.15844e+06	1.1676e+06
FQIGDYLDIAITPPNR.2	FQIGDYLDIAITPPNR	O00422	422787	431102	432889
FQIGDYLDIAITPPNR.3	FQIGDYLDIAITPPNR	O00422	39214.7	43726.8	38245.6
VTQEEIKKEPEKPIDR.4	VTQEEIKKEPEKPIDR	O00422	25150.6	23096.6	17960.7
VTQEEIKKEPEKPIDR.3	VTQEEIKKEPEKPIDR	O00422	16917.3	14110.3	17785
KEPEKPIDR.2	KEPEKPIDR	O00422	187528	180361	167407
KEPEKPIDR.3	KEPEKPIDR	O00422	Filtered	Filtered	903259
GTHFNFAIVFTDVK.3	GTHFNFAIVFTDVK	O00422	192376	141375	140157
KGTDDSMTLQSQK.2	KGTDDSMTLQSQK	O00422	28946.9	28287.9	31101
KGTDDSMTLQSQK.3	KGTDDSMTLQSQK	O00422	51316.9	54622.5	Filtered
GTDDSMTLQSQK.2	GTDDSMTLQSQK	O00422	Filtered	77538.4	232893
IPVSGPFLVK.2	IPVSGPFLVK	O00425	2469310	2374844	2.37851e+06
VPSFAAGR.2	VPSFAAGR	O00425	2.36119e+06	2.25806e+06	2.43432e+06
LLVPTQFVGAIIGK.2	LLVPTQFVGAIIGK	O00425	2.30368e+06	1.77204e+06	1.8615e+06
FTEEIPLK.2	FTEEIPLK	O00425	1.57626e+06	1.47207e+06	1.53681e+06
IAPAEAPDAK.2	IAPAEAPDAK	O00425	1.23708e+06	1.30273e+06	1.24434e+06
SITILSTPEGTSAAC[CAM]K.2	SITILSTPEGTSAACK	O00425	1.03094e+06	1.11388e+06	1.07051e+06
ITISPLQELTLYNPER.2	ITISPLQELTLYNPER	O00425	737825	820972	831007
ITISPLQELTLYNPER.3	ITISPLQELTLYNPER	O00425	189299	194430	185713
TGYAFVDC[CAM]PDESWALK.2	TGYAFVDCPDESWALK	O00425	621966	566116	613263
TVNELQNLSSAEVVVPR.2	TVNELQNLSSAEVVVPR	O00425	355317	340254	321503
TVNELQNLSSAEVVVPR.3	TVNELQNLSSAEVVVPR	O00425	247397	247747	232407
IQEILTQVK.2	IQEILTQVK	O00425	409831	412374	440960
ALQSGPPQSR.2	ALQSGPPQSR	O00425	357643	350901	364136
LYIGNLSENAAPSDLESIFK.2	LYIGNLSENAAPSDLESIFK	O00425	108714	115722	129408
LYIGNLSENAAPSDLESIFK.3	LYIGNLSENAAPSDLESIFK	O00425	122647	112455	107439
ITGHFYAC[CAM]QVAQR.2	ITGHFYACQVAQR	O00425	90072	101135	92092.4
ITGHFYAC[CAM]QVAQR.3	ITGHFYACQVAQR	O00425	93566.8	92327	87074.7
DQTPDENDQVVVK.2	DQTPDENDQVVVK	O00425	141146	175975	180853
KIQEILTQVK.2	KIQEILTQVK	O00425	130297	131626	137569
LNGFQLENFTLK.2	LNGFQLENFTLK	O00425	87440.1	78366.6	83028.5
IKEENFVSPK.2	IKEENFVSPK	O00425	527592	437672	535760
IKEENFVSPK.3	IKEENFVSPK	O00425	132639	Filtered	131738
LYIGNLSENAAPSDLESIFKDAK.3	LYIGNLSENAAPSDLESIFKDAK	O00425	68368.6	Filtered	60648.8
IELHGKPIEVEHSVPK.4	IELHGKPIEVEHSVPK	O00425	131710	131926	127200
IELHGKPIEVEHSVPKR.4	IELHGKPIEVEHSVPKR	O00425	26009.2	Filtered	Filtered
LGIIGVVNR.2	LGIIGVVNR	O00429	853642	854793	851015
DIELQIR.2	DIELQIR	O00429	225280	227925	2.03963e+06
GHAVNLLDVPVPVAR.3	GHAVNLLDVPVPVAR	O00429	283159	283107	277154
GHAVNLLDVPVPVAR.2	GHAVNLLDVPVPVAR	O00429	43982.3	45073.6	44435.6
VPVGDQPK.2	VPVGDQPK	O00429	324368	312226	336392
SYFLIVR.2	SYFLIVR	O00429	321909	320963	322020
SSVLESLVGR.2	SSVLESLVGR	O00429	280833	328855	332278
SATLLQLITK.2	SATLLQLITK	O00429	253854	231053	276009
LYTDFDEIRQEIENETER.3	LYTDFDEIRQEIENETER	O00429	240614	250377	228809
IC[CAM]YIFHETFGR.3	ICYIFHETFGR	O00429	147111	146061	150179
IC[CAM]YIFHETFGR.2	ICYIFHETFGR	O00429	72816	76614.6	74436.5
AEELLAEEK.2	AEELLAEEK	O00429	202566	205608	208358
DC[CAM]LPELK.2	DCLPELK	O00429	193920	186818	171571
YIETSELC[CAM]GGAR.2	YIETSELCGGAR	O00429	170307	158807	165896
GVSPEPIHLK.2	GVSPEPIHLK	O00429	127817	140151	129760
IIQHC[CAM]SNYSTQELLR.3	IIQHCSNYSTQELLR	O00429	90737.3	96342.4	89930.9
IIQHC[CAM]SNYSTQELLR.2	IIQHCSNYSTQELLR	O00429	32681.9	35790.9	35751.9
RLEEPSLR.2	RLEEPSLR	O00429	79107.6	71172.9	70902.2
TLESVDPLGGLNTIDILTAIR.3	TLESVDPLGGLNTIDILTAIR	O00429	28812.4	27683.2	27509.5
TLESVDPLGGLNTIDILTAIR.2	TLESVDPLGGLNTIDILTAIR	O00429	19187.2	13798.3	14525.2
LQDVFNTVGADIIQLPQIVVVGTQSSGK.3	LQDVFNTVGADIIQLPQIVVVGTQSSGK	O00429	25414	27980.3	23100.7
LQDVFNTVGADIIQLPQIVVVGTQSSGK.4	LQDVFNTVGADIIQLPQIVVVGTQSSGK	O00429	11479.5	13819.3	12074.1
SVTDSIRDEYAFLQK.3	SVTDSIRDEYAFLQK	O00429	288328	280992	271682
SVTDSIRDEYAFLQK.2	SVTDSIRDEYAFLQK	O00429	57968.4	74263	Filtered
LPVTNEMVHNLVAIELAYINTK.3	LPVTNEMVHNLVAIELAYINTK	O00429	20002.1	21043.9	24967.7
LPVTNEMVHNLVAIELAYINTK.4	LPVTNEMVHNLVAIELAYINTK	O00429	5112.85	Filtered	8310.33
LHDAIVEVVTC[CAM]LLR.3	LHDAIVEVVTCLLR	O00429	348639	329321	299939
LHDAIVEVVTC[CAM]LLR.2	LHDAIVEVVTCLLR	O00429	174804	151436	128316
ALQGASQIIAEIR.2	ALQGASQIIAEIR	O00429	258967	282358	261133
ALQGASQIIAEIR.3	ALQGASQIIAEIR	O00429	10717.4	Filtered	Filtered
DTLQSELVGQLYK.2	DTLQSELVGQLYK	O00429	156369	164619	170266
NATGPRPALFVPEVSFELLVK.3	NATGPRPALFVPEVSFELLVK	O00429	121205	142872	147677
FATEYC[CAM]NTIEGTAK.2	FATEYCNTIEGTAK	O00429	131823	125641	128570
IFSPNVVNLTLVDLPGMTK.2	IFSPNVVNLTLVDLPGMTK	O00429	47837.9	52064.1	54801.8
IFSPNVVNLTLVDLPGMTK.3	IFSPNVVNLTLVDLPGMTK	O00429	11849.3	12798.7	Filtered
SSLLDDLLTESEDMAQR.3	SSLLDDLLTESEDMAQR	O00429	6642.13	22360.8	25994.6
SSLLDDLLTESEDMAQR.2	SSLLDDLLTESEDMAQR	O00429	Filtered	23586.5	31725.6
RPLILQLVHVSQEDK.3	RPLILQLVHVSQEDK	O00429	110769	100939	97500.3
FISNPNSIILAVTAANTDMATSEALK.3	FISNPNSIILAVTAANTDMATSEALK	O00429	42986.6	Filtered	65767.1
RPLILQLVHVSQEDKR.4	RPLILQLVHVSQEDKR	O00429	Filtered	46366.7	Filtered
LYTDFDEIR.2	LYTDFDEIR	O00429	Filtered	Filtered	41750.1
RLPVTNEMVHNLVAIELAYINTK.4	RLPVTNEMVHNLVAIELAYINTK	O00429	Filtered	4271.31	Filtered
AFVAGVLPFK.2	AFVAGVLPFK	O00442	298433	289128	279987
DMAAAAVR.2	DMAAAAVR	O00442	216909	203197	204321
FGFIFNC[CAM]DIK.2	FGFIFNCDIK	O00442	122860	117663	118996
DLYVNIQPVQEPK.2	DLYVNIQPVQEPK	O00442	54664.3	56834.1	52584.9
GVNADKVGIEAAEMLLANLR.3	GVNADKVGIEAAEMLLANLR	O00442	15819.5	24494.5	23800.5
TGPVTLHTQTAIHFAEQIAK.4	TGPVTLHTQTAIHFAEQIAK	O00442	29770.7	33134.9	25119.9
TGPVTLHTQTAIHFAEQIAK.3	TGPVTLHTQTAIHFAEQIAK	O00442	20472.9	29596.3	25977.8
VGIEAAEMLLANLR.2	VGIEAAEMLLANLR	O00442	34087.8	37424.8	39229.8
VGIEAAEMLLANLR.3	VGIEAAEMLLANLR	O00442	Filtered	18581.4	20521.6
VSTALSC[CAM]LLGLPLR.2	VSTALSCLLGLPLR	O00442	203253	246598	236724
STPGLRPQHLSGLEMIR.4	STPGLRPQHLSGLEMIR	O00442	36055.2	36038.8	Filtered
STPGLRPQHLSGLEMIR.3	STPGLRPQHLSGLEMIR	O00442	Filtered	Filtered	34495.1
VSLPLFDFK.2	VSLPLFDFK	O00443	34223.2	31586.5	35807.4
LSIIFPLWK.2	LSIIFPLWK	O00443	22695.3	19813.7	20031.8
LVQLLGGVAEK.2	LVQLLGGVAEK	O00443	Filtered	35262.8	33753.8
TNPGYLLSPVTAQR.2	TNPGYLLSPVTAQR	O00443	Filtered	Filtered	101586
STANC[CAM]HLER.2	STANCHLER	O00443	Filtered	Filtered	10659.1
ENFFLGGVTLPLK.2	ENFFLGGVTLPLK	O00443	Filtered	9247.74	Filtered
GSSAGGGGSGAAAATAATAGGQHR.3	GSSAGGGGSGAAAATAATAGGQHR	O00458	12302.2	24576.8	Filtered
IAAGESLALLFELAR.2	IAAGESLALLFELAR	O00458	13204.5	15985.8	Filtered
ALGATFGPLLLR.2	ALGATFGPLLLR	O00459	59545.7	55808.9	62170
SALAAAQTQVAEYK.2	SALAAAQTQVAEYK	O00461	31068.8	30094.1	30768.7
LEAQETLNK.2	LEAQETLNK	O00461	115531	Filtered	106898
NLLSEHEQLVVTLEDHK.3	NLLSEHEQLVVTLEDHK	O00461	97876.7	Filtered	58149.6
NLLSEHEQLVVTLEDHK.4	NLLSEHEQLVVTLEDHK	O00461	9090.6	Filtered	Filtered
LAVQQVEEAQQLR.2	LAVQQVEEAQQLR	O00461	51221.5	59158.6	53858.5
EAANLLEGHAR.2	EAANLLEGHAR	O00461	29233.1	Filtered	25995.3
EHQEALHQQR.2	EHQEALHQQR	O00461	5749.58	5274.37	Filtered
EADPESEADR.2	EADPESEADR	O00461	Filtered	Filtered	7050.11
SFLAFPTLR.2	SFLAFPTLR	O00468	56036.9	51694.1	51364.8
GKDFLALALLDGR.3	GKDFLALALLDGR	O00468	8824.14	9086.59	9057.03
SIESTLDDLFR.2	SIESTLDDLFR	O00468	96875.9	Filtered	99393.1
VLGAPVPAFEGR.2	VLGAPVPAFEGR	O00468	75200.1	Filtered	71544.5
LLVITVATK.2	LLVITVATK	O00469	264299	272646	272823
VVFAADGILWPDKR.3	VVFAADGILWPDKR	O00469	244886	245308	241409
SEDYVDIVQGNR.2	SEDYVDIVQGNR	O00469	179203	178123	173052
VLGQGEEWR.2	VLGQGEEWR	O00469	180751	171628	171423
EFIAPVTLK.2	EFIAPVTLK	O00469	142406	136687	137513
VFAGYYTK.2	VFAGYYTK	O00469	91395.1	93946.6	82939.8
GGDGINSIGGGQK.2	GGDGINSIGGGQK	O00469	67908.4	78320.2	77359.5
GFALLNFVVK.2	GFALLNFVVK	O00469	75098.4	74634.5	67251.5
AC[CAM]DELVEEMEHYGK.3	ACDELVEEMEHYGK	O00469	42351.4	39507.8	37647.9
NMGMDFC[CAM]R.2	NMGMDFCR	O00469	31785	34457.8	32168.4
FLDILLTLDYPK.2	FLDILLTLDYPK	O00469	26854	20352.4	20087.9
ISGGYENVPTDDIHMK.3	ISGGYENVPTDDIHMK	O00469	94077.1	95979	87757.3
ISGGYENVPTDDIHMK.2	ISGGYENVPTDDIHMK	O00469	39015.7	31833.7	39868.2
VYIDPLKR.2	VYIDPLKR	O00469	71811.3	Filtered	65261.9
IVGPEENLSQAEAR.2	IVGPEENLSQAEAR	O00469	321402	316810	312204
IFQTLNGAVDEVVLK.2	IFQTLNGAVDEVVLK	O00469	48110.7	53686.8	59376.2
LTHLHEGLPVK.2	LTHLHEGLPVK	O00469	33194.6	32037.4	31225.4
LWSNFWGALSPDGYYAR.2	LWSNFWGALSPDGYYAR	O00469	Filtered	116635	133839
SLRPHHDASTFTINIALNNVGEDFQGGGC[CAM]K.4	SLRPHHDASTFTINIALNNVGEDFQGGGCK	O00469	Filtered	23413.1	Filtered
LHLIAQELPFDR.3	LHLIAQELPFDR	O00471	75684.8	81215.9	81877.6
LHLIAQELPFDR.2	LHLIAQELPFDR	O00471	186044	Filtered	173187
NLYDLYTR.2	NLYDLYTR	O00471	83502.4	Filtered	91425.6
LIQNVFEIK.2	LIQNVFEIK	O00471	51844.8	50705.1	Filtered
YHDLEC[CAM]QLIQEFTSAQR.3	YHDLECQLIQEFTSAQR	O00471	Filtered	Filtered	54532.7
VC[CAM]HLGDQLEGVNTPR.3	VCHLGDQLEGVNTPR	O00471	28174.8	Filtered	Filtered
LSAKPAPPKPEPRPK.4	LSAKPAPPKPEPRPK	O00479	1.05541e+06	1.219e+06	1.11044e+06
LSAKPAPPKPEPRPK.3	LSAKPAPPKPEPRPK	O00479	139091	161405	160442
DASTLQSQK.2	DASTLQSQK	O00479	149796	132398	132928
DASTLQSQKAEGTGDAK.2	DASTLQSQKAEGTGDAK	O00479	48725.5	Filtered	Filtered
FYSVNVDYSK.2	FYSVNVDYSK	O00483	1.95574e+06	1.9732e+06	1.90482e+06
LALFNPDVC[CAM]WDR.2	LALFNPDVCWDR	O00483	1607735	1641548	1613705
NNPEPWNK.2	NNPEPWNK	O00483	868987	832868	809546
LGPNDQYK.2	LGPNDQYK	O00483	818935	784504	795247
MTPEQLAIK.2	MTPEQLAIK	O00487	63372.8	Filtered	66965
LGGGMPGLGQGPPTDAPAVDTAEQVYISSLALLK.4	LGGGMPGLGQGPPTDAPAVDTAEQVYISSLALLK	O00487	10307.2	13048.1	10528
LGGGMPGLGQGPPTDAPAVDTAEQVYISSLALLK.3	LGGGMPGLGQGPPTDAPAVDTAEQVYISSLALLK	O00487	5379.69	5760.59	4945.43
AVEEEDKMTPEQLAIK.3	AVEEEDKMTPEQLAIK	O00487	91073.5	87581.1	90514.7
AVEEEDKMTPEQLAIK.2	AVEEEDKMTPEQLAIK	O00487	20368	25542.3	Filtered
AVAVVVDPIQSVK.2	AVAVVVDPIQSVK	O00487	198535	192536	195258
SWMEGLTLQDYSEHC[CAM]K.3	SWMEGLTLQDYSEHCK	O00487	31802.3	33066.6	33466.3
LINANMMVLGHEPR.3	LINANMMVLGHEPR	O00487	Filtered	72757.9	Filtered
VIDVFAMPQSGTGVSVEAVDPVFQAK.3	VIDVFAMPQSGTGVSVEAVDPVFQAK	O00487	Filtered	35901.1	Filtered
NPPIDDLIK.2	NPPIDDLIK	O00505	377217	385475	391795
SGILPILVK.2	SGILPILVK	O00505	296144	301341	286381
DSQVVQVVLDGLK.2	DSQVVQVVLDGLK	O00505	149088	161205	150398
KLLSSDRNPPIDDLIK.3	KLLSSDRNPPIDDLIK	O00505	113226	115872	127563
HRNEVTVELR.3	HRNEVTVELR	O00505	67612.7	71348.1	65064.7
LLSSDRNPPIDDLIK.3	LLSSDRNPPIDDLIK	O00505	154206	161329	156519
LLSSDRNPPIDDLIK.2	LLSSDRNPPIDDLIK	O00505	57861.1	Filtered	58163
IEVLQQHENEDIYK.3	IEVLQQHENEDIYK	O00505	55821	53140	57105
IEVLQQHENEDIYK.2	IEVLQQHENEDIYK	O00505	Filtered	11258.6	12201
EAAWAISNLTISGR.2	EAAWAISNLTISGR	O00505	423669	464920	479266
AVGNIVTGTDEQTQVVLNC[CAM]DVLSHFPNLLSHPK.4	AVGNIVTGTDEQTQVVLNCDVLSHFPNLLSHPK	O00505	66346	68439.3	58654.7
AQNVTLEAILQNATSDNPVVQLSAVQAAR.3	AQNVTLEAILQNATSDNPVVQLSAVQAAR	O00505	27937.6	30191.2	25514.8
DQVEYLVQQNVIPPFC[CAM]NLLSVK.3	DQVEYLVQQNVIPPFCNLLSVK	O00505	Filtered	Filtered	12107.7
ADIWSLGITAIELAK.2	ADIWSLGITAIELAK	O00506	155998	149243	151069
ADIWSLGITAIELAK.3	ADIWSLGITAIELAK	O00506	21764	22865.9	21309.6
TSFLTELIDR.2	TSFLTELIDR	O00506	25065.9	21117.3	Filtered
AANVLLSEQGDVK.2	AANVLLSEQGDVK	O00506	257487	261948	236389
GWLVDLINK.2	GWLVDLINK	O00507	51800.5	48651.6	46339.8
FVLPAVLNPR.2	FVLPAVLNPR	O00534	328475	352074	338535
DVPRPILLGASAPLK.3	DVPRPILLGASAPLK	O00534	92851.9	89448.2	93834.9
ETLILLLK.2	ETLILLLK	O00534	84725.6	73877.8	75170
ASGGTSEFITGK.2	ASGGTSEFITGK	O00534	29921	30636.5	33710.2
YTQQTMEEALGR.2	YTQQTMEEALGR	O00534	Filtered	105684	83599.9
AAITFLK.2	AAITFLK	O00534	Filtered	60580.5	63050
YVQELPLEADGALR.2	YVQELPLEADGALR	O00534	112876	110583	102522
TPIVPVEDLPYTLSMVATIDSQHGIEK.3	TPIVPVEDLPYTLSMVATIDSQHGIEK	O00534	42629.1	39956.4	40278.7
VTFPLQPKPDVNLTIHR.4	VTFPLQPKPDVNLTIHR	O00534	24933.3	25319.8	23046.3
DVFSC[CAM]NVGNLQPGSK.2	DVFSCNVGNLQPGSK	O00534	22776.5	Filtered	Filtered
LAALSASLAR.2	LAALSASLAR	O00541	765358	809556	770156
EALAFIIR.2	EALAFIIR	O00541	615720	565336	606502
LQLSLADFR.2	LQLSLADFR	O00541	512602	536061	494501
LAALEEQR.2	LAALEEQR	O00541	360359	363130	372182
YPTFIDALR.2	YPTFIDALR	O00541	339578	331323	338422
GSATNYITR.2	GSATNYITR	O00541	320795	321284	324935
SFGGEVSWDK.2	SFGGEVSWDK	O00541	241354	244097	231707
FLLHEPIVNK.3	FLLHEPIVNK	O00541	64212.9	56129.1	65603
FLLHEPIVNK.2	FLLHEPIVNK	O00541	57544.6	53440.3	60843.9
AGEGTYALDSESC[CAM]MEK.2	AGEGTYALDSESCMEK	O00541	106608	116225	117704
LEGQAQAEAK.2	LEGQAQAEAK	O00541	103822	114684	104714
LAQEEESEAKR.3	LAQEEESEAKR	O00541	71297.7	55775	52892.8
LAQEEESEAKR.2	LAQEEESEAKR	O00541	28199.4	32620.1	29324.7
LAQEEESEAK.2	LAQEEESEAK	O00541	42183.2	43572.8	43562.6
ITHQIVDRPGQQTSVIGR.3	ITHQIVDRPGQQTSVIGR	O00541	123360	115990	117997
ITHQIVDRPGQQTSVIGR.4	ITHQIVDRPGQQTSVIGR	O00541	Filtered	170732	Filtered
SLC[CAM]IGATYDVTDSR.2	SLCIGATYDVTDSR	O00541	Filtered	47884.4	113711
LLLPVAEYFSGVQLPPHLSPFVTEK.3	LLLPVAEYFSGVQLPPHLSPFVTEK	O00541	111515	53502	83849
DSTGHVGFIFK.2	DSTGHVGFIFK	O00560	44383.6	46680.7	44442
DSTGHVGFIFK.3	DSTGHVGFIFK	O00560	12463.8	Filtered	11447.5
ANVAVVSGAPLQGQLVAR.2	ANVAVVSGAPLQGQLVAR	O00560	131889	127258	114193
PSSINYMVAPVTGNDVGIR.2	PSSINYMVAPVTGNDVGIR	O00560	30314.8	38734.2	32879.7
SLMDHTIPEV.2	SLMDHTIPEV	O00560	Filtered	61499.1	Filtered
SIDNGIFVQLVQANSPASLVGLR.3	SIDNGIFVQLVQANSPASLVGLR	O00560	19068.8	12929.1	13557.2
VIQAQTAFSANPANPAILSEASAPIPHDGNLYPR.3	VIQAQTAFSANPANPAILSEASAPIPHDGNLYPR	O00560	Filtered	167931	Filtered
SQDHIPLAALPLLATSSSR.3	SQDHIPLAALPLLATSSSR	O00562	91501.7	93169.1	94834.2
RPENSLLEETLHFDHAVR.4	RPENSLLEETLHFDHAVR	O00566	272893	262010	244063
LSLAEIYEQEYIK.2	LSLAEIYEQEYIK	O00566	180067	145507	175078
TAEEENPEHVEIQK.3	TAEEENPEHVEIQK	O00566	33323.1	37080.3	32529.3
TAEEENPEHVEIQK.2	TAEEENPEHVEIQK	O00566	22216.1	24643.4	23494.4
LDALSNFHFIPKPPVPEIK.4	LDALSNFHFIPKPPVPEIK	O00566	184384	182957	178234
LDALSNFHFIPKPPVPEIK.3	LDALSNFHFIPKPPVPEIK	O00566	74388.8	71169.5	60982.1
ATGRPEC[CAM]FLTIQEGLASK.3	ATGRPECFLTIQEGLASK	O00566	95263.1	100594	106314
ATGRPEC[CAM]FLTIQEGLASK.2	ATGRPECFLTIQEGLASK	O00566	Filtered	Filtered	50320.2
LSFYETGEIPR.2	LSFYETGEIPR	O00567	1575302	1.4938e+06	1.62334e+06
IDC[CAM]FSEVPTSVFGEK.2	IDCFSEVPTSVFGEK	O00567	1.28221e+06	1.238e+06	1.1911e+06
LIAHAGSLTNLAK.3	LIAHAGSLTNLAK	O00567	575358	601417	584412
LIAHAGSLTNLAK.2	LIAHAGSLTNLAK	O00567	301045	308493	301938
YPASTVQILGAEK.2	YPASTVQILGAEK	O00567	772348	803522	778373
LAQFIGNR.2	LAQFIGNR	O00567	734016	767297	758336
M[Oxi]SQVAPSLSALIGEAVGAR.2	MSQVAPSLSALIGEAVGAR	O00567	236648	321004	225079
MSQVAPSLSALIGEAVGAR.2	MSQVAPSLSALIGEAVGAR	O00567	163993	223275	210549
M[Oxi]SQVAPSLSALIGEAVGAR.3	MSQVAPSLSALIGEAVGAR	O00567	139429	131969	129239
MSQVAPSLSALIGEAVGAR.3	MSQVAPSLSALIGEAVGAR	O00567	113488	115162	105994
LLLETHLPSK.2	LLLETHLPSK	O00567	372926	431445	391399
LLLETHLPSK.3	LLLETHLPSK	O00567	274007	291991	266149
IINDNATYC[CAM]R.2	IINDNATYCR	O00567	626906	625757	585975
AQLGLGHSYSR.3	AQLGLGHSYSR	O00567	379901	355438	353456
AQLGLGHSYSR.2	AQLGLGHSYSR	O00567	202994	209606	221175
EWYGYHFPELVK.3	EWYGYHFPELVK	O00567	528406	519947	505729
GLTDLSAC[CAM]K.2	GLTDLSACK	O00567	499317	505176	524079
YGLIFHSTFIGR.3	YGLIFHSTFIGR	O00567	253161	253808	231692
YGLIFHSTFIGR.2	YGLIFHSTFIGR	O00567	153913	151744	151157
LEELTMDGAK.2	LEELTMDGAK	O00567	316360	288716	327355
LSFYETGEIPRK.3	LSFYETGEIPRK	O00567	230686	237065	234067
LSFYETGEIPRK.2	LSFYETGEIPRK	O00567	59998.3	66051.8	63341.2
VREWYGYHFPELVK.3	VREWYGYHFPELVK	O00567	149381	157968	152149
VREWYGYHFPELVK.4	VREWYGYHFPELVK	O00567	55374.8	54187	57192.9
VLLGVGDPK.2	VLLGVGDPK	O00567	131874	134593	147811
ELNEDKLEK.2	ELNEDKLEK	O00567	91936.8	98992.5	94512.5
LVAFC[CAM]PFASSQVALENANAVSEGVVHEDLR.4	LVAFCPFASSQVALENANAVSEGVVHEDLR	O00567	54086.7	52107	47362.3
LVAFC[CAM]PFASSQVALENANAVSEGVVHEDLR.3	LVAFCPFASSQVALENANAVSEGVVHEDLR	O00567	40141.6	35154.1	42913.5
STPKEETVNDPEEAGHR.3	STPKEETVNDPEEAGHR	O00567	53849.2	55500.2	60221.3
STPKEETVNDPEEAGHR.4	STPKEETVNDPEEAGHR	O00567	Filtered	99327.3	Filtered
DINTFSMR.2	DINTFSMR	O00567	Filtered	64776	64082
VDNMIIQSISLLDQLDK.2	VDNMIIQSISLLDQLDK	O00567	6240.88	5793.59	5286.33
VDNMIIQSISLLDQLDK.3	VDNMIIQSISLLDQLDK	O00567	Filtered	2699.9	Filtered
EAMVQAEEAAAEITR.2	EAMVQAEEAAAEITR	O00567	389719	416871	403085
EETVNDPEEAGHR.2	EETVNDPEEAGHR	O00567	29891.5	Filtered	34412
VGNLGLATSFFNER.2	VGNLGLATSFFNER	O00571	3.91053e+06	3.92123e+06	3.61935e+06
VGNLGLATSFFNER.3	VGNLGLATSFFNER	O00571	135824	132084	129215
HVINFDLPSDIEEYVHR.3	HVINFDLPSDIEEYVHR	O00571	2.40251e+06	2.28478e+06	2.43966e+06
HVINFDLPSDIEEYVHR.4	HVINFDLPSDIEEYVHR	O00571	490832	456467	480296
HVINFDLPSDIEEYVHR.2	HVINFDLPSDIEEYVHR	O00571	136977	140944	150760
DLLDLLVEAK.2	DLLDLLVEAK	O00571	3.61734e+06	2524059	2.40483e+06
SFLLDLLNATGK.2	SFLLDLLNATGK	O00571	2.60194e+06	2.89539e+06	2.3756e+06
HAIPIIK.2	HAIPIIK	O00571	1.99336e+06	1.98956e+06	1.97866e+06
ELAVQIYEEAR.2	ELAVQIYEEAR	O00571	1.87365e+06	1.953e+06	1.87928e+06
IGLDFC[CAM]K.2	IGLDFCK	O00571	1.8252e+06	1.78956e+06	1.76101e+06
GC[CAM]HLLVATPGR.3	GCHLLVATPGR	O00571	1.01249e+06	998104	971997
GC[CAM]HLLVATPGR.2	GCHLLVATPGR	O00571	701115	765647	726283
SSFFSDR.2	SSFFSDR	O00571	1.57339e+06	1498994	1.51385e+06
VVWVEESDKR.3	VVWVEESDKR	O00571	969635	924954	980022
VVWVEESDKR.2	VVWVEESDKR	O00571	545990	545516	527449
VRPC[CAM]VVYGGADIGQQIR.3	VRPCVVYGGADIGQQIR	O00571	1304621	1.26247e+06	1.32801e+06
VRPC[CAM]VVYGGADIGQQIR.2	VRPCVVYGGADIGQQIR	O00571	76018.2	74050.8	68155.6
GLDISNVK.2	GLDISNVK	O00571	1.38404e+06	1.34008e+06	1.3442e+06
DREEALHQFR.3	DREEALHQFR	O00571	1.16344e+06	1.18713e+06	1.20629e+06
DREEALHQFR.2	DREEALHQFR	O00571	105776	109787	118319
YLVLDEADR.2	YLVLDEADR	O00571	1.12701e+06	1.09783e+06	1.12625e+06
EIQMLAR.2	EIQMLAR	O00571	1053950	1.02299e+06	1.05199e+06
LEQELFSGGNTGINFEK.2	LEQELFSGGNTGINFEK	O00571	761284	913902	898674
LEQELFSGGNTGINFEK.3	LEQELFSGGNTGINFEK	O00571	145597	62183.3	171712
DKDAYSSFGSR.2	DKDAYSSFGSR	O00571	708323	730661	695240
SDYDGIGSR.2	SDYDGIGSR	O00571	699552	711379	715213
KGADSLEDFLYHEGYAC[CAM]TSIHGDR.4	KGADSLEDFLYHEGYACTSIHGDR	O00571	358818	358574	340094
KGADSLEDFLYHEGYAC[CAM]TSIHGDR.5	KGADSLEDFLYHEGYACTSIHGDR	O00571	79242.9	94769.9	89427.5
KGADSLEDFLYHEGYAC[CAM]TSIHGDR.3	KGADSLEDFLYHEGYACTSIHGDR	O00571	83372.5	82566.2	88685.1
VGSTSENITQK.2	VGSTSENITQK	O00571	406307	449856	435519
DSLTLVFVETK.2	DSLTLVFVETK	O00571	549499	303781	438554
ELAVQIYEEARK.3	ELAVQIYEEARK	O00571	179050	174084	186658
DAYSSFGSR.2	DAYSSFGSR	O00571	144969	135906	136480
DSSGWSSSK.2	DSSGWSSSK	O00571	122515	128327	156836
GFYDKDSSGWSSSK.2	GFYDKDSSGWSSSK	O00571	59236.5	62764.7	66970.1
SGKSPILVATAVAAR.3	SGKSPILVATAVAAR	O00571	54203.3	47114.4	49123.3
GRSDYDGIGSR.2	GRSDYDGIGSR	O00571	31561.7	34059.9	38417.1
NINITKDLLDLLVEAK.3	NINITKDLLDLLVEAK	O00571	4802.87	3902.6	3902.21
DLMAC[CAM]AQTGSGK.2	DLMACAQTGSGK	O00571	381662	382073	367069
DLM[Oxi]AC[CAM]AQTGSGK.2	DLMACAQTGSGK	O00571	25766.3	Filtered	25503.4
MLDMGFEPQIR.2	MLDMGFEPQIR	O00571	1854126	1.87754e+06	1.92552e+06
M[Oxi]LDMGFEPQIR.2	MLDMGFEPQIR	O00571	584185	544113	531563
MLDM[Oxi]GFEPQIR.2	MLDMGFEPQIR	O00571	147621	144301	149965
TAAFLLPILSQIYSDGPGEALR.3	TAAFLLPILSQIYSDGPGEALR	O00571	812968	754785	887778
TAAFLLPILSQIYSDGPGEALR.2	TAAFLLPILSQIYSDGPGEALR	O00571	300434	316441	359272
GADSLEDFLYHEGYAC[CAM]TSIHGDR.4	GADSLEDFLYHEGYACTSIHGDR	O00571	82019.1	90749.4	98050.8
GADSLEDFLYHEGYAC[CAM]TSIHGDR.3	GADSLEDFLYHEGYACTSIHGDR	O00571	Filtered	Filtered	13849.4
SPILVATAVAAR.2	SPILVATAVAAR	O00571	7653420	7593079	7.83166e+06
HTMMFSATFPK.2	HTMMFSATFPK	O00571	50133	49799.7	50559.4
HTMMFSATFPK.3	HTMMFSATFPK	O00571	13804.4	13022.7	Filtered
DFLDEYIFLAVGR.2	DFLDEYIFLAVGR	O00571	51326	48106.9	47275.3
YTRPTPVQK.3	YTRPTPVQK	O00571	Filtered	Filtered	343005
LVDMM[Oxi]ER.2	LVDMMER	O00571	Filtered	28545.4	Filtered
ELDLNSVLLK.2	ELDLNSVLLK	O00584	78320.8	83261.9	79844.5
VYGVIPK.2	VYGVIPK	O00584	65783	59398.2	69884.9
LGIKPSINYYQVADFK.3	LGIKPSINYYQVADFK	O00584	21870.3	22921.4	20959.7
SWPFNLEEIKDLLPEMR.3	SWPFNLEEIKDLLPEMR	O00584	5664.95	Filtered	Filtered
HGTC[CAM]AAQVDALNSQK.2	HGTCAAQVDALNSQK	O00584	Filtered	2497.45	Filtered
LASVPGSQTVVVK.2	LASVPGSQTVVVK	O00592	1.29151e+06	1.18099e+06	1.34339e+06
LISLIC[CAM]R.2	LISLICR	O00592	1.13671e+06	1148939	1158070
ATFNPAQDK.2	ATFNPAQDK	O00592	621892	636696	625638
LGDQGPPEEAEDR.2	LGDQGPPEEAEDR	O00592	112788	134404	129102
TPTLYLDFK.2	TPTLYLDFK	O00625	664725	665469	693051
NLDPFLLFDEFK.2	NLDPFLLFDEFK	O00625	431593	430040	387299
MVEPQYQELK.2	MVEPQYQELK	O00625	236139	226466	213248
GGRPGGFPDHPHR.3	GGRPGGFPDHPHR	O00625	206626	200454	216015
SHFVLIAGEPLREPVIQHGPFVMNTNEEISQAILDFR.5	SHFVLIAGEPLREPVIQHGPFVMNTNEEISQAILDFR	O00625	73703.4	72629.4	80118.9
MNPGDLQWMTAGR.2	MNPGDLQWMTAGR	O00625	157618	161046	170791
GFETVSYLLEGGSMAHEDFC[CAM]GHTGK.4	GFETVSYLLEGGSMAHEDFCGHTGK	O00625	59036.2	51500.8	54626.9
GILHAEMPC[CAM]SEEPAHGLQLWVNLR.4	GILHAEMPCSEEPAHGLQLWVNLR	O00625	57249	49846.3	Filtered
GILHAEMPC[CAM]SEEPAHGLQLWVNLR.3	GILHAEMPCSEEPAHGLQLWVNLR	O00625	42045.4	Filtered	Filtered
SGILPILVHC[CAM]LER.3	SGILPILVHCLER	O00629	850044	898460	924743
SGILPILVHC[CAM]LER.2	SGILPILVHCLER	O00629	294867	346517	348491
IEQLQNHENEDIYK.3	IEQLQNHENEDIYK	O00629	48891.2	50259.1	47718.7
IEQLQNHENEDIYK.2	IEQLQNHENEDIYK	O00629	24929.3	26945.4	26549
LLHSPHQNVC[CAM]EQAVWALGNIIGDGPQC[CAM]R.4	LLHSPHQNVCEQAVWALGNIIGDGPQCR	O00629	175928	203916	215997
NVTWVMVNLC[CAM]R.2	NVTWVMVNLCR	O00629	142997	132003	129516
KDQVAYLIQQNVIPPFC[CAM]NLLTVK.3	KDQVAYLIQQNVIPPFCNLLTVK	O00629	51827.8	77982.3	65293
DQVAYLIQQNVIPPFC[CAM]NLLTVK.3	DQVAYLIQQNVIPPFCNLLTVK	O00629	32176.1	28914.1	27397.1
AVGNIVTGTDEQTQVVLNC[CAM]DALSHFPALLTHPK.4	AVGNIVTGTDEQTQVVLNCDALSHFPALLTHPK	O00629	53429	53738.9	46564
SGVFNVSELVR.2	SGVFNVSELVR	O00712	239285	276580	265306
IYDITNVLEGIHLIK.3	IYDITNVLEGIHLIK	O00716	13449.1	12123.3	11691
APLDLDKYVEIAR.3	APLDLDKYVEIAR	O00743	233383	270101	271794
GAGWLFGAK.2	GAGWLFGAK	O00743	174128	179889	176823
APLDLDK.2	APLDLDK	O00743	379670	Filtered	402793
VTNEFVHINNLK.2	VTNEFVHINNLK	O00743	11276.7	13494.1	13250.3
VTNEFVHINNLK.3	VTNEFVHINNLK	O00743	Filtered	Filtered	217203
LVTVWSAPNYC[CAM]YR.2	LVTVWSAPNYCYR	O00743	121469	112826	110104
AHQLVHEGYK.2	AHQLVHEGYK	O00743	Filtered	Filtered	7965.18
DLFSTFTITR.2	DLFSTFTITR	O00754	82169.3	80842	77462.3
HLVLLDTAQAAAAGHR.3	HLVLLDTAQAAAAGHR	O00754	55523.8	58421.3	56748
LQETTLVANQLR.2	LQETTLVANQLR	O00754	Filtered	34683.7	Filtered
HLELEWSVGPIPVGDTWGK.3	HLELEWSVGPIPVGDTWGK	O00754	Filtered	26073.2	Filtered
DLPPSVHLLTLASWGPEMVLLR.3	DLPPSVHLLTLASWGPEMVLLR	O00754	Filtered	Filtered	4964.98
GISAFPESDNLFK.2	GISAFPESDNLFK	O00762	307419	297407	277689
WSALYDVR.2	WSALYDVR	O00762	233835	233983	227759
WVGTIHGAAGTVYEDLR.3	WVGTIHGAAGTVYEDLR	O00762	125805	131004	115211
WVGTIHGAAGTVYEDLR.2	WVGTIHGAAGTVYEDLR	O00762	34862.3	44653.9	38260.3
DPAATSVAAAR.2	DPAATSVAAAR	O00762	123239	121583	113505
LSLEFPSGYPYNAPTVK.2	LSLEFPSGYPYNAPTVK	O00762	157361	153617	172977
FLTPC[CAM]YHPNVDTQGNIC[CAM]LDILK.3	FLTPCYHPNVDTQGNICLDILK	O00762	32263.7	39173.9	39332.2
KYLQETYSK.2	KYLQETYSK	O00762	Filtered	Filtered	162659
TILLSIQSLLGEPNIDSPLNTHAAELWK.3	TILLSIQSLLGEPNIDSPLNTHAAELWK	O00762	25202.8	Filtered	21297.6
TVSTLHHVLQR.3	TVSTLHHVLQR	O00764	386534	385744	384590
TVSTLHHVLQR.2	TVSTLHHVLQR	O00764	81545.1	88998.8	77452.8
VLSIQSHVIR.3	VLSIQSHVIR	O00764	230782	216411	217066
VLSIQSHVIR.2	VLSIQSHVIR	O00764	188551	177504	185885
YDYVLTGYTR.2	YDYVLTGYTR	O00764	356101	339197	369394
NPAGSVVMER.2	NPAGSVVMER	O00764	189931	193782	209892
VVPLADIITPNQFEAELLSGRK.3	VVPLADIITPNQFEAELLSGRK	O00764	19531.9	26372.6	22254.2
VVPLADIITPNQFEAELLSGRK.4	VVPLADIITPNQFEAELLSGRK	O00764	7603.87	7948.04	6817.89
DKSFLAM[Oxi]VVDIVQELK.3	DKSFLAMVVDIVQELK	O00764	1755.72	2659.48	3178.03
KIHSQEEALR.2	KIHSQEEALR	O00764	61483.4	59958.6	60112.8
KIHSQEEALR.3	KIHSQEEALR	O00764	92644.1	74065.8	Filtered
VVPLADIITPNQFEAELLSGR.3	VVPLADIITPNQFEAELLSGR	O00764	313721	300353	309990
VVPLADIITPNQFEAELLSGR.2	VVPLADIITPNQFEAELLSGR	O00764	145187	126896	131393
AQAGEGVRPSPMQLELR.3	AQAGEGVRPSPMQLELR	O00764	329205	310971	325529
GQVLNSDELQELYEGLR.2	GQVLNSDELQELYEGLR	O00764	151927	183655	171239
IHSQEEALR.2	IHSQEEALR	O00764	97651.1	120574	112228
LNNMNKYDYVLTGYTR.3	LNNMNKYDYVLTGYTR	O00764	22155.4	20065.7	18367.7
LVYVC[CAM]DPVLGDK.2	LVYVCDPVLGDK	O00764	51380.3	Filtered	Filtered
LVYVC[CAM]DPVLGDKWDGEGSMYVPEDLLPVYK.3	LVYVCDPVLGDKWDGEGSMYVPEDLLPVYK	O00764	Filtered	24264.8	Filtered
GSTLDLSDLEAEK.2	GSTLDLSDLEAEK	O00767	886094	952484	995530
PAHLLQDDISSSYTTTTTITAPPSR.3	PAHLLQDDISSSYTTTTTITAPPSR	O00767	507120	502982	485353
FSETHADPHNSR.3	FSETHADPHNSR	O00767	Filtered	Filtered	28168.4
LVLETLSK.2	LVLETLSK	O14497	71353.9	76752	66400
VQEFDSGLLHWR.3	VQEFDSGLLHWR	O14497	34870.6	35221.7	32805.1
EC[CAM]LAETER.2	ECLAETER	O14519	134022	134473	136587
YAELLAIIEELGK.2	YAELLAIIEELGK	O14519	50304.7	59791.1	54228.9
AVAMLWK.2	AVAMLWK	O14521	269670	266305	258542
AASLHWTSER.2	AASLHWTSER	O14521	34163.1	37635.1	36321.6
AASLHWTSER.3	AASLHWTSER	O14521	Filtered	88089.4	Filtered
LLTEEEYR.2	LLTEEEYR	O14524	71093	65846.3	73496.1
VIPTLALLK.2	VIPTLALLK	O14530	265458	278451	272280
APFLC[CAM]ER.2	APFLCER	O14530	132255	132558	143087
HLAILSK.2	HLAILSK	O14530	63680.8	60480.7	70434.7
ESENVVC[CAM]HFYR.3	ESENVVCHFYR	O14530	45809.3	52018.3	46262.8
VLEHQLLQTTK.2	VLEHQLLQTTK	O14530	8839.5	9631.26	10152.5
TELC[CAM]GNC[CAM]GR.2	TELCGNCGR	O14545	46536.5	49618.3	45856.4
LSNSDSQDIQGR.2	LSNSDSQDIQGR	O14545	19862.4	18143.2	18156.6
AFESDVFHNR.3	AFESDVFHNR	O14545	130912	131884	141746
AFESDVFHNR.2	AFESDVFHNR	O14545	Filtered	161813	173474
AVC[CAM]EADQSHGGPR.3	AVCEADQSHGGPR	O14545	44319.9	39054.1	41809.2
AVC[CAM]EADQSHGGPR.2	AVCEADQSHGGPR	O14545	5690.06	Filtered	5259.15
STSGPRPGC[CAM]QPSSPC[CAM]VPK.3	STSGPRPGCQPSSPCVPK	O14545	34932.8	30271.8	Filtered
KHEETEC[CAM]PLR.2	KHEETECPLR	O14545	22910.3	Filtered	25111
KHEETEC[CAM]PLR.3	KHEETECPLR	O14545	Filtered	66113.3	Filtered
EIPVFNFTIHEIHC[CAM]QR.4	EIPVFNFTIHEIHCQR	O14545	29238	Filtered	30763.7
GLPDQMLYR.2	GLPDQMLYR	O14548	146978	140634	144985
LTSDSTVYDYAGK.2	LTSDSTVYDYAGK	O14548	109672	112299	111650
LMC[CAM]PQEIVDYIADKKDVYE.3	LMCPQEIVDYIADKKDVYE	O14561	41083.3	26975.7	39552.9
LYDKIDPEK.2	LYDKIDPEK	O14561	186353	205378	189437
LYDKIDPEK.3	LYDKIDPEK	O14561	39953.2	43212.6	Filtered
LMC[CAM]PQEIVDYIADKK.3	LMCPQEIVDYIADKK	O14561	763007	739996	807717
LMC[CAM]PQEIVDYIADKK.2	LMCPQEIVDYIADKK	O14561	72928	84612.9	86453.8
LSVNSHFMK.2	LSVNSHFMK	O14561	428279	400272	412275
LSVNSHFM[Oxi]K.2	LSVNSHFMK	O14561	Filtered	48413.7	Filtered
LMC[CAM]PQEIVDYIADK.2	LMCPQEIVDYIADK	O14561	323789	340780	333709
LPTVPLSGMYNK.2	LPTVPLSGMYNK	O14562	354272	336335	345771
LEQDQLWIGTK.2	LEQDQLWIGTK	O14562	132774	138533	136315
GKPEDVMPSVK.2	GKPEDVMPSVK	O14562	142628	134561	133143
FPLDSTGSELK.2	FPLDSTGSELK	O14562	Filtered	434258	Filtered
IMVVGSTINDVLAVNTPK.2	IMVVGSTINDVLAVNTPK	O14562	24329.9	28489.6	26662.2
AEILALQQALK.2	AEILALQQALK	O14578	44045.1	37590.5	35213.9
NPLDAGAAEPIASR.2	NPLDAGAAEPIASR	O14578	45822.3	Filtered	49794.4
TLYLLAPSFPDK.2	TLYLLAPSFPDK	O14578	29879.4	30942.9	Filtered
DSIVAELDR.2	DSIVAELDR	O14579	750362	817470	799035
KFGVVLDEIKPSSAPELQAVR.4	KFGVVLDEIKPSSAPELQAVR	O14579	93674.3	96125.4	100763
KFGVVLDEIKPSSAPELQAVR.3	KFGVVLDEIKPSSAPELQAVR	O14579	89452.1	92387.2	93608.1
LQDAYYIFQEMADK.2	LQDAYYIFQEMADK	O14579	141588	141638	146763
LQDAYYIFQEMADK.3	LQDAYYIFQEMADK	O14579	17445.6	16605.1	14760.2
DSIVAELDREMSR.3	DSIVAELDREMSR	O14579	20620	23812.6	23750.1
ALHQGDSLEC[CAM]TAMTVQILLK.3	ALHQGDSLECTAMTVQILLK	O14579	20552.2	23944.9	21455.3
MFADYLAHESR.3	MFADYLAHESR	O14579	207849	205967	223241
MFADYLAHESR.2	MFADYLAHESR	O14579	123789	106401	112952
M[Oxi]FADYLAHESR.3	MFADYLAHESR	O14579	Filtered	Filtered	138112
APPAPGPASGGSGEVDELFDVK.2	APPAPGPASGGSGEVDELFDVK	O14579	76942	71129.4	83490.9
WEAAEGLLQEALDK.2	WEAAEGLLQEALDK	O14579	68149.2	74643	68817.4
NAFYIGSYQQC[CAM]INEAQR.2	NAFYIGSYQQCINEAQR	O14579	67123.7	61796.7	70796.6
FGVVLDEIKPSSAPELQAVR.3	FGVVLDEIKPSSAPELQAVR	O14579	260817	288995	264412
DSGYPETLVNLIVLSQHLGKPPEVTNR.4	DSGYPETLVNLIVLSQHLGKPPEVTNR	O14579	Filtered	10769.7	10579.8
ALDLLYGMVSK.2	ALDLLYGMVSK	O14617	142543	157300	151842
LFGALTPLEPR.2	LFGALTPLEPR	O14617	135447	134066	128196
ASC[CAM]ILQLVK.2	ASCILQLVK	O14617	76592.1	70764.8	76138.8
DVPVAEEVSALFAGELNPVAPK.3	DVPVAEEVSALFAGELNPVAPK	O14617	31190.7	25074.7	27184
DVPVAEEVSALFAGELNPVAPK.2	DVPVAEEVSALFAGELNPVAPK	O14617	13373	14432.4	12977.2
NYLSLAPLFFK.2	NYLSLAPLFFK	O14617	Filtered	248415	212975
HRPSEADEEELAR.3	HRPSEADEEELAR	O14617	47292	58329.8	60648.3
HRPSEADEEELAR.2	HRPSEADEEELAR	O14617	Filtered	Filtered	6575.27
GTLSFIAK.2	GTLSFIAK	O14617	Filtered	83457.8	85247.3
LYASILQQK.2	LYASILQQK	O14617	42701.4	47497.5	Filtered
AVFHEEEQR.2	AVFHEEEQR	O14617	29794.8	32888.6	31363.3
NLQDLVR.2	NLQDLVR	O14617	Filtered	69571.8	Filtered
ALDIDLDKPLADSEKLPIQK.4	ALDIDLDKPLADSEKLPIQK	O14617	Filtered	12401.1	18006.2
MSFQNLLAK.2	MSFQNLLAK	O14617	4478.59	Filtered	Filtered
VTTLPGHIQAVYVQNVVK.3	VTTLPGHIQAVYVQNVVK	O14617	20052.1	Filtered	Filtered
DLANDIMTLMSHTKPYIR.4	DLANDIMTLMSHTKPYIR	O14617	4158.18	5984	5643.7
VWDVIGR.2	VWDVIGR	O14618	280108	285315	276759
FLQLTPER.2	FLQLTPER	O14618	232013	234448	72240.2
SAGLFQNPK.2	SAGLFQNPK	O14618	156112	159996	157862
LAC[CAM]GIIAR.2	LACGIIAR	O14618	299210	290448	Filtered
ESAQPPAHL.2	ESAQPPAHL	O14618	141372	Filtered	Filtered
HLAPEVFR.2	HLAPEVFR	O14639	275933	253573	276559
HSYTPTTSR.2	HSYTPTTSR	O14639	46678.7	36694.7	40802.3
LNSGLGQLILK.2	LNSGLGQLILK	O14639	26314.5	33922.7	33889.8
YDSPINSASHIPSSK.2	YDSPINSASHIPSSK	O14639	29838.4	35474.7	Filtered
MVLDHLVIQR.3	MVLDHLVIQR	O14646	2.08226e+06	1.9647e+06	2.4026e+06
VLIFSQMVR.2	VLIFSQMVR	O14646	129344	133065	133525
FTEFDAR.2	FTEFDAR	O14646	122972	125317	117956
GSVEEDILER.2	GSVEEDILER	O14646	73101.2	85133	83293.4
MLDILAEYLK.2	MLDILAEYLK	O14646	56969.6	51968.1	49756.1
NLWIFVSK.2	NLWIFVSK	O14646	42307.2	43692.1	38093.9
TVLHTGSAPSSSTPFNKEELSAILK.4	TVLHTGSAPSSSTPFNKEELSAILK	O14646	31592.8	33441.1	31384.9
SSPSILAVQR.2	SSPSILAVQR	O14646	90938.6	94598.5	Filtered
LLITGTPLQNSLK.2	LLITGTPLQNSLK	O14646	21824.2	23689	Filtered
AFLGGLNWAFIGVDEAHR.3	AFLGGLNWAFIGVDEAHR	O14646	Filtered	Filtered	8739.41
VLEPFLLR.2	VLEPFLLR	O14647	177096	176395	164850
DYQLEGLNWLAHSWC[CAM]K.3	DYQLEGLNWLAHSWCK	O14647	12989.3	11716.9	14546.7
KQPAYLGGENLELR.3	KQPAYLGGENLELR	O14647	Filtered	Filtered	51671.1
ITDVALDFWR.2	ITDVALDFWR	O14656	37210.7	42931.9	41187.4
NLIDYFVPFLPLEYK.2	NLIDYFVPFLPLEYK	O14656	11168.6	9825.79	8515.83
GSAIDEDIVTR.2	GSAIDEDIVTR	O14657	127966	127929	141088
TALDFWR.2	TALDFWR	O14657	70472.9	69649.6	67570.5
DLEPVLSVGVFNNK.2	DLEPVLSVGVFNNK	O14657	16931.1	14069.2	Filtered
LFGQHLATEVIFK.3	LFGQHLATEVIFK	O14657	16705.2	16323.8	17796.8
VAEEMTFFPR.2	VAEEMTFFPR	O14657	Filtered	17146.8	Filtered
LTDAFLLLR.2	LTDAFLLLR	O14662	130682	134539	126661
IDYNVEQSC[CAM]IK.2	IDYNVEQSCIK	O14662	15649	16432.6	17318.1
HLNRPTLDDSSEEEHAIEITTQEITQLFHR.5	HLNRPTLDDSSEEEHAIEITTQEITQLFHR	O14662	26388.9	26688.7	23690.9
GGTFYVEPAER.2	GGTFYVEPAER	O14672	97437.8	104636	98976.1
GYC[CAM]DVFMR.2	GYCDVFMR	O14672	44635.6	49378.8	46925.3
TITLQPGSPC[CAM]NDFR.2	TITLQPGSPCNDFR	O14672	91419.8	Filtered	99477.1
YGPQGGC[CAM]ADHSVFER.3	YGPQGGCADHSVFER	O14672	31992.7	Filtered	Filtered
AIDTIYQTTDFSGIR.2	AIDTIYQTTDFSGIR	O14672	81954.3	Filtered	Filtered
EAVIAQISSHVK.2	EAVIAQISSHVK	O14672	Filtered	31804.8	Filtered
HYEGLSYNVDSLHQK.3	HYEGLSYNVDSLHQK	O14672	Filtered	Filtered	22925.7
HGGPQYC[CAM]R.2	HGGPQYCR	O14684	226891	228363	216149
SQLDILSLLK.2	SQLDILSLLK	O14686	10275.8	10262.8	9391.82
GSPLVVSLIGALLR.2	GSPLVVSLIGALLR	O14727	15218	18172.4	18176.3
LWDATSANER.2	LWDATSANER	O14727	Filtered	Filtered	28001.4
IWSFDLLLPLHELR.3	IWSFDLLLPLHELR	O14727	Filtered	Filtered	13485.7
ALVLTEIGPK.2	ALVLTEIGPK	O14732	1.27367e+06	1.28108e+06	1.30076e+06
FIAEEAAASGAK.2	FIAEEAAASGAK	O14732	1.10004e+06	1.11782e+06	1.06735e+06
LFLSNMER.2	LFLSNMER	O14732	398852	384054	395558
VSGETDLSK.2	VSGETDLSK	O14732	411279	Filtered	520043
C[CAM]VLTHSPTWIIDPIDGTC[CAM]NFVHR.4	CVLTHSPTWIIDPIDGTCNFVHR	O14732	41993.9	36241.4	39510.2
SAGC[CAM]AAYMAPER.2	SAGCAAYMAPER	O14733	17230.7	Filtered	17562.4
DVKPSNILLDER.2	DVKPSNILLDER	O14733	Filtered	51242.6	Filtered
HMLGLPSTLFTPR.3	HMLGLPSTLFTPR	O14733	10283.3	15673	Filtered
LFGGQIVGQALVAAAK.2	LFGGQIVGQALVAAAK	O14734	27577.9	25667.8	26929.8
MIDLSGNPVLR.2	MIDLSGNPVLR	O14735	267675	266402	263139
NMAALDAADR.2	NMAALDAADR	O14735	133526	129166	140136
SLISVIHLITAAR.3	SLISVIHLITAAR	O14735	87030	74778.5	73920.1
SLISVIHLITAAR.2	SLISVIHLITAAR	O14735	35845.2	29992.4	27779.8
MGLWVTAPIALLK.2	MGLWVTAPIALLK	O14735	35766	34570.4	35097.9
FGAMLDMLTDR.2	FGAMLDMLTDR	O14735	25554.4	Filtered	29351
LSNLALVKPEK.3	LSNLALVKPEK	O14737	646544	708565	686483
LSNLALVKPEK.2	LSNLALVKPEK	O14737	266288	284354	295276
VSEQGLIEILK.2	VSEQGLIEILK	O14737	742464	709550	759705
LAELQAK.2	LAELQAK	O14737	681729	680974	644125
YGQLSEK.2	YGQLSEK	O14737	396864	392289	364587
VSEQGLIEILKK.3	VSEQGLIEILKK	O14737	117216	107453	115114
VSEQGLIEILKK.2	VSEQGLIEILKK	O14737	24475.9	24286.7	25045.4
NSILAQVLDQSAR.2	NSILAQVLDQSAR	O14737	1.20342e+06	1.39899e+06	1.38629e+06
HGDPGDAAQQEAK.2	HGDPGDAAQQEAK	O14737	64158.8	59534.8	56831.4
AVENYLIQMAR.2	AVENYLIQMAR	O14737	1.12045e+06	1.15047e+06	1.16759e+06
GPLVNASLR.2	GPLVNASLR	O14744	1.10834e+06	1.1065e+06	1.10004e+06
WLGEPIK.2	WLGEPIK	O14744	699283	717887	715673
LSPWIRPDSK.3	LSPWIRPDSK	O14744	363791	351201	331206
LSPWIRPDSK.2	LSPWIRPDSK	O14744	256982	248269	277828
DWNTLIVGK.2	DWNTLIVGK	O14744	357738	351093	351847
EFIQEPAK.2	EFIQEPAK	O14744	311486	295300	307137
DLNC[CAM]VPEIADTLGAVAK.2	DLNCVPEIADTLGAVAK	O14744	185583	172190	181544
DLNC[CAM]VPEIADTLGAVAK.3	DLNCVPEIADTLGAVAK	O14744	73178.1	70072.3	69803.8
YSQYQQAIYK.2	YSQYQQAIYK	O14744	191252	188607	187374
AAILPTSIFLTNKK.3	AAILPTSIFLTNKK	O14744	167515	181656	156360
VPEEEKDTNVQVLMVLGAGR.3	VPEEEKDTNVQVLMVLGAGR	O14744	102874	108559	103522
SDLLLSGR.2	SDLLLSGR	O14744	1.02336e+06	988306	Filtered
VPLVAPEDLR.2	VPLVAPEDLR	O14744	1.21419e+06	1.23175e+06	1.23655e+06
AAILPTSIFLTNK.2	AAILPTSIFLTNK	O14744	803389	879045	882973
IAVALEIGADLPSNHVIDR.3	IAVALEIGADLPSNHVIDR	O14744	99938.8	85252.9	98677.1
DDGVSIPGEYTSFLAPISSSK.2	DDGVSIPGEYTSFLAPISSSK	O14744	87798.3	83297.5	91584.8
DDIIENAPTTHTEEYSGEEK.3	DDIIENAPTTHTEEYSGEEK	O14744	57336.2	56317.9	52776.6
EKDRDPEAQFEMPYVVR.3	EKDRDPEAQFEMPYVVR	O14744	65873.1	54532.6	68297.5
LHNFHQLSAPQPC[CAM]FTFSHPNR.4	LHNFHQLSAPQPCFTFSHPNR	O14744	Filtered	Filtered	12505.2
DRDPEAQFEMPYVVR.3	DRDPEAQFEMPYVVR	O14744	Filtered	24650.3	Filtered
LVEPGSPAEK.2	LVEPGSPAEK	O14745	490692	446686	467716
SVDPDSPAEASGLR.2	SVDPDSPAEASGLR	O14745	158937	158199	167786
LVEVNGENVEK.2	LVEVNGENVEK	O14745	139869	127711	141842
IVEVNGVC[CAM]MEGK.2	IVEVNGVCMEGK	O14745	69123.9	73495.2	63294.3
LLVVDRETDEFFKK.4	LLVVDRETDEFFKK	O14745	12450.8	12254.2	10635.8
KNELFSNL.2	KNELFSNL	O14745	Filtered	263507	252251
EALAEAALESPR.2	EALAEAALESPR	O14745	Filtered	94184.7	86298.7
GPSGYGFNLHSDK.3	GPSGYGFNLHSDK	O14745	42154.1	37181.4	31669.9
GPSGYGFNLHSDK.2	GPSGYGFNLHSDK	O14745	Filtered	Filtered	42949.3
LLVVDRETDEFFK.3	LLVVDRETDEFFK	O14745	26749.2	25896.9	Filtered
LLVVDPETDEQLQK.2	LLVVDPETDEQLQK	O14745	266658	234911	241022
RAPQMDWSK.2	RAPQMDWSK	O14745	57112.2	64149.6	75837.5
EALAEAALESPRPALVR.3	EALAEAALESPRPALVR	O14745	821928	828895	809956
ETDEFFKK.2	ETDEFFKK	O14745	Filtered	Filtered	154317
ETHQQVVSR.2	ETHQQVVSR	O14745	Filtered	33691.2	Filtered
LVEVNGENVEKETHQQVVSR.3	LVEVNGENVEKETHQQVVSR	O14745	Filtered	37672.9	Filtered
ISDFGLATVFR.2	ISDFGLATVFR	O14757	28742.4	33003.8	35993.1
IDSAPLALLHK.3	IDSAPLALLHK	O14757	22267.7	Filtered	23309.6
VTEEAVAVK.2	VTEEAVAVK	O14757	Filtered	Filtered	26753.3
DASVHTLLDALETLGER.3	DASVHTLLDALETLGER	O14763	81273	85181	83351.5
YGQDYSTHWNDLLFC[CAM]LR.3	YGQDYSTHWNDLLFCLR	O14763	29457.9	29147.4	30869.5
LLVPANEGDPTETLR.2	LLVPANEGDPTETLR	O14763	Filtered	Filtered	295183
IFTALPLGNPIYQMLELK.2	IFTALPLGNPIYQMLELK	O14772	13562.9	13672.1	13854.5
LFGGNFAHQASVAR.3	LFGGNFAHQASVAR	O14773	429803	436126	430444
LFGGNFAHQASVAR.2	LFGGNFAHQASVAR	O14773	84988.8	93753.3	96961.7
AYPDVAALSDGYWVVSNR.2	AYPDVAALSDGYWVVSNR	O14773	309415	339292	308232
AYPDVAALSDGYWVVSNR.3	AYPDVAALSDGYWVVSNR	O14773	159859	156807	146391
PSYQEEAVTK.2	PSYQEEAVTK	O14773	141754	144040	143069
VNTELMK.2	VNTELMK	O14773	141942	137284	134748
VPIPWVSGTSASTPVFGGILSLINEHR.3	VPIPWVSGTSASTPVFGGILSLINEHR	O14773	70717.4	70951.4	69204.8
VPIPWVSGTSASTPVFGGILSLINEHR.4	VPIPWVSGTSASTPVFGGILSLINEHR	O14773	15890.1	15820.8	13529.1
ILSGRPPLGFLNPR.3	ILSGRPPLGFLNPR	O14773	848762	880498	843374
LYQQHGAGLFDVTR.3	LYQQHGAGLFDVTR	O14773	233233	242023	242419
VFFYNPTTR.2	VFFYNPTTR	O14776	1519724	1.45764e+06	1.4747e+06
YLVLDC[CAM]VPEER.2	YLVLDCVPEER	O14776	1.02711e+06	1.00422e+06	906584
TYYYNNR.2	TYYYNNR	O14776	908943	933469	948065
EALFNEFVAAAR.2	EALFNEFVAAAR	O14776	942453	913625	927684
ATFSEFAAK.2	ATFSEFAAK	O14776	713849	698364	721317
ALLSDMVR.2	ALLSDMVR	O14776	686114	683656	690156
YLLLNPK.2	YLLLNPK	O14776	630950	619959	611769
WESGSLLER.2	WESGSLLER	O14776	592725	606368	602172
GVSAFSTWEK.2	GVSAFSTWEK	O14776	535975	510768	525665
LIVAYVDDLDRR.3	LIVAYVDDLDRR	O14776	392178	380065	361586
TLESTWEKPQELK.3	TLESTWEKPQELK	O14776	244386	247751	236231
TLESTWEKPQELK.2	TLESTWEKPQELK	O14776	125759	122534	125161
LSMWDRPDDLIGR.3	LSMWDRPDDLIGR	O14776	327392	335210	338299
LFNEHIEALTK.2	LFNEHIEALTK	O14776	195947	196032	203561
LFNEHIEALTK.3	LFNEHIEALTK	O14776	133249	121784	124876
SSDVSWSDTR.2	SSDVSWSDTR	O14776	275896	285917	268108
LIVAYVDDLDR.2	LIVAYVDDLDR	O14776	189600	191525	192190
HPTPTMLSIQK.2	HPTPTMLSIQK	O14776	52751.4	53513.9	55136.5
LIQESDQHLKDVEK.3	LIQESDQHLKDVEK	O14776	11972.4	12090.1	10517.7
ESAWTKPDGVK.2	ESAWTKPDGVK	O14776	46522.8	52230.1	49145.8
ESAWTKPDGVK.3	ESAWTKPDGVK	O14776	273693	279566	Filtered
SDFFELLSNHHLDSQSR.3	SDFFELLSNHHLDSQSR	O14776	246604	246160	262552
SDFFELLSNHHLDSQSR.4	SDFFELLSNHHLDSQSR	O14776	97253.9	95490.7	100805
KQVFDQYVK.2	KQVFDQYVK	O14776	Filtered	107162	103008
SSDVSWSDTRR.3	SSDVSWSDTRR	O14776	76430.3	Filtered	74575.1
GPPPPPTASEPTR.2	GPPPPPTASEPTR	O14776	515527	517159	512051
AKPVATAPIPGTPWC[CAM]VVWTGDER.3	AKPVATAPIPGTPWCVVWTGDER	O14776	417441	402406	390364
GPPPPPTASEPTRR.3	GPPPPPTASEPTRR	O14776	199028	172628	172584
IKSDFFELLSNHHLDSQSR.4	IKSDFFELLSNHHLDSQSR	O14776	42462.7	61992.2	42800.2
DREALFNEFVAAAR.3	DREALFNEFVAAAR	O14776	15495.9	24033.2	18732.5
EAAMEAEIK.2	EAAMEAEIK	O14776	Filtered	Filtered	44558.5
KLIQESDQHLK.3	KLIQESDQHLK	O14776	12726.2	Filtered	Filtered
ATIGILITTIASK.2	ATIGILITTIASK	O14787	1.31223e+06	70718.2	69810.1
YSEIDIILLK.2	YSEIDIILLK	O14787	59089.3	51936.1	48155.4
GLLFHPEWVVK.3	GLLFHPEWVVK	O14787	42941	42233.9	41907.5
DSQSPNTATQR.2	DSQSPNTATQR	O14787	24917.2	25257	Filtered
EELLPHLLPLLK.3	EELLPHLLPLLK	O14787	42099.3	37703.9	38753.5
EVLASHLVQLIPILVNGMK.3	EVLASHLVQLIPILVNGMK	O14787	21751.3	18150.9	24392.3
SHAIAC[CAM]VNQFIMDR.2	SHAIACVNQFIMDR	O14787	Filtered	Filtered	46780.6
LLVEGDNLR.2	LLVEGDNLR	O14802	222562	211189	219274
GFSIGIGDVTPGQGLLK.2	GFSIGIGDVTPGQGLLK	O14802	61959.3	65691.3	63220.6
AQENLNPLVVLNLFK.2	AQENLNPLVVLNLFK	O14802	33554.5	31604.3	36403.3
AC[CAM]QIIASILVGKDEK.3	ACQIIASILVGKDEK	O14802	15000.3	16415.3	13231.2
LTEIIFLNDVIK.2	LTEIIFLNDVIK	O14802	56969.5	Filtered	52467.4
AVIGILQMIC[CAM]K.2	AVIGILQMICK	O14802	37359.1	Filtered	37691.9
NNIFYILLR.2	NNIFYILLR	O14802	Filtered	27871.7	28226.7
RPLIFDTNEFHIPLVT.3	RPLIFDTNEFHIPLVT	O14802	50698.3	56077.8	51801.4
ANINFLR.2	ANINFLR	O14802	Filtered	466915	Filtered
ILNPEEIEK.2	ILNPEEIEK	O14818	3.09553e+06	3.15417e+06	3.1807e+06
ALLEVVQSGGK.2	ALLEVVQSGGK	O14818	2.55295e+06	2.51666e+06	2634825
NIELAVMR.2	NIELAVMR	O14818	1.50236e+06	1.57985e+06	1.59699e+06
NIELAVM[Oxi]R.2	NIELAVMR	O14818	193968	194198	186107
YVAEIEK.2	YVAEIEK	O14818	1.25411e+06	1.29174e+06	1288332
DIVVLGVEK.2	DIVVLGVEK	O14818	1.24707e+06	1.2557e+06	1.26173e+06
GRDIVVLGVEK.3	GRDIVVLGVEK	O14818	820146	754439	762760
GRDIVVLGVEK.2	GRDIVVLGVEK	O14818	283110	312144	331116
GSTAVGVR.2	GSTAVGVR	O14818	1.11466e+06	1.02571e+06	898591
RPFGISALIVGFDFDGTPR.3	RPFGISALIVGFDFDGTPR	O14818	333120	372267	351355
AITVFSPDGHLFQVEYAQEAVKK.4	AITVFSPDGHLFQVEYAQEAVKK	O14818	191584	173384	181091
AITVFSPDGHLFQVEYAQEAVKK.3	AITVFSPDGHLFQVEYAQEAVKK	O14818	193998	152268	168644
KIC[CAM]ALDDNVC[CAM]MAFAGLTADAR.3	KICALDDNVCMAFAGLTADAR	O14818	100671	116828	98431.1
GRDIVVLGVEKK.3	GRDIVVLGVEKK	O14818	90614.3	96730.2	86322.6
YVAEIEKEKEENEK.3	YVAEIEKEKEENEK	O14818	274432	303382	339530
YVAEIEKEKEENEK.2	YVAEIEKEKEENEK	O14818	34494.3	37261.2	44504.8
YVAEIEKEKEENEK.4	YVAEIEKEKEENEK	O14818	37417.4	46462.4	Filtered
LTVEDPVTVEYITR.2	LTVEDPVTVEYITR	O14818	1.18158e+06	1.20477e+06	1153520
LTVEDPVTVEYITR.3	LTVEDPVTVEYITR	O14818	22694.7	Filtered	Filtered
AITVFSPDGHLFQVEYAQEAVK.3	AITVFSPDGHLFQVEYAQEAVK	O14818	734868	775871	748660
AITVFSPDGHLFQVEYAQEAVK.2	AITVFSPDGHLFQVEYAQEAVK	O14818	24185.8	26107	21668.3
LYQTDPSGTYHAWK.3	LYQTDPSGTYHAWK	O14818	232835	229844	229366
LYQTDPSGTYHAWK.2	LYQTDPSGTYHAWK	O14818	123330	125398	120743
NYTDEAIETDDLTIK.2	NYTDEAIETDDLTIK	O14818	746085	759650	773917
IC[CAM]ALDDNVC[CAM]MAFAGLTADAR.3	ICALDDNVCMAFAGLTADAR	O14818	94160.5	84928.7	75387.5
IC[CAM]ALDDNVC[CAM]MAFAGLTADAR.2	ICALDDNVCMAFAGLTADAR	O14818	40157.8	44716.1	51795.2
TAAANAAAGAAENAFR.2	TAAANAAAGAAENAFR	O14828	917488	876033	849164
TAAANAAAGAAENAFR.3	TAAANAAAGAAENAFR	O14828	178863	182055	Filtered
KAEELDRR.2	KAEELDRR	O14828	14153.2	Filtered	15639.5
AQQEFAAGVFSNPAVR.2	AQQEFAAGVFSNPAVR	O14828	351889	358169	365425
ELQHAALGGTATR.2	ELQHAALGGTATR	O14828	147219	145389	156948
ERELQHAALGGTATR.3	ERELQHAALGGTATR	O14828	58862.6	66314.7	62027.9
NYGSYSTQASAAAATAELLK.2	NYGSYSTQASAAAATAELLK	O14828	53731	65865.9	65518.4
DGGNPFAEPSELDNPFQDPAVIQHRPSR.4	DGGNPFAEPSELDNPFQDPAVIQHRPSR	O14828	121343	121519	126512
EFGFVIPERPVVVDDVR.3	EFGFVIPERPVVVDDVR	O14841	19727.7	17238.6	17797.4
AGDFGAAFVER.2	AGDFGAAFVER	O14841	31695.3	27148.6	Filtered
YLQQELPVR.2	YLQQELPVR	O14874	43485.9	36764.2	40912.2
DVVTLLAEGLR.2	DVVTLLAEGLR	O14874	Filtered	12797.3	12462.1
IASGLGLAWIVGR.2	IASGLGLAWIVGR	O14880	809427	842513	809029
VLYAYGYYTGEPSK.2	VLYAYGYYTGEPSK	O14880	273667	271807	293546
VLYAYGYYTGEPSKR.3	VLYAYGYYTGEPSKR	O14880	175401	165490	177504
GPATVEDLPSAFEEK.2	GPATVEDLPSAFEEK	O14908	169685	167934	154396
LLGGQIGLEDFIFAHVK.3	LLGGQIGLEDFIFAHVK	O14908	46346.8	43902.3	45445.9
VDDLLESYMGIR.2	VDDLLESYMGIR	O14908	Filtered	78581.1	57709.1
LVFHTQLAHGSPTGR.4	LVFHTQLAHGSPTGR	O14908	Filtered	159131	154067
LVFHTQLAHGSPTGR.3	LVFHTQLAHGSPTGR	O14908	24577.8	Filtered	Filtered
LGTGGFGNVIR.2	LGTGGFGNVIR	O14920	85593.9	72671.9	74902.6
ALDDILNLK.2	ALDDILNLK	O14920	43880.7	43505.5	44236.3
LC[CAM]QDLPC[CAM]FSR.2	LCQDLPCFSR	O14929	695490	702391	723138
RVYEILR.2	RVYEILR	O14929	269152	268201	273245
TFFPEYTHQLFGDDETAFGYK.3	TFFPEYTHQLFGDDETAFGYK	O14929	60266.1	55606	53440.6
LLVTDMSDAEQYR.2	LLVTDMSDAEQYR	O14929	383511	409187	429181
LLVTDM[Oxi]SDAEQYR.2	LLVTDMSDAEQYR	O14929	Filtered	9359.3	8624.94
YYTEFPTVLDITAEDPSK.2	YYTEFPTVLDITAEDPSK	O14929	209563	218862	237952
VSQMLILTPFQGQGHGAQLLETVHR.3	VSQMLILTPFQGQGHGAQLLETVHR	O14929	78977.4	81519.3	79433.1
VSQM[Oxi]LILTPFQGQGHGAQLLETVHR.4	VSQMLILTPFQGQGHGAQLLETVHR	O14929	29401.5	31509.6	36608.3
VSQMLILTPFQGQGHGAQLLETVHR.4	VSQMLILTPFQGQGHGAQLLETVHR	O14929	Filtered	Filtered	172763
FPEDLENDIR.2	FPEDLENDIR	O14929	Filtered	415624	Filtered
TC[CAM]QVLEALNVLVNRPNIR.3	TCQVLEALNVLVNRPNIR	O14933	4208.85	4141.82	3961.73
GAVLAAVSSHK.2	GAVLAAVSSHK	O14936	150097	166602	168027
VGDIIQIISK.2	VGDIIQIISK	O14936	107871	108421	107564
TLVLLGAHGVGR.3	TLVLLGAHGVGR	O14936	73778.8	75461	78236
DVKPHC[CAM]VLLASK.3	DVKPHCVLLASK	O14936	69287.6	69980.5	54967.1
ADAGFVYSEAVASHYMR.3	ADAGFVYSEAVASHYMR	O14936	21147.4	23238.8	21331.3
TAEFAPFVVFIAAPTITPGLNEDESLQR.3	TAEFAPFVVFIAAPTITPGLNEDESLQR	O14936	10503.3	8723.48	6504.55
ITVYEALNHPWLK.3	ITVYEALNHPWLK	O14936	80866	79617.7	77010.1
ITVYEALNHPWLK.2	ITVYEALNHPWLK	O14936	Filtered	10541.6	Filtered
FTSSPGLSTEDLKR.3	FTSSPGLSTEDLKR	O14936	88837.6	88244.5	Filtered
TYAHYFDLTIINNEIDETIR.3	TYAHYFDLTIINNEIDETIR	O14936	41656.1	Filtered	41015.7
IHEQGLIAILDVEPQALK.3	IHEQGLIAILDVEPQALK	O14936	39420.3	41332.1	44314.1
HVISYSLSPFEQR.3	HVISYSLSPFEQR	O14949	364801	350885	361744
HVISYSLSPFEQR.2	HVISYSLSPFEQR	O14949	291815	331582	304548
KNPAAYENDK.2	KNPAAYENDK	O14949	117076	125222	120901
RKNPAAYENDK.2	RKNPAAYENDK	O14949	Filtered	4563.93	4172.09
RKNPAAYENDK.3	RKNPAAYENDK	O14949	30904.3	Filtered	Filtered
GREFGNLTR.2	GREFGNLTR	O14949	43516.8	Filtered	Filtered
GNFNYIEFTR.2	GNFNYIEFTR	O14950;P19105	1.12814e+06	1.10708e+06	1.15423e+06
LNGTDPEDVIR.2	LNGTDPEDVIR	O14950;P19105	177367	180123	168056
FTDEEVDELYR.2	FTDEEVDELYR	O14950;P19105	1.00001e+06	1178643	1.19914e+06
ELLTTMGDR.2	ELLTTMGDR	O14950;P19105	561201	578233	591991
EAFNMIDQNR.2	EAFNMIDQNR	O14950;P19105	491172	505699	483073
DGFIDKEDLHDMLASLGK.3	DGFIDKEDLHDMLASLGK	O14950;P19105	214763	217182	267437
DGFIDKEDLHDMLASLGK.4	DGFIDKEDLHDMLASLGK	O14950;P19105	90640.7	109757	121830
ATSNVFAMFDQSQIQEFK.2	ATSNVFAMFDQSQIQEFK	O14950;P19105	58326	62326.3	65052.4
ATSNVFAMFDQSQIQEFK.3	ATSNVFAMFDQSQIQEFK	O14950;P19105	31235.9	Filtered	26674.9
LILDWVPYINGK.2	LILDWVPYINGK	O14957	42834.7	44434	41674.5
LYYEGLQDK.2	LYYEGLQDK	O14964	170932	166078	171325
APDWVDAEEC[CAM]HR.3	APDWVDAEECHR	O14964	84665.8	85815.8	85307
APDWVDAEEC[CAM]HR.2	APDWVDAEECHR	O14964	37337.8	34713	33787.9
VC[CAM]EPC[CAM]YEQLNR.2	VCEPCYEQLNR	O14964	116067	114868	119923
AC[CAM]GQIFC[CAM]GK.2	ACGQIFCGK	O14964	42339.3	45246.5	46914.4
VNDKNPHVALYALEVMESVVK.4	VNDKNPHVALYALEVMESVVK	O14964	30089.9	32501.3	32942.8
NC[CAM]GQTVHDEVANK.3	NCGQTVHDEVANK	O14964	30575	31505.2	28302.1
NC[CAM]GQTVHDEVANK.2	NCGQTVHDEVANK	O14964	Filtered	15100.5	14051.9
ALQNAVTTFVNR.2	ALQNAVTTFVNR	O14964	355930	361276	360193
ESDAMFAAER.2	ESDAMFAAER	O14964	104001	100295	99429.8
KQEYLEVQR.2	KQEYLEVQR	O14964	46762.6	43367.7	51764
VVQDTYQIMK.2	VVQDTYQIMK	O14964	51573.5	42636.6	45633.2
VQFGVMTR.2	VQFGVMTR	O14964	317698	Filtered	Filtered
VEGHVFPEFK.2	VEGHVFPEFK	O14964	Filtered	Filtered	42379
VEFTFPDFVTEGAR.2	VEFTFPDFVTEGAR	O14965	334493	345780	325748
DIKPENLLLGSAGELK.3	DIKPENLLLGSAGELK	O14965	204477	209819	202415
VLC[CAM]PSNSSQR.2	VLCPSNSSQR	O14965	82814	91217.6	97140.5
SKQPLPSAPENNPEEELASK.3	SKQPLPSAPENNPEEELASK	O14965	38723.3	39598.9	43539.8
TATYITELANALSYC[CAM]HSK.3	TATYITELANALSYCHSK	O14965	37457.8	36253.5	38255.4
TEIPFEFPLHLK.3	TEIPFEFPLHLK	O14972	20289.4	21935.9	15464.9
GLSVPIYMVFPR.2	GLSVPIYMVFPR	O14972	54218.7	54525.9	49877.3
LAYVAPTIPR.2	LAYVAPTIPR	O14974	609941	617518	615951
WIGSETDLEPPVVK.2	WIGSETDLEPPVVK	O14974	258594	271514	250241
SLLSSTSTTTK.2	SLLSSTSTTTK	O14974	128954	140251	134821
GYTEVLK.2	GYTEVLK	O14974	126239	128508	131334
SGSYSYLEER.2	SGSYSYLEER	O14974	122329	133630	118162
LYEQILAENEK.2	LYEQILAENEK	O14974	110463	117299	110760
YETSSTSAGDRYDSLLGR.3	YETSSTSAGDRYDSLLGR	O14974	104528	101480	102870
ETQTDSISR.2	ETQTDSISR	O14974	101466	95424.5	86652.3
TYDETYQR.2	TYDETYQR	O14974	61699.8	73457.4	58397
TGSYGALAEITASK.2	TGSYGALAEITASK	O14974	46630.6	45655	47398.8
YETSSTSAGDR.2	YETSSTSAGDR	O14974	31056.9	30439.8	26112.3
ETLIIEPEK.2	ETLIIEPEK	O14974	182302	194529	Filtered
STQGVTLTDLQEAEK.2	STQGVTLTDLQEAEK	O14974	109457	102072	Filtered
LASTSDIEEK.2	LASTSDIEEK	O14974	63697.2	69052	Filtered
SYLTPVRDEESESQR.3	SYLTPVRDEESESQR	O14974	1.2647e+06	1.01076e+06	946186
SGGTALHVAAAK.2	SGGTALHVAAAK	O14974	91817	100559	110156
NKETLIIEPEK.2	NKETLIIEPEK	O14974	72693.6	65170.7	84976.8
DYDGWTPLHAAAHWGK.3	DYDGWTPLHAAAHWGK	O14974	46858.2	48739.4	45110.4
ITTGSSSAGTQSSTSNR.2	ITTGSSSAGTQSSTSNR	O14974	30125.7	35199.7	38190.2
NSSVNEGSTYHK.2	NSSVNEGSTYHK	O14974	21077.9	23468.5	20309.1
LWAEDSTEK.2	LWAEDSTEK	O14974	Filtered	Filtered	92526.9
RLASTSDIEEK.2	RLASTSDIEEK	O14974	13328.9	Filtered	15004.1
SPLIESTANMDNNQSQK.2	SPLIESTANMDNNQSQK	O14974	7721.19	6370.44	Filtered
RISEMEEELK.2	RISEMEEELK	O14974	Filtered	Filtered	9878.7
LEKDDSTDFKK.2	LEKDDSTDFKK	O14974	Filtered	Filtered	5633.13
VGQTAFDVADEDILGYLEELQK.3	VGQTAFDVADEDILGYLEELQK	O14974	5026.35	Filtered	Filtered
DALYFLDDTAK.2	DALYFLDDTAK	O14975	798618	829305	797952
GEVGLLVC[CAM]K.2	GEVGLLVCK	O14975	666453	706694	683957
TSNTDGIDSFLDKVDEVSTEPIPESWR.3	TSNTDGIDSFLDKVDEVSTEPIPESWR	O14975	289549	397679	393837
VLLVSPELQAAVEEILPSLK.3	VLLVSPELQAAVEEILPSLK	O14975	352935	380913	346821
MTLVEEGFNPAVIK.2	MTLVEEGFNPAVIK	O14975	197621	187628	211887
YNVTVIQYIGELLR.2	YNVTVIQYIGELLR	O14975	112904	128704	117287
VDEVSTEPIPESWR.2	VDEVSTEPIPESWR	O14975	86542.4	84956.9	85869.3
SLLHC[CAM]FQC[CAM]C[CAM]GAK.3	SLLHCFQCCGAK	O14975	74910.4	70900.9	67562.9
IWYGTGLTFVSGLK.2	IWYGTGLTFVSGLK	O14975	141893	Filtered	116408
SEVTFSTPALYIYTSGTTGLPK.2	SEVTFSTPALYIYTSGTTGLPK	O14975	98229	88606.1	98192
VLLVSPELQAAVEEILPSLKK.3	VLLVSPELQAAVEEILPSLKK	O14975	57038.2	56057.6	65774.9
GDLDISYITSR.2	GDLDISYITSR	O14976	26872.9	24674.8	27752.6
LC[CAM]DFGSATTISHYPDYSWSAQR.3	LCDFGSATTISHYPDYSWSAQR	O14976	22174.2	17524.8	Filtered
VASTSQEYDK.2	VASTSQEYDK	O14976	Filtered	6878.8	6750.71
ALLSTLHTVLWDGESR.3	ALLSTLHTVLWDGESR	O14976	25928.7	27327.5	25661.6
LSIAEVVHQLQEIAAAR.3	LSIAEVVHQLQEIAAAR	O14976	17297.5	23454.2	17235.9
ALVEEEITR.2	ALVEEEITR	O14976	Filtered	Filtered	93424.3
AMLQVNPEER.2	AMLQVNPEER	O14976	54042.8	Filtered	Filtered
VIQSVANYAK.2	VIQSVANYAK	O14976	Filtered	Filtered	31093.3
AIIQEVC[CAM]FMK.2	AIIQEVCFMK	O14976	Filtered	Filtered	23325.8
SGC[CAM]RPFC[CAM]EVYVGDER.3	SGCRPFCEVYVGDER	O14976	Filtered	Filtered	20120.1
GFGFVLFK.2	GFGFVLFK	O14979	6972328	7429144	7.23749e+06
GFGFVLFK.1	GFGFVLFK	O14979	747737	657199	745268
FGEVVDC[CAM]TIK.2	FGEVVDCTIK	O14979	6.75035e+06	8012434	6.68254e+06
DLTEYLSR.2	DLTEYLSR	O14979	3.63034e+06	3.50683e+06	3.62765e+06
RGFC[CAM]FITYTDEEPVKK.3	RGFCFITYTDEEPVKK	O14979	1.05387e+06	1.0366e+06	1.03982e+06
RGFC[CAM]FITYTDEEPVKK.4	RGFCFITYTDEEPVKK	O14979	424463	429192	420200
MFIGGLSWDTSK.2	MFIGGLSWDTSK	O14979	864806	805084	848052
M[Oxi]FIGGLSWDTSK.2	MFIGGLSWDTSK	O14979	115381	116598	135882
GFC[CAM]FITYTDEEPVKK.3	GFCFITYTDEEPVKK	O14979	598739	609821	616707
GFC[CAM]FITYTDEEPVKK.2	GFCFITYTDEEPVKK	O14979	303801	277266	325203
YHQIGSGK.2	YHQIGSGK	O14979	480013	525507	500140
GFC[CAM]FITYTDEEPVK.2	GFCFITYTDEEPVK	O14979	70796	68559.8	69027.8
DAASVDKVLELK.2	DAASVDKVLELK	O14979	51854	56099.3	53949.1
SRGFGFVLFK.3	SRGFGFVLFK	O14979	39311.2	39943.3	39923
MFIGGLSWDTSKK.3	MFIGGLSWDTSKK	O14979	217139	224049	211414
MFIGGLSWDTSKK.2	MFIGGLSWDTSKK	O14979	135093	142884	140606
M[Oxi]FIGGLSWDTSKK.2	MFIGGLSWDTSKK	O14979	71442.2	70166.6	Filtered
M[Oxi]FIGGLSWDTSKK.3	MFIGGLSWDTSKK	O14979	Filtered	Filtered	84630.8
VFVGGLSPDTSEEQIK.2	VFVGGLSPDTSEEQIK	O14979	634381	650395	649523
RGFC[CAM]FITYTDEEPVK.3	RGFCFITYTDEEPVK	O14979	42220.2	46500.2	39902.2
LSHVPPPLFPSAPATLASR.3	LSHVPPPLFPSAPATLASR	O14979	Filtered	91644.6	Filtered
FGEVVDC[CAM]TIKTDPVTGR.3	FGEVVDCTIKTDPVTGR	O14979	27636.4	Filtered	26428.1
LISGWVSR.2	LISGWVSR	O14980	1.27521e+06	1.30813e+06	1.2772e+06
AVGHPFVIQLGR.3	AVGHPFVIQLGR	O14980	582764	576161	563098
AVGHPFVIQLGR.2	AVGHPFVIQLGR	O14980	281228	289815	264366
IYLDMLNVYK.2	IYLDMLNVYK	O14980	731425	738259	704999
ETLVYLTHLDYVDTER.3	ETLVYLTHLDYVDTER	O14980	512298	523824	526807
ETLVYLTHLDYVDTER.2	ETLVYLTHLDYVDTER	O14980	163081	148055	171023
LISTLIYK.2	LISTLIYK	O14980	701055	673073	660985
FLVTVIK.2	FLVTVIK	O14980	640704	629630	659300
EPEVLSTMAIIVNK.2	EPEVLSTMAIIVNK	O14980	605834	591466	614118
SAFPHLQDAQVK.3	SAFPHLQDAQVK	O14980	306891	301710	268846
SAFPHLQDAQVK.2	SAFPHLQDAQVK	O14980	240281	252471	238494
DTDSINLYK.2	DTDSINLYK	O14980	516243	515808	506943
DFLVQIK.2	DFLVQIK	O14980	507498	517662	505252
LDINLLDNVVNC[CAM]LYHGEGAQQR.3	LDINLLDNVVNCLYHGEGAQQR	O14980	589512	353186	436595
LDINLLDNVVNC[CAM]LYHGEGAQQR.4	LDINLLDNVVNCLYHGEGAQQR	O14980	17534	14505.3	13736.2
FLNVPMFR.2	FLNVPMFR	O14980	455418	477963	459802
LVLDSIIWAFK.2	LVLDSIIWAFK	O14980	346223	375006	330461
DLLGLC[CAM]EQK.2	DLLGLCEQK	O14980	315481	325083	322077
LLSEEVFDFSSGQITQVK.3	LLSEEVFDFSSGQITQVK	O14980	144488	138316	132577
LLSEEVFDFSSGQITQVK.2	LLSEEVFDFSSGQITQVK	O14980	116757	119714	130433
EFAGEDTSDLFLEER.2	EFAGEDTSDLFLEER	O14980	125749	251416	175233
IC[CAM]LEYWNHLAAELYR.3	ICLEYWNHLAAELYR	O14980	124576	147479	125922
LHNQVNGTEWSWK.3	LHNQVNGTEWSWK	O14980	70050.4	70796.3	71768.6
LHNQVNGTEWSWK.2	LHNQVNGTEWSWK	O14980	46516.1	52990.7	46782.1
TSSDPTC[CAM]VEK.2	TSSDPTCVEK	O14980	78726.4	80393.1	72370.6
EHDQLIEK.2	EHDQLIEK	O14980	70348.5	62742.8	66060.9
ISTSLNPGNPVNNQIFLQEYVANLLK.3	ISTSLNPGNPVNNQIFLQEYVANLLK	O14980	26430.4	18238.9	23460.9
FLNWIPLGYIFETK.3	FLNWIPLGYIFETK	O14980	3353.38	2933.93	3249.45
FLNWIPLGYIFETK.2	FLNWIPLGYIFETK	O14980	106222	118483	Filtered
YMLLPNQVWDSIIQQATK.2	YMLLPNQVWDSIIQQATK	O14980	16794.7	15713.6	16346.6
YM[Oxi]LLPNQVWDSIIQQATK.3	YMLLPNQVWDSIIQQATK	O14980	26309	11800.6	10972
YMLLPNQVWDSIIQQATK.3	YMLLPNQVWDSIIQQATK	O14980	9481.22	9103.38	7979.03
MAQEVLTHLK.3	MAQEVLTHLK	O14980	173603	194324	192935
MAQEVLTHLK.2	MAQEVLTHLK	O14980	137061	127744	131733
M[Oxi]AQEVLTHLK.3	MAQEVLTHLK	O14980	Filtered	120737	Filtered
M[Oxi]AQEVLTHLK.2	MAQEVLTHLK	O14980	5370.7	Filtered	Filtered
LFVTGLFSLNQDIPAFK.2	LFVTGLFSLNQDIPAFK	O14980	288050	310051	329389
LFVTGLFSLNQDIPAFK.3	LFVTGLFSLNQDIPAFK	O14980	3101.88	Filtered	Filtered
DFEEYPEHR.2	DFEEYPEHR	O14980	234240	255191	238164
DFEEYPEHR.3	DFEEYPEHR	O14980	Filtered	Filtered	86590
YYGLQILENVIK.2	YYGLQILENVIK	O14980	878068	1.01091e+06	1.08543e+06
AIIASNIMYIVGQYPR.2	AIIASNIMYIVGQYPR	O14980	239669	242997	259970
AIIASNIMYIVGQYPR.3	AIIASNIMYIVGQYPR	O14980	182006	178893	177336
NVDILKDPETVK.2	NVDILKDPETVK	O14980	314254	308656	320335
NLNTLC[CAM]WAIGSISGAMHEEDEKR.4	NLNTLCWAIGSISGAMHEEDEKR	O14980	254341	292596	295665
HWPTFISDIVGASR.3	HWPTFISDIVGASR	O14980	290603	99182.4	317756
LNMILVQILK.2	LNMILVQILK	O14980	188869	177151	168423
MAKPEEVLVVENDQGEVVR.3	MAKPEEVLVVENDQGEVVR	O14980	149233	141241	144324
M[Oxi]AKPEEVLVVENDQGEVVR.3	MAKPEEVLVVENDQGEVVR	O14980	62231.9	Filtered	Filtered
VDTILEFSQNMNTK.2	VDTILEFSQNMNTK	O14980	105048	121505	124353
TSESLC[CAM]QNNMVILK.2	TSESLCQNNMVILK	O14980	Filtered	124024	120737
LFEFMHETHDGVQDMAC[CAM]DTFIK.4	LFEFMHETHDGVQDMACDTFIK	O14980	13385.6	Filtered	16564.2
PAIMTMLADHAAR.3	PAIMTMLADHAAR	O14980	57404	55542.7	58301.7
VLPWLGAIDDSVK.2	VLPWLGAIDDSVK	O14981	121654	123054	108757
IAAGQAVEAIVK.2	IAAGQAVEAIVK	O14981	99581.6	100849	93090.9
LFILLDTGTTPVTR.2	LFILLDTGTTPVTR	O14981	94820.6	92021.9	93029.7
AVTLAVQPR.2	AVTLAVQPR	O14981	79254.4	78880.6	82721.2
GAEFALTTIVK.2	GAEFALTTIVK	O14981	52089.1	55530.1	52233.9
AVAAASLVPVVESLVYLQTQK.3	AVAAASLVPVVESLVYLQTQK	O14981	35459.5	30919.6	34633.6
LLQQC[CAM]TTR.2	LLQQCTTR	O14981	16055.7	17082.8	Filtered
LPHLWDAMVGPLR.3	LPHLWDAMVGPLR	O14981	35615.5	34602.2	33883.5
SMLDIVEHDLLKPHLPSVTYLR.4	SMLDIVEHDLLKPHLPSVTYLR	O14981	27963.9	25673.1	20889
LEALAEER.2	LEALAEER	O15020	120163	111212	114090
LVSSPELGHDEFSTQALAR.3	LVSSPELGHDEFSTQALAR	O15020	47171.1	47891.4	52356.2
HYEELQAR.2	HYEELQAR	O15020	40365.7	39574.9	43239.2
SLDDFQAWLGR.2	SLDDFQAWLGR	O15020	37640.7	36611.6	35331.2
LLEVLSGEILPKPTK.3	LLEVLSGEILPKPTK	O15020	31578.4	38955.6	32864.1
AASAGVPYHGEVPVSLAR.3	AASAGVPYHGEVPVSLAR	O15020	Filtered	51668.4	54810.3
SAELGC[CAM]TVDEVESLIK.2	SAELGCTVDEVESLIK	O15020	52666.7	46528.7	Filtered
DLNAAEALQR.2	DLNAAEALQR	O15020	23563.1	26314.1	Filtered
ALAQEDQGAGEVER.2	ALAQEDQGAGEVER	O15020	18195.6	Filtered	18575.3
VGDLYSDLR.2	VGDLYSDLR	O15020	111684	Filtered	Filtered
LLLNLELQK.2	LLLNLELQK	O15020	56549.1	Filtered	Filtered
EANALAAGHPAQAVAINAR.3	EANALAAGHPAQAVAINAR	O15020	25009.6	Filtered	24896.2
LEQSYEALC[CAM]ELAAAR.2	LEQSYEALCELAAAR	O15020	Filtered	45178	Filtered
LAQAHGFQGFLR.3	LAQAHGFQGFLR	O15020	21403.4	Filtered	20536.2
SHYAAEEISEK.2	SHYAAEEISEK	O15020	19753.5	Filtered	19251
EIQGHEPR.2	EIQGHEPR	O15020	36472.7	Filtered	Filtered
HRPDLLDFESLKK.4	HRPDLLDFESLKK	O15020	Filtered	Filtered	18096.8
VIESTQGLGNDLAGVLALQR.3	VIESTQGLGNDLAGVLALQR	O15020	Filtered	Filtered	9332.95
YGPLPGPAVPR.2	YGPLPGPAVPR	O15027	474393	486577	496070
FGPGGQLIK.2	FGPGGQLIK	O15027	242278	239371	246352
GLANPEPAPEPK.2	GLANPEPAPEPK	O15027	194758	198347	181876
NEHRPASALVNPLAR.3	NEHRPASALVNPLAR	O15027	169363	147015	153999
HLLQEAR.2	HLLQEAR	O15027	122054	126639	128055
NPSSAAPVQSR.2	NPSSAAPVQSR	O15027	114828	121809	110379
DAQGQPGLER.2	DAQGQPGLER	O15027	105148	107061	101080
TMATMGDTLASR.2	TMATMGDTLASR	O15027	72871.2	70506.7	68676.5
VDVINFAQNK.2	VDVINFAQNK	O15027	59507.3	63729.2	66764.1
YWC[CAM]DAEYDAYRR.3	YWCDAEYDAYRR	O15027	49336.9	45477.3	45323.9
LFDPQLK.2	LFDPQLK	O15027	101946	Filtered	100630
IVNHWASPELR.3	IVNHWASPELR	O15027	74309.3	Filtered	74250.5
GGIGASENLENPPK.2	GGIGASENLENPPK	O15027	Filtered	64723.4	69751.4
HGAVC[CAM]HTGAPDATLHTVHPDSVSSSYSSR.5	HGAVCHTGAPDATLHTVHPDSVSSSYSSR	O15027	46754.8	48135.8	43955.7
HGAVC[CAM]HTGAPDATLHTVHPDSVSSSYSSR.4	HGAVCHTGAPDATLHTVHPDSVSSSYSSR	O15027	21587.1	22403.4	Filtered
SHLVGVKPFEADR.3	SHLVGVKPFEADR	O15027	153527	131060	152258
SHLVGVKPFEADR.2	SHLVGVKPFEADR	O15027	50455.2	Filtered	Filtered
LLPSAPQTLPDGPLASPAR.2	LLPSAPQTLPDGPLASPAR	O15027	120234	130306	136209
EKPEEESLAAPTWLVHLQQVER.4	EKPEEESLAAPTWLVHLQQVER	O15027	88194.4	104174	93334.1
PQELVGTFIQQEVGKPEDEASGSFFK.3	PQELVGTFIQQEVGKPEDEASGSFFK	O15027	73200.7	78559.9	76239.7
YRPYDGAASAYAQNYR.3	YRPYDGAASAYAQNYR	O15027	63302.5	74427.4	70433.7
MPAASTC[CAM]C[CAM]GDEK.2	MPAASTCCGDEK	O15027	23092.1	24586.5	22946.5
LVLIGSNHSLPFLK.3	LVLIGSNHSLPFLK	O15027	16799.9	17062.3	17762
YVDVLNPSGTQR.2	YVDVLNPSGTQR	O15027	272651	Filtered	Filtered
DDTHKVDVINFAQNK.3	DDTHKVDVINFAQNK	O15027	38904.2	46631.6	40987
NQWVNLNEPEEEK.2	NQWVNLNEPEEEK	O15027	42579.8	Filtered	Filtered
FANSLPINDPLQTVYQLMSGR.3	FANSLPINDPLQTVYQLMSGR	O15027	3131.46	3212.87	Filtered
SILTQPHLYSPVLISQLVQMASQLR.3	SILTQPHLYSPVLISQLVQMASQLR	O15027	3753.88	Filtered	Filtered
IQPETGPLGGGIR.2	IQPETGPLGGGIR	O15031	275848	264857	280881
IIDQVYR.2	IIDQVYR	O15031	188271	192306	188668
AITEIYLTR.2	AITEIYLTR	O15031	159914	156717	147642
HALLEEENR.2	HALLEEENR	O15031	149258	126336	179579
VLYAVFSR.2	VLYAVFSR	O15031	142251	144375	139750
LFYEDGSGEK.2	LFYEDGSGEK	O15031	91709.8	77270.4	89256.3
DGATLILSK.2	DGATLILSK	O15031	61195.5	60732.9	56721.2
EASPNPEDGIVR.2	EASPNPEDGIVR	O15031	59356.3	59838.8	59284.2
VYLTPDGTSSEYDSILVEINKR.3	VYLTPDGTSSEYDSILVEINKR	O15031	37772.5	34597.4	34440.4
SFLINFIHTLENQR.3	SFLINFIHTLENQR	O15031	13939	12462.5	8318.04
DSQDPYC[CAM]GWC[CAM]VVEGR.2	DSQDPYCGWCVVEGR	O15031	12082.9	Filtered	10024.2
EAFEAYTDHATYK.2	EAFEAYTDHATYK	O15031	24682.6	24521.1	25597.2
LPVQEC[CAM]LSYPTC[CAM]TQC[CAM]R.2	LPVQECLSYPTCTQCR	O15031	15266.3	15554.6	18124.7
HNIQDEDTIHIWK.3	HNIQDEDTIHIWK	O15031	23922.7	27493.9	24785.1
DTTHNLPEFIVK.3	DTTHNLPEFIVK	O15031	30729.6	28830.2	Filtered
LQQIAAALENK.2	LQQIAAALENK	O15031	Filtered	52311.7	Filtered
AEEASHWLWSR.2	AEEASHWLWSR	O15031	Filtered	Filtered	42339.8
VWHLVRPTDEVDEGK.3	VWHLVRPTDEVDEGK	O15031	Filtered	Filtered	21941
DIFYKPFHGDIQC[CAM]GGHAPGSSK.3	DIFYKPFHGDIQCGGHAPGSSK	O15031	Filtered	12921.8	Filtered
LYSILQGDSPTK.2	LYSILQGDSPTK	O15042	904450	966873	958536
FLFENQTPAHVYYR.3	FLFENQTPAHVYYR	O15042	191765	194919	187008
FLFENQTPAHVYYR.2	FLFENQTPAHVYYR	O15042	173679	188449	134414
LYLVSDVLYNSSAK.2	LYLVSDVLYNSSAK	O15042	198680	209078	220379
VANASYYR.2	VANASYYR	O15042	193732	202838	192540
MIEFVVR.2	MIEFVVR	O15042	146091	147379	146422
NC[CAM]GFVAFMNR.2	NCGFVAFMNR	O15042	102507	106701	99863.3
LQNIFLGLVNIIEEK.2	LQNIFLGLVNIIEEK	O15042	75299	82593.3	92663.8
LQNIFLGLVNIIEEK.3	LQNIFLGLVNIIEEK	O15042	17565.3	18694	19146.3
NPPNQSSNERPPSLLVIETK.3	NPPNQSSNERPPSLLVIETK	O15042	83195.6	80773.7	77894.5
SNLELFKEELK.2	SNLELFKEELK	O15042	43726.9	43808.3	44310.5
MIMSFEMK.2	MIMSFEMK	O15042	44027.3	40815.3	36764.7
AWEDWAIYPEPFLIK.2	AWEDWAIYPEPFLIK	O15042	31223	30525.2	33256.6
AWEDWAIYPEPFLIK.3	AWEDWAIYPEPFLIK	O15042	Filtered	5002.89	4980.98
FEPPQSDSDGQR.2	FEPPQSDSDGQR	O15042	119208	128416	Filtered
TIQGHLQSENFK.3	TIQGHLQSENFK	O15042	47078.3	46734.1	55740.1
TIQGHLQSENFK.2	TIQGHLQSENFK	O15042	Filtered	Filtered	51016.2
LC[CAM]QIFSDLNATYR.2	LCQIFSDLNATYR	O15042	243172	226203	247150
KPGQSFQEQVEHYR.3	KPGQSFQEQVEHYR	O15042	107404	104693	119592
GGVVNAAKEEHETDEK.3	GGVVNAAKEEHETDEK	O15042	24006.5	26125.4	22190
TLSQAIVK.2	TLSQAIVK	O15042	Filtered	465185	Filtered
VAPSKWEAVDESELEAQAVTTSK.3	VAPSKWEAVDESELEAQAVTTSK	O15042	Filtered	Filtered	20636.8
ESLC[CAM]DSPHQNLSRPLLENK.3	ESLCDSPHQNLSRPLLENK	O15042	Filtered	Filtered	19237.8
LKEPGLLSLVDWAK.3	LKEPGLLSLVDWAK	O15047	52371.3	55045.6	50703.5
FQGSGAATETAESR.2	FQGSGAATETAESR	O15047	40685.3	41163.5	38437.1
FKLDEFYIGQIPLK.3	FKLDEFYIGQIPLK	O15047	Filtered	20935.1	21838.8
LIVDPALDPALR.2	LIVDPALDPALR	O15047	13781	Filtered	Filtered
AALEALLGR.2	AALEALLGR	O15061	130138	126807	140661
VVKPLDVPAPSLEGDLGSTHWK.4	VVKPLDVPAPSLEGDLGSTHWK	O15061	37125.6	32658.3	37511.2
ATLTLAMADWLR.2	ATLTLAMADWLR	O15061	20632.2	19870.4	25644.4
TFSPTYGLLR.2	TFSPTYGLLR	O15061	215441	Filtered	198781
EVPVYIGEDSTIAR.2	EVPVYIGEDSTIAR	O15061	71633.9	Filtered	Filtered
EIIFQGPISAAGK.2	EIIFQGPISAAGK	O15061	Filtered	Filtered	52924.2
SGEFHAEPTVIEK.2	SGEFHAEPTVIEK	O15061	Filtered	9698.87	11761
ASTFLTDLFSTVFR.2	ASTFLTDLFSTVFR	O15063	7981.08	8017.94	7661.62
LNLVDLAGSER.2	LNLVDLAGSER	O15066	88952.1	79185.6	78269.2
HLIIENFIPLEEK.2	HLIIENFIPLEEK	O15066	47400.6	49508.7	53919.4
HLIIENFIPLEEK.3	HLIIENFIPLEEK	O15066	31852.1	32429	30182
GVIPNSFDHIFTHISR.4	GVIPNSFDHIFTHISR	O15066	6534.17	7134.11	6666.41
SVGATNMNEHSSR.2	SVGATNMNEHSSR	O15066	Filtered	Filtered	5089.85
FGEPVLAGFAR.2	FGEPVLAGFAR	O15067	1990779	1.92714e+06	1.87261e+06
LSFAHPPSAEVEAIALATLHDR.4	LSFAHPPSAEVEAIALATLHDR	O15067	1.06237e+06	1.12362e+06	1.23663e+06
LSFAHPPSAEVEAIALATLHDR.3	LSFAHPPSAEVEAIALATLHDR	O15067	376446	404229	402881
LNFSTPTSTNIVSVC[CAM]R.3	LNFSTPTSTNIVSVCR	O15067	823169	815370	779219
LNFSTPTSTNIVSVC[CAM]R.2	LNFSTPTSTNIVSVCR	O15067	437267	417921	424342
AFSITQGLLK.2	AFSITQGLLK	O15067	886873	879970	908753
ESWLLPGSNDLLLEVGPR.2	ESWLLPGSNDLLLEVGPR	O15067	505079	689158	735966
ESWLLPGSNDLLLEVGPR.3	ESWLLPGSNDLLLEVGPR	O15067	136232	114940	106177
SLGLQLPDGQR.2	SLGLQLPDGQR	O15067	563333	550974	564127
ALWEETSFQLDR.2	ALWEETSFQLDR	O15067	473585	446188	455585
IVLVDDR.2	IVLVDDR	O15067	419451	422536	406159
EAPEPGMEVVK.2	EAPEPGMEVVK	O15067	389170	365796	386430
NPSTVEAFDLAQSNSEHSR.3	NPSTVEAFDLAQSNSEHSR	O15067	324131	317561	320766
NPSTVEAFDLAQSNSEHSR.2	NPSTVEAFDLAQSNSEHSR	O15067	43976.6	40354.8	42488.9
FQQQQGLR.2	FQQQQGLR	O15067	268860	266930	270063
DFLTHVSAR.2	DFLTHVSAR	O15067	223145	234516	234006
ELSDPAGAIIYTSR.2	ELSDPAGAIIYTSR	O15067	184283	178060	188427
FC[CAM]DNSSAIQGK.2	FCDNSSAIQGK	O15067	165117	152443	159275
VSVNGAVVLEEPVGELR.2	VSVNGAVVLEEPVGELR	O15067	125215	143625	131623
GQLHVDGQK.2	GQLHVDGQK	O15067	109151	109647	112928
APGSLVISAYAVC[CAM]PDITATVTPDLK.3	APGSLVISAYAVCPDITATVTPDLK	O15067	91052.9	87337.6	91077.2
APGSLVISAYAVC[CAM]PDITATVTPDLKHPEGR.4	APGSLVISAYAVCPDITATVTPDLKHPEGR	O15067	52839.4	52615.6	45329.7
SPNRDFLTHVSAR.3	SPNRDFLTHVSAR	O15067	43221.7	38656.3	39254.1
VGPGPALMLR.2	VGPGPALMLR	O15067	527395	509272	540014
VGPGPALM[Oxi]LR.2	VGPGPALMLR	O15067	Filtered	136051	119456
GWAAAVTFHPR.3	GWAAAVTFHPR	O15067	307086	301168	296903
GWAAAVTFHPR.2	GWAAAVTFHPR	O15067	415219	431255	Filtered
LGGTALAQC[CAM]FSQLGEHPPDLDLPENLVR.3	LGGTALAQCFSQLGEHPPDLDLPENLVR	O15067	217494	238040	198219
LGGTALAQC[CAM]FSQLGEHPPDLDLPENLVR.4	LGGTALAQCFSQLGEHPPDLDLPENLVR	O15067	82051.6	Filtered	Filtered
HVVFTAETHNFPTGVC[CAM]PFSGATTGTGGR.4	HVVFTAETHNFPTGVCPFSGATTGTGGR	O15067	131037	131904	132752
HVVFTAETHNFPTGVC[CAM]PFSGATTGTGGR.3	HVVFTAETHNFPTGVCPFSGATTGTGGR	O15067	100534	107269	102833
FLRPEDPTRPSR.4	FLRPEDPTRPSR	O15067	288192	256608	Filtered
LMWLFGC[CAM]PLLLDDVAR.2	LMWLFGCPLLLDDVAR	O15067	34135.3	42359.7	39978.9
LM[Oxi]WLFGC[CAM]PLLLDDVAR.2	LMWLFGCPLLLDDVAR	O15067	23915.5	21866.4	19794.7
DAGLHC[CAM]LELGHTGEAGPHAMVR.4	DAGLHCLELGHTGEAGPHAMVR	O15067	39077.8	42485.1	42443
DAGLHC[CAM]LELGHTGEAGPHAMVR.5	DAGLHCLELGHTGEAGPHAMVR	O15067	Filtered	51874.5	Filtered
ERC[CAM]PAC[CAM]FVGTITGDRR.4	ERCPACFVGTITGDRR	O15067	Filtered	30475.1	24747.7
GHLLYVALSPGQHR.3	GHLLYVALSPGQHR	O15067	355464	367039	364186
GHLLYVALSPGQHR.2	GHLLYVALSPGQHR	O15067	Filtered	44649	50519.9
HLAVMPHPER.3	HLAVMPHPER	O15067	266058	248092	246669
GVAFVGGFSYADVLGSAK.2	GVAFVGGFSYADVLGSAK	O15067	182107	171677	176621
ATGLGPVDR.2	ATGLGPVDR	O15067	Filtered	1.0163e+06	Filtered
LVHSLFESIMSTQESSNPNNVLK.3	LVHSLFESIMSTQESSNPNNVLK	O15067	95674.7	106197	105095
ASVPREPGGPSPR.3	ASVPREPGGPSPR	O15067	Filtered	Filtered	144655
ATGLGPVDRVETTR.3	ATGLGPVDRVETTR	O15067	Filtered	54405.5	Filtered
KPPMLQPLALPPGLSVHQALER.3	KPPMLQPLALPPGLSVHQALER	O15067	Filtered	65137.7	71360.4
SVGGLVAQQQC[CAM]VGPLQTPLADVAVVALSHEELIGAATALGEQPVK.4	SVGGLVAQQQCVGPLQTPLADVAVVALSHEELIGAATALGEQPVK	O15067	Filtered	Filtered	15242.7
TPLDLAAFK.2	TPLDLAAFK	O15084	65573.2	71821.8	72200.4
TVSFEALPIMR.2	TVSFEALPIMR	O15084	50150.4	48066.3	52250.7
GHETSALLILEK.2	GHETSALLILEK	O15084	15585.5	15775.4	16388.6
GAVTGHEEC[CAM]VDALLQHGAK.3	GAVTGHEECVDALLQHGAK	O15084	42727	39836.2	40260.9
NLINATNAALQTPLHVAAR.3	NLINATNAALQTPLHVAAR	O15084	28244.4	28542.6	25609.4
DIWNIFLEK.2	DIWNIFLEK	O15085	15625.5	12937.2	11291.1
LLDILSYLR.2	LLDILSYLR	O15091	69179.1	59011.9	55210.6
SLLAWVAAK.2	SLLAWVAAK	O15091	14966	16689	Filtered
SRPPFDVVIDGLNVAK.3	SRPPFDVVIDGLNVAK	O15091	59513.9	62714.7	63578.1
ESQLLLNVVSQLAK.2	ESQLLLNVVSQLAK	O15091	Filtered	11637	Filtered
IQLPIIQLR.2	IQLPIIQLR	O15111	28357.6	33505.9	32430.2
ESQILSLLSDIGSGIR.2	ESQILSLLSDIGSGIR	O15111	20022	19720.4	15204.8
ESQILSLLSDIGSGIR.3	ESQILSLLSDIGSGIR	O15111	3979.6	3153.89	3669.82
GGPVDLTLK.2	GGPVDLTLK	O15111	Filtered	Filtered	31362.7
SIDQFANLVLHQTVER.3	SIDQFANLVLHQTVER	O15116	52614.5	52523.4	48584.5
LQGETLDQQLGR.2	LQGETLDQQLGR	O15118	65078.9	64857.6	64729.1
DNLQLPLQFLSR.2	DNLQLPLQFLSR	O15118	111127	113676	110150
EYFDQHFGPFFR.3	EYFDQHFGPFFR	O15118	87673.4	86573.9	76617.5
SISQYLHAGPPVYFVLEEGHDYTSSK.4	SISQYLHAGPPVYFVLEEGHDYTSSK	O15118	19401.8	Filtered	Filtered
VWIYPEGTR.2	VWIYPEGTR	O15120	244738	234488	231787
IAAEYYDNLPHYNSWIK.3	IAAEYYDNLPHYNSWIK	O15121	243684	297683	283801
EDFEWVYTDQPHADR.3	EDFEWVYTDQPHADR	O15121	104289	113938	114149
VLYDFVMDDTISPYSR.2	VLYDFVMDDTISPYSR	O15121	187373	166228	182188
VSREDFEWVYTDQPHADR.4	VSREDFEWVYTDQPHADR	O15121	Filtered	Filtered	578782
EHALAQAELLK.2	EHALAQAELLK	O15126	59535.4	59123.2	62931.5
EHALAQAELLK.3	EHALAQAELLK	O15126	Filtered	Filtered	59596.2
TVQTAAANAASTAASSAAQNAFK.3	TVQTAAANAASTAASSAAQNAFK	O15126	175459	140159	190405
AQQEFATGVMSNK.2	AQQEFATGVMSNK	O15126	Filtered	27640.5	Filtered
EHALAQAELLKR.3	EHALAQAELLKR	O15126	Filtered	40850.4	Filtered
ELQNTVANLHVR.3	ELQNTVANLHVR	O15127	84779	96779.6	89967.3
ELQNTVANLHVR.2	ELQNTVANLHVR	O15127	24735.2	26227.7	Filtered
TGASFQQAQEEFSQGIFSSR.2	TGASFQQAQEEFSQGIFSSR	O15127	102655	106492	74667.3
IVTC[CAM]GTDR.2	IVTCGTDR	O15143	899342	963257	879165
ASSEGGTAAGAGLDSLHK.3	ASSEGGTAAGAGLDSLHK	O15143	477967	430467	445060
ASSEGGTAAGAGLDSLHK.2	ASSEGGTAAGAGLDSLHK	O15143	99565.4	102610	96872.9
NAYVWTLK.2	NAYVWTLK	O15143	319699	307109	321304
TWKPTLVILR.3	TWKPTLVILR	O15143	104858	101784	97772.2
EHNGQVTGIDWAPESNR.3	EHNGQVTGIDWAPESNR	O15143	86220.9	74464.5	83464.6
EHNGQVTGIDWAPESNR.2	EHNGQVTGIDWAPESNR	O15143	19472.2	18124.2	16598.2
NSVSQISVLSGGK.2	NSVSQISVLSGGK	O15143	238075	245683	234211
STVLSLDWHPNNVLLAAGSC[CAM]DFK.3	STVLSLDWHPNNVLLAAGSCDFK	O15143	63019.6	57543.9	51324
VAWVSHDSTVC[CAM]LADADKK.3	VAWVSHDSTVCLADADKK	O15143	53241.4	49136.8	Filtered
VAWVSHDSTVC[CAM]LADADKK.4	VAWVSHDSTVCLADADKK	O15143	Filtered	Filtered	43305.9
NC[CAM]FASVFEK.2	NCFASVFEK	O15144	466246	475168	475520
VFMQEFK.2	VFMQEFK	O15144	298799	297220	278120
IIEETLALK.2	IIEETLALK	O15144	205253	208139	206449
VYGSFLVNPESGYNVSLLYDLENLPASK.3	VYGSFLVNPESGYNVSLLYDLENLPASK	O15144	58716.7	64401.5	55577.4
YFQFQEEGKEGENR.3	YFQFQEEGKEGENR	O15144	41848.8	45301.6	46271.6
YFQFQEEGKEGENR.2	YFQFQEEGKEGENR	O15144	Filtered	28062.6	24811.7
ASHTAPQVLFSHR.3	ASHTAPQVLFSHR	O15144	219969	236821	228166
ASHTAPQVLFSHR.2	ASHTAPQVLFSHR	O15144	57267.3	52866.8	56420
YFQFQEEGK.2	YFQFQEEGK	O15144	Filtered	85646	91068.7
DSIVHQAGMLK.2	DSIVHQAGMLK	O15144	65328.3	68534	72552.7
DSIVHQAGMLK.3	DSIVHQAGMLK	O15144	Filtered	67897.4	68606.7
MILLEVNNR.2	MILLEVNNR	O15144	251411	244826	230690
DNTINLIHTFR.2	DNTINLIHTFR	O15144	142248	152692	145743
DYLHYHIK.2	DYLHYHIK	O15144	48198.6	47849.8	49447.5
DDETMYVESK.2	DDETMYVESK	O15144	46519.3	44865.1	45369.9
DTDAAVGDNIGYITFVLFPR.3	DTDAAVGDNIGYITFVLFPR	O15144	39045	36326.7	36404.7
ASHTAPQVLFSHREPPLELK.4	ASHTAPQVLFSHREPPLELK	O15144	Filtered	14593.6	Filtered
AYLQQLR.2	AYLQQLR	O15145	975032	976151	952495
DTDIVDEAIYYFK.2	DTDIVDEAIYYFK	O15145	213386	220031	236360
DTDIVDEAIYYFK.3	DTDIVDEAIYYFK	O15145	7887.99	11784.8	11053.2
WWTC[CAM]FVK.2	WWTCFVK	O15145	225995	221519	219107
VFDPQNDKPSK.3	VFDPQNDKPSK	O15145	117217	120027	111000
VFDPQNDKPSK.2	VFDPQNDKPSK	O15145	34428.4	34454.4	35185.9
LIGNMALLPIR.2	LIGNMALLPIR	O15145	883110	873061	891107
LIGNM[Oxi]ALLPIR.2	LIGNMALLPIR	O15145	138582	135941	150173
PANKQEDEVMR.3	PANKQEDEVMR	O15145	59257.5	63907.6	52833.2
PANKQEDEVMR.2	PANKQEDEVMR	O15145	27348.3	29186.1	28982.3
EMYTLGITNFPIPGEPGFPLNAIYAK.3	EMYTLGITNFPIPGEPGFPLNAIYAK	O15145	49210.8	Filtered	Filtered
SLSIEIGHEVK.2	SLSIEIGHEVK	O15155	180503	170504	190896
SLSIEIGHEVK.3	SLSIEIGHEVK	O15155	181094	174982	176124
VVLGEFGVR.2	VVLGEFGVR	O15160	1.002e+06	1.00521e+06	954729
FSPVATASYR.2	FSPVATASYR	O15160	751080	760543	749978
ILLAEVPTMAVEK.2	ILLAEVPTMAVEK	O15160	458328	450206	452158
VLVYNNTSIVQDEILAHR.3	VLVYNNTSIVQDEILAHR	O15160	294102	274069	240170
LLPDITLLEPVEGEAAEELSR.2	LLPDITLLEPVEGEAAEELSR	O15160	Filtered	71003.9	89347.4
LLPDITLLEPVEGEAAEELSR.3	LLPDITLLEPVEGEAAEELSR	O15160	Filtered	54378.4	69595.6
VRDHYIFSVESTGVLPPDVLVSEAIK.4	VRDHYIFSVESTGVLPPDVLVSEAIK	O15160	70380.5	67686	37780.5
VRDHYIFSVESTGVLPPDVLVSEAIK.3	VRDHYIFSVESTGVLPPDVLVSEAIK	O15160	43370.1	Filtered	Filtered
NQGDEEGTEIDTLQFR.2	NQGDEEGTEIDTLQFR	O15160	72309.2	67892.4	Filtered
NVHTTDFPGNYSGYDDAWDQDRFEK.4	NVHTTDFPGNYSGYDDAWDQDRFEK	O15160	100488	Filtered	Filtered
DSSDPNELYVNHK.2	DSSDPNELYVNHK	O15160	39388.2	40682.4	Filtered
VYFAAEDTDC[CAM]C[CAM]TR.2	VYFAAEDTDCCTR	O15162	52625.6	53911.8	57443
LENYFEELLK.2	LENYFEELLK	O15164	62742.4	68666.4	75762.8
VPVVMLEPIR.2	VPVVMLEPIR	O15164	17913.6	15871.1	16857.4
YQFIEEAFQNQK.2	YQFIEEAFQNQK	O15164	52739.4	54168.8	Filtered
FPTQISLAQLR.2	FPTQISLAQLR	O15164	35090.2	29981.2	Filtered
GLATFC[CAM]LDK.2	GLATFCLDK	O15173	1.05153e+06	1.048e+06	1.05159e+06
DFSLEQLR.2	DFSLEQLR	O15173	411669	422849	427229
GLATFC[CAM]LDKDALR.3	GLATFCLDKDALR	O15173	58739.6	55793.9	63604
RGLGAGAGAGEESPATSLPR.3	RGLGAGAGAGEESPATSLPR	O15173	41688.5	47362.5	43138.8
FYGPAGPYGIFAGR.2	FYGPAGPYGIFAGR	O15173	1.23216e+06	1.15123e+06	1.17156e+06
GLGAGAGAGEESPATSLPR.2	GLGAGAGAGEESPATSLPR	O15173	556166	607472	561434
LLGPVLVK.2	LLGPVLVK	O15212	1.15411e+06	1101683	1.1439e+06
RLDYITAEIK.2	RLDYITAEIK	O15212	411031	417229	405891
RLDYITAEIK.3	RLDYITAEIK	O15212	190339	190216	188395
LDYITAEIK.2	LDYITAEIK	O15212	166292	160801	155594
KLQGEVEK.2	KLQGEVEK	O15212	156675	150912	143583
RLDYITAEIKR.3	RLDYITAEIKR	O15212	223278	204003	Filtered
ETLAQLQQEFQR.2	ETLAQLQQEFQR	O15212	257432	279262	279144
EELALLDGSNVVFK.2	EELALLDGSNVVFK	O15212	217252	220399	245677
RYESQLR.2	RYESQLR	O15212	71446.2	Filtered	Filtered
LEAQLTENNIVKEELALLDGSNVVFK.3	LEAQLTENNIVKEELALLDGSNVVFK	O15212	Filtered	Filtered	19229.3
ASPPSLEQPYLTHR.3	ASPPSLEQPYLTHR	O15213	183090	170449	175826
ASPPSLEQPYLTHR.2	ASPPSLEQPYLTHR	O15213	59789.2	54949.7	62026.3
ALAEVDVISLEQGKK.3	ALAEVDVISLEQGKK	O15213	91201.7	102103	93382.7
RYWEEETVPTTAGASPGPPR.3	RYWEEETVPTTAGASPGPPR	O15213	47561.1	48644	49705.8
IC[CAM]QADIVEAVDIASAAK.2	ICQADIVEAVDIASAAK	O15213	204943	Filtered	180077
AVAVDSTGTYMATSGLDHQLK.3	AVAVDSTGTYMATSGLDHQLK	O15213	26646.5	Filtered	24223.9
FLHSEALLAVAQNR.3	FLHSEALLAVAQNR	O15213	32753.5	Filtered	33591.4
GLLVAGMGDVVNIWAGQGK.2	GLLVAGMGDVVNIWAGQGK	O15213	Filtered	37330.9	Filtered
TNPEYIYAPLK.2	TNPEYIYAPLK	O15226	146558	144465	143285
DASGQPIFNASAK.2	DASGQPIFNASAK	O15226	150198	135219	145163
FEPVHFVASSSK.2	FEPVHFVASSSK	O15226	100854	113417	111040
HAAADEALK.2	HAAADEALK	O15226	107801	87936.7	103965
LLTDGYAC[CAM]EVR.2	LLTDGYACEVR	O15226	103958	94639.4	92632.3
YEAAGEAVK.2	YEAAGEAVK	O15226	80233.5	79912.4	86219.5
EDNIGNQLLR.2	EDNIGNQLLR	O15226	70313.2	80134.8	75869.7
INYTYMLTR.2	INYTYMLTR	O15226	41431.1	39906.8	44731.3
VILESEVIAEAVGVK.2	VILESEVIAEAVGVK	O15226	25510.3	27235.9	29702.9
EGLGLDVER.2	EGLGLDVER	O15226	313081	Filtered	165697
SESHTDLTFSR.2	SESHTDLTFSR	O15226	38119.9	42148.2	42506.3
EVNEQTHFASMPR.3	EVNEQTHFASMPR	O15226	34578	28992.9	32678.8
VFLQDHC[CAM]LAEGYGTK.3	VFLQDHCLAEGYGTK	O15226	68211.9	Filtered	Filtered
FGLLNIVMEPFFK.2	FGLLNIVMEPFFK	O15228	21899.8	25244	20389.3
NGYAPVEFFLEGTR.2	NGYAPVEFFLEGTR	O15228	Filtered	32619.3	Filtered
FGLLNIVMEPFFKR.3	FGLLNIVMEPFFKR	O15228	Filtered	Filtered	1706.8
LGLVWAALQGAR.2	LGLVWAALQGAR	O15230	36034.9	34666.3	28847.4
IAASATC[CAM]GEEAPAR.2	IAASATCGEEAPAR	O15230	15752.1	13306.7	14590.2
VGFEGATC[CAM]DR.2	VGFEGATCDR	O15230	14702	Filtered	20105.7
LAASLDGAR.2	LAASLDGAR	O15230	590793	Filtered	Filtered
FANSPRPDLWVLER.3	FANSPRPDLWVLER	O15230	5265.03	Filtered	Filtered
EYVNASEVSSGKPVSAR.3	EYVNASEVSSGKPVSAR	O15231	56064.7	53978	49629.1
VGEAWQERPGAPR.3	VGEAWQERPGAPR	O15231	42416.9	41075.5	38075.5
EHSYVLSAAK.2	EHSYVLSAAK	O15231	27139.1	25663.5	28067.6
PMGDLLDQIFIHR.3	PMGDLLDQIFIHR	O15231	11605.6	14022.4	12297.1
TTGGIC[CAM]TYC[CAM]NR.2	TTGGICTYCNR	O15231	24724.8	21778.7	Filtered
ITLEHLGIC[CAM]C[CAM]HEYC[CAM]FK.4	ITLEHLGICCHEYCFK	O15231	2690.89	Filtered	2825.91
GVVLC[CAM]TFTR.2	GVVLCTFTR	O15235	211018	205392	216357
EAVC[CAM]FIPGEGHTLQEHQIVLVEGGR.4	EAVCFIPGEGHTLQEHQIVLVEGGR	O15235	59974.6	61050.5	61479.5
TQDLPGVK.2	TQDLPGVK	O15235	Filtered	100569	Filtered
LGQIYQSWLDK.2	LGQIYQSWLDK	O15258	163843	157774	161230
LC[CAM]LISTFLEDGIR.2	LCLISTFLEDGIR	O15260	952029	993110	975137
MWFQWSEQR.2	MWFQWSEQR	O15260	279763	261365	266427
NLALGGGLLLLLAESR.2	NLALGGGLLLLLAESR	O15260	65119.8	68470	60493.7
GQNDLMGTAEDFADQFLR.2	GQNDLMGTAEDFADQFLR	O15260	95272.5	79181.7	81572.2
GQNDLMGTAEDFADQFLR.3	GQNDLMGTAEDFADQFLR	O15260	75747.2	66595.9	60274.1
GQNDLM[Oxi]GTAEDFADQFLR.3	GQNDLMGTAEDFADQFLR	O15260	7198.76	10513.7	11079.4
SMFAGVPTMR.2	SMFAGVPTMR	O15260	810886	790666	750544
ALQGISGLK.2	ALQGISGLK	O15269	65161.1	65580.5	65969.1
LLQEIVDQC[CAM]MNR.2	LLQEIVDQCMNR	O15269	55276.7	60906.2	67487.3
VVGESLSPAFHLQLEESTGSR.3	VVGESLSPAFHLQLEESTGSR	O15269	142541	137488	159951
DHPALNYNIVSGPPSHK.3	DHPALNYNIVSGPPSHK	O15269	218431	204623	208262
HNDMADLER.2	HNDMADLER	O15269	63918.6	63357.2	59722.8
EKEELIEEWQPEPLVPPVPK.3	EKEELIEEWQPEPLVPPVPK	O15269	101296	Filtered	Filtered
AAC[CAM]FAIQK.2	AACFAIQK	O15269	Filtered	49449.3	Filtered
VLEEYGAGVC[CAM]STR.2	VLEEYGAGVCSTR	O15270	67038	61452.6	63553
NIGVVVVGFPATPIIESR.2	NIGVVVVGFPATPIIESR	O15270	51645.5	55087.9	56922.8
LPEVIALK.2	LPEVIALK	O15270	Filtered	51633.7	47549.4
EC[CAM]VQQLAENTR.2	ECVQQLAENTR	O15270	Filtered	45647.6	47945.2
AYLYLDEAHSIGALGPTGR.3	AYLYLDEAHSIGALGPTGR	O15270	92442.1	88608	98542.9
GC[CAM]LILSDELNHASLVLGAR.3	GCLILSDELNHASLVLGAR	O15270	12259	14883.8	13501.4
ASC[CAM]LLPELLSALHR.3	ASCLLPELLSALHR	O15287	18866.9	20646.7	23713
ALLYLVAALK.2	ALLYLVAALK	O15287	10959.6	9076.4	9454.96
DSGNIPEAIASYR.2	DSGNIPEAIASYR	O15294	262144	255198	255388
IIFSPVAPK.2	IIFSPVAPK	O15294	164088	153988	145624
AFLDSLPDVK.2	AFLDSLPDVK	O15294	151215	142442	160899
AATGEEVPR.2	AATGEEVPR	O15294	134305	126025	135497
VPNSVLWLLR.2	VPNSVLWLLR	O15294	52240.2	55126.4	52230
LGTDLEYLK.2	LGTDLEYLK	O15294	43636.1	46622.7	45613.5
LVSIVADQLEK.2	LVSIVADQLEK	O15294	116883	Filtered	114138
ISSPLFNTK.2	ISSPLFNTK	O15294	77528.4	69591.2	Filtered
EYQAGDFEAAER.2	EYQAGDFEAAER	O15294	Filtered	71408.2	68439.7
GSVAEAEDC[CAM]YNTALR.2	GSVAEAEDCYNTALR	O15294	56805.3	53134.1	55853.1
MLSFQGLAELAHR.3	MLSFQGLAELAHR	O15294	41160.6	42826.3	45170.8
NRQEYEDIAVK.2	NRQEYEDIAVK	O15294	Filtered	57067.6	62248.7
ALEVFPEFAAAHSNLASVLQQQGK.3	ALEVFPEFAAAHSNLASVLQQQGK	O15294	Filtered	25425.3	31620.5
HGNLC[CAM]LDK.2	HGNLCLDK	O15294	46085.4	Filtered	Filtered
AIELQPHFPDAYC[CAM]NLANALK.3	AIELQPHFPDAYCNLANALK	O15294	44342.1	Filtered	Filtered
AIQINPAFADAHSNLASIHK.3	AIQINPAFADAHSNLASIHK	O15294	Filtered	Filtered	31661.7
IGVVGGSDFEK.2	IGVVGGSDFEK	O15305	895796	905404	875480
GTFIEFR.2	GTFIEFR	O15305	604110	581323	572550
TIYFFGDK.2	TIYFFGDK	O15305	630160	536445	568416
IEFYELDKK.2	IEFYELDKK	O15305	149993	149077	156262
VQEQLGNDVVEK.2	VQEQLGNDVVEK	O15305	146048	131473	141823
HVENDGYK.2	HVENDGYK	O15305	127789	151207	133127
TMGYSVTAPEDTRR.3	TMGYSVTAPEDTRR	O15305	132541	136551	131996
EMDDFLQK.2	EMDDFLQK	O15305	96539.9	97962.3	96655.1
TMGYSVTAPEDTR.2	TMGYSVTAPEDTR	O15305	75092.3	76230.2	76177.4
YDYVFPENGLVAYK.2	YDYVFPENGLVAYK	O15305	139177	122091	133714
NGMLNVSPIGR.2	NGMLNVSPIGR	O15305	112627	101730	97208.4
LSGPAELR.2	LSGPAELR	O15320	177960	156370	162650
DALNENSQLQESQK.2	DALNENSQLQESQK	O15320	18816	18106.5	14408.6
ISHATEELETYR.3	ISHATEELETYR	O15320	Filtered	650512	817034
EATEAQSLEATC[CAM]EK.2	EATEAQSLEATCEK	O15320	Filtered	22817.6	23532.6
TIHSYQGQIISHEK.3	TIHSYQGQIISHEK	O15320	39671.2	43438.8	40341.6
SNSELEDEILC[CAM]LEK.2	SNSELEDEILCLEK	O15320	Filtered	90574.1	Filtered
VHAEQVLNDKESHIK.3	VHAEQVLNDKESHIK	O15320	Filtered	Filtered	17673.7
SLSLGEVLDGDR.2	SLSLGEVLDGDR	O15321	51811.3	52258.9	52657.3
LIEPIPDSHIR.3	LIEPIPDSHIR	O15344	156574	147431	138365
EIPIEPAPHLR.3	EIPIEPAPHLR	O15344	23315	21583.2	Filtered
STNPGISIGDVAK.2	STNPGISIGDVAK	O15347	1580560	1601624	1.58862e+06
KNPEVPVNFAEFSK.3	KNPEVPVNFAEFSK	O15347	887805	857627	865215
KNPEVPVNFAEFSK.2	KNPEVPVNFAEFSK	O15347	476012	524174	528373
SKFDEMAK.2	SKFDEMAK	O15347	1.05434e+06	1.09416e+06	1.03158e+06
RPPSGFFLFC[CAM]SEFRPK.3	RPPSGFFLFCSEFRPK	O15347	381205	362738	381386
RPPSGFFLFC[CAM]SEFRPK.4	RPPSGFFLFCSEFRPK	O15347	178378	182866	175028
NPEVPVNFAEFSK.2	NPEVPVNFAEFSK	O15347	294783	263834	271747
KNPEVPVNFAEFSKK.3	KNPEVPVNFAEFSKK	O15347	117225	118638	111714
M[Oxi]SAYAFFVQTC[CAM]R.2	MSAYAFFVQTCR	O15347	2.56501e+06	2525709	2.62633e+06
[truncated: 55,718 more rows]

## Sheet: Pan_ProteinGroups
ProteinAccessions	Qvalue	Quantity Run 1	Quantity Run 2	Quantity Run 3
A0AV96	3.52346e-15	124064	128095	125832
A0AVT1	1.04267e-12	265865	263448	276504
A0FGR8	1.43764e-13	547605	549747	550842
A0MZ66	2.5324e-12	283844	271237	263597
A0PJW6	4.64379e-05	189215	188984	196819
A1A4S6	2.58511e-09	24927.2	14031.3	14170.6
A1L0T0	4.05005e-14	413137	423069	399858
A2RRP1	3.34936e-15	43217.1	43900.6	43361.3
A3KMH1	0.000168478	82697.4	86128.8	86111.2
A3KN83	1.51453e-11	125944	119808	125233
A4D1E9	2.12896e-08	64510.4	70299.6	60708.8
A5A3E0	5.40229e-09	6.59599e+06	6485358	6424099
A5YKK6	1.71824e-14	384455	410682	390966
A6NCE7;Q9GZQ8	4.56956e-14	631712	645703	643245
A6NCW0;A8MUK1;C9J2P7;C9JJH3;C9JLJ4;C9JPN9;C9JVI0;D6R901;D6R9N7;D6RA61;D6RBQ6;D6RCP7;D6RJB6;Q0WX57;Q7RTZ2	1.97516e-12	11658910	11146735	11122401
A6ND36	0.0038307	67668.5	42547.9	37308.7
A6NDG6	1.58834e-13	662331	653473	665181
A6NDU8	5.17765e-11	132918	146293	151444
A6NED2	3.91604e-06	88006.9	86376.2	95324.7
A6NFI3	0.00760926	27986.6	34597.4	31488.2
A6NHL2	0.000219587	104611	106289	57587.6
A6NHQ2	8.97379e-11	4.24284e+06	4363474	4.11298e+06
A6NHR9	2.39885e-12	253331	245838	233967
A6NIH7	0.00122729	79046	79537.9	77075.6
A6NKT7	3.85381e-05	141701	139397	138689
A6ZKI3;Q9BWD3	0.000685754	54431.2	55132.3	54234
A8CG34;Q96HA1	0.00113168	111285	93361.8	107312
A8MT69	0.00080619	12872.5	13295.3	11922.4
A8MWD9;P62308	2.07464e-14	2567694	2.62364e+06	2611631
A8MXV4	0.00523527	28638.2	27553.6	25044.2
A9QM74	3.98607e-14	938736	1.03471e+06	1.00554e+06
B0I1T2	2.27415e-14	355574	351610	339438
B5ME19;Q99613	1.36599e-14	1.36933e+06	1.32923e+06	1.41646e+06
B7ZAQ6;P0CG08	0.000558603	49066.6	12223.3	48404.8
C4AMC7;Q6VEQ5	8.36225e-07	128517	132330	125742
E9PAV3;Q13765	2.17115e-13	1.38823e+06	1.38323e+06	1.30145e+06
O00115	3.95629e-09	270960	281516	271851
O00116	3.05831e-11	179294	184379	175930
O00139	7.68008e-14	403361	391570	372313
O00148	4.83979e-14	8587669	8589567	8513892
O00151	3.32514e-14	218893	182728	347361
O00154	3.80421e-14	735177	722984	707844
O00159	2.64314e-12	557686	544457	557037
O00161	4.75721e-08	404084	115863	382475
O00165	6.20981e-05	146788	142682	147933
O00170	3.77886e-15	317897	325480	331930
O00178	1.73803e-06	42724.5	43343	45009.8
O00186	7.33482e-15	221092	229230	231502
O00193	1.0579e-10	639184	618990	614939
O00194	6.31143e-13	37113.6	36373.5	77031.1
O00203	7.07052e-13	215819	221074	210708
O00217	8.12e-15	558646	542119	522179
O00220	2.29806e-05	26014.3	26330.5	28973.5
O00231	4.22455e-12	1.64619e+06	1.71398e+06	1.69759e+06
O00232	2.27102e-14	313536	339117	337749
O00233	4.78544e-11	324459	329144	306371
O00244	2.12467e-11	111881	135246	123379
O00255	0.00277429	59414.3	95160.5	49608.9
O00257	0.00421265	23848.6	24930.6	Filtered
O00264	1.26521e-13	948529	1.30113e+06	865399
O00267	5.98341e-10	180584	179407	182252
O00268	1.77249e-11	23752.5	41529.8	37767.9
O00273	5.5985e-13	329260	334896	324396
O00299	2.02167e-14	5.97478e+06	5.97746e+06	5977250
O00303	1.32071e-12	988244	1.05941e+06	1.02604e+06
O00330	1.09321e-12	252329	250350	244522
O00400	8.87717e-09	58464.8	55918	58017.4
O00401	0.000131116	99985.4	105687	105242
O00410	7.1314e-15	1090943	1.12171e+06	1.11896e+06
O00418	3.83511e-06	115625	110104	101639
O00422	7.46328e-15	473148	471485	473681
O00425	1.43762e-13	2.37806e+06	2.13498e+06	2.22478e+06
O00429	5.08274e-16	414164	415603	1.01715e+06
O00442	8.06782e-12	212734	203329	201101
O00443	9.99974e-05	28459.2	28887.6	29864.4
O00458	0.000852562	12753.3	20281.3	Filtered
O00459	0.000603121	59545.7	55808.9	62170
O00461	0.000665186	66694.4	31509	65272.1
O00468	1.38836e-06	53912.3	30390.3	53271.7
O00469	7.85106e-14	229463	232026	229095
O00471	2.91617e-14	88737.3	65960.5	91163.5
O00479	1.39415e-12	265258	411301	384184
O00483	7.1921e-14	1.47749e+06	1.48254e+06	1.44269e+06
O00487	6.8026e-06	42312.3	86167.3	55072.1
O00505	6.09961e-12	274150	282674	276191
O00506	4.38368e-10	123811	123040	161289
O00507	5.02133e-13	51800.5	48651.6	46339.8
O00534	9.25718e-12	168684	171800	169180
O00541	1.19134e-15	631226	636984	623720
O00560	7.20825e-10	63542.4	70891	58339.2
O00562	0.00809578	91501.7	93169.1	94834.2
O00566	7.1314e-15	160243	146126	149051
O00567	3.35398e-13	1.09857e+06	1.06225e+06	1085872
O00571	1.15337e-15	2.21688e+06	1.83715e+06	1.76756e+06
O00584	2.69543e-11	55324.7	55193.8	56896.4
O00592	3.19315e-12	1.0167e+06	988876	1.04237e+06
O00625	7.92733e-14	444152	440658	431199
O00629	7.32583e-11	261765	288336	296583
O00712	2.72621e-05	239285	276580	265306
O00716	0.00828807	13449.1	12123.3	11691
O00743	2.66068e-11	262393	154495	283803
O00754	0.000216154	68846.5	57982.3	46391.8
O00762	3.61602e-10	207196	206406	194061
O00764	4.20498e-13	266602	257842	267297
O00767	3.95613e-12	696607	727733	503017
O14497	8.09064e-06	53112.2	55986.8	49602.6
O14519	4.6692e-14	92163.6	97132.2	95408.1
O14521	3.52615e-05	151917	164584	147432
O14524	0.0050705	71093	65846.3	73496.1
O14530	2.88326e-14	153798	157163	161934
O14545	0.000209446	65770.3	71536.6	73874.3
O14548	0.0004877	128325	126466	128318
O14561	4.23707e-10	190735	187859	225358
O14562	9.38525e-10	209891	203143	205077
O14578	0.00818093	39915.6	34266.7	42504.2
O14579	8.57272e-11	307148	330283	325661
O14617	5.88897e-09	118194	120710	118726
O14618	8.45839e-14	222744	226586	168954
O14639	4.01788e-11	116309	108063	117084
O14646	2.8866e-08	778193	741027	884695
O14647	3.03002e-15	95042.5	94056	77022.6
O14656	6.54513e-07	24189.6	26378.8	24851.6
O14657	0.000353694	71789.9	70549.3	75484.9
O14662	1.90664e-15	57573.2	59220.1	55889.9
O14672	0.00171384	77831.1	61939.8	81792.8
O14684	0.000105403	226891	228363	216149
O14686	3.52813e-12	10275.8	10262.8	9391.82
O14727	1.05367e-10	15218	18172.4	19887.8
O14732	1.4466e-09	924186	927651	921223
O14733	0.000443953	13757	33457.8	17562.4
O14734	0.00168695	27577.9	25667.8	26929.8
O14735	7.07497e-11	154213	149318	151375
O14737	6.21766e-14	626870	628995	631570
O14744	4.30363e-14	706002	708040	706745
O14745	2.30761e-13	263166	244199	259115
O14757	2.19414e-05	25505.1	33003.8	28685.3
O14763	5.80994e-10	55365.5	57164.2	136468
O14772	0.000377717	13562.9	13672.1	13854.5
O14773	4.9161e-12	211262	219010	211361
O14776	6.66508e-14	1.15193e+06	1.13178e+06	1.10978e+06
O14787	4.35715e-09	471420	54962.7	53291
O14802	1.42192e-08	106025	102828	106299
O14818	8.83671e-14	2165551	2.18595e+06	2.23569e+06
O14828	5.93365e-15	304739	344201	410076
O14841	0.000170172	25711.5	22193.6	17797.4
O14874	0.000935152	43485.9	24780.7	26687.1
O14880	2.91796e-14	419498	426604	426693
O14908	1.9676e-07	80203.2	96805.9	85850.4
O14920	0.000254417	64737.3	58088.7	59569.4
O14929	1.28512e-13	341636	342066	349941
O14933	0.00104532	4208.85	4141.82	3961.73
O14936	4.13453e-14	110582	116828	117942
O14949	1.11356e-12	158763	157007	152740
O14950;P19105	1.94855e-12	768507	821948	840475
O14957	0.00457903	42834.7	44434	41674.5
O14964	1.57198e-10	116000	113737	116932
O14965	9.21018e-12	207261	215605	208434
O14972	0.000209255	37254.1	38230.9	32671.1
O14974	7.51425e-13	332496	343094	333671
O14975	9.64942e-11	584873	644559	625249
O14976	9.26161e-11	24991.9	16359.5	20054.9
O14979	2.97224e-13	4.74691e+06	5.18748e+06	4767191
O14980	1.19134e-15	812875	826460	798643
O14981	1.47484e-12	105352	105308	98292.4
O15020	1.21842e-06	69233.3	66226	69895
O15027	1.32655e-06	303810	308098	308099
O15031	6.69749e-08	208011	204627	205730
O15042	2.03746e-11	428618	455879	446542
O15047	8.74506e-12	35612.5	39048.1	36993.1
O15061	0.000288794	62631.8	59778.4	67939
O15063	0.00179245	7981.08	8017.94	7661.62
O15066	0.000196202	45037.5	42429.5	42328.8
O15067	7.96321e-14	1.11347e+06	1.10257e+06	1.09805e+06
O15084	4.35168e-07	43769.7	45221.2	46946.6
O15085	2.4082e-07	15625.5	12937.2	11291.1
O15091	5.15322e-14	47886.3	46138.5	59394.4
O15111	1.23587e-06	20179.2	22471.5	24410.1
O15116	4.93449e-05	52614.5	52523.4	48584.5
O15118	0.000148558	87959.7	88369	83832.3
O15120	2.43705e-07	244738	234488	231787
O15121	0.00120062	178448	192616	193380
O15126	0.000180208	117497	75640.9	125834
O15127	5.0223e-07	78706.3	83997.8	82317.3
O15143	1.80898e-14	502602	512301	490478
O15144	6.42694e-13	323433	326843	320030
O15145	9.37181e-12	437222	437859	431770
O15155	3.53965e-08	180798	172743	183510
O15160	4.71936e-14	737137	738654	718955
O15162	9.18089e-11	52625.6	53911.8	57443
O15164	7.91696e-06	44465.1	46235.4	46310.1
O15173	1.24082e-13	507313	508882	514141
O15212	4.39528e-12	540361	522069	532212
O15213	0.00186493	86734.2	87815.4	87338.3
O15226	1.08481e-10	132537	131033	133163
O15228	7.77594e-08	21899.8	28931.7	11048
O15230	0.000112822	22163	23986.5	21181.1
O15231	1.00615e-07	41873.6	40239	38590.7
O15235	7.33503e-05	135496	122337	138918
O15258	8.17803e-05	163843	157774	161230
O15260	2.18156e-13	432304	440982	434019
O15269	7.77979e-08	87659.5	87991.7	97802.3
O15270	1.42518e-10	70375.2	56058.1	56008.4
O15287	7.60325e-05	14913.2	14861.5	16584
O15294	1.4727e-12	192482	183876	187304
O15305	3.94043e-13	710022	674391	672149
O15320	0.000344436	78815.8	274996	331364
O15321	0.000632489	51811.3	52258.9	52657.3
O15344	0.00934063	89944.3	84507.1	138365
O15347	8.10117e-14	1.1056e+06	1.12889e+06	1.10567e+06
O15355	9.2612e-11	463412	461819	451726
O15357	7.3098e-12	201726	196406	204573
O15360	1.35623e-11	22815.4	19118.2	19605.8
O15371	9.5746e-14	1.07337e+06	1.03407e+06	1.05128e+06
O15372	8.61127e-15	1.01802e+06	976329	981367
O15379	1.8093e-05	64724.5	70723.3	64343
O15381	1.52833e-09	150126	153620	154308
O15382	1.24288e-11	290894	292729	289178
O15397	1.93941e-11	164328	163848	167175
O15400	0.000352698	51484.1	74504.2	66382.4
O15427	4.13178e-12	681771	672723	669871
O15438	2.6598e-06	80442.1	83238.7	82715
O15439	5.19829e-07	33431.5	35480.9	36717.2
O15446	2.88203e-08	172769	169088	183861
O15460	1.92431e-08	166566	170073	164800
O15498	3.03002e-15	742380	770158	744263
O15504	1.99562e-11	111401	104430	86030.6
O15511	2.7454e-07	452472	462278	490660
O15514	7.4101e-10	122694	124325	168426
O15533	2.48712e-06	295100	287222	280786
O15541	0.000152329	72824.7	79653.8	73627.4
O15554	6.94002e-09	14576.1	14320.3	17797.4
O43143	4.56731e-15	1.47833e+06	1.44329e+06	1.50996e+06
O43148	7.88439e-11	351068	340630	351783
O43149	0.00060023	5538.89	4876.8	2370.66
O43156	3.91667e-14	75665.1	74116	75040
O43159	4.57489e-09	60056.2	61255.3	60330.8
O43169	1.25987e-13	477476	511030	488413
O43172	3.62203e-15	396502	373799	386688
O43175	7.89821e-15	12916154	12167545	11888665
O43181	0.000677905	271931	133209	130820
O43237	6.10396e-14	185250	176869	177855
O43242	6.58999e-14	343144	338856	326604
O43251	3.72422e-06	112014	122024	110682
O43252	3.99398e-10	122830	108405	128026
O43264	6.95007e-09	155624	158379	151037
O43290	3.36648e-10	239789	237889	234851
O43292	0.00482382	185776	185257	288477
O43294	2.76663e-07	32171.4	29796.4	30402.8
O43299	1.197e-09	27567.8	30456.1	30970.8
O43314	1.79024e-10	55371.1	66800.4	64144.1
O43318	0.000896876	31582.4	29097.8	31009.4
O43324	5.40819e-10	524761	520252	521598
O43390	4.39924e-15	2770219	2.81288e+06	2.79867e+06
O43395	1.32748e-12	307802	304238	294714
O43396	2.32022e-13	431284	430681	439949
O43399	2.638e-12	1.61468e+06	1.63223e+06	1.50341e+06
O43402	8.12297e-05	169943	123044	143787
O43414	0.00023142	99093.6	94098.5	118293
O43422	5.53556e-06	33301	31232.5	19121.4
O43432	1.46518e-13	691969	642466	665386
O43447	2.06253e-13	505448	507293	493061
O43464	3.82937e-06	233124	231515	227770
O43488	2.63612e-14	300306	293996	292654
O43491	5.3826e-08	143755	144369	139870
O43493	0.00358262	24824.3	27117.9	25957.2
O43504	6.40874e-08	51428.7	56960.8	49367.9
O43583	0.000568595	710535	713747	702414
O43592	1.07407e-15	434448	436003	447813
O43598	1.3447e-10	811715	880651	856791
O43615	2.17913e-15	456618	505941	515017
O43617	3.20511e-08	329387	330782	338752
O43633	3.92748e-06	285385	281818	281328
O43657	0.000210696	63863.3	61354.1	63483.9
O43660	5.01916e-11	44558.4	41342.6	42115.4
O43663	1.47179e-15	288542	318711	315317
O43665	0.00331918	31648.2	33194.8	37200.3
O43670	4.08341e-13	744003	752898	781876
O43676	0.00987031	200675	222451	197435
O43678	1.19801e-12	334620	339570	334281
O43681	8.17781e-13	906390	906649	916084
O43684	6.84108e-13	1.68405e+06	1.7005e+06	1.67504e+06
O43688	5.9947e-05	32811	30769.5	31037
O43707	5.70963e-14	1.6625e+06	1.63393e+06	1.61548e+06
O43715	0.000524021	35159.7	35100.5	33614.9
O43719	2.64145e-12	342458	341992	351233
O43739;Q15438;Q99418	0.000363475	153346	149321	150324
O43747	5.92583e-15	429583	447970	436365
O43752	0.00589982	156429	110319	111772
O43765	5.08755e-14	109590	118637	119737
O43768	5.52974e-13	209634	249470	204749
O43772	0.00843486	67859.8	64688.9	52535.3
O43776	5.36262e-15	782938	769047	778187
O43795	6.37384e-11	154421	149620	159329
O43805	5.05019e-11	105912	102725	114298
O43809	1.50451e-15	782536	816858	809385
O43813	1.66365e-11	1.00245e+06	950498	951655
O43815	0.000197891	196171	205208	179709
O43818	9.59564e-14	419934	409816	409739
O43823	4.28566e-10	155991	155299	144273
O43837	2.1413e-13	328357	331759	334490
O43847	2.48041e-09	227546	226191	231833
O43852	8.64072e-13	1.03868e+06	1.11396e+06	1.09018e+06
O43865	7.92306e-13	926402	931802	929379
O43913	4.14369e-08	46338	49322.9	52122.7
O43920	2.11675e-12	238142	238403	234977
O43929	8.23271e-08	47805.8	48090.6	50260.6
O60216	4.69777e-14	670451	781412	653993
O60220	5.58561e-06	267396	268088	270685
O60231	1.30024e-14	165012	150426	161334
O60232	6.90719e-05	282386	271591	280218
O60244	4.53457e-12	110876	111397	108737
O60256	3.91667e-14	376852	362739	375765
O60264	3.09789e-13	352888	336997	347995
O60271	2.96705e-08	130240	129802	128338
O60287	4.31363e-15	182922	181803	171832
O60293	0.00177263	13134.4	17244.6	10212.4
O60306	2.98989e-13	207512	205314	197241
O60308	1.18624e-07	101178	95348.3	101393
O60313	8.34681e-11	217385	219116	218326
O60318	4.69533e-07	47797.7	52044.2	36278.8
O60333	6.30332e-06	56370	54805.4	53081.3
O60341	1.16705e-13	206009	208033	216992
O60343	4.56731e-15	314504	102725	314221
O60427	5.85048e-09	228210	230126	162829
O60437	0.000160501	121075	122635	112031
O60443	1.8505e-08	302526	290248	283918
O60488	3.57285e-10	311874	314653	310725
O60493	7.0874e-12	606669	616792	611463
O60499	0.0062299	103889	96183.8	95404.6
O60502	4.17496e-14	523124	506578	514647
O60504	0.00624914	48596.1	Filtered	Filtered
O60506	9.26059e-15	8.10376e+06	7.89115e+06	7963511
O60508	1.4879e-09	110897	114494	178645
O60518	1.03622e-12	33619	34726.8	30704.2
O60524	1.90518e-11	304420	304969	308302
O60547	3.89578e-13	245159	240222	250133
O60563	0.000346281	32280.8	35351.9	37715.1
O60566	0.000819099	41561.1	41538.5	39654
O60568	4.21644e-12	438657	417205	427541
O60573	0.00358243	48051.1	45185.6	46249
O60610	1.53905e-13	282136	292149	282703
O60613	0.000675466	45635.9	44905	42567.3
O60637	3.09473e-05	324158	305123	392638
O60645	9.2612e-11	107302	93221.6	117959
O60664	4.46356e-14	896274	906209	920444
O60675	0.00128329	98882.4	99516.2	100891
O60678	1.8777e-07	214577	213529	211825
O60684	5.16515e-11	475585	439632	450784
O60701	2.10237e-15	509635	491439	492944
O60716	5.24528e-13	438894	465976	461132
O60725	4.77492e-07	97964.7	178068	175229
O60739	5.5114e-12	170765	96060.8	95693.3
O60749	1.51125e-08	166601	159288	170313
O60762	6.97855e-14	460916	455742	461723
O60763	3.10632e-16	972110	1.00678e+06	1.00987e+06
O60779	9.11604e-07	65323.4	62889.6	64431.5
O60783	0.000864699	101806	61824.7	72219.9
O60784	2.41742e-05	36583.9	36280.6	34740.1
O60814	8.41238e-11	46201444	45072204	45233548
O60825	4.06634e-13	242650	241236	251049
O60826	1.8487e-13	125592	126506	121409
O60828	5.08724e-11	440370	436136	432104
O60830	0.000161724	110010	117165	119769
O60831	0.000577059	142548	144661	140228
O60832	7.1314e-15	931860	944063	957866
O60841	1.19134e-15	775733	759478	781610
O60869	1.65534e-12	519357	498485	511367
O60879	3.7427e-07	101160	98307.9	98656.6
O60884	5.50906e-15	683948	543308	731842
O60885	1.50568e-09	254115	243963	242135
O60888	1.64498e-13	571159	601802	624832
O60907	1.32621e-11	344705	339915	341346
O60925	2.47833e-13	328749	375754	362009
O60927	0.0065463	10635.7	9869.19	11776.8
O60934	0.000960401	192780	212062	169934
O60936	1.85979e-11	260250	257047	245266
O60942	1.99646e-07	47455.8	46910.2	48507
O75027	2.49676e-13	178173	186793	188018
O75030;P19484;P19532	0.000672291	46163.6	42197.7	45648.3
O75044	9.54849e-10	46043.1	48584.8	40306
O75054	2.48823e-10	19615.5	19896.7	19743.1
O75083	3.03002e-15	651105	623278	628636
O75116	2.76389e-13	350248	341718	336412
O75122	6.68693e-10	89376.6	84765.4	44014.4
O75128	0.000948583	27826.6	42213.1	35170.6
O75131	3.13167e-09	558446	581193	574158
O75146	5.5921e-07	110990	103881	109306
O75150	5.76455e-08	161199	158625	162191
O75151;Q9UPP1	4.72098e-06	72163.6	77924.5	78183.3
O75152	3.16074e-13	554147	554541	560832
O75153	7.26185e-15	633282	618909	617929
O75157	2.39101e-07	89041	95058.6	99271.8
O75165	2.0229e-13	97907.1	100450	107841
O75170	6.77987e-15	89783.2	179888	176795
O75190	0.000446746	50033.3	94588.8	67904.5
O75208	9.55835e-10	353251	355000	356632
O75223	8.81416e-11	665076	643902	664865
O75251	9.03146e-13	441800	437478	430006
O75306	7.88705e-12	300844	306571	324141
O75312	1.1884e-08	127378	123575	124284
O75317;P62068	0.00129565	32532.1	30882.1	35198.8
O75323	3.0234e-06	269481	265421	271808
O75340	7.39472e-14	1.90361e+06	1.92987e+06	1.87882e+06
O75347	3.40668e-11	500859	510945	491303
O75348	3.44768e-07	90582	112579	88224.3
O75351	2.46599e-12	429953	431386	425285
O75352	1.50222e-14	741571	699802	677387
O75367	5.39088e-14	3.32865e+06	3.21219e+06	3348695
O75368	3.67989e-13	421465	421398	408056
O75369	1.77513e-14	3.9894e+06	3.70835e+06	3.58151e+06
O75376	6.51114e-11	123979	120969	121462
O75380	1.59047e-10	150143	154003	156150
O75381	9.39147e-15	115524	113977	87509.3
O75390	1.58318e-14	1.60905e+06	1.62913e+06	1.63215e+06
O75391	4.43146e-06	70787.4	63877.8	72173.8
O75394	8.15484e-06	34635.5	36015.5	33160.4
O75396	8.40633e-15	568331	574838	544476
O75400	2.25239e-14	590715	602215	620124
O75431	0.00298428	123389	150893	130135
O75436	3.31009e-11	511971	514342	534531
O75438	5.38979e-13	232581	227518	233244
O75439	6.97855e-14	757291	771917	764910
O75446	0.000179078	96768.7	125231	121993
O75448	5.47291e-11	103770	99421	101817
O75475	2.78847e-14	466167	472886	470964
O75477	9.46062e-14	140890	144815	137446
O75486	1.06176e-10	29065.7	31868.2	32269.5
O75489	1.78193e-14	739219	736970	707538
O75494	1.06321e-13	754230	718215	707422
O75506	0.000315635	13598.4	13504.4	40846.9
O75521	1.33386e-14	161124	165461	154672
O75525	0.0045195	82738.4	Filtered	86217.8
O75530	4.08958e-16	59496.3	57881.3	54575.2
O75531	4.33979e-14	2.17036e+06	2.12471e+06	2.21666e+06
O75533	1.03721e-14	1.27422e+06	1.24973e+06	1.23289e+06
O75534	2.13468e-14	576803	549367	567240
O75554	0.00113168	64978.5	60012.6	61475.7
O75569	7.4477e-09	92522.4	89241.5	91289.1
O75582	0.00159685	41367.7	41896.8	43894.8
O75592	9.20783e-11	41641	43250.7	39724.3
O75607	8.27456e-12	380777	369728	371869
O75608	1.24922e-11	776813	772159	761859
O75616	1.60523e-05	110384	107402	110247
O75629	1.97602e-08	160311	152050	156992
O75643	2.17474e-15	831312	840282	825038
O75663	6.01386e-14	108106	104039	107744
O75676	1.26704e-15	245982	238888	102325
O75683	0.000120863	180313	176403	174234
O75691	2.03399e-13	171184	175097	171342
O75694	1.6998e-13	490386	507565	506529
O75695	1.19134e-15	398223	284542	283548
O75717	2.3665e-12	335843	339533	336321
O75718	2.20268e-12	229446	229927	230665
O75746	4.90848e-15	369826	366818	365491
O75787	9.39147e-15	101550	95550.7	95696.2
O75792	2.90619e-12	221350	221751	230523
O75794	6.12467e-15	106634	102685	107092
O75815	0.00409481	24207.7	24230	26332.4
O75817	7.23692e-06	69617.2	79336.2	70293.5
O75818	3.39986e-11	98510.8	93798.7	66643.6
O75821	8.66886e-14	670101	689472	700706
O75822	1.25084e-13	1.25499e+06	1.27331e+06	1.29288e+06
O75828	0.000255529	2.08054e+06	1.99552e+06	2.03567e+06
O75832	3.12783e-11	336111	330234	344293
O75843	0.00168622	68298.2	99286.4	106490
O75844	3.77886e-15	269155	268575	261743
O75874	1.0705e-14	865832	856947	856378
O75880	1.9867e-14	405452	400642	396629
O75909	3.19071e-09	138436	135697	137028
O75915	5.76455e-08	375334	360455	340953
O75934	1.67782e-12	315157	277186	319426
O75935	2.52665e-05	194874	249722	243662
O75937	1.3984e-13	778234	790509	751847
O75940	4.71528e-05	156987	159562	216196
O75947	7.59976e-13	1.14636e+06	1.14324e+06	1.11259e+06
O75955	9.71375e-14	659836	714648	676078
O75962	2.57301e-16	19836.6	19488.9	16463.2
O75964	6.49763e-14	630486	638145	641123
O75976	6.16259e-07	40750.8	42582.2	44252.9
O76003	7.26628e-15	1.51051e+06	1.52133e+06	1.5043e+06
O76021	6.10112e-14	2.00633e+06	1.98622e+06	1.90179e+06
O76031	4.5498e-11	313750	314387	308655
O76071	1.40321e-10	159810	166117	157055
O76075	0.00866027	21841.8	16045.8	24771.8
O76094	6.12467e-15	223954	231399	224450
O77932	0.00239752	6245.66	11775.8	10870
O94763	0.00638579	58709.2	56142.5	57937.8
O94766	0.00668146	76083.2	76700.6	150252
O94776	6.37411e-15	841578	846438	824103
O94822	1.12668e-12	32778.3	34168.1	30832.9
O94826	1.89459e-12	450118	413279	451257
O94829	0.00323501	41638.5	36089.1	38896.5
O94842	5.08274e-16	117625	95099.8	94864.9
O94874	4.72862e-10	306852	290057	306699
O94880	7.25404e-05	60445.8	63154.1	65958.8
O94888	2.07942e-13	249164	252955	259160
O94901	2.34703e-10	84015.2	86607.3	88917.1
O94903	1.50191e-09	211936	203247	214951
O94905	1.65309e-14	485176	496811	502094
O94906	9.03998e-14	839606	823244	815035
O94913	0.000101877	41691.4	65614.1	68277.7
O94915	1.79665e-09	52726.4	54326.1	47957.3
O94925	2.17143e-05	68783.6	67964	69731.5
O94927	0.000196308	60929	72011	77057.7
O94966	2.56327e-06	93468.7	87721.4	91198.3
O94967	0.000101638	24527.6	23604	26841.9
O94973	1.04124e-11	114480	114223	113072
O94979	7.26628e-15	523912	495657	507233
O94992	2.99657e-06	219199	223335	215417
O95059	0.00613474	56119	34470.5	63061.2
O95071	2.32131e-14	270248	281552	285337
O95104	9.984e-12	300120	312779	298261
O95139	0.000504916	105553	147118	71132.3
O95149	0.00978871	96392.9	101765	85027.2
O95155	1.92338e-07	112391	113306	111104
O95159	1.18111e-07	183636	172183	174630
O95163	5.86651e-13	304377	299408	313748
O95166	2.84127e-06	45575	46870.2	47410.6
O95167	5.39861e-05	166236	157720	153363
O95168	0.000117742	326371	339814	342502
O95169	5.40674e-07	77800.1	72094.1	46341.9
O95182	1.52557e-07	68266.2	69995.7	70073.1
O95197	5.00423e-13	769009	763357	745030
O95202	3.11288e-13	290731	297518	294081
O95208	5.08274e-16	51085.6	46656.2	47056.6
O95210	0.000787019	Filtered	16804.1	16937.7
O95218	2.017e-11	640718	650197	629250
O95219	7.1699e-13	200223	56756.9	58912.2
O95232	1.38264e-14	428655	395440	418935
O95235	1.16527e-08	63837.8	71072.4	58199.1
O95239	8.78762e-07	142806	142924	137689
O95248	0.000515488	4374.44	20996.5	3802.54
O95249	0.000475341	29167.7	28614.5	33411.3
O95251	6.22607e-06	38651.8	39173.9	39392.7
O95260	0.000589499	50478.9	81846.9	84966.8
O95292	6.27945e-13	191994	239817	238111
O95295	2.51144e-07	49157.2	62156.8	67855.3
O95297	3.67587e-10	182199	183669	177956
O95298	1.07253e-13	381545	365826	378537
O95299	1.11353e-12	227568	237411	231521
O95302	4.63614e-12	293851	293714	304711
O95336	8.50164e-15	1.77643e+06	1.77616e+06	1.78208e+06
O95340	2.36624e-08	91133.3	87136.9	88083
O95347	2.5608e-14	682442	689243	695889
O95352	6.38852e-12	61814.9	59492.9	58825.2
O95363	0.00494433	Filtered	24407	24504.1
O95365	0.000887729	5818.45	47364.4	84085.9
O95372	8.38798e-13	331958	327490	349438
O95373	1.33067e-13	548354	557730	536943
O95376	3.95181e-11	60039	54416	60454.2
O95391	0.00012432	53137.5	58153.4	54196.1
O95394	6.62761e-15	383998	364324	373106
O95396	0.00779404	53464	52831.5	58133.7
O95399	1.03239e-09	16650906	16701034	17084934
O95400	1.33132e-14	161751	157237	158013
O95425	1.42016e-05	41274.9	42880.9	41950.9
O95427	2.48036e-05	11373.5	11177.7	12288.7
O95429	0.00277222	53344.9	36563.3	51666.3
O95433	8.69792e-15	1.22257e+06	1.20833e+06	1192935
O95453	1.93286e-05	292366	286340	279317
O95456	1.98515e-14	182733	184102	203033
O95466	0.00599171	35081.4	53143.6	54608.1
O95470	2.01725e-09	61955.8	64134.1	63407.2
O95478	7.1314e-15	292062	309532	308268
O95479	0.00168557	10488.2	Filtered	Filtered
O95486	1.51815e-11	107327	106096	103440
O95487	2.05881e-09	53208.4	57700.4	57729.1
O95551	0.000292984	65067.8	68474.6	69441.9
O95562	4.66913e-08	82977.5	65076.4	82973.3
O95563	2.30115e-05	76198.6	75460.5	75344.3
O95571	2.1228e-09	209537	222908	211872
O95573	1.02583e-10	443193	455849	441382
O95602	1.58437e-07	201250	195181	222312
O95613	3.9084e-05	82171.5	13851.7	88190.8
O95619	0.000511773	99070.7	99784.6	97417.7
O95630	4.96996e-08	255537	234945	267901
O95639	3.64424e-06	207778	109637	191434
O95671	3.62349e-05	26488	25439.8	25018.4
O95678	0.000535393	2.08876e+06	2.16792e+06	2109786
O95684	0.00411849	61981.5	61785.8	30190.3
O95696	1.04682e-09	66550.2	56984.6	61311.4
O95707	4.30697e-05	73401.9	136468	133080
O95714	0.00195227	23676.6	19000.8	19826.8
O95716	4.94205e-06	120304	109206	83935.8
O95721	0.000787019	87087.9	120320	126626
O95747	1.00434e-14	894172	900514	921235
O95749	9.45656e-13	63658.3	50486	51937
O95757	4.95792e-15	465223	450431	441746
O95758	0.00018201	194598	187148	183528
O95777	9.26143e-12	422006	416517	414526
O95782	3.34936e-15	853588	818054	843511
O95785	6.65855e-05	928727	978446	939870
O95801	0.00049071	21761.6	34198.8	36180.2
O95816	4.38769e-14	1.06142e+06	1.07037e+06	1.08701e+06
O95817	2.63195e-07	95333.8	97217.2	90086.7
O95819	6.18319e-08	75274.1	77524.2	103991
O95831	2.93415e-13	757488	734870	738746
O95834	1.0983e-11	335815	335933	326939
O95861	1.0271e-10	271985	260204	277292
O95864	2.99631e-08	226957	216069	478390
O95865	0.00190091	25463.3	37288.7	28893.8
O95870	3.7138e-05	35606.4	61070	65974.8
O95881	8.69314e-09	473581	465369	488776
O95905	5.34798e-11	34844.1	32737.6	42981.2
O95926	0.00684016	48245.2	40721.7	35418.6
O95983	9.34611e-13	102651	99667	122504
O95985	0.00108525	35316.5	31889.2	33877.1
O95989	0.000125673	52636.5	61681.9	60242.4
O95994	1.23685e-09	395246	374797	374595
O95999	0.000275131	129357	143874	139017
O96000	3.99725e-13	548736	572314	534306
O96005	0.00546772	72478.8	49049.2	71193.8
O96006	1.00445e-05	79329.5	71555.8	80168.5
O96007	4.3771e-06	18440.6	18387.4	12787.8
O96008	3.99522e-13	454584	473177	446147
O96011	0.00134055	174967	183934	176339
O96013	6.18994e-12	62337.8	65305.5	65581.3
O96017	0.00063725	12725.4	14850.1	13609.4
O96019	4.36849e-12	303066	334395	325402
O96028	0.000702414	50992.3	53518.5	32462.5
P00338	9.48468e-14	58501568	57884280	57572912
P00367	1.01366e-12	612439	595134	594781
P00374	1.85612e-08	323654	330309	344421
P00387	1.20634e-13	769730	774313	743788
P00390	3.52864e-13	875314	830273	859348
P00403	1.181e-12	5.14484e+06	5.07764e+06	4.84398e+06
P00414	8.88374e-10	52143.9	39176.9	52232
P00441	6.05659e-13	1.4703e+06	1.49259e+06	1.52674e+06
P00450	2.05756e-14	61418.6	60171.8	62757.2
P00491	3.38752e-14	818208	868736	828148
P00492	4.74435e-15	2487419	2.14501e+06	2.10612e+06
P00505	4.47527e-14	3.39968e+06	3339614	3.48163e+06
P00519	0.000896876	Filtered	Filtered	4918.83
P00533	4.99796e-14	291825	263721	278348
P00558	1.47384e-13	51368272	50950624	51348940
P00568	8.04175e-14	835622	841841	834360
P00734	2.48896e-05	82887.6	77542.5	83076.9
P00736	0.00277846	99852.2	11614.2	16679.5
P00746	0.000117633	50329.8	56003.3	58321.2
P00751	1.95076e-06	9267.27	93798.7	8077.85
P00813	5.3372e-06	54472.8	47650.8	55467
P00846	2.74582e-12	453585	468595	448765
P00966	2.10805e-15	8959281	8767367	9058033
P01008	2.09718e-08	18021.6	16935	16639.4
P01023	0.000251182	306687	118517	86478.4
P01024	4.49054e-09	140159	132781	145359
P01031	5.18318e-05	156326	271345	170694
P01033	3.42394e-05	129275	119051	122831
P01034	3.08626e-08	157203	97328.9	156282
P01100	0.000186782	11829.2	12712	11968.5
P01111	1.19848e-13	263642	259052	275592
P01116	8.35226e-13	591245	574244	569002
P01130	8.88116e-13	511878	518212	507360
P01891	9.10776e-14	2452055	2.47934e+06	2410945
P02100;P69891;P69892	2.92911e-05	188556	190644	177939
P02144	3.10725e-15	65655.3	70423.8	42963.5
P02538;P04259;P48668	0.00710291	Filtered	105793	48857432
P02545	7.34878e-14	9859999	10159487	9767760
P02647	2.43601e-07	217778	206020	199180
P02649	0.0001392	93606.1	211704	91056.9
P02656	9.19304e-08	115524	149295	140304
P02675	0.00341257	Filtered	259039	253087
P02748	3.37337e-06	113293	109787	111753
P02749	1.89469e-06	30037.6	30108.4	29593.1
P02751	5.47223e-06	182941	178024	183978
P02768	1.58243e-14	1.92456e+06	1.91343e+06	1.98677e+06
P02786	2.24289e-14	6.17546e+06	6.08061e+06	6118951
P02787	5.00128e-07	304029	273576	296458
P02788	1.35026e-10	690836	687911	443680
P02794	0.000695847	18901.5	15542	18637.8
P02795;P04732;P13640;P80297;Q8N339	4.50359e-11	740821	802895	801542
P03886	1.41391e-05	123977	122023	104730
P03891	2.1429e-09	189234	179754	195265
P03905	5.50906e-15	156335	173029	162888
P03915	0.00256025	42470.5	44696.7	30447.1
P04003	1.47484e-12	839786	845012	844376
P04004	3.38285e-13	1.19911e+06	1.1898e+06	1.27338e+06
P04040	2.83322e-14	637906	621445	628049
P04049	7.69042e-09	213246	201720	81088.3
P04062	1.62527e-05	153839	155345	153322
P04075	1.57995e-14	20264212	20357536	20684852
P04080	4.95211e-14	568756	579501	553613
P04083	7.74188e-14	5.13715e+06	5.45489e+06	5496761
P04114	1.17964e-07	90229.8	60088.7	66951.9
P04150	2.32131e-14	102710	100926	98506.6
P04179	4.10379e-15	1.55453e+06	1.53535e+06	1.50711e+06
P04181	1.9257e-11	163051	179556	179268
P04183	1.67368e-12	369711	369853	368429
P04217	3.99145e-08	104486	102937	99389.7
P04264	8.18896e-09	2.69335e+06	2.22129e+06	2.28912e+06
P04350	5.96398e-11	538516	573698	653379
P04406	2.99314e-15	41216256	41162608	41311080
P04632	2.62986e-13	621349	636533	631511
P04792	1.80107e-14	2.61104e+06	2.62669e+06	2661749
P04818	9.7209e-14	481058	465862	455570
P04843	5.94361e-15	1.72656e+06	1.8153e+06	1740916
P04844	1.32622e-13	459791	474065	465145
P04899	2.41926e-11	224687	226080	226089
P04920	5.92303e-08	115084	115711	118026
P05023	4.82175e-14	1.41643e+06	1.42776e+06	1.44272e+06
P05026	6.60511e-15	385731	401653	395957
P05067	6.12732e-05	94164.1	102806	82620.2
P05114	5.50906e-15	259949	249844	251371
P05141	1.3984e-13	17563550	17544684	17032228
P05161	0.00232176	146067	139075	159181
P05198	5.71785e-14	2.72696e+06	2.73833e+06	2.74038e+06
P05204	1.46562e-13	2.65294e+06	2525390	2633403
P05362	2.48432e-09	152094	150094	156908
P05386	2.27102e-14	5574895	5.19888e+06	5.17663e+06
P05387	7.27809e-14	848562	852596	855118
P05388	3.52346e-15	4.47856e+06	4.54345e+06	4.54323e+06
P05423	1.43997e-12	108057	162828	162848
P05455	1.88469e-14	884929	854571	887102
P05549	4.95889e-11	143854	139579	159910
P05556	3.24588e-15	1.48752e+06	1.42052e+06	1.43135e+06
P05783	1.70737e-13	17967352	18417982	17909518
P05787	1.09999e-14	28510918	28989676	28740194
P05976;P08590	3.38318e-05	136032	128781	127737
P06132	1.5923e-13	267435	248326	254162
P06280	6.08063e-05	55087.6	56242.3	53985.8
P06396	5.88821e-11	461022	456876	515883
P06454	2.51657e-12	1.55465e+06	1.68161e+06	1.53536e+06
P06493	4.28814e-10	1.48239e+06	1.46051e+06	1.48643e+06
P06576	5.53713e-15	9647814	9677808	9483516
P06703	9.23047e-13	20020944	20250466	20394312
P06727	3.33755e-07	40852.8	41671.8	64213.7
P06730	8.50003e-14	587595	593863	584237
P06733	1.89634e-14	54272244	54142584	52741676
P06737	5.1771e-15	1030459	1.02131e+06	1.01927e+06
P06744	4.99829e-14	9204882	9213897	9366821
P06748	7.4568e-15	23843820	22611386	22888504
P06753	1.53965e-14	2.85392e+06	2994956	2937733
P06756	1.25323e-13	131600	121911	124931
P06865	3.62775e-15	597091	577831	585284
P07099	1.28512e-13	76334.8	73042	73826.4
P07108	4.07099e-10	549349	571685	555098
P07195	6.71283e-14	12743892	12653089	12808100
P07199	0.00207248	49883.7	55680.6	71965.8
P07203	1.3984e-13	803437	792136	800155
P07237	6.50374e-14	3995988	3768029	4183527
P07305	3.14006e-13	1.59748e+06	1590941	1.60205e+06
P07311	3.09635e-12	204894	210367	206474
P07339	1.94545e-14	701355	708510	705547
P07355	1.45116e-13	9627556	10201551	9452484
P07384	3.21892e-13	547528	550456	546218
P07437	4.61538e-12	3.75835e+06	4.21007e+06	4.0415e+06
P07602	2.44851e-13	3.52885e+06	3.58939e+06	3547562
P07686	8.69792e-15	554378	539210	543489
P07711	2.40784e-05	93390.1	95350.5	88042.3
P07737	7.60799e-13	7652448	7.47789e+06	7.52797e+06
P07741	1.19423e-12	2.56486e+06	2.53946e+06	2595707
P07814	8.79988e-15	1.53962e+06	1.50821e+06	1.51357e+06
P07858	3.99522e-13	413018	409865	409027
P07900	9.45524e-15	10288507	10010564	10179121
P07910	2.16384e-14	23178412	22547660	22716506
P07919	2.73963e-11	289237	293618	286604
P07942	6.01123e-05	Filtered	608641	246360
P07947	1.09852e-11	2045363	1.93056e+06	2.00866e+06
P07948	1.85519e-10	101936	98622.1	79164
P07951	1.15561e-13	360354	359711	312780
P07954	3.52864e-13	972541	964286	1.00443e+06
P07992	3.25211e-05	25025.5	25715.4	26191.8
P07996	1.27277e-08	1.8402e+06	64776.5	1.74179e+06
P08069	5.28802e-08	100636	98531.4	98527.8
P08133	1.37845e-14	662235	675059	705213
P08134	1.6332e-12	237196	221995	217933
P08174	1.59701e-13	4391516	4401131	4361221
P08195	6.12467e-15	3497436	3523665	3.47857e+06
P08236	4.22425e-06	70222	67608.2	72069.7
P08237	9.84804e-10	367055	385007	392605
P08238	2.81112e-14	18694496	18871344	18709126
P08240	8.69792e-15	276211	278810	269844
P08243	1.4145e-14	1.2208e+06	1.16772e+06	1173737
P08397	1.82865e-15	138680	138272	135927
P08559	1.56147e-14	1.68875e+06	1.6865e+06	1667336
P08574	1.42693e-13	1195216	1.1893e+06	1.16473e+06
P08579	7.52009e-14	1.13772e+06	1.09863e+06	1.09934e+06
P08581	1.42402e-06	93972.3	92521.2	90164.4
P08621	2.58186e-14	2547985	2456551	2477873
P08648	1.41986e-13	627664	638784	635937
P08651	1.09693e-10	107473	104645	104543
P08670	1.89634e-14	8426188	8757399	8668169
P08697	0.000543211	109293	132830	98854.8
P08708;P0CW22	8.50524e-14	1.61225e+06	1.53134e+06	1.54904e+06
P08727	9.35791e-15	16100075	11245682	15865587
P08729	2.04306e-14	6602584	6.92067e+06	6765730
P08754	4.74743e-10	283067	279588	283702
P08758	4.47114e-14	6.30096e+06	6.23748e+06	6243692
P08865	1.59921e-14	3.30716e+06	3.14929e+06	3.20965e+06
P08962	1.76561e-09	673490	654487	693141
P09001	2.1002e-10	69651.1	55064.5	71378.5
P09012	2.95666e-12	964579	946322	976363
P09038	0.00174453	Filtered	28992.2	Filtered
P09104	4.51804e-13	265434	263303	266706
P09110	1.78414e-13	91288	85610.2	86713.2
P09132	2.60151e-08	87310.4	85548.2	79175.1
P09234	1.59088e-13	231850	234271	229868
P09382	6.59324e-14	1.9292e+06	1.93604e+06	1.95823e+06
P09417	2.7096e-08	125028	120064	131209
P09429	1.9835e-14	1725669	1.69302e+06	1.69443e+06
P09493	1.45445e-12	385278	420292	430009
P09496	1.16705e-13	1.28358e+06	1237320	1.27174e+06
P09497	2.95052e-10	302721	316678	312839
P09525	3.03002e-15	507378	503688	522141
P09543	1.37907e-13	182787	182431	177316
P09622	1.94103e-12	583456	551434	571318
P09651	1.14425e-13	9441961	9514083	9165655
P09661	1.9867e-14	1448984	1.44509e+06	1.49086e+06
P09669	2.67657e-10	2223423	2.20735e+06	2.15059e+06
P09874	1.74329e-14	3061579	3031172	2.95302e+06
P09884	4.80705e-09	113973	141143	137444
P09960	5.26294e-14	806322	797984	810236
P09972	1.50225e-15	870002	911140	890882
P0C025	0.00151407	128013	129087	140624
P0C0L4	3.2696e-06	15704.8	15832.5	13473.6
P0C0L5	0.000420893	130488	93212.1	114073
P0C0S5;Q71UI9	2.78882e-12	5163248	5247852	5.12883e+06
P0C2W1	0.000184485	58060.5	100634	110770
P0C7X5	1.38643e-07	62512.3	62813.8	63327.4
P0CG12	0.000836825	277666	269101	269830
P0CG39	6.30403e-09	2.21738e+06	2.25283e+06	2.21802e+06
P0DMM9;P0DMN0	2.08973e-14	325993	318761	339222
P0DMV8;P0DMV9	4.45453e-13	8173079	8.32445e+06	8.19124e+06
P10109	0.00195227	164400	177903	162506
P10155	1.9867e-14	475944	462372	444966
P10253	1.14402e-14	282914	271718	280326
P10301	1.26704e-15	128869	185476	194270
P10316	2.09779e-07	109898	98041.6	108109
P10321	4.25704e-08	120855	112681	123038
P10398	2.8848e-14	69756.6	72602.3	70413.7
P10412	1.31219e-12	73474960	72237416	71920592
P10515	1.16151e-14	1.53604e+06	1528771	1.48317e+06
P10586	1.84308e-11	330508	340823	333519
P10599	5.1666e-12	4938378	4.91996e+06	4789940
P10606	1.02327e-11	625486	613177	632134
P10619	6.30618e-14	51299.3	38493.4	43063
P10620	3.41466e-10	146572	143074	141596
P10644	4.20944e-12	274484	265132	277494
P10768	9.03998e-14	328276	321781	329713
P10809	9.10776e-14	12505569	12543592	12676650
P10909	3.62724e-14	667420	701895	695356
P11021	2.53368e-14	8988634	8987464	8990363
P11117	0.0010661	39737.4	41014.7	35875.1
P11142	2.24478e-14	9608970	9606036	8144415
P11166	2.74343e-13	1.68751e+06	1.68744e+06	1.67814e+06
P11169	2.548e-11	193537	191383	188612
P11171	4.93752e-06	117598	119451	116424
P11172	4.21366e-15	402553	394138	404342
P11177	3.08715e-13	1.52403e+06	1.50392e+06	1.49208e+06
P11182	1.14337e-14	675451	678646	665337
P11216	1.00603e-12	160445	173643	151949
P11233	4.20843e-13	498646	484463	494280
P11274	0.000223512	55801.1	77120.1	73650.9
P11279	5.5221e-09	1295975	1.28516e+06	1282472
P11310	1.45083e-14	477540	470806	478141
P11387	1.74475e-14	2.32427e+06	2358000	2.31803e+06
P11388	3.03002e-15	3023343	2.93122e+06	2923417
P11413	9.76889e-15	2346929	2.25824e+06	2246108
P11441	3.22945e-11	216793	219556	419520
P11474	1.6854e-13	28290.2	26580.6	29173.5
P11498	2.55906e-15	576981	593139	595757
P11532	1.85519e-10	47693.6	46122.4	46133.8
P11586	1.34452e-14	3.04399e+06	2.99526e+06	3.05163e+06
P11717	4.27557e-13	310770	278776	306106
P11766	1.07469e-10	385699	375297	409947
P11802	1.51303e-07	152415	148685	113568
P11908	1.72839e-13	140975	139227	142109
P11940	2.17913e-15	5387112	5.25124e+06	5.21117e+06
P12004	2.87352e-14	4510215	4403040	4.30445e+06
P12074	5.88194e-12	666224	664203	661950
P12081	1.03433e-13	815414	819297	810307
P12111	0.00156108	250203	410463	459605
P12235	3.87511e-13	414392	375674	382166
P12236	3.18598e-12	2.52915e+06	1.70446e+06	888429
P12259	1.8563e-10	372647	361417	358540
P12268	2.27673e-14	3.20439e+06	3.12558e+06	3.11456e+06
P12270	1.03841e-13	631705	645346	659900
P12277	2.94575e-14	532795	570976	545054
P12429	1.56926e-13	2.41468e+06	2365132	2.44326e+06
P12532	7.46866e-14	196111	194735	214201
P12814	3.34936e-15	2.82295e+06	2.84193e+06	2.96296e+06
P12955	2.53368e-14	524616	524140	546352
P12956	1.19848e-13	3.38602e+06	3.26924e+06	3354300
P13010	6.73602e-15	3.43957e+06	3364681	3255298
P13051	1.58759e-07	114393	112473	111599
P13073	1.15972e-12	1.81231e+06	1.80957e+06	1.81204e+06
P13473	2.99314e-15	1.56774e+06	1.62464e+06	1.61997e+06
P13489	6.43441e-12	629613	659516	664365
P13639	3.48899e-14	11430073	11381278	11229102
P13645	4.69777e-14	7.8103e+06	7911723	7.89897e+06
P13646	1.54328e-13	3760828	4.02901e+06	3.9235e+06
P13667	2.87352e-14	1.66613e+06	1.65867e+06	1.63519e+06
P13674	1.60189e-15	650854	647112	658662
P13693	2.31278e-13	569996	576432	574312
P13716	0.00104858	82332	82575.8	84158.1
P13797	9.75893e-15	1.94131e+06	1.94631e+06	1.92974e+06
P13798	2.15487e-13	434985	439482	424439
P13804	2.65466e-13	2467288	2498782	2.56815e+06
P13807	4.46667e-14	170714	173399	174142
P13861	1.32548e-13	273035	267644	262962
P13929	7.37136e-12	33844080	29772548	33776028
P13984	3.34936e-15	199838	204932	203543
P13987	1.8401e-13	369569	362211	364537
P13995	3.21313e-07	202881	202718	200661
P14174	4.89132e-14	16017295	16228235	15888089
P14209	7.13092e-09	250195	213019	250182
P14314	8.45839e-14	2.55612e+06	2.62351e+06	2.55603e+06
P14324	1.9867e-14	1.19193e+06	1.18539e+06	1.15509e+06
P14373	3.46718e-07	74664.8	61512.7	23313.2
P14384	2.73431e-12	565406	581464	576434
P14406	1.73831e-12	1.59706e+06	1.551e+06	1497286
P14550	7.12303e-14	929101	986734	1.00149e+06
P14618	1.73846e-14	45518016	46648004	45518624
P14625	3.68087e-14	8913286	8670314	8611337
P14635	3.56742e-08	278494	92688.2	98077.3
P14649	3.11535e-14	1.4605e+06	1.01223e+06	968130
P14678;P63162	7.98813e-12	4084296	4606508	4.31782e+06
P14735	3.33746e-14	436141	445779	433910
P14854	9.38333e-14	873288	864306	708007
P14859	3.69184e-13	87930.4	84935	93919.1
P14866	2.46838e-13	3.2619e+06	3.17068e+06	3207077
P14868	2.02167e-14	2302120	2.26922e+06	2.24768e+06
P14923	1.3163e-12	243746	248887	253985
P14927	5.80569e-13	304140	288512	292239
P15121	9.64772e-14	1982978	1.99642e+06	2063457
P15170	6.37484e-13	969116	980264	958291
P15291	8.43951e-12	202646	190416	194006
P15311	1.34969e-13	2.74113e+06	2673621	2787075
P15313	0.000303991	92246.9	92163.5	86943.5
P15328	7.32679e-14	816476	828515	805868
P15336	0.00449756	2708.99	Filtered	Filtered
P15374	5.00055e-14	243721	235107	245821
P15408	8.12694e-06	92094.9	94662.5	92307.9
P15529	5.18783e-09	1.01113e+06	998089	1.00201e+06
P15531	1.08298e-13	2.35557e+06	2357814	2.3759e+06
P15559	2.06948e-14	1.34816e+06	1.38714e+06	1.37899e+06
P15586	6.92057e-14	285470	291332	289392
P15735	1.48826e-05	39542.1	42198.4	39125.2
P15848	0.000222374	23350	22647.5	31930.7
P15880	5.11091e-14	7189674	7.16856e+06	7036681
P15924	1.58272e-14	872859	906364	924258
P15927	6.63663e-12	372148	366419	359621
P15941	4.34536e-08	37942.6	36813	41727
P15954	1.13026e-12	626071	652394	650897
P16070	9.36302e-14	861092	851819	847033
P16083	2.39907e-08	484020	454360	477139
P16104	4.2727e-13	886354	804783	677243
P16144	3.50248e-06	144864	123558	131773
P16152	1.98322e-14	1.96872e+06	1.94892e+06	1.93521e+06
P16219	6.16982e-05	39308.2	47688.1	44051.4
P16220	1.88309e-08	827309	1064641	943485
P16278	5.08274e-16	178390	179251	174103
P16333	8.80908e-06	138303	144943	149284
P16383	6.12805e-05	80956.4	86765.5	71577.4
P16401	2.14817e-15	4.15754e+06	4.11266e+06	4.11938e+06
P16403	5.21747e-14	11783096	10404920	9574601
P16422	1.01014e-06	118962	119267	113019
P16435	1.58225e-10	561811	564333	569585
P16455	1.81312e-09	166452	166589	166980
P16615	8.90599e-14	1.12224e+06	1.08607e+06	1095935
P16930	1.01189e-08	102872	101947	103859
P16949	9.61534e-15	4402070	4245685	4221770
P16989	1.82171e-13	764903	742994	745456
P17028	0.000933128	29760.1	29614.1	28558
P17066	3.00958e-10	26574352	25147690	25866784
P17096	5.58448e-15	2.44984e+06	2343000	2.27444e+06
P17152	1.0103e-06	180817	177587	164738
P17174	1.45157e-13	713501	684218	660100
P17252	6.70435e-07	79283	80873.2	80342.5
P17275	7.90209e-10	93053.9	191207	192160
P17301	1.89297e-09	454315	450228	454073
P17480	1.82428e-11	391262	410822	399955
P17544	0.00931515	Filtered	12147.2	11755.2
P17568	1.16672e-06	138136	134491	129491
P17612	7.28301e-10	266285	266582	261168
P17655	6.0683e-14	567198	571072	550400
P17661	0.00869841	21445026	21807582	21629712
P17676	2.96393e-10	165282	213944	152540
P17693	5.75495e-10	164228	163411	163999
P17706	0.00544777	159391	65055.9	77325.3
P17812	2.67659e-13	622774	587394	602732
P17844	6.35145e-13	2.57003e+06	2.60529e+06	2.56058e+06
P17858	8.31609e-13	658049	656280	660712
P17931	3.99445e-12	2599945	2.62346e+06	2.61362e+06
P17980	1.26461e-13	821212	830739	800909
P17987	5.9199e-15	2.60866e+06	2.52942e+06	2.57556e+06
P18031	7.41281e-12	154677	102933	102158
P18074	0.00087478	33034.7	33424.6	39787.7
P18077	5.53659e-12	2.96128e+06	2.88753e+06	2848471
P18084	1.73527e-07	41110.5	39193.9	39744.1
P18085	1.58704e-13	1.63492e+06	1.61338e+06	1.65544e+06
P18124	1.20945e-14	7.72239e+06	7618339	7484686
P18206	3.04581e-14	1.26594e+06	1.27405e+06	1.28001e+06
P18583	5.55915e-09	342386	332716	328543
P18615	4.38958e-13	257681	286508	280934
P18621	7.89821e-15	2.19443e+06	2.1479e+06	2.22938e+06
P18669	8.58542e-15	4743499	4.66914e+06	4669649
P18754	3.39522e-13	2.85758e+06	2.79913e+06	2.75987e+06
P18858	9.83171e-13	403099	408132	396157
P18859	1.81312e-09	190802	192191	190945
P18887	2.02167e-14	267934	273838	262361
P19075	0.000452105	811006	817391	826712
P19174	4.91846e-05	48315.1	133604	47833.5
P19256	1.90818e-10	139297	127344	147321
P19338	6.78802e-14	13557409	13574444	13456742
P19367	7.97417e-09	129271	1.2609e+06	121745
P19387	3.65181e-14	244483	240899	236482
P19388	2.26502e-08	377327	325320	418269
P19404	7.71804e-13	353201	356689	363148
P19525	9.35791e-15	558447	557425	566438
P19623	2.99314e-15	1.01094e+06	1.03717e+06	1.03957e+06
P19784	2.61483e-12	424711	420821	435187
P19823	0.000169032	30234.5	38276.6	38860.2
P19838	7.13381e-06	96690.9	94994.8	102448
P19971	1.62275e-13	43528.4	41689.8	43868.1
P20020	6.66722e-13	228302	231296	228539
P20042	5.86862e-14	1537578	1.54888e+06	1.49869e+06
P20073	5.36488e-14	841953	842964	828936
P20290	6.1835e-07	983078	962314	940164
P20339	3.30329e-13	445440	444743	432901
P20340	9.94747e-15	715837	721942	706911
P20585	5.24533e-09	50563	67568.6	65748.9
P20618	4.73489e-13	1.32257e+06	1.34269e+06	1.33338e+06
P20645	1.4811e-12	146979	170064	156158
P20671	5.66315e-13	2.02583e+06	2.01268e+06	1.94023e+06
P20674	3.79916e-13	2.9508e+06	2.97245e+06	3006065
P20700	2.26151e-13	6340644	6.25083e+06	6.35243e+06
P20742	6.93668e-14	118909	64016.9	93727.4
P20810	1.61073e-13	371963	389706	396918
P20839	1.30431e-08	349995	334880	329958
P20936	8.83023e-07	34541.8	26898.2	37789.4
P20962	3.34936e-15	1.31871e+06	1.91317e+06	1949131
P21127	8.88178e-14	359241	357752	362782
P21266	6.43677e-13	264235	273827	272576
P21281	3.77239e-11	354751	358220	366773
P21283	7.63591e-12	155522	161229	173287
P21291	2.30216e-14	304659	315966	317871
P21333	1.31487e-14	3118856	2.98171e+06	3012427
P21399	8.50524e-14	403488	374631	394001
P21675;Q8IZX4	0.000803449	36847.1	36810.1	35883.4
P21796	8.39264e-14	3.13636e+06	3283851	5392949
P21912	6.59766e-13	714981	719315	736468
P21926	0.00449672	201947	206740	227344
P21953	9.72331e-05	87123	91926.9	71483.1
P21964	1.74811e-13	202588	213381	215549
P21980	2.70566e-09	205349	219630	184684
P22033	2.57301e-16	88685	91671.4	87976.3
P22059	4.93268e-15	224768	198396	189461
P22061	2.48311e-14	397483	396393	406079
P22087	9.99602e-14	2.77338e+06	2.79175e+06	2.68167e+06
P22102	1.24387e-15	2.42042e+06	2.448e+06	2.42177e+06
P22234	5.87785e-14	3158422	3.11263e+06	3066777
P22307	7.90342e-12	465503	455572	454519
P22314	1.31816e-14	3.97571e+06	3.98603e+06	3.99226e+06
P22352	2.36865e-08	109686	109968	106896
P22392	2.04447e-14	8557338	8466655	8677030
P22570	2.56959e-09	328645	319194	300060
P22626	4.39924e-15	13589789	14219397	13550255
P22670	2.96393e-10	40327.8	42102.9	26205.8
P22681	0.000159274	44777.8	86150.4	61996.6
P22694	3.62246e-08	25285.8	26969.9	26480.3
P22695	7.89821e-15	693339	699103	512722
P22830	0.000151481	83689.2	69962.4	64611.3
P23193	4.37656e-13	559076	570053	581113
P23219;P35354	7.44795e-10	207047	213349	201010
P23229	1.20233e-07	501676	477503	452323
P23246	5.25744e-14	4944466	4894686	5023202
P23258	2.24778e-15	433963	436718	439875
P23284	9.59348e-15	5.79593e+06	5725060	5.62628e+06
P23368	1.22392e-07	188742	184042	184319
P23381	1.06367e-13	608841	585795	588724
P23396	7.0807e-14	6.27471e+06	6.21974e+06	6343783
P23434	4.77759e-08	592415	596317	584113
P23443	3.64837e-08	89089.3	88441.9	87548.5
P23458	0.00113988	22828.1	19358.2	Filtered
P23497	1.20977e-14	106223	164802	165726
P23526	3.11321e-13	4.02152e+06	4164678	4139702
P23527;P33778;Q16778	1.79484e-13	98305568	96047056	33007168
P23528	1.55696e-13	3.66438e+06	3690186	3.70286e+06
P23588	5.70699e-14	1.20931e+06	1.25746e+06	1.23439e+06
P23610	0.00963343	49419.3	Filtered	Filtered
P23634	2.01839e-09	163229	166309	167972
P23786	8.30341e-14	129858	135094	135909
P23919	8.3893e-13	726973	726382	728067
P23921	1.25635e-13	146929	142024	146541
P24468	3.3742e-08	93175.1	53519.8	49196.6
P24534	9.67211e-12	2.6295e+06	2.55176e+06	2503416
P24539	1.89109e-14	515011	519834	492863
P24666	5.86862e-14	2.04604e+06	2.04781e+06	2.06413e+06
P24723;Q02156	6.92178e-06	74166.7	80266.3	80115.8
P24752	1.28512e-13	1.71591e+06	1.70662e+06	1.72626e+06
P24928	1.39228e-13	386217	390777	367690
P24941	1.9867e-14	778927	787727	797478
P25098	3.37888e-05	111074	108675	116889
P25205	1.89229e-15	1.58778e+06	1.59708e+06	1.5638e+06
P25208	7.27616e-07	154546	158082	151915
P25325	1.18908e-10	213423	238267	285828
P25398	1.49312e-12	4.00419e+06	3934521	3.94566e+06
P25440	0.000428016	77310.8	83923.5	84909.9
P25490	1.1706e-13	272429	256419	259245
P25685	4.19336e-14	716391	717931	699811
P25705	2.72606e-14	10687224	10431934	10359473
P25786	2.08243e-14	2.89811e+06	2.91022e+06	2.91844e+06
P25787	6.88559e-15	221187	220173	222538
P25788	3.67088e-14	1.57757e+06	1.61801e+06	1.60573e+06
P25789	1.80898e-14	2.68471e+06	2.67329e+06	2687395
P25815	1.10282e-11	4.22415e+06	4.25406e+06	4270354
P26006	7.96303e-15	256782	256753	246810
P26038	1.09418e-14	4600871	4480733	4529350
P26196	1.09999e-14	652654	690035	706102
P26232	8.60405e-08	51297.4	55380.7	71029.7
P26358	7.51922e-15	468990	474024	489860
P26368	3.28231e-13	2.11455e+06	2.12879e+06	2.1086e+06
P26373	2.75173e-13	7418009	7.46745e+06	7477408
P26440	1.50331e-07	136005	136190	129241
P26447	6.10373e-12	16457038	16744191	16803232
P26583	5.19315e-14	1.02584e+06	1.0462e+06	1.00935e+06
P26599	3.10725e-15	2.36735e+06	2.45105e+06	2.33294e+06
P26639	2.08672e-15	2774307	2734186	2.7264e+06
P26640	1.90264e-13	751225	718225	741245
P26641	2.36614e-15	6.48857e+06	6188544	6.67181e+06
P26885	7.57743e-14	690218	668780	647602
P27105	1.24577e-15	1.60059e+06	1.617e+06	1.58691e+06
P27144	8.85438e-14	1.03435e+06	1.0113e+06	1.01219e+06
P27216	2.28941e-05	446877	459101	392640
P27338	0.000402032	37129.6	Filtered	31779.5
P27348	2.74141e-14	767072	795142	801662
P27361	8.1467e-09	110587	114563	113953
P27448	0.00170044	139190	138104	77075.4
P27449	0.000366505	148414	140329	158529
P27635	1.0156e-13	2.46204e+06	2.52048e+06	2.47805e+06
P27694	2.47517e-12	300882	309746	296444
P27695	1.15196e-14	2.34362e+06	2.21123e+06	2.24198e+06
P27707	2.10805e-15	135311	139655	140948
P27708	6.42695e-15	1.7191e+06	1.82244e+06	1.83019e+06
P27797	7.04548e-14	4.978e+06	4814880	4783770
P27816	4.17496e-14	735231	717732	722512
P27824	1.11348e-13	3.57216e+06	3.50124e+06	3.42849e+06
P28062	2.51744e-10	293792	291248	288883
P28066	1.41808e-12	1.58153e+06	1.64269e+06	1.63888e+06
P28070	2.0831e-10	922288	924204	1.00513e+06
P28072	2.99424e-12	1227597	1.27595e+06	1.30103e+06
P28074	2.13461e-13	487590	500727	482443
P28288	1.9867e-14	176314	170517	177980
P28290	1.94999e-06	121444	117451	120735
P28331	3.30828e-15	570152	580875	593674
P28340	2.79199e-15	1.16016e+06	1.20968e+06	1230528
P28347	2.23785e-12	86825.3	90639.2	89170.7
P28482	1.9867e-14	538514	536418	533613
P28702	0.000872254	96245.4	98911.6	91092.8
P28715	2.26151e-13	36353.5	35303	36916.2
P28838	1.45336e-14	439608	436832	399530
P29083	8.89569e-14	129930	89610.3	97034.1
P29084	7.81197e-05	45103.2	51933.7	54567.7
P29144	7.4568e-15	518864	516011	510029
P29218	8.67626e-11	205480	215170	209379
P29317	7.00613e-12	175624	168951	168383
P29323;Q15375	2.42428e-06	137909	141610	137526
P29350	0.000427686	72917.2	49050.6	52117.5
P29353	6.89834e-13	71469.9	77365.7	70996.5
P29372	5.16117e-13	500846	520871	497408
P29375	0.00104112	Filtered	26763.7	27326
P29401	1.58792e-13	10074717	10247248	10015027
P29508	2.98345e-06	29271.3	29804.9	28932.9
P29590	0.00624286	61048.8	76250.3	104016
P29692	5.58846e-14	3253520	3183155	3174194
P29992	3.3289e-05	101539	57911.7	108724
P30040	3.24017e-14	1.42539e+06	1.41692e+06	1.43145e+06
P30041	1.33419e-13	16396339	15750619	15873175
P30042	4.85894e-10	282220	273861	300564
P30043	3.26764e-14	793652	859340	872444
P30044	5.94904e-13	3.00628e+06	3.14969e+06	3.14521e+06
P30046	2.32669e-13	1010553	1.00029e+06	996758
P30047	3.90317e-08	399953	385940	390307
P30048	2.13413e-14	4413908	4366087	4.28894e+06
P30049	3.11025e-13	1.20067e+06	1.22869e+06	1.21463e+06
P30050	2.94399e-12	6.48056e+06	6379283	6475570
P30084	8.23074e-13	814319	809080	800938
P30085	5.25091e-15	1.08307e+06	1.03715e+06	1.00578e+06
P30086	4.08341e-13	2.77304e+06	2787236	2.74901e+06
P30101	2.99406e-15	6.80902e+06	6889496	6.81908e+06
P30153	1.24387e-15	1.4691e+06	1.49131e+06	1.50356e+06
P30154	1.07181e-13	118541	128486	126646
P30260	4.40254e-07	144384	151152	146757
P30291	0.000592857	16591.2	Filtered	18320
P30405	3.3316e-07	826478	833726	799645
P30414	0.00460976	19001	17394.4	17300.3
P30419	8.38761e-14	475935	515882	489187
P30464;P30484	1.12447e-10	484226	475532	457677
P30519	1.32091e-08	150098	149252	155061
P30520	3.47192e-11	274378	262876	267320
P30533	1.85453e-14	436114	429954	429447
P30536	6.48067e-05	191856	197349	198653
P30566	8.27411e-12	192368	199004	195332
P30622	6.17951e-12	179924	185929	185433
P30626	5.41935e-13	862877	836633	818083
P30740	3.77171e-14	826460	807067	790444
P30825	2.8621e-12	333375	329345	321273
P30837	4.48983e-07	107580	115462	99327.2
P30876	2.17913e-15	241594	252139	250994
P31040	2.52257e-13	1.17568e+06	1.23685e+06	1.2002e+06
P31150	8.97928e-10	186772	198334	203787
P31153	7.97011e-14	985256	946935	890515
P31321	3.00625e-12	44994.2	44809.5	45194.1
P31327	1.00752e-14	28514778	25419144	26404878
P31350	3.10652e-11	458938	435940	456425
P31483	2.14484e-12	527047	512330	524443
P31689	1.90346e-14	471438	478704	517689
P31749	3.30446e-10	41607	212086	115939
P31930	3.22712e-14	1108905	1.10882e+06	1.10079e+06
P31937	1.12685e-14	221027	215858	212693
P31939	1.19134e-15	2219707	2752131	2.41954e+06
P31942	1.89109e-14	1545149	1.56565e+06	1.568e+06
P31943	3.31176e-14	4.40153e+06	4429230	4430082
P31944	0.00314593	14634.3	25620.4	32826.8
P31946	1.60745e-14	17670160	20321142	19923194
P31947	8.61127e-15	1.54347e+06	2.98678e+06	2929827
P31948	3.5216e-14	2.86853e+06	2943318	3.00938e+06
P31949	3.17024e-13	13778148	13536038	13024434
P32004	7.08381e-13	248999	279355	275842
P32119	1.90916e-13	6314187	6.44474e+06	6.15867e+06
P32121	0.00524398	Filtered	29218.1	26098.4
P32242	0.000429531	16166.1	14163.3	12419.2
P32320	4.28216e-13	172073	177920	175447
P32321	2.3085e-08	75397.1	78946	77180
P32322	1.03234e-10	359567	356716	342416
P32456	7.24924e-08	66250.2	67156.3	69135.8
P32780	1.42845e-05	43521.6	37461.5	28521.7
P32929	2.2843e-06	111093	124629	120669
P32969	5.17686e-15	3.34297e+06	3.30008e+06	3.37958e+06
P33176	1.80641e-13	429870	411976	429488
P33240	1.02804e-14	563158	578924	586138
P33316	4.49734e-15	1901453	1.98965e+06	2.0016e+06
P33527	1.19674e-06	28148.4	31067.4	31144
P33552	0.00158326	93001.5	85666.5	71711.8
P33897	1.33251e-06	160131	163234	162272
P33981	9.00932e-09	142975	142343	159720
P33991	1.34036e-14	745223	741768	737447
P33992	4.99862e-15	779779	750092	771956
P33993	1.8855e-14	482154	473955	484504
P34059	1.35304e-06	46683.6	42187.4	38561.7
P34896	9.26368e-11	504066	508459	529195
P34897	4.83545e-13	4.36411e+06	4.35542e+06	4363594
P34913	1.25356e-11	31374.8	52145.7	31942.1
P34932	5.50906e-15	1150586	1.09742e+06	1.12355e+06
P34949	5.49146e-14	224881	230811	223462
P35030	0.00073007	35884.1	35671.2	34817.9
P35052	0.00954912	102996	106518	115564
P35221	4.3046e-12	183439	177444	182202
P35226;P35227	0.000962172	Filtered	169626	174415
P35232	4.38769e-14	2.06531e+06	2.08239e+06	2.05794e+06
P35237	3.43328e-14	1.70281e+06	1.69877e+06	1.70597e+06
P35240	0.00351239	31966.6	32181.4	31037
P35241	4.47597e-13	12526712	11852556	12149760
P35244	1.71824e-14	299763	290542	304551
P35249	5.86862e-14	763313	758876	750598
P35250	5.85093e-14	611087	617027	631166
P35251	3.55965e-13	247102	251314	257849
P35268	3.47564e-12	3794628	3.7672e+06	3.71313e+06
P35269	2.05428e-06	309815	274544	300169
P35270	3.5741e-14	351473	335627	339089
P35520	3.68798e-11	511751	520859	519973
P35573	1.7641e-12	276598	290060	288635
P35579	5.51848e-15	944922	943119	938469
P35580	0.00133621	112977	70610.2	691153
P35606	7.22395e-14	853128	788207	813587
P35609	7.62789e-13	537421	514793	533892
P35610	4.90617e-14	378661	367880	383434
P35611	6.12835e-05	569169	597333	66243.6
P35613	2.4601e-13	2.67723e+06	2.69312e+06	2.71049e+06
P35637	5.19315e-14	2.87317e+06	2.82307e+06	2718453
P35658	9.1244e-12	253031	270777	263565
P35659	5.68959e-14	2410319	2.39003e+06	2.4259e+06
P35754	1.81716e-14	164017	161118	181497
P35790	0.000243242	46004.1	47305.7	46978.4
P35813	8.06208e-07	116734	117020	119297
P35914	8.03386e-08	118760	114701	118505
P35998	7.57431e-14	1.05711e+06	1.02239e+06	1.01029e+06
P36404	5.08274e-16	214878	242726	214836
P36405	1.11203e-13	349489	377042	362665
P36406	2.15762e-10	276973	287378	273116
P36507	4.72753e-07	200000	204653	199151
P36542	1.6228e-14	954741	958047	961701
P36543	1.24556e-13	228726	236204	229206
P36551	1.76604e-08	384506	392051	389005
P36578	5.81184e-14	10434833	10497016	10369550
P36639	2.83304e-09	53294.3	274903	233652
P36776	5.89965e-15	991926	944114	998142
P36871	4.49734e-15	1.83838e+06	1.9011e+06	1.81506e+06
P36873	4.92854e-05	221156	220934	235088
P36897	5.38153e-09	73241.5	77893.7	82467.6
P36915	0.000395948	415071	421721	435613
P36941	0.000816503	Filtered	Filtered	11112.2
P36952	1.13566e-11	621828	641240	623855
P36955	0.00291351	27250	57050.1	25960.8
P36957	8.89569e-14	1.19531e+06	1.22911e+06	1.23836e+06
P36969	1.20834e-12	178306	177788	176958
P37108	5.82678e-14	1.03814e+06	1.05542e+06	1.04573e+06
P37198	2.63612e-14	204529	163758	123502
P37235	3.94571e-13	447856	439169	444786
P37802	1.67198e-14	3.34745e+06	3.33563e+06	3.31469e+06
P37837	6.50181e-14	1.16595e+06	1.15678e+06	1.17029e+06
P38117	2.38917e-14	2.12018e+06	2.10465e+06	2131401
P38159	1.0156e-13	4309457	4.29444e+06	4278150
P38432	2.9215e-14	180998	206853	206629
P38606	3.82344e-14	582575	549622	588035
P38646	1.19134e-15	5605551	5186938	5.15686e+06
P38919	7.16323e-15	1.95401e+06	1.90824e+06	1.91999e+06
P38935	6.53568e-12	13904.2	15979.7	16618.3
P39019	2.08077e-13	4022314	3.8773e+06	3869708
P39023	1.26688e-14	6941376	6843052	6.66219e+06
P39210	1.28422e-05	22240.6	20907.7	18983.8
P39656	5.10208e-14	838984	887899	913975
P39687	5.67636e-14	5894667	5907984	5780680
P39748	6.43677e-13	4265799	4336961	4289879
P39880	0.00256203	5149.64	5959.08	6285.98
P40121	3.2553e-14	1.15453e+06	1.18092e+06	1.14485e+06
P40222	1.68849e-07	380428	361344	365070
P40227	3.18496e-14	2556506	2.55219e+06	2.57405e+06
P40261	1.90614e-11	708666	686510	682086
P40306	0.000783043	50500	48335.4	49325.1
P40429	1.8487e-13	4408369	4097990	4.12833e+06
P40616	1.05404e-13	160185	156050	152672
P40692	8.53909e-09	60693.3	56123.1	63416.7
P40763	8.34603e-09	178665	181778	174351
P40818	6.00108e-06	117710	109479	114841
P40855	0.000228112	60349	31387.5	62984.6
P40925	6.93668e-14	4.18052e+06	3.82115e+06	3.98722e+06
P40926	1.45336e-14	3.05707e+06	2.952e+06	2.865e+06
P40937	1.21584e-11	329374	323784	324520
P40938	1.52286e-13	352857	350996	338780
P40939	1.35377e-14	2.27799e+06	2.29382e+06	2.27562e+06
P41091	1.85192e-14	943149	964976	927565
P41134	0.00150209	Filtered	25002.3	23028.7
P41208	2.62021e-08	22000.9	19903.8	23230.7
P41214	1.86541e-10	170531	173161	174217
P41223	4.07165e-15	155781	152544	150064
P41227	6.61855e-13	106321	108046	108656
P41229	2.14298e-08	200506	198529	198592
P41236	4.27295e-11	316221	328369	327941
P41240	8.51026e-15	329702	318015	324956
P41250	1.66412e-14	955291	959112	948197
P41252	3.98607e-14	1.75819e+06	1.80549e+06	1.76062e+06
P41439	0.00941418	Filtered	6408323	1.57347e+06
P41567	3.03002e-15	61456.1	69904.1	67277.8
P41743	6.61373e-08	128161	131983	148376
P42025	1.24744e-05	59172.9	62123.5	72343.8
P42126	5.17311e-14	1.1167e+06	1.06975e+06	1.04339e+06
P42166	2.84457e-10	522068	427969	525896
P42167	1.78457e-13	1.60453e+06	1593152	1621317
P42224	5.17686e-15	243051	222087	245948
P42226	1.1252e-09	97078.3	104223	103170
P42229	2.07806e-14	259651	259735	268659
P42285	3.46939e-14	578600	597285	590806
P42330	3.47982e-12	372464	365324	361748
P42345	9.22352e-15	86399.1	83950.7	84840.2
P42356	0.000830191	607816	618233	586112
P42566	1.50225e-15	209283	202146	206558
P42574	3.81701e-10	99725.7	101035	98154.7
P42677	2.45133e-10	652833	653169	644680
P42695	1.83242e-14	88045.3	88556.9	86910.6
P42696	6.97516e-07	143856	150180	146121
P42704	5.48989e-15	1.10064e+06	1.10288e+06	1.0738e+06
P42765	3.69628e-13	1.52334e+06	1529196	1.55153e+06
P42766	4.2727e-13	2.89537e+06	2.96322e+06	2.88136e+06
P42771	8.23627e-11	222347	229178	235972
P42785	2.25896e-09	33606.5	33877.5	33487.6
P42858	1.5989e-06	61182.1	60671.4	63334.6
P42892	7.57426e-09	95705.4	97202.3	120128
P43003	1.33386e-14	214913	207839	200432
P43007	1.35846e-06	21735.5	21693.4	20939.6
P43034	1.58097e-11	450693	433096	459900
P43121	0.00209862	155672	144377	153076
P43243	4.56731e-15	2.1775e+06	2.20464e+06	2.24329e+06
P43246	1.90664e-15	2.2289e+06	2.30106e+06	2.08977e+06
P43304	3.99725e-13	385005	371283	393705
P43307	4.54256e-14	1524304	1.45552e+06	1.45911e+06
P43353	1.85199e-13	288667	297372	290584
P43378	1.26122e-12	16740.2	18030.6	17640.3
P43487	4.52185e-13	1.31485e+06	1.28748e+06	1293505
P43490	5.90926e-13	1.24085e+06	1.25504e+06	676995
P43686	6.47991e-13	762745	775162	790769
P43897	3.05335e-11	499336	514601	509001
P45877	5.08274e-16	86908	123471	129998
P45880	8.56793e-14	5.36599e+06	5.34874e+06	5463888
P45973	9.5746e-14	515410	512880	504993
P45974	2.24978e-14	1.09969e+06	1.14398e+06	1.13319e+06
P45983	6.32941e-12	362461	357828	258579
P45984	0.000733778	83393.4	82189.2	82322.2
P45985	0.00662509	48954.1	64642.1	51136.8
P46013	5.19315e-14	732316	722813	757619
P46020	0.00454434	48713.8	72534.6	59320
P46060	7.22057e-13	518223	528249	1.09918e+06
P46063	4.71807e-13	507563	512673	521148
P46087	2.41309e-14	968490	960720	946525
P46100	2.31477e-15	157142	156286	161892
P46108	2.0844e-14	225907	213102	234557
P46109	4.95792e-15	211930	213895	217441
P46199	4.00415e-11	82293.2	78605.2	85159.6
P46379	2.55655e-12	447215	466406	495554
P46459	1.39123e-12	380357	366351	386720
P46734	2.43103e-12	76909.7	67853	70818.5
P46736	1.80578e-08	270785	259638	261227
P46776	1.85192e-14	9835252	10030186	9794400
P46777	4.38708e-14	2.20412e+06	2123210	2167383
P46778	4.25418e-12	1.71626e+06	1.68189e+06	1.69765e+06
P46779	2.06435e-11	3.04737e+06	3.02492e+06	3.05456e+06
P46781	2.29213e-13	8853512	9044809	9012225
P46782	1.17375e-14	5519034	5.10479e+06	5354142
P46783	9.99602e-14	4620638	3.85189e+06	3.91711e+06
P46926	3.87878e-14	157063	157619	155887
P46934	3.67187e-05	60075.7	60354.4	60832.7
P46937	0.00344829	53583.9	54196.1	56193.3
P46940	9.90165e-15	2.58249e+06	2.63064e+06	2.62743e+06
P46976	2.54427e-09	479263	482297	472859
P46977	2.33037e-13	331499	327537	330220
P47712	2.78847e-14	669583	634172	629373
P47755	3.09592e-08	168304	137109	164221
P47756	6.75547e-14	835719	817334	844605
P47813	2.82392e-13	844904	859459	873692
P47897	2.76733e-13	1.01603e+06	1.03683e+06	1.03103e+06
P47914	2.15722e-11	1.54259e+06	1.47657e+06	3699163
P47974	0.0024773	31943.5	28738.1	30199
P47985	2.48989e-11	1.31527e+06	1.29462e+06	1296316
P48047	2.84994e-14	2.11521e+06	2.07421e+06	2.01568e+06
P48059	2.18864e-05	194961	207673	211914
P48147	1.06601e-12	178028	177923	176690
P48163	1.21838e-12	344203	414200	254255
P48200	3.34936e-15	125044	134297	126522
P48382	0.000693852	51958.6	111377	65805.6
P48426	0.00166723	12093.6	9717.54	9207.85
P48444	6.07085e-14	785323	748571	740013
P48449	1.01897e-05	54575.7	1.77597e+06	1.67536e+06
P48506	1.03121e-13	254450	260069	262042
P48507	9.33888e-10	312667	281757	287816
P48509	9.05681e-12	337535	334957	343158
P48556	1.327e-10	645913	621603	636328
P48634	8.98025e-13	284149	275813	279130
P48637	6.33639e-14	1113316	1.13062e+06	1.14073e+06
P48643	1.14402e-14	2.03482e+06	1.98377e+06	1983814
P48651	6.98019e-11	269017	265908	258204
P48681	0.000248833	63003.8	34947.1	36504.5
P48723	2.62984e-15	113612	119942	120097
P48729	2.58735e-15	315789	287596	278537
P48730	4.21268e-08	42574.9	63066.4	60933.1
P48735	5.8098e-14	674352	652297	647099
P48739	1.11236e-09	180679	177146	191778
P48960	9.29424e-12	101129	102764	108558
P49005	9.79259e-15	245586	231770	234761
P49006	2.60465e-12	142633	137314	142901
P49023	6.38314e-08	37836.8	37607.3	39330.3
P49069	4.68468e-07	7902.65	7498.4	9408.58
P49137	2.04238e-06	124300	134612	134856
P49189	2.60614e-12	491725	488404	513934
P49207	7.73474e-12	4406112	4448074	4.61831e+06
P49247	1.53221e-06	42388.1	42199.6	68928.2
P49257	7.90513e-13	534079	573220	525418
P49321	7.02759e-14	2.85808e+06	2.91848e+06	2.96188e+06
P49327	1.19134e-15	1.983e+06	2.11717e+06	2.10929e+06
P49354	1.19134e-15	221798	224654	240857
P49356	0.000439259	68044.4	70190.2	73290.8
P49366	7.15283e-14	265293	270141	263851
P49368	1.52395e-13	4682091	4734939	4.61253e+06
P49406	2.46838e-13	454068	441691	442955
P49411	1.07407e-15	5395876	5118807	5.13255e+06
P49419	1.16151e-14	669485	652027	652976
P49427	8.30196e-05	81247.8	77656.3	52899.5
P49441	4.39924e-15	140387	148147	57799.8
P49454	6.97855e-14	104870	111528	122967
P49458	8.77109e-14	1.45649e+06	1.47636e+06	1.38994e+06
P49459	3.34964e-05	415464	345705	342263
P49585	2.05766e-09	133936	149082	126796
P49588	2.31719e-14	1.66657e+06	1623551	1.66662e+06
P49589	4.16775e-13	265100	275188	264436
P49590	1.02723e-07	112198	108885	110708
P49591	1.8678e-14	1.36584e+06	1406960	1.35953e+06
P49593	0.00658354	55957.8	55775	52017
P49642	1.07651e-10	127008	129651	135784
P49643	7.03575e-14	296551	276464	293702
P49662	2.55934e-08	153547	149924	159184
P49711	9.38597e-05	72699	73195.9	71596.5
P49720	1.17777e-11	463271	489189	480316
P49721	4.17446e-14	2207027	2367059	2280229
P49736	1.18781e-14	1.18654e+06	1249247	1.2873e+06
P49748	9.48468e-14	1.81357e+06	1.8248e+06	1.84944e+06
P49750	2.50044e-08	81055.4	75524.8	76233.8
P49754	9.2653e-10	41954.2	43717	44794.8
P49755	1.59968e-14	622467	641788	647233
P49756	1.43174e-14	483569	513038	494095
P49757	5.92827e-05	125493	113622	128296
P49760	0.000107108	26510.6	29677.5	30194.7
P49761	2.28802e-10	52928.8	47122.7	55065.8
P49770	1.88932e-12	222979	224485	210429
P49773	7.66408e-14	2.44629e+06	2.43261e+06	2.41469e+06
P49790	6.9536e-14	394459	418429	393516
P49792	1.90614e-11	601280	589262	570915
P49815	5.69619e-09	40542.7	37837.5	40590.9
P49821	4.74465e-13	446589	452658	438068
P49841	5.43996e-06	178833	162158	165780
P49848	9.16596e-05	59857.9	103087	91300.5
P49902	7.43859e-14	195160	183835	193876
P49903	7.22495e-15	209292	210835	203780
P49914	4.95256e-11	101856	151981	118590
P49915	9.14917e-15	1.98073e+06	1.96548e+06	1.99922e+06
P49916	3.59213e-12	249069	244585	243455
P49959	7.84525e-14	407992	386812	375344
P50135	0.000452272	9372.97	10244	8226.33
P50148	0.000525289	12287.5	38561	12081.7
P50213	2.32131e-14	1310981	1.31503e+06	1.28152e+06
P50238	1.22734e-10	2433186	2.39128e+06	2.33062e+06
P50336	3.76765e-14	151284	150047	151442
P50395	8.79461e-13	2510232	2.41855e+06	2739983
P50402	8.63287e-13	1.04784e+06	1065797	1.08197e+06
P50416	7.89821e-15	573408	543908	551214
P50452	4.33952e-14	785122	769034	783525
P50453	0.0011625	301454	308158	298926
P50454	6.12467e-15	968769	937597	936635
P50502	2.02072e-14	1.16731e+06	1.20175e+06	1.20358e+06
P50552	2.66281e-07	181372	202517	197878
P50570	7.32195e-15	736408	707426	718172
P50579	8.56e-13	282525	279392	289701
P50583	3.76343e-06	118218	116103	117738
P50613	6.96256e-13	96470.8	97587.6	52757.6
P50748	5.62865e-08	118592	125564	119899
P50750	2.35055e-11	230531	233097	210056
P50851	6.69005e-10	209118	271695	260010
P50897	6.91152e-12	140054	139332	138281
P50914	7.01159e-14	2.35798e+06	2301547	3.9553e+06
P50990	6.60141e-14	2919438	2911616	2.8161e+06
P50991	1.50451e-15	1.6271e+06	1630510	1.67681e+06
P50993	5.95795e-08	112337	115947	114324
P50995	1.72182e-14	824284	823209	846143
P51003	1.00032e-13	184062	180864	190732
P51114	3.04077e-09	156546	163227	154732
P51116	1.32754e-11	506452	511921	479998
P51148	5.79489e-13	390035	388567	392680
P51149	1.19745e-15	1.87246e+06	1.81836e+06	1.80335e+06
P51151	2.0911e-07	270481	266099	274180
P51398	4.0207e-12	246134	261574	247147
P51452	3.46589e-05	594258	196772	194433
P51532	3.10725e-15	800930	771749	770308
P51553	1.16508e-07	214684	212050	215432
P51570	1.95654e-08	297215	281832	281129
P51571	3.10725e-15	965765	854015	912965
P51572	2.76576e-11	749365	765978	774452
P51580	2.54738e-11	149969	156223	147000
P51608	0.000428983	126541	68927.8	119729
P51610	1.58486e-14	566842	567481	571107
P51648	3.85575e-11	202471	199261	213182
P51649	5.75577e-12	220199	230933	233312
P51659	3.05494e-14	800819	797384	782244
P51665	1.53965e-14	418685	416427	429347
P51668;Q9Y2X8	1.93557e-12	213304	233316	231524
P51692	1.45157e-13	163087	154958	176381
P51784	2.47541e-11	216526	188214	196663
P51809	0.00198925	111365	125355	131888
P51812	1.23153e-12	477178	471976	470440
P51857	7.14755e-13	2.29776e+06	2.26568e+06	2.24733e+06
P51858	4.20221e-14	2.02562e+06	1989592	1.99078e+06
P51946	3.36988e-10	78262.2	49671.8	52623.1
P51948	0.000934397	29277.7	30038.9	33491.4
P51965;Q969T4;Q96LR5	4.06654e-08	218808	220553	199421
P51970	7.12075e-13	290203	295474	310214
P51991	3.46707e-14	1.11469e+06	1.09834e+06	1.11203e+06
P52209	1.31175e-14	2.02451e+06	1.99022e+06	1.86283e+06
P52272	6.67899e-14	5.51021e+06	5389220	5.29365e+06
P52292	8.1017e-15	1.57847e+06	1.60095e+06	1.60232e+06
P52294	5.27804e-08	27648.1	45673.3	35420.5
P52298	4.66257e-14	278045	287944	285446
P52306	1.70167e-11	221055	211348	100925
P52434	2.42336e-13	123276	131630	122106
P52564	5.9596e-06	168682	171722	161373
P52565	1.80898e-14	746048	701174	690529
P52569	1.01967e-05	117203	120660	122481
P52594	1.29728e-11	90204.2	94270.7	97679.6
P52597	3.04581e-14	1621112	1.59086e+06	1.61019e+06
P52630	0.000685163	30889.8	18347.6	25302.3
P52655	2.76576e-11	475825	430000	410766
P52657	5.39046e-05	163276	169500	157447
P52701	5.9199e-15	744559	736745	727937
P52732	2.27511e-11	590892	605982	595168
P52735	1.60997e-13	51413.9	36014.4	35998.7
P52758	9.95611e-10	210824	214453	215095
P52788	5.17531e-12	864905	835742	842735
P52789	1.98322e-14	1.38022e+06	1.39272e+06	1.39129e+06
P52815	1.95296e-11	522303	554838	562559
P52888	1.63332e-14	815703	814680	810965
P52895	1.35674e-11	93115.8	88569.7	87058.3
P52907	2.37715e-14	507316	482734	473175
P52943	0.000316025	70566	50448.1	19838.2
P52948	1.8672e-10	324479	311911	316056
P53004	1.31585e-12	1.11442e+06	1.08262e+06	1.06588e+06
P53007	9.38305e-12	139918	150156	146780
P53041	2.63095e-11	153656	153369	157271
P53350	5.82357e-08	76680.5	79136.3	76810.8
P53365	4.48824e-10	156036	229607	156246
P53367	0.000363711	105765	82054.1	99876
P53384	1.9867e-14	146868	162586	183500
P53396	2.17913e-15	1.66306e+06	1621306	1.61328e+06
P53582	1.24821e-11	142152	139993	144978
P53597	1.39843e-11	312484	297830	291425
P53602	0.000479701	178054	175639	178082
P53611	3.53212e-13	101414	96876.9	99239.4
P53618	4.46356e-14	575145	606056	584525
P53621	4.3942e-15	905003	857056	912006
P53634	4.43982e-07	135303	138092	132070
P53680	1.36541e-07	242961	378683	303419
P53701	3.38679e-14	323543	323147	330094
P53985	2.27102e-14	439372	455455	469023
P53990	7.43813e-11	533738	541822	549408
P53992	1.41703e-12	477746	456910	460030
P53999	6.56005e-13	442162	344431	332926
P54105	5.49146e-14	229120	397257	399688
P54132	0.00103335	31502.7	482270	472574
P54136	2.91949e-15	1.51521e+06	1509870	1.56764e+06
P54252	5.51424e-07	61551.5	12696.9	59159.5
P54289	0.00238159	18132	19487	18767.2
P54577	1.38872e-13	1.50081e+06	1.46848e+06	1.47573e+06
P54578	4.5553e-14	421157	428773	412469
P54619	1.2154e-10	91062.8	100822	100211
P54652	1.18039e-13	4.58014e+06	4645606	4631216
P54707	0.000417864	1.61647e+06	1.70421e+06	1.71655e+06
P54709	5.90351e-13	898963	913024	902226
P54725	5.18965e-12	552417	545431	572823
P54727	8.9783e-14	1.17215e+06	1.17713e+06	1.19319e+06
P54819	2.89762e-15	2411450	2.44556e+06	2.42767e+06
P54840	6.03942e-14	154395	161624	159265
P54886	1.90967e-14	601901	602612	604788
P54920	1.35761e-10	154078	153678	155852
P55010	5.20264e-14	1.10554e+06	1.13364e+06	1.10833e+06
P55011	1.02596e-13	399609	378400	445531
P55036	9.31585e-14	447796	437574	451320
P55039	3.35769e-08	122825	121473	119547
P55060	4.92442e-15	2.9338e+06	2.89287e+06	2.95286e+06
P55061	7.5144e-11	197120	203082	207911
P55072	3.28016e-15	2.76441e+06	2.68046e+06	2690002
P55081	2.39393e-05	151272	150958	147696
P55084	1.1193e-14	1.75313e+06	1710146	1.72459e+06
P55145	1.92129e-11	173167	217079	219702
P55196	5.9506e-10	26220	25026.8	23997.5
P55209	1.25636e-14	1.74175e+06	1.75488e+06	1.73449e+06
P55210	9.06845e-06	116969	109846	108900
P55211	7.04548e-14	219112	227397	223219
P55212	5.04357e-10	90188.2	165164	79043.8
P55263	2.13753e-12	668295	665956	665740
P55265	1.43796e-14	572651	586647	383514
P55327	6.41137e-14	604391	615478	648246
P55347	0.00303611	Filtered	297.981	637.435
P55735	4.17479e-13	486632	488417	493354
P55769	1.56413e-12	2.37269e+06	2.32947e+06	2.32793e+06
P55786	1.50225e-15	761552	770221	832056
P55795	9.39147e-15	440593	446249	420872
P55809	1.02304e-12	261008	275750	283214
P55854	3.80995e-12	55885.9	57349.8	56125
P55884	1.79926e-14	802790	811588	794745
P55957	2.49272e-14	89126.2	93918.9	92352.6
P56134	2.17913e-15	763476	983297	796776
P56181	0.00060023	31595.4	33102.3	34412.5
P56182	1.30675e-08	1.06897e+06	1.00947e+06	958362
P56192	7.53647e-15	922292	954926	942059
P56199	7.54219e-15	303767	310723	313615
P56211	0.000160657	338820	324036	277575
P56270	0.00257536	21513.9	11989.2	15104
P56282	1.62298e-09	30683.4	26463.4	29244.7
P56377	3.30652e-05	92424.5	51982	86722.2
P56378	6.54859e-06	275353	251686	214776
P56381;Q5VTU8	0.00071382	218250	218732	214690
P56385	1.95084e-11	491729	554144	550996
P56524	1.64709e-05	259411	269085	253690
P56537	2.50919e-14	1.27971e+06	1.31225e+06	1.32908e+06
P56545	1.88819e-14	457442	502866	503684
P56556	2.23264e-08	82996.3	88973.7	89716.2
P56937	1.19902e-09	104677	107246	177759
P56945	2.02479e-05	28560.9	29918	26657.8
P56962	0.000363946	121759	122841	125375
P57076	0.00641172	48174	43985.5	47041.4
P57081	2.00259e-05	113127	130056	126437
P57088	2.21708e-11	1.46001e+06	1.60775e+06	1.5641e+06
P57105	8.45243e-08	200393	225166	223869
P57678	5.01174e-13	266714	296930	305431
P57737	1.09986e-06	120045	123901	120990
P57740	3.03002e-15	313498	305392	314764
P57764	1.93286e-05	13827.9	14573.6	16334.3
P57772	9.23716e-13	158939	165218	156018
P58107	3.04921e-14	155338	160742	153981
P58511	2.04306e-14	12068.6	11478.3	12735.3
P58546	1.61002e-12	171644	167845	168676
P58557	0.000867462	26032.6	27784.8	26696.5
P59190	2.28351e-12	1.35014e+06	1.353e+06	1.36551e+06
P59998	1.75748e-13	444487	424720	428946
P60033	0.000715279	109483	115027	115177
P60059	1.48169e-12	271468	266151	264867
P60174	1.47016e-12	17353916	17595024	17363108
P60228	3.08947e-14	816927	867079	810066
P60468	4.08341e-13	838181	848772	840981
P60484	4.38493e-06	181172	176475	178871
P60510	2.6247e-08	187140	173291	172641
P60520	3.12468e-06	240217	225432	233614
P60602	1.21889e-07	99317.5	100234	94963.6
P60604	1.28462e-06	141735	143408	142982
P60660	7.06397e-12	2342267	2.35455e+06	2.31018e+06
P60709	8.47629e-13	98576352	98232896	96336600
P60842	3.22382e-14	6080447	5.99639e+06	6094460
P60866	5.38979e-13	6.18082e+06	6001680	5943964
P60891	8.57507e-11	471527	465457	472829
P60900	6.51192e-15	1.11043e+06	1.08466e+06	1.0973e+06
P60903	2.07939e-13	1.14913e+06	1.11965e+06	1.16869e+06
P60953	4.62265e-14	1.59769e+06	1.4403e+06	1.51367e+06
P60981	2.0773e-13	492680	490240	505073
P60983	2.34562e-06	325737	350504	345894
P61006	2.69396e-13	514217	486207	473409
P61009	1.16705e-13	349275	336110	363012
P61011	3.87679e-12	269103	255924	265197
P61019	1.41986e-13	307187	298353	291216
P61020	8.66749e-09	111678	112092	116067
P61024	6.88893e-08	223847	63623.9	118575
P61026	6.44658e-13	1.88716e+06	1.70952e+06	1.55209e+06
P61073	0.00012432	49384.4	56244.4	52733.2
P61077;P62837	0.000502563	746356	1.43762e+06	741753
P61081	1.41754e-13	1.0441e+06	1.04647e+06	1031029
P61086	2.48712e-14	613775	581432	591562
P61088	2.74587e-13	2.81143e+06	2.77014e+06	2.79387e+06
P61106	9.3313e-14	485237	502759	493937
P61158	2.17495e-12	597138	604252	612157
P61160	1.91323e-09	270241	260231	272234
P61163	1.47484e-12	302772	310420	297973
P61201	2.66053e-12	190720	190617	188237
P61204;P84077	1.53965e-14	1.80068e+06	1.77834e+06	1.751e+06
P61221	4.05417e-12	426444	437303	431800
P61225	4.57313e-11	320421	331831	313703
P61247	1.05845e-12	5.70279e+06	5.70966e+06	5556982
P61254	3.09412e-14	4222520	4.14585e+06	4.04423e+06
P61289	1.45336e-14	739914	3.00021e+06	2959762
P61313	1.22567e-14	5174519	5108677	5007471
P61326;Q96A72	9.56184e-12	522205	515186	504347
P61353	1.43997e-12	5.29718e+06	5.4106e+06	5441728
P61421	1.61203e-14	141738	131405	119591
P61457	3.17322e-12	586908	575228	561291
P61513	1.34969e-13	714912	697029	707934
P61586	2.14928e-13	1.66337e+06	1.60987e+06	1.63508e+06
P61599	8.85529e-05	120126	172181	152337
P61604	7.65086e-12	18055758	18254436	17749432
P61619	1.45336e-14	505797	511782	516220
P61758	2.41034e-11	638093	643717	632877
P61764	1.10256e-08	125727	116867	119664
P61769	4.83162e-12	775465	707332	758493
P61803	5.45216e-11	319840	316022	316761
P61916	1.94844e-11	220780	188945	235801
P61923	6.47231e-13	299545	327685	283921
P61956	1.73431e-12	1285061	1.26094e+06	1.30267e+06
P61960	4.80247e-13	329212	306103	314133
P61962	1.22922e-13	67047.3	67411.5	69085.8
P61964	2.76763e-14	308491	307158	327590
P61966	1.73051e-05	291186	300336	111708
P61970	6.00351e-12	965929	934240	928406
P61978	4.33316e-15	13292012	12964359	8002946
P61981	3.58912e-12	1965872	2.03217e+06	2024992
P62072	1.00839e-05	274108	262491	276153
P62081	1.9867e-14	5.20417e+06	4989773	5136386
P62136	2.53368e-14	1.38105e+06	1385187	1.35169e+06
P62140	1.91068e-13	571117	644325	574292
P62158	2.89762e-15	1.79697e+06	1.77931e+06	1702502
P62166	9.46041e-05	14871.2	49356	116441
P62191	4.52911e-13	765748	757355	753865
P62195	5.00805e-14	1.13109e+06	1.1598e+06	1.15751e+06
P62241	4.25157e-13	5594124	5662831	5579613
P62244	2.45971e-12	4.74361e+06	4.63284e+06	4584521
P62249	4.72384e-14	3154327	2.91632e+06	3.00762e+06
P62253	1.20124e-06	86712.8	81559.9	89141
P62256	0.000695464	71200.7	67339.2	66650.4
P62258	5.30073e-13	3.67682e+06	3.97067e+06	3.98684e+06
P62263	2.54736e-13	3.70443e+06	3.67266e+06	3712041
P62266	1.88819e-14	3425873	3.53221e+06	3478264
P62269	1.11203e-13	7.89475e+06	7.70045e+06	7.56687e+06
P62273	3.50706e-13	1.00067e+06	670368	995069
P62277	7.19675e-15	6.43734e+06	6561959	6.47127e+06
P62280	2.51191e-12	2.6657e+06	2.69615e+06	2.60336e+06
P62304	5.52234e-14	682217	646519	664729
P62310	3.86431e-11	1.19478e+06	1.20656e+06	1.19034e+06
P62312	4.31123e-13	473403	482069	464734
P62314	1.4576e-13	381530	371972	360000
P62316	4.66441e-13	3.45819e+06	3.36581e+06	3.46534e+06
P62318	8.83414e-13	3.25956e+06	3.18659e+06	3258329
P62328	3.09848e-07	99385.4	95443.6	94891.7
P62330	1.84532e-10	197734	197754	198480
P62333	5.08755e-14	538066	558609	534991
P62424	7.22395e-14	6.2849e+06	6.25933e+06	5.99081e+06
P62487	3.28149e-07	73635.8	82404.6	75407.2
P62495	1.2032e-14	1.01105e+06	1.03677e+06	1.06598e+06
P62633	1.46021e-12	919259	959079	916245
P62699	0.000630724	17205.5	17523.6	17009
P62701	3.46398e-14	8604663	8540637	8769974
P62714	0.00146505	Filtered	128835	112704
P62745	2.55655e-12	324280	320078	340649
P62750	1.74008e-14	2.85027e+06	2.7925e+06	2.76085e+06
P62753	2.37389e-13	3.3082e+06	3315532	3275794
P62805	2.82649e-14	116839744	119500344	114159560
P62820	1.42083e-11	1.0403e+06	1.05272e+06	1.11359e+06
P62826	4.39924e-15	10531868	10630649	10726673
P62829	7.44124e-15	5.74481e+06	5886265	5829933
P62834	2.3753e-15	1.18953e+06	1.16773e+06	1.16396e+06
P62841	9.00316e-14	188469	173668	174865
P62847	2.2741e-13	999618	935347	922159
P62851	9.20574e-13	12437552	12405214	12486070
P62854	2.72514e-13	6.42038e+06	6361177	6.46209e+06
P62857	4.39123e-13	545218	4796866	537218
P62861	1.78259e-12	2.21864e+06	2204052	2.27089e+06
P62873	3.22181e-08	249477	250637	235320
P62875	8.58509e-06	213829	206819	216137
P62879	6.93668e-14	1.2256e+06	1.24418e+06	1279250
P62888	4.13328e-14	1895845	1850436	1896880
P62899	4.41411e-10	4.90183e+06	4903981	4.85233e+06
P62906	5.97103e-13	6.53152e+06	6457054	6522065
P62910	2.33726e-13	3.45333e+06	3.54489e+06	3465921
P62913	1.79497e-13	3.25497e+06	3154256	3120769
P62917	1.16119e-12	8103056	8276653	8123077
P62937	8.58249e-14	28673890	28270118	27563332
P62942	1.64245e-14	814178	788188	781170
P62979	5.25538e-10	249877	272798	364620
P62987	5.73042e-14	16207034	16402749	15194802
P62993	4.93268e-15	315596	313898	317585
P62995	1.28018e-13	941043	953839	910163
P63000	4.20125e-12	2.76732e+06	2.74379e+06	2.78553e+06
P63010	1.90664e-15	449633	454810	458144
P63027;Q15836	7.92165e-12	223789	222244	192778
P63092;Q5JWF2	2.60149e-13	337237	330765	337025
P63096	1.9959e-05	72891.3	84862.9	84310
P63098	4.77003e-05	36776.2	33481.8	31553.8
P63104	3.39522e-13	3.63307e+06	3.47568e+06	3.50652e+06
P63146	3.81086e-06	129855	129316	119184
P63151	5.57794e-14	318950	328354	313409
P63165	2.66759e-13	510048	674100	503231
P63167	5.80569e-13	1.08398e+06	1.01361e+06	1.14284e+06
P63172	9.48287e-06	41685.4	44344.5	43022.1
P63173	4.59907e-13	1.60263e+06	1.69404e+06	1.69281e+06
P63208	7.98524e-15	1.21345e+06	1237958	1.20097e+06
P63218	6.03325e-08	823092	815147	806051
P63220	2.45268e-12	3.52758e+06	3.53094e+06	3.45627e+06
P63241	1.62704e-13	7.71755e+06	7446150	7.54093e+06
P63244	1.47187e-14	5157012	5111665	5136168
P63272	0.000517489	342555	325572	354466
P63279	1.15099e-12	1.87924e+06	1.78965e+06	1810971
P63313	2.11059e-12	1.81714e+06	1.72065e+06	1.68746e+06
P67775	6.70236e-13	592556	582369	600732
P67809	7.40814e-14	466249	477988	482782
P67812	1.47187e-14	578420	616832	612882
P67870	2.39535e-14	95487.6	228989	72998
P67936	9.38469e-14	7.8805e+06	8.22219e+06	7967969
P68032	3.47157e-13	3.80292e+06	3891903	3.79384e+06
P68036	6.12253e-14	496006	511672	490073
P68104	2.06253e-13	64626884	62755432	64414708
P68366	6.7659e-14	8020833	7204139	7396519
P68371	7.54439e-14	36743768	36645520	36442736
P68400	2.87828e-12	237432	228377	241572
P68402	5.79134e-14	675426	607223	653883
P68431	6.1092e-14	136273664	137392336	133812592
P68871	5.11612e-11	3.87631e+06	3.77569e+06	5.37263e+06
P69905	6.98798e-13	1.24836e+06	1.23468e+06	1.23848e+06
P78310	1.1614e-07	202134	180090	201443
P78316	2.07039e-11	65747.8	68869.3	70968.9
P78318	7.20949e-12	391772	389516	370574
P78330	2.69321e-13	445001	440295	464958
P78332	6.31207e-05	18087.7	Filtered	29785.4
P78344	2.24103e-15	452967	464998	465116
P78345	1.08872e-06	128097	101804	84135
P78346	4.92442e-15	279645	281708	275040
P78347	9.38689e-15	1.69917e+06	1.63786e+06	1.65636e+06
P78362	2.8711e-09	31453.9	32028.7	31204.4
P78371	1.74329e-14	2.73592e+06	2738076	2.75786e+06
P78386	4.79325e-12	1.63655e+06	1.59407e+06	1547903
P78406	3.05065e-11	334983	316861	307928
P78417	6.51192e-15	3046839	3.00357e+06	3.03679e+06
P78527	2.62984e-15	4489845	4247136	4.06127e+06
P78536	0.00725335	29323.1	31062.9	31917.4
P78537	7.65291e-10	82080.4	101547	74014
P78545	0.000206715	32049.7	33006.5	35275.1
P78549	4.89313e-13	167628	82193.3	166473
P78560	0.00792511	15003.9	21057.6	15814.4
P78563	2.70213e-06	73018.8	83202.5	75440.6
P79522	0.00904242	37015.5	18178.1	28949.6
P80217	0.00080464	48991	45499.9	46931
P80303	5.8179e-13	389106	365999	353802
P80723	4.12047e-14	2.4572e+06	2.64517e+06	2.53249e+06
P81877;Q9BWG4;Q9BWW4	0.00461773	54060.8	49791.8	53744.5
P82650	1.26704e-15	229533	256420	255647
P82663	0.000832573	Filtered	20025.5	39840
P82664	0.000548214	Filtered	124425	126873
P82673	1.65309e-14	110239	107621	101334
P82675	0.000483625	190630	176480	177636
P82909	0.000308887	144038	143419	152348
P82912	2.43777e-06	66532.5	91184.3	66536.8
P82930	1.59026e-14	526062	539887	523353
P82932	3.56421e-14	120405	117612	119082
P82933	2.16384e-14	202750	196525	204490
P82970	2.79871e-11	495812	529179	518779
P82979	4.5785e-12	1.88736e+06	1.84696e+06	1.86745e+06
P83111	1.66481e-07	45595.2	46408.1	45085.6
P83436	0.00519882	144749	91636.8	147613
P83731	3.32851e-13	2.38015e+06	2.40356e+06	2.34104e+06
P83881	1.16215e-12	2334925	2345408	2.39465e+06
P83916	0.00317031	240237	241055	241811
P84085	9.67651e-12	86232.2	94455	86559.4
P84090	1.66365e-11	321456	315030	313873
P84095	0.000398915	110389	112911	106114
P84098	3.17776e-13	3.70498e+06	3.86867e+06	3.7494e+06
P84101	4.91223e-05	70674.5	89398.8	64945.5
P84103	1.68734e-14	4774280	4568914	4663255
P84243	1.30101e-09	175743	175940	145522
P85037	1.22642e-06	512985	511355	516891
P86790;P86791	0.00378673	101229	94512.1	86540
P98082	5.17344e-13	502428	529033	528012
P98175	1.62038e-11	207541	204118	208973
P98179	3.9995e-10	288900	130856	275089
P98194	0.00459195	29902.6	27723.8	14847.7
P99999	5.32392e-14	2049054	2087463	2104998
Q00059	2.8542e-13	839273	824654	824843
Q00169	4.9318e-08	348202	322072	341317
Q00325	1.45778e-13	1.9008e+06	1.90744e+06	1.89575e+06
Q00341	1.44779e-10	329246	336248	328670
Q00403	0.000167927	101361	105044	96996.8
Q00534	0.00103789	65959.7	38682.7	65082.8
Q00535	6.43596e-06	130423	124740	126813
Q00536	1.58124e-14	1.91737e+06	210523	1.87387e+06
Q00577	2.99206e-12	212135	207879	212479
Q00587	0.00273544	342489	206536	338068
Q00610	6.07708e-15	3.31082e+06	3.1287e+06	3228386
Q00613	3.94648e-05	43050.5	40463.2	46297.3
Q00653	1.75001e-10	270303	249573	272738
Q00688	4.53986e-13	1541946	1.56315e+06	1.5768e+06
Q00765	1.36752e-10	461021	460081	464662
Q00796	6.10866e-14	1.68617e+06	1.65324e+06	1.65936e+06
Q00839	4.40579e-14	16860686	16509328	16657375
Q01081	4.42815e-11	1.1299e+06	1.1016e+06	1.11739e+06
Q01082	2.92998e-15	2.19415e+06	2.23903e+06	2.24335e+06
Q01085	4.36365e-09	343549	335265	362209
Q01105	7.56759e-14	8251320	8.11392e+06	8063199
Q01130	9.60208e-13	5504533	5399380	5462135
Q01415	5.89033e-10	224599	217085	222658
Q01433	9.95107e-10	238459	246745	245797
Q01518	8.83754e-14	959595	1.01184e+06	999832
Q01581	1.65767e-09	109078	106767	85782.8
Q01628	9.59235e-11	277642	267028	290883
Q01650	1.0863e-11	646236	632918	634074
Q01658	7.07481e-13	242628	247726	246442
Q01664	0.0016384	32182.8	35231	38109.2
Q01780	5.0915e-14	482715	499864	488836
Q01813	1.44315e-15	1.24183e+06	1.18952e+06	1162357
Q01844	3.3823e-11	464945	469857	441286
Q01955	0.0037517	125993	89028.4	116464
Q01968	4.39873e-05	24144.9	37770.3	24679.8
Q01970	9.10645e-12	210683	216326	206651
Q02040	0.00262	72630.1	109044	83674
Q02083	2.32909e-09	409111	797014	411250
Q02127	3.43434e-15	157817	163913	170515
Q02218	5.91296e-15	543589	531325	536736
Q02241	1.60892e-11	189355	188965	189914
Q02252	2.63746e-12	268873	282735	287750
Q02543	1.74008e-14	2.78816e+06	2646353	2.67047e+06
Q02750	3.87878e-14	742294	773484	742797
Q02790	1.28231e-13	1.23079e+06	1229635	1.22922e+06
Q02809	1.68109e-13	529668	642680	545094
Q02818	2.19512e-13	163355	165378	167651
Q02878	2.19066e-13	7.50108e+06	7375228	7.20318e+06
Q02880	2.17223e-15	500782	500671	533277
Q02952	4.05005e-14	183002	179240	183631
Q02978	7.7871e-13	134335	134688	134371
Q03111	0.00378216	17279.5	45565.1	55224.6
Q03135	0.00506867	36918.5	39864.4	40341.2
Q03154	7.27545e-14	274915	276826	272322
Q03169	2.45285e-09	73462.8	71724.2	73011
Q03252	1.54612e-13	956561	968401	985784
Q03426	1.91101e-05	46181.9	46893.9	48968.7
Q03518	3.09044e-11	27619.7	44434.8	30062
Q03519	2.549e-07	129052	126445	126284
Q03701	9.34577e-13	157221	150562	154116
Q04206	2.11585e-07	128196	132477	120596
Q04323	6.11338e-13	216198	214384	212518
Q04446	1.23698e-11	406357	406798	425505
Q04637	1.9867e-14	2021574	1.94804e+06	1.98788e+06
Q04656	5.37816e-07	87874.4	87163.3	87395.1
Q04695	1.20412e-13	17494052	17514786	17328222
Q04721	3.6415e-05	51281.2	54996.6	30386.7
Q04726	7.30758e-11	313297	312725	319389
Q04760	9.67845e-15	3.41137e+06	3398030	3.38699e+06
Q04828	6.96596e-14	2.9181e+06	2.90046e+06	2.8995e+06
Q04837	4.39924e-15	923997	914546	877921
Q04864	0.00466723	69333.6	67618.8	72443
Q04917	7.9816e-13	447105	185423	182964
Q04941	7.96303e-15	678410	723612	691843
Q05048	4.07165e-15	397013	403348	390548
Q05086	0.000112045	33037.4	37099	39642.4
Q05209	0.00397376	46184.1	44197.3	45093
Q05397	1.8773e-15	274323	283504	259538
Q05519	1.04807e-13	812875	621918	858278
Q05639	1.54853e-12	454013	983990	960378
Q05655	8.20521e-08	107297	104906	106291
Q05682	3.85842e-12	476399	460001	477512
Q05D32	4.02611e-07	278392	270502	279070
Q05DH4	5.92279e-05	17557.3	17976.8	17619.3
[truncated: 2,830 more rows]

## Sheet: PanPredicted_Precursors
Precursor	StrippedSequence	ProteinAccessions	Quantity Run 1	Quantity Run 2	Quantity Run 3
_GFAFVEYESHR_.3	GFAFVEYESHR	A0AV96	107728	110768	119732
_GFAFVEYESHR_.2	GFAFVEYESHR	A0AV96	102553	100228	92956.6
_VPEGVAGAPNEAALLALMER_.2	VPEGVAGAPNEAALLALMER	A0AV96	128735	110406	118824
_VPEGVAGAPNEAALLALMER_.3	VPEGVAGAPNEAALLALMER	A0AV96	82306.9	85345.7	84688.5
_LFIGGIPK_.2	LFIGGIPK	A0AV96	156339	158926	159078
_SFGQFNPGC[Carbamidomethyl (C)]VER_.2	SFGQFNPGCVER	A0AV96	110724	128154	123249
_DYAFVHFTSR_.2	DYAFVHFTSR	A0AV96	61466.6	53746	58832.9
_DYAFVHFTSR_.3	DYAFVHFTSR	A0AV96	19754.3	22167.9	19215.1
_DVYEDELVPVFEAVGR_.2	DVYEDELVPVFEAVGR	A0AV96	43109.5	53814.9	60027.7
_GC[Carbamidomethyl (C)]EVFVGK_.2	GCEVFVGK	A0AV96	55784.3	50940.8	44307.8
_LLGVC[Carbamidomethyl (C)]C[Carbamidomethyl (C)]SVDNC[Carbamidomethyl (C)]R_.2	LLGVCCSVDNCR	A0AV96	38135.9	37379	41001.4
_PITPVYTVAPNVQR_.2	PITPVYTVAPNVQR	A0AV96	95722.5	93438.3	Filtered
_IPTAGIYGASYVPFAAPATATIATLQK_.3	IPTAGIYGASYVPFAAPATATIATLQK	A0AV96	Filtered	21842.8	22066.9
_YGGPPPGWEGPHPQR_.3	YGGPPPGWEGPHPQR	A0AV96	37488	37095.4	Filtered
_NLMIETTEDTIKK_.2	NLMIETTEDTIKK	A0AV96	Filtered	Filtered	12789.9
_TVFFESLER_.2	TVFFESLER	A0AVT1	384760	393788	408202
_NFALLGVGTSK_.2	NFALLGVGTSK	A0AVT1	254203	258930	278103
_FISADVHGIWSR_.3	FISADVHGIWSR	A0AVT1	158494	144733	167495
_FISADVHGIWSR_.2	FISADVHGIWSR	A0AVT1	57732.4	55809.7	63588.8
_NWSQC[Carbamidomethyl (C)]VELAR_.2	NWSQCVELAR	A0AVT1	223016	190936	203081
_SFPAAIEHTIQWAR_.2	SFPAAIEHTIQWAR	A0AVT1	118764	130091	112921
_SFPAAIEHTIQWAR_.3	SFPAAIEHTIQWAR	A0AVT1	80013.2	78402.5	81239.2
_NLVLAGIK_.2	NLVLAGIK	A0AVT1	186275	191393	185929
_LETGQFLTFR_.2	LETGQFLTFR	A0AVT1	172239	161288	163786
_FDLNEPLHLSFLQNAAK_.3	FDLNEPLHLSFLQNAAK	A0AVT1	131884	157480	179374
_VVQTDETAR_.2	VVQTDETAR	A0AVT1	140576	141785	148366
_SYTAADATLK_.2	SYTAADATLK	A0AVT1	139492	132424	128955
_MYSIEPADR_.2	MYSIEPADR	A0AVT1	136060	125733	135097
_VTGGYPFEAYK_.2	VTGGYPFEAYK	A0AVT1	86341.6	88044.6	76844.1
_YVLGDTAMQK_.2	YVLGDTAMQK	A0AVT1	88734.4	72370.1	84970.4
_VC[Carbamidomethyl (C)]PTTETIYNDEFYTK_.2	VCPTTETIYNDEFYTK	A0AVT1	65434.2	62402.4	62109
_AVTIHDTEK_.2	AVTIHDTEK	A0AVT1	49379.5	48445.8	54781.3
_FWQTYSSAEEVLQK_.2	FWQTYSSAEEVLQK	A0AVT1	48275	44994.3	49227.4
_EDFTLLDFINAVK_.2	EDFTLLDFINAVK	A0AVT1	41638.6	48675.3	34644
_ALQLLHC[Carbamidomethyl (C)]FPLDIR_.3	ALQLLHCFPLDIR	A0AVT1	54483	59586.4	56334.6
_ALQLLHC[Carbamidomethyl (C)]FPLDIR_.2	ALQLLHCFPLDIR	A0AVT1	77739	Filtered	95184
_AILSNEATK_.2	AILSNEATK	A0AVT1	192562	Filtered	192702
_AC[Carbamidomethyl (C)]IGDTLC[Carbamidomethyl (C)]QK_.2	ACIGDTLCQK	A0AVT1	Filtered	126231	123104
_YGIEPTMVVQGVK_.2	YGIEPTMVVQGVK	A0AVT1	Filtered	59172.8	58826
_YQC[Carbamidomethyl (C)]VVLTEMK_.2	YQCVVLTEMK	A0AVT1	37178.3	42989.2	Filtered
_DKFESSFSHKPSLFNK_.3	DKFESSFSHKPSLFNK	A0AVT1	38529.8	Filtered	38158.9
_NGISFTIWDR_.2	NGISFTIWDR	A0AVT1	21089.5	Filtered	23196
_KPDHVPISSEDER_.2	KPDHVPISSEDER	A0AVT1	Filtered	24222.4	26380.8
_KPDHVPISSEDER_.3	KPDHVPISSEDER	A0AVT1	Filtered	Filtered	104841
_MLYVPVMPGHAK_.3	MLYVPVMPGHAK	A0AVT1	25271.6	25040.1	25570.2
_IIPAIATTTATVSGLVALEMIK_.3	IIPAIATTTATVSGLVALEMIK	A0AVT1	11381.5	12681	11487.6
_DGSLFWQSPK_.2	DGSLFWQSPK	A0AVT1	48536.2	Filtered	Filtered
_NC[Carbamidomethyl (C)]FLNLAIPIVVFTETTEVR_.3	NCFLNLAIPIVVFTETTEVR	A0AVT1	Filtered	Filtered	1168.69
_IQSGHSLEGC[Carbamidomethyl (C)]FQVIK_.3	IQSGHSLEGCFQVIK	A0AVT1	9538	Filtered	Filtered
_VLVALASEELAK_.2	VLVALASEELAK	A0FGR8	1.01116e+06	1.00452e+06	1010566
_SDPYGIIR_.2	SDPYGIIR	A0FGR8	507117	549304	544849
_ALALLEDEER_.2	ALALLEDEER	A0FGR8	509457	511541	505045
_ITVPLVSEVQIAQLR_.2	ITVPLVSEVQIAQLR	A0FGR8	277850	307592	313876
_ITVPLVSEVQIAQLR_.3	ITVPLVSEVQIAQLR	A0FGR8	35062.2	32391.8	32336.9
_VGNQIFQSR_.2	VGNQIFQSR	A0FGR8	303646	286531	292329
_LLDEWFTLDEVPK_.2	LLDEWFTLDEVPK	A0FGR8	291060	294187	281554
_SSSSLLASPGHISVK_.3	SSSSLLASPGHISVK	A0FGR8	117292	126957	125634
_SSSSLLASPGHISVK_.2	SSSSLLASPGHISVK	A0FGR8	91761	90274.4	80637.6
_VDVGQQPLR_.2	VDVGQQPLR	A0FGR8	201016	207082	210824
_AC[Carbamidomethyl (C)]DLPAWVHFPDTER_.3	ACDLPAWVHFPDTER	A0FGR8	199888	191968	189581
_GANTHLSTFSFTK_.3	GANTHLSTFSFTK	A0FGR8	112578	105106	111159
_GANTHLSTFSFTK_.2	GANTHLSTFSFTK	A0FGR8	82770.5	73702.4	87086.7
_VPLSQLLTSEDMTVSQR_.3	VPLSQLLTSEDMTVSQR	A0FGR8	132856	130362	144476
_VPLSQLLTSEDMTVSQR_.2	VPLSQLLTSEDMTVSQR	A0FGR8	46874.1	44681.6	43402.8
_LEWLTLMPNASNLDK_.2	LEWLTLMPNASNLDK	A0FGR8	176326	167007	172098
_FQLSNSGPNSTIK_.2	FQLSNSGPNSTIK	A0FGR8	150405	152450	145997
_ISSNPNPVVQMSVGHK_.3	ISSNPNPVVQMSVGHK	A0FGR8	88033.8	94579.2	85583.4
_TNEPVWEENFTFFIHNPK_.3	TNEPVWEENFTFFIHNPK	A0FGR8	84746.3	90688.9	85197.2
_NLIAFSEDGSDPYVR_.2	NLIAFSEDGSDPYVR	A0FGR8	57401	54477.1	56384.7
_IHFIEAQDLQGK_.3	IHFIEAQDLQGK	A0FGR8	113006	104731	110738
_IHFIEAQDLQGK_.2	IHFIEAQDLQGK	A0FGR8	420438	398390	Filtered
_AQPPEAGPQGLHDLGR_.3	AQPPEAGPQGLHDLGR	A0FGR8	259518	254299	251013
_AQPPEAGPQGLHDLGR_.2	AQPPEAGPQGLHDLGR	A0FGR8	Filtered	19400.3	16584.3
_RQDLEVEVR_.2	RQDLEVEVR	A0FGR8	Filtered	49526.2	61450
_ERPPDHQHSAQVK_.3	ERPPDHQHSAQVK	A0FGR8	7432.57	Filtered	Filtered
_LSNFLPDLPGMIDLPGSHDNSSLR_.3	LSNFLPDLPGMIDLPGSHDNSSLR	A0JLT2	Filtered	44515	57276.5
_LHTGPLPEQC[Carbamidomethyl (C)]R_.2	LHTGPLPEQCR	A0JLT2	Filtered	29531.3	Filtered
_ILAIELENLK_.2	ILAIELENLK	A0MZ66	197715	213964	226508
_GC[Carbamidomethyl (C)]ESAVDELK_.2	GCESAVDELK	A0MZ66	149298	148223	154721
_TVLNSEVLEQR_.2	TVLNSEVLEQR	A0MZ66	138255	143829	140607
_LTQQLEEER_.2	LTQQLEEER	A0MZ66	132577	140003	140545
_LVEVIEEVNK_.2	LVEVIEEVNK	A0MZ66	116944	121825	120052
_ESAEALATK_.2	ESAEALATK	A0MZ66	115457	118791	112376
_HSVDELQK_.2	HSVDELQK	A0MZ66	59771.1	58976.5	62354.6
_EQAIGEYEDLR_.2	EQAIGEYEDLR	A0MZ66	59369	60598.4	57795.3
_EQAIGEYEDLRAENQK_.3	EQAIGEYEDLRAENQK	A0MZ66	56259.5	53504.1	56286.7
_VTAEADSSSPTGILATSESK_.2	VTAEADSSSPTGILATSESK	A0MZ66	43109.3	38000.1	41987.6
_VTFQPPSSIGC[Carbamidomethyl (C)]R_.2	VTFQPPSSIGCR	A0MZ66	Filtered	53721	145321
_ATQPETTEEVTDLKR_.3	ATQPETTEEVTDLKR	A0MZ66	Filtered	87711.5	82204
_DQIVSVQEEK_.2	DQIVSVQEEK	A0MZ66	Filtered	Filtered	115389
_TLEAEFNSPSPPTPEPGEGPR_.2	TLEAEFNSPSPPTPEPGEGPR	A0MZ66	37449.8	39675.2	Filtered
_SLDPENSETELER_.2	SLDPENSETELER	A0MZ66	Filtered	Filtered	18817
_LFDNTVGAYR_.2	LFDNTVGAYR	A0PJW6	190831	188861	196194
_LGDGEVFFLK_.2	LGDGEVFFLK	A1A4S6	21966	20199.6	21673
_EIMALSVTETLIKPLEK_.3	EIMALSVTETLIKPLEK	A1A4S6	Filtered	Filtered	2734.02
_DGHPVVVNILIGR_.2	DGHPVVVNILIGR	A1L0T0	469260	469613	418407
_DGHPVVVNILIGR_.3	DGHPVVVNILIGR	A1L0T0	396504	400289	370707
_AAVETLGVPC[Carbamidomethyl (C)]FLGGMAR_.2	AAVETLGVPCFLGGMAR	A1L0T0	675964	667442	644333
_LVEGLQGQTWAPDWVEELR_.3	LVEGLQGQTWAPDWVEELR	A1L0T0	146314	141776	136101
_LVEGLQGQTWAPDWVEELR_.2	LVEGLQGQTWAPDWVEELR	A1L0T0	146645	125773	144390
_KADVIVLAGTVC[Carbamidomethyl (C)]DFR_.3	KADVIVLAGTVCDFR	A1L0T0	39818.8	39701.5	38292.3
_HGGENVAAVLR_.2	HGGENVAAVLR	A1L0T0	101849	95946.2	93893
_HGGENVAAVLR_.3	HGGENVAAVLR	A1L0T0	205127	174643	Filtered
_VLHDAQQQC[Carbamidomethyl (C)]R_.2	VLHDAQQQCR	A1L0T0	83412.2	28422.8	85605.2
_VLHDAQQQC[Carbamidomethyl (C)]R_.3	VLHDAQQQCR	A1L0T0	28088.5	Filtered	26133
_EQVPSLGSNVAC[Carbamidomethyl (C)]GLAYTDYHK_.3	EQVPSLGSNVACGLAYTDYHK	A1L0T0	275639	320600	284632
_EQVPSLGSNVAC[Carbamidomethyl (C)]GLAYTDYHK_.2	EQVPSLGSNVACGLAYTDYHK	A1L0T0	37623.1	Filtered	Filtered
_GALQAVDQLSLFRPLC[Carbamidomethyl (C)]K_.3	GALQAVDQLSLFRPLCK	A1L0T0	227815	204101	202040
_GALQAVDQLSLFRPLC[Carbamidomethyl (C)]K_.2	GALQAVDQLSLFRPLCK	A1L0T0	Filtered	Filtered	32072.7
_GALQAVDQLSLFR_.2	GALQAVDQLSLFR	A1L0T0	Filtered	180774	175922
_AAMAAAQSGTPGPVFVELPVDVLYPYFMVQK_.3	AAMAAAQSGTPGPVFVELPVDVLYPYFMVQK	A1L0T0	7319.27	9006.3	Filtered
_LSGTVGVAAVTAGPGLTNTVTAVK_.3	LSGTVGVAAVTAGPGLTNTVTAVK	A1L0T0	49547.8	48975.5	46421
_NAQMAQSPILLLGGAASTLLQNR_.3	NAQMAQSPILLLGGAASTLLQNR	A1L0T0	38453.5	35717.6	32634
_FIFTLVGGHISPLLVAC[Carbamidomethyl (C)]EK_.3	FIFTLVGGHISPLLVACEK	A1L0T0	22935.7	22783.4	23199.4
_IPVMALVGNDAGWTQISR_.2	IPVMALVGNDAGWTQISR	A1L0T0	66796.9	Filtered	Filtered
_LTAFVNTLNGK_.2	LTAFVNTLNGK	A2A3N6	208724	205964	214289
_EKVNVDIINFGEEEVNTEK_.3	EKVNVDIINFGEEEVNTEK	A2A3N6	19577.5	20884.6	30342
_EPLSSETQYSVDTR_.2	EPLSSETQYSVDTR	A2A3N6	21085.4	Filtered	19251.3
_DC[Carbamidomethyl (C)]LVLQSFK_.2	DCLVLQSFK	A2A3N6	Filtered	14103.3	15054.6
_VNVDIINFGEEEVNTEK_.2	VNVDIINFGEEEVNTEK	A2A3N6	158148	157546	149144
_DVMLENYR_.2	DVMLENYR	A2RRD8;A6NN14;A6NP11;A8MT65;B4DXR9;O14628;O60765;O75346;P0CB33;P0CJ79;P0DPD5;P17035;P17039;P59923;Q03936;Q03938;Q08AN1;Q15928;Q15929;Q3MIS6;Q3SXZ3;Q5FWF6;Q5HY98;Q5JVG8;Q5VIY5;Q6ZN06;Q6ZN08;Q76KX8;Q7L2R6;Q86XN6;Q86XU0;Q86YE8;Q8IW36;Q8IYB9;Q8IYX0;Q8N859;Q8N9Z0;Q8NB42;Q8TB69;Q8WV37;Q96H40;Q96IR2;Q96JC4;Q96JL9;Q96LW1;Q96SE7;Q9HBT8;Q9NV72;Q9P2J8;Q9Y2Q1	54587.9	62878.2	52562.5
_LLGLAELLR_.2	LLGLAELLR	A2RRP1	87005.5	91260.6	87633.7
_GTDLEALLAIGK_.2	GTDLEALLAIGK	A2RRP1	21218.2	18667.1	20981.3
_LHPGDLITVVDAVTFSPK_.3	LHPGDLITVVDAVTFSPK	A2RRP1	21542.2	22626.3	23198.5
_LATYEEILGVPHASEQR_.3	LATYEEILGVPHASEQR	A2RRP1	Filtered	Filtered	78422.4
_QSPGVANELLK_.2	QSPGVANELLK	A2RRP1	Filtered	28947	Filtered
_LFWTGDPHLIK_.3	LFWTGDPHLIK	A2RRP1	Filtered	2987.73	Filtered
_ADGLGIPQLLEAVLK_.2	ADGLGIPQLLEAVLK	A2VDF0	3829.18	Filtered	4809.03
_LVAAFGELR_.2	LVAAFGELR	A3KMH1	145569	142894	146434
_VIALGLPVPR_.2	VIALGLPVPR	A3KMH1	132282	142632	134353
_TLILEGLEK_.2	TLILEGLEK	A3KMH1	105010	106781	110728
_FPTEGLSSVVR_.2	FPTEGLSSVVR	A3KMH1	99014.7	96198.2	95384.6
_NVLPVLNNLLENR_.2	NVLPVLNNLLENR	A3KMH1	72066.9	69644.9	76587.3
_VNAGTLAVLQR_.2	VNAGTLAVLQR	A3KMH1	25206.2	23127.8	21834.3
_IIDGLTGEK_.2	IIDGLTGEK	A3KMH1	Filtered	12965378	12782025
_GPALINIQEYPIER_.2	GPALINIQEYPIER	A3KMH1	65764.7	67789.2	Filtered
_DGLIVYEDSPLVK_.2	DGLIVYEDSPLVK	A3KMH1	34649.1	Filtered	51789.1
_SSPLVNAALEGK_.2	SSPLVNAALEGK	A3KMH1	36451.3	Filtered	30666.7
_DLLGQDVFLIGPPGPLR_.2	DLLGQDVFLIGPPGPLR	A3KMH1	12497.4	12032.6	10959.7
_DTTVQTLTLQPSVK_.2	DTTVQTLTLQPSVK	A3KMH1	Filtered	9799.56	Filtered
_SLNFTEEC[Carbamidomethyl (C)]ASWR_.2	SLNFTEECASWR	A3KMH1	4605.69	Filtered	Filtered
_NWLVFYK_.2	NWLVFYK	A3KMH1	Filtered	Filtered	4406.57
_IGAVSAPIYNAHEK_.3	IGAVSAPIYNAHEK	A3KMH1	Filtered	43708.2	Filtered
_HQATGELDDAK_.2	HQATGELDDAK	A3KMH1	Filtered	9888.98	Filtered
_VVYASATGASEPR_.2	VVYASATGASEPR	A3KN83	146014	152063	159161
_SELDVPVEILNITEK_.2	SELDVPVEILNITEK	A3KN83	109230	94233.2	101313
_GVLQSLIEK_.2	GVLQSLIEK	A3KN83	102399	98370	95225.6
_AGFLIGDGAGVGK_.2	AGFLIGDGAGVGK	A3KN83	84870.7	100301	88809.7
_LGIWGEGTPFR_.2	LGIWGEGTPFR	A3KN83	94574.5	77159	90967.6
_HPDAVVETSSLSSVTPPDVWYK_.3	HPDAVVETSSLSSVTPPDVWYK	A3KN83	62269.7	60475.6	55889.6
_EFSDFIQAVER_.2	EFSDFIQAVER	A3KN83	48843.2	36417.8	40592.8
_VVSNDDGSISYESR_.2	VVSNDDGSISYESR	A3KN83	32345.5	32159.5	35861.7
_TLEALEEGGGELNDFVSTAK_.2	TLEALEEGGGELNDFVSTAK	A3KN83	30914.2	29497.9	26875
_SNQVTAPEYVFLISELAGEQR_.3	SNQVTAPEYVFLISELAGEQR	A3KN83	Filtered	Filtered	10045
_TVEFQHIIPISAVTGEGIEELK_.3	TVEFQHIIPISAVTGEGIEELK	A4D1E9	85803.9	88203.6	84825.9
_ILVAQGGLGGK_.2	ILVAQGGLGGK	A4D1E9	51525.7	56645.7	45540.7
_LLTNFLPLK_.2	LLTNFLPLK	A4D1E9	52488.2	52326.6	45649.4
_TAFETIILLTK_.2	TAFETIILLTK	A4D1E9	9523.01	14046.4	13667.8
_PAIADYAFTTLKPELGK_.3	PAIADYAFTTLKPELGK	A4D1E9	23809.8	19600	Filtered
_GGDVWVVAQNR_.2	GGDVWVVAQNR	A4D1E9	Filtered	112541	Filtered
_LLLLGSGVGTVR_.2	LLLLGSGVGTVR	A4D1P6	27250.1	31300.7	27185
_VASLDVDGVIK_.2	VASLDVDGVIK	A4D1P6	216544	Filtered	208114
_VWSFNPIMQTK_.2	VWSFNPIMQTK	A4D1P6	Filtered	Filtered	26685.6
_ANLNALDR_.2	ANLNALDR	A5A3E0	638419	629190	632549
_VAPEEHPVLLTEATLNPK_.3	VAPEEHPVLLTEATLNPK	A5A3E0	Filtered	Filtered	11526818
_LSLEAIPDTVNLEEPFHITC[Carbamidomethyl (C)]K_.3	LSLEAIPDTVNLEEPFHITCK	A5PLN9	16982.3	17010.9	Filtered
_FQVLKPLDVK_.3	FQVLKPLDVK	A5PLN9	Filtered	9700.13	12854.6
_SLDLIESLLR_.2	SLDLIESLLR	A5YKK6	379584	498567	446949
_SPVTFLSDLR_.2	SPVTFLSDLR	A5YKK6	401046	400905	409797
_NLILSAFPR_.2	NLILSAFPR	A5YKK6	413299	402309	381554
_ILPDSGGVAK_.2	ILPDSGGVAK	A5YKK6	314062	320958	313242
_ILDVAQDLK_.2	ILDVAQDLK	A5YKK6	203611	198988	189477
_NSFASALR_.2	NSFASALR	A5YKK6	197600	186962	200680
_IVEPPENIQEK_.2	IVEPPENIQEK	A5YKK6	168946	165148	174205
_SLLLEAYVK_.2	SLLLEAYVK	A5YKK6	173516	171282	162678
_DAIAALGLLQK_.2	DAIAALGLLQK	A5YKK6	148177	169874	168725
_NLFEEYR_.2	NLFEEYR	A5YKK6	160842	158495	145909
_EVTYELDHPGFQIR_.3	EVTYELDHPGFQIR	A5YKK6	90422.4	100740	91024.9
_EVTYELDHPGFQIR_.2	EVTYELDHPGFQIR	A5YKK6	45202	62068.4	42560.4
_SLLEVVVLSR_.2	SLLEVVVLSR	A5YKK6	148470	134989	130416
_NLDEQLSAPK_.2	NLDEQLSAPK	A5YKK6	130419	105900	140180
_ELNPSLNFK_.2	ELNPSLNFK	A5YKK6	108214	109332	115990
_YNVEAVELLIR_.2	YNVEAVELLIR	A5YKK6	111607	107628	105848
_LAEVGQYEQVK_.2	LAEVGQYEQVK	A5YKK6	108015	103821	105958
_EWVNLYHSAAAGR_.3	EWVNLYHSAAAGR	A5YKK6	68363.4	70951.9	64903.7
_EWVNLYHSAAAGR_.2	EWVNLYHSAAAGR	A5YKK6	33607	37564.9	36905.9
_MYYFGIAALDR_.2	MYYFGIAALDR	A5YKK6	89044	87889.4	85823.5
_GAFGVGQEQIDAFLK_.2	GAFGVGQEQIDAFLK	A5YKK6	84550.3	92001.7	85804.4
_SNYEAMIDR_.2	SNYEAMIDR	A5YKK6	93707.2	84210.1	81659
_ILLVDER_.2	ILLVDER	A5YKK6	77498.7	62525.4	86766.7
_AAANFSDR_.2	AAANFSDR	A5YKK6	84331.4	54650.3	84183.8
_GLGMEVFPVDLIYRPWK_.3	GLGMEVFPVDLIYRPWK	A5YKK6	66315.5	70943.4	73877.8
_EPLLMSISTNLK_.2	EPLLMSISTNLK	A5YKK6	61038.6	58858.1	61392.7
_DFALDSEESR_.2	DFALDSEESR	A5YKK6	58746.8	59196	50920.8
_FEIEVLC[Carbamidomethyl (C)]K_.2	FEIEVLCK	A5YKK6	52492.5	50543.3	53879.3
_SVAHVTEADLFHTIETLMR_.3	SVAHVTEADLFHTIETLMR	A5YKK6	33488.8	37031.4	37107.9
_AVQELVHPVVDR_.3	AVQELVHPVVDR	A5YKK6	93408.3	109443	104083
_AVQELVHPVVDR_.2	AVQELVHPVVDR	A5YKK6	67831.6	60872.6	Filtered
_EVTAAQVAR_.2	EVTAAQVAR	A5YKK6	359970	352804	Filtered
_NIIVQFGVR_.2	NIIVQFGVR	A5YKK6	Filtered	118091	135222
_EIDDEANSYFQR_.2	EIDDEANSYFQR	A5YKK6	70854	Filtered	64423.2
_GQQELLYVVPFVAK_.2	GQQELLYVVPFVAK	A5YKK6	64413.3	66138.3	70768.7
_TVTVTRPTGVSFK_.3	TVTVTRPTGVSFK	A5YKK6	67866.8	64078.7	63111.7
_GLHNVVYGIQR_.2	GLHNVVYGIQR	A5YKK6	51814.8	45713.5	53737.5
_HSGEATNTVTK_.2	HSGEATNTVTK	A5YKK6	9061.2	7295.72	4148.95
_VDMLSEINIAPR_.2	VDMLSEINIAPR	A5YKK6	Filtered	Filtered	96736.9
_NKPILHTDLDVK_.3	NKPILHTDLDVK	A5YKK6	Filtered	Filtered	56243
_ILTNFTGVMPPQFK_.2	ILTNFTGVMPPQFK	A5YKK6	Filtered	55792.3	Filtered
_KDFALDSEESR_.2	KDFALDSEESR	A5YKK6	23035.5	24709.5	Filtered
_C[Carbamidomethyl (C)]PSILGGLAPEK_.2	CPSILGGLAPEK	A5YKK6	Filtered	41047.4	Filtered
_THSGLTDGIPLQSISAPGSGIWSDGK_.3	THSGLTDGIPLQSISAPGSGIWSDGK	A5YKK6	Filtered	39240.5	Filtered
_NLTAGMAMITC[Carbamidomethyl (C)]R_.2	NLTAGMAMITCR	A5YKK6	Filtered	Filtered	34049.8
_LGTSGLNQPTFQQSK_.2	LGTSGLNQPTFQQSK	A5YKK6	25722.4	Filtered	Filtered
_ASQQEIQHIVNR_.3	ASQQEIQHIVNR	A5YKK6	Filtered	53163.6	Filtered
_IPVIIER_.2	IPVIIER	A6NCE7;Q9GZQ8	1.07507e+06	1.0904e+06	1.08138e+06
_FLVPDHVNMSELIK_.3	FLVPDHVNMSELIK	A6NCE7;Q9GZQ8	240417	249023	251255
_FLQEQNK_.2	FLQEQNK	A6NCW0;A8MUK1;C9J2P7;C9JJH3;C9JLJ4;C9JPN9;C9JVI0;D6R901;D6R9N7;D6RA61;D6RBQ6;D6RCP7;D6RJB6;Q0WX57;Q7RTZ2	288960	11874178	12753763
_LALEALVAR_.2	LALEALVAR	A6ND36	65958.7	70913.2	76399.9
_GTFVGPQGGSPWAQSR_.2	GTFVGPQGGSPWAQSR	A6ND36	Filtered	81155.9	89631.3
_TVPVADVLAR_.2	TVPVADVLAR	A6ND36	50588.6	46969.7	Filtered
_SAADSVQSSTR_.2	SAADSVQSSTR	A6ND36	Filtered	14408.7	17928.1
_GETAVPGAPEALR_.2	GETAVPGAPEALR	A6NDG6	803369	717301	764316
_FIAGTGC[Carbamidomethyl (C)]LVR_.2	FIAGTGCLVR	A6NDG6	549882	576377	558131
_LDTDILLGATC[Carbamidomethyl (C)]GLK_.2	LDTDILLGATCGLK	A6NDG6	232397	274208	264415
_LGFITNNSSK_.2	LGFITNNSSK	A6NDG6	242632	249436	246257
_TILTLTGVSTLGDVK_.2	TILTLTGVSTLGDVK	A6NDG6	222952	226590	228991
_TILTLTGVSTLGDVK_.3	TILTLTGVSTLGDVK	A6NDG6	15789.5	15032.5	16152.1
_AVEMAAQR_.2	AVEMAAQR	A6NDG6	134694	129164	137790
_YLQQPGC[Carbamidomethyl (C)]LLVGTNMDNR_.2	YLQQPGCLLVGTNMDNR	A6NDG6	41668.5	51374.4	51344.6
_NNQESDC[Carbamidomethyl (C)]VSK_.2	NNQESDCVSK	A6NDG6	31315.9	33709.4	32296.2
_FIFDC[Carbamidomethyl (C)]VSQEYGINPER_.2	FIFDCVSQEYGINPER	A6NDG6	194118	177151	186025
_FIFDC[Carbamidomethyl (C)]VSQEYGINPER_.3	FIFDCVSQEYGINPER	A6NDG6	Filtered	35155.8	Filtered
_LGFGGPAGPGASLEVFGTAYC[Carbamidomethyl (C)]TALYLR_.3	LGFGGPAGPGASLEVFGTAYCTALYLR	A6NDG6	33330.2	31992.8	Filtered
_QADIIGKPSR_.3	QADIIGKPSR	A6NDG6	72625.1	85638.4	149404
_AVVVGFDPHFSYMK_.3	AVVVGFDPHFSYMK	A6NDG6	32266	27029.8	29273
_ELISFLSEPEILVK_.2	ELISFLSEPEILVK	A6NDU8	234383	288316	290459
_HC[Carbamidomethyl (C)]NLLGDELLEC[Carbamidomethyl (C)]LSWR_.3	HCNLLGDELLECLSWR	A6NDU8	96835.5	106605	117787
_YVSVC[Carbamidomethyl (C)]EGPLK_.2	YVSVCEGPLK	A6NDU8	60095.7	60846.4	60535.5
_YVSVC[Carbamidomethyl (C)]EGPLKEQEWNTTNAK_.3	YVSVCEGPLKEQEWNTTNAK	A6NDU8	41827.7	35638.9	39447.6
_APFYRPLAPELR_.3	APFYRPLAPELR	A6NED2	138763	134363	143653
_NLAEDGETVAR_.2	NLAEDGETVAR	A6NED2	90919	94411.4	117004
_AGPGPEALLQVWAAESALR_.3	AGPGPEALLQVWAAESALR	A6NED2	40893	41397.6	42281
_AGPGPEALLQVWAAESALR_.2	AGPGPEALLQVWAAESALR	A6NED2	Filtered	Filtered	37801.7
_HGQLGHGTLEAELEPR_.3	HGQLGHGTLEAELEPR	A6NED2	Filtered	Filtered	29679.7
_SWLHPDSFPILGLPDFR_.3	SWLHPDSFPILGLPDFR	A6NFI3	18471	29120.7	25896.7
_GATAAPGSGSAPAPAPKPEAAAK_.3	GATAAPGSGSAPAPAPKPEAAAK	A6NFI3	Filtered	27741.4	20659.6
_FEGPLNVDLIEFQTNLVPYPR_.3	FEGPLNVDLIEFQTNLVPYPR	A6NHL2	654920	100182	34585
_SFGGGTGSGFTSLLMER_.2	SFGGGTGSGFTSLLMER	A6NHL2	137667	132884	132339
_EAIYSGYIR_.2	EAIYSGYIR	A6NHR9	855447	735162	773873
_LLLIDWPELK_.2	LLLIDWPELK	A6NHR9	343593	324635	302144
_ANLGVFSVFAPR_.2	ANLGVFSVFAPR	A6NHR9	227909	225751	224205
_FSFGLLDLPFR_.2	FSFGLLDLPFR	A6NHR9	208738	213955	191074
_TLPLFYGSIVR_.2	TLPLFYGSIVR	A6NHR9	188593	195338	188123
_SIIEGPIIK_.2	SIIEGPIIK	A6NHR9	201969	183945	182038
_VQLISGPPAK_.2	VQLISGPPAK	A6NHR9	174339	158825	185389
_LQIFSVEGQK_.2	LQIFSVEGQK	A6NHR9	150969	150163	155194
_DSTEYFIVFEPR_.2	DSTEYFIVFEPR	A6NHR9	137196	123116	141770
_GLAPIEC[Carbamidomethyl (C)]YNR_.2	GLAPIECYNR	A6NHR9	119420	111577	132734
_DLC[Carbamidomethyl (C)]FTWR_.2	DLCFTWR	A6NHR9	121486	117161	120050
_SC[Carbamidomethyl (C)]TLPNYTK_.2	SCTLPNYTK	A6NHR9	109377	111247	101676
_GMVFGAPVPK_.2	GMVFGAPVPK	A6NHR9	87739.1	96094.4	77633.7
_ISGALFTNDK_.2	ISGALFTNDK	A6NHR9	83890.3	73578.6	70062.9
_LTFMDLELK_.2	LTFMDLELK	A6NHR9	64056.1	68568	66162.6
_IDFLPHYDTLVK_.3	IDFLPHYDTLVK	A6NHR9	67267.3	60506.7	57562.2
_KPSDSVHITNDDER_.3	KPSDSVHITNDDER	A6NHR9	10069.5	9472.09	8190.64
_ITHC[Carbamidomethyl (C)]PTLLTR_.3	ITHCPTLLTR	A6NHR9	163583	176906	171036
_ITHC[Carbamidomethyl (C)]PTLLTR_.2	ITHCPTLLTR	A6NHR9	264978	154291	Filtered
_IAHLAQIEDDR_.2	IAHLAQIEDDR	A6NHR9	38368.1	43833.2	56094.1
_IAHLAQIEDDR_.3	IAHLAQIEDDR	A6NHR9	71854.1	Filtered	64750.9
_SLNSDISYFGVGGK_.2	SLNSDISYFGVGGK	A6NHR9	86035.7	85127.6	89540.5
_SLNSDISYFGVGGK_.3	SLNSDISYFGVGGK	A6NHR9	5325.19	Filtered	Filtered
_SDYAGFR_.2	SDYAGFR	A6NHR9	Filtered	122070	112188
_DLNSQLEYLR_.2	DLNSQLEYLR	A6NHR9	53919.1	Filtered	56802.6
_LLFDETQGKPAVAVIDNGR_.3	LLFDETQGKPAVAVIDNGR	A6NHR9	53182.1	Filtered	47221.2
_GSNEEDTDTPLFIGK_.2	GSNEEDTDTPLFIGK	A6NHR9	27952.1	Filtered	57191.3
_LSTSGNRPPANAETFSC[Carbamidomethyl (C)]NK_.3	LSTSGNRPPANAETFSCNK	A6NHR9	29683	32930.5	Filtered
_AC[Carbamidomethyl (C)]VC[Carbamidomethyl (C)]QTLGISPEEK_.2	ACVCQTLGISPEEK	A6NHR9	22180	Filtered	29505.5
_LQVVLNESNADTYAGRPLPSK_.3	LQVVLNESNADTYAGRPLPSK	A6NHR9	16877.3	Filtered	23682.4
_EHLLQGLLPDVQVPTSVK_.3	EHLLQGLLPDVQVPTSVK	A6NHR9	115643	125784	124048
_AHVEGDGVVEGIIR_.3	AHVEGDGVVEGIIR	A6NHR9	124679	119917	120147
_LYFKPIGDPVFAR_.3	LYFKPIGDPVFAR	A6NHR9	50733.2	52229.8	55976.4
_TTFQENTQSISVR_.2	TTFQENTQSISVR	A6NHR9	49200.2	49205.1	45677.4
_IHNIDIPTTQQVPHIEALLK_.3	IHNIDIPTTQQVPHIEALLK	A6NHR9	43467.2	44553.5	47592.9
_SLFEASQQLLNEMK_.2	SLFEASQQLLNEMK	A6NHR9	43525.9	46135.1	41657.6
_IKPPTPAVSNVR_.3	IKPPTPAVSNVR	A6NHR9	Filtered	Filtered	411092
_PADSQDVHELVLSK_.3	PADSQDVHELVLSK	A6NHR9	98049.6	Filtered	Filtered
_IYDETQGR_.2	IYDETQGR	A6NHR9	Filtered	70435.9	Filtered
_VTLPGLKEDSQILK_.3	VTLPGLKEDSQILK	A6NHR9	Filtered	69496.8	Filtered
_TLEPYILPFMFYNDVK_.2	TLEPYILPFMFYNDVK	A6NHR9	Filtered	Filtered	23055.6
_LMILPDPEKPVR_.3	LMILPDPEKPVR	A6NHR9	Filtered	Filtered	13660.7
_RPIFEC[Carbamidomethyl (C)]FWNGR_.3	RPIFECFWNGR	A6NHR9	9789.39	Filtered	Filtered
_YQFTPAFLR_.2	YQFTPAFLR	A6NIH7	120232	152119	108113
_SDSFYFVDNK_.2	SDSFYFVDNK	A6NIH7	86855.4	91428.6	94066.8
_VTENYLC[Carbamidomethyl (C)]KPEDNIYSIDFTR_.3	VTENYLCKPEDNIYSIDFTR	A6NIH7	29627.3	27579.7	35112.6
_AAAAASAAGPGGLVAGK_.2	AAAAASAAGPGGLVAGK	A6NIH7	86549.2	Filtered	58549.2
_TVGATVEFTVGDKPVSNFR_.3	TVGATVEFTVGDKPVSNFR	A6NIH7	65278.2	87610.5	74835.2
_NTC[Carbamidomethyl (C)]EHIYEFPQLSEDVIR_.3	NTCEHIYEFPQLSEDVIR	A6NIH7	32151	44122.6	Filtered
_VKDTDDVPMILVGNK_.3	VKDTDDVPMILVGNK	A6NIZ1	115357	116044	117635
_VKDTDDVPMILVGNK_.2	VKDTDDVPMILVGNK	A6NIZ1	Filtered	45251.1	40978.5
_APLMWELIHK_.3	APLMWELIHK	A6NJ78	1211.57	2170.67	1533.32
_EQTDQTQAQELHR_.3	EQTDQTQAQELHR	A6NJ78	Filtered	20898.4	Filtered
_ILDDSDSNLSVVK_.2	ILDDSDSNLSVVK	A6NKT7	142132	139226	138727
_ESPLLNDYR_.2	ESPLLNDYR	A6ZKI3;Q9BWD3	46373.2	46994.7	47421.7
_VTFLITR_.2	VTFLITR	A6ZKI3;Q9BWD3	27912.6	29755.6	28796.7
_GREPEGVWNLLSIVR_.3	GREPEGVWNLLSIVR	A7E2V4	10944.7	13982.7	12590.4
_NAITSSYSSTR_.2	NAITSSYSSTR	A8CG34;Q96HA1	111362	95922.5	107234
_ASLQWFNQALEDK_.2	ASLQWFNQALEDK	A8CG34;Q96HA1	Filtered	58741.7	Filtered
_FLLLNPAVHFAQVVK_.3	FLLLNPAVHFAQVVK	A8MPP1;Q92771;Q96FC9	4697.47	5958.61	5977.01
_VSGDALQLMVELLK_.2	VSGDALQLMVELLK	A8MT69	6361.84	6077.79	5069.77
_HVQGILR_.2	HVQGILR	A8MWD9;P62308	4.68697e+06	4.58171e+06	4741169
_GNSIIMLEALER_.2	GNSIIMLEALER	A8MWD9;P62308	2.25384e+06	2319099	2.35203e+06
_GNSIIMLEALERV_.2	GNSIIMLEALERV	A8MWD9;P62308	653314	712352	719598
_FGLGPAPFSR_.2	FGLGPAPFSR	A8MXV4	60388	30103.1	51693.2
_LANFASLSDLHK_.3	LANFASLSDLHK	A8MXV4	27742.5	28165.5	27304.9
_SADWLGLFAPHHGPPR_.3	SADWLGLFAPHHGPPR	A8MXV4	12174	14393.4	9985.42
_NITWTLSNLC[Carbamidomethyl (C)]R_.2	NITWTLSNLCR	A9QM74	998056	1.09143e+06	1.0647e+06
_LFEWVVNR_.2	LFEWVVNR	B0I1T2	371282	369375	368812
_EGLAVAEEALVDHVAELTATPR_.3	EGLAVAEEALVDHVAELTATPR	B0I1T2	328403	315585	308324
_VIGFSPEEVESVHR_.3	VIGFSPEEVESVHR	B0I1T2	303549	298046	299935
_TLVTLEQSR_.2	TLVTLEQSR	B0I1T2	285498	282861	262650
_VSDC[Carbamidomethyl (C)]IPLSHR_.3	VSDCIPLSHR	B0I1T2	149272	145164	134582
_VSDC[Carbamidomethyl (C)]IPLSHR_.2	VSDCIPLSHR	B0I1T2	87450.8	75011	82761.8
_NSMVALVENLASK_.2	NSMVALVENLASK	B0I1T2	205066	208513	212763
_VAAMGALQGLR_.2	VAAMGALQGLR	B0I1T2	187885	196890	201679
_LISVEPRPEQPEPDFR_.3	LISVEPRPEQPEPDFR	B0I1T2	182684	184288	179754
_HQVAYLGLLENVR_.3	HQVAYLGLLENVR	B0I1T2	153672	155785	150308
_HQVAYLGLLENVR_.2	HQVAYLGLLENVR	B0I1T2	21044.1	19454.1	26195
_VGELVGVLAAHC[Carbamidomethyl (C)]QGEGR_.3	VGELVGVLAAHCQGEGR	B0I1T2	145587	152582	152304
_VGELVGVLAAHC[Carbamidomethyl (C)]QGEGR_.2	VGELVGVLAAHCQGEGR	B0I1T2	21828.7	24535.1	21976
_GSFTLLWPSR_.2	GSFTLLWPSR	B0I1T2	186866	160598	168441
_ALLLTDQHLYK_.3	ALLLTDQHLYK	B0I1T2	69471.8	67357.5	72313.9
_GHTAAEASYAR_.2	GHTAAEASYAR	B0I1T2	52932.3	61936.7	44751.6
_ELYERPPHLYAVANAAYK_.3	ELYERPPHLYAVANAAYK	B0I1T2	35180.6	31555.1	30033
_NFHAFYQLLR_.3	NFHAFYQLLR	B0I1T2	27808.5	31591.6	27930.3
_LIPIIVLLLQK_.2	LIPIIVLLLQK	B0I1T2	11741.2	12117.1	12251.1
_YMDINFDFK_.2	YMDINFDFK	B0I1T2	140130	124249	Filtered
_DLVWPLPPAVLQPFQDTC[Carbamidomethyl (C)]HALFC[Carbamidomethyl (C)]R_.3	DLVWPLPPAVLQPFQDTCHALFCR	B0I1T2	Filtered	35726.1	33783
_DYLSSATDNPTASSLFAQR_.2	DYLSSATDNPTASSLFAQR	B0I1T2	89581.7	98028	95632.8
_AAVSALLEQHGLQGDVAFGHSK_.3	AAVSALLEQHGLQGDVAFGHSK	B0I1T2	54636.5	52434.7	Filtered
_ELLGQGLLLR_.2	ELLGQGLLLR	B5ME19;Q99613	1.33422e+06	1.48146e+06	1471303
_GC[Carbamidomethyl (C)]ILTLVER_.2	GCILTLVER	B5ME19;Q99613	1.45566e+06	1.36863e+06	1.40567e+06
_FEELTNLIR_.2	FEELTNLIR	B5ME19;Q99613	1.43337e+06	1254546	1.4964e+06
_LGSLVENNER_.2	LGSLVENNER	B5ME19;Q99613	794342	824996	811127
_DFESHITSYK_.2	DFESHITSYK	B5ME19;Q99613	321732	316488	331442
_DFESHITSYK_.3	DFESHITSYK	B5ME19;Q99613	244419	247281	249901
_DAHNALLDIQSSGR_.3	DAHNALLDIQSSGR	B5ME19;Q99613	359042	347732	353926
_DAHNALLDIQSSGR_.2	DAHNALLDIQSSGR	B5ME19;Q99613	183082	189838	200338
_SIVDKEGVPR_.3	SIVDKEGVPR	B5ME19;Q99613	331005	323788	340498
_SIVDKEGVPR_.2	SIVDKEGVPR	B5ME19;Q99613	146541	156068	145456
_VWDLFPEADK_.2	VWDLFPEADK	B5ME19;Q99613	465087	444869	436805
_GTEITHAVVIK_.2	GTEITHAVVIK	B5ME19;Q99613	269662	302511	273750
_GTEITHAVVIK_.3	GTEITHAVVIK	B5ME19;Q99613	137629	140525	144974
_VWDLFPEADKVR_.3	VWDLFPEADKVR	B5ME19;Q99613	425840	415137	416869
_LNEILQAR_.2	LNEILQAR	B5ME19;Q99613	389263	384405	386228
_TC[Carbamidomethyl (C)]HSFIINEK_.3	TCHSFIINEK	B5ME19;Q99613	190961	185143	211295
_TC[Carbamidomethyl (C)]HSFIINEK_.2	TCHSFIINEK	B5ME19;Q99613	138209	156205	165389
_TMVQLGIC[Carbamidomethyl (C)]AFR_.2	TMVQLGICAFR	B5ME19;Q99613	338899	336137	316801
_AKELLGQGLLLR_.3	AKELLGQGLLLR	B5ME19;Q99613	170891	193528	182511
_AKELLGQGLLLR_.2	AKELLGQGLLLR	B5ME19;Q99613	123842	128025	128246
_MDEEFTK_.2	MDEEFTK	B5ME19;Q99613	250679	252360	233846
_KLNEILQAR_.2	KLNEILQAR	B5ME19;Q99613	203720	200798	208461
_EHVVAASK_.2	EHVVAASK	B5ME19;Q99613	162214	144113	112133
_GTTEEVC[Carbamidomethyl (C)]R_.2	GTTEEVCR	B5ME19;Q99613	105625	104539	101569
_MIINEELMASLDQPTQTVVMHR_.3	MIINEELMASLDQPTQTVVMHR	B5ME19;Q99613	36877.9	36672.8	41771.6
_GTEITHAVVIKK_.3	GTEITHAVVIKK	B5ME19;Q99613	47670.8	46468.5	46873.2
_GTEITHAVVIKK_.2	GTEITHAVVIKK	B5ME19;Q99613	Filtered	Filtered	7966.08
_ILADLEDYLNELWEDKEGK_.3	ILADLEDYLNELWEDKEGK	B5ME19;Q99613	Filtered	16382.8	10932.2
_TEPTAQQNLALQLAEK_.2	TEPTAQQNLALQLAEK	B5ME19;Q99613	388402	387330	400454
_RFEELTNLIR_.3	RFEELTNLIR	B5ME19;Q99613	44138.9	44968.2	43654.1
_KIQEESLR_.2	KIQEESLR	B5ME19;Q99613	Filtered	Filtered	66922.3
_SEQDQAENEGEDSAVLMER_.2	SEQDQAENEGEDSAVLMER	B5ME19;Q99613	Filtered	Filtered	156327
_YNRDFESHITSYK_.3	YNRDFESHITSYK	B5ME19;Q99613	20113.8	Filtered	Filtered
_NVTDTDILALER_.2	NVTDTDILALER	B7ZAQ6;P0CG08	155301	148754	146616
_HGILSIEQLISR_.2	HGILSIEQLISR	B7ZAQ6;P0CG08	21164.3	21659.4	23885.9
_ATLLESIR_.2	ATLLESIR	C4AMC7;Q6VEQ5	208923	225823	217866
_GPGAGEGPGGAFAR_.2	GPGAGEGPGGAFAR	C4AMC7;Q6VEQ5	116750	118206	110989
_LFDAPLSISK_.2	LFDAPLSISK	C4AMC7;Q6VEQ5	81493.3	82005.9	78348.8
_YVFLDPLAGAVTK_.2	YVFLDPLAGAVTK	C4AMC7;Q6VEQ5	Filtered	346882	335822
_EEAVQQMADALQYLQK_.2	EEAVQQMADALQYLQK	C4AMC7;Q6VEQ5	61139.2	26073.9	Filtered
_SPASDTYIVFGEAK_.2	SPASDTYIVFGEAK	E9PAV3;Q13765	3501809	3595501	3.3649e+06
_SPASDTYIVFGEAK_.3	SPASDTYIVFGEAK	E9PAV3;Q13765	384324	338775	316655
_NILFVITKPDVYK_.2	NILFVITKPDVYK	E9PAV3;Q13765	1.89471e+06	1.74657e+06	1.64313e+06
_NILFVITKPDVYK_.3	NILFVITKPDVYK	E9PAV3;Q13765	1.19401e+06	1.23749e+06	1.13162e+06
_IEDLSQQAQLAAAEK_.2	IEDLSQQAQLAAAEK	E9PAV3;Q13765	1.40763e+06	1404680	1.39054e+06
_IEDLSQQAQLAAAEK_.3	IEDLSQQAQLAAAEK	E9PAV3;Q13765	78142.5	75255.1	75442.3
_NNSNDIVNAIMELTM_.2	NNSNDIVNAIMELTM	E9PAV3;Q13765	15131.8	15406	12641.4
_DIELVMSQANVSR_.2	DIELVMSQANVSR	E9PAV3;Q13765	2.47105e+06	2.60026e+06	2.5789e+06
_SKNILFVITKPDVYK_.3	SKNILFVITKPDVYK	E9PAV3;Q13765	24362.4	30593.6	28469.4
_ALINSPEGAVGR_.2	ALINSPEGAVGR	O00115	411729	399356	406096
_YLDESSGGWR_.2	YLDESSGGWR	O00115	313510	353929	317498
_AFQPLVK_.2	AFQPLVK	O00115	154596	162892	150280
_GPWTC[Carbamidomethyl (C)]VGDMNR_.2	GPWTCVGDMNR	O00115	78162.2	81818.7	78232.5
_GGGTLC[Carbamidomethyl (C)]AQLPALWK_.2	GGGTLCAQLPALWK	O00115	74031.2	75416	70856.3
_NIYGNIEDLVVHIK_.3	NIYGNIEDLVVHIK	O00116	290301	266122	285670
_NIYGNIEDLVVHIK_.2	NIYGNIEDLVVHIK	O00116	69511.7	61515.7	59522.7
_IPDIVLWPTC[Carbamidomethyl (C)]HDDVVK_.3	IPDIVLWPTCHDDVVK	O00116	292099	301224	276976
_ESISDVGFGMLK_.2	ESISDVGFGMLK	O00116	234410	244929	227265
_ESGYC[Carbamidomethyl (C)]TGHEPDSLEFSTVGGWVSTR_.3	ESGYCTGHEPDSLEFSTVGGWVSTR	O00116	170035	145449	142293
_ASLNPSDTPPSVVNEDFLHDLK_.3	ASLNPSDTPPSVVNEDFLHDLK	O00116	145901	150195	141042
_IRPVPEYQK_.3	IRPVPEYQK	O00116	145386	150741	140328
_FKGFDPNQLSVATLLFEGDREK_.3	FKGFDPNQLSVATLLFEGDREK	O00116	117755	125141	132743
_ETNISYSQEADDR_.2	ETNISYSQEADDR	O00116	71753.6	80044.8	85419.1
_FGGLAAGEDNGQR_.2	FGGLAAGEDNGQR	O00116	69087.9	63975.7	70272.8
_RAASAATAAPTATPAAQESGTIPK_.3	RAASAATAAPTATPAAQESGTIPK	O00116	39127.9	38625.5	43476
_KNIYGNIEDLVVHIK_.3	KNIYGNIEDLVVHIK	O00116	20528.1	21367.1	21573.4
_EWIQNTLGVNVEHK_.2	EWIQNTLGVNVEHK	O00116	12138	11424.3	14820
_EWIQNTLGVNVEHK_.3	EWIQNTLGVNVEHK	O00116	52743	54088.7	Filtered
_EYVDPNNIFGNR_.2	EYVDPNNIFGNR	O00116	164855	144379	Filtered
_YGSVAFPNFEQGVAC[Carbamidomethyl (C)]LR_.2	YGSVAFPNFEQGVACLR	O00116	69001	58717	62409.2
_YGSVAFPNFEQGVAC[Carbamidomethyl (C)]LR_.3	YGSVAFPNFEQGVACLR	O00116	Filtered	27483.8	Filtered
_YPLSGMGLPTFK_.2	YPLSGMGLPTFK	O00116	Filtered	33203	30388.5
_GVQFAPFSTC[Carbamidomethyl (C)]R_.2	GVQFAPFSTCR	O00116	165048	161486	155415
_GFDPNQLSVATLLFEGDREK_.3	GFDPNQLSVATLLFEGDREK	O00116	48966.6	51826	54789
_AASAATAAPTATPAAQESGTIPK_.2	AASAATAAPTATPAAQESGTIPK	O00116	48971.9	46630.9	50444.2
_KGQIELTGK_.2	KGQIELTGK	O00116	Filtered	10739.2	Filtered
_TIISLDTSQMNR_.2	TIISLDTSQMNR	O00116	Filtered	Filtered	2.11163e+06
_DSFIGENSR_.2	DSFIGENSR	O00139	387910	383506	369562
_PLVETIFER_.2	PLVETIFER	O00139	356509	361954	372645
_AVFQESIR_.2	AVFQESIR	O00139	324016	344672	307593
_FSLIDLAGNER_.2	FSLIDLAGNER	O00139	287018	296580	305098
_IDILTELR_.2	IDILTELR	O00139	266727	286289	270392
_YLENQTFR_.2	YLENQTFR	O00139	159644	142021	164183
_LIDIGNSC[Carbamidomethyl (C)]R_.2	LIDIGNSCR	O00139	136612	135575	142648
_DLDVITIPSK_.2	DLDVITIPSK	O00139	116443	128946	122233
_LEGAEINK_.2	LEGAEINK	O00139	112103	108369	96149.9
_AALQEEEQASK_.2	AALQEEEQASK	O00139	98898.7	87831.5	67304.3
_GMATC[Carbamidomethyl (C)]FAYGQTGSGK_.2	GMATCFAYGQTGSGK	O00139	30158.8	29415.2	30978.8
_GIYALAAR_.2	GIYALAAR	O00139	214522	Filtered	231947
_GSLDYRPLTTADPIDEHR_.3	GSLDYRPLTTADPIDEHR	O00139	Filtered	26633.7	27585.6
_THTMGGDFSGK_.2	THTMGGDFSGK	O00139	13613.4	Filtered	12953.8
_FTARPLVETIFER_.3	FTARPLVETIFER	O00139	92664.5	102764	87430
_FDYAFDDSAPNEMVYR_.2	FDYAFDDSAPNEMVYR	O00139	Filtered	Filtered	34064.5
_DFLLKPELLR_.2	DFLLKPELLR	O00148	9140245	9084132	8039614
_DFLLKPELLR_.3	DFLLKPELLR	O00148	6967612	7242668	7.15172e+06
_ILVATNLFGR_.2	ILVATNLFGR	O00148	13927393	13792712	14257184
_GSYVSIHSSGFR_.3	GSYVSIHSSGFR	O00148	3.09939e+06	3.04797e+06	3057513
_GSYVSIHSSGFR_.2	GSYVSIHSSGFR	O00148	1853477	1.90456e+06	1.89311e+06
_DVQEIFR_.2	DVQEIFR	O00148	4622919	4.64481e+06	4595687
_ILNDVQDR_.2	ILNDVQDR	O00148	1.83882e+06	1.84607e+06	1824938
_LTLHGLQQYYVK_.3	LTLHGLQQYYVK	O00148	734736	790582	786797
_LTLHGLQQYYVK_.2	LTLHGLQQYYVK	O00148	479625	488365	563158
_NC[Carbamidomethyl (C)]PHVVVGTPGR_.3	NCPHVVVGTPGR	O00148	862334	823781	835196
_NC[Carbamidomethyl (C)]PHVVVGTPGR_.2	NCPHVVVGTPGR	O00148	270902	272995	287119
_MLEQLDMR_.2	MLEQLDMR	O00148	778887	791711	820649
_KDEEVLK_.2	KDEEVLK	O00148	286727	272530	285803
_KDEEVLKK_.2	KDEEVLKK	O00148	177234	207980	227935
_RDVQEIFR_.2	RDVQEIFR	O00148	161991	169566	164925
_AIVDC[Carbamidomethyl (C)]GFEHPSEVQHEC[Carbamidomethyl (C)]IPQAILGMDVLC[Carbamidomethyl (C)]QAK_.3	AIVDCGFEHPSEVQHECIPQAILGMDVLCQAK	O00148	141777	126827	131625
_GSYVSIHSSGFRDFLLKPELLR_.3	GSYVSIHSSGFRDFLLKPELLR	O00148	44606.9	50456.4	44120.8
_VNIVFNYDMPEDSDTYLHR_.3	VNIVFNYDMPEDSDTYLHR	O00148	475237	451102	458344
_VNIVFNYDMPEDSDTYLHR_.2	VNIVFNYDMPEDSDTYLHR	O00148	Filtered	171236	Filtered
_FEVNVAELPEEIDISTYIEQSR_.3	FEVNVAELPEEIDISTYIEQSR	O00148	Filtered	27742.7	32996.3
_GLAITFVSDENDAK_.2	GLAITFVSDENDAK	O00148	4.94911e+06	5003340	4983150
_VSVFFGGLSIK_.2	VSVFFGGLSIK	O00148	1193390	1.15017e+06	1155962
_HFVLDEC[Carbamidomethyl (C)]DK_.2	HFVLDECDK	O00148	475800	481994	452295
_C[Carbamidomethyl (C)]MALAQLLVEQNFPAIAIHR_.3	CMALAQLLVEQNFPAIAIHR	O00148	38146.3	42861	39727.1
_KNC[Carbamidomethyl (C)]PHVVVGTPGR_.3	KNCPHVVVGTPGR	O00148	41756.3	Filtered	Filtered
_RILVATNLFGR_.2	RILVATNLFGR	O00148	Filtered	Filtered	4420.73
_GHFFVEDQIYC[Carbamidomethyl (C)]EK_.3	GHFFVEDQIYCEK	O00151	122608	122286	116352
_GHFFVEDQIYC[Carbamidomethyl (C)]EK_.2	GHFFVEDQIYCEK	O00151	103468	107659	105472
_SAMPFTASPASSTTAR_.2	SAMPFTASPASSTTAR	O00151	162964	167048	183719
_VAASIGNAQK_.2	VAASIGNAQK	O00151	162343	164693	160323
_HRHPEC[Carbamidomethyl (C)]YVC[Carbamidomethyl (C)]TDC[Carbamidomethyl (C)]GTNLK_.3	HRHPECYVCTDCGTNLK	O00151	17236.7	15470.2	16046.1
_VWSPLVTEEGKR_.3	VWSPLVTEEGKR	O00151	371677	400619	385634
_VWSPLVTEEGKR_.2	VWSPLVTEEGKR	O00151	Filtered	171125	114558
_VTPPEGYEVVTVFPK_.2	VTPPEGYEVVTVFPK	O00151	679691	649377	596655
_DFEQPLAISR_.2	DFEQPLAISR	O00151	326068	311644	328061
_GC[Carbamidomethyl (C)]TDNLTLTVAR_.2	GCTDNLTLTVAR	O00151	197236	198747	209765
_LVGGKDFEQPLAISR_.3	LVGGKDFEQPLAISR	O00151	85414.3	93260.1	78032.4
_MNLASEPQEVLHIGSAHNR_.3	MNLASEPQEVLHIGSAHNR	O00151	63385.9	59791.1	51163.4
_IKGC[Carbamidomethyl (C)]TDNLTLTVAR_.3	IKGCTDNLTLTVAR	O00151	42158.5	45381.8	47009.6
_VWSPLVTEEGK_.2	VWSPLVTEEGK	O00151	120879	Filtered	Filtered
_HPEC[Carbamidomethyl (C)]YVC[Carbamidomethyl (C)]TDC[Carbamidomethyl (C)]GTNLK_.3	HPECYVCTDCGTNLK	O00151	10752.9	Filtered	Filtered
_ATLWYVPLSLK_.2	ATLWYVPLSLK	O00154	563323	537750	541124
_GC[Carbamidomethyl (C)]VITISGR_.2	GCVITISGR	O00154	68464.4	66742.3	80197
_SLPVPQLVPETEDEKKR_.3	SLPVPQLVPETEDEKKR	O00154	45790.5	52784.1	50129
_IMRPDDANVAGNVHGGTILK_.3	IMRPDDANVAGNVHGGTILK	O00154	21229.1	26998.2	23573.7
_VLEVPPVVYSR_.2	VLEVPPVVYSR	O00154	1.6831e+06	1.64107e+06	1.60432e+06
_VLEVPPVVYSR_.3	VLEVPPVVYSR	O00154	Filtered	Filtered	37698.8
_RQGHAEPQP_.2	RQGHAEPQP	O00154	28432.3	25604.6	Filtered
_KGC[Carbamidomethyl (C)]VITISGR_.2	KGCVITISGR	O00154	14096.8	Filtered	15826.5
_MIEEAGAIISTR_.2	MIEEAGAIISTR	O00154	364961	374631	352989
_LMDEVAGIVAAR_.2	LMDEVAGIVAAR	O00154	231627	231643	224689
_SLPVPQLVPETEDEK_.2	SLPVPQLVPETEDEK	O00154	209171	239317	177510
_AASAFFTYVSLSQEGR_.2	AASAFFTYVSLSQEGR	O00154	215586	216385	185764
_TNIVTASVDAINFHDK_.3	TNIVTASVDAINFHDK	O00154	Filtered	87350	67487.5
_TNIVTASVDAINFHDK_.2	TNIVTASVDAINFHDK	O00154	Filtered	Filtered	72886.4
_LLSVEGSTLR_.2	LLSVEGSTLR	O00159	570967	573584	581180
_DNYPQSVPR_.2	DNYPQSVPR	O00159	269997	282076	268258
_DGTIDFTPGSELLITK_.2	DGTIDFTPGSELLITK	O00159	261746	270317	243797
_TLFATEDALEVR_.2	TLFATEDALEVR	O00159	235191	253710	225305
_LGTDEISPR_.2	LGTDEISPR	O00159	217580	230243	230412
_IIC[Carbamidomethyl (C)]DLVEEK_.2	IICDLVEEK	O00159	213587	230311	213159
_YLGLLENLR_.2	YLGLLENLR	O00159	212178	223895	218197
_GAPVGGHILSYLLEK_.3	GAPVGGHILSYLLEK	O00159	112936	132472	129823
_GAPVGGHILSYLLEK_.2	GAPVGGHILSYLLEK	O00159	88153.1	89972.7	91922.4
_TSFLLNLR_.2	TSFLLNLR	O00159	155655	146560	155210
_PQDGVAVLVR_.2	PQDGVAVLVR	O00159	151810	147560	151725
_LLQFYAETC[Carbamidomethyl (C)]PAPER_.2	LLQFYAETCPAPER	O00159	142382	148196	152736
_GIISILDEEC[Carbamidomethyl (C)]LRPGEATDLTFLEK_.3	GIISILDEECLRPGEATDLTFLEK	O00159	161555	127282	146598
_NPIMSQC[Carbamidomethyl (C)]FDR_.2	NPIMSQCFDR	O00159	138541	135527	139967
_DLQIYSR_.2	DLQIYSR	O00159	128822	114302	116263
_VTMESALTAR_.2	VTMESALTAR	O00159	118407	116017	106427
_YMDVQFDFK_.2	YMDVQFDFK	O00159	112248	103699	100193
_NFHIFYQLLEGGEEETLR_.3	NFHIFYQLLEGGEEETLR	O00159	106114	90705.8	107902
_HLGYKPEEYK_.3	HLGYKPEEYK	O00159	96752	94525	91563.7
_NNDLLFR_.2	NNDLLFR	O00159	67444.3	70811	65522.2
_NFHIFYQLLEGGEEETLRR_.3	NFHIFYQLLEGGEEETLRR	O00159	68014.4	58269	64848.7
_TFTWLVGK_.2	TFTWLVGK	O00159	43972.8	43694.2	41648.5
_NGHLAVVAPR_.2	NGHLAVVAPR	O00159	27280.7	25949.5	24683.2
_MSLLQLVEILQSK_.2	MSLLQLVEILQSK	O00159	19590.6	19247.1	21301.6
_MSLLQLVEILQSK_.3	MSLLQLVEILQSK	O00159	2508.01	1730.48	2535.98
_KRPETVATQFK_.3	KRPETVATQFK	O00159	122265	79449.9	Filtered
_LLQSNPVLEAFGNAK_.2	LLQSNPVLEAFGNAK	O00159	181874	227609	228658
_GEELLSPLNLEQAAYAR_.2	GEELLSPLNLEQAAYAR	O00159	162297	156275	170739
_VLQALGSEPIQYAVPVVK_.2	VLQALGSEPIQYAVPVVK	O00159	150575	155494	170672
_VNSININQGSITFAGGPGR_.2	VNSININQGSITFAGGPGR	O00159	56255.5	62690.6	49999.4
_NPQSYLYLVK_.2	NPQSYLYLVK	O00159	43211.7	47769.4	43260
_DQAVMISGESGAGK_.2	DQAVMISGESGAGK	O00159	Filtered	Filtered	43994.8
_NLKETMC[Carbamidomethyl (C)]SSK_.2	NLKETMCSSK	O00159	Filtered	3137.2	Filtered
_TLTVSVGDGLPK_.2	TLTVSVGDGLPK	O00160	222263	234593	211745
_LSPPGIMSVLDDVC[Carbamidomethyl (C)]ATMHATGGGADQTLLQK_.3	LSPPGIMSVLDDVCATMHATGGGADQTLLQK	O00160	23465.4	Filtered	Filtered
_ILGLAIESQDAGIK_.2	ILGLAIESQDAGIK	O00161	217906	249385	243386
_IEEGLDQINK_.2	IEEGLDQINK	O00161	67490.2	53629.8	62552.1
_TTWGDGGENSPC[Carbamidomethyl (C)]NVVSK_.2	TTWGDGGENSPCNVVSK	O00161	52683.1	53340.4	47468
_AHQITDESLESTRR_.3	AHQITDESLESTRR	O00161	38060.9	38487.8	42638.5
_IDIANAR_.2	IDIANAR	O00161	351249	Filtered	346589
_AHQITDESLESTR_.2	AHQITDESLESTR	O00161	34515.7	35932.5	33742.1
_AHQITDESLESTR_.3	AHQITDESLESTR	O00161	26625.8	Filtered	Filtered
_TITMLDEQK_.2	TITMLDEQK	O00161	31560	33589.8	Filtered
_IFGGVLESDAR_.2	IFGGVLESDAR	O00165	192355	190367	199215
_GFFGFPGPR_.2	GFFGFPGPR	O00165	123471	114579	111634
_SESPQPAPDWGSQRPFHR_.3	SESPQPAPDWGSQRPFHR	O00165	67036.9	67094.3	59262.1
_FHDNFGFDDLVR_.3	FHDNFGFDDLVR	O00165	59619.1	57539.2	63261.4
_ITKPDGIVEER_.2	ITKPDGIVEER	O00165	59494.2	65628.1	59972.2
_YYDAIAC[Carbamidomethyl (C)]LK_.2	YYDAIACLK	O00170	423773	428642	440926
_EGEIAQFLC[Carbamidomethyl (C)]DIK_.2	EGEIAQFLCDIK	O00170	416144	427364	439077
_AVPLIHQEGNR_.2	AVPLIHQEGNR	O00170	170234	165997	164407
_AVPLIHQEGNR_.3	AVPLIHQEGNR	O00170	143803	151284	152010
_GELPDFQDGTK_.2	GELPDFQDGTK	O00170	218065	210797	218976
_AHAAVWNAQEAQADFAK_.3	AHAAVWNAQEAQADFAK	O00170	127438	121947	128811
_AHAAVWNAQEAQADFAK_.2	AHAAVWNAQEAQADFAK	O00170	44699.6	43339.5	45412.5
_FKLPVWETIVC[Carbamidomethyl (C)]TMR_.3	FKLPVWETIVCTMR	O00170	123210	132177	126699
_HC[Carbamidomethyl (C)]C[Carbamidomethyl (C)]GVAQMR_.2	HCCGVAQMR	O00170	76808.8	91267.4	99134.7
_NIAVGKDPLEGQR_.3	NIAVGKDPLEGQR	O00170	111376	94875.4	102986
_NIAVGKDPLEGQR_.2	NIAVGKDPLEGQR	O00170	Filtered	53814.9	63024.6
_TLHSDDEGTVLDDSR_.2	TLHSDDEGTVLDDSR	O00170	54220	54661	55566.3
_TLHSDDEGTVLDDSR_.3	TLHSDDEGTVLDDSR	O00170	Filtered	69784.4	72695.4
_VLELDPALAPVVSR_.2	VLELDPALAPVVSR	O00170	563428	526238	528028
_HVVLYPLVAK_.2	HVVLYPLVAK	O00170	415279	403480	389358
_LVVEEYYEVLDHC[Carbamidomethyl (C)]SSILNK_.3	LVVEEYYEVLDHCSSILNK	O00170	157605	166114	142898
_LPVWETIVC[Carbamidomethyl (C)]TMR_.2	LPVWETIVCTMR	O00170	146814	151159	120756
_GKPMELIIGK_.2	GKPMELIIGK	O00170	Filtered	Filtered	110172
_DDVIVTASNFSSER_.2	DDVIVTASNFSSER	O00178	169362	184665	178155
_VAVVGNVDAGK_.2	VAVVGNVDAGK	O00178	165471	163577	177295
_MFLNLLSPR_.2	MFLNLLSPR	O00178	75636.1	79005.2	83963.1
_STLLGVLTHGELDNGR_.3	STLLGVLTHGELDNGR	O00178	77207.1	74028.5	70576
_VGDNDFLEVR_.2	VGDNDFLEVR	O00178	36458.9	34778.6	34453.8
_LVLVSPTSEQYDSLLR_.2	LVLVSPTSEQYDSLLR	O00178	306170	299982	302036
_VITFIDLAGHEK_.3	VITFIDLAGHEK	O00178	70762.5	74429.1	76880.1
_SMAEQIEADVILLR_.3	SMAEQIEADVILLR	O00178	9289.32	9583.67	11005.6
_GGQTASFALK_.2	GGQTASFALK	O00178	Filtered	Filtered	52309.5
_TPEYLHIDQR_.2	TPEYLHIDQR	O00178	15107.4	15166.9	Filtered
_THSQLLIIDR_.3	THSQLLIIDR	O00186	243794	243306	242189
_THSQLLIIDR_.2	THSQLLIIDR	O00186	109923	112022	110591
_VLLPVLLNK_.2	VLLPVLLNK	O00186	338069	345428	349482
_TSLSALTQLMK_.2	TSLSALTQLMK	O00186	192591	212353	213777
_LAQLVEK_.2	LAQLVEK	O00186	182017	183671	183184
_SAEETFQLSR_.2	SAEETFQLSR	O00186	160684	154139	150676
_SC[Carbamidomethyl (C)]EVIIGSTHVLTPK_.3	SCEVIIGSTHVLTPK	O00186	93351.3	78022.6	82765.5
_SC[Carbamidomethyl (C)]EVIIGSTHVLTPK_.2	SCEVIIGSTHVLTPK	O00186	56008	56405.4	56295
_HIAVVLEEIPK_.2	HIAVVLEEIPK	O00186	125754	123292	134635
_IMLLDEFTTK_.2	IMLLDEFTTK	O00186	72535.8	76548.1	77990.4
_DIMEDAIDNR_.2	DIMEDAIDNR	O00186	54293.8	69616.4	65261.3
_ATVFDDC[Carbamidomethyl (C)]KK_.2	ATVFDDCKK	O00186	49577.9	53088.4	47237.3
_SVDC[Carbamidomethyl (C)]FLHDFASK_.3	SVDCFLHDFASK	O00186	47987.7	51934.9	34345.2
_SVDC[Carbamidomethyl (C)]FLHDFASK_.2	SVDCFLHDFASK	O00186	46827	58438.1	Filtered
_TEQDLALGTDAEGQK_.2	TEQDLALGTDAEGQK	O00186	64519.7	71363.2	71574.7
_AAYIYFTDFC[Carbamidomethyl (C)]PDNLFNK_.2	AAYIYFTDFCPDNLFNK	O00186	24281.8	39958.6	34033.9
_ALYFITPTSK_.2	ALYFITPTSK	O00186	49072.3	Filtered	Filtered
_LVIGDHK_.2	LVIGDHK	O00193	1205718	1.17781e+06	1.15707e+06
_TGEEDKKINEELESQYQQSMDSK_.3	TGEEDKKINEELESQYQQSMDSK	O00193	Filtered	12893.6	13871.6
_INEELESQYQQSMDSK_.2	INEELESQYQQSMDSK	O00193	86000	73843.1	82539
_AVETLLDLIMK_.2	AVETLLDLIMK	O00194	39120	38560.2	41361.3
_SLTTAFFR_.2	SLTTAFFR	O00194	Filtered	128286	Filtered
_FITTVGIDFR_.2	FITTVGIDFR	O00194	Filtered	Filtered	46993.9
_LLDSITVPVAR_.2	LLDSITVPVAR	O00203	381134	392677	370477
_EASADLSPYVR_.2	EASADLSPYVR	O00203	141923	140508	132920
_GLAAHYFFPR_.3	GLAAHYFFPR	O00203	117935	115779	114358
_LQILNLGAK_.2	LQILNLGAK	O00203	98133.8	103442	96485.3
_NASELFPAVVK_.2	NASELFPAVVK	O00203	102798	95061.5	97982.5
_LLTQYILNLGK_.2	LLTQYILNLGK	O00203	51909.7	66654.8	67399.4
_YDQNYDIR_.2	YDQNYDIR	O00203	40428.9	41718.4	51796.7
_SFTSEDDLVK_.2	SFTSEDDLVK	O00203	27912.5	23708.4	38105
_ASILWLIGENC[Carbamidomethyl (C)]ER_.2	ASILWLIGENCER	O00203	106638	111087	99540.3
_ASILWLIGENC[Carbamidomethyl (C)]ER_.3	ASILWLIGENCER	O00203	7218.47	Filtered	4866.62
_GMFEPYLK_.2	GMFEPYLK	O00203	33104.4	36208.1	Filtered
_LVYVYLVR_.2	LVYVYLVR	O00203	25705.5	Filtered	26843.2
_IFLAQKPAPLLESPFK_.3	IFLAQKPAPLLESPFK	O00203	87770.9	88774.2	83190.2
_VPIIVPIMMLAIK_.2	VPIIVPIMMLAIK	O00203	16876.3	19153.1	19873.8
_KIENIHIGEK_.3	KIENIHIGEK	O00203	131981	Filtered	Filtered
_KIENIHIGEK_.2	KIENIHIGEK	O00203	Filtered	Filtered	83056.6
_TVIGSVLLR_.2	TVIGSVLLR	O00203	5586.14	Filtered	Filtered
_VVNVANVGAVPSGQDNIHR_.3	VVNVANVGAVPSGQDNIHR	O00203	Filtered	Filtered	26504
_TLLWTELFR_.2	TLLWTELFR	O00217	998027	991339	942951
_GLGMTLSYLFR_.2	GLGMTLSYLFR	O00217	215415	231598	219336
_EPATINYPFEK_.2	EPATINYPFEK	O00217	196901	204530	198534
_RYPSGEER_.2	RYPSGEER	O00217	117144	116975	105943
_LC[Carbamidomethyl (C)]EAIC[Carbamidomethyl (C)]PAQAITIEAEPR_.2	LCEAICPAQAITIEAEPR	O00217	268846	286257	299698
_LC[Carbamidomethyl (C)]EAIC[Carbamidomethyl (C)]PAQAITIEAEPR_.3	LCEAICPAQAITIEAEPR	O00217	393735	642150	Filtered
_YDIDMTK_.2	YDIDMTK	O00217	Filtered	180601	173180
_GLGMTLSYLFREPATINYPFEK_.3	GLGMTLSYLFREPATINYPFEK	O00217	Filtered	Filtered	8476.85
_NASIHTLLDALER_.3	NASIHTLLDALER	O00220	34756.8	35116.8	37296.8
_TGQAAELGGLLK_.2	TGQAAELGGLLK	O00231	2416607	2.4319e+06	2.50045e+06
_EQSILELGSLLAK_.2	EQSILELGSLLAK	O00231	1.88163e+06	2.06825e+06	1.97891e+06
_AQSLLSTDR_.2	AQSLLSTDR	O00231	900347	967193	915280
_VVDSLYNK_.2	VVDSLYNK	O00231	625988	636006	615638
_EASIDILHSIVK_.3	EASIDILHSIVK	O00231	294322	303039	312475
_EASIDILHSIVK_.2	EASIDILHSIVK	O00231	196713	208694	207990
_SLADFEK_.2	SLADFEK	O00231	500884	518872	493740
_VQIEHISSLIK_.2	VQIEHISSLIK	O00231	270888	302073	303550
_VQIEHISSLIK_.3	VQIEHISSLIK	O00231	183152	192013	188615
_YQEALHLGSQLLR_.3	YQEALHLGSQLLR	O00231	274537	296637	293892
_YQEALHLGSQLLR_.2	YQEALHLGSQLLR	O00231	112973	148343	153516
_LVSLYFDTK_.2	LVSLYFDTK	O00231	415975	394996	398259
_TYHALSNLPK_.2	TYHALSNLPK	O00231	260752	266791	281410
_TYHALSNLPK_.3	TYHALSNLPK	O00231	118426	117151	116281
_TTANAIYC[Carbamidomethyl (C)]PPK_.2	TTANAIYCPPK	O00231	357120	351201	360027
_AELRDDPIISTHLAK_.3	AELRDDPIISTHLAK	O00231	238624	229192	233923
_YVRPFLNSISK_.3	YVRPFLNSISK	O00231	168457	169614	181295
_FHGILDQGEGVLIIFDEPPVDK_.3	FHGILDQGEGVLIIFDEPPVDK	O00231	107499	180862	141651
_DIQENDEEAVQVK_.2	DIQENDEEAVQVK	O00231	141527	136390	126404
_DDPIISTHLAK_.2	DDPIISTHLAK	O00231	58898	61374.1	60526.6
_KLSQMILDK_.2	KLSQMILDK	O00231	61344	50340.5	53987.2
_AQSLLSTDREASIDILHSIVK_.3	AQSLLSTDREASIDILHSIVK	O00231	49008.9	42459.8	53065
_LSQMILDK_.2	LSQMILDK	O00231	60986.1	Filtered	64049.4
_LYDNLLEQNLIR_.2	LYDNLLEQNLIR	O00231	700741	671118	675756
_TYEAALETIQNMSK_.2	TYEAALETIQNMSK	O00231	188896	214974	284623
_ALLVEVQLLESK_.2	ALLVEVQLLESK	O00231	150216	137715	141893
_LQATLDMQSGIIHAAEEK_.3	LQATLDMQSGIIHAAEEK	O00231	47331.2	36767.6	47968.2
_IMLNTPEDVQALVSGK_.2	IMLNTPEDVQALVSGK	O00231	28285.6	34357.5	34851.3
_RYQEALHLGSQLLR_.3	RYQEALHLGSQLLR	O00231	Filtered	Filtered	80844.4
_LQEVIETLLSLEK_.2	LQEVIETLLSLEK	O00232	850867	981818	1.03448e+06
_LQEVIETLLSLEK_.3	LQEVIETLLSLEK	O00232	46820	43021.2	34179.2
_LNSLMSLVNK_.2	LNSLMSLVNK	O00232	306344	285051	294938
_KGSLESPATDVFGSTEEGEKR_.3	KGSLESPATDVFGSTEEGEKR	O00232	338268	304504	158802
_IYVEIER_.2	IYVEIER	O00232	246399	259417	254293
_LFTTMELMR_.2	LFTTMELMR	O00232	225613	245404	234786
_WSTLVEDYGMELR_.2	WSTLVEDYGMELR	O00232	214685	231804	218118
_GSLESPATDVFGSTEEGEKR_.3	GSLESPATDVFGSTEEGEKR	O00232	211103	212482	223935
_LAGIINFQRPK_.3	LAGIINFQRPK	O00232	142682	153424	149931
_LAGIINFQRPK_.2	LAGIINFQRPK	O00232	55610.6	58559.8	53522.2
_LAGIINFQR_.2	LAGIINFQR	O00232	167990	161593	161576
_ILVAVVK_.2	ILVAVVK	O00232	149418	167354	140199
_TTHLIAK_.2	TTHLIAK	O00232	112125	110130	106809
_TASDMVSTSR_.2	TASDMVSTSR	O00232	69306.2	70106.1	70073.7
_FFQEENTEK_.2	FFQEENTEK	O00232	43578.5	40307.1	44936
_EEMIHNLQ_.2	EEMIHNLQ	O00232	15786.5	14039.5	13796.6
_EWDLLNENIMLLSK_.2	EWDLLNENIMLLSK	O00232	4921.24	9425.96	7927.32
_VEFILEQMR_.2	VEFILEQMR	O00232	59377.9	52917.4	Filtered
_DPNNLLNDWSQK_.2	DPNNLLNDWSQK	O00232	157917	151889	134726
_KLEEIPK_.2	KLEEIPK	O00232	Filtered	89558	Filtered
_ERVEFILEQMR_.3	ERVEFILEQMR	O00232	28469.4	Filtered	31565.6
_MVQQC[Carbamidomethyl (C)]C[Carbamidomethyl (C)]TYVEEITDLPIK_.3	MVQQCCTYVEEITDLPIK	O00232	13242	Filtered	8975.85
_SVVLYVILAPFDNEQSDLVHR_.3	SVVLYVILAPFDNEQSDLVHR	O00232	Filtered	18640.6	Filtered
_MAQLLDLSVDESEAFLSNLVVNK_.3	MAQLLDLSVDESEAFLSNLVVNK	O00232	Filtered	2392.85	Filtered
_SDVDLYQVR_.2	SDVDLYQVR	O00233	379396	410169	361483
_GLLGC[Carbamidomethyl (C)]NIIPLQR_.2	GLLGCNIIPLQR	O00233	320820	306567	307201
_ANYDVLESQK_.2	ANYDVLESQK	O00233	246441	243127	229164
_HNIIC[Carbamidomethyl (C)]LQNDHK_.3	HNIICLQNDHK	O00233	123871	120012	119062
_HNIIC[Carbamidomethyl (C)]LQNDHK_.2	HNIICLQNDHK	O00233	29527.9	29742.8	30431.6
_LGQSESQGPPR_.2	LGQSESQGPPR	O00233	Filtered	41922	49984.7
_GIGMNEPLVDC[Carbamidomethyl (C)]EGYPR_.2	GIGMNEPLVDCEGYPR	O00233	68867.4	69952.6	70375.4
_KLGQSESQGPPR_.2	KLGQSESQGPPR	O00233	20369.5	26747	24044.7
_RKEEIEAQIK_.3	RKEEIEAQIK	O00233	Filtered	458933	Filtered
_YDIDLPNKK_.2	YDIDLPNKK	O00244	281757	262043	290493
_YDIDLPNKK_.3	YDIDLPNKK	O00244	94556.3	90052.5	97465.4
_VC[Carbamidomethyl (C)]IESEHSMDTLLATLK_.3	VCIESEHSMDTLLATLK	O00244	120605	130611	138594
_VC[Carbamidomethyl (C)]IESEHSMDTLLATLK_.2	VCIESEHSMDTLLATLK	O00244	6363.04	9517.7	10814.9
_VC[Carbamidomethyl (C)]IESEHSMDTLLATLKK_.3	VCIESEHSMDTLLATLKK	O00244	25987	26461.3	29040.3
_LGGVKYDIDLPNKK_.3	LGGVKYDIDLPNKK	O00244	32934.8	28454.5	22695
_GLGTGQGAVSGPPR_.2	GLGTGQGAVSGPPR	O00255	69036.8	65470.1	69877.8
_VSDVIWNSLSR_.2	VSDVIWNSLSR	O00255	63092.5	69335.7	65511.5
_VSTPSDYTLSFLK_.2	VSTPSDYTLSFLK	O00255	Filtered	79612.2	53180
_GQTVNAGVAER_.2	GQTVNAGVAER	O00255	13506.6	Filtered	8832.59
_LLWLLYDLGHLER_.3	LLWLLYDLGHLER	O00255	Filtered	2296.09	2213.64
_FYGPEGPYGVFAGR_.2	FYGPEGPYGVFAGR	O00264	2179140	2.04764e+06	1.99306e+06
_KFYGPEGPYGVFAGR_.3	KFYGPEGPYGVFAGR	O00264	441908	411323	406615
_RFDGVQDPR_.3	RFDGVQDPR	O00264	103080	126613	124838
_ILMAINGK_.2	ILMAINGK	O00264	Filtered	85113.3	86400.3
_RDFTPAELR_.2	RDFTPAELR	O00264	82368.7	81894.2	72543.6
_FDGVQDPR_.2	FDGVQDPR	O00264	Filtered	Filtered	42918.9
_VVSISSEHLEPITPTK_.3	VVSISSEHLEPITPTK	O00267	296395	287222	265866
_VVSISSEHLEPITPTK_.2	VVSISSEHLEPITPTK	O00267	56100.3	57803.4	58285.6
_VELHSTC[Carbamidomethyl (C)]QTISVDR_.3	VELHSTCQTISVDR	O00267	160189	155499	153883
_VELHSTC[Carbamidomethyl (C)]QTISVDR_.2	VELHSTCQTISVDR	O00267	107464	127558	133040
_GYIYVEAYK_.2	GYIYVEAYK	O00267	272964	258016	268090
_ATAISLMR_.2	ATAISLMR	O00267	193901	183666	213200
_MDLDEQLK_.2	MDLDEQLK	O00267	157762	163396	158927
_DNELIGQTVR_.2	DNELIGQTVR	O00267	148159	153117	154058
_FEGDTGLIVR_.2	FEGDTGLIVR	O00267	154702	142626	156108
_HEDLKDMLEFPAQELR_.3	HEDLKDMLEFPAQELR	O00267	108050	109505	112785
_EATGVLLSIDGEDGIVR_.2	EATGVLLSIDGEDGIVR	O00267	112048	110518	96636.4
_TPHYGSQTPLHDGSR_.3	TPHYGSQTPLHDGSR	O00267	66221.8	62520.7	65278.3
_TPHYGSQTPLHDGSR_.2	TPHYGSQTPLHDGSR	O00267	34145.9	36635.9	36273.1
_FAVALDSEQNNIHVK_.2	FAVALDSEQNNIHVK	O00267	42105.1	47012.6	42882.4
_FAVALDSEQNNIHVK_.3	FAVALDSEQNNIHVK	O00267	43499.1	43886.8	44561.3
_GIYKDDIAQVDYVEPSQNTISLK_.3	GIYKDDIAQVDYVEPSQNTISLK	O00267	77198.4	75962.3	78065.8
_LGYWNQQMVPIK_.2	LGYWNQQMVPIK	O00267	57036.5	55932.6	54990.5
_EHNFQPGDNVEVC[Carbamidomethyl (C)]EGELINLQGK_.3	EHNFQPGDNVEVCEGELINLQGK	O00267	59035.3	46845.8	50830.8
_DTYLDTQVVGQTGVIR_.2	DTYLDTQVVGQTGVIR	O00267	34139.9	27698.5	35928.1
_TPMYGSQTPLQDGSR_.2	TPMYGSQTPLQDGSR	O00267	30782.4	31884.6	30558.9
_DVTNFTVGGFAPMSPR_.2	DVTNFTVGGFAPMSPR	O00267	Filtered	119243	90021.3
_SVTGGMC[Carbamidomethyl (C)]SVYLK_.2	SVTGGMCSVYLK	O00267	82077.2	77163.2	Filtered
_VEENFVILFSDLTMHELK_.3	VEENFVILFSDLTMHELK	O00267	Filtered	9831.35	6569.6
_VRDTYLDTQVVGQTGVIR_.3	VRDTYLDTQVVGQTGVIR	O00267	95323.3	95183.8	97868.9
_FIAYQFTDTPLQIK_.2	FIAYQFTDTPLQIK	O00267	31235.3	33576.8	32018.1
_TPAQSGAWDPNNPNTPSR_.2	TPAQSGAWDPNNPNTPSR	O00267	28037.8	27637	26182.2
_RDNELIGQTVR_.3	RDNELIGQTVR	O00267	Filtered	73348.3	71093.3
_HLVLAGGSKPR_.3	HLVLAGGSKPR	O00267	Filtered	Filtered	61694.2
_DMLEFPAQELR_.2	DMLEFPAQELR	O00267	Filtered	Filtered	35182
_NFLSTLIK_.2	NFLSTLIK	O00268	32281.7	34040.7	33298.7
_ILATNSELVGTLTR_.2	ILATNSELVGTLTR	O00268	Filtered	91926.3	87134.3
_ALSAVSAQAAAAQK_.2	ALSAVSAQAAAAQK	O00268	Filtered	Filtered	21177.6
_FVALASNEK_.2	FVALASNEK	O00273	477058	490810	482770
_AC[Carbamidomethyl (C)]DILAIDK_.2	ACDILAIDK	O00273	312089	304182	312780
_ALAVALNWDIK_.2	ALAVALNWDIK	O00273	142610	182158	154971
_LQHTLQQVLDQR_.3	LQHTLQQVLDQR	O00273	102977	98877.7	95903.7
_LQHTLQQVLDQR_.2	LQHTLQQVLDQR	O00273	28410.5	25507.5	22978.8
_LQQTQSLHSLR_.3	LQQTQSLHSLR	O00273	65605.1	60733.1	62653.7
_LQQTQSLHSLR_.2	LQQTQSLHSLR	O00273	33703.2	35157.6	38080
_KTETVQEAC[Carbamidomethyl (C)]ER_.2	KTETVQEACER	O00273	30392.4	26078.5	26615.4
_KTETVQEAC[Carbamidomethyl (C)]ER_.3	KTETVQEACER	O00273	16923.9	20217.9	17319.2
_ASPPGDLQNPK_.2	ASPPGDLQNPK	O00273	255131	275633	Filtered
_TETVQEAC[Carbamidomethyl (C)]ER_.2	TETVQEACER	O00273	Filtered	28179.8	26138.4
_AAFGEEVDAVDTGISR_.2	AAFGEEVDAVDTGISR	O00273	1.3645e+06	1.40383e+06	1.43104e+06
_AIGEELLPR_.2	AIGEELLPR	O00291	75075.8	74312.1	Filtered
_LIQIPQLPENPPNFLR_.2	LIQIPQLPENPPNFLR	O00291	Filtered	Filtered	73965.4
_GFTIPEAFR_.2	GFTIPEAFR	O00299	10750692	11052105	10655923
_LAALNPESNTAGLDIFAK_.2	LAALNPESNTAGLDIFAK	O00299	5572084	5.55981e+06	5.90851e+06
_LAALNPESNTAGLDIFAK_.3	LAALNPESNTAGLDIFAK	O00299	325295	314705	314297
_YLSNAYAR_.2	YLSNAYAR	O00299	5.19428e+06	4995034	5143223
_LHIVQVVC[Carbamidomethyl (C)]K_.2	LHIVQVVCK	O00299	1.50977e+06	1.52184e+06	1.60079e+06
_LHIVQVVC[Carbamidomethyl (C)]K_.3	LHIVQVVCK	O00299	793269	871677	873489
_NSNPALNDNLEK_.2	NSNPALNDNLEK	O00299	2.1343e+06	2.16514e+06	2.04657e+06
_FLDGNELTLADC[Carbamidomethyl (C)]NLLPK_.2	FLDGNELTLADCNLLPK	O00299	883724	881686	900161
_FLDGNELTLADC[Carbamidomethyl (C)]NLLPK_.3	FLDGNELTLADCNLLPK	O00299	120523	115539	114300
_IGNC[Carbamidomethyl (C)]PFSQR_.2	IGNCPFSQR	O00299	937232	954788	933720
_YRGFTIPEAFR_.3	YRGFTIPEAFR	O00299	472871	455031	446464
_YRGFTIPEAFR_.2	YRGFTIPEAFR	O00299	106142	98272.6	97119.5
_KFLDGNELTLADC[Carbamidomethyl (C)]NLLPK_.3	KFLDGNELTLADCNLLPK	O00299	364256	442592	439420
_KFLDGNELTLADC[Carbamidomethyl (C)]NLLPK_.2	KFLDGNELTLADCNLLPK	O00299	54631.1	64405.7	60920.7
_IEEFLEAVLC[Carbamidomethyl (C)]PPR_.2	IEEFLEAVLCPPR	O00299	210568	242544	183358
_IEEFLEAVLC[Carbamidomethyl (C)]PPR_.3	IEEFLEAVLCPPR	O00299	150253	150464	153719
_LHIVQVVC[Carbamidomethyl (C)]KK_.3	LHIVQVVCKK	O00299	76114.5	91534.5	43699.1
_LHIVQVVC[Carbamidomethyl (C)]KK_.2	LHIVQVVCKK	O00299	34183.2	28043.8	24437.9
_LFMVLWLK_.2	LFMVLWLK	O00299	10256.9	9838.92	8038.05
_EEFASTC[Carbamidomethyl (C)]PDDEEIELAYEQVAK_.3	EEFASTCPDDEEIELAYEQVAK	O00299	175785	Filtered	186128
_GVTFNVTTVDTK_.2	GVTFNVTTVDTK	O00299	1.01317e+06	961814	938215
_LC[Carbamidomethyl (C)]PGGQLPFLLYGTEVHTDTNK_.3	LCPGGQLPFLLYGTEVHTDTNK	O00299	113432	128570	126452
_GVTFNVTTVDTKR_.3	GVTFNVTTVDTKR	O00299	1.07386e+06	1.06809e+06	Filtered
_LHPVILASIVDSYER_.3	LHPVILASIVDSYER	O00303	1.4873e+06	1.66642e+06	1.68765e+06
_LHPVILASIVDSYER_.2	LHPVILASIVDSYER	O00303	482258	530399	429244
_VIGTLLGTVDK_.2	VIGTLLGTVDK	O00303	1.03598e+06	1.03706e+06	1.01885e+06
_VSADNTVGR_.2	VSADNTVGR	O00303	903814	978757	939040
_AYVSTLMGVPGR_.2	AYVSTLMGVPGR	O00303	865070	883034	896941
_YAYYDTER_.2	YAYYDTER	O00303	555168	565918	575994
_TC[Carbamidomethyl (C)]FSPNR_.2	TCFSPNR	O00303	491809	512982	521129
_IGVDLIMK_.2	IGVDLIMK	O00303	410682	417851	422826
_FLMSLVNQVPK_.2	FLMSLVNQVPK	O00303	390859	381740	425665
_EAPNPIHLTVDTSLQNGR_.3	EAPNPIHLTVDTSLQNGR	O00303	78899.9	75309.2	69602.9
_EAPNPIHLTVDTSLQNGR_.2	EAPNPIHLTVDTSLQNGR	O00303	43283.3	32268.2	34254.4
_TMGVMFTPLTVK_.2	TMGVMFTPLTVK	O00303	71343.3	72908.9	70011.4
_VIGLSSDLQQVGGASAR_.2	VIGLSSDLQQVGGASAR	O00303	491743	484603	523598
_VIGLSSDLQQVGGASAR_.3	VIGLSSDLQQVGGASAR	O00303	Filtered	106313	Filtered
_NMYELHK_.2	NMYELHK	O00303	Filtered	151905	Filtered
_AGVALPFEK_.2	AGVALPFEK	O00308	47397.7	44331.7	42717.2
_DSSGTAVAPENR_.2	DSSGTAVAPENR	O00308	15758.4	11621	Filtered
_AFLDGFNEVAPLEWLR_.2	AFLDGFNEVAPLEWLR	O00308	14410.8	9597.53	Filtered
_VVDDELATR_.2	VVDDELATR	O00330	313586	300727	316887
_VSVNDFIIK_.2	VSVNDFIIK	O00330	248121	248882	232224
_ANLENPIR_.2	ANLENPIR	O00330	241741	238024	236252
_GLLTPIIK_.2	GLLTPIIK	O00330	208328	215358	202547
_LTEDEEGNAK_.2	LTEDEEGNAK	O00330	88855.3	78379.9	84604.8
_STVPHAYATADC[Carbamidomethyl (C)]DLGAVLK_.3	STVPHAYATADCDLGAVLK	O00330	53619.9	55063.2	58037.4
_STVPHAYATADC[Carbamidomethyl (C)]DLGAVLK_.2	STVPHAYATADCDLGAVLK	O00330	54504.6	68675.3	Filtered
_HSLDASQGTATGPR_.2	HSLDASQGTATGPR	O00330	34002.3	34586.5	36355
_HSLDASQGTATGPR_.3	HSLDASQGTATGPR	O00330	Filtered	49612.1	50894.6
_LGSLIGLIVEEGEDWK_.3	LGSLIGLIVEEGEDWK	O00330	Filtered	4142.6	4346.35
_LGSLIGLIVEEGEDWK_.2	LGSLIGLIVEEGEDWK	O00330	Filtered	Filtered	74323.3
_ILMPSLSPTMEEGNIVK_.2	ILMPSLSPTMEEGNIVK	O00330	125077	124126	Filtered
_MGDNNVIESK_.2	MGDNNVIESK	O00399	27316.8	67273.5	37027.8
_GDVTIGPR_.2	GDVTIGPR	O00399	200854	Filtered	162962
_IAPGAVVC[Carbamidomethyl (C)]VESEIR_.2	IAPGAVVCVESEIR	O00399	Filtered	177280	167357
_LLWAPLVDAVYVK_.2	LLWAPLVDAVYVK	O00400	82607.1	76242.9	84553
_EALLGDTGTGDFLK_.2	EALLGDTGTGDFLK	O00400	Filtered	136556	141622
_YTAGPQPLNTFYK_.2	YTAGPQPLNTFYK	O00400	Filtered	40280	35109.7
_IGFSAADAVTGLK_.2	IGFSAADAVTGLK	O00400	Filtered	121227	Filtered
_AALLDQIR_.2	AALLDQIR	O00401	190985	187020	188661
_DALLDQIR_.2	DALLDQIR	O00401	142938	153248	150849
_GGPPPPPPPPHNSGPPPPPAR_.3	GGPPPPPPPPHNSGPPPPPAR	O00401	94781.5	106226	107336
_VTNVGSLLLTPQENESLFTFLGK_.3	VTNVGSLLLTPQENESLFTFLGK	O00401	3129.99	Filtered	2255.64
_VC[Carbamidomethyl (C)]DIAAELAR_.2	VCDIAAELAR	O00410	1.59065e+06	1610431	1.63566e+06
_ITFLLQAIR_.2	ITFLLQAIR	O00410	1.35799e+06	1.36599e+06	1.35092e+06
_FLFDSVSSQNVGLR_.2	FLFDSVSSQNVGLR	O00410	1.02633e+06	977256	951479
_FLFDSVSSQNVGLR_.3	FLFDSVSSQNVGLR	O00410	25229.9	27617.7	24497.9
_LVLEQVVTSIASVADTAEEK_.3	LVLEQVVTSIASVADTAEEK	O00410	769463	874698	884329
_LVLEQVVTSIASVADTAEEK_.2	LVLEQVVTSIASVADTAEEK	O00410	146177	161653	132944
_SLVEIADTVPK_.2	SLVEIADTVPK	O00410	903136	834961	853048
_VSDILHSIFSSYK_.3	VSDILHSIFSSYK	O00410	344263	375520	363435
_VSDILHSIFSSYK_.2	VSDILHSIFSSYK	O00410	312405	337023	368136
_VAAAESMPLLLEC[Carbamidomethyl (C)]AR_.2	VAAAESMPLLLECAR	O00410	599827	581859	613988
_VAAAESMPLLLEC[Carbamidomethyl (C)]AR_.3	VAAAESMPLLLECAR	O00410	110352	100762	88259.9
_VQAHAAAALINFTEDC[Carbamidomethyl (C)]PK_.3	VQAHAAAALINFTEDCPK	O00410	647616	667332	641513
_VQAHAAAALINFTEDC[Carbamidomethyl (C)]PK_.2	VQAHAAAALINFTEDCPK	O00410	46298.2	45935.9	41548.2
_HIVENAVQK_.2	HIVENAVQK	O00410	585092	606611	550515
_NTTAAEEAR_.2	NTTAAEEAR	O00410	575281	574601	533408
_LMVPLLK_.2	LMVPLLK	O00410	501007	505882	541138
_TIEC[Carbamidomethyl (C)]ISLIGLAVGK_.2	TIECISLIGLAVGK	O00410	484650	478346	473210
_TIEC[Carbamidomethyl (C)]ISLIGLAVGK_.3	TIECISLIGLAVGK	O00410	18608.1	17866.8	15843.5
_FVPYYDLFMPSLK_.2	FVPYYDLFMPSLK	O00410	451431	472275	470055
_FVPYYDLFMPSLK_.3	FVPYYDLFMPSLK	O00410	3985.28	3647.5	3786.44
_ATAAFILANEHNVALFK_.3	ATAAFILANEHNVALFK	O00410	230097	238331	245377
_ATAAFILANEHNVALFK_.2	ATAAFILANEHNVALFK	O00410	138449	166643	147002
_EGFVEYTEQVVK_.2	EGFVEYTEQVVK	O00410	372924	374732	393148
_LLSSAFDEVYPALPSDVQTAIK_.3	LLSSAFDEVYPALPSDVQTAIK	O00410	211264	213155	199119
_LLSSAFDEVYPALPSDVQTAIK_.2	LLSSAFDEVYPALPSDVQTAIK	O00410	130835	130528	142073
_LVLPMIK_.2	LVLPMIK	O00410	317591	330360	339805
_FYFHDGVR_.2	FYFHDGVR	O00410	309943	328544	345918
_LQELIQK_.2	LQELIQK	O00410	275050	278527	263739
_YAEYFLRPMLQYVC[Carbamidomethyl (C)]DNSPEVR_.3	YAEYFLRPMLQYVCDNSPEVR	O00410	222522	255723	268234
_KQAEETYENIPGQSK_.3	KQAEETYENIPGQSK	O00410	114984	111530	122259
_KQAEETYENIPGQSK_.2	KQAEETYENIPGQSK	O00410	83809.6	88325.7	85431.4
_MAC[Carbamidomethyl (C)]GLGGK_.2	MACGLGGK	O00410	183180	175481	177103
_LC[Carbamidomethyl (C)]GDTSLNNMQR_.2	LCGDTSLNNMQR	O00410	153472	162060	147783
_FMQDASDVMQLLLK_.2	FMQDASDVMQLLLK	O00410	99972.7	122615	130060
_FMQDASDVMQLLLK_.3	FMQDASDVMQLLLK	O00410	2848.15	3036.32	3220.17
_TKENVNATENC[Carbamidomethyl (C)]ISAVGK_.3	TKENVNATENCISAVGK	O00410	66531.3	70098.8	74593.8
_TKENVNATENC[Carbamidomethyl (C)]ISAVGK_.2	TKENVNATENCISAVGK	O00410	46568.7	48105.9	46155.6
_EFQQYLPVVMGPLMK_.2	EFQQYLPVVMGPLMK	O00410	49774.7	56559.1	58166.4
_EFQQYLPVVMGPLMK_.3	EFQQYLPVVMGPLMK	O00410	29693.9	31063.2	28704.7
_HFADLLPGFLQAVNDSC[Carbamidomethyl (C)]YQNDDSVLK_.3	HFADLLPGFLQAVNDSCYQNDDSVLK	O00410	59788.9	78397	94843
_MLVQC[Carbamidomethyl (C)]MQDQEHPSIR_.3	MLVQCMQDQEHPSIR	O00410	55193	65462.7	62352.5
_MLVQC[Carbamidomethyl (C)]MQDQEHPSIR_.2	MLVQCMQDQEHPSIR	O00410	12967.4	13966.5	13578.9
_ENVNATENC[Carbamidomethyl (C)]ISAVGK_.2	ENVNATENCISAVGK	O00410	68565.7	67936.2	70387.1
_ILGKEFQQYLPVVMGPLMK_.3	ILGKEFQQYLPVVMGPLMK	O00410	47434.8	48508.4	46381.1
_RLANVVR_.2	RLANVVR	O00410	28440	25722.8	27946.9
_GPEYLTQMWHFMC[Carbamidomethyl (C)]DALIK_.3	GPEYLTQMWHFMCDALIK	O00410	17911.7	20082.8	17650.2
_VIAALLQTMEDQGNQR_.2	VIAALLQTMEDQGNQR	O00410	167899	187691	167750
_VIAALLQTMEDQGNQR_.3	VIAALLQTMEDQGNQR	O00410	82638.6	82295.5	Filtered
_SLLIPYLDNLVK_.2	SLLIPYLDNLVK	O00410	1.30685e+06	1.28649e+06	1243839
_SLLIPYLDNLVK_.3	SLLIPYLDNLVK	O00410	3869.81	Filtered	Filtered
_AIGTEPDSDVLSEIMHSFAK_.3	AIGTEPDSDVLSEIMHSFAK	O00410	360213	398170	384548
_NLIDEDGNNQWPEGLK_.2	NLIDEDGNNQWPEGLK	O00410	157993	226180	233298
_STAC[Carbamidomethyl (C)]QMLVC[Carbamidomethyl (C)]YAK_.2	STACQMLVCYAK	O00410	171955	171639	162507
_ELKEGFVEYTEQVVK_.3	ELKEGFVEYTEQVVK	O00410	78271.6	71044.2	70874.5
_YLRPHLEATLQLSLK_.3	YLRPHLEATLQLSLK	O00410	41870	37835.7	41177.5
_PMLQYVC[Carbamidomethyl (C)]DNSPEVR_.2	PMLQYVCDNSPEVR	O00410	Filtered	201377	Filtered
_HLHSIMVLK_.3	HLHSIMVLK	O00410	Filtered	162576	Filtered
_YAAC[Carbamidomethyl (C)]NAVGQMATDFAPGFQK_.2	YAACNAVGQMATDFAPGFQK	O00410	61109.3	50753.5	Filtered
_IFSIIAEGEMHEAIK_.3	IFSIIAEGEMHEAIK	O00410	Filtered	34759.1	Filtered
_VFWLPHNMDFR_.3	VFWLPHNMDFR	O00411	7320.83	Filtered	6926.23
_PLGPHGLDWLK_.3	PLGPHGLDWLK	O00411	2002.18	2251.05	Filtered
_PGAFDLEQVK_.2	PGAFDLEQVK	O00411	Filtered	Filtered	31239.1
_ELSDFPQEFVWEASHYLVR_.3	ELSDFPQEFVWEASHYLVR	O00411	Filtered	4663.6	Filtered
_FSLYPFLC[Carbamidomethyl (C)]LLDER_.2	FSLYPFLCLLDER	O00411	Filtered	8598.53	Filtered
_IC[Carbamidomethyl (C)]ESMGLAPFDLSPR_.2	ICESMGLAPFDLSPR	O00418	331241	364410	364512
_ASAVALEVQR_.2	ASAVALEVQR	O00418	285379	237004	237634
_YIEPVDRDVYFEDVR_.3	YIEPVDRDVYFEDVR	O00418	114301	118970	124428
_LTPQAFSHFTFER_.3	LTPQAFSHFTFER	O00418	70652.8	68074	62733
_DVYFEDVR_.2	DVYFEDVR	O00418	60194.9	71317.4	67847.2
_AFDSGQNLSPDR_.2	AFDSGQNLSPDR	O00418	27631.7	33765.1	30391.9
_YSSSGSPANSFHFK_.3	YSSSGSPANSFHFK	O00418	47924.4	53524.4	Filtered
_YSSSGSPANSFHFK_.2	YSSSGSPANSFHFK	O00418	32963.6	31992.8	Filtered
_LEGVDGGQSPR_.2	LEGVDGGQSPR	O00418	31519.3	Filtered	29308.9
_SGDLYTQAAEAAMEAMK_.2	SGDLYTQAAEAAMEAMK	O00418	Filtered	143220	244684
_YNAVTGEWLDDEVLIK_.2	YNAVTGEWLDDEVLIK	O00418	Filtered	Filtered	85502.9
_LANQYYQK_.2	LANQYYQK	O00418	Filtered	Filtered	41714.6
_DRPGKPLFHLEHYIEGK_.3	DRPGKPLFHLEHYIEGK	O00418	Filtered	Filtered	27407.9
_SGDLYTQAAEAAMEAMKGR_.3	SGDLYTQAAEAAMEAMKGR	O00418	Filtered	Filtered	22926.7
_TC[Carbamidomethyl (C)]PLLLR_.2	TCPLLLR	O00422	2.27725e+06	2.30954e+06	2.2461e+06
_EVYPEAR_.2	EVYPEAR	O00422	1.20819e+06	1197932	1.21375e+06
_KEPEKPIDR_.3	KEPEKPIDR	O00422	1.05798e+06	985789	965612
_KEPEKPIDR_.2	KEPEKPIDR	O00422	127734	104978	115128
_FQIGDYLDIAITPPNR_.2	FQIGDYLDIAITPPNR	O00422	449510	459989	461177
_FQIGDYLDIAITPPNR_.3	FQIGDYLDIAITPPNR	O00422	11891.8	38239.3	24965.1
_KGTDDSMTLQSQK_.3	KGTDDSMTLQSQK	O00422	50875.1	50699.5	55446.9
_KGTDDSMTLQSQK_.2	KGTDDSMTLQSQK	O00422	29624.8	26066.1	28963
_VTQEEIKKEPEKPIDR_.3	VTQEEIKKEPEKPIDR	O00422	11265.1	8590.02	Filtered
_GTHFNFAIVFTDVK_.3	GTHFNFAIVFTDVK	O00422	154557	142214	135903
_FQIGDYLDIAITPPNRAPPPSGR_.3	FQIGDYLDIAITPPNRAPPPSGR	O00422	Filtered	66411	Filtered
_GTDDSMTLQSQK_.2	GTDDSMTLQSQK	O00422	Filtered	Filtered	89280.6
_IPVSGPFLVK_.2	IPVSGPFLVK	O00425	2.18795e+06	2.117e+06	2109073
_VPSFAAGR_.2	VPSFAAGR	O00425	2104785	2.00637e+06	2.15789e+06
_FTEEIPLK_.2	FTEEIPLK	O00425	1.58088e+06	1.47197e+06	1.53641e+06
_LLVPTQFVGAIIGK_.2	LLVPTQFVGAIIGK	O00425	1.62947e+06	1.35697e+06	1.45752e+06
_IAPAEAPDAK_.2	IAPAEAPDAK	O00425	1.24103e+06	1.30054e+06	1.24653e+06
_SITILSTPEGTSAAC[Carbamidomethyl (C)]K_.2	SITILSTPEGTSAACK	O00425	1.04514e+06	1.13022e+06	1.09193e+06
_IKEENFVSPK_.2	IKEENFVSPK	O00425	483599	507956	494178
_IKEENFVSPK_.3	IKEENFVSPK	O00425	493644	486899	485544
_ITISPLQELTLYNPER_.2	ITISPLQELTLYNPER	O00425	722188	794438	810572
_ITISPLQELTLYNPER_.3	ITISPLQELTLYNPER	O00425	188616	193651	185589
_TGYAFVDC[Carbamidomethyl (C)]PDESWALK_.2	TGYAFVDCPDESWALK	O00425	678736	612863	662061
_TVNELQNLSSAEVVVPR_.2	TVNELQNLSSAEVVVPR	O00425	316925	308065	287005
_TVNELQNLSSAEVVVPR_.3	TVNELQNLSSAEVVVPR	O00425	244552	247877	232747
_IQEILTQVK_.2	IQEILTQVK	O00425	442648	443805	489371
_ALQSGPPQSR_.2	ALQSGPPQSR	O00425	385178	383500	399982
_LYIGNLSENAAPSDLESIFK_.2	LYIGNLSENAAPSDLESIFK	O00425	103025	110638	121065
_LYIGNLSENAAPSDLESIFK_.3	LYIGNLSENAAPSDLESIFK	O00425	115936	104218	96440.9
_ITGHFYAC[Carbamidomethyl (C)]QVAQR_.2	ITGHFYACQVAQR	O00425	106334	115250	105398
_ITGHFYAC[Carbamidomethyl (C)]QVAQR_.3	ITGHFYACQVAQR	O00425	93785.9	92272	86815.6
_KIQEILTQVK_.2	KIQEILTQVK	O00425	134026	135580	143014
_DQTPDENDQVVVK_.2	DQTPDENDQVVVK	O00425	101143	123854	123882
_LNGFQLENFTLK_.2	LNGFQLENFTLK	O00425	82132.6	72927.8	75535.2
_LYIGNLSENAAPSDLESIFKDAK_.3	LYIGNLSENAAPSDLESIFKDAK	O00425	Filtered	40758.1	40323
_VAYIPDEMAAQQNPLQQPR_.2	VAYIPDEMAAQQNPLQQPR	O00425	Filtered	33074.5	Filtered
_LHDAIVEVVTC[Carbamidomethyl (C)]LLR_.3	LHDAIVEVVTCLLR	O00429	329061	324436	297109
_LHDAIVEVVTC[Carbamidomethyl (C)]LLR_.2	LHDAIVEVVTCLLR	O00429	150218	136568	114920
_SYFLIVR_.2	SYFLIVR	O00429	327879	325186	325389
_VPVGDQPK_.2	VPVGDQPK	O00429	319176	311661	322488
_SSVLESLVGR_.2	SSVLESLVGR	O00429	284311	325874	337016
_GHAVNLLDVPVPVAR_.3	GHAVNLLDVPVPVAR	O00429	248652	248355	246506
_GHAVNLLDVPVPVAR_.2	GHAVNLLDVPVPVAR	O00429	52589.1	53457.1	53678.3
_ALQGASQIIAEIR_.2	ALQGASQIIAEIR	O00429	257120	283704	258560
_ALQGASQIIAEIR_.3	ALQGASQIIAEIR	O00429	11862.4	18515.4	23884.5
_SATLLQLITK_.2	SATLLQLITK	O00429	254807	230896	275485
_IC[Carbamidomethyl (C)]YIFHETFGR_.3	ICYIFHETFGR	O00429	197517	200864	198925
_IC[Carbamidomethyl (C)]YIFHETFGR_.2	ICYIFHETFGR	O00429	52592.1	55700.9	53587.7
_LYTDFDEIRQEIENETER_.3	LYTDFDEIRQEIENETER	O00429	230300	235394	216918
_AEELLAEEK_.2	AEELLAEEK	O00429	225476	225965	225205
_DIELQIR_.2	DIELQIR	O00429	232369	229278	151077
_YIETSELC[Carbamidomethyl (C)]GGAR_.2	YIETSELCGGAR	O00429	170594	158786	166029
_GVSPEPIHLK_.2	GVSPEPIHLK	O00429	130360	136879	132063
_IIQHC[Carbamidomethyl (C)]SNYSTQELLR_.3	IIQHCSNYSTQELLR	O00429	90854.3	96740.4	89420.7
_IIQHC[Carbamidomethyl (C)]SNYSTQELLR_.2	IIQHCSNYSTQELLR	O00429	23746.8	23893.6	23649.2
_RLEEPSLR_.2	RLEEPSLR	O00429	90881.2	78328	82621.7
_IFSPNVVNLTLVDLPGMTK_.2	IFSPNVVNLTLVDLPGMTK	O00429	46597	52325.4	56455
_IFSPNVVNLTLVDLPGMTK_.3	IFSPNVVNLTLVDLPGMTK	O00429	11542.1	12863.1	14165.5
_TLESVDPLGGLNTIDILTAIR_.3	TLESVDPLGGLNTIDILTAIR	O00429	29940.1	27121.4	27025.3
_TLESVDPLGGLNTIDILTAIR_.2	TLESVDPLGGLNTIDILTAIR	O00429	19912.4	13866.3	14118.9
_LYTDFDEIR_.2	LYTDFDEIR	O00429	53420	32724.6	31590
_FISNPNSIILAVTAANTDMATSEALK_.3	FISNPNSIILAVTAANTDMATSEALK	O00429	21547.6	27419	35959
_LPVTNEMVHNLVAIELAYINTK_.3	LPVTNEMVHNLVAIELAYINTK	O00429	26957.4	27967.8	29530.5
_LQDVFNTVGADIIQLPQIVVVGTQSSGK_.3	LQDVFNTVGADIIQLPQIVVVGTQSSGK	O00429	26307.9	27414	22670.3
_DTLQSELVGQLYK_.2	DTLQSELVGQLYK	O00429	155961	166137	170630
_DTLQSELVGQLYK_.3	DTLQSELVGQLYK	O00429	Filtered	6697.85	Filtered
_SSLLDDLLTESEDMAQR_.3	SSLLDDLLTESEDMAQR	O00429	Filtered	22242.6	27776.1
_SSLLDDLLTESEDMAQR_.2	SSLLDDLLTESEDMAQR	O00429	Filtered	17168.5	23590.1
_NATGPRPALFVPEVSFELLVK_.3	NATGPRPALFVPEVSFELLVK	O00429	116428	148005	154276
_FATEYC[Carbamidomethyl (C)]NTIEGTAK_.2	FATEYCNTIEGTAK	O00429	120783	114937	117641
_RPLILQLVHVSQEDK_.3	RPLILQLVHVSQEDK	O00429	100063	91075.2	88391
_SVTDSIRDEYAFLQK_.2	SVTDSIRDEYAFLQK	O00429	Filtered	82517.5	73734.1
_SVTDSIRDEYAFLQK_.3	SVTDSIRDEYAFLQK	O00429	Filtered	36438.6	Filtered
_DC[Carbamidomethyl (C)]EVIER_.2	DCEVIER	O00429	Filtered	Filtered	212190
_NIQDSVPK_.2	NIQDSVPK	O00429	169041	Filtered	Filtered
_LGIIGVVNR_.2	LGIIGVVNR	O00429	Filtered	7489.64	Filtered
_NVASGGGGVGDGVQEPTTGNWR_.3	NVASGGGGVGDGVQEPTTGNWR	O00429	Filtered	58108.3	Filtered
_INVLAAQYQSLLNSYGEPVDDK_.2	INVLAAQYQSLLNSYGEPVDDK	O00429	46450.4	Filtered	Filtered
_GGGEVIVR_.2	GGGEVIVR	O00442	1.63159e+06	1.82281e+06	1.95197e+06
_AFVAGVLPFK_.2	AFVAGVLPFK	O00442	323115	313459	304898
_DMAAAAVR_.2	DMAAAAVR	O00442	276951	272426	267991
_FGFIFNC[Carbamidomethyl (C)]DIK_.2	FGFIFNCDIK	O00442	167083	160613	158946
_VGIEAAEMLLANLR_.2	VGIEAAEMLLANLR	O00442	36473.6	40760.9	46546.8
_VGIEAAEMLLANLR_.3	VGIEAAEMLLANLR	O00442	17120.7	19025.6	18907.9
_DLYVNIQPVQEPK_.2	DLYVNIQPVQEPK	O00442	38376.6	36768.2	36491.1
_STPGLRPQHLSGLEMIR_.3	STPGLRPQHLSGLEMIR	O00442	36941.4	31305	37137.1
_GVNADKVGIEAAEMLLANLR_.3	GVNADKVGIEAAEMLLANLR	O00442	15457	24149.7	24372.5
_RGVNADKVGIEAAEMLLANLR_.3	RGVNADKVGIEAAEMLLANLR	O00442	Filtered	30555.4	29352.2
_VSTALSC[Carbamidomethyl (C)]LLGLPLR_.2	VSTALSCLLGLPLR	O00442	198345	248786	239536
_TGPVTLHTQTAIHFAEQIAK_.3	TGPVTLHTQTAIHFAEQIAK	O00442	15034.5	24098.4	20669.8
_LLLDDSFETK_.2	LLLDDSFETK	O00443	72912.6	75499.9	81985.1
_DPWDAVLLEER_.2	DPWDAVLLEER	O00443	49918	50107.1	65580.2
_VSLPLFDFK_.2	VSLPLFDFK	O00443	33959.7	32603.8	35647.9
_LSIIFPLWK_.2	LSIIFPLWK	O00443	23661	21920.1	22220.2
_EGQIEPSFVFR_.2	EGQIEPSFVFR	O00443	100187	87058.1	Filtered
_TNPGYLLSPVTAQR_.2	TNPGYLLSPVTAQR	O00443	79997.2	Filtered	86358.5
_LVQLLGGVAEK_.2	LVQLLGGVAEK	O00443	51120.3	Filtered	55443.5
_AKDVDKEEALQMEAEALAK_.2	AKDVDKEEALQMEAEALAK	O00443	Filtered	50996.1	Filtered
_ENFFLGGVTLPLK_.2	ENFFLGGVTLPLK	O00443	Filtered	7568.58	Filtered
_FNFFIHNLAQLR_.3	FNFFIHNLAQLR	O00443	Filtered	4496.76	Filtered
_GSSAGGGGSGAAAATAATAGGQHR_.3	GSSAGGGGSGAAAATAATAGGQHR	O00458	16206.5	16915.7	15218
_IAAGESLALLFELAR_.2	IAAGESLALLFELAR	O00458	13795	15793	14828.3
_ALGATFGPLLLR_.2	ALGATFGPLLLR	O00459	60374.8	55612.6	62089.7
_EAAGPVGPALEPPTLPLHR_.3	EAAGPVGPALEPPTLPLHR	O00459	Filtered	37336.4	83371.5
_LEAQETLNK_.2	LEAQETLNK	O00461	141408	129854	121363
_SALAAAQTQVAEYK_.2	SALAAAQTQVAEYK	O00461	30904.8	29839.9	30200.7
_EAANLLEGHAR_.2	EAANLLEGHAR	O00461	32326.4	28130	25610
_EAANLLEGHAR_.3	EAANLLEGHAR	O00461	98915.1	80876	Filtered
_LAVQQVEEAQQLR_.2	LAVQQVEEAQQLR	O00461	51478.6	59123.7	53709.1
_NLLSEHEQLVVTLEDHK_.3	NLLSEHEQLVVTLEDHK	O00461	95703.7	Filtered	Filtered
_NNDVWQNHEAVPGR_.3	NNDVWQNHEAVPGR	O00461	Filtered	59874	Filtered
_EHQEALHQQR_.2	EHQEALHQQR	O00461	6731.53	5868.34	Filtered
_EADPESEADR_.2	EADPESEADR	O00461	Filtered	Filtered	10689.8
_YSALNVQHQMLK_.3	YSALNVQHQMLK	O00461	Filtered	Filtered	7019.7
_SFLAFPTLR_.2	SFLAFPTLR	O00468	58346.5	55807.3	53410.1
_VLGAPVPAFEGR_.2	VLGAPVPAFEGR	O00468	75605.9	Filtered	71443.5
_SIESTLDDLFR_.2	SIESTLDDLFR	O00468	26339	Filtered	45893.6
_FGALC[Carbamidomethyl (C)]EAETGR_.2	FGALCEAETGR	O00468	Filtered	Filtered	64125
_TDGKGDFVSLALR_.3	TDGKGDFVSLALR	O00468	Filtered	Filtered	3799.91
_EAAC[Carbamidomethyl (C)]LQQTQIEEAR_.3	EAACLQQTQIEEAR	O00468	Filtered	Filtered	67847.9
_VVFAADGILWPDKR_.3	VVFAADGILWPDKR	O00469	321648	314396	312475
_LLVITVATK_.2	LLVITVATK	O00469	268862	280851	277657
_SEDYVDIVQGNR_.2	SEDYVDIVQGNR	O00469	215915	214940	210959
_VLGQGEEWR_.2	VLGQGEEWR	O00469	188886	178469	186709
_EFIAPVTLK_.2	EFIAPVTLK	O00469	144157	140211	138975
_VFAGYYTK_.2	VFAGYYTK	O00469	98109.7	97946.9	88862
_GFALLNFVVK_.2	GFALLNFVVK	O00469	76538.6	77243.5	69254.8
_VYIDPLKR_.2	VYIDPLKR	O00469	66516.5	59540.1	60179.2
_AC[Carbamidomethyl (C)]DELVEEMEHYGK_.3	ACDELVEEMEHYGK	O00469	47687.1	45186.7	45003.7
_NMGMDFC[Carbamidomethyl (C)]R_.2	NMGMDFCR	O00469	31093.7	34377.9	32006.5
_FLDILLTLDYPK_.2	FLDILLTLDYPK	O00469	27590	20286.1	19232.5
_ISGGYENVPTDDIHMK_.3	ISGGYENVPTDDIHMK	O00469	84959.8	86658.5	78418.7
_ISGGYENVPTDDIHMK_.2	ISGGYENVPTDDIHMK	O00469	38138	31288.8	Filtered
_LTHLHEGLPVK_.2	LTHLHEGLPVK	O00469	35308.5	35674	34126.8
_LTHLHEGLPVK_.3	LTHLHEGLPVK	O00469	43392.1	44344.1	Filtered
_GGDGINSIGGGQK_.2	GGDGINSIGGGQK	O00469	Filtered	81188.1	76968.9
_IFTENIVEQPC[Carbamidomethyl (C)]PDVFWFPIFSEK_.3	IFTENIVEQPCPDVFWFPIFSEK	O00469	21568.9	15157.5	Filtered
_IVGPEENLSQAEAR_.2	IVGPEENLSQAEAR	O00469	263299	261470	260079
_IFQTLNGAVDEVVLK_.2	IFQTLNGAVDEVVLK	O00469	41948.7	47112.6	52248.7
_LWSNFWGALSPDGYYAR_.2	LWSNFWGALSPDGYYAR	O00469	Filtered	118090	136557
_NTFYETLPVAINGNGPTK_.3	NTFYETLPVAINGNGPTK	O00469	21719.7	26214	Filtered
_VGVWNVPYMANVYLIK_.2	VGVWNVPYMANVYLIK	O00469	26846.8	Filtered	Filtered
_LIQNVFEIK_.2	LIQNVFEIK	O00471	55337.7	54162.5	45325.9
_LHLIAQELPFDR_.3	LHLIAQELPFDR	O00471	80065.4	85444.2	86510
_LHLIAQELPFDR_.2	LHLIAQELPFDR	O00471	146199	Filtered	128716
_NLYDLYTR_.2	NLYDLYTR	O00471	Filtered	91816.8	95642.3
_HILAAEQK_.2	HILAAEQK	O00471	Filtered	29025	24118.1
_YFNEFLDGELK_.2	YFNEFLDGELK	O00471	Filtered	31729.4	Filtered
_VC[Carbamidomethyl (C)]HLGDQLEGVNTPR_.3	VCHLGDQLEGVNTPR	O00471	Filtered	Filtered	26458.9
_LSAKPAPPKPEPRPK_.3	LSAKPAPPKPEPRPK	O00479	145600	169745	166494
_DASTLQSQK_.2	DASTLQSQK	O00479	150628	131392	132738
_FYSVNVDYSK_.2	FYSVNVDYSK	O00483	1.96536e+06	1.97191e+06	1.90017e+06
_LALFNPDVC[Carbamidomethyl (C)]WDR_.2	LALFNPDVCWDR	O00483	1.55204e+06	1577695	1.55245e+06
_NNPEPWNK_.2	NNPEPWNK	O00483	815394	795774	766534
_LGPNDQYK_.2	LGPNDQYK	O00483	694636	662724	691272
_MTPEQLAIK_.2	MTPEQLAIK	O00487	64648.9	55840.2	67119.3
_LGGGMPGLGQGPPTDAPAVDTAEQVYISSLALLK_.3	LGGGMPGLGQGPPTDAPAVDTAEQVYISSLALLK	O00487	8485.07	7833.07	6621.1
_AVEEEDKMTPEQLAIK_.3	AVEEEDKMTPEQLAIK	O00487	118532	112901	121347
_AVEEEDKMTPEQLAIK_.2	AVEEEDKMTPEQLAIK	O00487	44428.8	39654.1	Filtered
_SWMEGLTLQDYSEHC[Carbamidomethyl (C)]K_.3	SWMEGLTLQDYSEHCK	O00487	54743.7	56932.4	48894.5
_SWMEGLTLQDYSEHC[Carbamidomethyl (C)]K_.2	SWMEGLTLQDYSEHCK	O00487	Filtered	35540.2	30199
_VIDVFAMPQSGTGVSVEAVDPVFQAK_.3	VIDVFAMPQSGTGVSVEAVDPVFQAK	O00487	23401.4	30594	Filtered
_AVAVVVDPIQSVK_.2	AVAVVVDPIQSVK	O00487	210565	211121	202673
_LINANMMVLGHEPR_.3	LINANMMVLGHEPR	O00487	110962	111323	118720
_YFIDSTNLK_.2	YFIDSTNLK	O00488	259180	278575	251377
_VGFYVNTFQSIAGLEENFHK_.3	VGFYVNTFQSIAGLEENFHK	O00499	158844	131535	128168
_KLVDYDSAR_.2	KLVDYDSAR	O00499	24423.1	29651.5	22804.2
_GVFPENFTER_.2	GVFPENFTER	O00499	Filtered	71208.5	62433.7
_VNHEPEPAGGATPGATLPK_.3	VNHEPEPAGGATPGATLPK	O00499	20665.6	22001.3	Filtered
_LNQNLNDVLVGLEK_.2	LNQNLNDVLVGLEK	O00499	Filtered	22070.2	20380.3
_QHGSNTFTVK_.2	QHGSNTFTVK	O00499	Filtered	53433.1	Filtered
_LDLPPGFMFK_.2	LDLPPGFMFK	O00499	Filtered	21401	Filtered
_HHYESLQTAK_.3	HHYESLQTAK	O00499	Filtered	Filtered	11273
_HHYESLQTAK_.2	HHYESLQTAK	O00499	9181.83	Filtered	Filtered
_LVDQALLTMDTYLGQFPDIK_.3	LVDQALLTMDTYLGQFPDIK	O00499	Filtered	Filtered	7091.29
_HRNEVTVELR_.3	HRNEVTVELR	O00505	660243	637685	654559
_NPPIDDLIK_.2	NPPIDDLIK	O00505	300965	295526	325803
_DSQVVQVVLDGLK_.2	DSQVVQVVLDGLK	O00505	181898	198233	191318
_LLSSDRNPPIDDLIK_.3	LLSSDRNPPIDDLIK	O00505	130151	137785	140346
_LLSSDRNPPIDDLIK_.2	LLSSDRNPPIDDLIK	O00505	39102	31718	35360.9
_KLLSSDRNPPIDDLIK_.3	KLLSSDRNPPIDDLIK	O00505	84421.3	90321.6	87683.5
_IEVLQQHENEDIYK_.3	IEVLQQHENEDIYK	O00505	47672.2	43893.3	44771.4
_IEVLQQHENEDIYK_.2	IEVLQQHENEDIYK	O00505	13493.9	16771.3	15667.7
_AQNVTLEAILQNATSDNPVVQLSAVQAAR_.3	AQNVTLEAILQNATSDNPVVQLSAVQAAR	O00505	28730.9	30144.5	29820.6
_EAAWAISNLTISGR_.2	EAAWAISNLTISGR	O00505	451911	493712	512487
_TSFLTELIDR_.2	TSFLTELIDR	O00506	12302.9	Filtered	10143
_VDPEELFTKLDR_.2	VDPEELFTKLDR	O00506	23519.8	Filtered	Filtered
_FVLPAVLNPR_.2	FVLPAVLNPR	O00534	277010	293233	280228
_YTQQTMEEALGR_.2	YTQQTMEEALGR	O00534	91590.4	105156	83582.1
_AAITFLK_.2	AAITFLK	O00534	78327.7	75886.3	80276.7
_ETLILLLK_.2	ETLILLLK	O00534	85224.2	73898.3	74684.7
_DVPRPILLGASAPLK_.3	DVPRPILLGASAPLK	O00534	72997.5	71971.4	76481.8
_TPIVPVEDLPYTLSMVATIDSQHGIEK_.3	TPIVPVEDLPYTLSMVATIDSQHGIEK	O00534	49542.7	49287.2	53871.1
_ASGGTSEFITGK_.2	ASGGTSEFITGK	O00534	35465.3	35182.6	41254.5
_TSAQVSLAAGHK_.2	TSAQVSLAAGHK	O00534	17384.7	14412.3	14794.4
_YVQELPLEADGALR_.2	YVQELPLEADGALR	O00534	Filtered	107671	97383.1
_YVQELPLEADGALR_.3	YVQELPLEADGALR	O00534	Filtered	16548.3	Filtered
_TFQMDDYSLC[Carbamidomethyl (C)]GLISHK_.3	TFQMDDYSLCGLISHK	O00534	9085.61	7678.48	Filtered
_LAALSASLAR_.2	LAALSASLAR	O00541	767326	808480	769657
_EALAFIIR_.2	EALAFIIR	O00541	633180	581273	621070
_LQLSLADFR_.2	LQLSLADFR	O00541	555075	580897	537212
_LAALEEQR_.2	LAALEEQR	O00541	366121	363243	368867
_YPTFIDALR_.2	YPTFIDALR	O00541	288604	283314	293027
_SFGGEVSWDK_.2	SFGGEVSWDK	O00541	242346	246551	232764
_GSATNYITR_.2	GSATNYITR	O00541	236690	240571	239587
_ITHQIVDRPGQQTSVIGR_.3	ITHQIVDRPGQQTSVIGR	O00541	122200	115515	116942
_AGEGTYALDSESC[Carbamidomethyl (C)]MEK_.2	AGEGTYALDSESCMEK	O00541	106900	116241	117534
_LLLPVAEYFSGVQLPPHLSPFVTEK_.3	LLLPVAEYFSGVQLPPHLSPFVTEK	O00541	163639	37959.4	138344
_FLLHEPIVNK_.3	FLLHEPIVNK	O00541	63727.9	62389.4	62833.7
_FLLHEPIVNK_.2	FLLHEPIVNK	O00541	49310.4	45436.4	51180.7
_LEGQAQAEAK_.2	LEGQAQAEAK	O00541	104739	115661	103966
_LAQEEESEAKR_.3	LAQEEESEAKR	O00541	91779.7	66444.3	64336.9
_LAQEEESEAKR_.2	LAQEEESEAKR	O00541	25790.3	30172.6	26087.5
_LAQEEESEAK_.2	LAQEEESEAK	O00541	46660.7	47824.9	49820.2
_SLC[Carbamidomethyl (C)]IGATYDVTDSR_.2	SLCIGATYDVTDSR	O00541	149749	149720	Filtered
_EGDYVPPEK_.2	EGDYVPPEK	O00541	Filtered	77272.2	Filtered
_DSTGHVGFIFK_.2	DSTGHVGFIFK	O00560	48147	50776.1	47559.6
_DSTGHVGFIFK_.3	DSTGHVGFIFK	O00560	42930.3	38747.8	38566.5
_ANVAVVSGAPLQGQLVAR_.2	ANVAVVSGAPLQGQLVAR	O00560	131740	127647	113865
_SIDNGIFVQLVQANSPASLVGLR_.3	SIDNGIFVQLVQANSPASLVGLR	O00560	19197.8	12905.3	13581.9
_PSSINYMVAPVTGNDVGIR_.2	PSSINYMVAPVTGNDVGIR	O00560	62660	72078.6	Filtered
_LYPELSQYMGLSLNEEEIR_.2	LYPELSQYMGLSLNEEEIR	O00560	Filtered	Filtered	100358
_NGLLTEHNIC[Carbamidomethyl (C)]EINGQNVIGLK_.3	NGLLTEHNICEINGQNVIGLK	O00560	Filtered	54563.8	Filtered
_YQGAVATVIAR_.2	YQGAVATVIAR	O00562	Filtered	102328	102688
_SQDHIPLAALPLLATSSSR_.3	SQDHIPLAALPLLATSSSR	O00562	89040.8	91453.2	93883.2
_LSLAEIYEQEYIK_.2	LSLAEIYEQEYIK	O00566	168345	136662	162056
_TAEEENPEHVEIQK_.3	TAEEENPEHVEIQK	O00566	27735.3	31643.2	30678.1
_TAEEENPEHVEIQK_.2	TAEEENPEHVEIQK	O00566	21430.3	20695.2	22234.7
_ATGRPEC[Carbamidomethyl (C)]FLTIQEGLASK_.3	ATGRPECFLTIQEGLASK	O00566	95955.7	100970	104211
_ATGRPEC[Carbamidomethyl (C)]FLTIQEGLASK_.2	ATGRPECFLTIQEGLASK	O00566	37146.2	Filtered	35929.7
_KPWQLQGEVTAQK_.3	KPWQLQGEVTAQK	O00566	Filtered	29326.3	21062.8
_EKPKEDAYEYK_.2	EKPKEDAYEYK	O00566	Filtered	13994	14957.2
_LDALSNFHFIPKPPVPEIK_.3	LDALSNFHFIPKPPVPEIK	O00566	69338.4	67813.6	60381.5
_LSFYETGEIPR_.2	LSFYETGEIPR	O00567	1639298	1.55718e+06	1.68254e+06
_IDC[Carbamidomethyl (C)]FSEVPTSVFGEK_.2	IDCFSEVPTSVFGEK	O00567	1.37061e+06	1.31648e+06	1.27658e+06
_LIAHAGSLTNLAK_.3	LIAHAGSLTNLAK	O00567	567909	595026	569956
_LIAHAGSLTNLAK_.2	LIAHAGSLTNLAK	O00567	293923	299869	290030
_YPASTVQILGAEK_.2	YPASTVQILGAEK	O00567	772268	803384	779494
_IINDNATYC[Carbamidomethyl (C)]R_.2	IINDNATYCR	O00567	639175	638091	590095
_LAQFIGNR_.2	LAQFIGNR	O00567	544614	567252	568559
_GLTDLSAC[Carbamidomethyl (C)]K_.2	GLTDLSACK	O00567	503579	505318	526468
_YGLIFHSTFIGR_.3	YGLIFHSTFIGR	O00567	308170	308626	287565
_YGLIFHSTFIGR_.2	YGLIFHSTFIGR	O00567	192516	183440	183628
_AQLGLGHSYSR_.3	AQLGLGHSYSR	O00567	303326	284202	280466
_AQLGLGHSYSR_.2	AQLGLGHSYSR	O00567	188902	194730	205100
_EWYGYHFPELVK_.3	EWYGYHFPELVK	O00567	441631	438682	428229
_LSFYETGEIPRK_.3	LSFYETGEIPRK	O00567	272165	275890	261491
_LSFYETGEIPRK_.2	LSFYETGEIPRK	O00567	69666.8	72180.6	70326.9
_MSQVAPSLSALIGEAVGAR_.2	MSQVAPSLSALIGEAVGAR	O00567	161187	230051	218543
_MSQVAPSLSALIGEAVGAR_.3	MSQVAPSLSALIGEAVGAR	O00567	117063	127615	114244
_LEELTMDGAK_.2	LEELTMDGAK	O00567	323986	300005	335333
_VLLGVGDPK_.2	VLLGVGDPK	O00567	130047	135965	142033
_ELNEDKLEK_.2	ELNEDKLEK	O00567	92246.7	98811.9	98032.2
_STPKEETVNDPEEAGHR_.3	STPKEETVNDPEEAGHR	O00567	43762.5	43914.4	46552
_EELMSSDLEETAGSTSIPK_.2	EELMSSDLEETAGSTSIPK	O00567	16888	18904.8	35961.9
_VDNMIIQSISLLDQLDK_.2	VDNMIIQSISLLDQLDK	O00567	8274.15	7429.48	7127.11
_VDNMIIQSISLLDQLDK_.3	VDNMIIQSISLLDQLDK	O00567	4017.83	3367.77	3776.19
_LLLETHLPSK_.3	LLLETHLPSK	O00567	369241	397122	370676
_LLLETHLPSK_.2	LLLETHLPSK	O00567	373430	452756	Filtered
_EAMVQAEEAAAEITR_.2	EAMVQAEEAAAEITR	O00567	397078	429007	410771
_EAMVQAEEAAAEITR_.3	EAMVQAEEAAAEITR	O00567	84866.6	Filtered	67739.2
_LVAFC[Carbamidomethyl (C)]PFASSQVALENANAVSEGVVHEDLR_.3	LVAFCPFASSQVALENANAVSEGVVHEDLR	O00567	48889.8	Filtered	52198.9
_EETVNDPEEAGHR_.2	EETVNDPEEAGHR	O00567	28230.6	26702	30925.7
_VREWYGYHFPELVK_.3	VREWYGYHFPELVK	O00567	90153.3	Filtered	Filtered
_DINTFSMR_.2	DINTFSMR	O00567	Filtered	59344.3	Filtered
_VGNLGLATSFFNER_.2	VGNLGLATSFFNER	O00571	3.86538e+06	3.86912e+06	3554677
_VGNLGLATSFFNER_.3	VGNLGLATSFFNER	O00571	139914	132802	131429
_DLLDLLVEAK_.2	DLLDLLVEAK	O00571	3.52207e+06	2.59592e+06	2.52522e+06
_HVINFDLPSDIEEYVHR_.3	HVINFDLPSDIEEYVHR	O00571	2.51164e+06	2.37238e+06	2.52626e+06
_HVINFDLPSDIEEYVHR_.2	HVINFDLPSDIEEYVHR	O00571	338039	287231	298971
_HAIPIIK_.2	HAIPIIK	O00571	2.565e+06	2.61078e+06	2.49046e+06
_SFLLDLLNATGK_.2	SFLLDLLNATGK	O00571	2394534	2.81754e+06	2.31819e+06
_GC[Carbamidomethyl (C)]HLLVATPGR_.3	GCHLLVATPGR	O00571	1.41276e+06	1.39606e+06	1357048
_GC[Carbamidomethyl (C)]HLLVATPGR_.2	GCHLLVATPGR	O00571	702565	764965	724667
_ELAVQIYEEAR_.2	ELAVQIYEEAR	O00571	1.97261e+06	2.03912e+06	1.93375e+06
_MLDMGFEPQIR_.2	MLDMGFEPQIR	O00571	1.85719e+06	1.87269e+06	1.92605e+06
_IGLDFC[Carbamidomethyl (C)]K_.2	IGLDFCK	O00571	1.82513e+06	1.79012e+06	1.76031e+06
_DREEALHQFR_.3	DREEALHQFR	O00571	1.54607e+06	1.58125e+06	1.60481e+06
_DREEALHQFR_.2	DREEALHQFR	O00571	106298	107910	119781
_SSFFSDR_.2	SSFFSDR	O00571	1.59845e+06	1.52567e+06	1529207
_VVWVEESDKR_.3	VVWVEESDKR	O00571	995711	950485	999380
_VVWVEESDKR_.2	VVWVEESDKR	O00571	463041	464955	444760
_VRPC[Carbamidomethyl (C)]VVYGGADIGQQIR_.3	VRPCVVYGGADIGQQIR	O00571	1.31297e+06	1.26235e+06	1322399
_VRPC[Carbamidomethyl (C)]VVYGGADIGQQIR_.2	VRPCVVYGGADIGQQIR	O00571	86338.2	82916.6	76976.1
_GLDISNVK_.2	GLDISNVK	O00571	1.39088e+06	1.33959e+06	1343316
_TAAFLLPILSQIYSDGPGEALR_.3	TAAFLLPILSQIYSDGPGEALR	O00571	832257	753327	867417
_TAAFLLPILSQIYSDGPGEALR_.2	TAAFLLPILSQIYSDGPGEALR	O00571	405925	421883	456746
_LVDMMER_.2	LVDMMER	O00571	1.23211e+06	1.24624e+06	1.13319e+06
_EIQMLAR_.2	EIQMLAR	O00571	1.20331e+06	1.16104e+06	1.19384e+06
_YLVLDEADR_.2	YLVLDEADR	O00571	1.13129e+06	1.09615e+06	1.12545e+06
_SDYDGIGSR_.2	SDYDGIGSR	O00571	948122	1.00069e+06	996239
_LEQELFSGGNTGINFEK_.2	LEQELFSGGNTGINFEK	O00571	758632	914072	899404
_LEQELFSGGNTGINFEK_.3	LEQELFSGGNTGINFEK	O00571	69540.7	62662.2	62204.1
_DKDAYSSFGSR_.2	DKDAYSSFGSR	O00571	708178	732016	694809
_DLMAC[Carbamidomethyl (C)]AQTGSGK_.2	DLMACAQTGSGK	O00571	608175	597621	555830
_DSLTLVFVETK_.2	DSLTLVFVETK	O00571	557313	301577	544916
_VGSTSENITQK_.2	VGSTSENITQK	O00571	405839	452307	434938
_YTRPTPVQK_.3	YTRPTPVQK	O00571	278056	251817	256562
_ELAVQIYEEARK_.3	ELAVQIYEEARK	O00571	187968	178230	202284
_IVEQDTMPPK_.2	IVEQDTMPPK	O00571	163843	203514	173479
_DSSGWSSSK_.2	DSSGWSSSK	O00571	122139	139243	156808
_HTMMFSATFPK_.2	HTMMFSATFPK	O00571	92018.1	94089.6	91037
_HTMMFSATFPK_.3	HTMMFSATFPK	O00571	21926	23371.8	21316.7
_KGADSLEDFLYHEGYAC[Carbamidomethyl (C)]TSIHGDR_.3	KGADSLEDFLYHEGYACTSIHGDR	O00571	81700.1	80011.7	85588.5
_DFLDEYIFLAVGR_.2	DFLDEYIFLAVGR	O00571	74589.3	68257.7	65280.1
_DFLDEYIFLAVGR_.3	DFLDEYIFLAVGR	O00571	8764.11	7282.36	6367.19
_GFYDKDSSGWSSSK_.2	GFYDKDSSGWSSSK	O00571	52258.9	54962.4	54758.6
_SGKSPILVATAVAAR_.3	SGKSPILVATAVAAR	O00571	54538.8	47166.4	48935.5
_GADSLEDFLYHEGYAC[Carbamidomethyl (C)]TSIHGDR_.3	GADSLEDFLYHEGYACTSIHGDR	O00571	21521	21689.8	20264.7
_NINITKDLLDLLVEAK_.3	NINITKDLLDLLVEAK	O00571	4581.38	4334.4	5142.91
_SPILVATAVAAR_.2	SPILVATAVAAR	O00571	7792513	7.71887e+06	7959812
_SPILVATAVAAR_.3	SPILVATAVAAR	O00571	Filtered	209428	Filtered
_DAYSSFGSR_.2	DAYSSFGSR	O00571	379306	Filtered	160062
_GRSDYDGIGSR_.2	GRSDYDGIGSR	O00571	30696.8	Filtered	38181.7
_QYPISLVLAPTR_.2	QYPISLVLAPTR	O00571	168150	167095	171096
_QSSGASSSSFSSSR_.2	QSSGASSSSFSSSR	O00571	Filtered	29140	Filtered
_ELDLNSVLLK_.2	ELDLNSVLLK	O00584	80029.1	83587.9	80274.5
_VYGVIPK_.2	VYGVIPK	O00584	55125.7	45757.7	75250.2
_LGIKPSINYYQVADFK_.3	LGIKPSINYYQVADFK	O00584	27555.6	25311	25843.1
_HGTC[Carbamidomethyl (C)]AAQVDALNSQK_.3	HGTCAAQVDALNSQK	O00584	Filtered	22290.2	Filtered
_HGTC[Carbamidomethyl (C)]AAQVDALNSQK_.2	HGTCAAQVDALNSQK	O00584	Filtered	5161.92	Filtered
_SWPFNLEEIKDLLPEMR_.3	SWPFNLEEIKDLLPEMR	O00584	5586.79	Filtered	Filtered
_LISLIC[Carbamidomethyl (C)]R_.2	LISLICR	O00592	1.09478e+06	1.08851e+06	1105157
_LASVPGSQTVVVK_.2	LASVPGSQTVVVK	O00592	984385	897140	1.02728e+06
_ATFNPAQDK_.2	ATFNPAQDK	O00592	628798	635569	622027
_LGDQGPPEEAEDR_.2	LGDQGPPEEAEDR	O00592	107622	127228	107598
_KVVSLNGELGDSWIVPLDNLTK_.3	KVVSLNGELGDSWIVPLDNLTK	O00592	Filtered	Filtered	13246.7
_TPTLYLDFK_.2	TPTLYLDFK	O00625	550332	550199	575726
_NLDPFLLFDEFK_.2	NLDPFLLFDEFK	O00625	474750	445024	400019
_GGRPGGFPDHPHR_.3	GGRPGGFPDHPHR	O00625	236202	233957	249809
_MVEPQYQELK_.2	MVEPQYQELK	O00625	230929	210982	203009
_MNPGDLQWMTAGR_.2	MNPGDLQWMTAGR	O00625	149801	133783	140118
_GFETVSYLLEGGSMAHEDFC[Carbamidomethyl (C)]GHTGK_.3	GFETVSYLLEGGSMAHEDFCGHTGK	O00625	Filtered	18394.1	Filtered
_SGILPILVHC[Carbamidomethyl (C)]LER_.3	SGILPILVHCLER	O00629	849546	894596	926857
_SGILPILVHC[Carbamidomethyl (C)]LER_.2	SGILPILVHCLER	O00629	263055	313210	328130
_NVTWVMVNLC[Carbamidomethyl (C)]R_.2	NVTWVMVNLCR	O00629	143162	130835	135556
_IEQLQNHENEDIYK_.2	IEQLQNHENEDIYK	O00629	46209.6	48411	48671.4
_IEQLQNHENEDIYK_.3	IEQLQNHENEDIYK	O00629	24548.6	2749.75	27228.1
_DQVAYLIQQNVIPPFC[Carbamidomethyl (C)]NLLTVK_.3	DQVAYLIQQNVIPPFCNLLTVK	O00629	23057.9	19276.8	19545.1
_KDQVAYLIQQNVIPPFC[Carbamidomethyl (C)]NLLTVK_.3	KDQVAYLIQQNVIPPFCNLLTVK	O00629	Filtered	73213	54445.9
_SGVFNVSELVR_.2	SGVFNVSELVR	O00712	203750	237808	230502
_IYDITNVLEGIHLIK_.3	IYDITNVLEGIHLIK	O00716	6661.81	8362.9	7560.86
_GAGWLFGAK_.2	GAGWLFGAK	O00743	171871	179993	177211
_VTNEFVHINNLK_.2	VTNEFVHINNLK	O00743	13317.9	14862.9	15069.3
_VTNEFVHINNLK_.3	VTNEFVHINNLK	O00743	284535	Filtered	246171
_APLDLDKYVEIAR_.3	APLDLDKYVEIAR	O00743	Filtered	118354	160059
_LVTVWSAPNYC[Carbamidomethyl (C)]YR_.2	LVTVWSAPNYCYR	O00743	131223	119810	116384
_AHQLVHEGYK_.2	AHQLVHEGYK	O00743	10745.9	9465.68	10680.6
_YGNANAWR_.2	YGNANAWR	O00743	166314	Filtered	Filtered
_MIPGVVDGVFLPR_.2	MIPGVVDGVFLPR	O00748	80853.6	84776.5	89705.8
_ADHGDELPFVFR_.3	ADHGDELPFVFR	O00748	5673.75	5156.55	5194.14
_FAPPEPPESWSGVR_.2	FAPPEPPESWSGVR	O00748	Filtered	Filtered	152517
_DLFSTFTITR_.2	DLFSTFTITR	O00754	82213.5	82168.8	77092.1
_LQETTLVANQLR_.2	LQETTLVANQLR	O00754	37611.5	34660.2	40844.3
_ELVDYFLNVATAQGR_.2	ELVDYFLNVATAQGR	O00754	Filtered	75089.5	75472.3
_ELVDYFLNVATAQGR_.3	ELVDYFLNVATAQGR	O00754	5905.51	Filtered	5501.35
_HLVLLDTAQAAAAGHR_.3	HLVLLDTAQAAAAGHR	O00754	87871.7	95824	92030.7
_HLELEWSVGPIPVGDTWGK_.3	HLELEWSVGPIPVGDTWGK	O00754	43137.6	40736	Filtered
_FQVIVYNPLGR_.2	FQVIVYNPLGR	O00754	Filtered	79107.7	Filtered
_LEHQFAVGEDSGR_.2	LEHQFAVGEDSGR	O00754	18913.1	Filtered	17339.2
_DLPPSVHLLTLASWGPEMVLLR_.3	DLPPSVHLLTLASWGPEMVLLR	O00754	Filtered	Filtered	3568.5
_GISAFPESDNLFK_.2	GISAFPESDNLFK	O00762	290497	278949	259660
_WSALYDVR_.2	WSALYDVR	O00762	233990	234857	227954
_YLQETYSK_.2	YLQETYSK	O00762	125518	123683	130075
_DPAATSVAAAR_.2	DPAATSVAAAR	O00762	122904	122693	114035
_TILLSIQSLLGEPNIDSPLNTHAAELWK_.3	TILLSIQSLLGEPNIDSPLNTHAAELWK	O00762	10295.9	6529.03	7175.54
_WVGTIHGAAGTVYEDLR_.3	WVGTIHGAAGTVYEDLR	O00762	126471	130465	114997
_WVGTIHGAAGTVYEDLR_.2	WVGTIHGAAGTVYEDLR	O00762	Filtered	40698	38191.9
_KYLQETYSK_.2	KYLQETYSK	O00762	Filtered	139898	118289
_FLTPC[Carbamidomethyl (C)]YHPNVDTQGNIC[Carbamidomethyl (C)]LDILK_.3	FLTPCYHPNVDTQGNICLDILK	O00762	25998.8	30365.5	Filtered
_LSLEFPSGYPYNAPTVK_.2	LSLEFPSGYPYNAPTVK	O00762	157836	153614	173093
_VLSIQSHVIR_.3	VLSIQSHVIR	O00764	332526	314537	312912
_VLSIQSHVIR_.2	VLSIQSHVIR	O00764	166931	153366	162233
_VVPLADIITPNQFEAELLSGR_.3	VVPLADIITPNQFEAELLSGR	O00764	354435	332951	344959
_VVPLADIITPNQFEAELLSGR_.2	VVPLADIITPNQFEAELLSGR	O00764	135470	114542	120396
_TVSTLHHVLQR_.3	TVSTLHHVLQR	O00764	345038	345420	343521
_TVSTLHHVLQR_.2	TVSTLHHVLQR	O00764	77491.7	84936.3	73974.7
_YDYVLTGYTR_.2	YDYVLTGYTR	O00764	356038	339194	370278
_AQAGEGVRPSPMQLELR_.3	AQAGEGVRPSPMQLELR	O00764	315045	302983	312133
_NPAGSVVMER_.2	NPAGSVVMER	O00764	189444	201241	213489
_KIHSQEEALR_.3	KIHSQEEALR	O00764	98578.5	78883.7	82814.8
_KIHSQEEALR_.2	KIHSQEEALR	O00764	51154.8	50118	53356.4
_LVYVC[Carbamidomethyl (C)]DPVLGDK_.2	LVYVCDPVLGDK	O00764	46312.9	54683.7	52019.6
_DKSFLAMVVDIVQELK_.3	DKSFLAMVVDIVQELK	O00764	25915	29193.5	21271.7
_LVYVC[Carbamidomethyl (C)]DPVLGDKWDGEGSMYVPEDLLPVYK_.3	LVYVCDPVLGDKWDGEGSMYVPEDLLPVYK	O00764	12500	24686.6	23962
_IHSQEEALR_.2	IHSQEEALR	O00764	98439.6	120744	111778
_IHSQEEALR_.3	IHSQEEALR	O00764	379659	Filtered	Filtered
_VVPLADIITPNQFEAELLSGRK_.3	VVPLADIITPNQFEAELLSGRK	O00764	Filtered	41654.1	31733.8
_GQVLNSDELQELYEGLR_.2	GQVLNSDELQELYEGLR	O00764	231263	232116	203363
_LNNMNKYDYVLTGYTR_.3	LNNMNKYDYVLTGYTR	O00764	22110.4	20051.4	18372.6
_GSTLDLSDLEAEK_.2	GSTLDLSDLEAEK	O00767	859387	930341	968042
_PAHLLQDDISSSYTTTTTITAPPSR_.3	PAHLLQDDISSSYTTTTTITAPPSR	O00767	448321	444496	431243
_VYDSLLALPQDLQAAR_.3	VYDSLLALPQDLQAAR	O14493;O15551;O95484;P56747	22873.6	19601.5	21979.6
_HPGLLLILGK_.2	HPGLLLILGK	O14497	Filtered	3974.44	4932.61
_VQEFDSGLLHWR_.3	VQEFDSGLLHWR	O14497	38407.8	39348	35137.2
_EC[Carbamidomethyl (C)]LAETER_.2	ECLAETER	O14519	105238	102432	102567
_YAELLAIIEELGK_.2	YAELLAIIEELGK	O14519	48933	56402.2	51631.7
_AVAMLWK_.2	AVAMLWK	O14521	273121	251230	260881
_AASLHWTSER_.3	AASLHWTSER	O14521	145902	144333	133568
_AASLHWTSER_.2	AASLHWTSER	O14521	51527.6	55844.1	54231.1
_GLLASLFAFK_.2	GLLASLFAFK	O14523	4170.02	4794.35	3840.13
_LLTEEEYR_.2	LLTEEEYR	O14524	71583.6	67805.3	75470.4
_VIPTLALLK_.2	VIPTLALLK	O14530	265385	278670	274508
_HLAILSK_.2	HLAILSK	O14530	103998	105422	108425
_APFLC[Carbamidomethyl (C)]ER_.2	APFLCER	O14530	92031	87682.9	94855
_ESENVVC[Carbamidomethyl (C)]HFYR_.3	ESENVVCHFYR	O14530	46428.9	51961.6	46791
_VLEHQLLQTTK_.2	VLEHQLLQTTK	O14530	8987.3	9999.84	10297
_LVEEHLDSEIQK_.3	LVEEHLDSEIQK	O14530	Filtered	119755	Filtered
_AFESDVFHNR_.2	AFESDVFHNR	O14545	106546	113581	115271
_AFESDVFHNR_.3	AFESDVFHNR	O14545	92627.2	101424	109911
_AVC[Carbamidomethyl (C)]EADQSHGGPR_.3	AVCEADQSHGGPR	O14545	48599.3	39413.4	42879.5
_AVC[Carbamidomethyl (C)]EADQSHGGPR_.2	AVCEADQSHGGPR	O14545	8103.66	6472.82	6229.56
_TELC[Carbamidomethyl (C)]GNC[Carbamidomethyl (C)]GR_.2	TELCGNCGR	O14545	44128.3	46918.1	43241.3
_STSGPRPGC[Carbamidomethyl (C)]QPSSPC[Carbamidomethyl (C)]VPK_.3	STSGPRPGCQPSSPCVPK	O14545	24272.2	20402.4	23286.8
_LSNSDSQDIQGR_.2	LSNSDSQDIQGR	O14545	12462.3	12642.5	11002.1
_KHEETEC[Carbamidomethyl (C)]PLR_.3	KHEETECPLR	O14545	54533.2	Filtered	55546.8
_KHEETEC[Carbamidomethyl (C)]PLR_.2	KHEETECPLR	O14545	22513.8	Filtered	23597
_NIGMC[Carbamidomethyl (C)]PTC[Carbamidomethyl (C)]K_.2	NIGMCPTCK	O14545	15351.3	10578.7	Filtered
_GLPDQMLYR_.2	GLPDQMLYR	O14548	150148	140685	145154
_LTSDSTVYDYAGK_.2	LTSDSTVYDYAGK	O14548	109925	112347	111391
_LAGAWASEAYSPQGLKPVVSTEAPPIIFATPTK_.3	LAGAWASEAYSPQGLKPVVSTEAPPIIFATPTK	O14548	24168.3	27657	29671.6
_LSVNSHFMK_.2	LSVNSHFMK	O14561	447684	416377	427471
_LMC[Carbamidomethyl (C)]PQEIVDYIADKKDVYE_.3	LMCPQEIVDYIADKKDVYE	O14561	42621.5	52686.1	42615
_LMC[Carbamidomethyl (C)]PQEIVDYIADKK_.3	LMCPQEIVDYIADKK	O14561	529226	508785	574380
_LMC[Carbamidomethyl (C)]PQEIVDYIADKK_.2	LMCPQEIVDYIADKK	O14561	100765	140465	Filtered
_LYDKIDPEK_.2	LYDKIDPEK	O14561	88783.6	95034.7	86390.8
_LYDKIDPEK_.3	LYDKIDPEK	O14561	55021.5	63184.7	Filtered
_LMC[Carbamidomethyl (C)]PQEIVDYIADK_.2	LMCPQEIVDYIADK	O14561	251986	264420	267964
_FPLDSTGSELK_.2	FPLDSTGSELK	O14562	335564	347368	344916
_LPTVPLSGMYNK_.2	LPTVPLSGMYNK	O14562	318573	299382	307542
_LEQDQLWIGTK_.2	LEQDQLWIGTK	O14562	168161	174011	173048
_GKPEDVMPSVK_.2	GKPEDVMPSVK	O14562	119108	108885	109478
_IMVVGSTINDVLAVNTPK_.2	IMVVGSTINDVLAVNTPK	O14562	40571.8	46654.9	46105.2
_AEILALQQALK_.2	AEILALQQALK	O14578	44434.4	45152.9	40132
_TLYLLAPSFPDK_.2	TLYLLAPSFPDK	O14578	41126	38270.8	40050.7
_NPLDAGAAEPIASR_.2	NPLDAGAAEPIASR	O14578	85809.1	Filtered	88382
_LAANSSLFTQR_.2	LAANSSLFTQR	O14578	Filtered	Filtered	53393.8
_ESQLTALQAAR_.2	ESQLTALQAAR	O14578	Filtered	14406.9	Filtered
_ALQLLHDIR_.3	ALQLLHDIR	O14578	Filtered	Filtered	7712.69
_MFADYLAHESR_.3	MFADYLAHESR	O14579	210403	211528	229515
_MFADYLAHESR_.2	MFADYLAHESR	O14579	124250	106249	112860
_DSIVAELDR_.2	DSIVAELDR	O14579	249768	257716	258285
_LQDAYYIFQEMADK_.2	LQDAYYIFQEMADK	O14579	142144	141405	146516
_LQDAYYIFQEMADK_.3	LQDAYYIFQEMADK	O14579	20163.4	17895.9	14959.7
_KFGVVLDEIKPSSAPELQAVR_.3	KFGVVLDEIKPSSAPELQAVR	O14579	74763.7	75244.6	79320.6
_DSIVAELDREMSR_.3	DSIVAELDREMSR	O14579	21959.9	27906.2	25734.5
_LVLQYAPSA_.2	LVLQYAPSA	O14579	23476.8	24809.8	25890.8
_FGVVLDEIKPSSAPELQAVR_.3	FGVVLDEIKPSSAPELQAVR	O14579	217471	239500	218666
_FGVVLDEIKPSSAPELQAVR_.2	FGVVLDEIKPSSAPELQAVR	O14579	61149.6	Filtered	Filtered
_ALHQGDSLEC[Carbamidomethyl (C)]TAMTVQILLK_.3	ALHQGDSLECTAMTVQILLK	O14579	Filtered	34132.7	32475.2
_APPAPGPASGGSGEVDELFDVK_.2	APPAPGPASGGSGEVDELFDVK	O14579	245822	187551	219781
_WEAAEGLLQEALDK_.2	WEAAEGLLQEALDK	O14579	65836	74375.3	69216.5
_NAFYIGSYQQC[Carbamidomethyl (C)]INEAQR_.2	NAFYIGSYQQCINEAQR	O14579	61096.4	56800.5	64422.8
_NYLSLAPLFFK_.2	NYLSLAPLFFK	O14617	274455	253050	217834
_ALDLLYGMVSK_.2	ALDLLYGMVSK	O14617	174265	191409	186976
_LFGALTPLEPR_.2	LFGALTPLEPR	O14617	115344	111630	111931
_ASC[Carbamidomethyl (C)]ILQLVK_.2	ASCILQLVK	O14617	74283.7	69050.6	74444
_DVPVAEEVSALFAGELNPVAPK_.3	DVPVAEEVSALFAGELNPVAPK	O14617	32166.5	27224.9	28918.5
_DVPVAEEVSALFAGELNPVAPK_.2	DVPVAEEVSALFAGELNPVAPK	O14617	24301.7	23580.7	23579.9
_GTLSFIAK_.2	GTLSFIAK	O14617	32702.1	32790.8	36486
_NLQDLVR_.2	NLQDLVR	O14617	Filtered	75976	112527
_LYASILQQK_.2	LYASILQQK	O14617	28475.2	Filtered	35247.1
_HRPSEADEEELAR_.3	HRPSEADEEELAR	O14617	66510.5	84277.9	83433
_AVFHEEEQR_.2	AVFHEEEQR	O14617	30064.3	33063.9	31345.1
_LLESGDLSMSSIK_.2	LLESGDLSMSSIK	O14617	Filtered	Filtered	81168.4
_KQEQANNPFYIK_.3	KQEQANNPFYIK	O14617	Filtered	27693.7	24364.1
_AEGTTYRDELLTK_.2	AEGTTYRDELLTK	O14617	19920.9	Filtered	Filtered
_LMTSSTNNWVLIK_.2	LMTSSTNNWVLIK	O14617	10319.2	Filtered	Filtered
_MSFQNLLAK_.2	MSFQNLLAK	O14617	9610.72	Filtered	Filtered
_DLANDIMTLMSHTKPYIR_.3	DLANDIMTLMSHTKPYIR	O14617	Filtered	Filtered	4185.9
_DLANDIMTLMSHTK_.2	DLANDIMTLMSHTK	O14617	Filtered	Filtered	271371
_VTTLPGHIQAVYVQNVVK_.3	VTTLPGHIQAVYVQNVVK	O14617	Filtered	21211.9	Filtered
_VWDVIGR_.2	VWDVIGR	O14618	303945	311437	302051
_FLQLTPER_.2	FLQLTPER	O14618	290372	300763	292275
_SLIIDEGEDDLGR_.2	SLIIDEGEDDLGR	O14618	165551	169518	158310
_SAGLFQNPK_.2	SAGLFQNPK	O14618	156527	157026	159553
_LAC[Carbamidomethyl (C)]GIIAR_.2	LACGIIAR	O14618	Filtered	302492	312915
_ESAQPPAHL_.2	ESAQPPAHL	O14618	Filtered	154460	152832
_HLAPEVFR_.2	HLAPEVFR	O14639	366526	334807	364488
_HSYTPTTSR_.2	HSYTPTTSR	O14639	50293.6	39803	45922
_LNSGLGQLILK_.2	LNSGLGQLILK	O14639	29789	33916.7	33933.8
_SSLLASR_.2	SSLLASR	O14639	Filtered	234720	Filtered
_YDSPINSASHIPSSK_.2	YDSPINSASHIPSSK	O14639	38516.8	38525.4	Filtered
_TLSPTPSAEGYQDVR_.3	TLSPTPSAEGYQDVR	O14639	Filtered	44516	Filtered
_VIYHLDEEETPYLVK_.3	VIYHLDEEETPYLVK	O14641	160684	172782	Filtered
_FSSSTEQSSASR_.2	FSSSTEQSSASR	O14641	7075.34	9070.28	Filtered
_MVLDHLVIQR_.3	MVLDHLVIQR	O14646	2.53974e+06	3244757	3448087
_VLIFSQMVR_.2	VLIFSQMVR	O14646	129501	130425	127225
_FTEFDAR_.2	FTEFDAR	O14646	123747	124914	118326
_SSPSILAVQR_.2	SSPSILAVQR	O14646	87193.9	88578.8	86472.8
_GSVEEDILER_.2	GSVEEDILER	O14646	77241.9	80866.5	86558.5
_MLDILAEYLK_.2	MLDILAEYLK	O14646	55582.3	52139.5	49993.8
_NLWIFVSK_.2	NLWIFVSK	O14646	46979	49525.3	43066.1
_AFLGGLNWAFIGVDEAHR_.3	AFLGGLNWAFIGVDEAHR	O14646	21989.2	22071.8	18679.8
_LLITGTPLQNSLK_.2	LLITGTPLQNSLK	O14646	Filtered	27458.8	Filtered
_DYQLNGLNWLAHSWC[Carbamidomethyl (C)]K_.3	DYQLNGLNWLAHSWCK	O14646	Filtered	Filtered	3723.76
_VLEPFLLR_.2	VLEPFLLR	O14647	164728	164442	156098
_DYQLEGLNWLAHSWC[Carbamidomethyl (C)]K_.3	DYQLEGLNWLAHSWCK	O14647	7902.46	8413.27	10111
_DYQLEGLNWLAHSWC[Carbamidomethyl (C)]K_.2	DYQLEGLNWLAHSWCK	O14647	14782.8	24526.9	Filtered
_GLNVQEQLEHTR_.3	GLNVQEQLEHTR	O14647	31686.9	28402.7	Filtered
_KQPAYLGGENLELR_.3	KQPAYLGGENLELR	O14647	Filtered	Filtered	401478
_FNALITTYEILLK_.2	FNALITTYEILLK	O14647	Filtered	Filtered	5710.01
_YDVQHLQTALR_.3	YDVQHLQTALR	O14653	427218	476910	456771
_AAVSAFPTDSLER_.2	AAVSAFPTDSLER	O14654	333333	309393	158725
_DNQFDSPK_.2	DNQFDSPK	O14654	Filtered	168657	Filtered
_ITDVALDFWR_.2	ITDVALDFWR	O14656	156537	161177	153481
_NLIDYFVPFLPLEYK_.2	NLIDYFVPFLPLEYK	O14656	22851.1	22851.8	18715.1
_NLIDYFVPFLPLEYK_.3	NLIDYFVPFLPLEYK	O14656	625.047	219.047	Filtered
_GYEIDEDIVSR_.2	GYEIDEDIVSR	O14656	36010.2	Filtered	Filtered
_VAEEMTFFPK_.2	VAEEMTFFPK	O14656	28796.1	Filtered	Filtered
_GSAIDEDIVTR_.2	GSAIDEDIVTR	O14657	127970	128045	140524
_TALDFWR_.2	TALDFWR	O14657	70503.3	69639.2	67505
_DLEPVLSVGVFNNK_.2	DLEPVLSVGVFNNK	O14657	32064.7	36321.3	39272.9
_NFVSQIVAENLHPK_.3	NFVSQIVAENLHPK	O14657	33540.9	35073.3	37208.9
_LFGQHLATEVIFK_.3	LFGQHLATEVIFK	O14657	26204.6	26649.8	25318.3
_VAEEMTFFPR_.2	VAEEMTFFPR	O14657	Filtered	22007.7	Filtered
_LTDAFLLLR_.2	LTDAFLLLR	O14662	130756	134457	126797
_WVDGVDEIQYDVGR_.2	WVDGVDEIQYDVGR	O14662	45878.2	59968	54212.7
_IDYNVEQSC[Carbamidomethyl (C)]IK_.2	IDYNVEQSCIK	O14662	21388.1	22744.3	26740.5
_LPPPKPLPGTLK_.3	LPPPKPLPGTLK	O14672	413127	207022	505253
_LVDADGPLAR_.2	LVDADGPLAR	O14672	354389	294610	345440
_TITLQPGSPC[Carbamidomethyl (C)]NDFR_.2	TITLQPGSPCNDFR	O14672	93468.1	85611.1	105035
_GGTFYVEPAER_.2	GGTFYVEPAER	O14672	74537.2	80093.9	77015.1
_GYC[Carbamidomethyl (C)]DVFMR_.2	GYCDVFMR	O14672	62483.6	65797.5	68564.5
_EAVIAQISSHVK_.3	EAVIAQISSHVK	O14672	44995.9	Filtered	48121.6
_EAVIAQISSHVK_.2	EAVIAQISSHVK	O14672	28423.8	Filtered	30324.6
_AIDTIYQTTDFSGIR_.2	AIDTIYQTTDFSGIR	O14672	73308.1	Filtered	74650.7
_AIDTIYQTTDFSGIR_.3	AIDTIYQTTDFSGIR	O14672	Filtered	Filtered	70191.3
_RRPPQPIQQPQR_.3	RRPPQPIQQPQR	O14672	Filtered	Filtered	16703.2
_HGGPQYC[Carbamidomethyl (C)]R_.2	HGGPQYCR	O14684	226309	230309	215869
_SQLDILSLLK_.2	SQLDILSLLK	O14686	10198.4	10290.3	9423.29
_TNSFLHILDILPR_.3	TNSFLHILDILPR	O14717	Filtered	Filtered	7933.77
_GSPLVVSLIGALLR_.2	GSPLVVSLIGALLR	O14727	16551.3	19143.1	18916.7
_IWSFDLLLPLHELR_.3	IWSFDLLLPLHELR	O14727	12371.6	15820.6	13427.2
_LWDATSANER_.2	LWDATSANER	O14727	Filtered	Filtered	38293.8
_ALVLTEIGPK_.2	ALVLTEIGPK	O14732	1.36407e+06	1.37057e+06	1.40109e+06
_FIAEEAAASGAK_.2	FIAEEAAASGAK	O14732	1.06084e+06	1.07042e+06	1.02083e+06
_VSGETDLSK_.2	VSGETDLSK	O14732	455415	520690	555448
_LFLSNMER_.2	LFLSNMER	O14732	398537	383619	396157
_EAGGIVIDTSGGPLDLMAC[Carbamidomethyl (C)]R_.2	EAGGIVIDTSGGPLDLMACR	O14732	Filtered	Filtered	109292
_SAGC[Carbamidomethyl (C)]AAYMAPER_.2	SAGCAAYMAPER	O14733	25882.7	24525.5	25954
_DVKPSNILLDER_.2	DVKPSNILLDER	O14733	55365.2	55808.4	Filtered
_HMLGLPSTLFTPR_.3	HMLGLPSTLFTPR	O14733	13701.3	14855.5	10877.1
_LPVLYQVER_.2	LPVLYQVER	O14734	104218	106708	101375
_LFGGQIVGQALVAAAK_.2	LFGGQIVGQALVAAAK	O14734	29103.2	27297.8	30243.3
_MIDLSGNPVLR_.2	MIDLSGNPVLR	O14735	268587	266105	263070
_NMAALDAADR_.2	NMAALDAADR	O14735	192308	184533	199942
_MGLWVTAPIALLK_.2	MGLWVTAPIALLK	O14735	39050	40398.5	40657.6
_FGAMLDMLTDR_.2	FGAMLDMLTDR	O14735	37558.4	34751.3	Filtered
_LSNLALVKPEK_.3	LSNLALVKPEK	O14737	707712	776114	763144
_LSNLALVKPEK_.2	LSNLALVKPEK	O14737	264844	284674	295360
_VSEQGLIEILK_.2	VSEQGLIEILK	O14737	741677	708625	761831
_LAELQAK_.2	LAELQAK	O14737	501982	473289	463928
_YGQLSEK_.2	YGQLSEK	O14737	483833	486254	441274
_VSEQGLIEILKK_.3	VSEQGLIEILKK	O14737	109709	99995.4	106041
_VSEQGLIEILKK_.2	VSEQGLIEILKK	O14737	26439.7	25867.8	28038.7
_HGDPGDAAQQEAK_.2	HGDPGDAAQQEAK	O14737	86777.4	80230.2	78227.3
_HGDPGDAAQQEAK_.3	HGDPGDAAQQEAK	O14737	20835	25781.7	22659.3
_VMDSDEDDDY_.2	VMDSDEDDDY	O14737	Filtered	10910.6	105365
_NSILAQVLDQSAR_.2	NSILAQVLDQSAR	O14737	1.3633e+06	1.5626e+06	1.547e+06
_AVENYLIQMAR_.2	AVENYLIQMAR	O14737	1.12225e+06	1.14991e+06	1.16615e+06
_GPLVNASLR_.2	GPLVNASLR	O14744	1148221	1.1416e+06	1.12819e+06
_SDLLLSGR_.2	SDLLLSGR	O14744	794961	767922	763940
_WLGEPIK_.2	WLGEPIK	O14744	703034	716792	714943
_LSPWIRPDSK_.3	LSPWIRPDSK	O14744	379009	365244	343308
_LSPWIRPDSK_.2	LSPWIRPDSK	O14744	210438	203989	224659
_EFIQEPAK_.2	EFIQEPAK	O14744	556952	547742	553127
_DWNTLIVGK_.2	DWNTLIVGK	O14744	400426	391854	395103
_DLNC[Carbamidomethyl (C)]VPEIADTLGAVAK_.2	DLNCVPEIADTLGAVAK	O14744	189135	183616	194226
_DLNC[Carbamidomethyl (C)]VPEIADTLGAVAK_.3	DLNCVPEIADTLGAVAK	O14744	84937.9	80767.7	77780.1
_YSQYQQAIYK_.2	YSQYQQAIYK	O14744	192680	191600	190971
_AAILPTSIFLTNKK_.3	AAILPTSIFLTNKK	O14744	152800	163655	145460
_VPEEEKDTNVQVLMVLGAGR_.3	VPEEEKDTNVQVLMVLGAGR	O14744	103167	108284	103478
_EGQTIC[Carbamidomethyl (C)]VR_.2	EGQTICVR	O14744	95061	90993.6	88670.8
_EKDRDPEAQFEMPYVVR_.3	EKDRDPEAQFEMPYVVR	O14744	67407.1	57505	69592.7
_ADIIVSELLGSFADNELSPEC[Carbamidomethyl (C)]LDGAQHFLK_.3	ADIIVSELLGSFADNELSPECLDGAQHFLK	O14744	17930.5	6463.6	13695.5
_AAILPTSIFLTNK_.2	AAILPTSIFLTNK	O14744	763935	825058	836404
_AAILPTSIFLTNK_.3	AAILPTSIFLTNK	O14744	Filtered	Filtered	28456.6
_DDIIENAPTTHTEEYSGEEK_.3	DDIIENAPTTHTEEYSGEEK	O14744	63509.3	76050.2	64156.9
_DDIIENAPTTHTEEYSGEEK_.2	DDIIENAPTTHTEEYSGEEK	O14744	Filtered	51264.2	Filtered
_VPLVAPEDLR_.2	VPLVAPEDLR	O14744	1.2504e+06	1.27383e+06	1.27248e+06
_IAVALEIGADLPSNHVIDR_.3	IAVALEIGADLPSNHVIDR	O14744	175131	178843	153134
_DDGVSIPGEYTSFLAPISSSK_.2	DDGVSIPGEYTSFLAPISSSK	O14744	85888.3	81255.1	91583.1
_LVEPGSPAEK_.2	LVEPGSPAEK	O14745	586128	535257	554477
_AGLLAGDR_.2	AGLLAGDR	O14745	456617	459969	461404
_SVDPDSPAEASGLR_.2	SVDPDSPAEASGLR	O14745	175898	176887	186927
_LVEVNGENVEK_.2	LVEVNGENVEK	O14745	166658	164996	169119
_EALAEAALESPR_.2	EALAEAALESPR	O14745	83155.8	94065.1	86233.2
_GPSGYGFNLHSDK_.2	GPSGYGFNLHSDK	O14745	67848.8	67758	57464.7
_GPSGYGFNLHSDK_.3	GPSGYGFNLHSDK	O14745	21586.4	18636.1	16219
_IVEVNGVC[Carbamidomethyl (C)]MEGK_.2	IVEVNGVCMEGK	O14745	66508.2	70693.1	62280.1
_ETHQQVVSR_.2	ETHQQVVSR	O14745	32816.1	31526.8	31493.2
_LVEVNGENVEKETHQQVVSR_.3	LVEVNGENVEKETHQQVVSR	O14745	Filtered	46804.3	37585.9
_EALAEAALESPRPALVR_.3	EALAEAALESPRPALVR	O14745	825671	826365	809337
_LLVVDPETDEQLQK_.2	LLVVDPETDEQLQK	O14745	295790	269690	264516
_RAPQMDWSK_.2	RAPQMDWSK	O14745	93565.4	84751.9	103490
_ETDEFFKK_.2	ETDEFFKK	O14745	118285	Filtered	Filtered
_KGPSGYGFNLHSDK_.2	KGPSGYGFNLHSDK	O14745	Filtered	10905.8	Filtered
_ILVENPSAR_.2	ILVENPSAR	O14757	272088	252135	265200
_ISDFGLATVFR_.2	ISDFGLATVFR	O14757	32997.5	36572.9	41382.5
_YSSSQPEPR_.2	YSSSQPEPR	O14757	21753	17759.6	21498.9
_VTEEAVAVK_.2	VTEEAVAVK	O14757	76466.1	Filtered	Filtered
_HIQSNLDFSPVNSASSEENVK_.3	HIQSNLDFSPVNSASSEENVK	O14757	Filtered	Filtered	39013.2
_DASVHTLLDALETLGER_.3	DASVHTLLDALETLGER	O14763	87307.6	98838.2	96599.2
_YGQDYSTHWNDLLFC[Carbamidomethyl (C)]LR_.3	YGQDYSTHWNDLLFCLR	O14763	59840	35047.5	Filtered
_IFTALPLGNPIYQMLELK_.2	IFTALPLGNPIYQMLELK	O14772	14482.5	14240	13559.8
_LFGGNFAHQASVAR_.3	LFGGNFAHQASVAR	O14773	387261	401270	394303
_LFGGNFAHQASVAR_.2	LFGGNFAHQASVAR	O14773	70493.2	87563.1	89744.3
_AYPDVAALSDGYWVVSNR_.2	AYPDVAALSDGYWVVSNR	O14773	340686	368360	347977
_AYPDVAALSDGYWVVSNR_.3	AYPDVAALSDGYWVVSNR	O14773	96364.1	91262.8	88509.7
_LYQQHGAGLFDVTR_.3	LYQQHGAGLFDVTR	O14773	259811	273003	279870
_LYQQHGAGLFDVTR_.2	LYQQHGAGLFDVTR	O14773	110442	118960	80407.2
_PSYQEEAVTK_.2	PSYQEEAVTK	O14773	142022	144452	146617
_VNTELMK_.2	VNTELMK	O14773	136989	137410	133402
_VPIPWVSGTSASTPVFGGILSLINEHR_.3	VPIPWVSGTSASTPVFGGILSLINEHR	O14773	94008.3	90796	85905.6
_ILSGRPPLGFLNPR_.3	ILSGRPPLGFLNPR	O14773	710453	939893	893041
_VFFYNPTTR_.2	VFFYNPTTR	O14776	1.51968e+06	1.45647e+06	1481988
_YLVLDC[Carbamidomethyl (C)]VPEER_.2	YLVLDCVPEER	O14776	1.02679e+06	1.00634e+06	904323
_TYYYNNR_.2	TYYYNNR	O14776	944407	956775	935472
_EALFNEFVAAAR_.2	EALFNEFVAAAR	O14776	939336	913671	926165
_ATFSEFAAK_.2	ATFSEFAAK	O14776	692487	684005	701124
_ALLSDMVR_.2	ALLSDMVR	O14776	686178	683932	692139
_YLLLNPK_.2	YLLLNPK	O14776	632027	620517	611795
_WESGSLLER_.2	WESGSLLER	O14776	603931	616988	606128
_GVSAFSTWEK_.2	GVSAFSTWEK	O14776	573524	558788	572212
_LIVAYVDDLDRR_.3	LIVAYVDDLDRR	O14776	440235	427802	407873
_AKPVATAPIPGTPWC[Carbamidomethyl (C)]VVWTGDER_.3	AKPVATAPIPGTPWCVVWTGDER	O14776	403537	387743	374319
_TLESTWEKPQELK_.3	TLESTWEKPQELK	O14776	237229	242921	231084
_TLESTWEKPQELK_.2	TLESTWEKPQELK	O14776	150759	149854	149654
_LSMWDRPDDLIGR_.3	LSMWDRPDDLIGR	O14776	301211	307282	308815
_ESAWTKPDGVK_.3	ESAWTKPDGVK	O14776	216755	213381	204629
_ESAWTKPDGVK_.2	ESAWTKPDGVK	O14776	67531	77441.2	77979.9
_SSDVSWSDTR_.2	SSDVSWSDTR	O14776	276534	286799	267931
_LIVAYVDDLDR_.2	LIVAYVDDLDR	O14776	220669	232758	220351
_LFNEHIEALTK_.3	LFNEHIEALTK	O14776	119755	107811	111084
_LFNEHIEALTK_.2	LFNEHIEALTK	O14776	77034.9	78631.5	82118.7
_KQVFDQYVK_.2	KQVFDQYVK	O14776	130115	122457	116614
_SSDVSWSDTRR_.3	SSDVSWSDTRR	O14776	68290.4	74772.8	61912.8
_HPTPTMLSIQK_.2	HPTPTMLSIQK	O14776	63535.2	63420.1	64298.4
_LIQESDQHLK_.3	LIQESDQHLK	O14776	49289	43657.8	48064.5
_LIQESDQHLKDVEK_.3	LIQESDQHLKDVEK	O14776	17309.9	18493.8	14376.6
_SDFFELLSNHHLDSQSR_.3	SDFFELLSNHHLDSQSR	O14776	209950	213812	225099
_SDFFELLSNHHLDSQSR_.2	SDFFELLSNHHLDSQSR	O14776	94145.1	Filtered	86718.5
_GPPPPPTASEPTR_.2	GPPPPPTASEPTR	O14776	482323	483839	479610
_GPPPPPTASEPTRR_.3	GPPPPPTASEPTRR	O14776	265250	234298	235750
_DREALFNEFVAAAR_.3	DREALFNEFVAAAR	O14776	23476.6	24002.7	20514.7
_KLIQESDQHLK_.3	KLIQESDQHLK	O14776	8490.58	Filtered	7934.21
_KLIQESDQHLK_.2	KLIQESDQHLK	O14776	Filtered	4008.43	Filtered
_EAAMEAEIK_.2	EAAMEAEIK	O14776	Filtered	Filtered	44324.9
_DLGYPFALSK_.2	DLGYPFALSK	O14777	92686.4	59201.4	54047.5
_EYQLVVQTTTEER_.2	EYQLVVQTTTEER	O14777	70316.4	Filtered	Filtered
_LNGLNEEIAR_.2	LNGLNEEIAR	O14777	Filtered	Filtered	37812.6
_NSQLGIFSSSEK_.2	NSQLGIFSSSEK	O14777	Filtered	Filtered	35555.2
_LLEMVATHVGSVEK_.3	LLEMVATHVGSVEK	O14777	Filtered	25878.1	Filtered
_ATIGILITTIASK_.2	ATIGILITTIASK	O14787	59755.5	76116.2	77809.9
_YSEIDIILLK_.2	YSEIDIILLK	O14787	64682.9	55737	51224.6
_GLLFHPEWVVK_.3	GLLFHPEWVVK	O14787	39496.9	37204.2	36329.3
_EVLASHLVQLIPILVNGMK_.3	EVLASHLVQLIPILVNGMK	O14787	21962.3	16412.4	23405
_NLLILYDAIGTLADSVGHHLNQPEYIQK_.3	NLLILYDAIGTLADSVGHHLNQPEYIQK	O14787	12559.5	10415.2	6543.88
_SIAC[Carbamidomethyl (C)]WTLSR_.2	SIACWTLSR	O14787	66384.6	87967.9	Filtered
_DSQSPNTATQR_.2	DSQSPNTATQR	O14787	Filtered	20328	16459.1
_C[Carbamidomethyl (C)]SAAALDVLANVFR_.2	CSAAALDVLANVFR	O14787	Filtered	13366	14016.6
_EELLPHLLPLLK_.3	EELLPHLLPLLK	O14787	45064	41434.9	42321.9
_SHAIAC[Carbamidomethyl (C)]VNQFIMDR_.3	SHAIACVNQFIMDR	O14787	87930.2	72490.1	Filtered
_C[Carbamidomethyl (C)]VTLVQK_.2	CVTLVQK	O14787	Filtered	Filtered	124122
_LLVEGDNLR_.2	LLVEGDNLR	O14802	238990	218096	235160
_VVVQGIPEVSR_.2	VVVQGIPEVSR	O14802	92129.2	100634	89858.7
_AVIGILQMIC[Carbamidomethyl (C)]K_.2	AVIGILQMICK	O14802	66040.6	82975.7	70718.2
_GFSIGIGDVTPGQGLLK_.2	GFSIGIGDVTPGQGLLK	O14802	62163.3	65587.7	63476.3
_AQENLNPLVVLNLFK_.2	AQENLNPLVVLNLFK	O14802	29436.6	26718.4	30979.7
_NNIFYILLR_.2	NNIFYILLR	O14802	27351.4	25614.9	26677.9
_AC[Carbamidomethyl (C)]QIIASILVGKDEK_.3	ACQIIASILVGKDEK	O14802	12165.7	11953.6	10694.7
_LTEIIFLNDVIKK_.3	LTEIIFLNDVIKK	O14802	6639.7	8582.87	7540.69
_IDEVAVPVHVAK_.3	IDEVAVPVHVAK	O14802	54079.5	56891.7	Filtered
_ANINFLR_.2	ANINFLR	O14802	Filtered	Filtered	491654
_VVDPIVSNFLQSFETAIEHNK_.3	VVDPIVSNFLQSFETAIEHNK	O14802	Filtered	9781.96	Filtered
_TADHLFDAAYFGQK_.2	TADHLFDAAYFGQK	O14802	Filtered	Filtered	46450.7
_GLHLYGTQGNVGLTNAWSIIQTDFR_.3	GLHLYGTQGNVGLTNAWSIIQTDFR	O14817	29685.2	31502.4	27757
_ILNPEEIEK_.2	ILNPEEIEK	O14818	2.91293e+06	2.93864e+06	3078775
_ALLEVVQSGGK_.2	ALLEVVQSGGK	O14818	2.73069e+06	2.6761e+06	2.80575e+06
_NIELAVMR_.2	NIELAVMR	O14818	1503384	1566513	1.60518e+06
_YVAEIEK_.2	YVAEIEK	O14818	1403550	1.41121e+06	1.38234e+06
_GSTAVGVR_.2	GSTAVGVR	O14818	1521907	1.39784e+06	1.2456e+06
_DIVVLGVEK_.2	DIVVLGVEK	O14818	1.32394e+06	1.31413e+06	1.3204e+06
_LTVEDPVTVEYITR_.2	LTVEDPVTVEYITR	O14818	1.15704e+06	1.17566e+06	1.12864e+06
_LTVEDPVTVEYITR_.3	LTVEDPVTVEYITR	O14818	22543.5	18889.5	17715.5
_GRDIVVLGVEK_.3	GRDIVVLGVEK	O14818	839766	778281	784914
_GRDIVVLGVEK_.2	GRDIVVLGVEK	O14818	278322	305354	324635
_LYQTDPSGTYHAWK_.3	LYQTDPSGTYHAWK	O14818	273983	272539	271782
_LYQTDPSGTYHAWK_.2	LYQTDPSGTYHAWK	O14818	124749	125759	120132
_RPFGISALIVGFDFDGTPR_.3	RPFGISALIVGFDFDGTPR	O14818	278291	329488	309113
_YVAEIEKEKEENEK_.3	YVAEIEKEKEENEK	O14818	232486	255659	283089
_YVAEIEKEKEENEK_.2	YVAEIEKEKEENEK	O14818	21901	25541.6	26763.7
_AITVFSPDGHLFQVEYAQEAVKK_.3	AITVFSPDGHLFQVEYAQEAVKK	O14818	168590	133682	147596
_IC[Carbamidomethyl (C)]ALDDNVC[Carbamidomethyl (C)]MAFAGLTADAR_.3	ICALDDNVCMAFAGLTADAR	O14818	87389	80593.6	80169.4
_IC[Carbamidomethyl (C)]ALDDNVC[Carbamidomethyl (C)]MAFAGLTADAR_.2	ICALDDNVCMAFAGLTADAR	O14818	43809.2	49225.2	57685.7
_GRDIVVLGVEKK_.3	GRDIVVLGVEKK	O14818	91947.2	96428.9	86215.3
_AITVFSPDGHLFQVEYAQEAVK_.3	AITVFSPDGHLFQVEYAQEAVK	O14818	724777	764426	744110
_AITVFSPDGHLFQVEYAQEAVK_.2	AITVFSPDGHLFQVEYAQEAVK	O14818	Filtered	49739.5	Filtered
_NYTDEAIETDDLTIK_.2	NYTDEAIETDDLTIK	O14818	742813	759692	773444
_TAAANAAAGAAENAFR_.2	TAAANAAAGAAENAFR	O14828	918417	875814	849446
_TAAANAAAGAAENAFR_.3	TAAANAAAGAAENAFR	O14828	201021	203411	175003
_ELQHAALGGTATR_.3	ELQHAALGGTATR	O14828	203133	195608	184826
_ELQHAALGGTATR_.2	ELQHAALGGTATR	O14828	153710	155500	167710
_ERELQHAALGGTATR_.3	ERELQHAALGGTATR	O14828	61329.8	74143.7	62896.2
_KAEELDRR_.2	KAEELDRR	O14828	25635.4	30027.4	23534.1
_AQQEFAAGVFSNPAVR_.2	AQQEFAAGVFSNPAVR	O14828	301798	307105	309346
_AQQEFAAGVFSNPAVR_.3	AQQEFAAGVFSNPAVR	O14828	35325.1	Filtered	37266.8
_NYGSYSTQASAAAATAELLK_.2	NYGSYSTQASAAAATAELLK	O14828	52640.9	66332.8	65528.1
_NYGSYSTQASAAAATAELLK_.3	NYGSYSTQASAAAATAELLK	O14828	Filtered	Filtered	109673
_DGGNPFAEPSELDNPFQDPAVIQHRPSR_.3	DGGNPFAEPSELDNPFQDPAVIQHRPSR	O14828	14242.7	9173.55	Filtered
_AGDFGAAFVER_.2	AGDFGAAFVER	O14841	32999	27926.4	33326
_EFGFVIPERPVVVDDVR_.3	EFGFVIPERPVVVDDVR	O14841	30100.6	25658.4	24459.7
_DQPLDSSHIASIR_.3	DQPLDSSHIASIR	O14841	68801.4	66397	Filtered
_VQISLSQGSAVFDFSGTGPEVFGNLNAPR_.3	VQISLSQGSAVFDFSGTGPEVFGNLNAPR	O14841	Filtered	81663.3	Filtered
_SQISTESFLHLR_.3	SQISTESFLHLR	O14841	Filtered	10422	13966.5
_EEALLSVLTER_.2	EEALLSVLTER	O14841	Filtered	23556.7	Filtered
_YLQQELPVR_.2	YLQQELPVR	O14874	48926.6	46885.7	46401.5
_DVVTLLAEGLR_.2	DVVTLLAEGLR	O14874	Filtered	13559.7	14265.7
_LTPTMMLYAGR_.2	LTPTMMLYAGR	O14874	Filtered	Filtered	41130.7
_IASGLGLAWIVGR_.2	IASGLGLAWIVGR	O14880	783841	812161	784192
_VLYAYGYYTGEPSK_.2	VLYAYGYYTGEPSK	O14880	214360	209204	224866
_VLYAYGYYTGEPSKR_.3	VLYAYGYYTGEPSKR	O14880	148704	143096	152152
_YKVEYPIMYSTDPENGHIFNC[Carbamidomethyl (C)]IQR_.3	YKVEYPIMYSTDPENGHIFNCIQR	O14880	39207.3	Filtered	Filtered
_VSEGGPAEIAGLQIGDK_.2	VSEGGPAEIAGLQIGDK	O14907	50250.6	50513.2	57424.6
_GPATVEDLPSAFEEK_.2	GPATVEDLPSAFEEK	O14908	199663	195607	180825
_VDDLLESYMGIR_.2	VDDLLESYMGIR	O14908	83347.5	79672.3	74419.5
_LLGGQIGLEDFIFAHVK_.3	LLGGQIGLEDFIFAHVK	O14908	38984.2	38109.3	38909.9
_SRGPATVEDLPSAFEEK_.3	SRGPATVEDLPSAFEEK	O14908	62850.9	Filtered	67405.7
_SAGGRPGSGPQLGTGR_.3	SAGGRPGSGPQLGTGR	O14908	Filtered	Filtered	56146.4
_DTELAATMVELGK_.2	DTELAATMVELGK	O14908	Filtered	Filtered	37510.7
_GGLGVGEPGPLGGGGSGGPQMGLPPPPPALRPR_.3	GGLGVGEPGPLGGGGSGGPQMGLPPPPPALRPR	O14908	21911.5	Filtered	Filtered
_KAFDMISQR_.2	KAFDMISQR	O14908	Filtered	Filtered	18091.8
_LPTAEVMFC[Carbamidomethyl (C)]TLNTHK_.3	LPTAEVMFCTLNTHK	O14908	5759.52	Filtered	6607.6
_NPDELAEALDER_.2	NPDELAEALDER	O14908	Filtered	Filtered	131247
_APPLVENEEAEPGR_.2	APPLVENEEAEPGR	O14908	Filtered	23521.1	Filtered
_LGTGGFGNVIR_.2	LGTGGFGNVIR	O14920	110837	100297	109616
_ALDDILNLK_.2	ALDDILNLK	O14920	43830.2	43442.6	44357.5
_ALELLPK_.2	ALELLPK	O14920	Filtered	49153.6	48771.1
_AAMMNLLR_.2	AAMMNLLR	O14920	14750.8	Filtered	39521.8
_LVHILNMVTGTIHTYPVTEDESLQSLK_.3	LVHILNMVTGTIHTYPVTEDESLQSLK	O14920	Filtered	31480.1	Filtered
_GPVSGSPDSMNASR_.2	GPVSGSPDSMNASR	O14920	Filtered	8367.74	Filtered
_NVQILNMVTR_.2	NVQILNMVTR	O14925	204883	215050	199193
_GGLTGLTLTSLYALYNNWEHMK_.3	GGLTGLTLTSLYALYNNWEHMK	O14925	5356.18	4663.77	5873.54
_LC[Carbamidomethyl (C)]QDLPC[Carbamidomethyl (C)]FSR_.2	LCQDLPCFSR	O14929	711018	720042	733755
_FPEDLENDIR_.2	FPEDLENDIR	O14929	556235	351024	478378
_LLVTDMSDAEQYR_.2	LLVTDMSDAEQYR	O14929	384041	408830	429707
_RVYEILR_.2	RVYEILR	O14929	270170	270078	272173
_VSQMLILTPFQGQGHGAQLLETVHR_.3	VSQMLILTPFQGQGHGAQLLETVHR	O14929	52867.2	69330.4	66373.9
_TFFPEYTHQLFGDDETAFGYK_.3	TFFPEYTHQLFGDDETAFGYK	O14929	52608.8	46389.1	44622.1
_YYTEFPTVLDITAEDPSK_.2	YYTEFPTVLDITAEDPSK	O14929	169066	182441	197231
_QIIPPGFC[Carbamidomethyl (C)]TNTNDFLSLLEK_.3	QIIPPGFCTNTNDFLSLLEK	O14929	Filtered	Filtered	6710.81
_TC[Carbamidomethyl (C)]QVLEALNVLVNRPNIR_.3	TCQVLEALNVLVNRPNIR	O14933	5311.41	5808.16	5900.95
_GAVLAAVSSHK_.2	GAVLAAVSSHK	O14936	217400	198659	203450
_VGDIIQIISK_.2	VGDIIQIISK	O14936	125828	124625	123053
_FTSSPGLSTEDLKR_.3	FTSSPGLSTEDLKR	O14936	91000.2	82268.8	87041.6
_DVKPHC[Carbamidomethyl (C)]VLLASK_.3	DVKPHCVLLASK	O14936	75952.6	75846	60004.1
_ETGQQFAVK_.2	ETGQQFAVK	O14936	29742.2	29889.7	23957
_TYAHYFDLTIINNEIDETIR_.3	TYAHYFDLTIINNEIDETIR	O14936	17401.5	19080.6	15068.9
_TLVLLGAHGVGR_.3	TLVLLGAHGVGR	O14936	47484.3	54259.1	Filtered
_TAEFAPFVVFIAAPTITPGLNEDESLQR_.3	TAEFAPFVVFIAAPTITPGLNEDESLQR	O14936	9006.11	12496.1	Filtered
_IHEQGLIAILDVEPQALK_.3	IHEQGLIAILDVEPQALK	O14936	29633.6	30520.7	33615.5
_ITVYEALNHPWLK_.3	ITVYEALNHPWLK	O14936	Filtered	3059.84	64342.1
_NTDEPMGITLK_.2	NTDEPMGITLK	O14936	37992.3	Filtered	Filtered
_FTSSPGLSTEDLK_.2	FTSSPGLSTEDLK	O14936	Filtered	34735.7	Filtered
_DDHNWWQGK_.2	DDHNWWQGK	O14936	Filtered	10354.9	Filtered
_YC[Carbamidomethyl (C)]HDNNIIHR_.3	YCHDNNIIHR	O14936	Filtered	Filtered	3799.54
_VLMSLLPLAR_.2	VLMSLLPLAR	O14939	8524.62	10522.4	10156.3
_HVISYSLSPFEQR_.3	HVISYSLSPFEQR	O14949	397219	409405	416245
_HVISYSLSPFEQR_.2	HVISYSLSPFEQR	O14949	362776	403921	373133
_GREFGNLTR_.2	GREFGNLTR	O14949	32126.9	25574.7	Filtered
_NPAAYENDK_.2	NPAAYENDK	O14949	Filtered	Filtered	76563.1
_RKNPAAYENDK_.3	RKNPAAYENDK	O14949	28242.4	Filtered	Filtered
_GNFNYIEFTR_.2	GNFNYIEFTR	O14950;P19105	1.12657e+06	1110013	1.15301e+06
_ELLTTMGDR_.2	ELLTTMGDR	O14950;P19105	600977	617695	629656
_EAFNMIDQNR_.2	EAFNMIDQNR	O14950;P19105	490591	504070	482186
_LNGTDPEDVIR_.2	LNGTDPEDVIR	O14950;P19105	181002	169780	167935
_ATSNVFAMFDQSQIQEFK_.2	ATSNVFAMFDQSQIQEFK	O14950;P19105	71309.4	88829.2	83982.4
_ATSNVFAMFDQSQIQEFK_.3	ATSNVFAMFDQSQIQEFK	O14950;P19105	21003.6	23685.9	20776.5
_DGFIDKEDLHDMLASLGK_.3	DGFIDKEDLHDMLASLGK	O14950;P19105	158138	157810	196139
_DGFIDKEDLHDMLASLGK_.2	DGFIDKEDLHDMLASLGK	O14950;P19105	37935.1	46796.5	Filtered
_FTDEEVDELYR_.2	FTDEEVDELYR	O14950;P19105	1.00038e+06	1.17786e+06	1.19901e+06
_LILDWVPYINGK_.2	LILDWVPYINGK	O14957	45003.6	47310.7	45169.2
_VQFGVMTR_.2	VQFGVMTR	O14964	354401	450768	350446
_VC[Carbamidomethyl (C)]EPC[Carbamidomethyl (C)]YEQLNR_.2	VCEPCYEQLNR	O14964	116076	110115	118794
_ESDAMFAAER_.2	ESDAMFAAER	O14964	104396	97056	99311
_AC[Carbamidomethyl (C)]GQIFC[Carbamidomethyl (C)]GK_.2	ACGQIFCGK	O14964	39114.5	43735.9	44212.1
_NC[Carbamidomethyl (C)]GQTVHDEVANK_.3	NCGQTVHDEVANK	O14964	25743.8	22832.5	23293.5
_NC[Carbamidomethyl (C)]GQTVHDEVANK_.2	NCGQTVHDEVANK	O14964	16000.2	17318.3	16567.1
_VVQDTYQIMK_.2	VVQDTYQIMK	O14964	35579.4	34364	37945.8
_VEGHVFPEFK_.3	VEGHVFPEFK	O14964	57253.6	54824.7	50755.5
_VEGHVFPEFK_.2	VEGHVFPEFK	O14964	Filtered	34551.3	42411.6
_ALQNAVTTFVNR_.2	ALQNAVTTFVNR	O14964	371181	373185	382169
_ALQNAVTTFVNR_.3	ALQNAVTTFVNR	O14964	5966.54	Filtered	Filtered
_LYYEGLQDK_.2	LYYEGLQDK	O14964	286978	Filtered	278216
_APDWVDAEEC[Carbamidomethyl (C)]HR_.3	APDWVDAEECHR	O14964	112266	112955	112948
_APDWVDAEEC[Carbamidomethyl (C)]HR_.2	APDWVDAEECHR	O14964	Filtered	36592.6	Filtered
_KQEYLEVQR_.2	KQEYLEVQR	O14964	46797.3	43413.2	51727.3
_STYTSYPK_.2	STYTSYPK	O14964	Filtered	116422	Filtered
_VEFTFPDFVTEGAR_.2	VEFTFPDFVTEGAR	O14965	346692	355008	353429
_DIKPENLLLGSAGELK_.3	DIKPENLLLGSAGELK	O14965	124716	127527	120589
_TATYITELANALSYC[Carbamidomethyl (C)]HSK_.3	TATYITELANALSYCHSK	O14965	83859.1	86329.6	83526.3
_SKQPLPSAPENNPEEELASK_.3	SKQPLPSAPENNPEEELASK	O14965	42765.5	44428.7	48966.8
_IADFGWSVHAPSSR_.2	IADFGWSVHAPSSR	O14965	31168.8	30711.3	29358.1
_IADFGWSVHAPSSR_.3	IADFGWSVHAPSSR	O14965	213736	208572	Filtered
_VLVVGDAAVGK_.2	VLVVGDAAVGK	O14966	168436	Filtered	148440
_TEIPFEFPLHLK_.3	TEIPFEFPLHLK	O14972	19884.4	20724.7	24678.6
_GLSVPIYMVFPR_.2	GLSVPIYMVFPR	O14972	Filtered	43940.5	40437.3
_VETC[Carbamidomethyl (C)]GC[Carbamidomethyl (C)]AEGYAR_.2	VETCGCAEGYAR	O14972	Filtered	16911.4	Filtered
_TC[Carbamidomethyl (C)]EFIVHSAPQK_.2	TCEFIVHSAPQK	O14972	Filtered	Filtered	10569.7
_LAYVAPTIPR_.2	LAYVAPTIPR	O14974	700851	702583	713073
_WIGSETDLEPPVVK_.2	WIGSETDLEPPVVK	O14974	335078	269185	259010
_ETLIIEPEK_.2	ETLIIEPEK	O14974	183146	194196	181992
_SLLSSTSTTTK_.2	SLLSSTSTTTK	O14974	126519	142610	134980
_LYEQILAENEK_.2	LYEQILAENEK	O14974	126389	129950	126279
_SGSYSYLEER_.2	SGSYSYLEER	O14974	122812	133436	117987
_GYTEVLK_.2	GYTEVLK	O14974	119682	124099	126166
_YETSSTSAGDRYDSLLGR_.3	YETSSTSAGDRYDSLLGR	O14974	116001	115521	114664
_LWAEDSTEK_.2	LWAEDSTEK	O14974	73362	78436.3	84940.5
_STQGVTLTDLQEAEK_.2	STQGVTLTDLQEAEK	O14974	68523	65946.5	64028.6
_TYDETYQR_.2	TYDETYQR	O14974	60627.4	69311.6	54644.5
_TGSYGALAEITASK_.2	TGSYGALAEITASK	O14974	47459.9	45661	47437.6
_LASTSDIEEK_.2	LASTSDIEEK	O14974	29571.2	35074.9	40646.3
_YETSSTSAGDR_.2	YETSSTSAGDR	O14974	30850.3	28443.5	25902.2
_ETQTDSISR_.2	ETQTDSISR	O14974	Filtered	95135.5	86479.9
_RISEMEEELK_.2	RISEMEEELK	O14974	Filtered	20304.3	9769.1
_SGGTALHVAAAK_.2	SGGTALHVAAAK	O14974	91770.9	100939	110055
_NKETLIIEPEK_.2	NKETLIIEPEK	O14974	57763.5	60248.1	69458.6
_ITTGSSSAGTQSSTSNR_.2	ITTGSSSAGTQSSTSNR	O14974	31236.4	34307.8	37617.6
_NSSVNEGSTYHK_.2	NSSVNEGSTYHK	O14974	21135.3	23688.9	20285.8
_RLASTSDIEEK_.2	RLASTSDIEEK	O14974	16059.1	18518.6	17381
_LEKDDSTDFKK_.3	LEKDDSTDFKK	O14974	13576.9	13218.3	16915
_DYDGWTPLHAAAHWGK_.3	DYDGWTPLHAAAHWGK	O14974	Filtered	Filtered	251795
_SYLTPVRDEESESQRK_.3	SYLTPVRDEESESQRK	O14974	Filtered	34094.4	38050.3
_VGQTAFDVADEDILGYLEELQK_.2	VGQTAFDVADEDILGYLEELQK	O14974	Filtered	Filtered	15017.2
_VGQTAFDVADEDILGYLEELQK_.3	VGQTAFDVADEDILGYLEELQK	O14974	10096.8	Filtered	Filtered
_SPLIESTANMDNNQSQK_.2	SPLIESTANMDNNQSQK	O14974	Filtered	6761.16	Filtered
_DALYFLDDTAK_.2	DALYFLDDTAK	O14975	937621	978582	943826
_GEVGLLVC[Carbamidomethyl (C)]K_.2	GEVGLLVCK	O14975	661616	700955	676843
_VLLVSPELQAAVEEILPSLK_.3	VLLVSPELQAAVEEILPSLK	O14975	366357	387594	344401
_TSNTDGIDSFLDKVDEVSTEPIPESWR_.3	TSNTDGIDSFLDKVDEVSTEPIPESWR	O14975	284343	401244	410401
_ITQLTPFNGYAGAK_.2	ITQLTPFNGYAGAK	O14975	249969	279629	276847
_IWYGTGLTFVSGLK_.2	IWYGTGLTFVSGLK	O14975	144009	120607	118015
_YNVTVIQYIGELLR_.2	YNVTVIQYIGELLR	O14975	121426	133735	121920
_VDEVSTEPIPESWR_.2	VDEVSTEPIPESWR	O14975	92618.5	85466.5	85758.1
_SLLHC[Carbamidomethyl (C)]FQC[Carbamidomethyl (C)]C[Carbamidomethyl (C)]GAK_.3	SLLHCFQCCGAK	O14975	83806	78460.8	79276.7
_VLLVSPELQAAVEEILPSLKK_.3	VLLVSPELQAAVEEILPSLKK	O14975	41318.5	10018.9	50193.3
_IQDTIEITGTFK_.2	IQDTIEITGTFK	O14975	Filtered	242408	390879
_MTLVEEGFNPAVIK_.2	MTLVEEGFNPAVIK	O14975	240361	Filtered	240471
_SEVTFSTPALYIYTSGTTGLPK_.2	SEVTFSTPALYIYTSGTTGLPK	O14975	101218	86573.7	101281
_SEVTFSTPALYIYTSGTTGLPK_.3	SEVTFSTPALYIYTSGTTGLPK	O14975	Filtered	60080.2	Filtered
_ALVEEEITR_.2	ALVEEEITR	O14976	264700	260444	240094
_IAVMSFPAEGVESALK_.2	IAVMSFPAEGVESALK	O14976	41547	48896.5	52005.3
_GDLDISYITSR_.2	GDLDISYITSR	O14976	26853.9	24577.1	27695.3
_VASTSQEYDK_.2	VASTSQEYDK	O14976	6185.01	6860.25	6753.72
_ALLSTLHTVLWDGESR_.3	ALLSTLHTVLWDGESR	O14976	30823.6	32438.9	30842
_ALLSTLHTVLWDGESR_.2	ALLSTLHTVLWDGESR	O14976	57757.6	Filtered	Filtered
_VIQSVANYAK_.2	VIQSVANYAK	O14976	Filtered	67514.4	75827.8
_AMLQVNPEER_.2	AMLQVNPEER	O14976	54003	47971.5	Filtered
_VENLLLSNQGTIK_.2	VENLLLSNQGTIK	O14976	14052	14957.9	Filtered
_LC[Carbamidomethyl (C)]DFGSATTISHYPDYSWSAQR_.3	LCDFGSATTISHYPDYSWSAQR	O14976	Filtered	Filtered	31898.9
_LLDWIEGK_.2	LLDWIEGK	O14976	Filtered	Filtered	20651.1
_FGEVVDC[Carbamidomethyl (C)]TIK_.2	FGEVVDCTIK	O14979	7708616	9103313	9102957
_GFGFVLFK_.2	GFGFVLFK	O14979	7.0079e+06	7.41265e+06	7.22123e+06
_DLTEYLSR_.2	DLTEYLSR	O14979	3.77227e+06	3643305	3.76913e+06
_GFC[Carbamidomethyl (C)]FITYTDEEPVKK_.3	GFCFITYTDEEPVKK	O14979	709141	731971	739476
_GFC[Carbamidomethyl (C)]FITYTDEEPVKK_.2	GFCFITYTDEEPVKK	O14979	303502	278072	324368
_RGFC[Carbamidomethyl (C)]FITYTDEEPVKK_.3	RGFCFITYTDEEPVKK	O14979	1.02672e+06	1.01066e+06	1.01587e+06
_MFIGGLSWDTSK_.2	MFIGGLSWDTSK	O14979	885942	804382	859731
_YHQIGSGK_.2	YHQIGSGK	O14979	642053	722219	663722
_MFIGGLSWDTSKK_.3	MFIGGLSWDTSKK	O14979	184908	193596	188623
_MFIGGLSWDTSKK_.2	MFIGGLSWDTSKK	O14979	107347	109944	109170
_GFC[Carbamidomethyl (C)]FITYTDEEPVK_.2	GFCFITYTDEEPVK	O14979	96664.6	97339.2	94213.1
_SRGFGFVLFK_.3	SRGFGFVLFK	O14979	39089.5	39055.4	39762.7
_DAASVDKVLELK_.2	DAASVDKVLELK	O14979	28551.2	30273.7	27928.4
_RGFC[Carbamidomethyl (C)]FITYTDEEPVK_.3	RGFCFITYTDEEPVK	O14979	33120.8	36557.9	31596.6
_RGFC[Carbamidomethyl (C)]FITYTDEEPVK_.2	RGFCFITYTDEEPVK	O14979	22853.8	Filtered	17081.1
_NQQDDGKMFIGGLSWDTSKK_.3	NQQDDGKMFIGGLSWDTSKK	O14979	118773	123338	Filtered
_VFVGGLSPDTSEEQIK_.2	VFVGGLSPDTSEEQIK	O14979	655525	668977	664012
_FGEVVDC[Carbamidomethyl (C)]TIKTDPVTGR_.3	FGEVVDCTIKTDPVTGR	O14979	33247.2	35188.5	37056.6
_EYFGAFGEIENIELPMDTK_.2	EYFGAFGEIENIELPMDTK	O14979	Filtered	64296.7	71537.2
_LSHVPPPLFPSAPATLASR_.3	LSHVPPPLFPSAPATLASR	O14979	Filtered	Filtered	44578.6
_LISGWVSR_.2	LISGWVSR	O14980	1286097	1.30854e+06	1251330
_AVGHPFVIQLGR_.3	AVGHPFVIQLGR	O14980	602818	596791	582773
_AVGHPFVIQLGR_.2	AVGHPFVIQLGR	O14980	281328	290010	264348
_IYLDMLNVYK_.2	IYLDMLNVYK	O14980	732828	738753	704340
_FLVTVIK_.2	FLVTVIK	O14980	659079	645140	676386
_LISTLIYK_.2	LISTLIYK	O14980	659971	641724	618222
_DFLVQIK_.2	DFLVQIK	O14980	595487	610540	596457
_EPEVLSTMAIIVNK_.2	EPEVLSTMAIIVNK	O14980	585908	585185	600894
_ETLVYLTHLDYVDTER_.3	ETLVYLTHLDYVDTER	O14980	382910	409442	405336
_ETLVYLTHLDYVDTER_.2	ETLVYLTHLDYVDTER	O14980	191429	163036	205661
_SAFPHLQDAQVK_.3	SAFPHLQDAQVK	O14980	316545	310724	276944
_SAFPHLQDAQVK_.2	SAFPHLQDAQVK	O14980	218542	227247	206319
_DTDSINLYK_.2	DTDSINLYK	O14980	519924	516116	506279
_FLNVPMFR_.2	FLNVPMFR	O14980	469263	490937	474122
_LDINLLDNVVNC[Carbamidomethyl (C)]LYHGEGAQQR_.3	LDINLLDNVVNCLYHGEGAQQR	O14980	440598	278204	356694
_LVLDSIIWAFK_.2	LVLDSIIWAFK	O14980	345868	373324	331129
_MAQEVLTHLK_.3	MAQEVLTHLK	O14980	197469	221309	218498
_MAQEVLTHLK_.2	MAQEVLTHLK	O14980	136154	127080	129748
_AIIASNIMYIVGQYPR_.3	AIIASNIMYIVGQYPR	O14980	174193	171505	170106
_AIIASNIMYIVGQYPR_.2	AIIASNIMYIVGQYPR	O14980	140306	141124	148755
_DLLGLC[Carbamidomethyl (C)]EQK_.2	DLLGLCEQK	O14980	296841	305193	300989
_LLSEEVFDFSSGQITQVK_.3	LLSEEVFDFSSGQITQVK	O14980	125346	119692	115619
_LLSEEVFDFSSGQITQVK_.2	LLSEEVFDFSSGQITQVK	O14980	115994	111967	130305
_LNMILVQILK_.2	LNMILVQILK	O14980	188872	177082	168734
_VDTILEFSQNMNTK_.2	VDTILEFSQNMNTK	O14980	128228	144777	147075
_VDTILEFSQNMNTK_.3	VDTILEFSQNMNTK	O14980	8041.7	4932.97	7010.55
_IC[Carbamidomethyl (C)]LEYWNHLAAELYR_.3	ICLEYWNHLAAELYR	O14980	127419	152216	131213
_EFAGEDTSDLFLEER_.2	EFAGEDTSDLFLEER	O14980	188326	84907.1	103087
_FLNWIPLGYIFETK_.2	FLNWIPLGYIFETK	O14980	113096	125133	121837
_FLNWIPLGYIFETK_.3	FLNWIPLGYIFETK	O14980	3144.53	2883	2744.91
_LHNQVNGTEWSWK_.3	LHNQVNGTEWSWK	O14980	70165.9	70733	72876.6
_LHNQVNGTEWSWK_.2	LHNQVNGTEWSWK	O14980	34628.4	43220.2	35597.5
_TSSDPTC[Carbamidomethyl (C)]VEK_.2	TSSDPTCVEK	O14980	75839.1	79585.5	68151.8
_EHDQLIEK_.2	EHDQLIEK	O14980	72895.7	61819.2	65888.6
_YMLLPNQVWDSIIQQATK_.2	YMLLPNQVWDSIIQQATK	O14980	17404	15394.9	16598
_YMLLPNQVWDSIIQQATK_.3	YMLLPNQVWDSIIQQATK	O14980	9841.45	8918.41	7723.99
_ISTSLNPGNPVNNQIFLQEYVANLLK_.3	ISTSLNPGNPVNNQIFLQEYVANLLK	O14980	20669.7	12735.6	17036
_LFVTGLFSLNQDIPAFK_.2	LFVTGLFSLNQDIPAFK	O14980	269652	280393	285423
_LFVTGLFSLNQDIPAFK_.3	LFVTGLFSLNQDIPAFK	O14980	2834.66	2972.43	Filtered
_NVDILKDPETVK_.2	NVDILKDPETVK	O14980	312859	307229	318542
_NVDILKDPETVK_.3	NVDILKDPETVK	O14980	Filtered	Filtered	668664
_DFEEYPEHR_.2	DFEEYPEHR	O14980	233820	255505	238396
_DFEEYPEHR_.3	DFEEYPEHR	O14980	95421.2	Filtered	Filtered
_ESPFSTSASPLLSGSQHFDVPPR_.3	ESPFSTSASPLLSGSQHFDVPPR	O14980	Filtered	87840.8	71547.7
_YYGLQILENVIK_.2	YYGLQILENVIK	O14980	854975	1.03334e+06	1.10585e+06
_HWPTFISDIVGASR_.3	HWPTFISDIVGASR	O14980	244769	249726	262393
_MAKPEEVLVVENDQGEVVR_.3	MAKPEEVLVVENDQGEVVR	O14980	176861	170949	165685
_TSESLC[Carbamidomethyl (C)]QNNMVILK_.2	TSESLCQNNMVILK	O14980	136509	135051	127593
_PAIMTMLADHAAR_.3	PAIMTMLADHAAR	O14980	58157.5	57133.9	58790.1
_QLYLPMLFK_.2	QLYLPMLFK	O14980	Filtered	Filtered	12625
_NVPAAREPEVLSTMAIIVNK_.3	NVPAAREPEVLSTMAIIVNK	O14980	Filtered	108841	Filtered
_EHLRDFLVQIK_.3	EHLRDFLVQIK	O14980	85079.9	Filtered	Filtered
_IAAGQAVEAIVK_.2	IAAGQAVEAIVK	O14981	108993	100858	93134.7
_VLPWLGAIDDSVK_.2	VLPWLGAIDDSVK	O14981	99412	106662	96785
_AVTLAVQPR_.2	AVTLAVQPR	O14981	79222.2	78411.3	82660.9
_LFILLDTGTTPVTR_.2	LFILLDTGTTPVTR	O14981	70891.2	69966.5	69898.2
_LLQQC[Carbamidomethyl (C)]TTR_.2	LLQQCTTR	O14981	65596.2	72696	63426.4
_LLDILSEHLYYDEIAVPFTR_.3	LLDILSEHLYYDEIAVPFTR	O14981	55158.2	70072	58637.5
_GAEFALTTIVK_.2	GAEFALTTIVK	O14981	52234.7	55297.7	52555.7
_AVAAASLVPVVESLVYLQTQK_.3	AVAAASLVPVVESLVYLQTQK	O14981	23297.3	19931.8	22733.7
_FGDFVSDEVVAPVR_.2	FGDFVSDEVVAPVR	O14981	103131	103307	Filtered
_LPHLWDAMVGPLR_.3	LPHLWDAMVGPLR	O14981	48358.5	47018.2	46736.9
_ATGHVFQALQYLR_.3	ATGHVFQALQYLR	O14981	37715.5	Filtered	81437.4
_LAEC[Carbamidomethyl (C)]MPLPSLVVC[Carbamidomethyl (C)]PPTLTGHWVDEVGK_.3	LAECMPLPSLVVCPPTLTGHWVDEVGK	O14981	Filtered	Filtered	58161
_AQIADLPAGSSGNILVELDEAQKPYLVQR_.3	AQIADLPAGSSGNILVELDEAQKPYLVQR	O14981	Filtered	Filtered	35103.5
_LHPHELNNLLSK_.2	LHPHELNNLLSK	O14981	13520.3	Filtered	Filtered
_PAFLEFLK_.2	PAFLEFLK	O15013	52644.6	58175.7	56524.8
_FIVLATALHEK_.3	FIVLATALHEK	O15013	26035.6	Filtered	24633.7
_SDLSSSSGSLSLSHGSSSLEHR_.3	SDLSSSSGSLSLSHGSSSLEHR	O15013	Filtered	19914.3	18801.6
_SGRPTFFTAVFNTFTPAIK_.3	SGRPTFFTAVFNTFTPAIK	O15013	21156.5	Filtered	Filtered
_ASSALVVC[Carbamidomethyl (C)]GGQGHR_.3	ASSALVVCGGQGHR	O15013	Filtered	16306.3	Filtered
_AAELQAQWER_.2	AAELQAQWER	O15020	154042	153576	129647
_LEALAEER_.2	LEALAEER	O15020	123010	118107	120437
_LEALGTGWEELGR_.2	LEALGTGWEELGR	O15020	74983.2	89360.1	69674.9
_LVSSPELGHDEFSTQALAR_.3	LVSSPELGHDEFSTQALAR	O15020	47190.7	47896.2	52357.1
_SAVAWEER_.2	SAVAWEER	O15020	44032.9	46801.8	42356.9
_AASAGVPYHGEVPVSLAR_.3	AASAGVPYHGEVPVSLAR	O15020	41488.1	42201.9	44451.9
_LLEVLSGEILPKPTK_.3	LLEVLSGEILPKPTK	O15020	35247.4	41551.6	37734.2
_SLDDFQAWLGR_.2	SLDDFQAWLGR	O15020	37658.6	36479.8	35663.4
_HYEELQAR_.2	HYEELQAR	O15020	25755.4	26621.9	29141.1
_ALAQEDQGAGEVER_.2	ALAQEDQGAGEVER	O15020	21739.7	20710.4	22044.1
_LVSQDNFGLELAAVEAAVR_.3	LVSQDNFGLELAAVEAAVR	O15020	208197	Filtered	156737
_VGDLYSDLR_.2	VGDLYSDLR	O15020	123420	122616	Filtered
_DLNAAEALQR_.2	DLNAAEALQR	O15020	Filtered	69456.2	79093
_SAELGC[Carbamidomethyl (C)]TVDEVESLIK_.2	SAELGCTVDEVESLIK	O15020	Filtered	48497.1	60429.8
_DVEDEILWVTER_.2	DVEDEILWVTER	O15020	49311.7	50524.2	Filtered
_EIQGHEPR_.2	EIQGHEPR	O15020	40596.2	Filtered	42237.3
_LAQAHGFQGFLR_.3	LAQAHGFQGFLR	O15020	22864.3	22254.2	21134.4
_SHYAAEEISEK_.2	SHYAAEEISEK	O15020	21936.2	23078.7	19180.2
_EANALAAGHPAQAVAINAR_.3	EANALAAGHPAQAVAINAR	O15020	8866.45	8004.03	8667.52
_AYAGDKAEEIGR_.3	AYAGDKAEEIGR	O15020	Filtered	Filtered	647350
_VQAVDAVAAELAAER_.2	VQAVDAVAAELAAER	O15020	Filtered	Filtered	92190.2
_SHRPTLDALR_.3	SHRPTLDALR	O15020	63761.5	Filtered	Filtered
_TAGYPNVNVHNFTTSWR_.3	TAGYPNVNVHNFTTSWR	O15020	Filtered	Filtered	54685.6
_LEQSYEALC[Carbamidomethyl (C)]ELAAAR_.2	LEQSYEALCELAAAR	O15020	Filtered	42426.9	Filtered
_ELDDLEQWIQER_.2	ELDDLEQWIQER	O15020	Filtered	Filtered	29605.9
_SWQNVYC[Carbamidomethyl (C)]VLR_.2	SWQNVYCVLR	O15020	27766.5	Filtered	Filtered
_DQADPQC[Carbamidomethyl (C)]LFLR_.2	DQADPQCLFLR	O15020	24466	Filtered	Filtered
_DGLAFNAIVHK_.3	DGLAFNAIVHK	O15020	Filtered	Filtered	14401.6
_YGPLPGPAVPR_.2	YGPLPGPAVPR	O15027	564648	572477	583556
_FGPGGQLIK_.2	FGPGGQLIK	O15027	209283	205529	207630
_SHLVGVKPFEADR_.3	SHLVGVKPFEADR	O15027	154804	149855	166075
_SHLVGVKPFEADR_.2	SHLVGVKPFEADR	O15027	45144.2	43201.5	60167.7
_FANLTPSR_.2	FANLTPSR	O15027	193301	162875	200104
_GLANPEPAPEPK_.2	GLANPEPAPEPK	O15027	176702	176220	160968
_IVNHWASPELR_.3	IVNHWASPELR	O15027	125000	140466	118803
_HLLQEAR_.2	HLLQEAR	O15027	122105	131688	128599
_DAQGQPGLER_.2	DAQGQPGLER	O15027	123853	116991	112751
_NPSSAAPVQSR_.2	NPSSAAPVQSR	O15027	115314	122163	110138
_GGIGASENLENPPK_.2	GGIGASENLENPPK	O15027	93441.2	83808.9	82289.4
_PQELVGTFIQQEVGKPEDEASGSFFK_.3	PQELVGTFIQQEVGKPEDEASGSFFK	O15027	72054.4	78478.9	94136.1
_VDVINFAQNK_.2	VDVINFAQNK	O15027	69196	74291	84275.5
_NEHRPASALVNPLAR_.3	NEHRPASALVNPLAR	O15027	71791.1	79371.3	73694.4
_TMATMGDTLASR_.2	TMATMGDTLASR	O15027	72924.2	78799.4	68611.9
_EHSAFGDRPEK_.3	EHSAFGDRPEK	O15027	29202.5	21832.4	20782.1
_MPAASTC[Carbamidomethyl (C)]C[Carbamidomethyl (C)]GDEK_.2	MPAASTCCGDEK	O15027	15968.8	18585.8	18100.8
_YVDVLNPSGTQR_.2	YVDVLNPSGTQR	O15027	324826	Filtered	314428
_TVPDSEAPPGWDR_.2	TVPDSEAPPGWDR	O15027	204271	Filtered	198840
_LFDPQLK_.2	LFDPQLK	O15027	58489.8	Filtered	52256.7
_YWC[Carbamidomethyl (C)]DAEYDAYRR_.3	YWCDAEYDAYRR	O15027	53461.6	50083.2	Filtered
_NQWVNLNEPEEEK_.2	NQWVNLNEPEEEK	O15027	34102.3	Filtered	35801.2
_SILTQPHLYSPVLISQLVQMASQLR_.3	SILTQPHLYSPVLISQLVQMASQLR	O15027	6650.8	Filtered	5869.1
_YRPYDGAASAYAQNYR_.3	YRPYDGAASAYAQNYR	O15027	68021.9	75441.4	69831.3
_DDTHKVDVINFAQNK_.3	DDTHKVDVINFAQNK	O15027	38878.1	44127.6	40921.3
_LVLIGSNHSLPFLK_.3	LVLIGSNHSLPFLK	O15027	21368.1	22499.1	26115.6
_LLPSAPQTLPDGPLASPAR_.2	LLPSAPQTLPDGPLASPAR	O15027	121656	149097	Filtered
_AGSALPGFANSPAGSTSVVLVPPAHGTLVPDGNK_.3	AGSALPGFANSPAGSTSVVLVPPAHGTLVPDGNK	O15027	Filtered	113351	Filtered
_ADSGPTQPPLSLSPAPETK_.2	ADSGPTQPPLSLSPAPETK	O15027	Filtered	Filtered	93299.3
_NGLWGHALLLASK_.3	NGLWGHALLLASK	O15027	6582.31	5769.93	Filtered
_TVQAAPPALPGPPGAPVNMYSR_.2	TVQAAPPALPGPPGAPVNMYSR	O15027	36810.4	Filtered	Filtered
_FANSLPINDPLQTVYQLMSGR_.3	FANSLPINDPLQTVYQLMSGR	O15027	3240.02	Filtered	Filtered
_IQPETGPLGGGIR_.2	IQPETGPLGGGIR	O15031	238531	216507	249113
_IIDQVYR_.2	IIDQVYR	O15031	295300	185285	188353
_EAFEAYTDHATYK_.3	EAFEAYTDHATYK	O15031	152522	173736	171227
_EAFEAYTDHATYK_.2	EAFEAYTDHATYK	O15031	37468.1	37199.6	39545.6
_VLYAVFSR_.2	VLYAVFSR	O15031	143508	143915	139759
_HALLEEENR_.2	HALLEEENR	O15031	108359	145325	132514
_AITEIYLTR_.2	AITEIYLTR	O15031	126016	124127	120287
_LQQIAAALENK_.2	LQQIAAALENK	O15031	82494.5	92254.9	85794.3
_DGATLILSK_.2	DGATLILSK	O15031	86255.3	84156.7	77708.5
_WTC[Carbamidomethyl (C)]QWDLR_.2	WTCQWDLR	O15031	60978.7	59226	53816.7
_AEEASHWLWSR_.2	AEEASHWLWSR	O15031	51831.4	56080	55956.4
_EASPNPEDGIVR_.2	EASPNPEDGIVR	O15031	44546.2	48670.3	46787.9
_SFLINFIHTLENQR_.3	SFLINFIHTLENQR	O15031	19682.3	15791.2	10948.2
_DTTHNLPEFIVK_.3	DTTHNLPEFIVK	O15031	18770.3	17860.1	16132.7
_DTTHNLPEFIVK_.2	DTTHNLPEFIVK	O15031	Filtered	Filtered	10096.7
_VYLTPDGTSSEYDSILVEINKR_.3	VYLTPDGTSSEYDSILVEINKR	O15031	Filtered	29115.5	30277.3
_FGAQLQC[Carbamidomethyl (C)]VTGPQATR_.2	FGAQLQCVTGPQATR	O15031	58158.5	54209.9	59295.3
_LPVQEC[Carbamidomethyl (C)]LSYPTC[Carbamidomethyl (C)]TQC[Carbamidomethyl (C)]R_.2	LPVQECLSYPTCTQCR	O15031	21082.2	18538.1	21662.4
_DIFYKPFHGDIQC[Carbamidomethyl (C)]GGHAPGSSK_.3	DIFYKPFHGDIQCGGHAPGSSK	O15031	13325.4	18984	Filtered
_DIFYKPFHGDIQC[Carbamidomethyl (C)]GGHAPGSSK_.2	DIFYKPFHGDIQCGGHAPGSSK	O15031	13014.3	Filtered	Filtered
_VLNC[Carbamidomethyl (C)]DTISQVK_.2	VLNCDTISQVK	O15031	231385	Filtered	Filtered
_VWHLVRPTDEVDEGK_.3	VWHLVRPTDEVDEGK	O15031	Filtered	Filtered	78517.8
_LFYEDGSGEK_.2	LFYEDGSGEK	O15031	Filtered	70375.8	Filtered
_HNIQDEDTIHIWK_.3	HNIQDEDTIHIWK	O15031	21482.3	Filtered	17684.1
_SSGGPGAGLC[Carbamidomethyl (C)]LFPLDK_.2	SSGGPGAGLCLFPLDK	O15031	Filtered	180516	Filtered
_RPVVEQALYQFSNLLNSK_.3	RPVVEQALYQFSNLLNSK	O15031	Filtered	71235.4	Filtered
_LYSILQGDSPTK_.2	LYSILQGDSPTK	O15042	877564	942869	901139
_FLFENQTPAHVYYR_.2	FLFENQTPAHVYYR	O15042	536978	632077	382249
_FLFENQTPAHVYYR_.3	FLFENQTPAHVYYR	O15042	303836	310613	298141
_LYLVSDVLYNSSAK_.2	LYLVSDVLYNSSAK	O15042	198482	202299	220780
_VANASYYR_.2	VANASYYR	O15042	174424	182268	172686
_MIEFVVR_.2	MIEFVVR	O15042	146781	147088	146299
_NC[Carbamidomethyl (C)]GFVAFMNR_.2	NCGFVAFMNR	O15042	124301	129581	121991
_KPGQSFQEQVEHYR_.3	KPGQSFQEQVEHYR	O15042	114858	104784	127676
_LQNIFLGLVNIIEEK_.2	LQNIFLGLVNIIEEK	O15042	77295.6	83559.4	90750.5
_LQNIFLGLVNIIEEK_.3	LQNIFLGLVNIIEEK	O15042	19083.3	19835.3	19856.9
_NPPNQSSNERPPSLLVIETK_.3	NPPNQSSNERPPSLLVIETK	O15042	90650.3	85125.7	83023.2
_SNLELFKEELK_.2	SNLELFKEELK	O15042	66934.2	64790.8	63551.5
_GGVVNAAKEEHETDEK_.3	GGVVNAAKEEHETDEK	O15042	50721.6	42298.7	43254.3
_MIMSFEMK_.2	MIMSFEMK	O15042	34493	40935.5	36684.9
_AWEDWAIYPEPFLIK_.2	AWEDWAIYPEPFLIK	O15042	31509.9	28614.5	33550.6
_AWEDWAIYPEPFLIK_.3	AWEDWAIYPEPFLIK	O15042	5002.31	5010.1	5013.3
_TIQGHLQSENFK_.3	TIQGHLQSENFK	O15042	56658.6	55965.6	61924
_TIQGHLQSENFK_.2	TIQGHLQSENFK	O15042	58292.4	Filtered	85527
_TLSQAIVK_.2	TLSQAIVK	O15042	Filtered	224702	202661
_FQDELESGK_.2	FQDELESGK	O15042	142265	Filtered	110473
_LC[Carbamidomethyl (C)]QIFSDLNATYR_.2	LCQIFSDLNATYR	O15042	243663	225787	247108
_EINNPMFR_.2	EINNPMFR	O15042	316768	Filtered	Filtered
_FEPPQSDSDGQR_.2	FEPPQSDSDGQR	O15042	Filtered	Filtered	106134
_ESLC[Carbamidomethyl (C)]DSPHQNLSRPLLENK_.3	ESLCDSPHQNLSRPLLENK	O15042	Filtered	20037.4	20440.7
_VAPSKWEAVDESELEAQAVTTSK_.3	VAPSKWEAVDESELEAQAVTTSK	O15042	Filtered	Filtered	20602
_LKEPGLLSLVDWAK_.3	LKEPGLLSLVDWAK	O15047	42857.3	45588.3	40922.3
_LIVDPALDPALR_.2	LIVDPALDPALR	O15047	31391.6	34335	34639.9
_FQGSGAATETAESR_.2	FQGSGAATETAESR	O15047	Filtered	38667	34290
_FKLDEFYIGQIPLK_.3	FKLDEFYIGQIPLK	O15047	Filtered	25423.3	28292.3
_VLAMLVQEMK_.2	VLAMLVQEMK	O15047	23786.4	Filtered	19238.1
_YSWQDEIVQGTR_.2	YSWQDEIVQGTR	O15061	257610	186587	200077
_TFSPTYGLLR_.2	TFSPTYGLLR	O15061	218004	206667	200003
_AALEALLGR_.2	AALEALLGR	O15061	140253	143255	139928
_AVSSQTNVR_.2	AVSSQTNVR	O15061	26664.5	22750.6	26645.2
_TFVLAGSADSPELGK_.2	TFVLAGSADSPELGK	O15061	31853.4	41932.7	Filtered
_ATLTLAMADWLR_.2	ATLTLAMADWLR	O15061	Filtered	30709.2	33246.5
_SGEFHAEPTVIEK_.2	SGEFHAEPTVIEK	O15061	9723.21	10729.8	11686.7
_TGLSLEVATYR_.2	TGLSLEVATYR	O15061	Filtered	Filtered	117417
_AELQELNAR_.2	AELQELNAR	O15061	60952.8	Filtered	Filtered
_LYDYVC[Carbamidomethyl (C)]R_.2	LYDYVCR	O15061	Filtered	52227.9	Filtered
_EVPVYIGEDSTIAR_.2	EVPVYIGEDSTIAR	O15061	48325	Filtered	Filtered
_EIIFQGPISAAGK_.2	EIIFQGPISAAGK	O15061	Filtered	36613.3	Filtered
_VAAGASESTR_.2	VAAGASESTR	O15061	28421	Filtered	Filtered
_LGPTETETSEHIAIR_.3	LGPTETETSEHIAIR	O15061	12117.5	Filtered	Filtered
_SYHYTDSLLQR_.2	SYHYTDSLLQR	O15061	43618	Filtered	Filtered
_ASTFLTDLFSTVFR_.2	ASTFLTDLFSTVFR	O15063	8158.82	Filtered	7552.1
_FGEPVLAGFAR_.2	FGEPVLAGFAR	O15067	1.84253e+06	1.79053e+06	1.74925e+06
_AFSITQGLLK_.2	AFSITQGLLK	O15067	930544	924465	958379
_ATGLGPVDR_.2	ATGLGPVDR	O15067	900208	897492	929571
_GWAAAVTFHPR_.2	GWAAAVTFHPR	O15067	435405	445764	453999
_GWAAAVTFHPR_.3	GWAAAVTFHPR	O15067	333310	341643	332958
_ESWLLPGSNDLLLEVGPR_.2	ESWLLPGSNDLLLEVGPR	O15067	448752	644677	710243
_ESWLLPGSNDLLLEVGPR_.3	ESWLLPGSNDLLLEVGPR	O15067	146535	129577	121687
_SLGLQLPDGQR_.2	SLGLQLPDGQR	O15067	586998	590314	592313
_ALWEETSFQLDR_.2	ALWEETSFQLDR	O15067	492389	470497	474454
_NPSTVEAFDLAQSNSEHSR_.3	NPSTVEAFDLAQSNSEHSR	O15067	355707	347116	356977
_NPSTVEAFDLAQSNSEHSR_.2	NPSTVEAFDLAQSNSEHSR	O15067	75893.5	67641.9	71267.4
_IVLVDDR_.2	IVLVDDR	O15067	420493	423282	405858
_GHLLYVALSPGQHR_.3	GHLLYVALSPGQHR	O15067	326119	336222	338530
_GHLLYVALSPGQHR_.2	GHLLYVALSPGQHR	O15067	63428.7	61845.5	66221.6
_LSFAHPPSAEVEAIALATLHDR_.3	LSFAHPPSAEVEAIALATLHDR	O15067	377921	403288	402546
_VGPGPALMLR_.2	VGPGPALMLR	O15067	355291	367746	373241
_HLAVMPHPER_.3	HLAVMPHPER	O15067	355922	327589	327685
_EAPEPGMEVVK_.2	EAPEPGMEVVK	O15067	300613	275743	292546
_FQQQQGLR_.2	FQQQQGLR	O15067	275837	263449	272209
_DFLTHVSAR_.2	DFLTHVSAR	O15067	232909	243092	246678
_LGGTALAQC[Carbamidomethyl (C)]FSQLGEHPPDLDLPENLVR_.3	LGGTALAQCFSQLGEHPPDLDLPENLVR	O15067	202901	225539	183757
_ELSDPAGAIIYTSR_.2	ELSDPAGAIIYTSR	O15067	188783	175719	193841
_FC[Carbamidomethyl (C)]DNSSAIQGK_.2	FCDNSSAIQGK	O15067	171637	158952	168110
_VSVNGAVVLEEPVGELR_.2	VSVNGAVVLEEPVGELR	O15067	125341	140629	131517
_GQLHVDGQK_.2	GQLHVDGQK	O15067	112720	114607	113670
_APGSLVISAYAVC[Carbamidomethyl (C)]PDITATVTPDLK_.3	APGSLVISAYAVCPDITATVTPDLK	O15067	112800	106504	113329
_LVHSLFESIMSTQESSNPNNVLK_.3	LVHSLFESIMSTQESSNPNNVLK	O15067	102178	111491	109755
_HVVFTAETHNFPTGVC[Carbamidomethyl (C)]PFSGATTGTGGR_.3	HVVFTAETHNFPTGVCPFSGATTGTGGR	O15067	97076.5	103825	98408.6
_KPPMLQPLALPPGLSVHQALER_.3	KPPMLQPLALPPGLSVHQALER	O15067	82861.9	98868.4	95774.3
_SPNRDFLTHVSAR_.3	SPNRDFLTHVSAR	O15067	32064.3	28022.7	31200.3
_LNFSTPTSTNIVSVC[Carbamidomethyl (C)]R_.2	LNFSTPTSTNIVSVCR	O15067	402948	379051	382570
_LNFSTPTSTNIVSVC[Carbamidomethyl (C)]R_.3	LNFSTPTSTNIVSVCR	O15067	878898	857919	Filtered
_ASVPREPGGPSPR_.3	ASVPREPGGPSPR	O15067	Filtered	20429.7	25364.4
_GVAFVGGFSYADVLGSAK_.2	GVAFVGGFSYADVLGSAK	O15067	128054	122343	127372
[truncated: 60,442 more rows]

## Sheet: PanPredicted_ProteinGroups
ProteinAccessions	Qvalue	Quantity Run 1	Quantity Run 2	Quantity Run 3
A0AV96	1.1657e-73	122334	120767	122393
A0AVT1	1.16378e-92	249025	250996	267282
A0FGR8	1.14088e-93	675912	688456	686820
A0JLT2	0.000334701	Filtered	37023.1	57276.5
A0MZ66	4.91133e-75	161756	168672	173945
A0PJW6	4.71704e-43	190831	188861	196194
A1A4S6	1.03631e-63	21966	20199.6	12203.5
A1L0T0	3.97949e-99	418442	412056	393045
A2A3N6	3.72369e-31	83128.9	80317.3	87960.8
A2RRD8;A6NN14;A6NP11;A8MT65;B4DXR9;O14628;O60765;O75346;P0CB33;P0CJ79;P0DPD5;P17035;P17039;P59923;Q03936;Q03938;Q08AN1;Q15928;Q15929;Q3MIS6;Q3SXZ3;Q5FWF6;Q5HY98;Q5JVG8;Q5VIY5;Q6ZN06;Q6ZN08;Q76KX8;Q7L2R6;Q86XN6;Q86XU0;Q86YE8;Q8IW36;Q8IYB9;Q8IYX0;Q8N859;Q8N9Z0;Q8NB42;Q8TB69;Q8WV37;Q96H40;Q96IR2;Q96JC4;Q96JL9;Q96LW1;Q96SE7;Q9HBT8;Q9NV72;Q9P2J8;Q9Y2Q1	8.55838e-08	54587.9	62878.2	52562.5
A2RRP1	2.21123e-100	43255.3	44184.7	43937.8
A2VDF0	1.32596e-09	3829.18	Filtered	4809.03
A3KMH1	7.53348e-25	127620	130769	130505
A3KN83	3.63471e-71	119214	114889	118567
A4D1E9	6.12401e-64	63272.6	65725.3	58672
A4D1P6	1.88715e-07	121897	31300.7	87328.4
A5A3E0	1.98097e-63	638419	629190	6.07968e+06
A5PLN9	1.48573e-17	16982.3	13355.5	12854.6
A5YKK6	2.57579e-101	397976	433927	412767
A6NCE7;Q9GZQ8	7.37664e-81	657741	669709	666316
A6NCW0;A8MUK1;C9J2P7;C9JJH3;C9JLJ4;C9JPN9;C9JVI0;D6R901;D6R9N7;D6RA61;D6RBQ6;D6RCP7;D6RJB6;Q0WX57;Q7RTZ2	1.35337e-09	288960	11874178	12753763
A6ND36	1.49197e-38	58273.6	66346.3	61319.8
A6NDG6	3.8606e-96	528549	522629	528954
A6NDU8	2.25168e-78	130438	151922	156260
A6NED2	8.52242e-77	90191.7	90057.3	100233
A6NFI3	1.31717e-17	18471	28431	23278.2
A6NHL2	1.0613e-49	396293	116533	83462.2
A6NHR9	3.97671e-90	475650	428516	433407
A6NIH7	2.51911e-32	78904.9	90375.8	79097.4
A6NIZ1	3.68725e-17	115357	80647.5	79307
A6NJ78	0.000366445	1211.57	11534.5	1533.32
A6NKT7	1.09953e-40	142132	139226	138727
A6ZKI3;Q9BWD3	1.098e-18	37142.9	38375.2	38109.2
A7E2V4	3.85219e-43	10944.7	13982.7	12590.4
A8CG34;Q96HA1	1.91845e-22	111362	77332.1	107234
A8MPP1;Q92771;Q96FC9	8.16007e-14	4697.47	5958.61	5977.01
A8MT69	8.76144e-48	6361.84	6077.79	5069.77
A8MWD9;P62308	2.61851e-97	2.53138e+06	2.53772e+06	2604267
A8MXV4	6.65113e-10	33434.9	24220.7	29661.2
A9QM74	2.00376e-96	998056	1.09143e+06	1.0647e+06
B0I1T2	1.85661e-91	334411	327668	325691
B5ME19;Q99613	1.18655e-102	1.40775e+06	1.36821e+06	1.45779e+06
B7ZAQ6;P0CG08	4.5916e-23	88232.7	85206.8	85250.7
C4AMC7;Q6VEQ5	4.65263e-48	135722	142012	135734
E9PAV3;Q13765	3.48852e-95	1.41011e+06	1.39971e+06	1320381
O00115	4.38073e-79	293279	305393	291291
O00116	4.55231e-76	235472	236657	225612
O00139	6.62038e-102	356145	363377	349933
O00148	6.67776e-99	8.15258e+06	8.14413e+06	8109388
O00151	9.57756e-85	146115	148905	151651
O00154	5.79379e-102	225859	219092	223817
O00159	4.18011e-93	367570	375326	364412
O00160	0.0052766	122864	234593	211745
O00161	1.15679e-60	112693	118785	117802
O00165	1.29825e-77	127621	124014	123370
O00170	1.79342e-82	332312	338215	346070
O00178	3.30325e-69	136823	142416	146471
O00186	4.24343e-100	235839	245148	246550
O00193	3.09863e-79	645859	421516	417828
O00194	2.80528e-85	39120	83423.2	44177.6
O00203	1.80528e-90	213664	216321	205918
O00217	1.39125e-100	470114	475822	453607
O00220	2.46312e-51	34756.8	35116.8	37296.8
O00231	3.41215e-88	1.73286e+06	1822446	1.79821e+06
O00232	2.828e-94	364485	367325	329356
O00233	9.2896e-74	315552	319954	299282
O00244	3.27305e-48	92542.5	90857.8	99241.3
O00255	4.25442e-28	48545.3	71472.7	62856.4
O00264	8.60499e-95	908042	861858	841506
O00267	4.5789e-68	194346	190686	191209
O00268	1.802e-50	32281.7	62983.5	47203.5
O00273	7.89209e-79	310586	325717	316840
O00291	1.35921e-10	75075.8	74312.1	73965.4
O00299	5.76999e-100	6.29789e+06	6328132	6303516
O00303	4.43547e-98	974856	1.03808e+06	1.00545e+06
O00308	1.25472e-19	25855.6	21850.1	42717.2
O00330	5.16422e-85	267816	262545	261787
O00399	0.0050543	114085	122277	122449
O00400	2.13523e-33	82607.1	84359.5	87094.9
O00401	1.49392e-26	142901	148831	148948
O00410	3.89023e-99	1158140	1159620	1.15819e+06
O00411	0.00196742	4661.5	5171.06	19082.7
O00418	1.28109e-47	243641	240128	242191
O00422	3.88706e-98	1359435	1350953	1.33341e+06
O00425	1.12168e-95	1.95787e+06	1.86511e+06	1.93446e+06
O00429	4.1415e-102	295565	289116	284630
O00442	3.42555e-104	743884	802898	841621
O00443	1.32249e-77	52263.5	52736.9	61071.1
O00458	3.41525e-48	15000.8	16354.4	15023.2
O00459	7.93625e-22	60374.8	46474.5	72730.6
O00461	1.92253e-46	79311.1	71398.9	59057.8
O00468	3.2779e-54	53430.5	55807.3	56915.7
O00469	7.57596e-99	268809	270062	267030
O00471	1.14992e-93	84234.9	77141.2	82860.4
O00479	5.34082e-84	148114	150568	149616
O00483	2.50725e-89	1444264	1.44846e+06	1.40638e+06
O00487	6.29968e-34	51538.2	46650.3	65029.1
O00488	0.00012795	259180	278575	251377
O00499	6.83669e-09	67977.7	77464.9	71135.3
O00505	1.14833e-83	381035	377148	390560
O00506	6.28409e-12	17911.4	Filtered	10143
O00534	6.42978e-64	148976	158092	148029
O00541	3.4034e-99	651860	656883	642646
O00560	3.82025e-75	65492.2	61771.5	56836.7
O00562	4.83527e-25	89040.8	96890.5	98285.6
O00566	6.68939e-65	86492.7	87933.8	86194.4
O00567	1.96908e-98	1.14694e+06	1.10704e+06	1.1297e+06
O00571	2.50324e-97	2.31652e+06	1.97556e+06	1.92696e+06
O00584	4.68436e-70	54236.8	51552.2	60455.9
O00592	2.66718e-80	902653	873741	918156
O00625	2.62254e-90	420428	409727	408518
O00629	2.97849e-79	244947	253440	267000
O00712	1.77012e-56	203750	237808	230502
O00716	2.46159e-75	6661.81	8362.9	7560.86
O00743	2.71239e-86	150673	104403	155963
O00748	4.63503e-22	43263.7	44966.5	82472.4
O00754	3.89042e-31	41910.2	63972.8	52807.8
O00762	1.18553e-73	216668	212497	205896
O00764	3.06033e-96	235315	224292	226333
O00767	7.26812e-90	653854	687419	699642
O14493;O15551;O95484;P56747	5.09607e-08	22873.6	19601.5	21979.6
O14497	1.40376e-76	38407.8	21661.2	20034.9
O14519	4.07293e-82	77085.7	79417.1	77099.3
O14521	1.48763e-50	185918	175659	177390
O14523	0.00616203	4170.02	4794.35	3840.13
O14524	5.98349e-22	71583.6	67805.3	75470.4
O14530	6.07345e-69	153805	157258	159262
O14545	2.55545e-48	57355.5	59121.2	60128.9
O14548	2.7499e-37	94747	93562.8	95405.5
O14561	2.91114e-91	268434	264563	348156
O14562	3.75743e-81	274099	273587	275168
O14578	8.28942e-19	57123.2	32610.2	56188.2
O14579	6.35401e-79	166083	165418	170070
O14617	1.51746e-81	188021	185363	172247
O14618	3.14168e-87	253289	260573	250879
O14639	4.9394e-61	148869	136176	148115
O14641	0.00467233	83879.7	90926.2	Filtered
O14646	5.46814e-59	930995	1.1667e+06	1.23121e+06
O14647	5.98803e-86	69252.7	69771.7	189229
O14653	0.00096775	427218	476910	456771
O14654	0.00244263	333333	239025	158725
O14656	8.51161e-45	68095	86356.2	86098
O14657	4.78217e-26	76846.2	78001.8	82433.8
O14662	1.01429e-104	66007.5	72389.6	69250.1
O14672	2.14346e-67	286995	195748	318576
O14684	2.89888e-40	226309	230309	215869
O14686	4.3014e-79	10198.4	10290.3	9423.29
O14717	0.00678044	Filtered	Filtered	7933.77
O14727	5.97785e-78	14461.4	17481.8	23545.9
O14732	1.04573e-71	960109	987226	992458
O14733	9.27624e-25	31649.8	31729.8	18415.5
O14734	1.31785e-20	66660.8	67002.9	65809.1
O14735	5.34532e-78	166648	163679	167890
O14737	1.39143e-99	576646	570769	585004
O14744	1.19576e-101	882072	875439	869026
O14745	9.26775e-93	406214	390705	400936
O14757	8.21429e-46	108946	102156	109361
O14763	1.23004e-25	73573.8	66942.8	96599.2
O14772	1.41203e-07	14482.5	14240	13559.8
O14773	2.59046e-73	210843	223403	213469
O14776	3.85343e-93	1.16362e+06	1139861	1107261
O14777	2.01253e-11	81501.4	42539.8	42471.8
O14787	1.49822e-54	54645.1	56352.5	55121.2
O14802	9.53685e-68	132387	133902	131912
O14817	4.85393e-07	29685.2	31502.4	27757
O14818	4.66968e-98	2382333	2.39375e+06	2496569
O14828	3.79531e-95	266490	263103	250463
O14841	1.24121e-10	43967	39994	23917.4
O14874	8.03376e-31	48926.6	30222.7	33932.6
O14880	4.02889e-101	382302	388154	387070
O14907	1.91132e-10	50250.6	50513.2	57424.6
O14908	7.99119e-81	107331	104463	98051.6
O14920	1.04676e-38	56472.6	64297.7	67581.7
O14925	2.21145e-20	105120	109857	102533
O14929	2.76075e-93	550431	493299	547280
O14933	1.0788e-17	5311.41	5808.16	5900.95
O14936	5.10449e-99	144743	135184	137848
O14939	9.65915e-15	8524.62	10522.4	10156.3
O14949	7.96789e-66	146789	216119	235626
O14950;P19105	2.39722e-89	739378	743926	754951
O14957	1.47099e-30	45003.6	47310.7	45169.2
O14964	2.40831e-61	191624	219313	189517
O14965	3.62657e-73	185089	189622	185848
O14966	0.00776048	168436	Filtered	148440
O14972	9.67359e-40	19884.4	27192.2	25228.6
O14974	1.02779e-96	406358	388655	384691
O14975	2.26906e-86	655198	689044	655023
O14976	2.28654e-33	111034	111306	106598
O14979	1.18399e-95	6.16293e+06	6.71976e+06	6.69777e+06
O14980	3.32494e-99	820333	830233	793077
O14981	1.36479e-77	95875.8	95310.6	90860.2
O15013	6.32298e-13	33278.9	31465.4	33320
O15020	7.57951e-66	117345	120348	106586
O15027	3.06818e-77	291302	291511	301436
O15031	1.20891e-64	209609	169087	180951
O15042	6.31806e-87	498818	538838	487371
O15047	3.42564e-77	32678.4	39530.1	36617.4
O15061	2.3355e-41	205289	178837	180003
O15063	3.80764e-08	8158.82	Filtered	7552.1
O15067	1.47923e-94	1.22443e+06	1.20416e+06	1.2124e+06
O15084	8.16512e-50	47225.1	52995.5	51664.6
O15085	6.94344e-53	36831	39135.7	12792.2
O15091	1.67953e-99	77581	57778.6	56432.2
O15111	2.891e-47	38618	38004.7	34001.2
O15116	2.39158e-56	96024.4	95861.1	93520.3
O15118	3.05354e-38	113035	89500.1	73845.5
O15120	7.46044e-52	151326	261141	260537
O15121	7.92076e-33	164646	171077	169672
O15126	6.16868e-56	94643.5	83739.7	82981.8
O15127	1.63795e-90	96223.1	95468.8	126873
O15143	2.42535e-98	475240	506163	484331
O15144	2.43486e-78	411877	419214	417233
O15145	1.41098e-85	434951	434241	430972
O15155	2.06072e-44	164210	155754	142161
O15160	1.06962e-91	703197	705635	679931
O15162	3.86798e-82	52661.5	50254	57314.3
O15164	1.12836e-62	126293	148024	132173
O15173	1.22507e-86	552398	558259	556097
O15212	7.1992e-88	577444	557308	568273
O15213	7.27472e-35	135725	137036	140645
O15226	2.32211e-80	191135	197406	190937
O15228	3.802e-71	43672.5	27886.2	36706.8
O15230	8.30087e-68	370957	118228	117471
O15231	1.03267e-70	29920.9	28174.5	29432.1
O15243	0.000409195	Filtered	5063.13	3980.18
O15258	1.00803e-52	174803	166212	176178
O15260	2.92268e-98	673840	687862	676633
O15269	3.41998e-79	82110.3	118976	82859.1
O15270	1.87255e-67	72752.1	72473.8	72367.1
O15287	8.22164e-84	13664.6	13553.7	14923.1
O15294	1.19107e-88	175950	166491	172492
O15305	6.62927e-95	551897	545098	532440
O15318	1.75895e-15	26371.3	24155.1	30221
O15320;Q96PC5	2.7088e-28	370268	310527	416365
O15321	2.34202e-69	44753.3	58933.2	46617.1
O15344	3.57151e-23	72783.3	67388.8	63697.2
O15347	5.21856e-74	1.14929e+06	1.16326e+06	1.12687e+06
O15355	1.49481e-70	540054	534307	526111
O15357	1.09052e-92	208960	206101	215026
O15360	3.70642e-69	22107.9	19687.4	20275.8
O15371	2.10258e-91	834371	820458	790171
O15372	2.29265e-90	1.08479e+06	816358	1.03522e+06
O15379	5.72918e-51	68164.4	65555.5	66847.2
O15381	3.19427e-95	142398	377486	181458
O15382	1.19888e-89	298520	318690	310772
O15397	4.5266e-87	188267	187105	189485
O15400	3.80688e-48	96308.4	98657.9	99396.2
O15427	1.41651e-101	692567	683601	682829
O15438	1.39413e-23	42470.1	41527.8	37027.8
O15439	4.45926e-109	37199.3	37812.8	38670.8
O15446	1.40749e-68	214695	217447	217124
O15460	1.87943e-71	170809	169594	164866
O15498	1.86236e-89	162587	161556	156666
O15504	8.15482e-17	51613.4	72806.4	70885.7
O15511	2.07618e-65	439834	447051	468785
O15514	7.80632e-43	133284	130129	128198
O15525	2.28004e-39	110717	90638.5	88883
O15530	4.3091e-29	34610.2	33118.7	27819.7
O15533	6.55081e-58	265072	263756	259661
O15541	8.73043e-28	73341.2	75971	73664.1
O15554	5.24379e-28	30074.3	29661.3	32441.6
O43143	1.82747e-101	1.72511e+06	1.68111e+06	1752873
O43148	7.62326e-90	501291	511987	496597
O43149	1.12703e-30	5964.88	5047.23	2502.37
O43156	9.57447e-90	89811.2	83565	91793
O43159	1.92291e-74	129865	129678	123906
O43169	8.45228e-94	421364	448014	424558
O43172	6.12169e-99	450412	425359	430890
O43175	1.72884e-96	11512684	11181412	10989927
O43181	1.87234e-24	111283	110944	109829
O43236	6.584e-08	382079	356443	360730
O43237	1.94168e-88	201196	199420	197819
O43242	1.1211e-105	428969	427495	427644
O43251	2.42325e-57	86284.1	89298.4	83065.5
O43252	3.37736e-70	235816	242159	238865
O43264	3.26197e-103	193574	251468	252754
O43290	1.38007e-92	271966	270935	273700
O43292	5.0847e-12	143346	142323	183808
O43294	4.2828e-59	28960.5	23864.3	23862.1
O43299	1.49155e-73	25100.6	27374.3	27783.6
O43303	0.00964107	Filtered	5913.09	6740.51
O43314	1.34985e-77	59502.5	57560	62034.1
O43318	1.11489e-60	19252.5	11445.3	11193.7
O43324	1.16516e-63	547912	555434	538556
O43390	5.2678e-100	2.07696e+06	2.17571e+06	2.11967e+06
O43395	4.78515e-72	393352	386454	377629
O43396	1.00329e-99	498849	490500	498217
O43399	3.10963e-91	1.64318e+06	1.62715e+06	1.51839e+06
O43402	5.87516e-40	182150	185939	182471
O43414	2.89135e-65	116914	110856	112031
O43422	1.68818e-30	26916.2	16431.4	40449.4
O43427	4.20891e-06	30927.8	53435.3	52076.8
O43432	3.62203e-93	594130	561589	572168
O43447	2.26716e-85	631140	657905	627908
O43464	2.085e-63	411418	395744	439503
O43488	8.03791e-88	290359	284277	282053
O43491	2.55255e-70	76132.3	77194.6	80471.5
O43493	1.14421e-51	13390.5	23276.3	17566.8
O43502	6.2162e-11	15956.1	18131.4	8053.63
O43504	1.15852e-66	48957.4	96532.5	51278.4
O43542	0.0074737	25328.6	5712.73	52513.9
O43583	5.16453e-11	465662	410301	390530
O43592	4.24747e-102	484918	492800	494110
O43598	4.2939e-71	871701	874850	862539
O43615	2.35764e-107	525015	580832	597791
O43617	3.84759e-96	296165	295081	300259
O43633	3.78204e-78	282345	276262	278390
O43653	1.67186e-28	233961	227622	234494
O43657	1.25102e-34	64114.4	61561.8	66921.4
O43660	2.36258e-49	60732.8	78629.6	71753.9
O43663	1.65906e-98	282946	317911	312560
O43665	1.79201e-27	34058.3	34798.9	40809.5
O43670	7.82522e-93	520614	522701	544783
O43674	0.000565965	157057	174382	159817
O43676	1.95659e-28	213520	222741	207883
O43678	1.9462e-77	265106	328395	324782
O43679;Q86U70	3.29568e-06	92600.8	58713.4	95468.6
O43681	1.32344e-91	939885	939993	950429
O43684	2.54649e-91	1.79375e+06	1.79296e+06	1.77127e+06
O43688	9.45152e-34	39006.5	37246.2	35862.2
O43707	1.45782e-101	1661719	1.63572e+06	1.61569e+06
O43708	1.2491e-17	45877.9	37538.2	55749.6
O43709	3.29419e-05	124169	61703.6	108297
O43715	8.88173e-54	36858.9	36820.9	36644.9
O43716	0.00114612	23405.2	23707.9	23494.9
O43719	1.18021e-93	330981	314419	333131
O43747	1.2456e-92	478138	493096	476468
O43752	8.73231e-54	151457	142833	143245
O43760	6.12742e-58	390003	372182	402067
O43765	2.78974e-105	265120	221565	225914
O43768	1.8729e-85	277642	273300	269758
O43772	9.09117e-26	67733	65749.3	63276.9
O43776	6.5982e-103	826663	813689	817443
O43795	2.09839e-80	167139	158269	169481
O43805	8.92014e-75	104346	69427.7	76723.3
O43809	3.75681e-98	804390	844301	835599
O43813	5.31764e-89	954018	906684	906660
O43815	1.47244e-66	266302	268940	207165
O43818	1.74207e-92	448685	433038	434919
O43819	5.32277e-17	85050	91922.5	92111.5
O43823	5.45414e-74	142404	143368	134586
O43824	5.89293e-07	Filtered	49508.9	44894.4
O43837	3.28195e-85	230004	230966	238266
O43847	4.58734e-82	289571	288859	294698
O43852	4.13187e-98	1.1532e+06	1.2302e+06	1.17943e+06
O43865	4.04672e-59	575681	576024	582170
O43896	3.46079e-99	75777.2	77535.6	73574.4
O43913	1.17191e-40	35040.1	36030.4	38310.8
O43920	5.08812e-102	234660	235533	231675
O43929	6.69431e-52	40520.4	40548.5	44528
O60216	1.95145e-95	382148	370514	380730
O60218	1.28225e-11	473980	491433	471154
O60220	5.14302e-64	278070	281889	283632
O60231	4.14651e-91	188651	189559	187568
O60232	1.63917e-52	274083	266233	272678
O60244	2.82147e-87	100856	101235	99545.3
O60256	1.25249e-88	300934	280582	302217
O60264	3.7739e-94	326108	308068	316428
O60266	3.16811e-13	Filtered	24868.5	21816.8
O60271	5.62104e-58	131776	141695	132845
O60282	0.00906076	117046	135564	128066
O60287	1.85122e-109	142587	145257	140976
O60293	1.01868e-09	20387.5	25959.3	15721.2
O60294	0.00168927	19174.8	27806.5	50216.6
O60306	2.35764e-107	429951	436853	410305
O60313	1.27355e-71	146373	187264	157402
O60318	2.99428e-30	35473.5	32491.1	31762.6
O60333	1.23169e-51	30218.8	30738.3	31577.7
O60341	2.02047e-96	247618	247800	250919
O60343	1.02556e-91	102916	95988.3	109006
O60346	1.50001e-06	2996.57	3575.24	3156.21
O60427	7.34688e-93	181704	182731	184802
O60437	5.87994e-67	147803	149274	145634
O60443	1.37465e-88	243265	237294	241288
O60476	2.30103e-15	20020.3	23690.6	20191.4
O60488	1.24847e-74	306903	314358	315154
O60493	1.75213e-88	651388	643041	645698
O60499	0.000153273	103750	95312.6	94028.1
O60502	7.17579e-90	485473	491623	490794
O60503	0.00164953	Filtered	13420.2	52687.9
O60504	2.15937e-11	50713.7	43031.2	42717.6
O60506	2.77262e-100	7798727	7.63126e+06	7670511
O60508	1.14568e-60	129330	129835	129234
O60518	1.13061e-89	68139.3	72157.6	69612.7
O60524	1.0446e-61	371162	360312	363254
O60547	3.84394e-84	377216	378078	385740
O60563	2.21346e-44	54603.5	54314.6	53178.5
O60566	1.55757e-17	106585	97015.3	85454.8
O60568	2.45246e-91	451552	426732	441314
O60573	8.11301e-18	54776.6	117066	112920
O60610	1.69328e-99	261476	276457	266833
O60613	4.68517e-23	90717.3	92719.2	93346.3
O60637	5.22149e-43	306181	292098	380922
O60645	2.68822e-85	61618.9	63006.3	61957.6
O60664	5.75899e-99	911307	917071	932802
O60669	3.72443e-50	34393.5	31401.1	30207.8
O60675	7.32333e-71	181052	182414	182434
O60678	4.48112e-66	242855	243118	246137
O60684	1.03352e-88	493521	450032	461990
O60701	4.5702e-101	510937	495359	490931
O60716	1.06695e-98	337518	355789	355279
O60725	4.01734e-29	168695	160698	87935.9
O60739	2.07963e-51	19147.1	19495.8	18902.4
O60749	3.61578e-80	234348	220623	220447
O60762	1.6919e-98	456212	452675	456049
O60763	3.68429e-107	973912	978674	1.00193e+06
O60779	7.35228e-72	95434.3	91917.3	92311.8
O60783	1.49788e-13	273366	298061	268536
O60784	2.59649e-73	39593.2	39255.2	37764.2
O60825	2.89732e-79	223924	221132	226882
O60826	6.86571e-96	175889	211046	182727
O60828	4.1302e-73	443874	441046	432176
O60830	1.65652e-52	91958.6	74538.5	75213.9
O60831	4.2337e-33	142744	144507	140061
O60832	1.61016e-101	867936	869154	878556
O60841	4.06689e-99	463256	450969	459868
O60869	8.85694e-96	509588	483349	499625
O60879	1.85571e-66	154311	156148	150850
O60884	3.62267e-99	824222	690034	775480
O60885	3.47453e-88	152338	149217	154652
O60888	3.82397e-95	574140	599787	616287
O60907	1.43146e-38	37070.1	39360.5	42918.5
O60921	2.90361e-11	51495	49198.8	44760.8
O60925	8.2704e-82	399657	399122	387150
O60927	1.01904e-29	13272.8	12281	13867.7
O60934	4.65036e-35	243598	244298	237568
O60936	1.22379e-93	264477	258327	250701
O60942	2.41843e-80	48016.4	55104.7	50017.3
O75027	1.24776e-82	191650	180137	188127
O75044	1.22908e-82	66484.8	66025.1	53787
O75054	1.38738e-71	19586.5	21027.9	20025.4
O75083	3.97949e-99	546095	514263	544086
O75116	8.84138e-92	368234	353930	343867
O75122	9.15e-57	56928.5	54564.4	54682.1
O75127	6.33882e-09	Filtered	Filtered	122286
O75128	5.96947e-18	52761.3	58807.1	45132.9
O75131	1.30689e-86	564386	591444	589277
O75144	1.28729e-05	19453.5	32678.6	19127.3
O75146	1.31805e-68	139823	75813.6	82425.5
O75150	1.25224e-52	177131	172582	175494
O75152	3.59446e-109	591738	595229	598860
O75153	1.30615e-95	626223	609010	611670
O75157	2.05753e-56	33621.2	39558.9	38978.5
O75164	4.64329e-06	30417.1	62177.8	67507.7
O75165	2.07702e-95	178549	166618	163656
O75170	1.4207e-89	92248.2	77337	103883
O75175	9.08059e-21	49706.9	55465.7	55691.3
O75179	1.75493e-17	280623	240526	75189.6
O75190	5.95532e-68	85839.9	116972	119751
O75208	1.20405e-92	207360	205242	218256
O75223	3.08144e-88	714004	692685	715824
O75251	4.94348e-103	640061	603822	611733
O75306	3.54429e-82	304041	315599	319205
O75312	3.0893e-76	156284	155557	156512
O75317;P62068	1.21899e-21	30836.5	31464.1	34444.7
O75323	1.49391e-64	307247	307987	314415
O75340	2.09411e-92	1.88991e+06	1902849	1854008
O75347	3.79443e-85	617768	632520	602869
O75348	1.84544e-67	83626.1	104754	81823.1
O75351	1.14833e-83	442148	443453	438805
O75352	6.73491e-101	696213	661268	638499
O75362	1.1325e-07	2049.5	3077.78	3056.51
O75367	2.90508e-98	3.45496e+06	3.3352e+06	3.48904e+06
O75368	4.28269e-85	423339	422353	407576
O75369	5.8197e-99	3.365e+06	3142108	3.01092e+06
O75376	4.55892e-60	136882	130257	133626
O75380	4.96061e-47	186626	192248	121890
O75381	1.22858e-98	119107	110191	258509
O75390	1.60831e-101	1.50769e+06	1.51703e+06	1.51455e+06
O75391	1.90246e-38	42988.7	42111.4	42918.6
O75394	4.76684e-53	38199.6	50879.6	47702.4
O75396	3.5074e-97	768255	782899	762702
O75400	2.38229e-90	579352	586088	605312
O75414	0.00564538	Filtered	34470.3	Filtered
O75419	1.46342e-15	41494.2	55252.3	51394.2
O75420	3.18857e-08	38821.6	40840.1	39845.2
O75431	1.80372e-17	86802.7	86029.2	86025.6
O75436	1.7294e-78	604131	600567	625758
O75438	3.21665e-97	226085	219713	227077
O75439	5.54491e-94	783664	792884	790766
O75446	2.83748e-66	98245.8	101497	101490
O75448	4.25289e-76	145090	136326	141810
O75475	9.9812e-96	394503	398107	393705
O75477	1.98894e-93	140125	65536.3	134517
O75486	6.33532e-58	22999.7	22877.2	24494.2
O75489	5.13801e-100	639670	635177	615895
O75494	1.89175e-95	752720	703166	692404
O75496	0.00996799	88831.7	78242.9	83602.9
O75506	3.0952e-51	13901.3	19194.7	40924.6
O75521	2.02067e-79	137858	125538	129671
O75525	2.71099e-11	84920.8	75155	Filtered
O75529	0.00640036	25639.8	Filtered	Filtered
O75530	9.52212e-104	66926.8	87802.5	68694.5
O75531	3.23045e-89	2.25067e+06	2.20801e+06	2.30923e+06
O75533	3.23093e-102	1.34316e+06	1310421	1.29026e+06
O75534	1.83983e-94	905404	623209	650152
O75554	5.33432e-24	65504.5	60034.1	61614.6
O75569	1.42081e-84	94754.6	90319.9	93499.3
O75570	9.23864e-05	13442.4	16713.8	13418.8
O75582	1.38175e-94	81246.1	80991.2	76782
O75586	6.0705e-08	27406	28803.7	27144.5
O75592	5.61983e-72	59286.2	75275.4	69810.6
O75600	0.00932831	Filtered	38648.7	50414
O75607	1.02407e-88	380954	370810	376722
O75608	1.67734e-75	664057	664399	652693
O75616	2.18584e-34	115019	114192	113328
O75629	1.32219e-61	344437	321522	337567
O75643	2.2067e-107	1.02572e+06	1.0325e+06	1.00917e+06
O75663	7.26764e-65	72184.4	67685.6	69056.3
O75665	0.000154639	34621.6	31390.7	34631.4
O75676	5.86653e-41	43103.2	217356	211247
O75683	3.85369e-58	149108	142196	143765
O75691	6.95804e-80	211089	221594	214700
O75694	1.96145e-103	417733	439553	443451
O75695	6.7962e-99	265890	266194	265947
O75717	1.79591e-77	318276	310226	297705
O75718	2.26329e-76	232135	227950	235494
O75746	5.03561e-81	161629	163314	157604
O75787	5.44229e-25	106210	100935	102183
O75792	1.1146e-90	231802	231463	238855
O75794	1.16985e-91	104463	111284	100107
O75795;P54855	0.00154395	253681	Filtered	123378
O75808	0.0019978	20871.8	134378	360150
O75815	0.00333872	50369.6	56020.5	59188.5
O75817	4.39045e-43	62932.4	70098.9	65179.4
O75818	5.44229e-82	100582	65841.5	70665.7
O75821	3.42175e-93	679685	666381	675414
O75822	8.29823e-96	1.10221e+06	1.11934e+06	1.13262e+06
O75828	6.27027e-72	2.11922e+06	1.03829e+06	1.10523e+06
O75832	1.07408e-71	490067	436760	435552
O75843	1.24397e-23	50907.5	70852.6	57617.8
O75844	4.57562e-109	317261	311582	307575
O75874	5.67066e-100	851816	848615	848578
O75880	1.88881e-55	394940	387398	380877
O75886	2.41991e-82	89113.6	88399.5	83148.3
O75909	7.99775e-54	178588	155442	117702
O75915	7.98545e-90	378997	367754	360650
O75934	8.98443e-84	313277	334440	325249
O75935	1.12433e-31	161765	157785	157218
O75937	9.1324e-71	789323	772582	760078
O75940	4.83744e-62	177111	181592	185912
O75947	3.54065e-87	1.00833e+06	1.00136e+06	984724
O75955	1.82294e-93	678786	732440	702110
O75962	9.44746e-108	22606	37477.5	31727.1
O75964	1.09669e-87	604108	612399	618253
O75976	1.45435e-89	123342	124748	127092
O76003	1.45782e-101	1.34209e+06	1.34488e+06	1.33161e+06
O76021	9.47951e-101	1.16293e+06	1080593	1.10932e+06
O76031	1.01725e-75	320611	327463	317132
O76038	6.35534e-07	3.70615e+06	3.6863e+06	3652402
O76071	2.71496e-47	144585	158729	149116
O76075	1.1883e-51	18596.1	23011.1	21001.6
O76080	3.0537e-21	3300.02	2299.16	3121.38
O76094	4.60861e-97	222225	228596	221147
O76095	0.00218822	56409.8	65710.9	53819.2
O94760	6.99899e-09	327738	340303	512649
O94763	5.4374e-07	97898.8	53660.8	63925.8
O94766	3.85346e-11	42813.8	43419.9	70770.4
O94776	2.17394e-100	807518	816316	789398
O94788	8.62537e-09	224232	195789	170471
O94804	0.00646455	31573.1	17300.3	117706
O94817	1.87661e-11	20193	19822.9	27839
O94822	2.38683e-82	59895.1	63157.2	60856.7
O94826	1.34408e-85	412158	418381	414928
O94829	1.97945e-09	22560	58120.7	14807.5
O94832	0.00415512	Filtered	311053	301153
O94842	1.7114e-116	123691	122112	91376.3
O94854	1.67951e-11	76239.7	80781.7	49072
O94874	4.60385e-77	296607	279681	290092
O94880	1.66652e-50	54071.9	59653.3	61082.8
O94886	3.72591e-09	43347.2	41644.7	35306
O94888	6.40679e-90	259958	272919	282545
O94901	5.33898e-76	82543.8	88166.4	88902.8
O94903	2.11228e-66	190211	191609	195909
O94905	3.66539e-103	510148	519570	524950
O94906	3.03969e-99	835490	788897	806424
O94913	4.35479e-49	32204.1	32004.2	32622.9
O94915	1.30999e-66	56396.9	56857.7	50846.9
O94919	0.0080589	31420.1	83314.9	29616.6
O94925	2.96743e-60	68256.2	67266.9	66336.3
O94927	1.04377e-66	64310.5	64008.8	67107.2
O94964	2.25518e-28	25229.4	12891.9	9632.17
O94966	2.97216e-50	84812.8	81434.7	85996.4
O94967	1.22123e-65	25919.7	23401.9	28345
O94973	2.13118e-83	102035	99013.6	101523
O94979	3.48934e-93	521430	492168	502519
O94992	2.05782e-86	96472	104421	99358.7
O95059	1.83798e-07	55800.8	71571.5	54416.7
O95067	1.0859e-46	36933.2	22270.6	33484.8
O95071	1.44613e-92	492332	499041	487311
O95081	5.8824e-05	21744.4	22769.2	21930.2
O95104	1.32443e-53	71887.7	71244.4	66160.6
O95139	2.84057e-19	74893.9	76568.2	94747.4
O95140	0.00116467	74710	109765	859538
O95149	3.26618e-11	98476.3	67395.3	67615.1
O95155	6.38705e-81	127337	143758	136164
O95159	4.16188e-70	183062	172731	174526
O95163	5.95686e-87	313832	312338	308065
O95166	3.93485e-43	44918.3	46591	47249
O95167	1.61696e-49	131228	217486	127737
O95168	3.7006e-76	265332	278727	246398
O95169	1.78903e-55	78669.5	56605.9	75875.4
O95182	3.19354e-58	74317.4	73474.1	72288.1
O95197	1.23028e-92	525646	776546	507228
O95202	4.81726e-85	280178	282413	282028
O95208	1.80958e-100	41173.4	46595.4	51858
O95210	1.92785e-18	22802	18074.3	18645.6
O95218	4.36271e-86	665415	672015	656120
O95219	1.26965e-62	47468.8	47533.1	48855.8
O95232	2.28099e-102	458960	427682	447562
O95235	2.038e-67	54494.4	50573.5	52344.1
O95239	9.18415e-50	159560	156938	153239
O95248	6.14535e-30	3909.29	3903.83	3130.07
O95249	4.80465e-35	57823.7	62118.5	59499.1
O95251	5.88707e-92	50387.1	52517.6	50751.9
O95260	1.27607e-61	54372.9	83052.9	87766.5
O95292	1.30567e-96	233974	182084	231555
O95295	3.14655e-52	95412.6	78494.7	82336.4
O95297	1.64642e-76	183949	183279	178402
O95298	1.67464e-81	397747	381837	395013
O95299	3.40313e-82	248226	255744	257169
O95302	2.63318e-68	306097	301993	312665
O95336	1.3337e-100	1.66217e+06	1.66515e+06	1.67338e+06
O95340	5.0857e-67	112478	107572	107721
O95347	1.35116e-94	692846	707946	714192
O95352	3.60449e-76	97273.6	81316.4	93608.1
O95359	5.36324e-08	56755.1	60164.4	63036.1
O95361;Q309B1	0.000294226	21545.4	20618.1	19318.7
O95363	1.38219e-14	27541.1	25695.3	25794.6
O95365	2.0463e-34	57788.2	43052.7	7607.83
O95372	8.73964e-17	188471	198533	201922
O95373	1.69639e-96	601923	603083	585355
O95376	3.59329e-70	52960.6	50663.7	55577
O95391	1.44355e-13	84635.4	90401.6	87983.3
O95394	3.41215e-88	403587	387311	395096
O95396	1.12943e-23	72800.3	72281.4	78245.4
O95399	2.56632e-62	16681517	16699663	17055148
O95400	1.28413e-87	184900	181423	180631
O95425	3.6311e-45	79506.4	82893.3	79047.1
O95427	2.51075e-16	10193.5	9503.19	10298.1
O95429	1.16813e-11	35743.3	27718.5	31089.7
O95433	4.91569e-103	1.26386e+06	1.25557e+06	1.23742e+06
O95445	2.38067e-64	118480	115184	112560
O95453	9.26423e-60	256786	259148	247889
O95456	6.3714e-59	183595	181703	203007
O95466	9.4534e-15	33697.9	31654.7	48421.5
O95470	6.94956e-41	89471.9	85227.6	88443.4
O95478	1.81912e-84	278884	293540	295139
O95479	7.772e-18	71676.4	Filtered	134765
O95486	9.50555e-85	124146	121779	118455
O95487	2.61299e-70	60125.6	60125.7	64949.3
O95544	1.29144e-05	22852	27060.9	30608.2
O95551	1.06748e-33	140313	126244	134008
O95562	2.00011e-72	82876.9	65424	82972.3
O95563	4.51738e-42	59236.9	60936	62500.4
O95571	8.0804e-74	109364	114161	111731
O95573	4.62432e-76	358258	356967	355179
O95602	3.972e-67	214940	207218	228083
O95613	2.73669e-63	66432.5	32526.7	67910.5
O95619	3.99522e-56	142121	103508	140643
O95630	7.84609e-71	176158	179092	192514
O95639	3.78789e-36	206890	102806	189206
O95671	4.87833e-40	22851.3	25528.1	21936.8
O95674	9.59219e-08	3913.56	49853.6	39307.2
O95678	4.49472e-26	2.33534e+06	2.42048e+06	2.36411e+06
O95684	9.41267e-15	32321.8	31575	54495
O95696	1.22158e-75	66754.3	56876.2	61231.5
O95707	7.50246e-66	78495.6	61767.5	53243.4
O95714	2.75363e-44	25561.9	24103.7	15955.4
O95716	6.57743e-37	103170	96242.4	110673
O95721	7.03557e-44	53776.7	93069.4	94350.2
O95747	3.06028e-101	977462	983306	1.02316e+06
O95749	4.56886e-77	42222.6	43338.8	44648.5
O95757	1.18162e-87	533793	506517	509813
O95758	4.06789e-41	249198	237860	236168
O95777	2.18313e-92	450256	327897	439600
O95782	9.70383e-103	792058	760556	790521
O95785	1.04166e-35	992089	1.01416e+06	972683
O95793	3.48576e-23	43857.7	54378.2	53607.6
O95801	2.73335e-29	89316.5	83408.6	90197.9
O95816	1.10243e-87	1.06456e+06	1.06935e+06	1.08489e+06
O95817	4.38875e-56	129509	131631	119281
O95819	1.39408e-10	40459.3	35704	109604
O95822	0.000440835	164249	145631	161780
O95825	1.15217e-07	80800.9	81795.8	64296.2
O95831	3.19788e-98	750449	769041	772345
O95834	3.01093e-87	402797	432748	308727
O95857	1.75669e-19	29393.1	30229.5	33085.3
O95861	1.64881e-69	356088	404248	400076
O95864	0.00558217	81874.2	119952	126786
O95865	3.8982e-22	38245.3	46000.2	45117
O95870	1.0408e-17	23507.1	64791.1	68109.3
O95881	1.33241e-101	493347	488371	510865
O95905	4.12389e-88	44906.1	46007	45535.5
O95926	0.00698082	Filtered	182440	170621
O95983	6.75238e-88	112190	112928	113646
O95985	4.97335e-14	21455.8	19420.7	30564.8
O95989	3.16751e-31	85036.5	75317.4	96917.5
O95994	3.25738e-59	287752	286856	286224
O95999	1.80171e-18	66581.6	143549	139089
O96000	8.79826e-91	532802	547844	523772
O96005	2.82268e-53	44767.5	43831.4	62681.5
O96006	9.55745e-94	63597.5	66434	62305.1
O96007	3.86078e-72	25822.4	26870.6	25655.2
O96008	8.47797e-99	469819	481387	449461
O96011	5.16653e-21	137641	144436	138469
O96013	2.2978e-35	200588	190456	187058
O96017	9.5406e-63	436210	492658	47390.5
O96019	8.5305e-79	470003	490998	479334
O96028	2.81742e-21	40605.8	37519.6	37900
O96033	2.09366e-23	36497.3	33842.7	59499.6
P00156	1.93654e-16	192106	182181	195615
P00326;P07327	0.00267995	40954	52364.7	64744.8
P00338	1.96908e-98	59733748	58672244	58771632
P00367	7.00813e-90	938524	922241	903956
P00374	1.59625e-84	316368	318686	329571
P00387	5.76999e-100	792398	794935	767303
P00390	5.76999e-100	880887	841633	863449
P00403	1.74278e-95	4581923	4.53127e+06	4358821
P00414	5.10246e-37	27511.6	28716.1	33962
P00441	3.22417e-89	1501122	1.50843e+06	1.52801e+06
P00450	9.20329e-92	81393.4	84641.6	87281.5
P00491	2.65821e-102	1.25446e+06	1323782	1.29605e+06
P00492	2.56496e-94	2.55682e+06	2.26272e+06	2.24322e+06
P00505	1.30786e-101	3.57585e+06	3.51243e+06	3.66561e+06
P00533	9.72078e-77	196172	197269	197605
P00558	1.30046e-93	42370728	43318036	43656592
P00568	1.71866e-96	1.06374e+06	1050519	1.05524e+06
P00734	9.78723e-48	59845.5	52421.9	93631.2
P00736	9.92812e-10	12767.7	21265.7	17639.6
P00746	3.31158e-09	56924.8	41784.3	56909
P00747	1.74254e-41	139489	203150	142920
P00748	0.00335623	296495	292862	309735
P00751	2.10028e-46	24327.8	15002	18941.9
P00813	4.91455e-35	61464	61072.4	63746.9
P00846	1.87062e-77	465858	485059	466983
P00966	3.27674e-105	9182301	8978336	9255188
P01008	4.28718e-83	17110.8	40139.1	44765.3
P01009	3.2666e-30	5495.25	6310.83	5562.25
P01019	0.00481122	11410.8	10695.4	33557.7
P01023	0.00105499	657737	329276	232807
P01024	2.31345e-73	167521	169522	169113
P01031	6.04588e-08	60273.2	38350.5	48731.7
P01033	2.20081e-59	358110	302644	350745
P01034	1.01367e-65	124362	115833	126427
P01042	0.0095909	Filtered	95224.9	34947
P01100	1.51118e-28	9641.87	11295.8	9658.3
P01111	2.70082e-103	272390	269888	283993
P01116	2.96886e-67	685972	661518	658703
P01130	6.86156e-95	526097	529907	518734
P01266	1.27899e-12	2.55438e+06	2.5327e+06	2.53735e+06
P01591	2.37152e-09	30133.5	32431	36202.6
P01833	0.0072203	68668.7	83597.6	50511.1
P01860	2.61146e-05	153862	196740	353014
P01891	2.31737e-94	1.63579e+06	1.63257e+06	1.67807e+06
P02144	5.76999e-100	56372.3	60503.8	37816.6
P02458	0.00906086	158255	152814	101246
P02461	0.00990681	Filtered	36151.2	39683.6
P02462;P29400	3.14178e-30	28188.3	29039.4	22986.5
P02545	2.8937e-103	11846652	12224844	11717911
P02647	4.62028e-67	130796	164782	158196
P02649	0.000432166	109951	162118	100549
P02656	1.62975e-84	122129	131364	150010
P02748	1.14183e-45	109777	109874	111622
P02749	3.51884e-52	48512.6	21397	48666.8
P02751	1.33844e-41	234710	218046	206377
P02768	8.53696e-100	1.95838e+06	1.9434e+06	2.01625e+06
P02774	1.15427e-08	145815	98596.4	157274
P02786	2.60221e-104	5.46791e+06	5.39272e+06	5424667
P02787	3.55975e-08	778675	312124	387167
P02788	2.78272e-73	561929	556823	536301
P02792	1.53511e-10	68208.1	54656.1	72568.4
P02794	4.09826e-32	122426	105840	730939
P02795;P04732;P13640;P80297;Q8N339	5.3317e-83	773953	839573	829123
P03886	2.99014e-44	132962	130968	119288
P03891	2.53517e-79	178267	169738	178256
P03897	0.00628752	17066.3	Filtered	Filtered
P03905	3.59129e-75	97912.9	106890	105569
P03915	9.7662e-19	26703.2	39411	25214.6
P03928	1.244e-71	127626	213485	222436
P04003	6.86474e-76	889525	890534	893819
P04004	5.22432e-93	1.19317e+06	1193234	649818
P04040	2.668e-93	735667	718662	710843
P04062	2.14781e-71	127207	127117	124249
P04066	2.62388e-07	19564.3	28521.3	33390.6
P04075	5.82212e-101	17789814	17808556	18131786
P04080	3.11376e-93	551319	562289	535130
P04083	1.096e-97	7035341	7.40341e+06	7389192
P04114	2.36703e-46	51670.3	88664.1	89879.2
P04150	3.45706e-86	142143	143294	141349
P04156	2.54084e-21	11450	Filtered	10722.1
P04179	9.09247e-96	1.77317e+06	1.74885e+06	1.71917e+06
P04181	3.72754e-79	152710	168279	171151
P04183	4.88077e-93	626779	603645	620999
P04217	3.4663e-55	104358	105667	59417.9
P04259	3.53679e-99	21215452	21555844	21257418
P04264	9.79208e-63	3.06172e+06	2.59975e+06	2677581
P04350	6.37009e-52	1.09902e+06	1.31024e+06	539761
P04406	3.069e-97	50008912	49802144	49929452
P04632	6.14313e-93	759076	798659	788395
P04637	0.00877845	Filtered	380345	269937
P04792	8.23356e-93	3257268	3.16572e+06	3.2638e+06
P04818	6.20681e-99	515013	509575	507395
P04843	1.06376e-99	1.92717e+06	2.04467e+06	1.95765e+06
P04844	1.05415e-94	420567	420317	408041
P04899	1.1214e-73	772506	762655	781723
P04908;Q7L7L0	4.43245e-96	917451	962446	924475
P04920	3.6054e-33	81290.2	116809	117763
P05023	4.11185e-104	1.44492e+06	1.45272e+06	1.46774e+06
P05026	6.24708e-104	373321	389897	383435
P05067	4.87681e-38	102281	86746.4	99122.1
P05114	3.13226e-95	238910	229509	225579
P05141	4.55858e-97	17496672	17503230	16998010
P05161	1.1532e-29	165006	25672.9	269951
P05165	7.38084e-42	18860	5558.89	12556
P05166	2.93817e-25	97447.3	85757.2	90239.7
P05198	8.41128e-108	3.26459e+06	3.25751e+06	3278570
P05204	6.58407e-93	1767594	1.68347e+06	1.72115e+06
P05362	6.90728e-85	207090	200614	200978
P05386	2.27468e-96	10685554	10117336	10207055
P05387	8.75509e-95	4437188	4375852	4378781
P05388	1.54047e-99	4003708	4.13482e+06	4.12316e+06
P05423	4.62133e-98	93791.1	107084	109527
P05455	6.16766e-104	974892	951025	986390
P05549	2.18703e-87	124445	134137	163109
P05556	4.59187e-96	1.49077e+06	1.41692e+06	1456176
P05783	7.52793e-93	18436196	18959932	18411224
P05787	1.69007e-103	29460484	30526552	30314168
P05976;P08590	9.50412e-57	118942	115505	113632
P06132	8.65082e-101	294102	286129	296647
P06280	2.59503e-49	55779.3	55890.2	55599.9
P06396	2.6425e-47	323402	378515	354995
P06454	4.35218e-89	1.56721e+06	1.69119e+06	1.54652e+06
P06493	7.21325e-97	1.58775e+06	1.56087e+06	1.59049e+06
P06576	7.57809e-103	9878029	9871800	9702374
P06703	2.01666e-70	22822202	23092416	23372356
P06727	2.7659e-44	39791.3	39711.5	64157.1
P06730	5.10449e-99	590154	590783	584638
P06733	8.94708e-99	76163744	74355568	73379736
P06737	9.54856e-95	1.04024e+06	1.02776e+06	1.03807e+06
P06744	1.15107e-98	12681223	12766088	12849998
P06746	0.00371594	21442.8	13342.5	9843.8
P06748	2.45046e-101	26228836	25016462	25455250
P06753	2.15904e-94	2.70966e+06	2782889	2.75575e+06
P06756	5.03871e-78	151615	138566	146419
P06865	2.81765e-99	726715	705380	719290
P07099	6.84759e-85	86956.1	82114	83868.6
P07108	2.88719e-93	732397	755214	747600
P07195	1.69089e-97	12424082	12333518	12519088
P07199	8.46645e-23	62750.3	65256.7	83281.6
P07203	1.72049e-90	889114	871280	885998
P07205	4.7872e-14	139145	151347	166319
P07225	0.00685604	36218.3	39328.2	Filtered
P07237	2.40994e-99	4397769	3.93646e+06	4295095
P07305	1.71598e-90	1.63516e+06	1.6504e+06	1.61395e+06
P07311	3.92572e-86	186240	192080	183147
P07339	1.40657e-97	883301	891766	907987
P07355	5.2165e-100	9524363	10228060	9442139
P07384	2.99313e-88	557032	561145	551192
P07437	3.44685e-98	3.46259e+06	3891987	3767435
P07602	7.69719e-93	4137970	4.17714e+06	4.10904e+06
P07686	8.89516e-102	682746	642960	680925
P07711	6.4828e-26	95437.2	54897.5	49299.8
P07737	3.14321e-97	9000223	8818252	9113784
P07741	1.92749e-92	2.83945e+06	2.83577e+06	2.85611e+06
P07814	4.19558e-100	1477964	1418980	1.39911e+06
P07858	1.08944e-87	376801	372786	376850
P07900	1.62719e-106	10920728	10767102	10934509
P07902	0.00103352	47015.5	Filtered	57244.4
P07910	4.98922e-103	19162608	18541248	18676114
P07919	7.88694e-79	309530	302594	311283
P07942	3.73233e-05	Filtered	73706.1	277624
P07947	1.40263e-66	2.38774e+06	2.24829e+06	2.08727e+06
P07948	3.01538e-48	82934	85948.6	85143.3
P07951	6.71701e-90	435471	439502	391836
P07954	4.38333e-97	1.25212e+06	1.20082e+06	1.20418e+06
P07992	1.66337e-82	78652.1	73034.8	75604.9
P07996	4.57664e-67	93711.7	86746.5	102057
P08047	2.5833e-36	34685.2	28669.7	30374.2
P08069	3.50038e-34	123331	123391	119629
P08133	1.00979e-98	793859	811603	835455
P08134	4.7529e-88	238350	121946	218781
P08174	3.96433e-82	4318591	4.33493e+06	4311331
P08195	1.45288e-101	3.43519e+06	3.5432e+06	3490936
P08236	6.91685e-57	334190	336867	334263
P08237	1.39996e-100	410234	428026	438426
P08238	3.38267e-98	19577208	19611208	19703720
P08240	3.31863e-79	304546	301657	294016
P08243	2.31374e-99	1.22105e+06	1.22125e+06	1.17773e+06
P08397	2.28091e-103	148241	145254	142935
P08559	1.34639e-102	1.73421e+06	1.73387e+06	1.71511e+06
P08572	2.40003e-16	47060	10037.9	21032.9
P08574	4.72474e-96	1.09803e+06	1.09579e+06	1.08075e+06
P08579	1.25219e-93	453761	420368	433383
P08581	1.62262e-76	56847.2	63448.7	62679.7
P08621	1.00346e-102	2.49827e+06	2.42179e+06	2.43843e+06
P08648	9.48186e-89	680213	715668	763102
P08651	4.8651e-82	139085	134666	132143
P08670	3.47768e-107	16621077	16778810	16318967
P08708	3.83131e-97	2286470	2.19852e+06	2.2314e+06
P08727	9.01859e-104	26939632	22128924	26484332
P08729	2.79755e-103	7338571	7.8966e+06	7578602
P08754	2.97053e-75	320116	320074	325080
P08758	6.1404e-98	4.16131e+06	4.08481e+06	4.17398e+06
P08865	3.6239e-102	3.30303e+06	3.14137e+06	3.20616e+06
P08962	7.85917e-49	642767	627079	655871
P09001	1.73703e-61	92993.9	91965.9	91682.8
P09012	4.97927e-85	1.58862e+06	1575197	1574388
P09104	4.21822e-93	238538	241752	241431
P09110	4.85523e-102	97011.8	98540.1	96824
P09132	1.01838e-60	87093.5	80405.8	77941.4
P09234	1.73887e-93	526266	500186	501183
P09382	4.39222e-95	1960894	1.96347e+06	1.97868e+06
P09417	3.0494e-49	134416	137288	146095
P09429	2.49975e-92	2.16201e+06	2147548	2.14667e+06
P09493	3.04675e-87	706469	729062	734459
P09496	2.08687e-96	1.31636e+06	1.27708e+06	1301964
P09497	2.06097e-63	332231	345130	328149
P09525	2.48894e-105	457212	460133	463473
P09543	8.23066e-86	375299	371915	380327
P09622	1.67241e-97	588194	556510	582397
P09651	2.20218e-97	8.37974e+06	8630283	8237250
P09661	2.73453e-100	1.5024e+06	1511953	1.55401e+06
P09669	1.63825e-93	2247307	2.21747e+06	2172365
P09874	8.21889e-99	2715546	2.71349e+06	2.63319e+06
P09884	2.06302e-89	143273	148758	143731
P09960	2.27894e-99	931799	961348	948466
P09972	6.26901e-106	1.15398e+06	1.17123e+06	1.14081e+06
P0C0L4	5.92748e-48	72175.7	76591.2	66702.5
P0C0S5;Q71UI9	1.01235e-92	5.29962e+06	5.36421e+06	5.26643e+06
P0C0S8;Q96KK5;Q99878;Q9BTM1	1.44606e-94	390375552	384546656	385563104
P0C2W1	7.99045e-41	43591.5	49623	49696.1
P0C7P0	3.9212e-15	48046.3	45493	47757.4
P0C7T5	1.4294e-15	17297.2	14871.9	16336.9
P0C7X5	1.89948e-41	71239.3	71719	73019.4
P0C870	1.30776e-21	1257.68	958.094	1710.04
P0CG12	1.44252e-18	195035	250343	233831
P0DI83	9.79457e-12	Filtered	55511.2	107005
P0DJD0;P0DJD1	0.00381026	29878.5	23661.4	25100.4
P0DMM9;P0DMN0	5.9221e-99	349916	341842	361221
P0DMV8;P0DMV9	3.67153e-100	11367874	11739565	11542273
P0DN76;Q01081	3.77138e-83	1.1242e+06	1.09943e+06	1.11607e+06
P0DN79;P35520	5.1454e-66	514849	522490	522921
P0DP23;P0DP24;P0DP25	1.97319e-104	1.91427e+06	1.89167e+06	1817308
P0DPB6	8.57505e-59	250337	243516	249262
P10109	3.86459e-38	66580	215065	137015
P10114	7.9157e-05	136367	145110	136590
P10155	6.22722e-97	442936	1.50124e+06	445304
P10253	2.35308e-97	276375	264217	272920
P10301	7.57809e-103	174357	183999	179695
P10316	1.31627e-92	1081283	1099401	1.05996e+06
P10321	3.75028e-45	54567.5	51640.3	58453.9
P10398	6.1197e-88	243809	110022	241328
P10412	3.12295e-90	78358448	76812656	77090888
P10515	2.25557e-94	1.60556e+06	1.60827e+06	1557339
P10586	2.45736e-98	353880	369425	364921
P10599	1.31829e-85	4963545	4.95245e+06	4798471
P10606	5.78372e-87	546488	533723	551068
P10619	7.85546e-64	44016.4	39098.3	43471.1
P10620	3.81169e-69	190910	181050	205521
P10644	1.90014e-80	681292	669577	682330
P10746	0.00460491	88047.6	472244	180759
P10768	1.68711e-87	619042	601780	578954
P10809	1.13902e-96	12702217	12982410	13142424
P10909	2.08475e-101	646334	669789	685953
P11021	1.89958e-104	9410430	9319096	9406260
P11047	2.23075e-18	54352.9	52428.4	61963.1
P11117	5.52419e-33	46004.7	47470.6	43409.2
P11142	2.50414e-96	8690451	8872509	8772502
P11166	3.23512e-103	1.68877e+06	1.6847e+06	1.67926e+06
P11169	1.37718e-93	283996	209840	276177
P11171	1.45005e-68	91347.4	93217.9	92429.1
P11172	6.80752e-103	482797	473051	482470
P11177	6.30965e-100	1.43808e+06	1.41104e+06	1.4042e+06
P11182	3.27007e-89	619772	116614	110987
P11216	1.90341e-92	120846	125670	116395
P11233	1.78942e-100	177719	180118	183711
P11234	4.67498e-80	566531	557699	561998
P11274	3.56739e-34	37604.2	91002.5	86069.2
P11279	2.66829e-90	1472598	1455673	1.4466e+06
P11310	3.54132e-99	543331	524441	541236
P11387	1.70153e-98	2.65784e+06	2703743	2.66577e+06
P11388	3.40728e-105	3043416	2.94369e+06	2.93931e+06
P11413	3.30601e-99	2.74249e+06	2.69566e+06	2612420
P11441	1.19576e-101	243860	250571	255424
P11474	6.94472e-78	27548.7	27142.1	30082.8
P11498	3.18748e-98	651249	664365	646769
P11532	1.232e-81	44973.2	42985.3	42020.2
P11586	3.17075e-101	2.91839e+06	2.87182e+06	2.92559e+06
P11717	6.93977e-99	268180	256772	272749
P11766	2.91287e-88	357412	342318	366849
P11802	8.2791e-93	234095	131002	233425
P11908	1.95018e-88	481327	484686	478475
P11940	2.66629e-98	4.98436e+06	4.98173e+06	4882140
P12004	7.28783e-97	5.81806e+06	5.7051e+06	5581803
P12081	9.77991e-102	821000	822341	818397
P12111	9.34406e-11	223478	232921	101837
P12235	7.87387e-96	853572	794772	824731
P12236	1.60649e-92	945513	898832	937111
P12259	1.40142e-80	288834	283722	277115
P12268	3.83642e-99	3183555	3116749	3094187
P12270	7.39177e-98	675279	684532	739007
P12277	4.57342e-98	816874	875138	839162
P12429	1.97949e-97	2251819	2.22074e+06	2258780
P12532	1.94119e-91	191222	190058	199042
P12694	0.000847137	81709.7	60424.7	56905.6
P12814	1.00415e-97	2.39339e+06	2411606	2.54806e+06
P12931	2.30001e-42	210204	144939	199322
P12955	4.89843e-101	520814	528940	524357
P12956	7.80063e-94	2.7346e+06	2.61417e+06	2.6399e+06
P13010	4.58322e-95	3.33299e+06	3.28032e+06	3.18366e+06
P13051	2.96581e-62	121593	98991.1	96566.5
P13073	4.2169e-89	1.78613e+06	1.78965e+06	1.78852e+06
P13284	0.00116698	21533.9	10394	28437.9
P13473	1.37004e-95	1.35486e+06	1.42517e+06	1.41548e+06
P13489	8.02035e-97	633299	657976	666696
P13498	1.46073e-21	Filtered	23444.4	22108.3
P13639	2.10619e-99	11476541	11380351	11258600
P13645	8.21889e-99	7.72414e+06	7826196	7830317
P13667	3.84803e-97	1.69723e+06	1.68965e+06	1669453
P13674	1.7114e-116	659636	653649	662560
P13693	4.54273e-89	589413	594979	593356
P13716	4.99078e-07	96682.2	94169.3	80667.2
P13797	1.05157e-100	2109525	2111430	2.10363e+06
P13798	8.90743e-87	1179483	1.16357e+06	1.18093e+06
P13804	2.59434e-95	2.53624e+06	2563980	2.64035e+06
P13807	4.66584e-94	285043	289924	315529
P13861	1.00368e-99	294249	295641	287968
P13928;Q5VT79	1.18036e-44	36529	55931.7	24356.5
P13929	3.22548e-81	26354698	22451592	26357894
P13984	7.90759e-101	239196	236601	241925
P13987	3.61233e-84	388925	378509	382092
P13995	6.84266e-65	188721	186033	186235
P14174	1.10859e-83	24731190	16818348	16429482
P14209	5.62842e-90	251340	212865	248726
P14314	5.6443e-98	2.77959e+06	2833730	2784124
P14324	2.85142e-93	1.20819e+06	1.20929e+06	1.19924e+06
P14373	4.31269e-61	44357.7	45280.9	43025.6
P14384	8.87704e-104	508811	509330	507052
P14406	1.67971e-87	1.56757e+06	1.51546e+06	1.45803e+06
P14543	0.000463962	Filtered	16217.4	11554.1
P14550	1.80296e-100	1.14814e+06	1.16926e+06	1.17991e+06
P14618	6.06581e-92	46067812	46666812	45785888
P14621	4.13543e-10	57086.2	53564.7	55766.4
P14625	1.79356e-97	9423384	9139469	9054870
P14635	1.12147e-48	162079	153104	153788
P14649	4.0194e-91	1.1266e+06	1.17652e+06	1659577
P14678;P63162	1.54054e-88	4196724	4.70654e+06	4.41649e+06
P14735	2.04685e-87	423033	428007	420621
P14854	5.73689e-97	1054951	1.04358e+06	1.04914e+06
P14859	2.10861e-83	97726	448580	431346
P14866	2.31725e-101	3278519	3185301	3226973
P14868	5.94377e-100	2.37262e+06	2336277	2.3075e+06
P14923	1.06859e-87	248420	254595	254195
P14927	1.93365e-84	352498	332444	340987
P15088	0.00276652	202982	202256	197091
P15121	6.01557e-96	2.00997e+06	2.01545e+06	2.08953e+06
P15151	6.70233e-58	91080.1	99896.7	95479.1
P15170	2.81522e-97	877695	877019	862508
P15291	3.31799e-102	207910	192569	195984
P15311	9.61349e-92	2.99719e+06	2941692	3.03548e+06
P15313	3.89752e-44	92357	92004.8	86940.9
P15328	8.29483e-100	1.27287e+06	1.27449e+06	1.24534e+06
P15374	3.03107e-95	361178	353309	365107
P15408	3.6793e-57	99828	103952	99746.8
P15529	7.17137e-73	1.08703e+06	1.10297e+06	1.08602e+06
P15531	1.95462e-97	2.52515e+06	2550095	2.56753e+06
P15559	6.86144e-97	1.43348e+06	1.46696e+06	1.45884e+06
P15586	7.2815e-76	312230	312110	316106
P15735	3.89897e-58	50258.3	50826	52700.7
P15848	1.46898e-30	20668.5	20767.9	21440.3
P15880	3.76601e-100	7.30924e+06	7.31944e+06	7201416
P15924	5.96163e-95	1.57777e+06	1.65961e+06	1.61281e+06
P15927	1.25333e-96	438410	433538	428650
P15941	3.89687e-58	50054.4	53112	56941.9
P15954	7.64756e-93	569212	896268	601112
P16070	3.94587e-94	878875	874389	868219
P16083	1.00846e-62	488414	456739	484033
P16104	1.41972e-64	1.83059e+06	1.55491e+06	1.11281e+06
P16144	4.86297e-72	184728	162852	171251
P16152	1.30892e-96	2134138	2.15063e+06	2.10634e+06
P16219	3.15467e-32	392757	355142	362424
P16220	3.56928e-63	813038	833299	826227
P16278	1.54047e-99	195158	209754	221535
P16333	8.49865e-44	176033	180042	188035
P16383	2.98188e-78	96013	104698	104086
P16401	1.30254e-101	2.84763e+06	2848965	2.8165e+06
P16403	2.57292e-89	10162854	9743445	8.12154e+06
P16422	1.72436e-44	106873	100844	84057.9
P16435	4.61646e-80	631821	626646	631472
P16455	7.05142e-85	129218	125252	121467
P16615	1.57829e-94	963706	937304	940001
P16885	1.44717e-10	18639.8	268605	20981.1
P16930	1.00276e-62	100164	98825.5	100132
P16949	1.65803e-93	4425760	4.28392e+06	4218962
P16989	1.80044e-95	823737	793709	797827
P17028	5.35324e-10	27552.1	17849.8	27584.5
P17050	1.83798e-07	113499	96031	62731.3
P17096	1.23591e-82	2.92923e+06	2.81257e+06	2.71048e+06
P17152	2.16172e-70	431614	425436	394376
P17174	2.32519e-90	713730	699963	674825
P17252	2.03914e-66	65011.6	68417.8	68500.9
P17275	1.4787e-81	177144	172446	183098
P17301	3.50213e-81	365402	368086	360069
P17480	3.1455e-97	402370	422755	413391
P17535	3.15694e-08	76631.9	84194.8	66373.7
P17544	4.12687e-17	29521.2	32157.9	37832.4
P17568	4.20517e-50	145315	153840	147497
P17612	1.39211e-58	299359	298151	293197
P17655	1.36548e-92	564358	569172	551576
P17661	1.51065e-14	39482.5	839410	192182
P17676	1.47356e-68	191541	191016	177675
P17693	3.66229e-87	164239	163015	155784
P17706	1.9538e-19	105654	95480.2	92538.6
P17812	4.95545e-98	662869	629629	646347
P17813	0.000309842	49705.7	79555.2	35946.6
P17844	5.73842e-100	2.65887e+06	2.72114e+06	2.66405e+06
P17858	1.39113e-89	903541	896803	905180
P17900	0.00412648	1.48061e+06	61129.7	320895
P17931	2.58122e-91	2.73114e+06	2.75394e+06	2743240
P17980	5.45701e-103	930853	925810	894162
P17987	1.98642e-101	2.62284e+06	2548997	2.60066e+06
P18031	1.56325e-76	121615	127471	124072
P18074	6.26874e-17	53754.3	70288.9	70431
P18077	1.44369e-92	3.0242e+06	2.95429e+06	2.8965e+06
P18084	1.11026e-20	134047	47146	89223.8
P18085	1.72884e-96	1.69117e+06	1671683	1706848
P18124	2.78974e-105	7.65285e+06	7528020	7405392
P18206	3.2077e-102	1.37537e+06	1.43023e+06	1432193
P18433	0.000338672	108669	108763	99507.7
P18440	0.000819208	49024.8	11505.1	40977.3
P18583	1.17112e-103	398934	379668	390630
P18615	6.97383e-81	261528	285869	278338
P18621	3.28383e-99	2.16754e+06	2133574	2.21419e+06
P18669	4.27358e-106	4.07542e+06	4.03583e+06	4.0569e+06
P18754	1.1992e-90	2719598	2.66113e+06	2626404
P18846	1.20461e-07	26209	27126.2	30239.1
P18858	1.11159e-93	434970	455387	396307
P18859	1.11546e-79	211044	210612	209784
P18887	1.84205e-99	237667	240866	234680
P19012	1.38596e-88	3.82582e+06	4.09333e+06	3.93656e+06
P19075	1.09779e-33	812535	817554	827024
P19174	2.49413e-35	47722.6	46277	50976.3
P19256	1.8795e-84	218625	159567	179510
P19338	3.88098e-97	18257296	18353762	18158978
[truncated: 4,417 more rows]
