# Supplementary material for: In silico spectral libraries by deep learning facilitate data-independent acquisition proteomics
Source: Nat Commun. 2020 Jan 9;11:146. doi: 10.1038/s41467-019-13866-z (PMC6952453; doi:10.1038/s41467-019-13866-z)
Supplement: Supplementary file 5 — Supplementary Data 3 [file 41467_2019_13866_MOESM5_ESM.xlsx]

## Sheet: Standard_Precursors
Mix data DIA analysis by DDA library, DeepDIA predicted library, and Prosit predicted library, for Figure 3d, and Supplementary Figure 5. Only precursors quantified in all replicates are considered for coefficient of variation calculation.
Precursor	StrippedSequence	Organisms	ProteinAccessions	Quantity Run S1-1	Quantity Run S1-2	Quantity Run S1-3	Quantity Run S2-1	Quantity Run S2-2	Quantity Run S2-3
_LNVLPVDVLTR_.2	LNVLPVDVLTR	Caenorhabditis elegans	A0A061ACL3;O76618;Q965I6	570223	565659	708115	627668	691716	683177
_VYEAQKK_.2	VYEAQKK	Caenorhabditis elegans	A0A061ACL3;O76618;Q965I6	459620	468678	481797	508680	475919	643405
_LLNESR_.2	LLNESR	Caenorhabditis elegans	A0A061ACL3;O76618;Q965I6	163909	68216.7	457404	469358	64901.5	66666.2
_EFLADMAR_.2	EFLADMAR	Caenorhabditis elegans	A0A061ACL3;O76618;Q965I6	209015	188217	171504	207285	186556	191730
_SYLSLDILR_.2	SYLSLDILR	Caenorhabditis elegans	A0A061ACL3;O76618;Q965I6	195513	192177	162720	223196	171046	193375
_EVFVPNEGK_.2	EVFVPNEGK	Caenorhabditis elegans	A0A061ACL3;O76618;Q965I6	155021	151858	223022	162641	175904	179699
_EAVVMPYLDALAQFR_.2	EAVVMPYLDALAQFR	Caenorhabditis elegans	A0A061ACL3;O76618;Q965I6	114957	214786	169636	146398	179918	212894
_LVPEAYGEDSEQLLK_.2	LVPEAYGEDSEQLLK	Caenorhabditis elegans	A0A061ACL3;O76618;Q965I6	154057	165676	135491	172515	209563	105837
_ESEGELSMSDDR_.2	ESEGELSMSDDR	Caenorhabditis elegans	A0A061ACL3;O76618;Q965I6	115968	120864	115657	138078	143275	102921
_DHSVFDDLAK_.2	DHSVFDDLAK	Caenorhabditis elegans	A0A061ACL3;O76618;Q965I6	91190.5	117498	105008	113070	117720	102735
_SYFNESQAPPVMK_.2	SYFNESQAPPVMK	Caenorhabditis elegans	A0A061ACL3;O76618;Q965I6	81329.5	96167.3	114263	95051.1	125690	126717
_VSEYVPEVITYVK_.2	VSEYVPEVITYVK	Caenorhabditis elegans	A0A061ACL3;O76618;Q965I6	93319.3	79166.3	81004	97494.6	78555.8	100604
_TKFETEMDPDK_.2	TKFETEMDPDK	Caenorhabditis elegans	A0A061ACL3;O76618;Q965I6	52964.2	57330.2	74499.1	61573.9	59103.3	63805.9
_DVLSEWLDHNHGK_.3	DVLSEWLDHNHGK	Caenorhabditis elegans	A0A061ACL3;O76618;Q965I6	51995.8	54056.9	43850.9	59715.1	60994.9	39103.5
_VQQQSSALEEAMK_.2	VQQQSSALEEAMK	Caenorhabditis elegans	A0A061ACL3;O76618;Q965I6	38695.6	44556.7	41534.6	41286.6	49408.7	45867.4
_LDIHAGGFDLK_.2	LDIHAGGFDLK	Caenorhabditis elegans	A0A061ACL3;O76618;Q965I6	33644.4	30391.5	16063.9	41205.7	29065.6	26993.6
_LDIHAGGFDLK_.3	LDIHAGGFDLK	Caenorhabditis elegans	A0A061ACL3;O76618;Q965I6	16156.1	12529.4	9057.19	15392.2	13894	11644.4
_ELISLGNAYIVEK_.2	ELISLGNAYIVEK	Caenorhabditis elegans	A0A061ACL3;O76618;Q965I6	27638.3	30578	37030	33860.7	32838.8	29302.9
_LMEEFGK_.2	LMEEFGK	Caenorhabditis elegans	A0A061ACL3;O76618;Q965I6	29172.5	30161.5	19261.2	36954.8	26043	12106.6
_ITNEFFLLVK_.2	ITNEFFLLVK	Caenorhabditis elegans	A0A061ACL3;O76618;Q965I6	23816.2	22616	24941.2	25689.3	24486.6	29433.6
_NIAAYITNLLK_.2	NIAAYITNLLK	Caenorhabditis elegans	A0A061ACL3;O76618;Q965I6	9123.29	7789.95	7074.97	8437.12	9161.56	7822.89
_GVPTHLADGTEITK_.3	GVPTHLADGTEITK	Caenorhabditis elegans	A0A061ACL3;O76618;Q965I6	Filtered	Filtered	10962.9	Filtered	Filtered	Filtered
_IVVVDAIR_.2	IVVVDAIR	Caenorhabditis elegans	A0A061ACR1;F5GUA3;Q22498;Q2XN02	409469	367054	364781	392133	397408	419353
_SSFGSAWEALGDDATR_.2	SSFGSAWEALGDDATR	Caenorhabditis elegans	A0A061ACR1;F5GUA3;Q22498;Q2XN02	200967	223281	202514	227811	252299	192058
_SGSYSSPFDLR_.2	SGSYSSPFDLR	Caenorhabditis elegans	A0A061ACR1;F5GUA3;Q22498;Q2XN02	207925	221687	172146	223704	242971	176753
_EETFQLSTVENIPDAVK_.2	EETFQLSTVENIPDAVK	Caenorhabditis elegans	A0A061ACR1;F5GUA3;Q22498;Q2XN02	181757	171931	210311	169426	189320	205573
_VLHLLGR_.2	VLHLLGR	Caenorhabditis elegans	A0A061ACR1;F5GUA3;Q22498;Q2XN02	163290	156634	120019	174805	192332	201717
_VVPVTQQALSQPEK_.2	VVPVTQQALSQPEK	Caenorhabditis elegans	A0A061ACR1;F5GUA3;Q22498;Q2XN02	133410	114941	126592	117347	137008	118937
_TPNPSSYIR_.2	TPNPSSYIR	Caenorhabditis elegans	A0A061ACR1;F5GUA3;Q22498;Q2XN02	71971.4	14969	235088	52880	56288	224123
_LIYIIQQGESIGR_.2	LIYIIQQGESIGR	Caenorhabditis elegans	A0A061ACR1;F5GUA3;Q22498;Q2XN02	74113.5	73890.7	116340	95393.1	102883	111228
_TEATEAFFGVTK_.2	TEATEAFFGVTK	Caenorhabditis elegans	A0A061ACR1;F5GUA3;Q22498;Q2XN02	92879	98806.1	87989.6	98062.8	91364.4	104172
_AIVETIIAIIEENPDAK_.2	AIVETIIAIIEENPDAK	Caenorhabditis elegans	A0A061ACR1;F5GUA3;Q22498;Q2XN02	44562.2	53445.6	46896.9	60298.3	68485.4	56070.8
_AIVETIIAIIEENPDAK_.3	AIVETIIAIIEENPDAK	Caenorhabditis elegans	A0A061ACR1;F5GUA3;Q22498;Q2XN02	29801.3	28234.7	31975.7	30837.6	38285.9	49297.2
_MLTEAAEGLIHNFILDGLQVSPSGLER_.3	MLTEAAEGLIHNFILDGLQVSPSGLER	Caenorhabditis elegans	A0A061ACR1;F5GUA3;Q22498;Q2XN02	55830.1	75419.4	58644.2	71837.1	86625.8	92102.5
_LMQQIAGFVNEISDEFK_.2	LMQQIAGFVNEISDEFK	Caenorhabditis elegans	A0A061ACR1;F5GUA3;Q22498;Q2XN02	37226	45264.9	33822	40733.8	51309.8	39926
_LMQQIAGFVNEISDEFK_.3	LMQQIAGFVNEISDEFK	Caenorhabditis elegans	A0A061ACR1;F5GUA3;Q22498;Q2XN02	14202.9	11468	9720.84	14308.5	13682.2	14528.3
_NSAISSSAIVSSIHLMR_.2	NSAISSSAIVSSIHLMR	Caenorhabditis elegans	A0A061ACR1;F5GUA3;Q22498;Q2XN02	23436.3	42514.2	48771.1	38223.8	47212.5	41039.4
_TQHTVFLSGVFR_.2	TQHTVFLSGVFR	Caenorhabditis elegans	A0A061ACR1;F5GUA3;Q22498;Q2XN02	32437	34937.3	19151.6	35053.3	33333.8	51018.8
_ELAEVSDDVIIVTSSLTK_.2	ELAEVSDDVIIVTSSLTK	Caenorhabditis elegans	A0A061ACR1;F5GUA3;Q22498;Q2XN02	15580.6	11856.5	14513	17334.1	17636.1	25856.1
_KDEETGGNVYAHLDK_.3	KDEETGGNVYAHLDK	Caenorhabditis elegans	A0A061ACR1;F5GUA3;Q22498;Q2XN02	15839.5	17258.2	13683.3	19447.1	18055.6	10058.4
_VILESTK_.2	VILESTK	Caenorhabditis elegans	A0A061ACR1;F5GUA3;Q22498;Q2XN02	66709.9	Filtered	72611.1	63962.4	76001.1	82404
_DEETGGNVYAHLDK_.2	DEETGGNVYAHLDK	Caenorhabditis elegans	A0A061ACR1;F5GUA3;Q22498;Q2XN02	Filtered	34752.3	13776	50757	18449.3	17445.5
_VPQLVEEEEKPK_.3	VPQLVEEEEKPK	Caenorhabditis elegans	A0A061ACR1;F5GUA3;Q22498;Q2XN02	18025.6	Filtered	14444.1	16520.1	12937	23492.3
_ATVAVDPNDNSIAMNIIIK_.2	ATVAVDPNDNSIAMNIIIK	Caenorhabditis elegans	A0A061ACR1;F5GUA3;Q22498;Q2XN02	25316.4	Filtered	114611	75410.4	Filtered	56167.5
_LPYGEVHSAFSLLEFPDSGAISGSLGAILK_.3	LPYGEVHSAFSLLEFPDSGAISGSLGAILK	Caenorhabditis elegans	A0A061ACR1;F5GUA3;Q22498;Q2XN02	Filtered	Filtered	Filtered	Filtered	Filtered	1804.38
_IVSPLSDLNEEVGR_.2	IVSPLSDLNEEVGR	Caenorhabditis elegans	A0A061ACT3;A0A061AE24;H2FLH2;H2FLH3;Q23551;Q23551-2;Q23551-4	362436	369352	331478	397121	410484	386020
_DVPNTILPSGDLVR_.2	DVPNTILPSGDLVR	Caenorhabditis elegans	A0A061ACT3;A0A061AE24;H2FLH2;H2FLH3;Q23551;Q23551-2;Q23551-4	151595	316654	363161	304618	351325	358544
_GPIEVTDVFEDR_.2	GPIEVTDVFEDR	Caenorhabditis elegans	A0A061ACT3;A0A061AE24;H2FLH2;H2FLH3;Q23551;Q23551-2;Q23551-4	330443	285194	228636	325882	306812	302485
_LDIAFEGEPAPVAK_.2	LDIAFEGEPAPVAK	Caenorhabditis elegans	A0A061ACT3;A0A061AE24;H2FLH2;H2FLH3;Q23551;Q23551-2;Q23551-4	190880	181090	187906	199294	221340	229322
_ATADNLTPGETYQFR_.2	ATADNLTPGETYQFR	Caenorhabditis elegans	A0A061ACT3;A0A061AE24;H2FLH2;H2FLH3;Q23551;Q23551-2;Q23551-4	169812	196865	184154	200160	237032	197021
_YQFEVPNQPEAPTVR_.2	YQFEVPNQPEAPTVR	Caenorhabditis elegans	A0A061ACT3;A0A061AE24;H2FLH2;H2FLH3;Q23551;Q23551-2;Q23551-4	148120	207047	228757	185155	262908	141728
_DDGGSPILGYVVER_.2	DDGGSPILGYVVER	Caenorhabditis elegans	A0A061ACT3;A0A061AE24;H2FLH2;H2FLH3;Q23551;Q23551-2;Q23551-4	163867	191538	219567	196149	205821	181361
_HGDSDPLEAR_.2	HGDSDPLEAR	Caenorhabditis elegans	A0A061ACT3;A0A061AE24;H2FLH2;H2FLH3;Q23551;Q23551-2;Q23551-4	191541	186860	192417	212125	199391	155877
_AQIENEPYISR_.2	AQIENEPYISR	Caenorhabditis elegans	A0A061ACT3;A0A061AE24;H2FLH2;H2FLH3;Q23551;Q23551-2;Q23551-4	187180	188104	166209	207366	204702	164608
_ITVIDKPGAPENITYPAVSR_.3	ITVIDKPGAPENITYPAVSR	Caenorhabditis elegans	A0A061ACT3;A0A061AE24;H2FLH2;H2FLH3;Q23551;Q23551-2;Q23551-4	158392	164689	161616	184665	213205	179201
_TVVDVNPGEIVITTTGSK_.2	TVVDVNPGEIVITTTGSK	Caenorhabditis elegans	A0A061ACT3;A0A061AE24;H2FLH2;H2FLH3;Q23551;Q23551-2;Q23551-4	178565	222497	138709	184333	224907	108806
_LNVFVLDAPGKPTGPIR_.3	LNVFVLDAPGKPTGPIR	Caenorhabditis elegans	A0A061ACT3;A0A061AE24;H2FLH2;H2FLH3;Q23551;Q23551-2;Q23551-4	162682	151982	149100	187495	198361	197617
_TSTPLVPSGASGSAPK_.2	TSTPLVPSGASGSAPK	Caenorhabditis elegans	A0A061ACT3;A0A061AE24;H2FLH2;H2FLH3;Q23551;Q23551-2;Q23551-4	155961	166185	158117	180797	198022	186894
_GIPSLPSGPIK_.2	GIPSLPSGPIK	Caenorhabditis elegans	A0A061ACT3;A0A061AE24;H2FLH2;H2FLH3;Q23551;Q23551-2;Q23551-4	181097	164580	148381	183497	181832	171568
_EGEEYQFR_.2	EGEEYQFR	Caenorhabditis elegans	A0A061ACT3;A0A061AE24;H2FLH2;H2FLH3;Q23551;Q23551-2;Q23551-4	153739	162875	153098	191868	192333	127165
_HTFVVPMK_.2	HTFVVPMK	Caenorhabditis elegans	A0A061ACT3;A0A061AE24;H2FLH2;H2FLH3;Q23551;Q23551-2;Q23551-4	138804	159143	156489	156266	157515	161231
_TTAVVDGLIPGHEYK_.2	TTAVVDGLIPGHEYK	Caenorhabditis elegans	A0A061ACT3;A0A061AE24;H2FLH2;H2FLH3;Q23551;Q23551-2;Q23551-4	86879.3	80053.1	105368	92870.3	95104.8	107251
_TTAVVDGLIPGHEYK_.3	TTAVVDGLIPGHEYK	Caenorhabditis elegans	A0A061ACT3;A0A061AE24;H2FLH2;H2FLH3;Q23551;Q23551-2;Q23551-4	50969	52002.2	48381	65472	54932.4	56785.4
_PSSPLGPLEVSNVYEDR_.2	PSSPLGPLEVSNVYEDR	Caenorhabditis elegans	A0A061ACT3;A0A061AE24;H2FLH2;H2FLH3;Q23551;Q23551-2;Q23551-4	119004	148147	179332	143313	185955	115438
_VTVLDHPSSPR_.3	VTVLDHPSSPR	Caenorhabditis elegans	A0A061ACT3;A0A061AE24;H2FLH2;H2FLH3;Q23551;Q23551-2;Q23551-4	149681	136245	128934	151430	131906	163048
_YDAWPEPLPPLGR_.2	YDAWPEPLPPLGR	Caenorhabditis elegans	A0A061ACT3;A0A061AE24;H2FLH2;H2FLH3;Q23551;Q23551-2;Q23551-4	79476.5	148574	188859	54661.2	158910	193941
_WDIPLPEK_.2	WDIPLPEK	Caenorhabditis elegans	A0A061ACT3;A0A061AE24;H2FLH2;H2FLH3;Q23551;Q23551-2;Q23551-4	136064	125933	126323	144978	131560	134983
_NQFDVPDPVDKPEVTDWDKDR_.3	NQFDVPDPVDKPEVTDWDKDR	Caenorhabditis elegans	A0A061ACT3;A0A061AE24;H2FLH2;H2FLH3;Q23551;Q23551-2;Q23551-4	135654	106370	26005.5	107785	119799	45898
_NQFDVPDPVDKPEVTDWDKDR_.4	NQFDVPDPVDKPEVTDWDKDR	Caenorhabditis elegans	A0A061ACT3;A0A061AE24;H2FLH2;H2FLH3;Q23551;Q23551-2;Q23551-4	29898.3	36404.9	28094.7	38315.3	51873.4	32348.3
_ANDATIDTGAR_.2	ANDATIDTGAR	Caenorhabditis elegans	A0A061ACT3;A0A061AE24;H2FLH2;H2FLH3;Q23551;Q23551-2;Q23551-4	105103	123234	133016	133685	123306	125056
_AYDTLSTGTDVER_.2	AYDTLSTGTDVER	Caenorhabditis elegans	A0A061ACT3;A0A061AE24;H2FLH2;H2FLH3;Q23551;Q23551-2;Q23551-4	104071	110757	133785	117756	130924	123277
_HSLVLNR_.2	HSLVLNR	Caenorhabditis elegans	A0A061ACT3;A0A061AE24;H2FLH2;H2FLH3;Q23551;Q23551-2;Q23551-4	115778	102856	94245	127654	108570	139039
_HSVEVIVLGK_.2	HSVEVIVLGK	Caenorhabditis elegans	A0A061ACT3;A0A061AE24;H2FLH2;H2FLH3;Q23551;Q23551-2;Q23551-4	105581	113550	111569	109131	113444	125843
_ITGYNVEIR_.2	ITGYNVEIR	Caenorhabditis elegans	A0A061ACT3;A0A061AE24;H2FLH2;H2FLH3;Q23551;Q23551-2;Q23551-4	104509	96842.7	110842	103445	119538	128767
_YSFLNPLPNTQEIYR_.2	YSFLNPLPNTQEIYR	Caenorhabditis elegans	A0A061ACT3;A0A061AE24;H2FLH2;H2FLH3;Q23551;Q23551-2;Q23551-4	88887.6	84806.3	123583	97677.2	121458	119091
_DPFDKPGK_.2	DPFDKPGK	Caenorhabditis elegans	A0A061ACT3;A0A061AE24;H2FLH2;H2FLH3;Q23551;Q23551-2;Q23551-4	97890.4	106880	89180.8	118295	118011	102479
_EEIVFLNVTR_.2	EEIVFLNVTR	Caenorhabditis elegans	A0A061ACT3;A0A061AE24;H2FLH2;H2FLH3;Q23551;Q23551-2;Q23551-4	106001	98823.3	5680.75	117703	116130	187877
_VQGTPEEVLWMR_.2	VQGTPEEVLWMR	Caenorhabditis elegans	A0A061ACT3;A0A061AE24;H2FLH2;H2FLH3;Q23551;Q23551-2;Q23551-4	88130.6	117365	104180	105013	100910	98510.4
_IVATNESGKDEHEVDVNILDIPGAPEGPLR_.4	IVATNESGKDEHEVDVNILDIPGAPEGPLR	Caenorhabditis elegans	A0A061ACT3;A0A061AE24;H2FLH2;H2FLH3;Q23551;Q23551-2;Q23551-4	88256	91066.7	102450	93815.5	102885	117723
_TPGGDWVTVGHPVGTTLR_.3	TPGGDWVTVGHPVGTTLR	Caenorhabditis elegans	A0A061ACT3;A0A061AE24;H2FLH2;H2FLH3;Q23551;Q23551-2;Q23551-4	92704.5	84130	94140.4	99927.3	108462	98262.7
_VQVYVEEPR_.2	VQVYVEEPR	Caenorhabditis elegans	A0A061ACT3;A0A061AE24;H2FLH2;H2FLH3;Q23551;Q23551-2;Q23551-4	86950.8	86931.9	102795	92222.9	98280.6	107680
_VSGDQTNAEILGLK_.2	VSGDQTNAEILGLK	Caenorhabditis elegans	A0A061ACT3;A0A061AE24;H2FLH2;H2FLH3;Q23551;Q23551-2;Q23551-4	90751.1	103388	75900.5	105434	104231	89333
_MDLATGR_.2	MDLATGR	Caenorhabditis elegans	A0A061ACT3;A0A061AE24;H2FLH2;H2FLH3;Q23551;Q23551-2;Q23551-4	81929.2	80020.9	83795.9	94745.3	81109.8	121222
_YTYTTIEGLR_.2	YTYTTIEGLR	Caenorhabditis elegans	A0A061ACT3;A0A061AE24;H2FLH2;H2FLH3;Q23551;Q23551-2;Q23551-4	80448.2	69834.4	103609	82549.1	88044.4	101776
_SDSLNTDEPVLAK_.2	SDSLNTDEPVLAK	Caenorhabditis elegans	A0A061ACT3;A0A061AE24;H2FLH2;H2FLH3;Q23551;Q23551-2;Q23551-4	74992.6	94293.8	85443.4	87868.3	106277	71578.6
_APLVWYR_.2	APLVWYR	Caenorhabditis elegans	A0A061ACT3;A0A061AE24;H2FLH2;H2FLH3;Q23551;Q23551-2;Q23551-4	85664.9	77497.5	82380.7	87491.3	87738.9	98168.6
_INMGMLTR_.2	INMGMLTR	Caenorhabditis elegans	A0A061ACT3;A0A061AE24;H2FLH2;H2FLH3;Q23551;Q23551-2;Q23551-4	97909.4	76391	72838.9	94679.7	80848.4	86256.3
_MSEDEAVEYMR_.2	MSEDEAVEYMR	Caenorhabditis elegans	A0A061ACT3;A0A061AE24;H2FLH2;H2FLH3;Q23551;Q23551-2;Q23551-4	64466.1	85456.2	89975.3	87966.3	90558.8	77262.3
_IEYQEVGSQIWDK_.2	IEYQEVGSQIWDK	Caenorhabditis elegans	A0A061ACT3;A0A061AE24;H2FLH2;H2FLH3;Q23551;Q23551-2;Q23551-4	70832.7	88414.1	67075.6	82571.2	107446	64200.7
_EEIDMDHPTIR_.2	EEIDMDHPTIR	Caenorhabditis elegans	A0A061ACT3;A0A061AE24;H2FLH2;H2FLH3;Q23551;Q23551-2;Q23551-4	71865.7	74854.4	74519.3	79661.4	80666.6	82761.9
_YTRPPIVLEASR_.3	YTRPPIVLEASR	Caenorhabditis elegans	A0A061ACT3;A0A061AE24;H2FLH2;H2FLH3;Q23551;Q23551-2;Q23551-4	68562.9	67196.9	69034.5	74571.6	79214.7	104067
_LNLAGLLDLR_.2	LNLAGLLDLR	Caenorhabditis elegans	A0A061ACT3;A0A061AE24;H2FLH2;H2FLH3;Q23551;Q23551-2;Q23551-4	80957.4	75159.8	54546.3	89847.4	57829.7	77905.6
_AGLGDPSDSASAVAK_.2	AGLGDPSDSASAVAK	Caenorhabditis elegans	A0A061ACT3;A0A061AE24;H2FLH2;H2FLH3;Q23551;Q23551-2;Q23551-4	80224.1	68558.6	58699.6	81944	73179.1	64454.5
_TMAQLIVDAK_.2	TMAQLIVDAK	Caenorhabditis elegans	A0A061ACT3;A0A061AE24;H2FLH2;H2FLH3;Q23551;Q23551-2;Q23551-4	74339	62006.3	59009.4	81644.6	75831.1	63728.7
_DGHPVDEDR_.2	DGHPVDEDR	Caenorhabditis elegans	A0A061ACT3;A0A061AE24;H2FLH2;H2FLH3;Q23551;Q23551-2;Q23551-4	61112.8	65738.9	68454.1	77515.7	80002.3	50096.3
_KPMTEAER_.2	KPMTEAER	Caenorhabditis elegans	A0A061ACT3;A0A061AE24;H2FLH2;H2FLH3;Q23551;Q23551-2;Q23551-4	59295.3	66756	64037.1	73121.4	77870.2	54241.7
_IEMNEADVYEIDQAGLR_.2	IEMNEADVYEIDQAGLR	Caenorhabditis elegans	A0A061ACT3;A0A061AE24;H2FLH2;H2FLH3;Q23551;Q23551-2;Q23551-4	48921	68003.2	70855.9	66162.8	76615.9	51979.7
_WTPPADDGGAPIEGYLVEMR_.2	WTPPADDGGAPIEGYLVEMR	Caenorhabditis elegans	A0A061ACT3;A0A061AE24;H2FLH2;H2FLH3;Q23551;Q23551-2;Q23551-4	40987.4	55898	72666.2	66369.4	83513.7	57468.7
_EGESDPLTTNTAILAK_.2	EGESDPLTTNTAILAK	Caenorhabditis elegans	A0A061ACT3;A0A061AE24;H2FLH2;H2FLH3;Q23551;Q23551-2;Q23551-4	59781.9	55267.7	70355.3	57254.4	59688.2	66782.7
_MTIHQALEHPWLTPGNAPGR_.3	MTIHQALEHPWLTPGNAPGR	Caenorhabditis elegans	A0A061ACT3;A0A061AE24;H2FLH2;H2FLH3;Q23551;Q23551-2;Q23551-4	49725.4	57259.4	61784	58896.1	57740.9	67272.1
_DILAYAGER_.2	DILAYAGER	Caenorhabditis elegans	A0A061ACT3;A0A061AE24;H2FLH2;H2FLH3;Q23551;Q23551-2;Q23551-4	51432.8	57872.2	51432.4	57796.7	58860.2	72450.8
_HSEPLK_.2	HSEPLK	Caenorhabditis elegans	A0A061ACT3;A0A061AE24;H2FLH2;H2FLH3;Q23551;Q23551-2;Q23551-4	40276.5	63451.4	28190.3	41873.5	53507.6	114143
_EYGSTLWTVASDYNVR_.2	EYGSTLWTVASDYNVR	Caenorhabditis elegans	A0A061ACT3;A0A061AE24;H2FLH2;H2FLH3;Q23551;Q23551-2;Q23551-4	40363.6	42391.6	68188.6	46524.7	58311.1	72155.9
_GPSSSDAGQYR_.2	GPSSSDAGQYR	Caenorhabditis elegans	A0A061ACT3;A0A061AE24;H2FLH2;H2FLH3;Q23551;Q23551-2;Q23551-4	49513.9	55085.7	55876.3	56958.2	60750.8	38217
_AVNLQGESKPLEAEEPIIAK_.3	AVNLQGESKPLEAEEPIIAK	Caenorhabditis elegans	A0A061ACT3;A0A061AE24;H2FLH2;H2FLH3;Q23551;Q23551-2;Q23551-4	56128.9	46686.5	46553.6	54347.1	54140.2	58341.6
_VTTGTAEFAAPEVAEGK_.2	VTTGTAEFAAPEVAEGK	Caenorhabditis elegans	A0A061ACT3;A0A061AE24;H2FLH2;H2FLH3;Q23551;Q23551-2;Q23551-4	57399.5	55638.9	36887	51592.5	71562.6	40417.5
_VVDKPASPQHIR_.3	VVDKPASPQHIR	Caenorhabditis elegans	A0A061ACT3;A0A061AE24;H2FLH2;H2FLH3;Q23551;Q23551-2;Q23551-4	48270.2	42512.8	53036.1	49883.1	48816.6	69643.6
_AGQTLNFDVNVEGEPAPK_.2	AGQTLNFDVNVEGEPAPK	Caenorhabditis elegans	A0A061ACT3;A0A061AE24;H2FLH2;H2FLH3;Q23551;Q23551-2;Q23551-4	53166.3	44321.7	52098.7	58453.5	48535.1	52038.6
_VIAVNAAGPSDPSDPTDPQITK_.2	VIAVNAAGPSDPSDPTDPQITK	Caenorhabditis elegans	A0A061ACT3;A0A061AE24;H2FLH2;H2FLH3;Q23551;Q23551-2;Q23551-4	188038	6145.06	9943.29	87651.3	4137.37	6169.27
_LTEGHEYEFR_.2	LTEGHEYEFR	Caenorhabditis elegans	A0A061ACT3;A0A061AE24;H2FLH2;H2FLH3;Q23551;Q23551-2;Q23551-4	47718.5	51024.8	50265.3	44360.3	56326.4	49950.2
_VNTSPVQGTAFSDTR_.2	VNTSPVQGTAFSDTR	Caenorhabditis elegans	A0A061ACT3;A0A061AE24;H2FLH2;H2FLH3;Q23551;Q23551-2;Q23551-4	47154.2	49942.6	44296.9	49117.6	47951	43354.2
_WDPPLSDGGAPIEEYQIEK_.2	WDPPLSDGGAPIEEYQIEK	Caenorhabditis elegans	A0A061ACT3;A0A061AE24;H2FLH2;H2FLH3;Q23551;Q23551-2;Q23551-4	32045.5	52685.8	42599.8	48932.7	61288	39172.6
_GSAIWTEAGK_.2	GSAIWTEAGK	Caenorhabditis elegans	A0A061ACT3;A0A061AE24;H2FLH2;H2FLH3;Q23551;Q23551-2;Q23551-4	44944.1	35276.6	54392.5	49051.9	47258.4	44362.6
_TPGIWFR_.2	TPGIWFR	Caenorhabditis elegans	A0A061ACT3;A0A061AE24;H2FLH2;H2FLH3;Q23551;Q23551-2;Q23551-4	40297.7	36252.9	48143	45672.3	38702.4	58860
_DDGGAEISNYVVEK_.2	DDGGAEISNYVVEK	Caenorhabditis elegans	A0A061ACT3;A0A061AE24;H2FLH2;H2FLH3;Q23551;Q23551-2;Q23551-4	36002.9	46018.8	44262.5	37685.4	43367.4	46884.1
_GPLDVTNIVK_.2	GPLDVTNIVK	Caenorhabditis elegans	A0A061ACT3;A0A061AE24;H2FLH2;H2FLH3;Q23551;Q23551-2;Q23551-4	46477.7	35274	37311.8	42605.6	35408	36213
_AVNSEGPSDPLETETDILAK_.2	AVNSEGPSDPLETETDILAK	Caenorhabditis elegans	A0A061ACT3;A0A061AE24;H2FLH2;H2FLH3;Q23551;Q23551-2;Q23551-4	50127.7	51179	43576.7	11826.8	39048	21906.3
_IEQSDVEEELMK_.2	IEQSDVEEELMK	Caenorhabditis elegans	A0A061ACT3;A0A061AE24;H2FLH2;H2FLH3;Q23551;Q23551-2;Q23551-4	37651.2	35929.4	24074.2	39570.1	38980.3	26346.4
_TSTPVNEEVSQSESR_.2	TSTPVNEEVSQSESR	Caenorhabditis elegans	A0A061ACT3;A0A061AE24;H2FLH2;H2FLH3;Q23551;Q23551-2;Q23551-4	27562.4	32051.8	32829.5	32777.5	38581.6	36204.7
_IVEFDDHILITIPALSVR_.3	IVEFDDHILITIPALSVR	Caenorhabditis elegans	A0A061ACT3;A0A061AE24;H2FLH2;H2FLH3;Q23551;Q23551-2;Q23551-4	12230.1	37911.3	34337.3	31238.3	21181.9	59858.9
_EFNDYEFR_.2	EFNDYEFR	Caenorhabditis elegans	A0A061ACT3;A0A061AE24;H2FLH2;H2FLH3;Q23551;Q23551-2;Q23551-4	29285.1	33812.1	38864.9	35338.8	34524.5	22338
_AVNPYGEAEANIK_.2	AVNPYGEAEANIK	Caenorhabditis elegans	A0A061ACT3;A0A061AE24;H2FLH2;H2FLH3;Q23551;Q23551-2;Q23551-4	35976.1	26917.6	30051.9	30918.8	27024.8	31531.2
_DTNFHVDDLTQGHEYK_.3	DTNFHVDDLTQGHEYK	Caenorhabditis elegans	A0A061ACT3;A0A061AE24;H2FLH2;H2FLH3;Q23551;Q23551-2;Q23551-4	26909.8	30016.9	27383.6	35801.8	36475.9	25319.9
_AGQSISFDVPVSGEPAPTVTWHWPDNR_.3	AGQSISFDVPVSGEPAPTVTWHWPDNR	Caenorhabditis elegans	A0A061ACT3;A0A061AE24;H2FLH2;H2FLH3;Q23551;Q23551-2;Q23551-4	21777.7	11344.1	43469.2	28237.7	18998.6	40347.9
_SDGGAPITQYVIEK_.2	SDGGAPITQYVIEK	Caenorhabditis elegans	A0A061ACT3;A0A061AE24;H2FLH2;H2FLH3;Q23551;Q23551-2;Q23551-4	24662.3	22336.3	26256.5	24183.2	26979.4	38081
_ATLDWKPPEDDGGEPIEFYEIEK_.3	ATLDWKPPEDDGGEPIEFYEIEK	Caenorhabditis elegans	A0A061ACT3;A0A061AE24;H2FLH2;H2FLH3;Q23551;Q23551-2;Q23551-4	30609.7	19455.4	22103.1	29759.6	22969.7	36476.2
_EGASDALSTDKDTK_.2	EGASDALSTDKDTK	Caenorhabditis elegans	A0A061ACT3;A0A061AE24;H2FLH2;H2FLH3;Q23551;Q23551-2;Q23551-4	26258.3	25485.5	27495.2	26834.7	29997.8	23682.4
_EVEEDDQAEWTAR_.2	EVEEDDQAEWTAR	Caenorhabditis elegans	A0A061ACT3;A0A061AE24;H2FLH2;H2FLH3;Q23551;Q23551-2;Q23551-4	21246.1	24839.7	24590	27909.9	30622.4	19527.1
_EEYEFR_.2	EEYEFR	Caenorhabditis elegans	A0A061ACT3;A0A061AE24;H2FLH2;H2FLH3;Q23551;Q23551-2;Q23551-4	28711.8	26777.6	19687.8	30992.8	23297.8	18045.4
_TNTWVPVSAFVTGTSITVPK_.2	TNTWVPVSAFVTGTSITVPK	Caenorhabditis elegans	A0A061ACT3;A0A061AE24;H2FLH2;H2FLH3;Q23551;Q23551-2;Q23551-4	15090.1	25261.8	26157	24113.2	30066.3	26731.6
_WDEPLDDGGSPITNYVVEK_.2	WDEPLDDGGSPITNYVVEK	Caenorhabditis elegans	A0A061ACT3;A0A061AE24;H2FLH2;H2FLH3;Q23551;Q23551-2;Q23551-4	20553.3	24717.9	28814.7	23269.6	30842.5	17941.1
_PSAPEGPLEVSDVTK_.2	PSAPEGPLEVSDVTK	Caenorhabditis elegans	A0A061ACT3;A0A061AE24;H2FLH2;H2FLH3;Q23551;Q23551-2;Q23551-4	30275.3	23409.6	22150.9	22134.2	25499.2	19292.3
_NVTAEGLDLVWGTPDPDEGAPVK_.2	NVTAEGLDLVWGTPDPDEGAPVK	Caenorhabditis elegans	A0A061ACT3;A0A061AE24;H2FLH2;H2FLH3;Q23551;Q23551-2;Q23551-4	19609.9	19365.7	28389.9	19667.6	25871.7	18297.1
_APDDDGGIPIENYVIEK_.2	APDDDGGIPIENYVIEK	Caenorhabditis elegans	A0A061ACT3;A0A061AE24;H2FLH2;H2FLH3;Q23551;Q23551-2;Q23551-4	19439.9	16649.8	17503.1	17037.3	20384.5	22627.1
_SGDTHFTVDSLNK_.2	SGDTHFTVDSLNK	Caenorhabditis elegans	A0A061ACT3;A0A061AE24;H2FLH2;H2FLH3;Q23551;Q23551-2;Q23551-4	22128.8	16320.8	15486.9	21425.7	16217.3	19274.1
_NLNYTVGGLIK_.2	NLNYTVGGLIK	Caenorhabditis elegans	A0A061ACT3;A0A061AE24;H2FLH2;H2FLH3;Q23551;Q23551-2;Q23551-4	17310.8	16584.5	18238.1	20344.5	19059.8	17511.1
_DDVAEIVFK_.2	DDVAEIVFK	Caenorhabditis elegans	A0A061ACT3;A0A061AE24;H2FLH2;H2FLH3;Q23551;Q23551-2;Q23551-4	16037.1	16587.8	12796.2	20090.9	15626.1	15869.1
_DMNYIVTGLFENHEYEFR_.3	DMNYIVTGLFENHEYEFR	Caenorhabditis elegans	A0A061ACT3;A0A061AE24;H2FLH2;H2FLH3;Q23551;Q23551-2;Q23551-4	14868.8	17035.5	13601.4	17703.8	13490.7	16355.4
_SDTGTYIIK_.2	SDTGTYIIK	Caenorhabditis elegans	A0A061ACT3;A0A061AE24;H2FLH2;H2FLH3;Q23551;Q23551-2;Q23551-4	13350.8	9825.13	7902.79	16124.9	12166.7	9735.86
_EHTVALALLK_.2	EHTVALALLK	Caenorhabditis elegans	A0A061ACT3;A0A061AE24;H2FLH2;H2FLH3;Q23551;Q23551-2;Q23551-4	4092.14	1638.99	1542.8	7485.69	2696.8	460.394
_GLEHGQQYR_.2	GLEHGQQYR	Caenorhabditis elegans	A0A061ACT3;A0A061AE24;H2FLH2;H2FLH3;Q23551;Q23551-2;Q23551-4	83449	98098.8	Filtered	98593.1	93151.9	62581.8
_VPGLISGTAYTVR_.2	VPGLISGTAYTVR	Caenorhabditis elegans	A0A061ACT3;A0A061AE24;H2FLH2;H2FLH3;Q23551;Q23551-2;Q23551-4	80988.6	78948.8	Filtered	71549.8	79300.4	41255.8
_DTAFEVK_.2	DTAFEVK	Caenorhabditis elegans	A0A061ACT3;A0A061AE24;H2FLH2;H2FLH3;Q23551;Q23551-2;Q23551-4	42722.2	29053.8	66253.5	37164.6	Filtered	61229.9
_TTVPNLQPGHEYK_.3	TTVPNLQPGHEYK	Caenorhabditis elegans	A0A061ACT3;A0A061AE24;H2FLH2;H2FLH3;Q23551;Q23551-2;Q23551-4	35975.8	Filtered	26984.3	43075.9	39397.8	25198.1
_GYDVDEQGK_.2	GYDVDEQGK	Caenorhabditis elegans	A0A061ACT3;A0A061AE24;H2FLH2;H2FLH3;Q23551;Q23551-2;Q23551-4	Filtered	25093.8	65409.5	24807.3	24702.2	25498.4
_DEHEVDVNILDIPGAPEGPLR_.3	DEHEVDVNILDIPGAPEGPLR	Caenorhabditis elegans	A0A061ACT3;A0A061AE24;H2FLH2;H2FLH3;Q23551;Q23551-2;Q23551-4	23538.8	33697.7	34219	Filtered	37175.9	29196.9
_FEASDGVYK_.2	FEASDGVYK	Caenorhabditis elegans	A0A061ACT3;A0A061AE24;H2FLH2;H2FLH3;Q23551;Q23551-2;Q23551-4	29653.4	26501.4	26853.9	30742.7	28292.7	Filtered
_DEFSPFWNDVAHVPAGQTNATVGNLK_.3	DEFSPFWNDVAHVPAGQTNATVGNLK	Caenorhabditis elegans	A0A061ACT3;A0A061AE24;H2FLH2;H2FLH3;Q23551;Q23551-2;Q23551-4	26513	23956.4	16304.8	25174.3	25188.9	Filtered
_GDSGTFTIK_.2	GDSGTFTIK	Caenorhabditis elegans	A0A061ACT3;A0A061AE24;H2FLH2;H2FLH3;Q23551;Q23551-2;Q23551-4	11126	9214.95	Filtered	11071.7	10405.9	11162.9
_IQESGGSRPQIVVKPEDTAQPYNR_.4	IQESGGSRPQIVVKPEDTAQPYNR	Caenorhabditis elegans	A0A061ACT3;A0A061AE24;H2FLH2;H2FLH3;Q23551;Q23551-2;Q23551-4	8557.12	8360.22	Filtered	8996.87	10868.4	11033.1
_VDKPELVDWDKDHVDLAWNAPDDGGAPIEAFVIEK_.5	VDKPELVDWDKDHVDLAWNAPDDGGAPIEAFVIEK	Caenorhabditis elegans	A0A061ACT3;A0A061AE24;H2FLH2;H2FLH3;Q23551;Q23551-2;Q23551-4	7004.34	Filtered	8201.18	9141.99	9923.39	5428.31
_VEYSDFLATLTIEK_.2	VEYSDFLATLTIEK	Caenorhabditis elegans	A0A061ACT3;A0A061AE24;H2FLH2;H2FLH3;Q23551;Q23551-2;Q23551-4	14293.4	Filtered	247276	5876.89	Filtered	164455
_DDGGAEIAGYK_.2	DDGGAEIAGYK	Caenorhabditis elegans	A0A061ACT3;A0A061AE24;H2FLH2;H2FLH3;Q23551;Q23551-2;Q23551-4	87500.9	Filtered	66580.6	Filtered	121449	63583
_VPEDDGGAPIDHYEIEK_.3	VPEDDGGAPIDHYEIEK	Caenorhabditis elegans	A0A061ACT3;A0A061AE24;H2FLH2;H2FLH3;Q23551;Q23551-2;Q23551-4	Filtered	Filtered	65445.6	15783.6	20783	48185.8
_HDHVLDHYDIHEELGTGAFGVVHR_.4	HDHVLDHYDIHEELGTGAFGVVHR	Caenorhabditis elegans	A0A061ACT3;A0A061AE24;H2FLH2;H2FLH3;Q23551;Q23551-2;Q23551-4	8820.91	9627.56	Filtered	9137.38	10255.7	11192.6
_HDHVLDHYDIHEELGTGAFGVVHR_.6	HDHVLDHYDIHEELGTGAFGVVHR	Caenorhabditis elegans	A0A061ACT3;A0A061AE24;H2FLH2;H2FLH3;Q23551;Q23551-2;Q23551-4	18944.3	12797.4	Filtered	19642.4	14918.5	Filtered
_IIGYQVQYR_.2	IIGYQVQYR	Caenorhabditis elegans	A0A061ACT3;A0A061AE24;H2FLH2;H2FLH3;Q23551;Q23551-2;Q23551-4	Filtered	36740.3	Filtered	19378.1	46586.3	3941.29
_PSDPTGNVVAK_.2	PSDPTGNVVAK	Caenorhabditis elegans	A0A061ACT3;A0A061AE24;H2FLH2;H2FLH3;Q23551;Q23551-2;Q23551-4	26024.9	Filtered	21011.8	30912.2	Filtered	18029.7
_GTNLVSVASLVVVGEK_.2	GTNLVSVASLVVVGEK	Caenorhabditis elegans	A0A061ACT3;A0A061AE24;H2FLH2;H2FLH3;Q23551;Q23551-2;Q23551-4	36475.2	14948.3	Filtered	16747.4	Filtered	18138.7
_GTVSSNYDNYVFDIWK_.2	GTVSSNYDNYVFDIWK	Caenorhabditis elegans	A0A061ACT3;A0A061AE24;H2FLH2;H2FLH3;Q23551;Q23551-2;Q23551-4	Filtered	Filtered	17584.1	12329.6	13513.2	20696.6
_DAEVVWWHDGK_.2	DAEVVWWHDGK	Caenorhabditis elegans	A0A061ACT3;A0A061AE24;H2FLH2;H2FLH3;Q23551;Q23551-2;Q23551-4	Filtered	53488.8	56706.8	40934.9	Filtered	Filtered
_EHGEYK_.2	EHGEYK	Caenorhabditis elegans	A0A061ACT3;A0A061AE24;H2FLH2;H2FLH3;Q23551;Q23551-2;Q23551-4	38482.1	Filtered	Filtered	Filtered	23754.2	56906
_DLSKDEWVTVTSNVK_.2	DLSKDEWVTVTSNVK	Caenorhabditis elegans	A0A061ACT3;A0A061AE24;H2FLH2;H2FLH3;Q23551;Q23551-2;Q23551-4	3778.44	Filtered	26481.3	Filtered	Filtered	25483.8
_EPEDDGGAEISHYVIEK_.3	EPEDDGGAEISHYVIEK	Caenorhabditis elegans	A0A061ACT3;A0A061AE24;H2FLH2;H2FLH3;Q23551;Q23551-2;Q23551-4	21989.4	Filtered	Filtered	16321.1	Filtered	17082.8
_VAAVNAEGESDPLETFGTTLAK_.2	VAAVNAEGESDPLETFGTTLAK	Caenorhabditis elegans	A0A061ACT3;A0A061AE24;H2FLH2;H2FLH3;Q23551;Q23551-2;Q23551-4	Filtered	Filtered	Filtered	23133.9	Filtered	41283.5
_VIAVNSAGEGEPSKPSDLVLIEEQPGR_.3	VIAVNSAGEGEPSKPSDLVLIEEQPGR	Caenorhabditis elegans	A0A061ACT3;A0A061AE24;H2FLH2;H2FLH3;Q23551;Q23551-2;Q23551-4	Filtered	Filtered	17743.4	Filtered	Filtered	11614.1
_RADSGNYK_.2	RADSGNYK	Caenorhabditis elegans	A0A061ACT3;A0A061AE24;H2FLH2;H2FLH3;Q23551;Q23551-2;Q23551-4	9440.99	Filtered	Filtered	11967.3	Filtered	Filtered
_YHGGYEAQK_.2	YHGGYEAQK	Caenorhabditis elegans	A0A061ACT3;A0A061AE24;H2FLH2;H2FLH3;Q23551;Q23551-2;Q23551-4	13066.5	Filtered	4756.66	Filtered	Filtered	Filtered
_ALIAVSEPEAR_.2	ALIAVSEPEAR	Caenorhabditis elegans	A0A061ACU2;A0A061AE33;A0A061AJB7;A0A061AL01;A0A067XG44;B9WRT3;C6KRJ3;D0VWN8;H9G2S2;H9G2S3;O01260;Q17897	30629	27517.4	16792	31807.4	31502.4	9895.78
_AWFDSLTLNLEQGK_.2	AWFDSLTLNLEQGK	Caenorhabditis elegans	A0A061ACU2;A0A061AE33;A0A061AJB7;A0A061AL01;A0A067XG44;B9WRT3;C6KRJ3;D0VWN8;H9G2S2;H9G2S3;O01260;Q17897	Filtered	Filtered	Filtered	Filtered	42234.3	Filtered
_LFVGGVPTSAR_.2	LFVGGVPTSAR	Caenorhabditis elegans	A0A061AD21;A0A061AJI9;C1P640;C1P641;G5EEV6;Q21313	212126	223965	263826	219874	248578	281259
_VENLVAAITDDLER_.2	VENLVAAITDDLER	Caenorhabditis elegans	A0A061AD21;A0A061AJI9;C1P640;C1P641;G5EEV6;Q21313	174280	186893	143733	182374	221284	168760
_IMIDGETEVLEGDVPGK_.2	IMIDGETEVLEGDVPGK	Caenorhabditis elegans	A0A061AD21;A0A061AJI9;C1P640;C1P641;G5EEV6;Q21313	116987	158733	124505	139493	168567	92772.8
_NPTSVPVTATVTINPR_.2	NPTSVPVTATVTINPR	Caenorhabditis elegans	A0A061AD21;A0A061AJI9;C1P640;C1P641;G5EEV6;Q21313	97332.6	111041	139907	120695	146729	129884
_IDADDSFSNEVAR_.2	IDADDSFSNEVAR	Caenorhabditis elegans	A0A061AD21;A0A061AJI9;C1P640;C1P641;G5EEV6;Q21313	84849.3	133453	96557.2	129778	151066	102949
_FAVDPEQFADFSWR_.2	FAVDPEQFADFSWR	Caenorhabditis elegans	A0A061AD21;A0A061AJI9;C1P640;C1P641;G5EEV6;Q21313	74391.7	76809.1	84689.8	78350.9	91026.9	107755
_LMEPLALDLSNEFLK_.2	LMEPLALDLSNEFLK	Caenorhabditis elegans	A0A061AD21;A0A061AJI9;C1P640;C1P641;G5EEV6;Q21313	77990.1	79726.8	47279.1	110256	97345.4	49896
_TDMASLQPLENAEMVIR_.2	TDMASLQPLENAEMVIR	Caenorhabditis elegans	A0A061AD21;A0A061AJI9;C1P640;C1P641;G5EEV6;Q21313	58311.3	75741.5	69403	90899.3	72714.9	65760.3
_LDTPVNDGLWR_.2	LDTPVNDGLWR	Caenorhabditis elegans	A0A061AD21;A0A061AJI9;C1P640;C1P641;G5EEV6;Q21313	54023	60196.1	94495.5	39649.8	82060.6	99512.6
_SLAEIALAIGSSSK_.2	SLAEIALAIGSSSK	Caenorhabditis elegans	A0A061AD21;A0A061AJI9;C1P640;C1P641;G5EEV6;Q21313	100588	72862	57936.4	17649.6	78544.8	91107.1
_GYAVFSPIQDK_.2	GYAVFSPIQDK	Caenorhabditis elegans	A0A061AD21;A0A061AJI9;C1P640;C1P641;G5EEV6;Q21313	60419.7	66053.6	77586.9	69385.3	75426.4	51468.6
_LVPENFLTAEGK_.2	LVPENFLTAEGK	Caenorhabditis elegans	A0A061AD21;A0A061AJI9;C1P640;C1P641;G5EEV6;Q21313	76278.5	70038.4	6464.48	81025.1	72575.5	93255.4
_DFVGDIESLK_.2	DFVGDIESLK	Caenorhabditis elegans	A0A061AD21;A0A061AJI9;C1P640;C1P641;G5EEV6;Q21313	72788.6	64126.8	56818.7	75635	62173.5	64588.4
_ITVDLGDAPAVVK_.2	ITVDLGDAPAVVK	Caenorhabditis elegans	A0A061AD21;A0A061AJI9;C1P640;C1P641;G5EEV6;Q21313	52980.4	48373.3	72885.1	65897.9	59667.9	79978.5
_TEQEHGIPLFFGNEETAVGSR_.3	TEQEHGIPLFFGNEETAVGSR	Caenorhabditis elegans	A0A061AD21;A0A061AJI9;C1P640;C1P641;G5EEV6;Q21313	52798.7	57240.2	51016.9	59024.7	60894.2	55511.4
_SWSQYENPMVR_.2	SWSQYENPMVR	Caenorhabditis elegans	A0A061AD21;A0A061AJI9;C1P640;C1P641;G5EEV6;Q21313	54063.6	41208.9	62228.5	60045.8	57759	54426.3
_AEIDANIEETR_.2	AEIDANIEETR	Caenorhabditis elegans	A0A061AD21;A0A061AJI9;C1P640;C1P641;G5EEV6;Q21313	50141.9	46658.2	54669.5	53460.3	51239	65833.6
_WHTVSIVR_.2	WHTVSIVR	Caenorhabditis elegans	A0A061AD21;A0A061AJI9;C1P640;C1P641;G5EEV6;Q21313	53049.5	57115.4	37394.9	50871.2	49931.3	61401.3
_DKDFMALELSDGGVK_.2	DKDFMALELSDGGVK	Caenorhabditis elegans	A0A061AD21;A0A061AJI9;C1P640;C1P641;G5EEV6;Q21313	63573.5	45783.2	34164.2	55674.1	50071.3	37748.5
_LGSDNVDLESSHASK_.2	LGSDNVDLESSHASK	Caenorhabditis elegans	A0A061AD21;A0A061AJI9;C1P640;C1P641;G5EEV6;Q21313	35763.3	36559.6	54659.3	44008.3	41167.1	57893.4
_DPLYFGGLPEGVTNK_.2	DPLYFGGLPEGVTNK	Caenorhabditis elegans	A0A061AD21;A0A061AJI9;C1P640;C1P641;G5EEV6;Q21313	46001.9	34211.7	53950.3	44639	41847.8	48790.5
_HADDSNPDASFLSAFFGK_.3	HADDSNPDASFLSAFFGK	Caenorhabditis elegans	A0A061AD21;A0A061AJI9;C1P640;C1P641;G5EEV6;Q21313	38161	38560.6	32777.8	45865	44896.2	31137.2
_WSLAISTK_.2	WSLAISTK	Caenorhabditis elegans	A0A061AD21;A0A061AJI9;C1P640;C1P641;G5EEV6;Q21313	30644.5	26333.8	30885.2	35119.6	28734.3	28388
_FTHTHDVEQTGK_.2	FTHTHDVEQTGK	Caenorhabditis elegans	A0A061AD21;A0A061AJI9;C1P640;C1P641;G5EEV6;Q21313	13878.5	20091.7	14549.6	14015	12562.2	17596.1
_VVPLDDAQATVEISGVVPTR_.2	VVPLDDAQATVEISGVVPTR	Caenorhabditis elegans	A0A061AD21;A0A061AJI9;C1P640;C1P641;G5EEV6;Q21313	25395.8	24648.7	42302.4	Filtered	37446.2	62675.8
_ILIDVDITK_.2	ILIDVDITK	Caenorhabditis elegans	A0A061AD21;A0A061AJI9;C1P640;C1P641;G5EEV6;Q21313	28891.7	20845.5	Filtered	32031.2	22124.7	29788.1
_VVFTYDTGSGQVIIK_.2	VVFTYDTGSGQVIIK	Caenorhabditis elegans	A0A061AD21;A0A061AJI9;C1P640;C1P641;G5EEV6;Q21313	74795.9	Filtered	5602.05	Filtered	132807	10135
_KHADDSNPDASFLSAFFGK_.3	KHADDSNPDASFLSAFFGK	Caenorhabditis elegans	A0A061AD21;A0A061AJI9;C1P640;C1P641;G5EEV6;Q21313	39587	Filtered	23974	34780.1	Filtered	25981.7
_AEELAAYLNSAQQLLK_.2	AEELAAYLNSAQQLLK	Caenorhabditis elegans	A0A061AD21;A0A061AJI9;C1P640;C1P641;G5EEV6;Q21313	20626.6	Filtered	16374.3	Filtered	41096.4	17879.2
_WHYVSIR_.2	WHYVSIR	Caenorhabditis elegans	A0A061AD21;A0A061AJI9;C1P640;C1P641;G5EEV6;Q21313	53757.9	Filtered	Filtered	48952.6	44906	Filtered
_AVPTADYVAAEIEYGR_.2	AVPTADYVAAEIEYGR	Caenorhabditis elegans	A0A061AD21;A0A061AJI9;C1P640;C1P641;G5EEV6;Q21313	31337.4	Filtered	44357.6	Filtered	Filtered	51937.1
_ITDNADELVVSLDGEGYTSYKPSHWNPR_.4	ITDNADELVVSLDGEGYTSYKPSHWNPR	Caenorhabditis elegans	A0A061AD21;A0A061AJI9;C1P640;C1P641;G5EEV6;Q21313	Filtered	Filtered	2758.76	Filtered	Filtered	6754.24
_LQTEVDLLADMIR_.2	LQTEVDLLADMIR	Caenorhabditis elegans	A0A061AD39;A0A061AD72;A0A061AEC1;A0A061AJK4;A0A061AL87;Q067Y1;Q20109;Q27GQ4	90618.9	60532.4	10379.7	43235.3	Filtered	20573
_NLENFEGFLDSK_.2	NLENFEGFLDSK	Caenorhabditis elegans	A0A061AD39;A0A061AD72;A0A061AEC1;A0A061AJK4;A0A061AL87;Q067Y1;Q20109;Q27GQ4	Filtered	5393.14	Filtered	Filtered	Filtered	Filtered
_NTFFGHFVAGETEEEVR_.3	NTFFGHFVAGETEEEVR	Caenorhabditis elegans	A0A061AD41;O45228	15715	12744.6	10154.1	16543	14107.2	18034.3
_LGQLFQVLNIK_.2	LGQLFQVLNIK	Caenorhabditis elegans	A0A061AD41;O45228	14782.1	13566.8	12176.9	14821.5	15192.1	11455.6
_LSEAIVQTQNFFK_.2	LSEAIVQTQNFFK	Caenorhabditis elegans	A0A061AD41;O45228	45693.3	22383.1	Filtered	32053.7	22196.1	52254.1
_YLPYGPVEEVLPYLSR_.2	YLPYGPVEEVLPYLSR	Caenorhabditis elegans	A0A061AD41;O45228	Filtered	24927.9	29699.7	Filtered	Filtered	52582.3
_AIGYEDPINDNFEATSK_.2	AIGYEDPINDNFEATSK	Caenorhabditis elegans	A0A061AD41;O45228	36955.5	Filtered	Filtered	46970	Filtered	Filtered
_GNAVDESEMTAEER_.2	GNAVDESEMTAEER	Caenorhabditis elegans	A0A061AD47;A0A061AE99;H2L2L1;Q86CZ7	63253.2	79692.7	45796.3	70093	93423.2	45889.4
_LAEASASQGNEAR_.2	LAEASASQGNEAR	Caenorhabditis elegans	A0A061AD47;A0A061AE99;H2L2L1;Q86CZ7	62084.3	65424.8	72821.6	58638.9	68607.4	58742.8
_SFMAGSAYDAANPVEK_.2	SFMAGSAYDAANPVEK	Caenorhabditis elegans	A0A061AD47;A0A061AE99;H2L2L1;Q86CZ7	38864.1	41674.3	37690.1	45095.1	51313.4	36567.2
_AQEEVVGEEEANK_.2	AQEEVVGEEEANK	Caenorhabditis elegans	A0A061AD47;A0A061AE99;H2L2L1;Q86CZ7	31570.9	28819.4	27798.8	32411.1	30809.9	20451
_FENAGEADADAAVVEAK_.2	FENAGEADADAAVVEAK	Caenorhabditis elegans	A0A061AD47;A0A061AE99;H2L2L1;Q86CZ7	21939.9	17747.4	25148.1	20945.9	58528	20438.1
_SGGGGVHDELAQLK_.2	SGGGGVHDELAQLK	Caenorhabditis elegans	A0A061AD47;A0A061AE99;H2L2L1;Q86CZ7	21618.8	22316.1	23024.6	21971.2	18108.8	26177
_FENIDSTMDEDLEQK_.2	FENIDSTMDEDLEQK	Caenorhabditis elegans	A0A061AD47;A0A061AE99;H2L2L1;Q86CZ7	12055	11263.3	11238.2	13088.1	15080.4	42778.9
_DFETGAVHNIENEDDETK_.2	DFETGAVHNIENEDDETK	Caenorhabditis elegans	A0A061AD47;A0A061AE99;H2L2L1;Q86CZ7	10792.5	12349.9	11986.8	12455.4	14031.7	7431.18
_DFETGAVHNIENEDDETK_.3	DFETGAVHNIENEDDETK	Caenorhabditis elegans	A0A061AD47;A0A061AE99;H2L2L1;Q86CZ7	8168.25	Filtered	3268.31	7807.96	7431.19	Filtered
_VELNFENVGDIK_.2	VELNFENVGDIK	Caenorhabditis elegans	A0A061AD47;A0A061AE99;H2L2L1;Q86CZ7	24047.1	Filtered	17968.9	Filtered	Filtered	33923.9
_GPVKDEAR_.2	GPVKDEAR	Caenorhabditis elegans	A0A061AD47;A0A061AE99;H2L2L1;Q86CZ7	24312	Filtered	Filtered	Filtered	35518	Filtered
_FPPVSNLLDIIESR_.2	FPPVSNLLDIIESR	Caenorhabditis elegans	A0A061AJK8;A0A061AL89;Q21920;Q21920-2;Q21920-6;Q21920-7	33880.9	27079.1	32722.8	29147.4	29475.3	33239.6
_LLELIDEEK_.2	LLELIDEEK	Caenorhabditis elegans	A0A061AJK8;A0A061AL89;Q21920;Q21920-2;Q21920-6;Q21920-7	19433.1	9270.34	14800.2	20989.1	16674.7	16232.1
_KDVVELLLAHGANK_.3	KDVVELLLAHGANK	Caenorhabditis elegans	A0A061AJK8;A0A061AL89;Q21920;Q21920-2;Q21920-6;Q21920-7	Filtered	5209.55	13407.2	5068.05	Filtered	11551.7
_AQAESAELAAQK_.2	AQAESAELAAQK	Caenorhabditis elegans	A0A061AJK8;A0A061AL89;Q21920;Q21920-2;Q21920-6;Q21920-7	Filtered	8826.78	Filtered	Filtered	26684.3	Filtered
_SDVLNFVGDFLDGYR_.2	SDVLNFVGDFLDGYR	Caenorhabditis elegans	A0A078BPJ4;A0A078BPL3;A0A078BS63;H1ZUX6;O45000	17307.2	20380.5	18396	20527.6	22893.1	25167.9
_FAFSSSPEIVLK_.2	FAFSSSPEIVLK	Caenorhabditis elegans	A0A078BPJ4;A0A078BPL3;A0A078BS63;H1ZUX6;O45000	27146	11428.6	6205.76	22769.3	17518	10227.4
_IVDGIFNMLVDDNVHR_.3	IVDGIFNMLVDDNVHR	Caenorhabditis elegans	A0A078BPJ4;A0A078BPL3;A0A078BS63;H1ZUX6;O45000	7421.41	9730.06	9473.58	9695.15	12472	13214.5
_VMLDTTNVADFELR_.2	VMLDTTNVADFELR	Caenorhabditis elegans	A0A078BPJ4;A0A078BPL3;A0A078BS63;H1ZUX6;O45000	Filtered	Filtered	Filtered	103471	48707.9	71969.5
_LVDEGVFQEQR_.2	LVDEGVFQEQR	Caenorhabditis elegans	A0A9S2	50326.5	43330.9	38819.4	53006.6	44493.9	42053.6
_GVALPTDSISWIR_.2	GVALPTDSISWIR	Caenorhabditis elegans	A0A9S2	36696.7	36314.3	39817.7	39376	49460.5	42811.1
_LETGQFLTFR_.2	LETGQFLTFR	Homo sapiens	A0AVT1	66500.1	67276.8	61884.9	65734.2	63147.8	61129.3
_NWSQC[Carbamidomethyl (C)]VELAR_.2	NWSQCVELAR	Homo sapiens	A0AVT1	48725.7	43975.4	43552	54445.9	63436.9	51121.9
_NLVLAGIK_.2	NLVLAGIK	Homo sapiens	A0AVT1	51257.5	49736.5	34586.7	47987.1	45996.7	39897.6
_AC[Carbamidomethyl (C)]IGDTLC[Carbamidomethyl (C)]QK_.2	ACIGDTLCQK	Homo sapiens	A0AVT1	19942.6	18408.1	18915.6	35804	41922.5	16123
_FISADVHGIWSR_.3	FISADVHGIWSR	Homo sapiens	A0AVT1	18844.6	17522	17129.6	17096.2	19310.4	21477.3
_EDFTLLDFINAVK_.2	EDFTLLDFINAVK	Homo sapiens	A0AVT1	11332.6	12129.7	10492.2	13459.3	10253.2	10688.8
_ALQLLHC[Carbamidomethyl (C)]FPLDIR_.3	ALQLLHCFPLDIR	Homo sapiens	A0AVT1	9531.27	8032.56	8739.38	7629.32	7121.51	8061.58
_FDLNEPLHLSFLQNAAK_.3	FDLNEPLHLSFLQNAAK	Homo sapiens	A0AVT1	6676.18	3807.19	2056.84	6414.88	3484.82	2277.58
_NAIFQLEK_.2	NAIFQLEK	Homo sapiens	A0AVT1	30260.8	16988	47832.7	17604.3	Filtered	63069.3
_VVQTDETAR_.2	VVQTDETAR	Homo sapiens	A0AVT1	25679.9	23632.8	39998.5	23043.5	17600.8	Filtered
_VC[Carbamidomethyl (C)]PTTETIYNDEFYTK_.2	VCPTTETIYNDEFYTK	Homo sapiens	A0AVT1	10276.5	8742.77	10789.6	8380.7	8911.75	12254.7
_NFALLGVGTSK_.2	NFALLGVGTSK	Homo sapiens	A0AVT1	32802.1	31750.8	Filtered	Filtered	Filtered	Filtered
_FWQTYSSAEEVLQK_.2	FWQTYSSAEEVLQK	Homo sapiens	A0AVT1	Filtered	Filtered	Filtered	Filtered	11987.6	Filtered
_YQC[Carbamidomethyl (C)]VVLTEMK_.2	YQCVVLTEMK	Homo sapiens	A0AVT1	Filtered	Filtered	Filtered	Filtered	9877.09	Filtered
_HIAELNPYVHVTSSSVPFNETTDLSFLDK_.4	HIAELNPYVHVTSSSVPFNETTDLSFLDK	Homo sapiens	A0AVT1	Filtered	Filtered	5643.12	Filtered	Filtered	Filtered
_AC[Carbamidomethyl (C)]DLPAWVHFPDTER_.3	ACDLPAWVHFPDTER	Homo sapiens	A0FGR8-2	40533.6	42421.2	49197.1	38935.6	44263.3	42184.6
_ITVPLVSEVQIAQLR_.2	ITVPLVSEVQIAQLR	Homo sapiens	A0FGR8-2	71341.8	70780.3	79991.6	65889.5	73183.5	73055.4
_ALALLEDEER_.2	ALALLEDEER	Homo sapiens	A0FGR8-2	58288.1	69744.3	66789.6	74770.1	67302.8	65348.5
_GEGPEAGAGGAGGR_.2	GEGPEAGAGGAGGR	Homo sapiens	A0FGR8-2	57579.6	69240.7	74950.2	65451.8	66960.9	61840.1
_VLVALASEELAK_.2	VLVALASEELAK	Homo sapiens	A0FGR8-2	65659.2	53233.8	54705.6	50915	50323.6	44423.9
_VGNQIFQSR_.2	VGNQIFQSR	Homo sapiens	A0FGR8-2	48430.8	51754	47527.4	45723.7	50719.9	52986.3
_AQPPEAGPQGLHDLGR_.3	AQPPEAGPQGLHDLGR	Homo sapiens	A0FGR8-2	14114.2	15142.7	25276.5	15578.9	16694.5	24496.8
_SSSSLLASPGHISVK_.3	SSSSLLASPGHISVK	Homo sapiens	A0FGR8-2	6376.44	3436.96	10568.7	6493.98	5074.43	13183.5
_LLDEWFTLDEVPK_.2	LLDEWFTLDEVPK	Homo sapiens	A0FGR8-2	18707.7	26856.9	26085.9	74385.9	Filtered	32256.2
_FQLSNSGPNSTIK_.2	FQLSNSGPNSTIK	Homo sapiens	A0FGR8-2	12819.2	10903.6	13305.7	Filtered	17078.9	16316.8
_TNEPVWEENFTFFIHNPK_.3	TNEPVWEENFTFFIHNPK	Homo sapiens	A0FGR8-2	28917.1	20841.4	20898.9	Filtered	24820.6	16899.2
_NLIAFSEDGSDPYVR_.2	NLIAFSEDGSDPYVR	Homo sapiens	A0FGR8-2	22095.4	23073.1	Filtered	23779.7	30043.8	Filtered
_VPLSQLLTSEDMTVSQR_.3	VPLSQLLTSEDMTVSQR	Homo sapiens	A0FGR8-2	14411.4	Filtered	15114.2	Filtered	20804.3	Filtered
_VPLSQLLTSEDMTVSQR_.2	VPLSQLLTSEDMTVSQR	Homo sapiens	A0FGR8-2	Filtered	Filtered	32366.6	Filtered	Filtered	18877.8
_IHFIEAQDLQGK_.3	IHFIEAQDLQGK	Homo sapiens	A0FGR8-2	18391.7	Filtered	Filtered	17561.3	Filtered	32313.6
_IHFIEAQDLQGK_.2	IHFIEAQDLQGK	Homo sapiens	A0FGR8-2	Filtered	10335.3	16044.9	Filtered	Filtered	Filtered
_ADKDQANDGLSSALLILYLDSAR_.3	ADKDQANDGLSSALLILYLDSAR	Homo sapiens	A0FGR8-2	Filtered	Filtered	9153.71	Filtered	Filtered	5264.65
_LEWLTLMPNASNLDK_.2	LEWLTLMPNASNLDK	Homo sapiens	A0FGR8-2	Filtered	27012.4	16498.5	Filtered	Filtered	Filtered
_GANTHLSTFSFTK_.3	GANTHLSTFSFTK	Homo sapiens	A0FGR8-2	Filtered	Filtered	Filtered	Filtered	Filtered	25338.4
_TVLNSEVLEQR_.2	TVLNSEVLEQR	Homo sapiens	A0MZ66;A0MZ66-3;A0MZ66-4;A0MZ66-5;A0MZ66-6;A0MZ66-8	89613	100440	107669	91792.7	98074.6	93605.8
_DQIVSVQEEK_.2	DQIVSVQEEK	Homo sapiens	A0MZ66;A0MZ66-3;A0MZ66-4;A0MZ66-5;A0MZ66-6;A0MZ66-8	40131	45480.4	39883.3	40137.5	45860.2	43007.5
_SLDPENSETELER_.2	SLDPENSETELER	Homo sapiens	A0MZ66;A0MZ66-3;A0MZ66-4;A0MZ66-5;A0MZ66-6;A0MZ66-8	42466.2	49238.5	41100.2	42884.8	45585.7	32496.2
_ILAIELENLK_.2	ILAIELENLK	Homo sapiens	A0MZ66;A0MZ66-3;A0MZ66-4;A0MZ66-5;A0MZ66-6;A0MZ66-8	32804.4	24542.2	12636.8	27733.7	23766.4	21662.8
_VKELEEQLENETLHK_.3	VKELEEQLENETLHK	Homo sapiens	A0MZ66;A0MZ66-3;A0MZ66-4;A0MZ66-5;A0MZ66-6;A0MZ66-8	5554.25	5322.4	Filtered	4154.27	4932.12	Filtered
_LTQQLEEER_.2	LTQQLEEER	Homo sapiens	A0MZ66;A0MZ66-3;A0MZ66-4;A0MZ66-5;A0MZ66-6;A0MZ66-8	68277.5	Filtered	63908.6	Filtered	Filtered	62072.1
_DGHPVVVNILIGR_.2	DGHPVVVNILIGR	Homo sapiens	A1L0T0	168152	145437	142423	155156	137424	155616
_DGHPVVVNILIGR_.3	DGHPVVVNILIGR	Homo sapiens	A1L0T0	65559.8	55846.9	42022.8	58536.7	32913.3	38797.8
_AAVETLGVPC[Carbamidomethyl (C)]FLGGMAR_.2	AAVETLGVPCFLGGMAR	Homo sapiens	A1L0T0	207076	197144	235791	205357	143190	169869
_GALQAVDQLSLFRPLC[Carbamidomethyl (C)]K_.3	GALQAVDQLSLFRPLCK	Homo sapiens	A1L0T0	44647.7	46082.2	54226.4	44724.2	50780.7	55972.9
_EQVPSLGSNVAC[Carbamidomethyl (C)]GLAYTDYHK_.3	EQVPSLGSNVACGLAYTDYHK	Homo sapiens	A1L0T0	23429.4	31811.9	38529	28592.4	34959.3	30241.2
_FIFTLVGGHISPLLVAC[Carbamidomethyl (C)]EK_.3	FIFTLVGGHISPLLVACEK	Homo sapiens	A1L0T0	26558.9	21666	25121.5	25238.1	20158.3	30049.5
_LGLFYQLLHK_.3	LGLFYQLLHK	Homo sapiens	A1L0T0	556.776	415.656	503.3	547.009	370.151	509.327
_VLHDAQQQC[Carbamidomethyl (C)]R_.2	VLHDAQQQCR	Homo sapiens	A1L0T0	43096.7	54420.5	66686	72154	74994.4	66540.2
_VLHDAQQQC[Carbamidomethyl (C)]R_.3	VLHDAQQQCR	Homo sapiens	A1L0T0	4945.76	10345.8	Filtered	7903.22	Filtered	Filtered
_GALQAVDQLSLFR_.2	GALQAVDQLSLFR	Homo sapiens	A1L0T0	42086.8	27793.4	21141.3	29112.2	Filtered	24672.3
_ENEDQVVK_.2	ENEDQVVK	Homo sapiens	A1L0T0	15024.7	17057.8	Filtered	14856.4	27788.2	31501.4
_NAQMAQSPILLLGGAASTLLQNR_.3	NAQMAQSPILLLGGAASTLLQNR	Homo sapiens	A1L0T0	39494.7	41425.5	35703.5	40919.9	38645.9	35605.3
_LVEGLQGQTWAPDWVEELR_.2	LVEGLQGQTWAPDWVEELR	Homo sapiens	A1L0T0	12508.7	13042.1	9993.55	13062	13353	14135
_LSGTVGVAAVTAGPGLTNTVTAVK_.3	LSGTVGVAAVTAGPGLTNTVTAVK	Homo sapiens	A1L0T0	7283.27	Filtered	11061.8	6309.11	Filtered	13100.1
_NREEMLLNSDIFWKPQEAVQGDVGSFVLK_.4	NREEMLLNSDIFWKPQEAVQGDVGSFVLK	Homo sapiens	A1L0T0	12469.7	Filtered	Filtered	12104.9	Filtered	15234.4
_WLDPGAFGTLGVGAGFALGAK_.3	WLDPGAFGTLGVGAGFALGAK	Homo sapiens	A1L0T0	Filtered	Filtered	Filtered	Filtered	Filtered	877.304
_TDIIDLSEFEADSNDILHVGHIVLTHEGHK_.4	TDIIDLSEFEADSNDILHVGHIVLTHEGHK	Caenorhabditis elegans	A3FPK9	21509.3	29297.1	19889.8	24858.6	32251.3	21346.2
_TDIIDLSEFEADSNDILHVGHIVLTHEGHK_.5	TDIIDLSEFEADSNDILHVGHIVLTHEGHK	Caenorhabditis elegans	A3FPK9	17100.5	15981.4	18090.1	18746.5	19873.1	15686.6
_LAVLDAVR_.2	LAVLDAVR	Caenorhabditis elegans	A3QMC2;G5EFT4	135899	125114	248863	140650	146723	151607
_VILDNIDWNLWLHK_.3	VILDNIDWNLWLHK	Caenorhabditis elegans	A3QMC2;G5EFT4	2378.99	1427.72	1761.21	1411.95	1477.54	2539.27
_GSALLFTIEQALGDNSR_.2	GSALLFTIEQALGDNSR	Caenorhabditis elegans	A3QMC2;G5EFT4	84978.1	96856.7	21869.7	140978	Filtered	12311.8
_DPSTAANYEQVTVSHYALK_.3	DPSTAANYEQVTVSHYALK	Caenorhabditis elegans	A3QMC2;G5EFT4	Filtered	103968	9074.89	78460.7	20466.1	Filtered
_EYLYDSFTDK_.2	EYLYDSFTDK	Caenorhabditis elegans	A3QMC2;G5EFT4	22797.2	Filtered	Filtered	28953.8	30836.9	24143.4
_AFLVEEQK_.2	AFLVEEQK	Caenorhabditis elegans	A3QMC5	1.90191e+06	1.93031e+06	1.88818e+06	2137797	2.05287e+06	1.9546e+06
_LVVQYIK_.2	LVVQYIK	Caenorhabditis elegans	A3QMC5	710445	566848	595207	691124	579584	698942
_LSYNTTSNK_.2	LSYNTTSNK	Caenorhabditis elegans	A3QMC5	604692	588366	679934	695303	697772	508331
_YGVVVFDQDK_.2	YGVVVFDQDK	Caenorhabditis elegans	A3QMC8	46485.2	46732.3	48210	52273.4	57977.3	46984
_DFLHLFEK_.2	DFLHLFEK	Homo sapiens	A4D1E9;A4D1E9-2	4928.37	5022.26	2793.28	5024.83	3602.95	Filtered
_TVEFQHIIPISAVTGEGIEELK_.3	TVEFQHIIPISAVTGEGIEELK	Homo sapiens	A4D1E9;A4D1E9-2	Filtered	Filtered	13373.8	Filtered	Filtered	Filtered
_QQKEEIEK_.2	QQKEEIEK	Homo sapiens	A4UGR9;A4UGR9-2;A4UGR9-3;A4UGR9-8	93104.2	109643	118003	97696.4	101167	128518
_YSTPDDIYSAYGR_.2	YSTPDDIYSAYGR	Caenorhabditis elegans	A4UVK2	33155.4	55485.7	46859.2	50179.7	70218.9	47317.9
_GILYEGYTK_.2	GILYEGYTK	Caenorhabditis elegans	A4UVK2	16420.9	9930.43	12612.3	16401.1	12860.9	13858.2
_EYAVSQNYLR_.2	EYAVSQNYLR	Caenorhabditis elegans	A4UVK2	31697	27117.5	66560.4	Filtered	36085.6	70571.9
_ANLNALDR_.2	ANLNALDR	Homo sapiens	A5A3E0	544203	512714	457019	513991	443856	550266
_EFVDLLR_.2	EFVDLLR	Caenorhabditis elegans	A5HU98;P91425	108151	85251.6	70027	108792	94986.3	88595.1
_LQHASEDLVEIEK_.2	LQHASEDLVEIEK	Caenorhabditis elegans	A5HU98;P91425	20474.7	18896.4	19395.7	20766.5	22766	23630.8
_TPLILLIEAAK_.2	TPLILLIEAAK	Caenorhabditis elegans	A5JYX3;I7J4D2;I7K4K5;I7LFF2;P90947	7683.58	3340.81	7009.02	Filtered	Filtered	8906.95
_FLILADSIDVK_.2	FLILADSIDVK	Caenorhabditis elegans	A5JYX3;I7J4D2;I7K4K5;I7LFF2;P90947	Filtered	Filtered	Filtered	Filtered	Filtered	6889.86
_GQTVLITGSGSGLGR_.2	GQTVLITGSGSGLGR	Caenorhabditis elegans	A5JYX4	209182	194149	232687	219602	250359	208979
_VDILVNNAGIVTGK_.2	VDILVNNAGIVTGK	Caenorhabditis elegans	A5JYX4	70105.8	58260.9	108346	69840	73730.7	123616
_LMAFEFGK_.2	LMAFEFGK	Caenorhabditis elegans	A5JYX4	65829.3	63726.1	64016.3	74456.1	67974.7	72309.8
_AYTVDLSEYK_.2	AYTVDLSEYK	Caenorhabditis elegans	A5JYX4	40989.7	44154.9	93578.9	54300.9	53908.9	95799.2
_LVLWDINEQGNK_.2	LVLWDINEQGNK	Caenorhabditis elegans	A5JYX4	41135.1	28709.1	32162.2	35579.5	32645.2	35606.4
_AFLAIPK_.2	AFLAIPK	Caenorhabditis elegans	A5JYX4	21348.8	14211	11339.5	19473	14339.3	15364.5
_NFLPGMLESNK_.2	NFLPGMLESNK	Caenorhabditis elegans	A5JYX4	Filtered	Filtered	44167.4	Filtered	Filtered	40574.4
_VSYEAVSLGAR_.2	VSYEAVSLGAR	Caenorhabditis elegans	A5JYX8;O18033	124975	129752	123562	142089	139421	103769
_TDLAVYVAPFNDDAVSILHDVNTR_.3	TDLAVYVAPFNDDAVSILHDVNTR	Caenorhabditis elegans	A5JYX8;O18033	67953.9	80918.5	89784.5	95871.2	101113	91660.7
_NSILDLPSALDEDELIDNIR_.2	NSILDLPSALDEDELIDNIR	Caenorhabditis elegans	A5JYX8;O18033	45090.2	43919.8	120702	40493	61827.1	87868.3
_TPSENSVAAQLLR_.2	TPSENSVAAQLLR	Caenorhabditis elegans	A5JYX8;O18033	38904.6	79227.4	80462.1	86159.5	26592.5	70873
_SAVTITDAK_.2	SAVTITDAK	Caenorhabditis elegans	A5JYX8;O18033	61037.2	58525.7	48567.2	64878.6	67267.5	49682.2
_ISLTTVSAWEHEK_.3	ISLTTVSAWEHEK	Caenorhabditis elegans	A5JYX8;O18033	24937.4	24889.8	21518.9	30208.4	27727.3	31057.9
_GFDSADYAK_.2	GFDSADYAK	Caenorhabditis elegans	A5JYX8;O18033	18778.1	16328	13190	19572.3	17663.8	10624
_LIGEAVLGYILDLPESGPSSDSR_.2	LIGEAVLGYILDLPESGPSSDSR	Caenorhabditis elegans	A5JYX8;O18033	7497.85	7561.39	14185.8	8257.47	10104.2	7662.98
_AFGVTQNR_.2	AFGVTQNR	Caenorhabditis elegans	A5JYX8;O18033	107913	Filtered	Filtered	101211	91933.5	146637
_HWIDEYQK_.2	HWIDEYQK	Caenorhabditis elegans	A5JYX8;O18033	16966.2	Filtered	15980.9	17335.6	Filtered	14533.6
_TLVMLDDQGEQLER_.2	TLVMLDDQGEQLER	Caenorhabditis elegans	A5PEW5;O62414	36169.2	29841.5	18222.4	34526.9	48444.1	23717.4
_ITVGDSSMGPQGGYITK_.2	ITVGDSSMGPQGGYITK	Caenorhabditis elegans	A5PEW5;O62414	Filtered	9284.67	Filtered	10323.9	Filtered	16411.5
_LNPLIVSLDHEFR_.3	LNPLIVSLDHEFR	Caenorhabditis elegans	A5PEX6;G2HK02;G2HK03;K8ESL3;Q9U207	39978.2	32521.3	36143.8	40763.6	35901.2	41863.8
_ELLEELNFK_.2	ELLEELNFK	Caenorhabditis elegans	A5PEX6;G2HK02;G2HK03;K8ESL3;Q9U207	31877.1	32888.2	23149	32937.7	32973.9	21036.8
_AHEALELAAEDR_.2	AHEALELAAEDR	Caenorhabditis elegans	A5PEX6;G2HK02;G2HK03;K8ESL3;Q9U207	22841.5	23189.9	26531.2	22807.6	22360.7	27308.3
_EAIQHGYTETETLEK_.2	EAIQHGYTETETLEK	Caenorhabditis elegans	A5PEX6;G2HK02;G2HK03;K8ESL3;Q9U207	7483.4	7114.84	9080.1	7944.94	9074.93	12120.1
_WLDVEGALGGYVDPDGVLAR_.2	WLDVEGALGGYVDPDGVLAR	Caenorhabditis elegans	A5PEX6;G2HK02;G2HK03;K8ESL3;Q9U207	Filtered	Filtered	Filtered	Filtered	Filtered	120994
_RLEDLIQGLTGEKPR_.3	RLEDLIQGLTGEKPR	Homo sapiens	A5PLL7;A5PLL7-2	18233.4	19647.5	16840.6	15929.2	23401.1	33754.6
_NLILSAFPR_.2	NLILSAFPR	Homo sapiens	A5YKK6;A5YKK6-2	92317.7	84348.5	75065.1	95508.8	70864.7	76527.4
_SLDLIESLLR_.2	SLDLIESLLR	Homo sapiens	A5YKK6;A5YKK6-2	75936.5	64467.9	64312.5	68899.9	56513.5	65265.4
_SPVTFLSDLR_.2	SPVTFLSDLR	Homo sapiens	A5YKK6;A5YKK6-2	56065.2	46695.8	47368.1	52314.9	48976.3	46118.4
_SLLEVVVLSR_.2	SLLEVVVLSR	Homo sapiens	A5YKK6;A5YKK6-2	43734	33840.2	41777.5	40047.6	32683	42337
_YLFLNAIANQLR_.2	YLFLNAIANQLR	Homo sapiens	A5YKK6;A5YKK6-2	38812	35907.1	28087.9	37114.1	31149.5	29758.4
_EIDDEANSYFQR_.2	EIDDEANSYFQR	Homo sapiens	A5YKK6;A5YKK6-2	14080.1	18446.4	17262.9	20642.6	18335.2	15649.7
_DAIAALGLLQK_.2	DAIAALGLLQK	Homo sapiens	A5YKK6;A5YKK6-2	20944.3	15998.8	12252	17844.4	16196.7	14621.4
_EVTYELDHPGFQIR_.3	EVTYELDHPGFQIR	Homo sapiens	A5YKK6;A5YKK6-2	32619.1	32554.1	40908.9	33658.2	39275.4	55236.5
_YC[Carbamidomethyl (C)]DPVVLTYQAER_.2	YCDPVVLTYQAER	Homo sapiens	A5YKK6;A5YKK6-2	Filtered	Filtered	18011.4	17539.8	Filtered	14737.2
_IVEPPENIQEK_.2	IVEPPENIQEK	Homo sapiens	A5YKK6;A5YKK6-2	Filtered	Filtered	40703.2	Filtered	38658.4	Filtered
_MYYFGIAALDR_.2	MYYFGIAALDR	Homo sapiens	A5YKK6;A5YKK6-2	Filtered	Filtered	26197.7	Filtered	Filtered	13618.5
_GLGMEVFPVDLIYRPWK_.3	GLGMEVFPVDLIYRPWK	Homo sapiens	A5YKK6;A5YKK6-2	Filtered	Filtered	5408.48	Filtered	Filtered	7797.75
_LPNILQTVLR_.2	LPNILQTVLR	Caenorhabditis elegans	A5Z2S4;B2D6K9;Q18696	27861.6	24794.2	17241.6	48358.5	38673.6	36057.9
_FAEMDATSSAK_.2	FAEMDATSSAK	Caenorhabditis elegans	A5Z2S4;B2D6K9;Q18696	13235.1	12560.4	10838.1	14289.1	13596.2	10189.4
_EPSDLATWIHNNPDVVR_.3	EPSDLATWIHNNPDVVR	Caenorhabditis elegans	A5Z2T8;Q1NZ17;Q1NZ18;Q22015	229335	247045	215412	238762	296397	268653
_LIPLTTR_.2	LIPLTTR	Caenorhabditis elegans	A5Z2T8;Q1NZ17;Q1NZ18;Q22015	93508.5	63415.8	146468	92563.5	72584.7	165683
_NDDHEEQEEPR_.2	NDDHEEQEEPR	Caenorhabditis elegans	A5Z2T8;Q1NZ17;Q1NZ18;Q22015	30837.2	29040.7	47062.7	52010.1	46690.2	35875.9
_NYGQEDIDIPK_.2	NYGQEDIDIPK	Caenorhabditis elegans	A5Z2T8;Q1NZ17;Q1NZ18;Q22015	35175.2	29156.5	38249.9	29819.3	37809.7	36451.8
_VDKEEAAK_.2	VDKEEAAK	Caenorhabditis elegans	A5Z2T8;Q1NZ17;Q1NZ18;Q22015	Filtered	Filtered	62511.4	Filtered	Filtered	Filtered
_SYLMDSLSTSLSR_.2	SYLMDSLSTSLSR	Caenorhabditis elegans	A5Z2W3;H9G321;K8ESK7	33571.8	34785.2	32475.4	41198.5	46366.1	35837
_GYWYDYDYPSSYR_.2	GYWYDYDYPSSYR	Caenorhabditis elegans	A5Z2W3;H9G321;K8ESK7	Filtered	Filtered	8665.29	5623.52	Filtered	Filtered
_LTGNPELSSLDEVLAK_.2	LTGNPELSSLDEVLAK	Saccharomyces cerevisiae (strain ATCC 204508 / S288c)	A5Z2X5	239715	357636	361670	307489	393201	418551
_LRTDETLR_.2	LRTDETLR	Saccharomyces cerevisiae (strain ATCC 204508 / S288c)	A5Z2X5	Filtered	14584.1	110097	18730.2	30990.6	105179
_FLVPDHVNMSELIK_.3	FLVPDHVNMSELIK	Homo sapiens	A6NCE7;Q9GZQ8	14232.4	61668.8	8132.58	22058.2	67168.2	15239.2
_TILTLTGVSTLGDVK_.2	TILTLTGVSTLGDVK	Homo sapiens	A6NDG6	70033.8	73624.5	48805.7	71546.6	85470.4	55604.2
_LDTDILLGATC[Carbamidomethyl (C)]GLK_.2	LDTDILLGATCGLK	Homo sapiens	A6NDG6	95322.4	95223.3	112743	92581.8	88781.6	87844.8
_FIFDC[Carbamidomethyl (C)]VSQEYGINPER_.2	FIFDCVSQEYGINPER	Homo sapiens	A6NDG6	66408.3	115395	87909.7	98838.8	122124	58608.3
_LGFITNNSSK_.2	LGFITNNSSK	Homo sapiens	A6NDG6	58344.9	53956.3	48489.3	59236.2	52083.8	44848.8
_[Acetyl (Protein N-term)]AAAEAGGDDAR_.2	AAAEAGGDDAR	Homo sapiens	A6NDG6	43555.7	46095.7	29254.6	49287.5	39372.1	23840.2
_NNQESDC[Carbamidomethyl (C)]VSK_.2	NNQESDCVSK	Homo sapiens	A6NDG6	13718.8	15620.5	18537.6	17284.3	14373.6	13812.8
_AQALLADVDTLLFDC[Carbamidomethyl (C)]DGVLWR_.3	AQALLADVDTLLFDCDGVLWR	Homo sapiens	A6NDG6	7204.58	7768.52	5524.45	9102.33	7107.14	9263.73
_RVEELGDLAQAHIQQLSEAAGEDDHFLIR_.4	RVEELGDLAQAHIQQLSEAAGEDDHFLIR	Homo sapiens	A6NDU8	59054.6	58086.1	55030.4	56359.4	60306.2	51967.3
_RVEELGDLAQAHIQQLSEAAGEDDHFLIR_.5	RVEELGDLAQAHIQQLSEAAGEDDHFLIR	Homo sapiens	A6NDU8	7856.64	8340.42	Filtered	8686.72	9437.56	11333.6
_ELISFLSEPEILVK_.2	ELISFLSEPEILVK	Homo sapiens	A6NDU8	42349.8	36303.2	41765.7	36714.5	34333.8	49024.7
_HC[Carbamidomethyl (C)]NLLGDELLEC[Carbamidomethyl (C)]LSWR_.3	HCNLLGDELLECLSWR	Homo sapiens	A6NDU8	7766.77	6190.87	Filtered	7705.19	7117.21	3520.17
_SFGGGTGSGFTSLLMER_.2	SFGGGTGSGFTSLLMER	Homo sapiens	A6NHL2;A6NHL2-2	385985	346551	393312	387953	309221	307298
_TNIIPVLEDAR_.2	TNIIPVLEDAR	Homo sapiens	A6NHQ2	1.33139e+06	1.41152e+06	1.29926e+06	1.41094e+06	1.20654e+06	1.17599e+06
_ANLGVFSVFAPR_.2	ANLGVFSVFAPR	Homo sapiens	A6NHR9	58335.8	66585.3	71217.4	62248.8	67037.7	60795.1
_FSFGLLDLPFR_.2	FSFGLLDLPFR	Homo sapiens	A6NHR9	70351.5	53471.7	51241.4	62563.5	54965.4	54741.1
_TLPLFYGSIVR_.2	TLPLFYGSIVR	Homo sapiens	A6NHR9	88198.3	71445.6	84696.6	79060.2	87401.5	69823.5
_LLLIDWPELK_.2	LLLIDWPELK	Homo sapiens	A6NHR9	33016.4	31735.5	31291.5	29087.5	32443.2	43785.9
_TTFQENTQSISVR_.2	TTFQENTQSISVR	Homo sapiens	A6NHR9	30597.1	41465.2	43854.4	37740.7	47991.9	39094.4
_GLAPIEC[Carbamidomethyl (C)]YNR_.2	GLAPIECYNR	Homo sapiens	A6NHR9	40470.4	48096.8	59223.6	47935.2	49587.6	55360.3
_DLNSQLEYLR_.2	DLNSQLEYLR	Homo sapiens	A6NHR9	15529	19245.5	17418.9	18716.2	17689.7	18418.3
_LYFKPIGDPVFAR_.3	LYFKPIGDPVFAR	Homo sapiens	A6NHR9	12503.3	10983.7	9265.64	12033.2	10318.4	7570.89
_LTFMDLELK_.2	LTFMDLELK	Homo sapiens	A6NHR9	7961.72	5579.74	3475.42	5688.22	3887.05	3987.71
_GSNEEDTDTPLFIGK_.2	GSNEEDTDTPLFIGK	Homo sapiens	A6NHR9	14617.9	31124.4	Filtered	17564.4	27674.1	14448.9
_AHVEGDGVVEGIIR_.2	AHVEGDGVVEGIIR	Homo sapiens	A6NHR9	17262.3	15782.8	14629.7	13488.8	Filtered	24891.1
_SLFEASQQLLNEMK_.2	SLFEASQQLLNEMK	Homo sapiens	A6NHR9	10715.6	9553.83	5980.26	8468.71	Filtered	9422.47
_IKDNDKEDGC[Carbamidomethyl (C)]FYFR_.3	IKDNDKEDGCFYFR	Homo sapiens	A6NHR9	10332.7	7882.19	5634.77	10615	Filtered	5770.79
_LIPYTSVEDFDWC[Carbamidomethyl (C)]TPPK_.2	LIPYTSVEDFDWCTPPK	Homo sapiens	A6NHR9	Filtered	Filtered	183576	Filtered	Filtered	19940.8
_LLFDETQGKPAVAVIDNGR_.3	LLFDETQGKPAVAVIDNGR	Homo sapiens	A6NHR9	Filtered	Filtered	31423.7	Filtered	Filtered	40953
_EKDQLSQSIVMYK_.2	EKDQLSQSIVMYK	Homo sapiens	A6NHR9	50828	Filtered	Filtered	Filtered	Filtered	Filtered
_IHNIDIPTTQQVPHIEALLK_.4	IHNIDIPTTQQVPHIEALLK	Homo sapiens	A6NHR9	Filtered	Filtered	Filtered	8431.36	Filtered	Filtered
_LSTSGNRPPANAETFSC[Carbamidomethyl (C)]NK_.3	LSTSGNRPPANAETFSCNK	Homo sapiens	A6NHR9	Filtered	Filtered	Filtered	Filtered	Filtered	4533.34
_ILDDSDSNLSVVK_.2	ILDDSDSNLSVVK	Homo sapiens	A6NKT7	24015.5	21740.7	19341.7	20803.7	23338.7	38272.9
_STAGPSTVTSDQAFVR_.2	STAGPSTVTSDQAFVR	Caenorhabditis elegans	A7DT40	75714.3	81171.8	106860	80870.8	98536.8	104754
_NTGGHDIDVIHQFDR_.3	NTGGHDIDVIHQFDR	Caenorhabditis elegans	A7DT40	31813.5	33217.3	23524.7	39220.9	40045.8	21055.8
_PGTIQWFDPVTITTESK_.2	PGTIQWFDPVTITTESK	Caenorhabditis elegans	A7DT40	Filtered	6599.95	16625	Filtered	11417.1	11579.9
_GSSDYQGASNDYYR_.2	GSSDYQGASNDYYR	Caenorhabditis elegans	A7DTF0;Q9XWW2	9237.76	8402.57	Filtered	10381.6	9025.65	8650.82
_GIDITNPTALQDSGFRPSQEYGIVHFLR_.4	GIDITNPTALQDSGFRPSQEYGIVHFLR	Caenorhabditis elegans	A7DTF0;Q9XWW2	Filtered	1492.58	Filtered	1628.95	2127.5	Filtered
_TVDDLLIEYEEADIK_.2	TVDDLLIEYEEADIK	Caenorhabditis elegans	A7DTF0;Q9XWW2	Filtered	Filtered	Filtered	11830.7	65759.1	Filtered
_YFINIVPHEYSVDQIIEDYIK_.3	YFINIVPHEYSVDQIIEDYIK	Caenorhabditis elegans	A7DTF0;Q9XWW2	Filtered	Filtered	Filtered	4636.14	Filtered	1579.75
_SLDDILENAR_.2	SLDDILENAR	Caenorhabditis elegans	A7DTF5;Q9U222	91040.6	115421	90457.2	101799	113839	89379.4
_VPVIVETQEKPDLNDEEK_.3	VPVIVETQEKPDLNDEEK	Caenorhabditis elegans	A7DTF5;Q9U222	20800.5	19375.7	26799.8	19372.8	26130.5	25791.9
_SFPDEFDPTVR_.2	SFPDEFDPTVR	Caenorhabditis elegans	A7LPE6;P34517;Q7JMU1	733994	762363	697445	728037	888250	732105
_IPADTQAISLIK_.2	IPADTQAISLIK	Caenorhabditis elegans	A7LPE6;P34517;Q7JMU1	275586	255122	261982	301444	294320	277831
_VTIIGSGNWGSAIAR_.2	VTIIGSGNWGSAIAR	Caenorhabditis elegans	A7LPE6;P34517;Q7JMU1	227970	236545	282260	246288	263947	333085
_LFHTDNFR_.3	LFHTDNFR	Caenorhabditis elegans	A7LPE6;P34517;Q7JMU1	101452	84095.5	92157.2	114480	85139.8	110442
_LFHTDNFR_.2	LFHTDNFR	Caenorhabditis elegans	A7LPE6;P34517;Q7JMU1	77477.7	72870.4	91796	72790.3	89026.2	98105
_LSEVINNR_.2	LSEVINNR	Caenorhabditis elegans	A7LPE6;P34517;Q7JMU1	136178	112113	128267	145582	128991	144373
_LISEEIK_.2	LISEEIK	Caenorhabditis elegans	A7LPE6;P34517;Q7JMU1	117453	93279.2	101000	121142	106121	128611
_KAEDGPLLK_.2	KAEDGPLLK	Caenorhabditis elegans	A7LPE6;P34517;Q7JMU1	88360.9	62602	59539.4	92549.2	78696.6	75199.6
_IVGSTTK_.2	IVGSTTK	Caenorhabditis elegans	A7LPE6;P34517;Q7JMU1	39072.1	46040	53375.2	50423	47868	33647.9
_TGQDIISPLLPVK_.2	TGQDIISPLLPVK	Caenorhabditis elegans	A7LPF3;Q20364	105104	101525	82057.1	112158	95488.3	108011
_KLDVLFELEQK_.2	KLDVLFELEQK	Caenorhabditis elegans	A7LPF3;Q20364	13241.4	10563.2	100314	12256.3	8086.47	90555.7
_LIDLHTNIATTLLDVIK_.3	LIDLHTNIATTLLDVIK	Caenorhabditis elegans	A7LPF3;Q20364	2960.66	3931.25	1845.71	3779.88	4405.81	840.218
_LESLASAAVHGGAVSQVQK_.3	LESLASAAVHGGAVSQVQK	Caenorhabditis elegans	A7LPF3;Q20364	Filtered	15881.9	14181.1	13470.4	18384.6	23445.6
_IVDTVDIEDIGEK_.2	IVDTVDIEDIGEK	Caenorhabditis elegans	A7LPG5;Q5FC71	311902	314642	349185	336833	376275	376071
_ETGDNVGPLIVK_.2	ETGDNVGPLIVK	Caenorhabditis elegans	A7LPG5;Q5FC71	185922	190556	194084	203557	211289	177184
_FEIPIENLFHFEK_.3	FEIPIENLFHFEK	Caenorhabditis elegans	A7LPJ5	16151.5	17167.5	14149.2	18066.9	17510.5	17715
_HVQGILR_.2	HVQGILR	Homo sapiens	A8MWD9;P62308	1.41935e+06	1.01662e+06	1048271	1.1599e+06	1.08321e+06	1.24979e+06
_GNSIIMLEALER_.2	GNSIIMLEALER	Homo sapiens	A8MWD9;P62308	1117353	1.14094e+06	883016	1.07226e+06	886265	840810
_GNSIIMLEALERV_.2	GNSIIMLEALERV	Homo sapiens	A8MWD9;P62308	258077	249790	394795	262206	224671	330067
_LLLLQR_.2	LLLLQR	Homo sapiens	A8MXV4	304767	244567	243196	307484	259965	259017
_FGLGPAPFSR_.2	FGLGPAPFSR	Homo sapiens	A8MXV4	67021.9	64858.1	64422.2	68449.1	68932.4	72218
_EAFEEAGVLLLRPR_.3	EAFEEAGVLLLRPR	Homo sapiens	A8MXV4	14627	14845.6	13313.1	13585.6	13044.4	16312.3
_RFDTAFFLC[Carbamidomethyl (C)]C[Carbamidomethyl (C)]LR_.3	RFDTAFFLCCLR	Homo sapiens	A8MXV4	13578.8	11234.3	Filtered	12178.6	9704.47	10091.3
_AASIVLAAGWSRPETATPPSRPPPAEGFR_.4	AASIVLAAGWSRPETATPPSRPPPAEGFR	Homo sapiens	A8MXV4	147713	95375.8	Filtered	62684.3	Filtered	156525
_HLYDIHVTVQPK_.3	HLYDIHVTVQPK	Homo sapiens	A8MXV4	Filtered	42113	34779.8	41683	Filtered	41976.4
_SADWLGLFAPHHGPPR_.3	SADWLGLFAPHHGPPR	Homo sapiens	A8MXV4	16474.2	16048.1	18383.1	19035.9	17017.5	20330.7
_LC[Carbamidomethyl (C)]AHLDC[Carbamidomethyl (C)]TPDIWALHNWSAWLTPFLR_.4	LCAHLDCTPDIWALHNWSAWLTPFLR	Homo sapiens	A8MXV4	Filtered	2022.35	Filtered	2187.46	1949.71	Filtered
_EPPPVYPDLAEVVGYQWSSPSEATESFLSK_.3	EPPPVYPDLAEVVGYQWSSPSEATESFLSK	Homo sapiens	A8MXV4	Filtered	Filtered	16647.7	Filtered	Filtered	11301.2
_LANFASLSDLHK_.3	LANFASLSDLHK	Homo sapiens	A8MXV4	Filtered	Filtered	4842.56	Filtered	Filtered	4963
_EIWLPPPQFYEVR_.2	EIWLPPPQFYEVR	Homo sapiens	A8MXV4	Filtered	Filtered	59076.9	Filtered	Filtered	Filtered
_SPHQGFMPGAHVFSGGVLDAADR_.4	SPHQGFMPGAHVFSGGVLDAADR	Homo sapiens	A8MXV4	Filtered	Filtered	12951.5	15965.1	Filtered	Filtered
_TVQDLLDSR_.2	TVQDLLDSR	Caenorhabditis elegans	A8W765;H2L0M5	1.89031e+06	1.98626e+06	651578	2.03377e+06	683253	700587
_DEDFSQFNSEAFLR_.2	DEDFSQFNSEAFLR	Caenorhabditis elegans	A8WFF4;H2KY87;H2KY89	14343.2	18624.2	18860.2	19596.6	21026.1	19549.7
_ASSQLLEHLISSEEFR_.3	ASSQLLEHLISSEEFR	Caenorhabditis elegans	A8WHR6;Q19775;Q7JLJ3	194131	189567	166132	192086	197842	223334
_ASSQLLEHLISSEEFR_.2	ASSQLLEHLISSEEFR	Caenorhabditis elegans	A8WHR6;Q19775;Q7JLJ3	67800	69109	76431.6	71489.7	98886.8	89212
_LPADQQLVSPEPDVYIR_.2	LPADQQLVSPEPDVYIR	Caenorhabditis elegans	A8WHR6;Q19775;Q7JLJ3	158394	218273	262125	196069	257894	277300
_IEGAGGSVMIQR_.2	IEGAGGSVMIQR	Caenorhabditis elegans	A8WHR6;Q19775;Q7JLJ3	55056	55420.8	77983.9	59193.3	57744.3	96482.2
_AFGDYEYK_.2	AFGDYEYK	Caenorhabditis elegans	A8WHR6;Q19775;Q7JLJ3	73848.1	68737.9	45354.2	80338.3	74321.2	28264.9
_NEIFGTEDHKPYLEK_.3	NEIFGTEDHKPYLEK	Caenorhabditis elegans	A8WHR6;Q19775;Q7JLJ3	50161.8	55817.4	38759.9	59640.6	62137.5	32582.1
_TVINQFLDEAVAAEDFK_.2	TVINQFLDEAVAAEDFK	Caenorhabditis elegans	A8WHR6;Q19775;Q7JLJ3	52180.2	51404.3	33799.3	66128.2	58672.6	32409.7
_GFLSFDEISK_.2	GFLSFDEISK	Caenorhabditis elegans	A8WHR6;Q19775;Q7JLJ3	34524.4	32529.3	30493.5	41910.4	41906.4	34024.7
_VPEHTVTTLAQK_.2	VPEHTVTTLAQK	Caenorhabditis elegans	A8WHR6;Q19775;Q7JLJ3	27772.7	24057.2	25563.6	25074.6	29928.4	33011.5
_TVINQFLDEAVAAEDFKQEEDMVTLK_.3	TVINQFLDEAVAAEDFKQEEDMVTLK	Caenorhabditis elegans	A8WHR6;Q19775;Q7JLJ3	12361.7	16648.6	21974.6	16603.3	20234.5	12778.4
_GFVIQPFK_.2	GFVIQPFK	Caenorhabditis elegans	A8WHS3;E1B6T5	29681.6	28888.2	22895.4	27077.1	25507.8	27752.5
_EGWFSVTPEAIAEHIADR_.3	EGWFSVTPEAIAEHIADR	Caenorhabditis elegans	A8WHU4;Q94013	24344.1	25585.3	27551.5	30064.2	23863.6	23472.4
_YTDGSDNNDVTIGDK_.2	YTDGSDNNDVTIGDK	Caenorhabditis elegans	A9D0C6	26201.8	32611.2	21875.8	32271.5	35302.4	31352.4
_IQSTTTTQEEVAEK_.2	IQSTTTTQEEVAEK	Caenorhabditis elegans	A9D0C6	24453.9	22149.7	24977.3	25242.4	21971	23658.6
_IWNFDSLEHIK_.3	IWNFDSLEHIK	Caenorhabditis elegans	A9D0C6	6208.8	5163.7	3393.87	7514.66	5134.3	5684.88
_NQVVILPIK_.2	NQVVILPIK	Caenorhabditis elegans	A9D0C6	73446.5	Filtered	71725	79210	78112.6	86041.3
_VADVVELEDDLEISYKPHR_.4	VADVVELEDDLEISYKPHR	Caenorhabditis elegans	A9D0C6	Filtered	Filtered	12023.2	Filtered	13251	40509.7
_ELELIPPAPK_.2	ELELIPPAPK	Caenorhabditis elegans	A9D4S6;O16376	122958	78274	103056	115640	108249	76740.9
_FAELETLLGDTDR_.2	FAELETLLGDTDR	Caenorhabditis elegans	A9D4S6;O16376	40078.3	45953.3	44914.7	43448.6	46605.8	43052.9
_APAQLQITAEQLLR_.2	APAQLQITAEQLLR	Caenorhabditis elegans	A9D4S6;O16376	35560.7	34221.6	39372.9	44502.7	50042.9	49840.8
_DLYETLLQR_.2	DLYETLLQR	Caenorhabditis elegans	A9D4S6;O16376	20405.1	27399.3	21061.5	25282.8	32297.7	21028.1
_ATAPASTSSAPATAPEASR_.2	ATAPASTSSAPATAPEASR	Caenorhabditis elegans	A9UJN7	182198	244084	261757	223752	273965	208195
_LLSVAPPLFNPK_.2	LLSVAPPLFNPK	Caenorhabditis elegans	A9UJN7	180452	169606	159721	189047	199774	172942
_APHEVDDVANLADVEDEIPPPVDAFK_.3	APHEVDDVANLADVEDEIPPPVDAFK	Caenorhabditis elegans	A9UJN7	72687.1	80284.1	97055.3	97196.6	124733	103761
_EPIVDAEDLAK_.2	EPIVDAEDLAK	Caenorhabditis elegans	A9UJN7	73545.7	60453.9	47398	78260.7	64226.1	60308.8
_PAMTDQSAVR_.2	PAMTDQSAVR	Caenorhabditis elegans	A9UJN7	60719.5	55147.2	67652.8	65290.6	67679	60209.6
_PETNVAGGSGEDR_.2	PETNVAGGSGEDR	Caenorhabditis elegans	A9UJN7	46880.7	63087.9	44635.6	63679.5	62746.1	53919.2
_AVGEVTQLSAELQNLALDEK_.2	AVGEVTQLSAELQNLALDEK	Caenorhabditis elegans	A9UJN7	13261.3	13391.3	11575	13885.3	16477.3	10768.8
_ISEPVDAFK_.2	ISEPVDAFK	Caenorhabditis elegans	A9UJN7	43468.2	Filtered	40891.7	38187.8	31664	39563.8
_LGLEEALQSLGIK_.2	LGLEEALQSLGIK	Caenorhabditis elegans	A9Z1L1;G5EBT3	110460	113710	92129.6	122603	114652	101688
_DNHPLFVGLHH_.3	DNHPLFVGLHH	Caenorhabditis elegans	A9Z1L1;G5EBT3	53832.1	52664.9	55294.3	58727.7	61619.6	57416.7
_SEFFSSADSK_.2	SEFFSSADSK	Caenorhabditis elegans	A9Z1L1;G5EBT3	34921.4	34853.8	30548.7	39522.6	42762.3	26619.1
_DNTFALTIFLPK_.2	DNTFALTIFLPK	Caenorhabditis elegans	A9Z1L1;G5EBT3	17102.9	15505.4	15513.2	17083	17248.3	15424.7
_LYNAGASSLDFDNK_.2	LYNAGASSLDFDNK	Caenorhabditis elegans	A9Z1L1;G5EBT3	14706.2	10881.9	14340.9	Filtered	Filtered	9200.21
_TLDSATIQHLLSNVSSTSVNVQIPK_.3	TLDSATIQHLLSNVSSTSVNVQIPK	Caenorhabditis elegans	A9Z1L1;G5EBT3	16508.1	Filtered	31710.9	Filtered	Filtered	38200.6
_EGLAVAEEALVDHVAELTATPR_.3	EGLAVAEEALVDHVAELTATPR	Homo sapiens	B0I1T2	84051.5	80230.1	84618.5	73911.4	77890.5	95930.8
_AHLAELQR_.2	AHLAELQR	Homo sapiens	B0I1T2	55240.6	63551.7	42168.2	60429.7	69760.6	46777.1
_STC[Carbamidomethyl (C)]VLEAFGNAR_.2	STCVLEAFGNAR	Homo sapiens	B0I1T2	46888.3	53506.7	49984.4	56945	47869.2	46033.2
_LISVEPR_.2	LISVEPR	Homo sapiens	B0I1T2	46732.5	36153.4	35944.8	40598.2	37432.3	48378.6
_VIGFSPEEVESVHR_.3	VIGFSPEEVESVHR	Homo sapiens	B0I1T2	42095.4	32939.4	48670.5	39227.8	31108.4	50734.5
_VGELVGVLAAHC[Carbamidomethyl (C)]QGEGR_.3	VGELVGVLAAHCQGEGR	Homo sapiens	B0I1T2	36409.3	38671.6	39647.7	35276.7	37719.4	45292.7
_LFEWVVNR_.2	LFEWVVNR	Homo sapiens	B0I1T2	36919.7	31174.6	27848.4	36556.6	31556.2	32300.8
_DYLSSATDNPTASSLFAQR_.2	DYLSSATDNPTASSLFAQR	Homo sapiens	B0I1T2	23275.1	17114.4	14654.3	24661.7	22533.5	21230.7
_GILAVLDEAC[Carbamidomethyl (C)]SSAGTITDR_.2	GILAVLDEACSSAGTITDR	Homo sapiens	B0I1T2	12624.5	15788.4	16355.8	12979.8	14032.8	9572.18
_HQVAYLGLLENVR_.3	HQVAYLGLLENVR	Homo sapiens	B0I1T2	12763.3	7940.66	5998.6	10266.6	8977.04	9310.23
_NFHAFYQLLR_.3	NFHAFYQLLR	Homo sapiens	B0I1T2	3480.62	2641.4	2008.07	3133.11	Filtered	2700.08
_ALLLTDQHLYK_.3	ALLLTDQHLYK	Homo sapiens	B0I1T2	5219.73	Filtered	Filtered	4422.27	Filtered	Filtered
_TLDDTLMIEGR_.2	TLDDTLMIEGR	Caenorhabditis elegans	B0M0L8;H2KYS1	84775.6	90701.2	84122	87998.1	97089.6	35923.5
_EGIDVNSNVVNDDR_.2	EGIDVNSNVVNDDR	Caenorhabditis elegans	B0M0L8;H2KYS1	22109.6	17828.3	33031.6	30279.1	Filtered	68810.2
_VPEPEVLMSMR_.2	VPEPEVLMSMR	Caenorhabditis elegans	B0M0L9;H2KYT6;Q9BIA9	95124	115721	100390	111292	125016	107215
_VYSDDQDLFEMR_.2	VYSDDQDLFEMR	Caenorhabditis elegans	B0M0L9;H2KYT6;Q9BIA9	43065.9	31716	20739.9	51739.6	40581.9	22987.6
_FFDFTELK_.2	FFDFTELK	Caenorhabditis elegans	B0M0L9;H2KYT6;Q9BIA9	12848.4	11511.7	9536.83	14711.9	9624.91	11115
_TISIGGITVDFQQIK_.2	TISIGGITVDFQQIK	Caenorhabditis elegans	B1Q250;H2KYQ0	35437.1	27451.9	26662	35270.5	28473.8	30898.7
_ESFGSDIPDWK_.2	ESFGSDIPDWK	Caenorhabditis elegans	B1Q250;H2KYQ0	19295.6	Filtered	25476.9	24705.7	Filtered	Filtered
_GLSAIPEVEMIGVDNPVELANR_.2	GLSAIPEVEMIGVDNPVELANR	Caenorhabditis elegans	B1Q254;B1Q255	43531.1	50965.2	49212.6	61905.5	163538	34150.4
_DDFPSLVLLPIR_.2	DDFPSLVLLPIR	Caenorhabditis elegans	B1Q254;B1Q255	64662.6	60890	52135.7	64200.6	67379.8	64305.2
_FSELKDDFPSLVLLPIR_.3	FSELKDDFPSLVLLPIR	Caenorhabditis elegans	B1Q254;B1Q255	40188.2	41303.5	37823.7	44476.7	45216.2	43031.5
_TLVTSASLK_.2	TLVTSASLK	Caenorhabditis elegans	B1Q254;B1Q255	32079.1	31835.2	32491.8	36355.5	30952.8	38970.7
_EIENSQQYLDSLAHLIR_.3	EIENSQQYLDSLAHLIR	Caenorhabditis elegans	B1Q254;B1Q255	22517.7	61323.7	10246.6	32871.5	44379	14579.2
_IVDMIENAFLLSK_.2	IVDMIENAFLLSK	Caenorhabditis elegans	B1Q254;B1Q255	14599	20826.2	22865.8	21223.2	28615	19541.3
_DLHNLVEMVAQK_.2	DLHNLVEMVAQK	Caenorhabditis elegans	B1Q254;B1Q255	16781.3	14610.7	Filtered	21268.1	Filtered	6270.22
_MDIPMAPGLGLLLER_.2	MDIPMAPGLGLLLER	Caenorhabditis elegans	B1V8I7;Q9XXN0	67382.5	77529.8	91792.7	77316.1	94732.2	92439.9
_DMIETELLTQGMLK_.2	DMIETELLTQGMLK	Caenorhabditis elegans	B1V8I7;Q9XXN0	33083.8	Filtered	45927.2	Filtered	Filtered	29504.8
_WLADLVHHDFTANAEAEEPEKK_.4	WLADLVHHDFTANAEAEEPEKK	Caenorhabditis elegans	B1V8I7;Q9XXN0	Filtered	Filtered	Filtered	Filtered	Filtered	9990.07
_AQSATTATAAAGGSR_.2	AQSATTATAAAGGSR	Caenorhabditis elegans	B2D6K7;D4PH96;G5ED29	156911	178985	173339	151461	180655	193899
_FNINAPEFKPR_.3	FNINAPEFKPR	Caenorhabditis elegans	B2D6K7;D4PH96;G5ED29	137616	116397	127782	141341	130076	161443
_MNVVSTFK_.2	MNVVSTFK	Caenorhabditis elegans	B2D6K7;D4PH96;G5ED29	53815.1	44831.5	47942.6	58919.9	49731.5	62135.6
_KEEAPSTSVDVAAAPVQNVQNDAEK_.3	KEEAPSTSVDVAAAPVQNVQNDAEK	Caenorhabditis elegans	B2D6K7;D4PH96;G5ED29	42761.9	40251.5	44992.6	41305.2	50366.8	29698.1
_FMANLENDDDER_.2	FMANLENDDDER	Caenorhabditis elegans	B2D6K7;D4PH96;G5ED29	27276.2	23681.8	27702.8	31601.3	29440.3	23050.1
_NWGNEFSIATAPK_.2	NWGNEFSIATAPK	Caenorhabditis elegans	B2D6K7;D4PH96;G5ED29	26626.8	19178.1	20796.2	20838.3	23499.3	21523.9
_MVFHYSDIVDFAYVTQEIK_.3	MVFHYSDIVDFAYVTQEIK	Caenorhabditis elegans	B2D6K7;D4PH96;G5ED29	Filtered	Filtered	Filtered	17639.1	Filtered	18550.5
_EDLTQYTTVEVVGTDEDR_.2	EDLTQYTTVEVVGTDEDR	Caenorhabditis elegans	B2D6K7;D4PH96;G5ED29	Filtered	Filtered	Filtered	Filtered	Filtered	8312.11
_SFEDLDALFGTDR_.2	SFEDLDALFGTDR	Caenorhabditis elegans	B2D6P1	411176	383279	301617	439330	430643	332933
_[Acetyl (Protein N-term)]SFEDLDALFGTDR_.2	SFEDLDALFGTDR	Caenorhabditis elegans	B2D6P1	172070	152907	110167	178874	139129	136494
_TEVGPAGR_.2	TEVGPAGR	Caenorhabditis elegans	B2MZB1;P18834	229254	233802	178126	127290	213378	208650
_DTLQDFWAR_.2	DTLQDFWAR	Caenorhabditis elegans	B2MZB1;P18834	24242.3	21470.5	15977.9	22609.6	22103	21026.3
_SLLDPVPEIR_.2	SLLDPVPEIR	Caenorhabditis elegans	B3CJ34	275552	318719	306451	347547	358630	332297
_SPEVAIFGIR_.2	SPEVAIFGIR	Caenorhabditis elegans	B3CJ34	283488	273788	292622	307508	295937	301924
_VLADILER_.2	VLADILER	Caenorhabditis elegans	B3CJ34	240264	232875	221481	242750	248824	252307
_LVSPQSTVDR_.2	LVSPQSTVDR	Caenorhabditis elegans	B3CJ34	191522	193224	222584	197517	231819	271858
_SLLVSEEAAR_.2	SLLVSEEAAR	Caenorhabditis elegans	B3CJ34	184599	203297	211516	210585	223844	249018
_EPIYDDVGR_.2	EPIYDDVGR	Caenorhabditis elegans	B3CJ34	171947	176222	199171	193874	227535	198778
_FSSAVSNPSLR_.2	FSSAVSNPSLR	Caenorhabditis elegans	B3CJ34	175958	177939	189344	182835	223371	208641
_EVTNHYLGAIVAPVR_.3	EVTNHYLGAIVAPVR	Caenorhabditis elegans	B3CJ34	99889.8	99355.4	88918.9	96994.8	109058	97375.1
_EVTNHYLGAIVAPVR_.2	EVTNHYLGAIVAPVR	Caenorhabditis elegans	B3CJ34	68216.6	66305.4	67796.9	66590.7	76321.4	85518.7
_ALPSLLITFGDTDSNVR_.2	ALPSLLITFGDTDSNVR	Caenorhabditis elegans	B3CJ34	133153	150565	168080	172943	180916	189924
_ALADENEYVR_.2	ALADENEYVR	Caenorhabditis elegans	B3CJ34	127185	146412	169773	145428	168581	165659
_LAAGGALAR_.2	LAAGGALAR	Caenorhabditis elegans	B3CJ34	143886	122395	131575	133655	133917	180400
_ELLSVLPVVK_.2	ELLSVLPVVK	Caenorhabditis elegans	B3CJ34	142525	116724	120719	134805	131979	145083
_SLQPLVVMLR_.2	SLQPLVVMLR	Caenorhabditis elegans	B3CJ34	125258	122299	117368	138829	147746	132959
_LVEALGTPSQTVQESVSR_.2	LVEALGTPSQTVQESVSR	Caenorhabditis elegans	B3CJ34	109412	107449	138441	122843	145611	102014
_VLDFDEAAGIK_.2	VLDFDEAAGIK	Caenorhabditis elegans	B3CJ34	92290	88694.6	168220	92406.3	96217.8	170336
_LVELVILDRPVVNK_.2	LVELVILDRPVVNK	Caenorhabditis elegans	B3CJ34	67788.4	93490.7	40993	89712.7	106328	57299.1
_LVELVILDRPVVNK_.3	LVELVILDRPVVNK	Caenorhabditis elegans	B3CJ34	33320.3	29577	26021.5	32867.7	35655.5	27493.2
_TWQASEVFR_.2	TWQASEVFR	Caenorhabditis elegans	B3CJ34	125780	102736	81275.1	119914	106053	83537.6
_MFSLLNER_.2	MFSLLNER	Caenorhabditis elegans	B3CJ34	88787.8	87379.8	74974.6	104542	99087.6	87423.8
_AINIIVAGAK_.2	AINIIVAGAK	Caenorhabditis elegans	B3CJ34	82893.8	76175.8	89045	83215	84399.2	100937
_AHVVNITGPLIR_.2	AHVVNITGPLIR	Caenorhabditis elegans	B3CJ34	75015.7	83101.7	88913.4	80480	79645	91351.6
_LPIIETLSK_.2	LPIIETLSK	Caenorhabditis elegans	B3CJ34	86662.5	60951.5	65865.6	79696.1	60395.9	87261.6
_LIEILADSSSK_.2	LIEILADSSSK	Caenorhabditis elegans	B3CJ34	60099.6	68213.8	76828	65228.3	71983.7	84672.4
_LLPLLEK_.2	LLPLLEK	Caenorhabditis elegans	B3CJ34	76735.9	58410.6	62297.8	73372.4	63909.9	84603.6
_ILNTLLDQFSAAK_.2	ILNTLLDQFSAAK	Caenorhabditis elegans	B3CJ34	63404.8	55980.3	66642.6	55044.7	52876.6	107286
_EILAYVGNEQPSVR_.2	EILAYVGNEQPSVR	Caenorhabditis elegans	B3CJ34	69346.5	60012.2	60190.9	67096.5	71608.2	43974.3
_ELYVTAEAK_.2	ELYVTAEAK	Caenorhabditis elegans	B3CJ34	46378.4	48217.8	94233.1	58641.6	55199.8	63165.3
_LLATSTDQQLIESSLATAR_.2	LLATSTDQQLIESSLATAR	Caenorhabditis elegans	B3CJ34	62441.3	43668.1	34379.7	53216.9	70611.1	65589
_IAEDVISK_.2	IAEDVISK	Caenorhabditis elegans	B3CJ34	40925.7	47042.6	58013.6	45590	59096.7	65678.7
_NPEISNVFTAK_.2	NPEISNVFTAK	Caenorhabditis elegans	B3CJ34	44346	53722.7	58591.4	49393	15312	59634
_TSAALQAVLNTK_.2	TSAALQAVLNTK	Caenorhabditis elegans	B3CJ34	42120.7	41062.6	39766.7	41876.5	53402.5	44997.2
_SLALISAFGALGAAK_.2	SLALISAFGALGAAK	Caenorhabditis elegans	B3CJ34	56623.4	44169.1	26378.1	52223.9	37664.3	44778.5
_TENLSEEDALKEEIR_.3	TENLSEEDALKEEIR	Caenorhabditis elegans	B3CJ34	36630.5	39650	46993.6	37552.8	45634.4	51193.7
_VAAQIISNIYSLTENK_.2	VAAQIISNIYSLTENK	Caenorhabditis elegans	B3CJ34	44191.9	46245.2	35994.8	40564.1	43719.7	36642.5
_LSDETPAQDDNR_.2	LSDETPAQDDNR	Caenorhabditis elegans	B3CJ34	33940	38528.7	39319.9	42061.3	43792.7	32875.4
_AQVIPWLK_.2	AQVIPWLK	Caenorhabditis elegans	B3CJ34	42944.6	31269.3	30734.8	42335.8	37999.8	37211.7
_IPGWNDEFLDSALK_.2	IPGWNDEFLDSALK	Caenorhabditis elegans	B3CJ34	30358.5	32250.4	31511.5	31016.8	32505.4	38218.2
_ITEQEISIYK_.2	ITEQEISIYK	Caenorhabditis elegans	B3CJ34	29454	29177	29452.3	33552.9	30047	31619.6
_FAVFLQK_.2	FAVFLQK	Caenorhabditis elegans	B3CJ34	31921.6	24607.8	26779.1	31480.4	25229.1	31264.6
_LQWTLFEAETYGER_.2	LQWTLFEAETYGER	Caenorhabditis elegans	B3CJ34	19456.1	23496.2	34299.9	25402.8	31406.3	36758.6
_AASELALVHALK_.2	AASELALVHALK	Caenorhabditis elegans	B3CJ34	29559.8	24629.6	22674.9	29068.6	31989.5	27020.1
_PAISLTNAFK_.2	PAISLTNAFK	Caenorhabditis elegans	B3CJ34	29132.5	19154.8	17710.4	28666	19385.7	22276.4
_LWIENHLQVK_.3	LWIENHLQVK	Caenorhabditis elegans	B3CJ34	3445.95	2061.1	4638.93	4585.53	2848.65	4746.29
_NPEILGVTNQLMAGLLDPANK_.2	NPEILGVTNQLMAGLLDPANK	Caenorhabditis elegans	B3CJ34	184816	228838	Filtered	226745	457611	58307.4
_NTALVTLIALHDER_.2	NTALVTLIALHDER	Caenorhabditis elegans	B3CJ34	87879.2	88174.9	Filtered	101717	100148	56949.3
_RDPISTLK_.2	RDPISTLK	Caenorhabditis elegans	B3CJ34	57287.6	60921.2	67786.7	60872.1	Filtered	77064.3
_SLLQTITTALPIIPNLTESHSLSQVPTMK_.3	SLLQTITTALPIIPNLTESHSLSQVPTMK	Caenorhabditis elegans	B3CJ34	13052.4	15064.9	Filtered	22374	19155.3	10881.7
_ESILQGQIEMK_.2	ESILQGQIEMK	Caenorhabditis elegans	B3CJ34	59848.3	Filtered	139922	Filtered	128423	101431
_GASHVLK_.2	GASHVLK	Caenorhabditis elegans	B3CJ34	70463.2	Filtered	Filtered	92110.4	124894	81319.7
_SMTSLPEGIDVKPLLTELETGPK_.3	SMTSLPEGIDVKPLLTELETGPK	Caenorhabditis elegans	B3CJ34	34746.5	42086.5	Filtered	42711.5	64891	Filtered
_LHPKPEATMTELLK_.3	LHPKPEATMTELLK	Caenorhabditis elegans	B3CJ34	34992.1	Filtered	16429.9	Filtered	34354.1	17208.5
_SEHVQEK_.2	SEHVQEK	Caenorhabditis elegans	B3CJ34	5831.04	Filtered	Filtered	8844.1	80142.2	Filtered
_LVLPVLIVAIDDDSWR_.2	LVLPVLIVAIDDDSWR	Caenorhabditis elegans	B3CJ34	15024.6	Filtered	9838.94	Filtered	Filtered	6981.66
_TAGIALGHVGHSADLPNDILK_.3	TAGIALGHVGHSADLPNDILK	Caenorhabditis elegans	B3CJ34	Filtered	Filtered	Filtered	4625.21	Filtered	Filtered
_LFLAGYDLAPSMR_.2	LFLAGYDLAPSMR	Caenorhabditis elegans	B3GWB9;L8E6W6;L8E917;O01258	66025.2	75763.9	75355.2	79222.4	90570.4	78196.3
_YDVLTQEIR_.2	YDVLTQEIR	Caenorhabditis elegans	B3KLZ7;H2KYV9;Q86NJ8	78944.5	94865.4	81970.3	94715.5	117692	79603.2
_TTLFHPDYAPLVELLQTFR_.3	TTLFHPDYAPLVELLQTFR	Caenorhabditis elegans	B3KLZ7;H2KYV9;Q86NJ8	31584.2	39390.9	39387	42408.9	48847.1	46800.2
_EFTNVFDYFK_.2	EFTNVFDYFK	Caenorhabditis elegans	B3KLZ7;H2KYV9;Q86NJ8	20125	16037.5	13908.1	18496.7	16051.9	13582.8
_AAGTQLLFFVVK_.2	AAGTQLLFFVVK	Caenorhabditis elegans	B3KLZ7;H2KYV9;Q86NJ8	5533.8	5306.13	15344.1	5548.64	4692.72	10315.4
_IAFAGNQLADLANPK_.2	IAFAGNQLADLANPK	Caenorhabditis elegans	B3KLZ7;H2KYV9;Q86NJ8	16791.9	Filtered	14495.9	Filtered	26601.7	18765.9
_EYAEGQLYSGVGASK_.2	EYAEGQLYSGVGASK	Caenorhabditis elegans	B3KLZ7;H2KYV9;Q86NJ8	19478.1	Filtered	21251.3	Filtered	15374.5	17600.7
_YPDLFTIEAK_.2	YPDLFTIEAK	Caenorhabditis elegans	B3KLZ7;H2KYV9;Q86NJ8	Filtered	Filtered	44528	Filtered	Filtered	46573.3
_TSQEPPIIDVAR_.2	TSQEPPIIDVAR	Caenorhabditis elegans	B3WFT8	627097	597388	624419	639850	725055	641034
_VHELAQIQEGLR_.2	VHELAQIQEGLR	Caenorhabditis elegans	B3WFT8	237387	216369	282945	212814	239952	338668
_VHELAQIQEGLR_.3	VHELAQIQEGLR	Caenorhabditis elegans	B3WFT8	89997.3	99348	87528.3	108329	89875.9	93939.9
_ANLVMPTR_.2	ANLVMPTR	Caenorhabditis elegans	B3WFT8	237408	202321	236818	242522	213942	265128
_LDGYLR_.2	LDGYLR	Caenorhabditis elegans	B3WFT8	205117	192445	137496	213835	190200	151065
_TQFVAPLQNEISLLTNK_.2	TQFVAPLQNEISLLTNK	Caenorhabditis elegans	B3WFT8	103598	105827	119998	110805	117911	116754
_LVSSNIAGEDIDELLK_.2	LVSSNIAGEDIDELLK	Caenorhabditis elegans	B3WFT8	78258.1	81516.1	85583.7	90437.1	89394.1	94949.2
_LEAELTGK_.2	LEAELTGK	Caenorhabditis elegans	B3WFT8	76932	71661.8	91163.9	89468.3	68272.5	98498.1
_YPPLVTK_.2	YPPLVTK	Caenorhabditis elegans	B3WFT8	75523.6	82929.5	90582.7	24270.8	95667.5	98178.9
_DSQPANILLTQK_.2	DSQPANILLTQK	Caenorhabditis elegans	B3WFT8	28713.3	25577.6	22489	29629.9	30415	27392
_SASTVTSSATITTLDSAK_.2	SASTVTSSATITTLDSAK	Caenorhabditis elegans	B3WFT8	16365.5	11582.4	25415	13966.5	14311.2	14623.5
_AIATLMADEIFHDVAYGAR_.3	AIATLMADEIFHDVAYGAR	Caenorhabditis elegans	B3WFV9;G5EC65;G5EDF4	79715.4	75691	67797.2	81942	94094.8	80676.9
_YLDDPMPDFHLR_.3	YLDDPMPDFHLR	Caenorhabditis elegans	B3WFV9;G5EC65;G5EDF4	60971.6	60380.4	59338.5	69516.6	63717.9	58987.2
_NANQLGDLTEVPVPTR_.2	NANQLGDLTEVPVPTR	Caenorhabditis elegans	B3WFV9;G5EC65;G5EDF4	35628.1	39719.1	62385	34079.6	50942.2	53935.2
_FEEDVEQGGNR_.2	FEEDVEQGGNR	Caenorhabditis elegans	B3WFV9;G5EC65;G5EDF4	32221.1	37040.6	52152	37857.2	42690.9	36609.6
_IPLAAIQEPSHSINLTK_.3	IPLAAIQEPSHSINLTK	Caenorhabditis elegans	B3WFV9;G5EC65;G5EDF4	23917.1	19872.6	23351.4	21583.6	25273	26067.1
_LFGGLILDIK_.2	LFGGLILDIK	Caenorhabditis elegans	B3WFV9;G5EC65;G5EDF4	8696.25	5274.73	5758.4	6540.88	4353.91	7814.59
_PFWTTQDTR_.2	PFWTTQDTR	Caenorhabditis elegans	B3WFW9	286702	276057	257334	333929	290832	268955
_DQQVADWWAALK_.2	DQQVADWWAALK	Caenorhabditis elegans	B3WFW9	81304.6	76628.5	80906	89673.3	82087.4	74984.4
_KPNWAPK_.2	KPNWAPK	Caenorhabditis elegans	B3WFW9	38778.3	29305.2	Filtered	37226.5	33819.7	Filtered
_LFIVNAPLKPIENR_.3	LFIVNAPLKPIENR	Caenorhabditis elegans	B3WFZ3;B3WFZ4	72025.9	61481.9	75944.6	70834.2	74295.2	79214.3
_VLIIGGGDGGILR_.2	VLIIGGGDGGILR	Caenorhabditis elegans	B4E3X6;G5EFG3	184102	184225	212626	192793	217398	236258
_DEFSYQEMLAHLPMFAHPDPK_.3	DEFSYQEMLAHLPMFAHPDPK	Caenorhabditis elegans	B4E3X6;G5EFG3	25686.4	33995.4	130307	32803.4	25081.2	19689.4
_AAFVLPQFVK_.2	AAFVLPQFVK	Caenorhabditis elegans	B4E3X6;G5EFG3	37090.2	30271.7	37275.1	37700.3	33062.3	42912.9
_HESVEK_.2	HESVEK	Caenorhabditis elegans	B4E3X6;G5EFG3	Filtered	10213.8	33491.1	Filtered	15015.1	11485.2
_ALEIVDPTTK_.2	ALEIVDPTTK	Caenorhabditis elegans	B5BM23;Q21531;Q7JMF0	185916	172066	171937	191633	189576	221751
_DFMVTIR_.2	DFMVTIR	Caenorhabditis elegans	B5BM23;Q21531;Q7JMF0	158271	142282	121841	169691	146756	152218
_ESTPDVADSSTEK_.2	ESTPDVADSSTEK	Caenorhabditis elegans	B5BM23;Q21531;Q7JMF0	132872	154968	166460	147092	173274	113555
_ELVDSITDYVGK_.2	ELVDSITDYVGK	Caenorhabditis elegans	B5BM23;Q21531;Q7JMF0	130221	141261	103993	146345	134695	134290
_SDLLEMSSGELSQK_.2	SDLLEMSSGELSQK	Caenorhabditis elegans	B5BM23;Q21531;Q7JMF0	119799	112252	67366.9	124628	102841	71902.4
_AQANHELSQTGGK_.2	AQANHELSQTGGK	Caenorhabditis elegans	B5BM23;Q21531;Q7JMF0	40577	36955.7	37953.6	37898.9	46377	45516
_AQANHELSQTGGK_.3	AQANHELSQTGGK	Caenorhabditis elegans	B5BM23;Q21531;Q7JMF0	18152.6	20182.6	24484.4	26265.6	20825.9	22164.1
_DSTTVFLDQWFQK_.2	DSTTVFLDQWFQK	Caenorhabditis elegans	B5BM23;Q21531;Q7JMF0	49754.4	46387.8	61451.4	52202.8	51740.3	61294.9
_EWHSGASGGGNTSSESAVPVK_.3	EWHSGASGGGNTSSESAVPVK	Caenorhabditis elegans	B5BM23;Q21531;Q7JMF0	42964.1	48042	50539.1	47509.9	54799.5	48644.6
_FANDVELQQDYPK_.2	FANDVELQQDYPK	Caenorhabditis elegans	B5BM23;Q21531;Q7JMF0	29835.3	31531.5	43375.5	32117.6	38754.1	29848
_KFDLLVQVLK_.2	KFDLLVQVLK	Caenorhabditis elegans	B5BM23;Q21531;Q7JMF0	32448.6	22461.4	13799.7	31802.9	21928.5	21292.6
_NISLSSMDNNTLGK_.2	NISLSSMDNNTLGK	Caenorhabditis elegans	B5BM23;Q21531;Q7JMF0	33827.7	17323.4	23760.4	28214	16715.2	10219.6
_FMIMNLMELR_.2	FMIMNLMELR	Caenorhabditis elegans	B5BM23;Q21531;Q7JMF0	18026.4	16834.5	16316.1	19828.4	20564.6	20069.2
_FDLLVQVLK_.2	FDLLVQVLK	Caenorhabditis elegans	B5BM23;Q21531;Q7JMF0	17813.6	14316.8	9712.18	15627.5	11910.5	16077.5
_NELHHEDR_.2	NELHHEDR	Caenorhabditis elegans	B5BM23;Q21531;Q7JMF0	65182.6	9102.11	7206.35	Filtered	8530.76	4347.97
_QNITLEFLNQVK_.2	QNITLEFLNQVK	Caenorhabditis elegans	B5BM23;Q21531;Q7JMF0	Filtered	Filtered	13220.2	25056.9	22040.6	30646.1
_IEELILAGSAVISDGTFGR_.2	IEELILAGSAVISDGTFGR	Caenorhabditis elegans	B5BM23;Q21531;Q7JMF0	Filtered	16697.6	41628.5	22352.2	Filtered	9303.61
_AIEVTPHLAPAAPAPAAPAAPIAPEEEK_.3	AIEVTPHLAPAAPAPAAPAAPIAPEEEK	Caenorhabditis elegans	B5BM23;Q21531;Q7JMF0	Filtered	Filtered	36594	Filtered	69697.1	59620.1
_TEMEEGLSAEMEAVTFK_.2	TEMEEGLSAEMEAVTFK	Caenorhabditis elegans	B5BM23;Q21531;Q7JMF0	82109.1	Filtered	Filtered	33543.2	Filtered	27079
_SFLVSPR_.2	SFLVSPR	Caenorhabditis elegans	B5BM32;Q9XVS7	68153	55955.2	13443	63932.1	82588.8	308080
_FFFEGNPVVESFTQR_.2	FFFEGNPVVESFTQR	Caenorhabditis elegans	B5BM32;Q9XVS7	47157.6	40157.6	46840.1	46138.5	46594.5	62811.7
_VLDLSNFHEDEEFK_.3	VLDLSNFHEDEEFK	Caenorhabditis elegans	B5BM32;Q9XVS7	18150.6	16988.8	6772.83	15358.4	14032	8391.14
_TDSEHPFSEILAQDLTLPQEK_.3	TDSEHPFSEILAQDLTLPQEK	Caenorhabditis elegans	B5U8N2;G5ECZ2;G5EDI2;Q7JLB1	702662	743352	714352	770104	787772	624380
_KTDSEHPFSEILAQDLTLPQEK_.3	KTDSEHPFSEILAQDLTLPQEK	Caenorhabditis elegans	B5U8N2;G5ECZ2;G5EDI2;Q7JLB1	365779	409282	376575	418699	397758	433977
_KTDSEHPFSEILAQDLTLPQEK_.4	KTDSEHPFSEILAQDLTLPQEK	Caenorhabditis elegans	B5U8N2;G5ECZ2;G5EDI2;Q7JLB1	197336	210268	238579	218939	234743	215667
_VHDEVDNFLR_.2	VHDEVDNFLR	Caenorhabditis elegans	B5U8N2;G5ECZ2;G5EDI2;Q7JLB1	265879	253221	266127	282613	268150	260295
_VHDEVDNFLR_.3	VHDEVDNFLR	Caenorhabditis elegans	B5U8N2;G5ECZ2;G5EDI2;Q7JLB1	67393.2	60198.3	62813.8	66151.3	54621.1	66187
_AYDGVGDFVHETVPNAVDDFVR_.3	AYDGVGDFVHETVPNAVDDFVR	Caenorhabditis elegans	B5U8N2;G5ECZ2;G5EDI2;Q7JLB1	215499	236153	249510	243364	256921	238083
_NVQNIIDEK_.2	NVQNIIDEK	Caenorhabditis elegans	B5U8N2;G5ECZ2;G5EDI2;Q7JLB1	184933	186515	218452	213196	214513	213483
_LVQDAVESASEYK_.2	LVQDAVESASEYK	Caenorhabditis elegans	B5U8N2;G5ECZ2;G5EDI2;Q7JLB1	187272	173538	203746	191566	173466	243722
_ELLDNVEQK_.2	ELLDNVEQK	Caenorhabditis elegans	B5U8N2;G5ECZ2;G5EDI2;Q7JLB1	171493	164960	133311	180675	204512	144509
_GPLTIPEEVEK_.2	GPLTIPEEVEK	Caenorhabditis elegans	B5U8N2;G5ECZ2;G5EDI2;Q7JLB1	139616	131780	136083	149035	155442	149717
_IETPEPLVDIHDTVDK_.3	IETPEPLVDIHDTVDK	Caenorhabditis elegans	B5U8N2;G5ECZ2;G5EDI2;Q7JLB1	135961	131600	125041	158465	149165	108941
_KVEAQIK_.2	KVEAQIK	Caenorhabditis elegans	B5U8N2;G5ECZ2;G5EDI2;Q7JLB1	108373	79836.6	88406.5	124920	92980.7	122858
_LVFVESPLESIK_.2	LVFVESPLESIK	Caenorhabditis elegans	B5U8N2;G5ECZ2;G5EDI2;Q7JLB1	76595.5	62698.4	65260	68641	72550.4	74333
_VYESNQEAIDPHLATISGHLK_.3	VYESNQEAIDPHLATISGHLK	Caenorhabditis elegans	B5U8N2;G5ECZ2;G5EDI2;Q7JLB1	18242.1	19967.8	26499.8	18641.8	18228.4	23197.2
_NYFNDNAPTAALLESPIAEEAR_.2	NYFNDNAPTAALLESPIAEEAR	Caenorhabditis elegans	B5U8N2;G5ECZ2;G5EDI2;Q7JLB1	16722.2	20030	20099.3	20522.3	31289.3	13995.9
_KLVQDAVESASEYK_.2	KLVQDAVESASEYK	Caenorhabditis elegans	B5U8N2;G5ECZ2;G5EDI2;Q7JLB1	11785.3	11786.8	14790.2	13305.8	12219	15471.5
_KGPLTIPEEVEK_.2	KGPLTIPEEVEK	Caenorhabditis elegans	B5U8N2;G5ECZ2;G5EDI2;Q7JLB1	131761	97032.9	85160.8	109253	101817	127456
_KGPLTIPEEVEK_.3	KGPLTIPEEVEK	Caenorhabditis elegans	B5U8N2;G5ECZ2;G5EDI2;Q7JLB1	32569.2	Filtered	15764.9	Filtered	Filtered	23504.9
_HHGDAWIDFK_.2	HHGDAWIDFK	Caenorhabditis elegans	B5U8N2;G5ECZ2;G5EDI2;Q7JLB1	19767.9	4354.56	Filtered	18866.7	17258.3	Filtered
_EFEYLPITR_.2	EFEYLPITR	Caenorhabditis elegans	B6VQ59;Q19346	76070.8	99685.2	67925.1	89384.6	81216.7	75988.2
_GDFILIGPK_.2	GDFILIGPK	Caenorhabditis elegans	B6VQ59;Q19346	80003.3	73130.6	81998.3	80453.6	76986.3	89125.8
_VLVIDGVER_.2	VLVIDGVER	Caenorhabditis elegans	B6VQ59;Q19346	59408.7	63690.6	98675.8	64428	71479.9	115611
_VSENFHVIALGLPVPR_.3	VSENFHVIALGLPVPR	Caenorhabditis elegans	B6VQ59;Q19346	44015.7	38677.5	40735.4	44729.8	40870.8	43636
_SLLDTGTLVLGDGR_.2	SLLDTGTLVLGDGR	Caenorhabditis elegans	B6VQ59;Q19346	43885.8	38517.2	32726.5	44537.4	37603.4	28968.3
_IGTAVVENTLK_.2	IGTAVVENTLK	Caenorhabditis elegans	B6VQ59;Q19346	28994.3	26976.8	37873.8	31851.1	29482	60097.1
_TLNQLLTIFNELR_.2	TLNQLLTIFNELR	Caenorhabditis elegans	B6VQ59;Q19346	37821.2	28822.4	14887.8	41737	27601.2	14937.9
_NVFDFDSYSEDTIATIHEVFQK_.3	NVFDFDSYSEDTIATIHEVFQK	Caenorhabditis elegans	B6VQ59;Q19346	20262	19384.5	19308.7	20576.7	21376.3	24261.7
_TDGALHTVQVPADK_.2	TDGALHTVQVPADK	Caenorhabditis elegans	B6VQ59;Q19346	17859.3	22778.5	17671.2	17170	18829.6	18254.2
_LIEGVTGEQNIYR_.2	LIEGVTGEQNIYR	Caenorhabditis elegans	B6VQ59;Q19346	15692.8	19168.4	16170	15857.9	18633.9	15788.1
_SGQILVIDEADKAPLHVIAILK_.3	SGQILVIDEADKAPLHVIAILK	Caenorhabditis elegans	B6VQ59;Q19346	8883.4	7968.75	10148.8	8275.02	Filtered	9729.28
_FFDDEVPFSSER_.2	FFDDEVPFSSER	Caenorhabditis elegans	B6VQ62;C6KRJ0;D3YT13;D3YT14;Q20456;S6EZR2;S6F568;S6FD20	44787.4	62614.8	31254.6	52598.8	59425.5	35206.1
_ALEDYVTSEVNHLSFK_.3	ALEDYVTSEVNHLSFK	Caenorhabditis elegans	B6VQ62;C6KRJ0;D3YT13;D3YT14;Q20456;S6EZR2;S6F568;S6FD20	3513.6	1819.63	3815.99	3063.14	3051.06	4455.81
_TDEADEISHLIGQYMFVTGGAEER_.3	TDEADEISHLIGQYMFVTGGAEER	Caenorhabditis elegans	B6VQ62;C6KRJ0;D3YT13;D3YT14;Q20456;S6EZR2;S6F568;S6FD20	5728.7	Filtered	Filtered	Filtered	Filtered	Filtered
_WVADSELR_.2	WVADSELR	Caenorhabditis elegans	B7FAR9;D9PTN8	145182	125455	116174	148217	155438	130510
_RVPAEIQLPQVGK_.2	RVPAEIQLPQVGK	Caenorhabditis elegans	B7FAR9;D9PTN8	81504.7	80764.9	99758.1	96563.5	90485.8	154994
_TIVAQPASYHK_.3	TIVAQPASYHK	Caenorhabditis elegans	B7FAR9;D9PTN8	23216.7	16997.5	200917	20422.5	18171.1	41675.4
_TIVAQPASYHK_.2	TIVAQPASYHK	Caenorhabditis elegans	B7FAR9;D9PTN8	36047.9	31667.5	32742.9	35658.6	38693.7	47288.6
_DGHSPLVVK_.2	DGHSPLVVK	Caenorhabditis elegans	B7FAR9;D9PTN8	72169.8	72307.1	68864	92471	75000.6	109856
_AQQAAALQAAAAR_.2	AQQAAALQAAAAR	Caenorhabditis elegans	B7FAR9;D9PTN8	40635.4	44395.1	46605.3	47227.5	50088.3	47821
_YNPAEVDQQQQAAGQQQVIR_.2	YNPAEVDQQQQAAGQQQVIR	Caenorhabditis elegans	B7FAR9;D9PTN8	17732	17649.3	27810	17747.9	21504.7	22868.8
_AQQAQAQAQAQQQALSQK_.2	AQQAQAQAQAQQQALSQK	Caenorhabditis elegans	B7FAR9;D9PTN8	14932.2	25114.6	20933.5	17343.8	24371	17216.9
_MSAVWPPPQDELVK_.2	MSAVWPPPQDELVK	Caenorhabditis elegans	B7FAR9;D9PTN8	36677.1	Filtered	226790	23989.3	86802.1	106405
_YEIGAVPK_.2	YEIGAVPK	Caenorhabditis elegans	B7FAR9;D9PTN8	36925	26168.3	Filtered	38640.4	27769.1	309385
_AQAAQQQAQAQAQAQQK_.2	AQAAQQQAQAQAQAQQK	Caenorhabditis elegans	B7FAR9;D9PTN8	5582.24	6628.79	Filtered	5867.93	6185.06	6049.52
_VPAEIQLPQVGK_.2	VPAEIQLPQVGK	Caenorhabditis elegans	B7FAR9;D9PTN8	Filtered	Filtered	Filtered	Filtered	Filtered	37328.2
_SLISLDDLGQILALR_.2	SLISLDDLGQILALR	Caenorhabditis elegans	B7WN66;I2HAA6;I2HAA7;Q94279	17661.5	20124.6	14780.6	21174.7	17897.4	16614.3
_DAVSDFLVAITR_.2	DAVSDFLVAITR	Caenorhabditis elegans	B7WN66;I2HAA6;I2HAA7;Q94279	16667.9	11634.6	10226.8	14680	13316.8	11442.6
_AQTLLEYFDPFLGR_.2	AQTLLEYFDPFLGR	Caenorhabditis elegans	B7WN66;I2HAA6;I2HAA7;Q94279	20167.2	Filtered	32558.8	Filtered	19285.4	36532.1
_EHMTPQQLAR_.2	EHMTPQQLAR	Caenorhabditis elegans	B7WN91;Q21524	37064.8	36782	36973.8	39735.3	40518.6	39698.6
_ENIGEEVLFER_.2	ENIGEEVLFER	Caenorhabditis elegans	B7WN92;Q22467	51713.3	53171.1	34229.1	56499.9	55133.4	41020.9
_AIHALGLDQEDLSTLEK_.3	AIHALGLDQEDLSTLEK	Caenorhabditis elegans	B7WN92;Q22467	36117.7	43966.3	44562.5	41054.9	53088.2	50571
_PTIGHGSDR_.2	PTIGHGSDR	Caenorhabditis elegans	B7WN95	223412	174499	188242	252959	192486	299220
_MPTIGHGSDR_.2	MPTIGHGSDR	Caenorhabditis elegans	B7WN95	76998.4	78135.4	149080	75592.2	76667.9	151210
_SFTEDEEGLTEGER_.2	SFTEDEEGLTEGER	Caenorhabditis elegans	B9WRS6;H2KYL7;H2KYL8	47528.4	71833.8	63674.3	58173.5	81492.6	48594
_EIPNASEVPQSELK_.2	EIPNASEVPQSELK	Caenorhabditis elegans	B9WRS6;H2KYL7;H2KYL8	35356.3	40158.8	48411.6	41830.9	17234.4	46154.1
_EFVPLFQALEAIQDR_.2	EFVPLFQALEAIQDR	Caenorhabditis elegans	C0P274;P34358;P34358-2;P34358-3	10591.9	22444	10568	17133.7	19280.8	16149.4
_GDVAILLVNR_.2	GDVAILLVNR	Caenorhabditis elegans	C0Z1Y9	54258.2	52418.6	44977.9	57140.2	53133.1	44306.2
_YLLTLPDVDVK_.2	YLLTLPDVDVK	Caenorhabditis elegans	C0Z1Y9	40228	42132.8	24028.4	45445.8	44971.4	56728
_AYAFELAR_.2	AYAFELAR	Caenorhabditis elegans	C1P622;Q09517;S6FCZ1	608958	491356	438031	581218	547737	502043
_AGASWAVVTGATDGIGK_.2	AGASWAVVTGATDGIGK	Caenorhabditis elegans	C1P622;Q09517;S6FCZ1	377694	405394	526056	436684	475202	508462
_VDGGIER_.2	VDGGIER	Caenorhabditis elegans	C1P622;Q09517;S6FCZ1	416535	379492	312593	449539	401390	425466
_TSFFTPDGAVFAK_.2	TSFFTPDGAVFAK	Caenorhabditis elegans	C1P622;Q09517;S6FCZ1	397559	374647	369197	414616	428772	374884
_GFNVLLVSR_.2	GFNVLLVSR	Caenorhabditis elegans	C1P622;Q09517;S6FCZ1	393498	395463	335376	399847	365277	381951
_YSSIEVR_.2	YSSIEVR	Caenorhabditis elegans	C1P622;Q09517;S6FCZ1	412259	328792	56122.1	466164	399996	352323
_TAAFDFTNAAPSAYK_.2	TAAFDFTNAAPSAYK	Caenorhabditis elegans	C1P622;Q09517;S6FCZ1	345868	258450	244144	334830	258486	256968
_RGFNVLLVSR_.2	RGFNVLLVSR	Caenorhabditis elegans	C1P622;Q09517;S6FCZ1	21069.7	18505.5	26172.2	23817.1	25315.4	30959.7
_YVSWLTAILR_.2	YVSWLTAILR	Caenorhabditis elegans	C1P622;Q09517;S6FCZ1	24326.3	19861.9	20826.6	22026.2	21088.4	20851.1
_VSEMDFYQLLGVEK_.2	VSEMDFYQLLGVEK	Caenorhabditis elegans	C1P627;Q22028	10612.4	12365.7	12811.3	14610.2	16532.2	14349.8
_TFDLVVLTDAAR_.2	TFDLVVLTDAAR	Caenorhabditis elegans	C1P636;Q27481;Q3S1J5	938473	940614	1.03659e+06	1.02952e+06	1.01615e+06	1262381
_IDDATGEQVR_.2	IDDATGEQVR	Caenorhabditis elegans	C1P636;Q27481;Q3S1J5	464752	545311	501798	543417	543831	491055
_NLILGGVR_.2	NLILGGVR	Caenorhabditis elegans	C1P636;Q27481;Q3S1J5	515910	443978	494201	512362	465703	516842
_VALSVNPEPFEPK_.2	VALSVNPEPFEPK	Caenorhabditis elegans	C1P636;Q27481;Q3S1J5	450577	388230	444837	449649	455331	537745
_VPTSVSHVPFEK_.2	VPTSVSHVPFEK	Caenorhabditis elegans	C1P636;Q27481;Q3S1J5	199199	178133	185884	187720	195435	232935
_VPTSVSHVPFEK_.3	VPTSVSHVPFEK	Caenorhabditis elegans	C1P636;Q27481;Q3S1J5	173376	153776	159452	162844	177713	218071
_ITDMDQIEISNLNR_.2	ITDMDQIEISNLNR	Caenorhabditis elegans	C1P636;Q27481;Q3S1J5	267500	347564	403909	325406	445013	346074
_ELIPSGTEEIPEK_.2	ELIPSGTEEIPEK	Caenorhabditis elegans	C1P636;Q27481;Q3S1J5	299881	343843	375340	341360	366446	388119
_ILITDAR_.2	ILITDAR	Caenorhabditis elegans	C1P636;Q27481;Q3S1J5	307650	285949	240039	313168	294949	259667
_SLVEPEFGIWDYAK_.2	SLVEPEFGIWDYAK	Caenorhabditis elegans	C1P636;Q27481;Q3S1J5	267299	246338	240971	278568	287677	270747
_LISGQQIDILQK_.2	LISGQQIDILQK	Caenorhabditis elegans	C1P636;Q27481;Q3S1J5	267821	239983	209567	277151	260006	230705
_EQFETFFAQPGEMANK_.2	EQFETFFAQPGEMANK	Caenorhabditis elegans	C1P636;Q27481;Q3S1J5	232415	245568	224008	255731	264672	193667
_EFTLWDR_.2	EFTLWDR	Caenorhabditis elegans	C1P636;Q27481;Q3S1J5	220443	198996	182342	245993	217716	183409
_WSDLSAQYYLR_.2	WSDLSAQYYLR	Caenorhabditis elegans	C1P636;Q27481;Q3S1J5	181282	174942	214878	196294	210243	190963
_FNIGDFAVSFSDYK_.2	FNIGDFAVSFSDYK	Caenorhabditis elegans	C1P636;Q27481;Q3S1J5	178916	152783	148306	177834	162818	174722
_NFPNEIQHTIQWAR_.3	NFPNEIQHTIQWAR	Caenorhabditis elegans	C1P636;Q27481;Q3S1J5	78866.2	85993.7	78063.8	90354.6	97879.2	83410.7
_NFPNEIQHTIQWAR_.2	NFPNEIQHTIQWAR	Caenorhabditis elegans	C1P636;Q27481;Q3S1J5	61131.6	44460.6	102568	54332.4	65629.2	116559
_TTGEVTTLENLFHGLEDGDHVTFSEVK_.3	TTGEVTTLENLFHGLEDGDHVTFSEVK	Caenorhabditis elegans	C1P636;Q27481;Q3S1J5	64603.8	113466	55747.8	112820	112930	65641.4
_TTGEVTTLENLFHGLEDGDHVTFSEVK_.4	TTGEVTTLENLFHGLEDGDHVTFSEVK	Caenorhabditis elegans	C1P636;Q27481;Q3S1J5	60335.8	63730.3	61023	65115.4	70468.7	97704.5
_EFFIEHIDK_.2	EFFIEHIDK	Caenorhabditis elegans	C1P636;Q27481;Q3S1J5	138865	112103	115300	152501	130039	121208
_AVYEELLK_.2	AVYEELLK	Caenorhabditis elegans	C1P636;Q27481;Q3S1J5	147401	119216	106261	143578	114784	128244
_GASSMIVDDDAAIEALK_.2	GASSMIVDDDAAIEALK	Caenorhabditis elegans	C1P636;Q27481;Q3S1J5	127069	99317.8	82793.5	125822	97698.6	91476.8
_DALIDAR_.2	DALIDAR	Caenorhabditis elegans	C1P636;Q27481;Q3S1J5	96648.9	76845.2	67085.7	89140.3	132592	94263.8
_GFNEHVDK_.2	GFNEHVDK	Caenorhabditis elegans	C1P636;Q27481;Q3S1J5	22032.1	20225.9	17755.6	25287.9	23331.1	22894.8
_NTFLNLSMPFFSSAEPIGAPK_.2	NTFLNLSMPFFSSAEPIGAPK	Caenorhabditis elegans	C1P636;Q27481;Q3S1J5	40261.8	67512	66523.7	42370.6	59997.6	Filtered
_QWLHLDHVEVLPGDWTSFDNSK_.4	QWLHLDHVEVLPGDWTSFDNSK	Caenorhabditis elegans	C1P636;Q27481;Q3S1J5	5237.67	14982.7	Filtered	Filtered	Filtered	Filtered
_FEYPSQLHALWTALYAFEEK_.3	FEYPSQLHALWTALYAFEEK	Caenorhabditis elegans	C1P636;Q27481;Q3S1J5	Filtered	Filtered	4311.52	Filtered	Filtered	10534.9
_DADVGHNR_.2	DADVGHNR	Caenorhabditis elegans	C1P636;Q27481;Q3S1J5	52478.8	Filtered	Filtered	Filtered	Filtered	Filtered
_LADVPDDGETFR_.2	LADVPDDGETFR	Caenorhabditis elegans	C2BR91	490394	501686	559893	545042	584620	608884
_AIFNILVMER_.2	AIFNILVMER	Caenorhabditis elegans	C2BR91	67971.9	62110.2	60538.7	66552.3	69214.4	67637.3
_SWSPFIPDWER_.2	SWSPFIPDWER	Caenorhabditis elegans	C2BR91	40312.7	29400	29053.2	33960.4	29540.1	35060.6
_ASELIIPVSNR_.2	ASELIIPVSNR	Caenorhabditis elegans	C2BR91	66983	55552.2	Filtered	72324.2	75227.2	76499
_IFEEFLQDYAFLR_.2	IFEEFLQDYAFLR	Caenorhabditis elegans	C2BR94;H2L0N5	24800.8	37112.2	13065	34471.7	14955.9	13959
_ELLSTLNELEGR_.2	ELLSTLNELEGR	Caenorhabditis elegans	C2BR94;H2L0N5	19104	11215.1	10993.5	Filtered	17061	Filtered
_VAEPVFEMVGAK_.3	VAEPVFEMVGAK	Caenorhabditis elegans	C2BR94;H2L0N5	Filtered	Filtered	Filtered	Filtered	Filtered	18877.9
_VDLIVAYLEK_.2	VDLIVAYLEK	Caenorhabditis elegans	C5VUK2;Q95PZ0	10876.9	6228.98	8061.11	10219.2	8693.86	12090.8
_VQDGTLQPNFEILK_.2	VQDGTLQPNFEILK	Caenorhabditis elegans	C5VUK2;Q95PZ0	30973	23150.7	35748.3	23354.6	Filtered	38609.3
_SDTVTVPSVEMR_.2	SDTVTVPSVEMR	Caenorhabditis elegans	C6KRK8;Q21890;Q21890-2;Q21890-3	142275	178877	166440	206547	214391	177606
_GLGAPVGSIVVGPK_.2	GLGAPVGSIVVGPK	Caenorhabditis elegans	C6KRK8;Q21890;Q21890-2;Q21890-3	80744.6	73761.3	71981.4	77652.6	76459.1	79306.4
_AMAEAIVGDDVYGEDTTTNR_.2	AMAEAIVGDDVYGEDTTTNR	Caenorhabditis elegans	C6KRK8;Q21890;Q21890-2;Q21890-3	27350.9	29370.5	41077.4	33331.9	38255.6	42153.3
_WHYLGPDSEK_.2	WHYLGPDSEK	Caenorhabditis elegans	C6KRN1;C6KRN2;Q1ZXT3;Q1ZXT4	33636.1	36464.8	34337.8	35843	33948.1	36228.5
_VLSELLGQMVIIN_.2	VLSELLGQMVIIN	Caenorhabditis elegans	C6KRN1;C6KRN2;Q1ZXT3;Q1ZXT4	25759.4	14185.3	16872.3	26303.8	11378.2	21027.7
_KYEQLSTVEK_.2	KYEQLSTVEK	Caenorhabditis elegans	C6KRN4;Q5FC39	46683.5	38142.7	36495.9	44929.1	46297	43928.5
_HFKLLVVGGGAGGLGAASK_.2	HFKLLVVGGGAGGLGAASK	Caenorhabditis elegans	C6KRP5;O62133	224617	217626	167850	229942	240333	249412
_PTFVSGSFITTR_.2	PTFVSGSFITTR	Caenorhabditis elegans	C6KRQ4;Q9XTQ6	115658	109016	79732.1	116476	116223	80901.3
_ITSDLQQDFQLLR_.2	ITSDLQQDFQLLR	Caenorhabditis elegans	C6KRQ4;Q9XTQ6	55521.5	52241.9	55035.2	55499.1	63554.1	60444.5
_NLPEEGINIFASQLHAHLTGR_.4	NLPEEGINIFASQLHAHLTGR	Caenorhabditis elegans	C6KRQ4;Q9XTQ6	15110.1	14018.2	16961	15702.9	17065.7	17959.6
_NLPEEGINIFASQLHAHLTGR_.3	NLPEEGINIFASQLHAHLTGR	Caenorhabditis elegans	C6KRQ4;Q9XTQ6	4990.33	Filtered	Filtered	7850	Filtered	Filtered
_ISGSFEGVINR_.2	ISGSFEGVINR	Caenorhabditis elegans	C7FZU3;C7FZU4;Q93791	74044.8	80660.3	92224.1	79638.6	91110.8	110569
_INVVYNDDEGVVR_.2	INVVYNDDEGVVR	Caenorhabditis elegans	C7FZU3;C7FZU4;Q93791	68760.5	85376.6	99347.1	78546.9	89700.9	96539.6
_ELSSPEGIAVDWSSR_.2	ELSSPEGIAVDWSSR	Caenorhabditis elegans	C7FZU3;C7FZU4;Q93791	57895.9	50641.8	42783.4	50873.1	38900.4	53435.9
_SHLFVSGTLPDIAPGSEVIFPDYEEEYVR_.3	SHLFVSGTLPDIAPGSEVIFPDYEEEYVR	Caenorhabditis elegans	C7FZU3;C7FZU4;Q93791	38166.6	41211.9	34163.4	39661.1	48078.4	29757.9
_VSSDDQGLLTK_.2	VSSDDQGLLTK	Caenorhabditis elegans	C7FZU3;C7FZU4;Q93791	15362.5	13308.1	12159.3	18644.8	14809.2	14127.3
_VFGILAVPK_.2	VFGILAVPK	Caenorhabditis elegans	C7FZU3;C7FZU4;Q93791	15814.9	11619.4	11823.3	13033.5	12407.3	15898.9
_HEQQQQTGSLGK_.2	HEQQQQTGSLGK	Caenorhabditis elegans	C7FZU3;C7FZU4;Q93791	6805.88	8466.67	5884.38	7673.86	9649.49	12035.3
_TELHTFATSTDGNVHTAVSK_.3	TELHTFATSTDGNVHTAVSK	Caenorhabditis elegans	C7FZU3;C7FZU4;Q93791	5867.51	5681.67	11155.6	5211.51	7817.9	10602.8
_LDYSMEQSAIALK_.2	LDYSMEQSAIALK	Caenorhabditis elegans	C7FZU3;C7FZU4;Q93791	18972.1	10332.4	Filtered	10146.5	Filtered	3389.72
_VYIAPATGEVR_.2	VYIAPATGEVR	Caenorhabditis elegans	D0IMZ5;U4PBJ9;U4PM01;U4PR92	808311	868739	951677	862430	1.01494e+06	1.09023e+06
_GIAPEGIR_.2	GIAPEGIR	Caenorhabditis elegans	D0IMZ5;U4PBJ9;U4PM01;U4PR92	610993	791060	152543	846773	558358	220332
_ELSVSIEGPAK_.2	ELSVSIEGPAK	Caenorhabditis elegans	D0IMZ5;U4PBJ9;U4PM01;U4PR92	461704	463677	432169	500501	533027	420396
_GTVAVVPEYQGDAAK_.2	GTVAVVPEYQGDAAK	Caenorhabditis elegans	D0IMZ5;U4PBJ9;U4PM01;U4PR92	389292	428752	391363	416738	422698	304971
_LLNTSPMDITAR_.2	LLNTSPMDITAR	Caenorhabditis elegans	D0IMZ5;U4PBJ9;U4PM01;U4PR92	348859	373369	374215	382262	421988	404110
_LGVSFTPR_.2	LGVSFTPR	Caenorhabditis elegans	D0IMZ5;U4PBJ9;U4PM01;U4PR92	379322	349477	308383	399750	361431	374161
_VLVMGEGQK_.2	VLVMGEGQK	Caenorhabditis elegans	D0IMZ5;U4PBJ9;U4PM01;U4PR92	359220	339519	361160	359584	342474	382134
_YTPLAPGSYFASVK_.2	YTPLAPGSYFASVK	Caenorhabditis elegans	D0IMZ5;U4PBJ9;U4PM01;U4PR92	307369	288833	306217	327347	297028	299806
_VTEPIEGLKPSATR_.3	VTEPIEGLKPSATR	Caenorhabditis elegans	D0IMZ5;U4PBJ9;U4PM01;U4PR92	267102	283003	304794	298235	316567	333065
_FNDQHIPDSPFK_.2	FNDQHIPDSPFK	Caenorhabditis elegans	D0IMZ5;U4PBJ9;U4PM01;U4PR92	189021	155813	168102	199074	177985	241729
_FNDQHIPDSPFK_.3	FNDQHIPDSPFK	Caenorhabditis elegans	D0IMZ5;U4PBJ9;U4PM01;U4PR92	116859	87250.4	94310.8	118235	100892	76340.9
_LQLLFDEIPVK_.2	LQLLFDEIPVK	Caenorhabditis elegans	D0IMZ5;U4PBJ9;U4PM01;U4PR92	258865	257804	215165	280254	271031	276543
_DLEAIVMPPTQK_.2	DLEAIVMPPTQK	Caenorhabditis elegans	D0IMZ5;U4PBJ9;U4PM01;U4PR92	244046	249078	257713	265562	285293	214237
_EAGVGAVAVTIEGPSK_.2	EAGVGAVAVTIEGPSK	Caenorhabditis elegans	D0IMZ5;U4PBJ9;U4PM01;U4PR92	300426	233562	243408	276397	261525	193438
_VATPGEYVVAVK_.2	VATPGEYVVAVK	Caenorhabditis elegans	D0IMZ5;U4PBJ9;U4PM01;U4PR92	236330	215492	246108	262381	234478	240838
_ATLDAYELEK_.2	ATLDAYELEK	Caenorhabditis elegans	D0IMZ5;U4PBJ9;U4PM01;U4PR92	237232	206667	219593	251110	237315	242138
_AAGQGVVR_.2	AAGQGVVR	Caenorhabditis elegans	D0IMZ5;U4PBJ9;U4PM01;U4PR92	225945	182888	210528	225984	200196	297533
_HIQDSPFVLR_.2	HIQDSPFVLR	Caenorhabditis elegans	D0IMZ5;U4PBJ9;U4PM01;U4PR92	210959	200749	193467	233459	225297	218891
_IDVSVAGVSVPGAPFSVK_.2	IDVSVAGVSVPGAPFSVK	Caenorhabditis elegans	D0IMZ5;U4PBJ9;U4PM01;U4PR92	192978	169832	227999	183248	200762	228215
_VEILDPELNPISYGAR_.2	VEILDPELNPISYGAR	Caenorhabditis elegans	D0IMZ5;U4PBJ9;U4PM01;U4PR92	188101	205165	196515	207999	172867	186830
_ETGNHFIHVTLDGAPMR_.3	ETGNHFIHVTLDGAPMR	Caenorhabditis elegans	D0IMZ5;U4PBJ9;U4PM01;U4PR92	162811	182398	177305	187947	193661	197223
_AFTFTVLTHR_.3	AFTFTVLTHR	Caenorhabditis elegans	D0IMZ5;U4PBJ9;U4PM01;U4PR92	110375	88389.5	91734	106604	89836.2	116412
_AFTFTVLTHR_.2	AFTFTVLTHR	Caenorhabditis elegans	D0IMZ5;U4PBJ9;U4PM01;U4PR92	66194	62004.6	68283.7	79446.5	67376.6	82330.4
_ATVPSDFAQLQPVVSR_.2	ATVPSDFAQLQPVVSR	Caenorhabditis elegans	D0IMZ5;U4PBJ9;U4PM01;U4PR92	145563	154512	209045	124141	166943	218366
_AHPAIQVLAAKPDAVR_.3	AHPAIQVLAAKPDAVR	Caenorhabditis elegans	D0IMZ5;U4PBJ9;U4PM01;U4PR92	134725	144354	147825	160447	170600	154656
_GHTDDIEMR_.2	GHTDDIEMR	Caenorhabditis elegans	D0IMZ5;U4PBJ9;U4PM01;U4PR92	156022	150058	117575	181534	154751	128203
_LNQPINFVIDTSK_.2	LNQPINFVIDTSK	Caenorhabditis elegans	D0IMZ5;U4PBJ9;U4PM01;U4PR92	150879	152473	119133	181390	151662	131913
_VLYTPTEPGVYAIAIK_.2	VLYTPTEPGVYAIAIK	Caenorhabditis elegans	D0IMZ5;U4PBJ9;U4PM01;U4PR92	102850	108010	211218	116591	124244	205058
_VLPEVEPQLIK_.2	VLPEVEPQLIK	Caenorhabditis elegans	D0IMZ5;U4PBJ9;U4PM01;U4PR92	136701	132673	136460	147879	150669	161667
_AGETIESLETDFSDGLK_.2	AGETIESLETDFSDGLK	Caenorhabditis elegans	D0IMZ5;U4PBJ9;U4PM01;U4PR92	169522	155938	109566	158552	161800	100515
_DLSFAVEGPSK_.2	DLSFAVEGPSK	Caenorhabditis elegans	D0IMZ5;U4PBJ9;U4PM01;U4PR92	120851	134017	134045	135105	153567	161153
_IHVAPESSSK_.2	IHVAPESSSK	Caenorhabditis elegans	D0IMZ5;U4PBJ9;U4PM01;U4PR92	119798	140329	135651	134116	128848	162575
_AYGPGLEQAVVGEK_.2	AYGPGLEQAVVGEK	Caenorhabditis elegans	D0IMZ5;U4PBJ9;U4PM01;U4PR92	128111	145502	122269	141989	157384	108502
_GITLQANELLVDTSK_.2	GITLQANELLVDTSK	Caenorhabditis elegans	D0IMZ5;U4PBJ9;U4PM01;U4PR92	140988	148669	98635.5	152894	185970	75159.8
_PNVSIPIEIIYDGLK_.2	PNVSIPIEIIYDGLK	Caenorhabditis elegans	D0IMZ5;U4PBJ9;U4PM01;U4PR92	120789	120488	97444.6	124921	154150	88126.1
_VAGEVIESHK_.2	VAGEVIESHK	Caenorhabditis elegans	D0IMZ5;U4PBJ9;U4PM01;U4PR92	76770.6	67858.8	71821.6	89823.6	74503.6	106164
_VAGEVIESHK_.3	VAGEVIESHK	Caenorhabditis elegans	D0IMZ5;U4PBJ9;U4PM01;U4PR92	24711.9	14623.6	18189.4	23561.4	15227.2	20502.7
_LPLTGSPFPLR_.2	LPLTGSPFPLR	Caenorhabditis elegans	D0IMZ5;U4PBJ9;U4PM01;U4PR92	94289.7	103526	98769.4	26948.7	116548	123889
_VVTPNNEVDTIDIVPIEDGESYAMR_.3	VVTPNNEVDTIDIVPIEDGESYAMR	Caenorhabditis elegans	D0IMZ5;U4PBJ9;U4PM01;U4PR92	53472.5	70713.2	133260	76148.8	102754	116160
_VGVLADGK_.2	VGVLADGK	Caenorhabditis elegans	D0IMZ5;U4PBJ9;U4PM01;U4PR92	102456	49414.8	79816.8	197284	58000.4	58889.7
_EITPGLFEYTLIPDAPIK_.2	EITPGLFEYTLIPDAPIK	Caenorhabditis elegans	D0IMZ5;U4PBJ9;U4PM01;U4PR92	84328.8	71947.6	106190	90049.4	78455.2	88719.9
_DLGQQYYQLK_.2	DLGQQYYQLK	Caenorhabditis elegans	D0IMZ5;U4PBJ9;U4PM01;U4PR92	81343.5	73121	69998.2	87522.8	87529.3	62747.6
_YNVPMK_.2	YNVPMK	Caenorhabditis elegans	D0IMZ5;U4PBJ9;U4PM01;U4PR92	71356.7	53937.8	77344.9	71785.8	79710.4	100803
_VEVSGSGK_.2	VEVSGSGK	Caenorhabditis elegans	D0IMZ5;U4PBJ9;U4PM01;U4PR92	71916.6	63010.1	62415.7	64085.4	76861.5	86832.8
_EAGEHLITVK_.2	EAGEHLITVK	Caenorhabditis elegans	D0IMZ5;U4PBJ9;U4PM01;U4PR92	54726.4	68784.2	70537.7	60529.2	74589.3	90829
_IVFTATK_.2	IVFTATK	Caenorhabditis elegans	D0IMZ5;U4PBJ9;U4PM01;U4PR92	62145.8	49933.3	49343.9	57568.3	53719.3	78100.2
_LIALAQVLSHK_.3	LIALAQVLSHK	Caenorhabditis elegans	D0IMZ5;U4PBJ9;U4PM01;U4PR92	44060.5	33178.6	26062.6	42379.4	35731.6	39626.4
_LIALAQVLSHK_.2	LIALAQVLSHK	Caenorhabditis elegans	D0IMZ5;U4PBJ9;U4PM01;U4PR92	28696.3	20314.9	12894.4	27072.6	19477.7	17438.5
_INPDGTYSTDTPLMEVGEHK_.3	INPDGTYSTDTPLMEVGEHK	Caenorhabditis elegans	D0IMZ5;U4PBJ9;U4PM01;U4PR92	47804.8	59621.8	56332.1	59455.9	64261.2	54990.3
_DSLTTTPITTNASHEGHVPFDVR_.3	DSLTTTPITTNASHEGHVPFDVR	Caenorhabditis elegans	D0IMZ5;U4PBJ9;U4PM01;U4PR92	63320.8	64448.1	47684.3	64419.8	60995.8	37496.6
_DPSQITISGLDQPNYR_.2	DPSQITISGLDQPNYR	Caenorhabditis elegans	D0IMZ5;U4PBJ9;U4PM01;U4PR92	56202.8	68133.1	37459.3	61206.4	74508.9	39009.1
_VQATISNLDK_.2	VQATISNLDK	Caenorhabditis elegans	D0IMZ5;U4PBJ9;U4PM01;U4PR92	47719.6	60281.6	53217.1	63078.8	52207.9	57476.8
_FTIDATQAGPGAVEVALR_.2	FTIDATQAGPGAVEVALR	Caenorhabditis elegans	D0IMZ5;U4PBJ9;U4PM01;U4PR92	52357.5	55938.6	67322.5	52220.8	41383.4	58878.1
_SHLSVGSTSEVALPITQQELK_.2	SHLSVGSTSEVALPITQQELK	Caenorhabditis elegans	D0IMZ5;U4PBJ9;U4PM01;U4PR92	21449.7	28967.1	52356.9	34367.9	40588.7	88992.1
_MVILDGTSPGEHSFEYK_.3	MVILDGTSPGEHSFEYK	Caenorhabditis elegans	D0IMZ5;U4PBJ9;U4PM01;U4PR92	26746.8	30087.2	29277.5	28160.7	32179.6	37649.6
_MVILDGTSPGEHSFEYK_.2	MVILDGTSPGEHSFEYK	Caenorhabditis elegans	D0IMZ5;U4PBJ9;U4PM01;U4PR92	15147	15791.2	12025.3	13897.1	12152.9	13029.6
_DEDGQDIHLSLK_.2	DEDGQDIHLSLK	Caenorhabditis elegans	D0IMZ5;U4PBJ9;U4PM01;U4PR92	38482.1	38893	45428.8	40919.3	45640.3	45594.8
_MEGIHTLSVMYK_.2	MEGIHTLSVMYK	Caenorhabditis elegans	D0IMZ5;U4PBJ9;U4PM01;U4PR92	19366.8	24716.4	27203.7	27558.2	20958.6	33384.3
_MEGIHTLSVMYK_.3	MEGIHTLSVMYK	Caenorhabditis elegans	D0IMZ5;U4PBJ9;U4PM01;U4PR92	12945.1	10476.2	Filtered	13049.8	12872.8	12462.9
_IFGPGVDGPVYSK_.2	IFGPGVDGPVYSK	Caenorhabditis elegans	D0IMZ5;U4PBJ9;U4PM01;U4PR92	30624.1	38260	31345.2	35584.1	33416.2	40117.9
_LAPSAEIEHKPLEK_.3	LAPSAEIEHKPLEK	Caenorhabditis elegans	D0IMZ5;U4PBJ9;U4PM01;U4PR92	19844.9	19979.2	23470.6	24182	18690.4	25973.6
_LENVSLALNFFQNEENIK_.2	LENVSLALNFFQNEENIK	Caenorhabditis elegans	D0IMZ5;U4PBJ9;U4PM01;U4PR92	16408.6	15593	7379.38	16803.5	17871.2	11302.4
_KLELAQFHGQGIPAGK_.3	KLELAQFHGQGIPAGK	Caenorhabditis elegans	D0IMZ5;U4PBJ9;U4PM01;U4PR92	Filtered	298074	140871	249644	281671	151955
_VYNVGEK_.2	VYNVGEK	Caenorhabditis elegans	D0IMZ5;U4PBJ9;U4PM01;U4PR92	70748	Filtered	79160.9	70292.2	72330.7	58553.2
_EVAEIIDNLDGTILVK_.2	EVAEIIDNLDGTILVK	Caenorhabditis elegans	D0IMZ5;U4PBJ9;U4PM01;U4PR92	55054.4	27918.4	55416.8	31789.3	Filtered	89855.5
_LGTNTLDVFYGGEHVDHVEYEAIGK_.3	LGTNTLDVFYGGEHVDHVEYEAIGK	Caenorhabditis elegans	D0IMZ5;U4PBJ9;U4PM01;U4PR92	16281.8	17048.3	16225.4	14057.4	16252.1	13109.9
_LGTNTLDVFYGGEHVDHVEYEAIGK_.4	LGTNTLDVFYGGEHVDHVEYEAIGK	Caenorhabditis elegans	D0IMZ5;U4PBJ9;U4PM01;U4PR92	Filtered	Filtered	24896.7	Filtered	Filtered	19311.9
_FADHHVK_.2	FADHHVK	Caenorhabditis elegans	D0IMZ5;U4PBJ9;U4PM01;U4PR92	37958.9	22056.7	Filtered	31398.7	40924	Filtered
_EDDVDKYEK_.2	EDDVDKYEK	Caenorhabditis elegans	D0IMZ5;U4PBJ9;U4PM01;U4PR92	14039.4	Filtered	33919.1	Filtered	Filtered	145864
_LLNWIR_.2	LLNWIR	Caenorhabditis elegans	D0IMZ5;U4PBJ9;U4PM01;U4PR92	4557.23	Filtered	8714.9	Filtered	19013.4	Filtered
_VEGLENENLLIGSHLRPTINIGK_.4	VEGLENENLLIGSHLRPTINIGK	Caenorhabditis elegans	D0IMZ5;U4PBJ9;U4PM01;U4PR92	Filtered	Filtered	Filtered	16367	Filtered	Filtered
_TGTAPILVATAVAAR_.2	TGTAPILVATAVAAR	Caenorhabditis elegans	D0PV95	924575	906363	1016258	915498	975851	1.03366e+06
_TPITSALLYGGR_.2	TPITSALLYGGR	Caenorhabditis elegans	D0PV95	518306	544053	657976	545349	656351	647422
_HLDLFR_.2	HLDLFR	Caenorhabditis elegans	D0PV95	436305	422834	326226	466322	413341	473229
_EIQLLAQDFLK_.2	EIQLLAQDFLK	Caenorhabditis elegans	D0PV95	398452	418163	278094	447965	436758	371100
_HVINYDLPSDVDEYVHR_.3	HVINYDLPSDVDEYVHR	Caenorhabditis elegans	D0PV95	280480	278916	218609	319404	347565	227075
_ENYVFLAVGR_.2	ENYVFLAVGR	Caenorhabditis elegans	D0PV95	241905	219953	241674	265806	260975	263597
_ELSLQIFNESR_.2	ELSLQIFNESR	Caenorhabditis elegans	D0PV95	162766	154598	175246	174900	181313	169349
_IVWVEEDEKR_.2	IVWVEEDEKR	Caenorhabditis elegans	D0PV95	108834	92001.4	110807	98884.1	119803	125565
_SGGGGGFQSGGGGGR_.2	SGGGGGFQSGGGGGR	Caenorhabditis elegans	D0PV95	85238.8	102696	95884	111278	131049	74028
_GGDGGAAAAASAGGDDR_.2	GGDGGAAAAASAGGDDR	Caenorhabditis elegans	D0PV95	108541	94025.5	86373.8	112997	93923.4	56518
_VGSTSENIMQK_.2	VGSTSENIMQK	Caenorhabditis elegans	D0PV95	80067.5	59554.8	74863.7	75473.8	60565.6	79676.1
_GASDLAYYLNR_.2	GASDLAYYLNR	Caenorhabditis elegans	D0PV95	62411.9	60311.7	75965	71141.9	65679.6	78554.6
_VGNVGLATSFFNDK_.2	VGNVGLATSFFNDK	Caenorhabditis elegans	D0PV95	72799.7	53682.9	41444.4	64965.4	46146.4	51593.8
_TAAFLVPLVNAILQDGPDAVHR_.3	TAAFLVPLVNAILQDGPDAVHR	Caenorhabditis elegans	D0PV95	32945.6	42850.4	42856.9	41903.9	50437.3	45503.8
_TAGYDRPTPVQK_.2	TAGYDRPTPVQK	Caenorhabditis elegans	D0PV95	43649.8	35882.9	45960.8	39814.6	43708	37078.1
_ITAMFSATFPK_.2	ITAMFSATFPK	Caenorhabditis elegans	D0PV95	33757.6	20945.5	5454.31	31364.8	18748.4	16222.4
_QYPSALVLSPTR_.2	QYPSALVLSPTR	Caenorhabditis elegans	D0PV95	25122	Filtered	Filtered	Filtered	Filtered	Filtered
_VFEPVDAPLR_.2	VFEPVDAPLR	Caenorhabditis elegans	D0VWL6;D0VWL7;D0VWL8	109414	97881.3	108922	112180	119397	127580
_GYEPVYSEVTTTR_.2	GYEPVYSEVTTTR	Caenorhabditis elegans	D0VWL6;D0VWL7;D0VWL8	73384.3	88678.8	94384.8	85456.9	115677	79928.4
_SSAEDLPTTSR_.2	SSAEDLPTTSR	Caenorhabditis elegans	D0VWL6;D0VWL7;D0VWL8	55917.1	70174.5	80269.6	72107.5	78891.5	63225.9
_YPEEPTIALGEK_.2	YPEEPTIALGEK	Caenorhabditis elegans	D0VWL6;D0VWL7;D0VWL8	69973.8	59171.8	58758.7	68584.4	67178.6	67851.5
_HATTINVDR_.2	HATTINVDR	Caenorhabditis elegans	D0VWL6;D0VWL7;D0VWL8	40894.2	37600.7	29608.3	49438.9	47771.1	48593.8
_KSEIGTDIVEIEPGHMQINFTPAQVGDHEIDVR_.5	KSEIGTDIVEIEPGHMQINFTPAQVGDHEIDVR	Caenorhabditis elegans	D0VWL6;D0VWL7;D0VWL8	Filtered	Filtered	17097.1	9833.43	Filtered	Filtered
_IFHNESMGQLFR_.3	IFHNESMGQLFR	Caenorhabditis elegans	D0VWN5;Q23166	96264	86514.9	27621.5	85463.1	69576.5	43325.3
_HVFILQSGSK_.2	HVFILQSGSK	Caenorhabditis elegans	D0VWN5;Q23166	25424.7	24248.6	23410.1	26950.4	24166.8	26103.5
_SLSLSPDFR_.2	SLSLSPDFR	Caenorhabditis elegans	D1MN68	105881	101983	121528	115589	108751	117569
_FEALNVAEQIGHFSR_.3	FEALNVAEQIGHFSR	Caenorhabditis elegans	D1MN80;Q20184	82990.2	82532.1	88652.8	95204.8	98244.7	103565
_VAMDMLLTAQPIDSEAALR_.2	VAMDMLLTAQPIDSEAALR	Caenorhabditis elegans	D1MN80;Q20184	53583.4	55242.7	51846.5	60123.9	71999.6	47457.2
_RPADFEHTNDLVEEVK_.3	RPADFEHTNDLVEEVK	Caenorhabditis elegans	D1MN80;Q20184	22562.6	23204.1	13415.8	11877.6	28341	14431.5
_PLFDVIR_.2	PLFDVIR	Caenorhabditis elegans	D1MN85;O45551	264262	216223	202641	259849	222289	270138
_LSLHSSDAPVAEK_.2	LSLHSSDAPVAEK	Caenorhabditis elegans	D1MN85;O45551	70715	70174.1	71254.6	76575.6	76626.4	99519.6
_LSLHSSDAPVAEK_.3	LSLHSSDAPVAEK	Caenorhabditis elegans	D1MN85;O45551	77048.3	100931	51924.2	88474.6	79285.8	54640.3
_DHSKPLFDVIR_.3	DHSKPLFDVIR	Caenorhabditis elegans	D1MN85;O45551	97117.8	85783.9	81794.6	100975	87136.1	100918
_WLIVIDK_.2	WLIVIDK	Caenorhabditis elegans	D1MN85;O45551	89690.7	73015.4	55667.6	88645.5	69678.7	68606.4
_ISVWTK_.2	ISVWTK	Caenorhabditis elegans	D1MN85;O45551	68405.5	52293.5	46117.1	63900.6	48257.9	59675.1
_NWTWWYLNDER_.2	NWTWWYLNDER	Caenorhabditis elegans	D1MN85;O45551	8960.31	Filtered	Filtered	Filtered	6963.03	Filtered
_LSQINTLQQLENVASHGFLK_.3	LSQINTLQQLENVASHGFLK	Caenorhabditis elegans	D3NQA9;Q2YS41;Q8I102	38258.9	66820.9	52779.9	49747.2	55276.6	45604.6
_GVNLPGTIVDLPAVTSK_.2	GVNLPGTIVDLPAVTSK	Caenorhabditis elegans	D3YT36;D3YT37;Q23539	83940	87937.2	83691.7	93672.6	99093.2	86078.9
_HIYIIAK_.2	HIYIIAK	Caenorhabditis elegans	D3YT36;D3YT37;Q23539	71976.2	68275.7	66493.4	74101.6	78011	61621.8
_YRPPVPIITVSR_.3	YRPPVPIITVSR	Caenorhabditis elegans	D3YT36;D3YT37;Q23539	67718.8	58223	55180.2	67942.7	61014.6	60809.8
_EAAENAPFPVAIALDTK_.2	EAAENAPFPVAIALDTK	Caenorhabditis elegans	D3YT36;D3YT37;Q23539	48548.3	52221.5	55043.4	60411.1	53569.1	52340.9
_IDEWDVDVEER_.2	IDEWDVDVEER	Caenorhabditis elegans	D3YT36;D3YT37;Q23539	29913.2	29127.3	25799.7	30994.3	11763	32758.3
_VSTDPSMEFAATSSHIYADYR_.3	VSTDPSMEFAATSSHIYADYR	Caenorhabditis elegans	D3YT36;D3YT37;Q23539	9025.8	6349.82	6395.79	5413.98	Filtered	Filtered
_EAESAFFHMK_.2	EAESAFFHMK	Caenorhabditis elegans	D3YT36;D3YT37;Q23539	19962.8	Filtered	Filtered	Filtered	Filtered	23416.7
_GGAAAAPVDDTIDVGR_.2	GGAAAAPVDDTIDVGR	Caenorhabditis elegans	D3YT56	482743	598023	524372	580606	687840	533653
_TVVSGLVR_.2	TVVSGLVR	Caenorhabditis elegans	D3YT56	320339	278944	264898	299598	256818	357088
_EAPSTPAPSEPK_.2	EAPSTPAPSEPK	Caenorhabditis elegans	D3YT56	171589	179430	234125	171475	213854	176125
_[Acetyl (Protein N-term)]ASTAAFVELEQGAK_.2	ASTAAFVELEQGAK	Caenorhabditis elegans	D3YT56	152487	119015	133782	141816	99479.4	122758
_TLQHQLIELETAAGIK_.3	TLQHQLIELETAAGIK	Caenorhabditis elegans	D3YT56	82619.4	67949.8	51784	63432.8	73547.4	59962.2
_TLQHQLIELETAAGIK_.2	TLQHQLIELETAAGIK	Caenorhabditis elegans	D3YT56	52323.1	33877	76889.3	51686.1	44460.5	52297.7
_GQPLLIGSESK_.2	GQPLLIGSESK	Caenorhabditis elegans	D3YT56	90474.4	78097.9	93684.9	98970.9	86080.1	81688.8
_VISQLIAQNLK_.2	VISQLIAQNLK	Caenorhabditis elegans	D3YT56	58382.7	50289.1	44192	66431.3	47559.2	49245.3
_IWETVAEDLK_.2	IWETVAEDLK	Caenorhabditis elegans	D3YT56	49314.2	47195.6	40619.6	55794.3	49037	52264.7
_MASTAAFVELEQGAK_.2	MASTAAFVELEQGAK	Caenorhabditis elegans	D3YT56	29343.5	27313.7	23709.7	26287	31649.8	35775.6
_KEAPSTPAPSEPK_.2	KEAPSTPAPSEPK	Caenorhabditis elegans	D3YT56	19930.1	17945.5	29234.2	21476.4	20585.7	18509.5
_VSAEGFAEWK_.2	VSAEGFAEWK	Caenorhabditis elegans	D3YT56	15849.1	12662.3	13064.8	16046.5	10974.9	20502.7
_TAAGLSPESIEGILK_.2	TAAGLSPESIEGILK	Caenorhabditis elegans	D4YWC3	1.63563e+06	1.43712e+06	1.41176e+06	1.51234e+06	1.50234e+06	1.66547e+06
_MTAAGLSPESIEGILK_.2	MTAAGLSPESIEGILK	Caenorhabditis elegans	D4YWC3	112036	74916.7	77048.1	88521.8	84234.7	80428.9
_VDMSPDGLQIR_.2	VDMSPDGLQIR	Caenorhabditis elegans	D5MCN2	383817	437555	416898	433810	505722	447170
_LALEDAEIGSR_.2	LALEDAEIGSR	Caenorhabditis elegans	D5MCN2	388580	399266	434293	413993	463926	492721
_VSTISAEQFNEMR_.2	VSTISAEQFNEMR	Caenorhabditis elegans	D5MCN2	248767	291969	251770	271015	335845	234418
_YGIEALFR_.2	YGIEALFR	Caenorhabditis elegans	D5MCN2	221167	192750	212927	234587	209802	228311
_HSEKPPVEMPVAWVLGR_.3	HSEKPPVEMPVAWVLGR	Caenorhabditis elegans	D5MCN2	175223	173377	206354	182112	198049	188809
_SETAADQFIITATPVVQK_.2	SETAADQFIITATPVVQK	Caenorhabditis elegans	D5MCN2	151249	161321	189435	178844	163284	189054
_SLTEDYSLILEALK_.2	SLTEDYSLILEALK	Caenorhabditis elegans	D5MCN2	145830	154260	127200	165853	174188	157994
_LFAFLQR_.2	LFAFLQR	Caenorhabditis elegans	D5MCN2	136670	102547	104377	128236	109700	143062
_NKEEAEAAAAAAQK_.3	NKEEAEAAAAAAQK	Caenorhabditis elegans	D5MCN2	55273.1	32707.5	194840	36035.7	59180.5	31554.7
_NKEEAEAAAAAAQK_.2	NKEEAEAAAAAAQK	Caenorhabditis elegans	D5MCN2	57400.8	43938.3	40190.6	65564.2	51046.9	43271
_TGDFSTR_.2	TGDFSTR	Caenorhabditis elegans	D5MCN2	104428	95455.5	77607.7	119260	90412.7	164782
_PTAPLDAK_.2	PTAPLDAK	Caenorhabditis elegans	D5MCN2	98425.2	85316.9	105120	97499.1	93256.8	154967
_EDALPAAPIGIAASSSQVPANHPSISLLQEDR_.3	EDALPAAPIGIAASSSQVPANHPSISLLQEDR	Caenorhabditis elegans	D5MCN2	68321.4	101003	84718.2	94596.4	160907	101865
_SANDEAVR_.2	SANDEAVR	Caenorhabditis elegans	D5MCN2	113253	84602.8	84059.7	76387.2	114290	107489
_RYEEELWTVPQEK_.3	RYEEELWTVPQEK	Caenorhabditis elegans	D5MCN2	64679.6	60073.6	72687.6	70394.7	74115.9	141264
_AFLSAIDSEEIGDDVISK_.2	AFLSAIDSEEIGDDVISK	Caenorhabditis elegans	D5MCN2	50239.8	82327.1	58327.2	59140.4	87135.8	90925.4
_PVTDDTLK_.2	PVTDDTLK	Caenorhabditis elegans	D5MCN2	52717.2	45207.7	74803.9	56742.7	56742.4	85504.6
_SPINEMSSDR_.2	SPINEMSSDR	Caenorhabditis elegans	D5MCN2	51276.5	57764.3	37342	56458	58865.9	45943.3
_FYSYGLEK_.2	FYSYGLEK	Caenorhabditis elegans	D5MCN2	39607.2	28494.2	35839.4	47293.2	34939.3	36451
_KVDISVDYGSK_.2	KVDISVDYGSK	Caenorhabditis elegans	D5MCN2	26916.6	27893.3	28725.8	31522.3	31901	42865.5
_VVSGQAEDASSPSQQVQHTQDSSHSSTQNENSQPEK_.4	VVSGQAEDASSPSQQVQHTQDSSHSSTQNENSQPEK	Caenorhabditis elegans	D5MCN2	24279.5	28699.9	30411.5	27276.8	36750.2	30296.7
_FWSFFLR_.2	FWSFFLR	Caenorhabditis elegans	D5MCN2	21401.2	15390	15368.8	19303.4	14336.1	14760.6
_YEEELWTVPQEK_.2	YEEELWTVPQEK	Caenorhabditis elegans	D5MCN2	42972.8	56027.1	Filtered	55319.4	56210.4	Filtered
_SQNQGEFNEEVEIGLR_.2	SQNQGEFNEEVEIGLR	Caenorhabditis elegans	D5MCN2	12971.2	9092.71	33612.8	Filtered	Filtered	12777.9
_TGDYWHK_.2	TGDYWHK	Caenorhabditis elegans	D5MCN2	Filtered	488292	Filtered	Filtered	Filtered	Filtered
_HSMNNPEMLQR_.2	HSMNNPEMLQR	Caenorhabditis elegans	D5MCQ1;D5MCQ2;D5MCQ4;D5MCQ6;D5MCQ7;D5MCQ8;D5MCR3;D5MCR4;D5MCR5;Q7JMB8	15063.4	17669.9	18741.7	21534.6	20976.2	22337.6
_YGNIASTK_.2	YGNIASTK	Caenorhabditis elegans	D5MCQ1;D5MCQ2;D5MCQ4;D5MCQ6;D5MCQ7;D5MCQ8;D5MCR3;D5MCR4;D5MCR5;Q7JMB8	15868.2	17555.4	18751.2	19019.8	15720	23513.5
_AINKDPDFFR_.2	AINKDPDFFR	Caenorhabditis elegans	D5MCR9;Q22641	96629.8	112090	102845	99844.1	126115	135610
_AINKDPDFFR_.3	AINKDPDFFR	Caenorhabditis elegans	D5MCR9;Q22641	103697	94036.5	71821.8	118019	97539.6	74174.1
_MFLFGEAK_.2	MFLFGEAK	Caenorhabditis elegans	D5MCR9;Q22641	146179	119351	130543	154601	129593	153431
_ISGQVSPAFYGVVQAVK_.2	ISGQVSPAFYGVVQAVK	Caenorhabditis elegans	D7SFI3	91250.9	83217.6	95127	90108.9	92640.3	89710.7
_AYDNAEQLLTGDFYSGTSK_.2	AYDNAEQLLTGDFYSGTSK	Caenorhabditis elegans	D7SFI3	17396.7	24140.9	31603.2	25259	28887.5	19624
_HVIESAVIPEYLDDIYPETR_.3	HVIESAVIPEYLDDIYPETR	Caenorhabditis elegans	D7SFI3	97301.7	Filtered	63709.8	11957.3	Filtered	82581
_HVIESAVIPEYLDDIYPETR_.2	HVIESAVIPEYLDDIYPETR	Caenorhabditis elegans	D7SFI3	Filtered	14610.3	Filtered	5375.73	Filtered	41358.2
_NIPSDVINVHLQEKPDWYFSK_.3	NIPSDVINVHLQEKPDWYFSK	Caenorhabditis elegans	D7SFI3	Filtered	Filtered	65777.6	Filtered	Filtered	Filtered
_ILSNFEIPLPK_.2	ILSNFEIPLPK	Caenorhabditis elegans	D7SFK2	13398.2	12826.3	26173.1	20829.5	18359.2	250306
_VISPLLLGLYDDYVR_.2	VISPLLLGLYDDYVR	Caenorhabditis elegans	D7SFK2	25288.2	27081.8	31056.4	30532.5	32797.6	21018.8
_IQLFTFFETIPDVAER_.2	IQLFTFFETIPDVAER	Caenorhabditis elegans	D7SFK2	24324.7	17903	Filtered	16271.5	20665.3	19208.4
_GSEDVLEILEK_.2	GSEDVLEILEK	Caenorhabditis elegans	D7SFK2	10786	Filtered	8171.69	10954.4	10604.3	Filtered
_DTINTETLSNFFDLSNHYIFR_.3	DTINTETLSNFFDLSNHYIFR	Caenorhabditis elegans	D7SFK2	3679.67	Filtered	Filtered	Filtered	Filtered	Filtered
_VDFIDAIELIR_.2	VDFIDAIELIR	Caenorhabditis elegans	D7SFP4;O02334	37594.7	30588.1	20559.5	32968.2	30899.7	29567.6
_SYGDVDSEDESPILR_.2	SYGDVDSEDESPILR	Caenorhabditis elegans	D7SFQ5;D7SFQ6;G5EDJ6	Filtered	15209.2	18925.3	Filtered	21596.9	23644.4
_DSTLLDHHDDVTHHTADLLDGFTIGGTEK_.4	DSTLLDHHDDVTHHTADLLDGFTIGGTEK	Caenorhabditis elegans	D7SFQ5;D7SFQ6;G5EDJ6	11150.1	Filtered	Filtered	Filtered	Filtered	Filtered
_NLQVELATLESTVK_.2	NLQVELATLESTVK	Caenorhabditis elegans	D9N122;Q9BIF4	15512.9	19795	15554.3	21287.2	22412.4	Filtered
_EIEMLDNQFK_.2	EIEMLDNQFK	Caenorhabditis elegans	D9N122;Q9BIF4	Filtered	Filtered	17350.2	Filtered	Filtered	11905.4
_EESYSSLADNR_.2	EESYSSLADNR	Caenorhabditis elegans	D9PTP5	41048.2	44808.8	62702.6	42793.8	53540.7	43811
_FTQSADEVLLSGQK_.2	FTQSADEVLLSGQK	Caenorhabditis elegans	D9PTP5	26377.6	26065.3	24640.7	28077.9	27845.8	39581.3
_HDLEQDYLAQFK_.2	HDLEQDYLAQFK	Caenorhabditis elegans	D9PTP5	20239.6	21121.2	26341.8	18613.9	20466.9	28545.4
_TFAQGADAMFK_.2	TFAQGADAMFK	Caenorhabditis elegans	D9PTP5	Filtered	Filtered	Filtered	6925.36	13259.9	Filtered
_DIAAIGEQVAQIER_.2	DIAAIGEQVAQIER	Caenorhabditis elegans	E0AHA7;G5EG85	318739	311798	311318	338772	333680	324876
_LLATLVPGR_.2	LLATLVPGR	Caenorhabditis elegans	E0AHA7;G5EG85	199138	182123	192663	204958	210412	266757
_EQEQVLSSTDTGR_.2	EQEQVLSSTDTGR	Caenorhabditis elegans	E0AHA7;G5EG85	170180	197647	168673	205347	237149	161410
_ELLDLAAER_.2	ELLDLAAER	Caenorhabditis elegans	E0AHA7;G5EG85	173465	168709	135390	189182	178887	160709
_LAGLQEGWEELQR_.2	LAGLQEGWEELQR	Caenorhabditis elegans	E0AHA7;G5EG85	179045	160082	145095	165009	181773	167847
_LLAVLSGER_.2	LLAVLSGER	Caenorhabditis elegans	E0AHA7;G5EG85	149558	145075	132842	171204	163867	161918
_VTQDQTDPQYMFLR_.2	VTQDQTDPQYMFLR	Caenorhabditis elegans	E0AHA7;G5EG85	114483	121258	148106	124789	127847	108298
_THAMPDDLGR_.2	THAMPDDLGR	Caenorhabditis elegans	E0AHA7;G5EG85	115452	129514	111372	128452	129119	127448
_SPLTEQIQVR_.2	SPLTEQIQVR	Caenorhabditis elegans	E0AHA7;G5EG85	109106	113261	118293	131898	119979	130118
_LQAPLDDR_.2	LQAPLDDR	Caenorhabditis elegans	E0AHA7;G5EG85	87001.9	86563.3	88235.7	97095.9	91790.4	103271
_DTENIGSER_.2	DTENIGSER	Caenorhabditis elegans	E0AHA7;G5EG85	77219.9	86594.9	94730	96812.7	100795	76299.6
_NPDGPDGSGYKPVEPGTIDER_.3	NPDGPDGSGYKPVEPGTIDER	Caenorhabditis elegans	E0AHA7;G5EG85	74920.1	77261.2	79145.7	78698.6	124315	82268.1
_FLDAEDVNVDQPDEK_.2	FLDAEDVNVDQPDEK	Caenorhabditis elegans	E0AHA7;G5EG85	72873.3	87885.8	96839.3	84912	88858.3	70651.2
_EIDDLLQWIADK_.2	EIDDLLQWIADK	Caenorhabditis elegans	E0AHA7;G5EG85	59166.2	87462.8	59740.1	81492.4	86587.4	66726.2
_HALLESDINIIGER_.2	HALLESDINIIGER	Caenorhabditis elegans	E0AHA7;G5EG85	71940.5	68666.6	56073.5	72849	75403.3	46976.4
_EWATQLENEMTR_.2	EWATQLENEMTR	Caenorhabditis elegans	E0AHA7;G5EG85	68026.6	68379.6	54239.3	66515.4	67260.4	48426.9
_LYAGLQDLSK_.2	LYAGLQDLSK	Caenorhabditis elegans	E0AHA7;G5EG85	54975.7	50604.2	83401.6	59584.3	53314.2	68575.6
_LIDALSLYK_.2	LIDALSLYK	Caenorhabditis elegans	E0AHA7;G5EG85	46112.7	39620.9	37645.9	51885.6	44021.4	54662
_AQHIDQLMEMEPQLEELHPDELENIK_.4	AQHIDQLMEMEPQLEELHPDELENIK	Caenorhabditis elegans	E0AHA7;G5EG85	41158.3	46790.6	37578.2	48921.2	51270.7	44290.1
_ERPQEAQAIR_.2	ERPQEAQAIR	Caenorhabditis elegans	E0AHA7;G5EG85	43454.7	39767.8	43014.7	39638.7	48056.3	47052.2
_ETWLTENQR_.2	ETWLTENQR	Caenorhabditis elegans	E0AHA7;G5EG85	37962.7	46102.8	41110.1	42729	49312.1	33121.1
_DIVTVSHLLAK_.2	DIVTVSHLLAK	Caenorhabditis elegans	E0AHA7;G5EG85	40493.7	41612.1	25667.9	50824.1	35110.6	25813.3
_LMDTSDLFK_.2	LMDTSDLFK	Caenorhabditis elegans	E0AHA7;G5EG85	35138.3	29161.6	28094.3	37728.4	28727.8	36167.9
_LVSQDNFGNDLSSVEAATK_.2	LVSQDNFGNDLSSVEAATK	Caenorhabditis elegans	E0AHA7;G5EG85	27097.9	24409.7	29918	27864.7	33109.3	23882.2
_DLLLWMDEVK_.2	DLLLWMDEVK	Caenorhabditis elegans	E0AHA7;G5EG85	26038	25860.1	26061	28471.8	29300	29332.2
_HQDFITTMDANDEK_.2	HQDFITTMDANDEK	Caenorhabditis elegans	E0AHA7;G5EG85	21950.6	25044.8	29118.5	27396.9	26650	28666
_DLDHFQAWLTATQR_.3	DLDHFQAWLTATQR	Caenorhabditis elegans	E0AHA7;G5EG85	28204.4	23472	23943.1	28877.8	25773.4	26321
_HFENNLEGVQR_.2	HFENNLEGVQR	Caenorhabditis elegans	E0AHA7;G5EG85	23877.9	25069.7	21910.5	28644.3	27389.2	25247.3
_STPAAETSFGAQDDGAK_.2	STPAAETSFGAQDDGAK	Caenorhabditis elegans	E0AHA7;G5EG85	25031.6	29010.5	21324.4	28669.9	29894.1	17502.9
_FDTLEQDMK_.2	FDTLEQDMK	Caenorhabditis elegans	E0AHA7;G5EG85	28535.9	23745	18917.7	27887.3	26762.3	18846.6
_FQIQDITFEDADNHETR_.3	FQIQDITFEDADNHETR	Caenorhabditis elegans	E0AHA7;G5EG85	23213.1	25406.7	19714.8	30418	30714.2	12140.2
_LYSDADSVESWIDEK_.2	LYSDADSVESWIDEK	Caenorhabditis elegans	E0AHA7;G5EG85	24827.7	19159.4	24398.8	23832.2	22337.6	24096.5
_WLTELQVATGQAQLEEASR_.2	WLTELQVATGQAQLEEASR	Caenorhabditis elegans	E0AHA7;G5EG85	19844.1	22449	26056.2	22955	27840	19453.1
_EDQPGDLTTVNVAMQK_.2	EDQPGDLTTVNVAMQK	Caenorhabditis elegans	E0AHA7;G5EG85	19826.1	21107.1	25888.2	22968.5	24787.5	18693.5
_YETLSSDLLEWINAK_.2	YETLSSDLLEWINAK	Caenorhabditis elegans	E0AHA7;G5EG85	16254.5	18290	25077.8	17540.7	21193	14904
_EEIDGYAEDYKK_.2	EEIDGYAEDYKK	Caenorhabditis elegans	E0AHA7;G5EG85	15602.1	17867.3	28321.7	16754.4	18874.3	14781.5
_HQAFQSELAANK_.2	HQAFQSELAANK	Caenorhabditis elegans	E0AHA7;G5EG85	16429	16816.5	13305.7	15558.8	16951.4	21825.5
_LLSEDLGAHLMDVEDLLQK_.3	LLSEDLGAHLMDVEDLLQK	Caenorhabditis elegans	E0AHA7;G5EG85	15007.7	13324.6	10678.7	17425.1	17205	14160
_KGDLGESEK_.2	KGDLGESEK	Caenorhabditis elegans	E0AHA7;G5EG85	16472	3212.2	12063.4	6689.51	10458.3	12443.5
_SAWQELK_.2	SAWQELK	Caenorhabditis elegans	E0AHA7;G5EG85	148341	54997.7	63940.6	106361	44341.4	Filtered
_LEETLELYALHR_.3	LEETLELYALHR	Caenorhabditis elegans	E0AHA7;G5EG85	Filtered	29065.5	35605.5	42714.3	35122.6	42079
_EEIDGYAEDYK_.2	EEIDGYAEDYK	Caenorhabditis elegans	E0AHA7;G5EG85	8607.75	12060.5	9688.38	11257	13689.3	Filtered
_VQAVVAVAGELEAENYHDQAK_.3	VQAVVAVAGELEAENYHDQAK	Caenorhabditis elegans	E0AHA7;G5EG85	13478.5	17517.4	26277.3	13935	Filtered	Filtered
_VMSSEDVGKDEGTVQLLLK_.3	VMSSEDVGKDEGTVQLLLK	Caenorhabditis elegans	E0AHA7;G5EG85	5053.74	Filtered	Filtered	Filtered	5291.38	6801.58
_HAAINLGDDKPEYHGTIDPQIEELATQWDELEK_.4	HAAINLGDDKPEYHGTIDPQIEELATQWDELEK	Caenorhabditis elegans	E0AHA7;G5EG85	17900.7	15701.2	13729.5	Filtered	18500.7	14083.8
_IFELLDVLDNLK_.2	IFELLDVLDNLK	Caenorhabditis elegans	E1B6Q7	45873.3	53279.2	30142.4	55382	42937.7	38464.3
_THEIDLQQFFTSTVGVLK_.3	THEIDLQQFFTSTVGVLK	Caenorhabditis elegans	E1B6Q7	15665.2	13251.5	10146.8	18531.9	10854.7	16303.1
_LLEASVR_.2	LLEASVR	Caenorhabditis elegans	E1B6R3;P34445	1.33811e+06	152117	102613	1.22903e+06	141894	117753
_VPDVVANIDTAQVAAK_.2	VPDVVANIDTAQVAAK	Caenorhabditis elegans	E1B6R3;P34445	134734	158349	184635	127686	161821	138091
_LESEFTEDLLNSVVQLDK_.2	LESEFTEDLLNSVVQLDK	Caenorhabditis elegans	E2JKY8;E2JKZ0;L8E938;L8EC32;Q23542	12495.6	19574.3	19083.4	16332.2	13742.9	8488.47
_TVDQYLELLK_.2	TVDQYLELLK	Caenorhabditis elegans	E2JKY8;E2JKZ0;L8E938;L8EC32;Q23542	14663.3	11226	7518.97	13207.4	9924.03	9543.5
_DLDEQLAEVQK_.2	DLDEQLAEVQK	Caenorhabditis elegans	E2JKY8;E2JKZ0;L8E938;L8EC32;Q23542	18612.4	Filtered	12386.1	16323.3	16427.4	12688.2
_LESMETELEILK_.2	LESMETELEILK	Caenorhabditis elegans	E2JKY8;E2JKZ0;L8E938;L8EC32;Q23542	54914.5	63044.9	Filtered	56173.4	Filtered	94606.5
_SLLGNPELPGVELFIR_.2	SLLGNPELPGVELFIR	Caenorhabditis elegans	E2JL03;E2JL04	71663	47824.8	53326.4	47328.8	65622.1	68642.4
_TFDLGVLNLETIFPK_.2	TFDLGVLNLETIFPK	Caenorhabditis elegans	E3W741;Q18878	50761.8	50753.5	45838.9	57328.2	59269.5	52026.8
_EVELQPVVESSK_.2	EVELQPVVESSK	Caenorhabditis elegans	E5QCI0;O02345	55013.3	54743.4	Filtered	56614.1	54474.5	Filtered
_YGNILLLAPALK_.2	YGNILLLAPALK	Caenorhabditis elegans	E5QCI8;O45666;O45666-2;O45666-3;O45666-4	19279.3	21488.1	23062.6	23106.7	23708	23571.4
_ALTQLLIENMTLTK_.2	ALTQLLIENMTLTK	Caenorhabditis elegans	E5QCI8;O45666;O45666-2;O45666-3;O45666-4	13693	12674.8	8850.07	13078.6	11951.6	13264.2
_VVVDFVASAPNQLGIK_.2	VVVDFVASAPNQLGIK	Caenorhabditis elegans	E6N0W1	24387.6	24817.1	25296.3	24373.6	25028.1	28441.1
_AIEDAALELSTEK_.2	AIEDAALELSTEK	Caenorhabditis elegans	E6N0W1	12299.5	10305.3	12527.7	15540.7	15193	9110.98
_GTEGAAQLSEEILDFFHGK_.3	GTEGAAQLSEEILDFFHGK	Caenorhabditis elegans	E9P8A5;Q9XTU5	22508.1	20382.4	20253.3	22975.1	22470.6	24749.8
_NILFVITKPDVYK_.2	NILFVITKPDVYK	Homo sapiens	E9PAV3;E9PAV3-2;Q13765	1.00887e+06	827016	931766	996819	828956	809482
_NILFVITKPDVYK_.3	NILFVITKPDVYK	Homo sapiens	E9PAV3;E9PAV3-2;Q13765	376655	256959	316370	330793	305324	400762
_IEDLSQQAQLAAAEK_.2	IEDLSQQAQLAAAEK	Homo sapiens	E9PAV3;E9PAV3-2;Q13765	824906	978689	1207494	894529	1.01629e+06	982484
_SPASDTYIVFGEAK_.2	SPASDTYIVFGEAK	Homo sapiens	E9PAV3;E9PAV3-2;Q13765	925069	883841	926162	878292	919606	926698
_SPASDTYIVFGEAK_.3	SPASDTYIVFGEAK	Homo sapiens	E9PAV3;E9PAV3-2;Q13765	9236.75	2803.03	12070.3	5547.27	6022.94	20754.2
_NNSNDIVNAIMELTM_.2	NNSNDIVNAIMELTM	Homo sapiens	E9PAV3;E9PAV3-2;Q13765	28104.4	27635	34149.1	33155.8	32506.2	27094.1
_DIELVMSQANVSR_.2	DIELVMSQANVSR	Homo sapiens	E9PAV3;E9PAV3-2;Q13765	627590	772918	903900	728411	781013	746886
_ALKNNSNDIVNAIMELTM_.2	ALKNNSNDIVNAIMELTM	Homo sapiens	E9PAV3;E9PAV3-2;Q13765	Filtered	36113.6	104493	Filtered	Filtered	Filtered
_YAGLNPGVEFISNVDR_.2	YAGLNPGVEFISNVDR	Caenorhabditis elegans	E9RKC7	43595.2	44787.3	39582.1	49413.6	51428.3	44709.5
_LSTPPTEFADAR_.2	LSTPPTEFADAR	Caenorhabditis elegans	F3Y5Q7	140616	145551	139358	143961	184407	75430.7
_KHESMEEPVFLDAPETISVNTAPGFSYADAAK_.4	KHESMEEPVFLDAPETISVNTAPGFSYADAAK	Caenorhabditis elegans	F3Y5Q7	5310.15	8729.33	25349.6	6002.13	5479.05	Filtered
_HLEPLAPVPIR_.2	HLEPLAPVPIR	Caenorhabditis elegans	F3Y5Q7	Filtered	Filtered	71263.4	72657.5	68575.2	105776
_NRPAAHSTTLADFIDSTK_.3	NRPAAHSTTLADFIDSTK	Caenorhabditis elegans	F3Y5Q7	13247	Filtered	14156.5	14037.8	Filtered	14600.5
_LIATEIVEFLPR_.2	LIATEIVEFLPR	Caenorhabditis elegans	F5GU60;H2KZS0	181490	146014	133632	177269	168888	144367
_GIQDVMQEAQYLVTR_.2	GIQDVMQEAQYLVTR	Caenorhabditis elegans	F5GU60;H2KZS0	41197	48900.3	34331.2	54728.8	54026.3	36620
_TSEQLVSSLVEYIYK_.2	TSEQLVSSLVEYIYK	Caenorhabditis elegans	F5GU60;H2KZS0	31771.9	37120.8	40416.6	34597.9	44473.3	41351.3
_DYESAEQELLEK_.2	DYESAEQELLEK	Caenorhabditis elegans	F5GU60;H2KZS0	21905.6	27095	44527.5	28363.5	22272.3	43012.9
_ALLTIDLTK_.2	ALLTIDLTK	Caenorhabditis elegans	F5GU60;H2KZS0	23057.1	15952.2	17060.5	23292.3	17079.3	24013.4
_EMLAEDHMK_.2	EMLAEDHMK	Caenorhabditis elegans	F5GU86;F5GU87;Q19681	11258.4	10167.6	10812.5	11691	16662	19743.2
_AFVAELLPTLLK_.2	AFVAELLPTLLK	Caenorhabditis elegans	F5GUD3;G5EG27	44438.2	36990.7	29188.7	42835	37179.6	37218.4
_AEKALIAFQMQQLEKK_.2	AEKALIAFQMQQLEKK	Caenorhabditis elegans	F5GUF6;O62203;Q7Z0X2	63569.4	63273.9	78884.8	57037.4	59605.1	85498.1
_MVTISTELPMPVEDVMK_.2	MVTISTELPMPVEDVMK	Caenorhabditis elegans	F5GUI0;O17883	58672.2	79758.4	67043.9	58317.7	101591	63103.8
_DESNNEGDVVYAK_.2	DESNNEGDVVYAK	Caenorhabditis elegans	F5GUI0;O17883	9511.27	8784.81	4630.95	9954.14	10170.7	11411.5
_MPEGDLGNTIR_.2	MPEGDLGNTIR	Caenorhabditis elegans	G1K0V8;P34563	4.68813e+06	5065362	4981470	5646964	6141707	6179071
_M[Oxidation (M)]PEGDLGNTIR_.2	MPEGDLGNTIR	Caenorhabditis elegans	G1K0V8;P34563	279744	276594	164367	177247	148522	174989
_[Acetyl (Protein N-term)]SEDHHDEEQFDSAESGAAATFPK_.3	SEDHHDEEQFDSAESGAAATFPK	Caenorhabditis elegans	G1K0V8;P34563	1.06426e+06	933257	827012	1.08366e+06	1.05723e+06	817638
_SEDHHDEEQFDSAESGAAATFPK_.3	SEDHHDEEQFDSAESGAAATFPK	Caenorhabditis elegans	G1K0V8;P34563	30096.9	36150.6	29949.4	42780.4	41095.7	36014.6
_SEDHHDEEQFDSAESGAAATFPK_.4	SEDHHDEEQFDSAESGAAATFPK	Caenorhabditis elegans	G1K0V8;P34563	25975.6	23894.8	Filtered	24108.5	38115.8	44803.7
_VHMVAIDIFTTK_.2	VHMVAIDIFTTK	Caenorhabditis elegans	G1K0V8;P34563	794061	674720	544567	863451	648676	646492
_VHM[Oxidation (M)]VAIDIFTTK_.2	VHMVAIDIFTTK	Caenorhabditis elegans	G1K0V8;P34563	32391.3	73655.3	33274	84224	85695.4	39674
_NEHVMIR_.2	NEHVMIR	Caenorhabditis elegans	G1K0V8;P34563	150906	146656	121216	157586	155121	232568
_ILLDAENVEFIPIR_.2	ILLDAENVEFIPIR	Caenorhabditis elegans	G1K105;G1K106;O45398	20021.8	18368.2	20256.2	19450.6	Filtered	19486
_GVSFTFGPDVVAK_.2	GVSFTFGPDVVAK	Caenorhabditis elegans	G3MU14;Q27497	221132	199602	217607	226848	215768	220430
_[Acetyl (Protein N-term)]SNDGDLNIDNLITR_.2	SNDGDLNIDNLITR	Caenorhabditis elegans	G3MU14;Q27497	81079.6	87170.6	107423	92133.3	102694	88224.5
_VPVDFEIR_.2	VPVDFEIR	Caenorhabditis elegans	G3MU38;Q18785	881822	861213	867335	987799	957144	1.03813e+06
_SIGAVSAEDNIR_.2	SIGAVSAEDNIR	Caenorhabditis elegans	G3MU38;Q18785	533120	591924	676701	616323	674729	653874
_LTDLLAR_.2	LTDLLAR	Caenorhabditis elegans	G3MU38;Q18785	502918	446159	463705	545798	515812	577805
_IAVEIAAGAR_.2	IAVEIAAGAR	Caenorhabditis elegans	G3MU38;Q18785	187333	171866	219429	206770	158341	264990
_VATNLPNEK_.2	VATNLPNEK	Caenorhabditis elegans	G3MU38;Q18785	170338	160287	225382	169948	194974	244460
_LVHGATHDPVTVISIK_.3	LVHGATHDPVTVISIK	Caenorhabditis elegans	G3MU38;Q18785	124824	95265.1	112397	114605	103585	104107
_PTFDFPVNVQYHK_.3	PTFDFPVNVQYHK	Caenorhabditis elegans	G3MU39;Q8MQ99	26461.7	25130.7	29594.6	26184.3	31692.5	31205.4
_FEFEEK_.2	FEFEEK	Caenorhabditis elegans	G3MU39;Q8MQ99	19046.6	17302.5	17145.7	22032	16156.1	16419.2
_LVELIISQNLPDLK_.2	LVELIISQNLPDLK	Caenorhabditis elegans	G3MU56;G3MU57;P90897	122271	124786	93800.8	130254	109031	124583
_VNLLVTTDLLSR_.2	VNLLVTTDLLSR	Caenorhabditis elegans	G3MU56;G3MU57;P90897	103984	91366.5	85252.9	102284	111543	103632
_VINFDLPDGDPDQGADTFIHR_.3	VINFDLPDGDPDQGADTFIHR	Caenorhabditis elegans	G3MU56;G3MU57;P90897	74883.6	64307.6	63843.4	73636.3	90662.1	72580.2
_FLVFDEADR_.2	FLVFDEADR	Caenorhabditis elegans	G3MU56;G3MU57;P90897	65871.9	55225.1	52905.9	71190.6	62286	57849.6
_TAAFGLPIIDK_.2	TAAFGLPIIDK	Caenorhabditis elegans	G3MU56;G3MU57;P90897	43513.9	38130.8	40258.3	45491	34841.4	39686.7
_LFTVAEEIGAR_.2	LFTVAEEIGAR	Caenorhabditis elegans	G3MU79;G3MU80;G3MU81;G3MU82;G3MU83;N1NSD8;N1NSE3;N1NTD2;N1NTD8;N1NTI7;N1NTJ2;N1NV07;N1NVB4;O45623;O45624;Q7JKC3	162360	175806	153817	185837	180430	218667
_FVELPPILHVQLMR_.3	FVELPPILHVQLMR	Caenorhabditis elegans	G3MU79;G3MU80;G3MU81;G3MU82;G3MU83;N1NSD8;N1NSE3;N1NTD2;N1NTD8;N1NTI7;N1NTJ2;N1NV07;N1NVB4;O45623;O45624;Q7JKC3	62577.4	68796.9	70703.2	72696.5	70147.4	84020.9
_VQYAIMPFDIDEISK_.2	VQYAIMPFDIDEISK	Caenorhabditis elegans	G3MU79;G3MU80;G3MU81;G3MU82;G3MU83;N1NSD8;N1NSE3;N1NTD2;N1NTD8;N1NTI7;N1NTJ2;N1NV07;N1NVB4;O45623;O45624;Q7JKC3	40667.8	65528.9	45175.2	51235.4	54380.8	60709.6
_EGTVIDIINEAK_.2	EGTVIDIINEAK	Caenorhabditis elegans	G3MU79;G3MU80;G3MU81;G3MU82;G3MU83;N1NSD8;N1NSE3;N1NTD2;N1NTD8;N1NTI7;N1NTJ2;N1NV07;N1NVB4;O45623;O45624;Q7JKC3	56576.5	41030	41796.8	55667.3	40782.1	51519.7
_YYPFVEGGSGK_.2	YYPFVEGGSGK	Caenorhabditis elegans	G3MU79;G3MU80;G3MU81;G3MU82;G3MU83;N1NSD8;N1NSE3;N1NTD2;N1NTD8;N1NTI7;N1NTJ2;N1NV07;N1NVB4;O45623;O45624;Q7JKC3	37008	30297.8	61987.6	37020.1	50801	50695
_SPIQHSSEAAIR_.2	SPIQHSSEAAIR	Caenorhabditis elegans	G3MU79;G3MU80;G3MU81;G3MU82;G3MU83;N1NSD8;N1NSE3;N1NTD2;N1NTD8;N1NTI7;N1NTJ2;N1NV07;N1NVB4;O45623;O45624;Q7JKC3	39046.3	32146.1	52539	34632	35016.7	61570
_AFEAYTTSEILDDENKYDAGDHGLQR_.4	AFEAYTTSEILDDENKYDAGDHGLQR	Caenorhabditis elegans	G3MU79;G3MU80;G3MU81;G3MU82;G3MU83;N1NSD8;N1NSE3;N1NTD2;N1NTD8;N1NTI7;N1NTJ2;N1NV07;N1NVB4;O45623;O45624;Q7JKC3	33231.9	29630.6	32392.5	32297.2	37537.2	48330.3
_HMFTAELYQFVHDR_.3	HMFTAELYQFVHDR	Caenorhabditis elegans	G3MU79;G3MU80;G3MU81;G3MU82;G3MU83;N1NSD8;N1NSE3;N1NTD2;N1NTD8;N1NTI7;N1NTJ2;N1NV07;N1NVB4;O45623;O45624;Q7JKC3	29618.1	28963.9	22832.5	32762.3	35873.9	31494.6
_VLLDNLETK_.2	VLLDNLETK	Caenorhabditis elegans	G3MU79;G3MU80;G3MU81;G3MU82;G3MU83;N1NSD8;N1NSE3;N1NTD2;N1NTD8;N1NTI7;N1NTJ2;N1NV07;N1NVB4;O45623;O45624;Q7JKC3	23909.3	25091.6	29834.3	24526.2	27105.3	49839.8
_VYQIYGENTLISDLDQR_.2	VYQIYGENTLISDLDQR	Caenorhabditis elegans	G3MU79;G3MU80;G3MU81;G3MU82;G3MU83;N1NSD8;N1NSE3;N1NTD2;N1NTD8;N1NTI7;N1NTJ2;N1NV07;N1NVB4;O45623;O45624;Q7JKC3	20551	16508.2	20852.4	23652.8	17840.7	29766.1
_LNDVSDADFAK_.2	LNDVSDADFAK	Caenorhabditis elegans	G3MU79;G3MU80;G3MU81;G3MU82;G3MU83;N1NSD8;N1NSE3;N1NTD2;N1NTD8;N1NTI7;N1NTJ2;N1NV07;N1NVB4;O45623;O45624;Q7JKC3	19808.2	18794.3	19346.9	18658.7	21447.5	17896.2
_DLLFFVK_.2	DLLFFVK	Caenorhabditis elegans	G3MU79;G3MU80;G3MU81;G3MU82;G3MU83;N1NSD8;N1NSE3;N1NTD2;N1NTD8;N1NTI7;N1NTJ2;N1NV07;N1NVB4;O45623;O45624;Q7JKC3	19203.5	14475.1	11663.6	16064.5	14278.5	13785.1
_KPEEEPFEQFVK_.2	KPEEEPFEQFVK	Caenorhabditis elegans	G3MU79;G3MU80;G3MU81;G3MU82;G3MU83;N1NSD8;N1NSE3;N1NTD2;N1NTD8;N1NTI7;N1NTJ2;N1NV07;N1NVB4;O45623;O45624;Q7JKC3	Filtered	50932.5	60376.7	22597.2	50116.9	89789.3
_VNLADMANQTTGVPQVYIGLDHK_.3	VNLADMANQTTGVPQVYIGLDHK	Caenorhabditis elegans	G3MU79;G3MU80;G3MU81;G3MU82;G3MU83;N1NSD8;N1NSE3;N1NTD2;N1NTD8;N1NTI7;N1NTJ2;N1NV07;N1NVB4;O45623;O45624;Q7JKC3	37285.2	29284.9	Filtered	Filtered	26266.9	25738.4
_YYMEHAASYLELVDLTQNYSIGR_.3	YYMEHAASYLELVDLTQNYSIGR	Caenorhabditis elegans	G3MU79;G3MU80;G3MU81;G3MU82;G3MU83;N1NSD8;N1NSE3;N1NTD2;N1NTD8;N1NTI7;N1NTJ2;N1NV07;N1NVB4;O45623;O45624;Q7JKC3	13158.5	9671.69	Filtered	10620.1	Filtered	21760.9
_FTADVPTGANYMWDSK_.2	FTADVPTGANYMWDSK	Caenorhabditis elegans	G3MU79;G3MU80;G3MU81;G3MU82;G3MU83;N1NSD8;N1NSE3;N1NTD2;N1NTD8;N1NTI7;N1NTJ2;N1NV07;N1NVB4;O45623;O45624;Q7JKC3	38045.8	Filtered	Filtered	Filtered	48312	28034.9
_DNAIDQFLAPIPDSQIPQSVSR_.2	DNAIDQFLAPIPDSQIPQSVSR	Caenorhabditis elegans	G3MU79;G3MU80;G3MU81;G3MU82;G3MU83;N1NSD8;N1NSE3;N1NTD2;N1NTD8;N1NTI7;N1NTJ2;N1NV07;N1NVB4;O45623;O45624;Q7JKC3	27225.7	Filtered	38348.9	Filtered	Filtered	16962
_AFEAYTTSEILDDENK_.2	AFEAYTTSEILDDENK	Caenorhabditis elegans	G3MU79;G3MU80;G3MU81;G3MU82;G3MU83;N1NSD8;N1NSE3;N1NTD2;N1NTD8;N1NTI7;N1NTJ2;N1NV07;N1NVB4;O45623;O45624;Q7JKC3	Filtered	Filtered	9433.77	Filtered	Filtered	10649
_LLNLVVDSFR_.2	LLNLVVDSFR	Caenorhabditis elegans	G4RYA5	143458	144427	122181	150508	150806	143539
_MQDNEPLMR_.2	MQDNEPLMR	Caenorhabditis elegans	G4RYA5	43465.9	53648.5	56868.8	53195.4	56476.6	53572.9
_AAEQDFDVVLVDTAGR_.2	AAEQDFDVVLVDTAGR	Caenorhabditis elegans	G4RYA5	44826	56465.2	48791.4	53352.9	50996.3	58936.8
_LSAEDLNPLIEK_.2	LSAEDLNPLIEK	Caenorhabditis elegans	G4RYA5	32213	27636.1	20304.1	32787	23377.4	24920.4
_ESLVQLLTPK_.2	ESLVQLLTPK	Caenorhabditis elegans	G4RYA5	27127.7	25332.1	21063.4	29171	24315.9	25574.6
_ITFWLTENK_.2	ITFWLTENK	Caenorhabditis elegans	G4RYA5	11359.3	7892.19	10903.2	12308.9	11590.4	10566.7
_STGEQIIDSGHFAADHIGDR_.3	STGEQIIDSGHFAADHIGDR	Caenorhabditis elegans	G4S034	152130	145379	132405	163177	147871	164119
_STGEQIIDSGHFAADHIGDR_.4	STGEQIIDSGHFAADHIGDR	Caenorhabditis elegans	G4S034	88491.4	85958.1	90667.6	98773.9	97372	105368
_DDSYLDPTNIR_.2	DDSYLDPTNIR	Caenorhabditis elegans	G4S034	210978	227138	220027	248453	239849	212479
_LIQGQHYAADDVAER_.3	LIQGQHYAADDVAER	Caenorhabditis elegans	G4S034	121892	122799	126238	134143	136686	159795
_LIQGQHYAADDVAER_.2	LIQGQHYAADDVAER	Caenorhabditis elegans	G4S034	65926.7	59554.8	82866.8	66279.5	75138.4	107902
_LLVSSDDYGR_.2	LLVSSDDYGR	Caenorhabditis elegans	G4S034	171034	169268	235813	188706	214842	242455
_LVEMGIPESPEVQEK_.2	LVEMGIPESPEVQEK	Caenorhabditis elegans	G4S034	142102	142833	275262	147100	183958	237436
_SIQGGLDYEQFVHALFQS_.2	SIQGGLDYEQFVHALFQS	Caenorhabditis elegans	G4S034	219932	101078	174214	158820	107398	351215
_DDALDSEDFGR_.2	DDALDSEDFGR	Caenorhabditis elegans	G4S034	156420	171636	200460	177533	220221	166185
_ALNDQWDLLVK_.2	ALNDQWDLLVK	Caenorhabditis elegans	G4S034	20959.4	20690.5	558347	21423	23321.9	236887
_SSLLGLWEER_.2	SSLLGLWEER	Caenorhabditis elegans	G4S034	141853	133974	138788	146883	152956	132059
_EAVAAQQEIGTDLEQVEVLQK_.2	EAVAAQQEIGTDLEQVEVLQK	Caenorhabditis elegans	G4S034	67438.4	156038	201093	182081	182617	50273.2
_YQEQPMGQLGR_.2	YQEQPMGQLGR	Caenorhabditis elegans	G4S034	124657	128100	109208	139462	137126	117638
_EAFLAQEDPSGDNVESLIK_.2	EAFLAQEDPSGDNVESLIK	Caenorhabditis elegans	G4S034	119969	132204	107580	141600	176897	67025.8
_DLALSSDDYGR_.2	DLALSSDDYGR	Caenorhabditis elegans	G4S034	103758	121132	125089	115659	134794	99520.5
_SLSSAEEDFR_.2	SLSSAEEDFR	Caenorhabditis elegans	G4S034	118181	121624	100749	127856	122627	104290
_LQTAQEENFR_.2	LQTAQEENFR	Caenorhabditis elegans	G4S034	135893	122228	65007	148945	135462	65945.6
_ALLSDLEAFK_.2	ALLSDLEAFK	Caenorhabditis elegans	G4S034	115826	104078	82946.1	127164	113895	103771
_ILETADDIHQR_.2	ILETADDIHQR	Caenorhabditis elegans	G4S034	82805.5	71668.8	85558.2	90323	84567.6	96254.2
_ILETADDIHQR_.3	ILETADDIHQR	Caenorhabditis elegans	G4S034	19641.5	17517.4	14856.7	20469.8	17732.7	21854.9
_LLDSYDYQR_.2	LLDSYDYQR	Caenorhabditis elegans	G4S034	91338.6	86912.6	107783	101549	113948	119629
_HSLLEADIVAHQDR_.3	HSLLEADIVAHQDR	Caenorhabditis elegans	G4S034	103075	99553	80310.3	115609	97700.6	102150
_LQGVNEAR_.2	LQGVNEAR	Caenorhabditis elegans	G4S034	97216.8	78176.9	84334	91514.1	90576.1	108091
_AVIGADELAK_.2	AVIGADELAK	Caenorhabditis elegans	G4S034	91193.3	75944.3	80608.8	101095	73970.7	106310
_ALEEQTEQR_.2	ALEEQTEQR	Caenorhabditis elegans	G4S034	82028.8	73060.4	78780.4	88034	84353.9	68883.2
_SFQLHR_.2	SFQLHR	Caenorhabditis elegans	G4S034	79553.1	69965.7	51208.8	84716.7	74863.5	89767.3
_DADETLAWIGEK_.2	DADETLAWIGEK	Caenorhabditis elegans	G4S034	73419.2	81895.5	52059.9	72090.3	72844.6	66855.9
_DIEDELAWIR_.2	DIEDELAWIR	Caenorhabditis elegans	G4S034	59788.4	67501.6	68075.3	71818.9	80343	59553.6
_DAHGEFQR_.2	DAHGEFQR	Caenorhabditis elegans	G4S034	65586.4	64411.2	55903.3	80656.4	73501.3	54225.5
_DVAGAEALLESHQEHK_.3	DVAGAEALLESHQEHK	Caenorhabditis elegans	G4S034	64799.7	63984.2	57365.4	65562.3	70818.7	51796.5
_RQEVLGHYSIFK_.3	RQEVLGHYSIFK	Caenorhabditis elegans	G4S034	51652.8	62623.3	65867.9	58169.6	65783.3	62323.1
_DLISWIGDMK_.2	DLISWIGDMK	Caenorhabditis elegans	G4S034	53436.8	58000.6	50909	66947.7	69390.9	57873
_INEINQAADK_.2	INEINQAADK	Caenorhabditis elegans	G4S034	51646.3	72898.6	38758.3	66000.6	79217.8	42947.7
_DLSSVQILLTK_.2	DLSSVQILLTK	Caenorhabditis elegans	G4S034	61997.5	45799.4	50239.9	56673.2	52193.2	55779
_INALDEFATK_.2	INALDEFATK	Caenorhabditis elegans	G4S034	58753.6	49872.7	47894.9	57160.6	49681	54650
_SAAEAGVGEDQIK_.2	SAAEAGVGEDQIK	Caenorhabditis elegans	G4S034	50688.9	54329.8	47441.2	58845.8	63493.3	43124.8
_ADSFNQTASAGQK_.2	ADSFNQTASAGQK	Caenorhabditis elegans	G4S034	48151.4	55657.9	61910.2	54048.1	56899.6	39203.5
_HINFEQELK_.2	HINFEQELK	Caenorhabditis elegans	G4S034	49768.8	50886.2	41095.7	58297.4	63191.1	51379.3
_DLIGVQNLIK_.2	DLIGVQNLIK	Caenorhabditis elegans	G4S034	69921.5	61374.8	26803.7	69147.4	51759.8	32608.3
_MLQLEK_.2	MLQLEK	Caenorhabditis elegans	G4S034	41200.1	18686	114958	39898.2	33186.3	61047.3
_YTEHSTVGIAQAWDQLDQLAMR_.3	YTEHSTVGIAQAWDQLDQLAMR	Caenorhabditis elegans	G4S034	38509.6	41625.3	60595.5	53842.6	54333.2	50497.7
_DWIQEK_.2	DWIQEK	Caenorhabditis elegans	G4S034	87969.1	43996.6	68222.9	39705.9	31454.2	27567.2
_LFAESLIK_.2	LFAESLIK	Caenorhabditis elegans	G4S034	65757.7	46897.6	34545.4	63630.6	42970.5	43013.4
_DADELNVWILEK_.2	DADELNVWILEK	Caenorhabditis elegans	G4S034	37632.7	35743.5	56800.6	49620.5	52220.8	40347.6
_AATFQAFDQFGNQLLNSHHYAAGDIENR_.4	AATFQAFDQFGNQLLNSHHYAAGDIENR	Caenorhabditis elegans	G4S034	36635.1	36632.7	53601.9	30117.1	29344.3	82812.5
_EAGNEQQFNR_.2	EAGNEQQFNR	Caenorhabditis elegans	G4S034	32495.3	45021.2	48786.6	50313.5	45837.4	32679.2
_DLASVENLLK_.2	DLASVENLLK	Caenorhabditis elegans	G4S034	48943.2	39852.9	35740.1	49561.9	35969.3	41696.7
_LGESHQGNQLFR_.3	LGESHQGNQLFR	Caenorhabditis elegans	G4S034	41782.4	34239.5	33147.8	41784.2	35610.1	41155.6
_FQIAQEENYR_.2	FQIAQEENYR	Caenorhabditis elegans	G4S034	25296.7	34847.6	55661.4	31287.4	37443	37044.3
_DLVSVQNLQK_.2	DLVSVQNLQK	Caenorhabditis elegans	G4S034	41936	36151.9	24941.8	47949.3	46343.3	20570.6
_DLNNVQALQR_.2	DLNNVQALQR	Caenorhabditis elegans	G4S034	58529.9	25250.4	29812.5	29364.5	44381.5	28787.4
_LNTLAATR_.2	LNTLAATR	Caenorhabditis elegans	G4S034	40813.2	27032.1	35464	22366.7	33499.6	50799.9
_ELGNHQYR_.2	ELGNHQYR	Caenorhabditis elegans	G4S034	37738.9	25754.2	29010.3	25609.2	28651.2	48486.7
_DADEIENWMTEK_.2	DADEIENWMTEK	Caenorhabditis elegans	G4S034	27849.1	28946.5	36422.4	27625.4	32835.9	33182.4
_KFDDFLK_.2	KFDDFLK	Caenorhabditis elegans	G4S034	31810.8	29521.2	21987.5	40367.6	29107.9	23063.4
_IAAIIQAGNNLIENAK_.2	IAAIIQAGNNLIENAK	Caenorhabditis elegans	G4S034	35595.7	21007.1	18791.8	32304.5	25484.5	24131.3
_ETYVTAEDMGMDLEHVEILQR_.3	ETYVTAEDMGMDLEHVEILQR	Caenorhabditis elegans	G4S034	17347.9	19687.5	24951.2	18435.2	23500	30836
_DTEQAETWMNK_.2	DTEQAETWMNK	Caenorhabditis elegans	G4S034	15880.2	18759.1	24278.5	21165.8	20162.8	20787.8
_LVEEGHSEHDQIYK_.2	LVEEGHSEHDQIYK	Caenorhabditis elegans	G4S034	10689.4	8237.08	5920.59	8317.35	8333.13	11176.6
_LVEEGHSEHDQIYK_.3	LVEEGHSEHDQIYK	Caenorhabditis elegans	G4S034	4551.06	2270.1	4451.56	6695.74	6305.22	6130.12
_LEELHALWDK_.3	LEELHALWDK	Caenorhabditis elegans	G4S034	7495.06	3809.63	4600.27	7301.87	5779.87	4982.38
_DDVNDAWHR_.2	DDVNDAWHR	Caenorhabditis elegans	G4S034	15596.2	13423.9	Filtered	18145.7	18572.3	Filtered
_ALNVHQFFR_.2	ALNVHQFFR	Caenorhabditis elegans	G4S034	Filtered	24488.6	18159.6	Filtered	27258.9	Filtered
_KHDTFQVDLELHK_.3	KHDTFQVDLELHK	Caenorhabditis elegans	G4S034	Filtered	Filtered	11347.1	Filtered	11804.8	15945.9
_KHDTFQVDLELHK_.4	KHDTFQVDLELHK	Caenorhabditis elegans	G4S034	Filtered	3171.4	Filtered	3435.86	Filtered	Filtered
_QEAFLANTDLGDSLDSVEHLIK_.3	QEAFLANTDLGDSLDSVEHLIK	Caenorhabditis elegans	G4S034	11874.6	Filtered	23230.7	Filtered	Filtered	Filtered
_AEAIHQK_.2	AEAIHQK	Caenorhabditis elegans	G4S034	Filtered	Filtered	Filtered	4704.78	Filtered	Filtered
_GIELDEAMQEIYDESLTHYK_.3	GIELDEAMQEIYDESLTHYK	Caenorhabditis elegans	G4SGU1;G5EEM9;G8JYA8;Q21478;Q8WQE0	6873.49	9477.57	6492.2	7863.22	14179.8	9351.25
_EADWNDAAAEISHLILVVHGIGQK_.4	EADWNDAAAEISHLILVVHGIGQK	Caenorhabditis elegans	G4SGU1;G5EEM9;G8JYA8;Q21478;Q8WQE0	3200.79	3207.13	2698.69	3697.14	3331.17	3327.72
_VTVTQLQHIER_.3	VTVTQLQHIER	Caenorhabditis elegans	G4SI07	29232	24851.7	26772.9	27595.1	30320.8	30218.8
_VTVTQLQHIER_.2	VTVTQLQHIER	Caenorhabditis elegans	G4SI07	21048.5	20561.6	24862.5	19891.5	21594.3	33895.3
_TEETTEEQFAPHAPYK_.3	TEETTEEQFAPHAPYK	Caenorhabditis elegans	G4SI07	20418.4	29038.4	43502.1	25049	34418.6	51589.2
_GHDGVNIIEK_.2	GHDGVNIIEK	Caenorhabditis elegans	G4SI07	22404.5	26667.3	25160.4	27208.2	22410.3	21977
_VEVDTPETFHR_.2	VEVDTPETFHR	Caenorhabditis elegans	G4SL51	87375.5	75376.3	83661.5	75279.5	87134.1	93266.2
_VEVDTPETFHR_.3	VEVDTPETFHR	Caenorhabditis elegans	G4SL51	82362.4	70477	58990.7	84261.8	81553.2	74782.5
_NEVPAYVLQTR_.2	NEVPAYVLQTR	Caenorhabditis elegans	G4SL51	82485.4	78142.5	86498.6	88173.3	86383	94603.4
_FNPHQPIPFEWVQGEQYR_.3	FNPHQPIPFEWVQGEQYR	Caenorhabditis elegans	G4SL51	53489.5	51284.5	39795.5	53562.7	49750.1	56272.2
_IPGGDDSETVEVSGQSQEKPHVR_.4	IPGGDDSETVEVSGQSQEKPHVR	Caenorhabditis elegans	G4SL51	37625.8	31975.9	47213.1	37090.9	45547.2	57727.1
_SALEDSDASLSDPVSAAEVAR_.2	SALEDSDASLSDPVSAAEVAR	Caenorhabditis elegans	G4SL51	34462.3	44212.7	39700.9	38564.6	52756.2	24016.7
_DVLGFHHHK_.2	DVLGFHHHK	Caenorhabditis elegans	G4SL51	15374.5	16391.4	46620.1	16825.5	21044.2	31995.8
_EDLDIYQDPYHEVR_.3	EDLDIYQDPYHEVR	Caenorhabditis elegans	G4SL51	11342.7	13035.6	Filtered	13984.7	15149.2	13450
_YEANADEVLFGDADVK_.2	YEANADEVLFGDADVK	Caenorhabditis elegans	G4SL51	48430.7	Filtered	16291.4	Filtered	56909.6	34386.1
_FNGVSINNEQR_.2	FNGVSINNEQR	Caenorhabditis elegans	G4SL51	Filtered	31827.9	53124.8	Filtered	37725.3	Filtered
_DVPVPETSAPTVEPTVEK_.2	DVPVPETSAPTVEPTVEK	Caenorhabditis elegans	G4SLD6;G4SLH0;G5EFF0	670865	934026	634931	1144793	1.02825e+06	716329
_ETSEVEPAEIVEQK_.2	ETSEVEPAEIVEQK	Caenorhabditis elegans	G4SLD6;G4SLH0;G5EFF0	818285	800790	792135	905864	907419	690114
_LAPVESK_.2	LAPVESK	Caenorhabditis elegans	G4SLD6;G4SLH0;G5EFF0	346649	257458	237634	342978	302137	348859
_LEEQSAAK_.2	LEEQSAAK	Caenorhabditis elegans	G4SLD6;G4SLH0;G5EFF0	262782	263582	310550	309250	267133	307166
_LNVENDAGK_.2	LNVENDAGK	Caenorhabditis elegans	G4SLD6;G4SLH0;G5EFF0	129413	120811	713775	142706	140647	136223
_DVSVPETSAPTVEPTIEK_.2	DVSVPETSAPTVEPTIEK	Caenorhabditis elegans	G4SLD6;G4SLH0;G5EFF0	31911.9	35429.3	367950	37629.1	38305.7	355568
_DVPVPETSATTVEPTK_.2	DVPVPETSATTVEPTK	Caenorhabditis elegans	G4SLD6;G4SLH0;G5EFF0	102733	117102	130491	119291	134082	130585
_GSTAAPAQEPTVEK_.2	GSTAAPAQEPTVEK	Caenorhabditis elegans	G4SLD6;G4SLH0;G5EFF0	107511	105768	122163	119443	131314	112225
_DVSVPETSAPTVEPTVEK_.2	DVSVPETSAPTVEPTVEK	Caenorhabditis elegans	G4SLD6;G4SLH0;G5EFF0	84284.5	90025.5	68136.1	89977.3	78792.2	69240.8
_DVQVPETSSPTVEPTVEK_.2	DVQVPETSSPTVEPTVEK	Caenorhabditis elegans	G4SLD6;G4SLH0;G5EFF0	61820.9	79336.1	72338.3	75442.7	99781.9	70500.3
_SEVQPAEIVEQK_.2	SEVQPAEIVEQK	Caenorhabditis elegans	G4SLD6;G4SLH0;G5EFF0	59935.3	63620.7	49906.8	69846.6	67223.3	50638.4
_DVAVPETSATTVEPTK_.2	DVAVPETSATTVEPTK	Caenorhabditis elegans	G4SLD6;G4SLH0;G5EFF0	91434.4	9423.84	16712.3	10412.7	121554	15577.3
_ETSEVQQAEIIEQK_.2	ETSEVQQAEIIEQK	Caenorhabditis elegans	G4SLD6;G4SLH0;G5EFF0	33019.5	31486.3	68719	31645	35355.1	51204.8
_DVPVPETSAPTVEPTIEK_.2	DVPVPETSAPTVEPTIEK	Caenorhabditis elegans	G4SLD6;G4SLH0;G5EFF0	24141.1	24423.8	42918.7	27380.9	28025.4	37681
_DLPVPETSAPTVEPTVEK_.2	DLPVPETSAPTVEPTVEK	Caenorhabditis elegans	G4SLD6;G4SLH0;G5EFF0	25389.8	32986.6	31667.1	34251.1	2686.53	36112.9
_ETSEVQQVEIIEQK_.2	ETSEVQQVEIIEQK	Caenorhabditis elegans	G4SLD6;G4SLH0;G5EFF0	19215.3	19154.4	28378.8	18806.8	22109.5	40458
_VADQVASTLVANVFLEAVHEAVK_.3	VADQVASTLVANVFLEAVHEAVK	Caenorhabditis elegans	G4SLD6;G4SLH0;G5EFF0	22003.2	20365.7	24405.4	24985.4	23873.6	29750.6
_YDQLVTVVESNIEYHALR_.3	YDQLVTVVESNIEYHALR	Caenorhabditis elegans	G4SLD6;G4SLH0;G5EFF0	13686.9	11063.1	14205	12656	11687.1	16712.2
_LTVDPIEAVTHVLETSIPK_.3	LTVDPIEAVTHVLETSIPK	Caenorhabditis elegans	G4SLD6;G4SLH0;G5EFF0	15497	8547.34	8129.24	13314.4	23714.7	7662.92
_VVPVPETSAPTVEPTVEK_.2	VVPVPETSAPTVEPTVEK	Caenorhabditis elegans	G4SLD6;G4SLH0;G5EFF0	24425.5	Filtered	21378.3	19410.9	792771	520462
_DVPVPETSAPSVEPTVEK_.2	DVPVPETSAPSVEPTVEK	Caenorhabditis elegans	G4SLD6;G4SLH0;G5EFF0	15737.6	15065.4	12575	15440.7	Filtered	12218.7
_EAAPSEPSQADVPK_.2	EAAPSEPSQADVPK	Caenorhabditis elegans	G4SLD6;G4SLH0;G5EFF0	7521.32	12545.7	Filtered	17269.1	Filtered	9464.95
_VEELPVDFVK_.2	VEELPVDFVK	Caenorhabditis elegans	G4SLD6;G4SLH0;G5EFF0	Filtered	13441.5	Filtered	15363.9	Filtered	15184.3
_LKQETDAK_.2	LKQETDAK	Caenorhabditis elegans	G4SLD6;G4SLH0;G5EFF0	9485.81	6428.44	Filtered	1998.64	Filtered	Filtered
_LKQEADAK_.2	LKQEADAK	Caenorhabditis elegans	G4SLD6;G4SLH0;G5EFF0	94281.6	Filtered	Filtered	Filtered	Filtered	Filtered
_TEQEVPNDPESEK_.2	TEQEVPNDPESEK	Caenorhabditis elegans	G4SPY0;G4SPY1	112599	117057	124284	127957	133395	72408.2
_HLVYFR_.2	HLVYFR	Caenorhabditis elegans	G4SPY0;G4SPY1	99058.5	87152	80743.3	94987.2	82686.3	102269
_FETAEEAVAAHAGK_.3	FETAEEAVAAHAGK	Caenorhabditis elegans	G4SPY0;G4SPY1	50364.8	43406.1	45175.3	48621.8	58172.2	64431.7
_FETAEEAVAAHAGK_.2	FETAEEAVAAHAGK	Caenorhabditis elegans	G4SPY0;G4SPY1	23464.3	21080.5	22034.3	23515.1	23582.7	24029.2
_AEAFGNYGYGQFENR_.2	AEAFGNYGYGQFENR	Caenorhabditis elegans	G4SPY0;G4SPY1	29817.5	32378.1	40132.9	35271.4	49006.8	34708
_LTLFFPGNVAIMDEALK_.2	LTLFFPGNVAIMDEALK	Caenorhabditis elegans	G4SPY0;G4SPY1	23012.6	10700.7	7324.2	12495.1	5822.9	12807.9
_GVEAHFGSLLTYYDQR_.3	GVEAHFGSLLTYYDQR	Caenorhabditis elegans	G4SPY0;G4SPY1	2323.11	Filtered	8889.28	4807.31	Filtered	6123.25
_SAVELGPAWIR_.2	SAVELGPAWIR	Caenorhabditis elegans	G4SQY7;O17275	69115.7	66608.9	78893.8	72601.8	76370.1	90884.6
_LYDTESGNVR_.2	LYDTESGNVR	Caenorhabditis elegans	G4SRS5	54840.2	58791	56719.7	64758	71500.6	60512
_FENVHFGYLPEKPILK_.4	FENVHFGYLPEKPILK	Caenorhabditis elegans	G4SRS5	16711.9	14446.7	14177.9	16233.4	16677.5	16415.8
_FENVHFGYLPEKPILK_.3	FENVHFGYLPEKPILK	Caenorhabditis elegans	G4SRS5	17315.2	14894.5	Filtered	14306.9	11343.9	14898.6
_PSASMEEVYQAAK_.2	PSASMEEVYQAAK	Caenorhabditis elegans	G4SRS5	4272.41	1290.89	3663.13	3721.1	878.572	7828.29
_FETLVFDYR_.2	FETLVFDYR	Caenorhabditis elegans	G4SRU7;H2L0P9;Q965X3	16675.5	Filtered	33128.8	17150.7	22236.7	13736.3
_SGTSTTDFYR_.2	SGTSTTDFYR	Caenorhabditis elegans	G5EBF3	1.09692e+06	1.17401e+06	1.258e+06	1.21245e+06	1.34362e+06	965704
_ILGEAWR_.2	ILGEAWR	Caenorhabditis elegans	G5EBF3	964214	863281	747889	1.07677e+06	870089	868286
_LEPNQSAQILEK_.2	LEPNQSAQILEK	Caenorhabditis elegans	G5EBF3	821194	831505	695027	900384	840363	829645
_VEDHAQTTVIK_.2	VEDHAQTTVIK	Caenorhabditis elegans	G5EBF3	343116	418566	507496	381155	429170	529324
_VEDHAQTTVIK_.3	VEDHAQTTVIK	Caenorhabditis elegans	G5EBF3	69396.9	52161.6	38138.7	65478.4	62735.5	50551.5
_SDHVFK_.2	SDHVFK	Caenorhabditis elegans	G5EBF3	436423	420725	71343	504642	480933	707523
_EVQFVSK_.2	EVQFVSK	Caenorhabditis elegans	G5EBF3	308906	242113	236644	309880	257750	251759
_FQVLHQYTGNALEASK_.2	FQVLHQYTGNALEASK	Caenorhabditis elegans	G5EBF3	164138	176726	165138	152969	171541	186722
_FQVLHQYTGNALEASK_.3	FQVLHQYTGNALEASK	Caenorhabditis elegans	G5EBF3	78753.1	72544.5	117742	78748.3	89392.8	131063
_VDIENK_.2	VDIENK	Caenorhabditis elegans	G5EBF3	252871	201163	152484	267136	219701	229389
_[Acetyl (Protein N-term)]ASDEPSGVTEQWAK_.2	ASDEPSGVTEQWAK	Caenorhabditis elegans	G5EBF3	177006	199568	226595	199596	220120	186005
_SGHPDGADWK_.2	SGHPDGADWK	Caenorhabditis elegans	G5EBF3	81875.5	73728.1	53871.1	98732.2	77186.1	45023.2
_VHYNTGPFTTGTDNWK_.3	VHYNTGPFTTGTDNWK	Caenorhabditis elegans	G5EBF3	41072	52033.6	56886.3	46468.8	64640.9	60306.1
_HSALIDILSDK_.2	HSALIDILSDK	Caenorhabditis elegans	G5EBF5	61981.1	48416.2	56631.1	50993.1	55264	72307.6
_WTQLLTLLEQR_.2	WTQLLTLLEQR	Caenorhabditis elegans	G5EBH3;G5EC35;G5EFW3;G5EG97	12685.2	13744.8	23458.7	15901.4	11207.1	13750.2
_SLAVGGSVADVESQTK_.2	SLAVGGSVADVESQTK	Caenorhabditis elegans	G5EBH3;G5EC35;G5EFW3;G5EG97	10669.4	12166.8	10275.9	10882.3	15543.7	10385.7
_GHEAFLEFDNLGDSVESVENLLK_.3	GHEAFLEFDNLGDSVESVENLLK	Caenorhabditis elegans	G5EBH3;G5EC35;G5EFW3;G5EG97	3634.8	7673.14	Filtered	8794.93	6608.65	4789.5
_HLIGVEDLLGK_.2	HLIGVEDLLGK	Caenorhabditis elegans	G5EBH3;G5EC35;G5EFW3;G5EG97	13423.8	Filtered	Filtered	16856.4	15742.2	23604.2
_VMMEDVHPVDVAEAEELLK_.3	VMMEDVHPVDVAEAEELLK	Caenorhabditis elegans	G5EBH3;G5EC35;G5EFW3;G5EG97	Filtered	Filtered	Filtered	5049.33	3813.59	Filtered
_DWIMPVGFDHAEAEAR_.3	DWIMPVGFDHAEAEAR	Caenorhabditis elegans	G5EBH7	694288	787640	782658	793025	849228	854441
_DWIMPVGFDHAEAEAR_.2	DWIMPVGFDHAEAEAR	Caenorhabditis elegans	G5EBH7	540964	586202	676243	493679	697758	981559
_DWIM[Oxidation (M)]PVGFDHAEAEAR_.3	DWIMPVGFDHAEAEAR	Caenorhabditis elegans	G5EBH7	33788.3	42762.6	38937	45304.6	45186.3	50978.7
_DVVVAETVDDIDK_.2	DVVVAETVDDIDK	Caenorhabditis elegans	G5EBH7	738240	574247	495948	727433	599024	591516
_EMVYGSADGAGQELSPEYAK_.2	EMVYGSADGAGQELSPEYAK	Caenorhabditis elegans	G5EBH7	320828	417434	694446	397878	553930	363007
_EM[Oxidation (M)]VYGSADGAGQELSPEYAK_.2	EMVYGSADGAGQELSPEYAK	Caenorhabditis elegans	G5EBH7	57624.9	68270.1	82991.7	69329.7	82458.2	76616.9
_EPDWVQSER_.2	EPDWVQSER	Caenorhabditis elegans	G5EBH7	452258	544053	696039	605829	678552	195037
_LNQEEMR_.2	LNQEEMR	Caenorhabditis elegans	G5EBH7	541806	517534	427695	571458	578787	525713
_DTAAEFDELTPEK_.2	DTAAEFDELTPEK	Caenorhabditis elegans	G5EBH7	441134	422206	431862	476200	427375	440981
_YDHEQFLGK_.2	YDHEQFLGK	Caenorhabditis elegans	G5EBH7	184266	213075	206710	230439	231836	185865
_YDHEQFLGK_.3	YDHEQFLGK	Caenorhabditis elegans	G5EBH7	62858.8	56522.1	61872.1	54853.8	64221.7	66407.2
_HLVGIADDNK_.2	HLVGIADDNK	Caenorhabditis elegans	G5EBH7	225654	216245	174986	246724	226761	206295
_HLVGIADDNKDGK_.3	HLVGIADDNKDGK	Caenorhabditis elegans	G5EBH7	116183	116728	110741	121404	137541	146388
_HLVGIADDNKDGK_.2	HLVGIADDNKDGK	Caenorhabditis elegans	G5EBH7	68895.7	42462.1	41804.1	52346.1	50524.8	47544.8
_DVVVAETVDDIDKNK_.2	DVVVAETVDDIDKNK	Caenorhabditis elegans	G5EBH7	118530	131276	115940	134099	143539	115487
_MDADSDGFIEENELK_.2	MDADSDGFIEENELK	Caenorhabditis elegans	G5EBH7	93713.5	121120	83121.5	115501	148517	73685.4
_LNLDEIVAHYDTFVGSQATDYGEQLQK_.3	LNLDEIVAHYDTFVGSQATDYGEQLQK	Caenorhabditis elegans	G5EBH7	46712.7	45334	50111.1	53865.8	64329.8	72542.1
_DGEHFK_.2	DGEHFK	Caenorhabditis elegans	G5EBH7	36989.1	29702.8	Filtered	41041.1	32955.3	20712.5
_MDADSDGFIEENELKDHINFMQK_.4	MDADSDGFIEENELKDHINFMQK	Caenorhabditis elegans	G5EBH7	8629.12	Filtered	56950.1	7585.03	8470.61	Filtered
_KYDHEQFLGK_.3	KYDHEQFLGK	Caenorhabditis elegans	G5EBH7	5129.33	3552.09	Filtered	3155.78	Filtered	Filtered
_AAQLEAASEAAMR_.2	AAQLEAASEAAMR	Caenorhabditis elegans	G5EBI0	796889	657146	758665	818248	821839	860522
_AAQLEAASEAAM[Oxidation (M)]R_.2	AAQLEAASEAAMR	Caenorhabditis elegans	G5EBI0	18755.6	30179.4	33985.8	21534.8	14255.8	35421.3
_TAESDATHHMR_.3	TAESDATHHMR	Caenorhabditis elegans	G5EBI0	267714	234221	165991	322886	296227	239569
_TAESDATHHMR_.2	TAESDATHHMR	Caenorhabditis elegans	G5EBI0	103401	100192	165006	99402.4	128215	154019
_TLMNSADTNEEAAGLAK_.2	TLMNSADTNEEAAGLAK	Caenorhabditis elegans	G5EBI0	133787	154512	177788	166599	199378	130710
_LFTALAK_.2	LFTALAK	Caenorhabditis elegans	G5EBI0	65852	49034.6	38244.7	65027.7	48848.6	46039.7
_YVGSMVADVHR_.2	YVGSMVADVHR	Caenorhabditis elegans	G5EBJ7	309487	283787	328446	286278	285676	397561
_YVGSMVADVHR_.3	YVGSMVADVHR	Caenorhabditis elegans	G5EBJ7	185814	175129	202369	174530	189509	219985
_RGDGPATVDDVLKPGK_.3	RGDGPATVDDVLKPGK	Caenorhabditis elegans	G5EBJ7	382364	480167	456708	423053	508115	483567
_ILDIQPTQIHQR_.3	ILDIQPTQIHQR	Caenorhabditis elegans	G5EBJ7	249055	250256	224123	260214	277068	268532
_ILDIQPTQIHQR_.2	ILDIQPTQIHQR	Caenorhabditis elegans	G5EBJ7	110274	110684	128418	111292	138708	160742
_LYGIAGATNVQGEEVK_.2	LYGIAGATNVQGEEVK	Caenorhabditis elegans	G5EBJ7	304148	303066	366413	319475	385403	379558
_YVLQEQR_.2	YVLQEQR	Caenorhabditis elegans	G5EBJ7	286388	290741	306216	329509	332394	328620
_GFAEYIR_.2	GFAEYIR	Caenorhabditis elegans	G5EBJ7	219951	172365	184021	218582	183913	182966
_LDVEEALEYLAK_.2	LDVEEALEYLAK	Caenorhabditis elegans	G5EBJ7	184939	176577	155099	203675	156308	190608
_KYPEAGK_.2	KYPEAGK	Caenorhabditis elegans	G5EBJ7	79729.6	75971.4	81539.4	124262	44359.6	72170.5
_GSIYSLNEGYAQTWSK_.2	GSIYSLNEGYAQTWSK	Caenorhabditis elegans	G5EBJ7	32807.3	39546.2	42715.1	39148.9	46192.2	45724.2
_[Acetyl (Protein N-term)]ASETSQFGIETDSITLQR_.2	ASETSQFGIETDSITLQR	Caenorhabditis elegans	G5EBJ7	26518.3	39451.8	49382.6	37201.7	47484	40188.5
_HADASGELTALLTNMLVAIK_.3	HADASGELTALLTNMLVAIK	Caenorhabditis elegans	G5EBJ7	24757	26062.3	12502.2	24304.9	23254.5	19242.4
_VGFPWSEIR_.2	VGFPWSEIR	Caenorhabditis elegans	G5EBK3;G5EES2	702097	660296	742760	748984	752856	866233
_MAQMQEDMER_.2	MAQMQEDMER	Caenorhabditis elegans	G5EBK3;G5EES2	268006	322782	291086	339385	331534	269305
_AHDFVFYAPR_.2	AHDFVFYAPR	Caenorhabditis elegans	G5EBK3;G5EES2	237450	192868	228011	229499	224517	213900
_AHDFVFYAPR_.3	AHDFVFYAPR	Caenorhabditis elegans	G5EBK3;G5EES2	56230.9	36031.8	35573.9	53704.4	40409.1	43783.9
_ELTAQLQSEK_.2	ELTAQLQSEK	Caenorhabditis elegans	G5EBK3;G5EES2	216265	216112	211189	221832	238640	220448
_EQAMLEYLK_.2	EQAMLEYLK	Caenorhabditis elegans	G5EBK3;G5EES2	175745	216050	246261	227065	208701	215310
_LDMLTR_.2	LDMLTR	Caenorhabditis elegans	G5EBK3;G5EES2	185365	161641	140124	198969	147395	179662
_GFPTWLK_.2	GFPTWLK	Caenorhabditis elegans	G5EBK3;G5EES2	86946.1	70356.8	64546	85100.9	61990.4	70506.1
_LNSEEWER_.2	LNSEEWER	Caenorhabditis elegans	G5EBK3;G5EES2	138489	149745	123418	166140	159320	107424
_DQNAVTDYDVLHMENK_.3	DQNAVTDYDVLHMENK	Caenorhabditis elegans	G5EBK3;G5EES2	75310.7	71937.8	31744.6	77719.1	77859.1	25040.8
_DQNAVTDYDVLHMENK_.2	DQNAVTDYDVLHMENK	Caenorhabditis elegans	G5EBK3;G5EES2	47901.4	46506.2	60971.6	52503.3	52814.6	61204.4
_KDPTLVFK_.2	KDPTLVFK	Caenorhabditis elegans	G5EBK3;G5EES2	124272	108211	101147	138288	102504	102449
_VLSQDVK_.2	VLSQDVK	Caenorhabditis elegans	G5EBK3;G5EES2	119105	86248	88329.5	126797	104070	112447
_LELAEAHNTIHSLEAQLK_.3	LELAEAHNTIHSLEAQLK	Caenorhabditis elegans	G5EBK3;G5EES2	71317.5	51449.2	38779.7	66109.5	51605.4	51446.2
_LELAEAHNTIHSLEAQLK_.4	LELAEAHNTIHSLEAQLK	Caenorhabditis elegans	G5EBK3;G5EES2	21465.1	16672.9	10630.3	21056.3	15441.3	16133.7
_LELAEAHNTIHSLEAQLK_.2	LELAEAHNTIHSLEAQLK	Caenorhabditis elegans	G5EBK3;G5EES2	18376.3	15109.4	11877.7	12569.2	14295.8	24751.3
_LFYLQVK_.2	LFYLQVK	Caenorhabditis elegans	G5EBK3;G5EES2	107427	71578.8	75179.4	93230.9	67900.1	90247.1
_GTDLYLGVDALGLNIYDK_.2	GTDLYLGVDALGLNIYDK	Caenorhabditis elegans	G5EBK3;G5EES2	61675.6	62333.9	52553.5	65088.6	67909.9	81037.3
_AMSDGER_.2	AMSDGER	Caenorhabditis elegans	G5EBK3;G5EES2	51695.9	50050.8	17151.3	53231.8	79722.9	116347
_IAEQEK_.2	IAEQEK	Caenorhabditis elegans	G5EBK3;G5EES2	71470.8	58831	51424.8	73064.4	57573.2	34530.7
_IMTWWADHR_.3	IMTWWADHR	Caenorhabditis elegans	G5EBK3;G5EES2	19821	16340.4	13881.8	20485	15128	16712
_IAQDLEMYGVNYFEIR_.2	IAQDLEMYGVNYFEIR	Caenorhabditis elegans	G5EBK3;G5EES2	51496.9	39371.5	52403.8	35930.4	Filtered	79642.6
_KGTDLYLGVDALGLNIYDK_.3	KGTDLYLGVDALGLNIYDK	Caenorhabditis elegans	G5EBK3;G5EES2	15135.8	4487.48	6174.05	15040.3	Filtered	7972.02
_EIWYFGLQYTDNK_.2	EIWYFGLQYTDNK	Caenorhabditis elegans	G5EBK3;G5EES2	Filtered	Filtered	25118	Filtered	Filtered	39674.7
_TEPEAEIVDVPVVK_.2	TEPEAEIVDVPVVK	Caenorhabditis elegans	G5EBP4;G5EEG8;G5EEP9	365470	296675	283825	359147	365728	334427
_EQLTPLGQK_.2	EQLTPLGQK	Caenorhabditis elegans	G5EBP4;G5EEG8;G5EEP9	85555.2	68783.4	68712	73098.7	88099.5	65014.1
_ETDLDHAPIADHANVYHHGDSSR_.4	ETDLDHAPIADHANVYHHGDSSR	Caenorhabditis elegans	G5EBP4;G5EEG8;G5EEP9	49370.5	116691	36973.1	40835.7	114724	32249.1
_SFFNFGSQR_.2	SFFNFGSQR	Caenorhabditis elegans	G5EBP4;G5EEG8;G5EEP9	56326	55203	46433.8	61843.7	59671.4	50121.1
_THDLEGTSFEHGEHPAYSPK_.4	THDLEGTSFEHGEHPAYSPK	Caenorhabditis elegans	G5EBP4;G5EEG8;G5EEP9	47731.1	51376.4	40633.9	57190	57220.1	48631
_FRHEGDEDVVEKPDPYQIATTLYDGPLDEISR_.4	FRHEGDEDVVEKPDPYQIATTLYDGPLDEISR	Caenorhabditis elegans	G5EBP4;G5EEG8;G5EEP9	38289	25117.3	35449.1	50843.2	35502.8	25479.7
_FRHEGDEDVVEKPDPYQIATTLYDGPLDEISR_.5	FRHEGDEDVVEKPDPYQIATTLYDGPLDEISR	Caenorhabditis elegans	G5EBP4;G5EEG8;G5EEP9	8642.5	22816	19339.6	20325.2	19803	Filtered
_TIETITYK_.2	TIETITYK	Caenorhabditis elegans	G5EBP4;G5EEG8;G5EEP9	55104.8	54965.1	42999.7	53162	50777.2	44264.3
_LVPSAQANPETYK_.2	LVPSAQANPETYK	Caenorhabditis elegans	G5EBP4;G5EEG8;G5EEP9	46554.4	47352.3	52277.7	47567	41036.2	43687.9
_HEGDEDVVEKPDPYQIATTLYDGPLDEISR_.4	HEGDEDVVEKPDPYQIATTLYDGPLDEISR	Caenorhabditis elegans	G5EBP4;G5EEG8;G5EEP9	45771.6	39208.5	26482	52985.3	39503.7	40197.1
_HASPVATLEK_.2	HASPVATLEK	Caenorhabditis elegans	G5EBP4;G5EEG8;G5EEP9	43767.9	34874.2	34493.9	39769.9	35775.8	51208.8
_IHDLEGTSFEHGEHPAYSPK_.4	IHDLEGTSFEHGEHPAYSPK	Caenorhabditis elegans	G5EBP4;G5EEG8;G5EEP9	25438	29000.7	50083.2	23882.2	38991.4	59143.4
_HTVQTQSFQNYIVDGDQVPVGVVDVER_.3	HTVQTQSFQNYIVDGDQVPVGVVDVER	Caenorhabditis elegans	G5EBP4;G5EEG8;G5EEP9	37614	39299.1	46646.9	19301.5	38063.1	27018.3
_TTGYPETSEAYTGELDTTDR_.2	TTGYPETSEAYTGELDTTDR	Caenorhabditis elegans	G5EBP4;G5EEG8;G5EEP9	23622.8	29150.5	41378.8	30973.3	31449.2	16710.3
_VTIHSDGDIDHDAELSQAILEATQMNPDMVVEK_.4	VTIHSDGDIDHDAELSQAILEATQMNPDMVVEK	Caenorhabditis elegans	G5EBP4;G5EEG8;G5EEP9	248250	109906	28601.5	Filtered	50799.8	27122.7
_GLPWEFSFEVK_.2	GLPWEFSFEVK	Caenorhabditis elegans	G5EBP4;G5EEG8;G5EEP9	17177.4	7767.68	6407.07	13898.5	Filtered	9687.42
_APSAMSQPIATAENQK_.2	APSAMSQPIATAENQK	Caenorhabditis elegans	G5EBP4;G5EEG8;G5EEP9	Filtered	75971.2	Filtered	71160.6	95703.3	30507.2
_AAEVENTPIEVR_.2	AAEVENTPIEVR	Caenorhabditis elegans	G5EBP4;G5EEG8;G5EEP9	20409.5	22680.9	Filtered	27076.2	Filtered	Filtered
_LPEHVIPVVIEETEK_.3	LPEHVIPVVIEETEK	Caenorhabditis elegans	G5EBP5	2.02179e+06	1.92441e+06	2.00031e+06	2.10396e+06	2.06941e+06	2.35468e+06
_LPEHVIPVVIEETEK_.2	LPEHVIPVVIEETEK	Caenorhabditis elegans	G5EBP5	1.46441e+06	1.33897e+06	1.1815e+06	1380526	1.40129e+06	1.59148e+06
_LPEHVIPVVIEESEK_.3	LPEHVIPVVIEESEK	Caenorhabditis elegans	G5EBP5	2.3253e+06	2.31609e+06	2533726	2.63447e+06	2662223	2.57259e+06
_LPEHVIPVVIEESEK_.2	LPEHVIPVVIEESEK	Caenorhabditis elegans	G5EBP5	808289	688135	709990	710055	809207	786530
_SSAHSDYPISEQYDGPLDSTHR_.3	SSAHSDYPISEQYDGPLDSTHR	Caenorhabditis elegans	G5EBP5	689085	808557	827364	917205	921520	906158
_SSAHSDYPISEQYDGPLDSTHR_.4	SSAHSDYPISEQYDGPLDSTHR	Caenorhabditis elegans	G5EBP5	541987	619561	623822	640866	736546	600634
_SPSHLDYPISEQYDGPLDSTHR_.3	SPSHLDYPISEQYDGPLDSTHR	Caenorhabditis elegans	G5EBP5	470284	481645	611711	488172	553123	636586
_SPSHLDYPISEQYDGPLDSTHR_.4	SPSHLDYPISEQYDGPLDSTHR	Caenorhabditis elegans	G5EBP5	410513	484418	471039	499960	569456	488642
_ASNIHDIPLTTEVHSYPTEFSYEK_.4	ASNIHDIPLTTEVHSYPTEFSYEK	Caenorhabditis elegans	G5EBP5	536636	510913	552254	566305	577666	586040
_ASNIHDIPLTTEVHSYPTEFSYEK_.3	ASNIHDIPLTTEVHSYPTEFSYEK	Caenorhabditis elegans	G5EBP5	353126	387364	500535	411497	433303	389331
_ADNLNDIPLSHEVTSYPTEFSYEK_.3	ADNLNDIPLSHEVTSYPTEFSYEK	Caenorhabditis elegans	G5EBP5	447894	722253	814668	736848	894406	909525
_SPSHLDYPVSESYDGPLESTSR_.3	SPSHLDYPVSESYDGPLESTSR	Caenorhabditis elegans	G5EBP5	462642	608710	872389	600881	849872	571254
_KDEPSLK_.2	KDEPSLK	Caenorhabditis elegans	G5EBP5	339942	557820	562419	660696	636324	622770
_ADDVQDVPLSHEVTSYPTEFSYEK_.3	ADDVQDVPLSHEVTSYPTEFSYEK	Caenorhabditis elegans	G5EBP5	188140	269948	488685	263898	297706	546065
_SPSHLDYPVSESYDGPLDSTSR_.3	SPSHLDYPVSESYDGPLDSTSR	Caenorhabditis elegans	G5EBP5	127420	146785	155948	147665	192801	125298
_SPSHLDYPVSESYDGPLDSTSR_.2	SPSHLDYPVSESYDGPLDSTSR	Caenorhabditis elegans	G5EBP5	37688.4	50121.3	109838	61062.9	74636.2	80391.6
_SSAHSDYPISDQYDGPLDSTHR_.4	SSAHSDYPISDQYDGPLDSTHR	Caenorhabditis elegans	G5EBP5	145919	174869	181549	184678	236266	165155
_SSAHSDYPISDQYDGPLDTTHR_.4	SSAHSDYPISDQYDGPLDTTHR	Caenorhabditis elegans	G5EBP5	12081.1	286398	16805.9	299831	338015	12206.6
_LPEHFIPVVIEESEK_.3	LPEHFIPVVIEESEK	Caenorhabditis elegans	G5EBP5	120561	132938	127106	138526	141078	171798
_KSPSHLDYPVSESYDGPLESTSR_.3	KSPSHLDYPVSESYDGPLESTSR	Caenorhabditis elegans	G5EBP5	85047.4	78497.9	84147.1	97613.4	94472.1	96999
_KSPSHLDYPVSESYDGPLESTSR_.4	KSPSHLDYPVSESYDGPLESTSR	Caenorhabditis elegans	G5EBP5	32209.3	40066.5	47140.9	40286.1	44433.2	45036.2
_SDNLNDIPLSHEVTSYPTEFSYEK_.3	SDNLNDIPLSHEVTSYPTEFSYEK	Caenorhabditis elegans	G5EBP5	133336	139007	53051.6	153878	241896	25175
_LPEHVIPVVIEETEKK_.3	LPEHVIPVVIEETEKK	Caenorhabditis elegans	G5EBP5	93356.8	62943.7	103958	83577.6	78605.8	107127
_LPEHVIPVVIEETEKK_.4	LPEHVIPVVIEETEKK	Caenorhabditis elegans	G5EBP5	17599.1	11813.5	25258.2	11580.8	9719.6	29740.9
_KSPSHLDYPVSESYDGPLDSTSR_.3	KSPSHLDYPVSESYDGPLDSTSR	Caenorhabditis elegans	G5EBP5	112815	111078	74489.2	98117.2	120988	37822.8
_LPEYVIPVVIEESEK_.2	LPEYVIPVVIEESEK	Caenorhabditis elegans	G5EBP5	31774.6	26351.6	218206	34063.1	29746.5	136835
_KSPSHLDYPISEQYDGPLDSTHR_.4	KSPSHLDYPISEQYDGPLDSTHR	Caenorhabditis elegans	G5EBP5	40952.2	47321.5	43560.3	50347.7	55690.2	31951.2
_LYSDSLAR_.2	LYSDSLAR	Caenorhabditis elegans	G5EBR1;Q2V4S2	735627	689628	678256	776344	814276	777075
_DVLNMFER_.2	DVLNMFER	Caenorhabditis elegans	G5EBR1;Q2V4S2	442592	425780	380800	475080	435516	403853
_NQPYAPAVEK_.2	NQPYAPAVEK	Caenorhabditis elegans	G5EBR1;Q2V4S2	427466	391292	406760	436800	403263	391163
_LLIHTGVTR_.2	LLIHTGVTR	Caenorhabditis elegans	G5EBR1;Q2V4S2	272109	220095	250609	238102	247809	350050
_VLHIDR_.2	VLHIDR	Caenorhabditis elegans	G5EBR1;Q2V4S2	250572	226733	203466	236560	215580	295293
_PQQEMGR_.2	PQQEMGR	Caenorhabditis elegans	G5EBR1;Q2V4S2	205832	165100	163269	290585	243206	222863
_FGLDENTADFTGHALALYR_.3	FGLDENTADFTGHALALYR	Caenorhabditis elegans	G5EBR1;Q2V4S2	169234	168887	188397	175549	207839	244110
_FHGPQAK_.2	FHGPQAK	Caenorhabditis elegans	G5EBR1;Q2V4S2	89104.9	61927.6	102482	87276.9	83679.7	123520
_[Acetyl (Protein N-term)]MDEEYDAIVLGTGLK_.2	MDEEYDAIVLGTGLK	Caenorhabditis elegans	G5EBR1;Q2V4S2	113652	82924.6	56632	100957	73439.8	88569.3
_SIEASFVVK_.2	SIEASFVVK	Caenorhabditis elegans	G5EBR1;Q2V4S2	57936.3	51421.3	54667.7	71014.6	53840.2	69057.4
_FLVWVQQFDENK_.2	FLVWVQQFDENK	Caenorhabditis elegans	G5EBR1;Q2V4S2	16909.2	18006.3	15213.5	17480.2	17766.6	15975.3
_VPADEMEALATSLMGM[Oxidation (M)]FEK_.2	VPADEMEALATSLMGMFEK	Caenorhabditis elegans	G5EBR1;Q2V4S2	8304.97	4654.32	5062.52	6109.48	4965.21	4263.96
_EILAPIMVPR_.2	EILAPIMVPR	Caenorhabditis elegans	G5EBT9;G5EF46	33788.2	32477.2	38310.1	34612.1	39652.5	36218.8
_NLIATFDESAPR_.2	NLIATFDESAPR	Caenorhabditis elegans	G5EBT9;G5EF46	23686.3	Filtered	22263.5	38217.2	Filtered	23024.7
_VHFEGFHFQR_.3	VHFEGFHFQR	Caenorhabditis elegans	G5EBV4	295978	284714	214135	338552	308898	253960
_VHFEGFHFQR_.2	VHFEGFHFQR	Caenorhabditis elegans	G5EBV4	104580	89662.8	80858.3	101132	80438.4	148149
_YPYQSVQAIGLK_.2	YPYQSVQAIGLK	Caenorhabditis elegans	G5EBV4	326829	294348	283072	329720	329695	304738
_GDVHVDK_.2	GDVHVDK	Caenorhabditis elegans	G5EBV4	43457.4	47598.1	Filtered	71921.2	34223.3	77556.5
_AEVFPGLQR_.2	AEVFPGLQR	Caenorhabditis elegans	G5EBV6	713615	661286	662413	747684	758905	733894
_NLLVDSFK_.2	NLLVDSFK	Caenorhabditis elegans	G5EBV6	295679	272004	271873	311077	303018	315035
_AIAELLK_.2	AIAELLK	Caenorhabditis elegans	G5EBV6	109511	78198.8	82160.7	105380	81318.6	87804.8
_IIGESVTVAAHDVIPEK_.3	IIGESVTVAAHDVIPEK	Caenorhabditis elegans	G5EBV6	109978	95196.4	51587.6	101487	112861	67340.2
_AVSHIVAR_.2	AVSHIVAR	Caenorhabditis elegans	G5EBV6	50130.6	42941.6	37913.5	60550.8	66938.4	93334.4
_LSQLGQAHDLAPIIDDEK_.3	LSQLGQAHDLAPIIDDEK	Caenorhabditis elegans	G5EBV6	21784.1	21969.6	23873.2	26308.8	19792.1	26200.4
_ISTLEEEQEEDTTITK_.2	ISTLEEEQEEDTTITK	Caenorhabditis elegans	G5EBV6	16549.6	20699.3	29285.4	18129.6	22069.9	21193.3
_SLNQLQFLSPK_.2	SLNQLQFLSPK	Caenorhabditis elegans	G5EBV6	Filtered	24532.6	137120	45274.7	40720.8	154813
_LAAFVLGATDK_.2	LAAFVLGATDK	Caenorhabditis elegans	G5EBV6	27180.5	Filtered	91608.2	39766.2	Filtered	83831.7
_TGTAWGSGDATPVPLATPVNEYK_.2	TGTAWGSGDATPVPLATPVNEYK	Caenorhabditis elegans	G5EBV6	5903.12	Filtered	14462.4	Filtered	8799	7938.48
_AAMEDALAGQR_.2	AAMEDALAGQR	Caenorhabditis elegans	G5EBY3	175280	179962	175216	196810	201134	174434
_LPFQEFR_.2	LPFQEFR	Caenorhabditis elegans	G5EBY3	151855	139616	142667	152419	156852	166624
_DLQLDVTEAR_.2	DLQLDVTEAR	Caenorhabditis elegans	G5EBY3	107540	75399.4	102434	108315	93216.4	86561.2
_HLEENLEDEER_.2	HLEENLEDEER	Caenorhabditis elegans	G5EBY3	86724.8	93439.8	68873.4	80272.9	101804	88308.2
_IASLLGVNVTELMR_.2	IASLLGVNVTELMR	Caenorhabditis elegans	G5EBY3	96930.6	73352.2	62493	95484.6	71651.1	70750
_RDELEGILEEVSK_.2	RDELEGILEEVSK	Caenorhabditis elegans	G5EBY3	75688.4	61610.2	60002.1	96871.3	55674.3	80089.2
_DELIEEVSSLR_.2	DELIEEVSSLR	Caenorhabditis elegans	G5EBY3	69912.3	76206.1	58084.4	73454	70765.5	59834.4
_AEQQIIELEDALQLADDAR_.3	AEQQIIELEDALQLADDAR	Caenorhabditis elegans	G5EBY3	33753.9	30098.9	26122.1	39372.8	30653.3	39599.7
_AEQQIIELEDALQLADDAR_.2	AEQQIIELEDALQLADDAR	Caenorhabditis elegans	G5EBY3	20417	25235.9	27987.1	26944.9	40786.6	22417.5
_RLDEELSR_.2	RLDEELSR	Caenorhabditis elegans	G5EBY3	48284.7	46716.8	53508.9	59131.6	62058.1	59476.7
_SGVIAEFEEMR_.2	SGVIAEFEEMR	Caenorhabditis elegans	G5EBY3	48158.5	46482	46852.8	52636.9	50372.2	49974.7
_IPIYTDTIAEQFK_.2	IPIYTDTIAEQFK	Caenorhabditis elegans	G5EBY3	60221.5	53098.8	37221.9	50253.4	38978.2	39448.6
_LLAPDVNPAGFMDGK_.2	LLAPDVNPAGFMDGK	Caenorhabditis elegans	G5EBY3	37900.7	44189.7	40639.2	37375.2	46653.5	42427.8
_TDFLNPSISADWAK_.2	TDFLNPSISADWAK	Caenorhabditis elegans	G5EBY3	34761.6	33749.2	38456.4	36316.4	39397.5	39349.6
_SSEEVVEEMK_.2	SSEEVVEEMK	Caenorhabditis elegans	G5EBY3	28733.3	30820.7	32909.5	32088.6	32018.5	29626.1
_LAGVDDGAEMK_.2	LAGVDDGAEMK	Caenorhabditis elegans	G5EBY3	28914.4	32227.8	30816.8	29869.3	29381.5	6236.1
_DEEYAHLQK_.2	DEEYAHLQK	Caenorhabditis elegans	G5EBY3	13966.3	25479.3	11794	32002.5	21345.7	16140.8
_AQLDDAIEETNK_.2	AQLDDAIEETNK	Caenorhabditis elegans	G5EBY3	22787.4	18118	13696.7	22929.5	15679.7	15484.8
_NMDPLNENVIDVLK_.2	NMDPLNENVIDVLK	Caenorhabditis elegans	G5EBY3	15583.5	14993.5	13575.8	18863.7	12947.8	10466.3
_SADETLNSNLLK_.2	SADETLNSNLLK	Caenorhabditis elegans	G5EBY3	13938.5	11788.4	15807.7	15424.2	11567.4	10625.2
_YVVPEIR_.2	YVVPEIR	Caenorhabditis elegans	G5EBY3	Filtered	11830.5	43859.2	8138.86	49377.3	40299.6
_SQQQLEQMTADLAMER_.2	SQQQLEQMTADLAMER	Caenorhabditis elegans	G5EBY3	11123.9	13593.1	15412.5	11656.4	Filtered	18483.9
_NVYELEK_.2	NVYELEK	Caenorhabditis elegans	G5EBY3	42036.6	Filtered	45444.4	Filtered	40639.8	16471.3
_EMQSNLDDLMAK_.2	EMQSNLDDLMAK	Caenorhabditis elegans	G5EBY3	21563.6	27772.4	Filtered	26243.6	35120.3	Filtered
_AQSVDQVNFSVGAIAK_.2	AQSVDQVNFSVGAIAK	Caenorhabditis elegans	G5EBY3	Filtered	Filtered	Filtered	5031.54	Filtered	4777.13
_LEATVAEINDELEK_.2	LEATVAEINDELEK	Caenorhabditis elegans	G5EBY3	Filtered	Filtered	Filtered	Filtered	30851.5	Filtered
_TLVQLDEILSDMK_.2	TLVQLDEILSDMK	Caenorhabditis elegans	G5EBZ4	36910.2	38329.5	31029.2	42815.3	35106.1	34560.6
_HLQPDNVGPLAQR_.2	HLQPDNVGPLAQR	Caenorhabditis elegans	G5EBZ4	31390.3	30722.2	35557.5	30769	38956.9	35437
_TILSSIEWGALVVDEAHR_.3	TILSSIEWGALVVDEAHR	Caenorhabditis elegans	G5EBZ4	14548.4	14837.5	13153.8	18075.3	15696.4	14834.1
_FADLENIAESQANIAK_.2	FADLENIAESQANIAK	Caenorhabditis elegans	G5EBZ4	Filtered	24575.1	43212.8	Filtered	Filtered	Filtered
_LPFESIQAINLEGK_.2	LPFESIQAINLEGK	Caenorhabditis elegans	G5EC10	356120	325864	312373	338134	368362	344022
_IDNAWGNEISHANPLHHDQAFDLQIR_.4	IDNAWGNEISHANPLHHDQAFDLQIR	Caenorhabditis elegans	G5EC10	85636	95667	88028.6	100067	112180	91519.5
_IDNAWGNEISHANPLHHDQAFDLQIR_.5	IDNAWGNEISHANPLHHDQAFDLQIR	Caenorhabditis elegans	G5EC10	56239.6	64883.4	60513.8	60078.9	76174.4	116934
_IDNAWGNEISHANPLHHDQAFDLQIR_.3	IDNAWGNEISHANPLHHDQAFDLQIR	Caenorhabditis elegans	G5EC10	22056.9	20269.3	16094.7	19955.4	22412.2	22420.1
_VHINNVQYSQFH_.3	VHINNVQYSQFH	Caenorhabditis elegans	G5EC10	15773	14056.6	15048.4	18980.8	25864.4	14026.2
_DMWLLDTILPEQPGK_.2	DMWLLDTILPEQPGK	Caenorhabditis elegans	G5EC23	31953.9	38405.3	37241.1	34577.8	39778.9	33559.5
_YTNDLYELQSTR_.2	YTNDLYELQSTR	Caenorhabditis elegans	G5EC23	11881.3	Filtered	15964.7	14912.1	16559.5	Filtered
_TGTVLVLDALLNQVK_.2	TGTVLVLDALLNQVK	Caenorhabditis elegans	G5EC24	13320.7	12136	15671.1	15711.5	12581.4	16234.7
_LGALLNEVLVEMAK_.2	LGALLNEVLVEMAK	Caenorhabditis elegans	G5EC27	10773.9	8494.97	7381.48	11232.9	8978.16	9990.91
_NDDFGYLELLK_.2	NDDFGYLELLK	Caenorhabditis elegans	G5EC27	5183.31	Filtered	7279.83	5995.71	Filtered	9888.5
_NITEVPLR_.2	NITEVPLR	Caenorhabditis elegans	G5EC31	277132	287716	306965	320719	295562	354242
_VDEVLATVK_.2	VDEVLATVK	Caenorhabditis elegans	G5EC31	177644	169056	151504	200168	169663	179836
_TGADGANVVLGGK_.2	TGADGANVVLGGK	Caenorhabditis elegans	G5EC31	143030	149604	148282	158710	155250	177672
_STGSIVGQQPFGGSR_.2	STGSIVGQQPFGGSR	Caenorhabditis elegans	G5EC31	130817	120392	164145	143220	157529	140704
_AGGPHYGLR_.2	AGGPHYGLR	Caenorhabditis elegans	G5EC31	129176	128747	110319	114508	145328	132099
_TGYFIEPTLITVTDPK_.2	TGYFIEPTLITVTDPK	Caenorhabditis elegans	G5EC31	101201	95242.4	70608.8	142320	136542	54185.7
_AYIDFAK_.2	AYIDFAK	Caenorhabditis elegans	G5EC31	91817.5	81664.9	84555.3	99515.3	86397.4	98856.9
_DATPYGLTGAVFSQDK_.2	DATPYGLTGAVFSQDK	Caenorhabditis elegans	G5EC31	70594.3	81062.1	100255	78011.8	97106.9	86464.4
_NTMQFR_.2	NTMQFR	Caenorhabditis elegans	G5EC31	85113.3	72437.1	73403.3	84269.7	88817.7	80813
_LNASTMLGQGK_.2	LNASTMLGQGK	Caenorhabditis elegans	G5EC31	63575.2	63004.6	74023.3	68920.8	79454.3	85621.8
_NFHFVHPSAHVDAVAAGTAR_.4	NFHFVHPSAHVDAVAAGTAR	Caenorhabditis elegans	G5EC31	42367.8	51054.3	70197.4	63356.8	73142.5	77368.3
_VAENLDNYVTFPK_.2	VAENLDNYVTFPK	Caenorhabditis elegans	G5EC31	58983.5	54125.8	51695.3	67220.3	60271.9	79524.6
_ETSVSLTDWK_.2	ETSVSLTDWK	Caenorhabditis elegans	G5EC31	41799.5	47812.7	43457.8	43423.9	51218.9	40164.2
_DGSVFLSAVIDDK_.2	DGSVFLSAVIDDK	Caenorhabditis elegans	G5EC31	25941.9	7994.75	32159.2	30032.5	16568.4	78654.1
_FNAVFAMELEHYEPISTK_.3	FNAVFAMELEHYEPISTK	Caenorhabditis elegans	G5EC31	10237.9	11553.1	10105.3	11597.6	10093	14886.7
_YTYATGEQIQEAIDVALQAR_.3	YTYATGEQIQEAIDVALQAR	Caenorhabditis elegans	G5EC31	47678.9	49257	2131.14	46937.6	53994.7	78190.2
_YTYATGEQIQEAIDVALQAR_.2	YTYATGEQIQEAIDVALQAR	Caenorhabditis elegans	G5EC31	Filtered	17464.4	Filtered	12286	21329.2	4365.41
_SLLTELEAFNPEK_.2	SLLTELEAFNPEK	Caenorhabditis elegans	G5EC67	100656	108454	95766.3	118068	132074	110360
_FMSLEQLYGLPK_.2	FMSLEQLYGLPK	Caenorhabditis elegans	G5EC67	15202.8	10623.7	12905.1	18566.3	12231.6	15545.7
_TDEEAALADALIDQFK_.2	TDEEAALADALIDQFK	Caenorhabditis elegans	G5EC71	64296.5	74514.7	76949.4	72518.7	80259.9	71392.7
_IGVLQNDTEEEK_.2	IGVLQNDTEEEK	Caenorhabditis elegans	G5EC71	25872.9	19991.5	19209.6	25239.6	21115.5	19654.5
_HLESSPDK_.2	HLESSPDK	Caenorhabditis elegans	G5EC71	15691.6	18216.1	6038.01	19528.9	23093.1	41086.6
_LEDLDNLDINAVDR_.2	LEDLDNLDINAVDR	Caenorhabditis elegans	G5EC72;G5EEL1;G5EFG1;G5EFL5	212155	246440	196814	235038	265864	201651
_IELIVTR_.2	IELIVTR	Caenorhabditis elegans	G5EC72;G5EEL1;G5EFG1;G5EFL5	185148	161279	146744	187298	162674	197259
_IWRPEVTENTGPGQDQTPYR_.3	IWRPEVTENTGPGQDQTPYR	Caenorhabditis elegans	G5EC72;G5EEL1;G5EFG1;G5EFL5	50158.8	54586.8	86277.2	56279.8	83768.9	76541.6
_SAAEQYVQQTQGLGDNSGAR_.2	SAAEQYVQQTQGLGDNSGAR	Caenorhabditis elegans	G5EC72;G5EEL1;G5EFG1;G5EFL5	58451.1	62104.2	61429.8	69245.4	78386	54098.9
_LLVTAHEK_.2	LLVTAHEK	Caenorhabditis elegans	G5EC72;G5EEL1;G5EFG1;G5EFL5	54562.8	40183.2	65240.2	66988.2	53399.2	77622.7
_GVPTAAFGADLSK_.2	GVPTAAFGADLSK	Caenorhabditis elegans	G5EC72;G5EEL1;G5EFG1;G5EFL5	50427	47498.9	59053.6	53503.2	51132.6	64297
_SSPTAAQPVHIQDSPR_.2	SSPTAAQPVHIQDSPR	Caenorhabditis elegans	G5EC72;G5EEL1;G5EFG1;G5EFL5	29856.4	29956.6	34099.6	34773.8	36108.8	39247.4
_SVTYGGGVGPGGTHYDSNR_.3	SVTYGGGVGPGGTHYDSNR	Caenorhabditis elegans	G5EC72;G5EEL1;G5EFG1;G5EFL5	12970	16666.7	14123.6	14472	19326.4	6544.38
_NLQGIPGGEAALER_.2	NLQGIPGGEAALER	Caenorhabditis elegans	G5EC78;G5EFF7	326401	323899	273623	376108	352541	356558
_TIIQSNPQFQALIER_.2	TIIQSNPQFQALIER	Caenorhabditis elegans	G5EC78;G5EFF7	245251	292541	229352	296022	297861	234793
_VLVFVPTANK_.2	VLVFVPTANK	Caenorhabditis elegans	G5EC78;G5EFF7	208905	179428	217900	199261	185684	224308
_DNPQISEGIR_.2	DNPQISEGIR	Caenorhabditis elegans	G5EC78;G5EFF7	142580	148172	162284	145786	159358	163001
_NPEVGHILNDPNVMR_.3	NPEVGHILNDPNVMR	Caenorhabditis elegans	G5EC78;G5EFF7	98877.9	105679	105846	111547	127430	129019
_NVAALTATFGDLNAAVER_.2	NVAALTATFGDLNAAVER	Caenorhabditis elegans	G5EC78;G5EFF7	56645.9	62232.8	88901.7	66355.2	87089.6	86785.8
_ILKDEETLTQHK_.2	ILKDEETLTQHK	Caenorhabditis elegans	G5EC78;G5EFF7	22095.1	19842.4	22301.3	19991.7	24222.2	42379.3
_ILKDEETLTQHK_.3	ILKDEETLTQHK	Caenorhabditis elegans	G5EC78;G5EFF7	14654.4	16488.4	9877.49	18279.7	17834.5	Filtered
_SVMDNPITQQLLGNPEFMR_.2	SVMDNPITQQLLGNPEFMR	Caenorhabditis elegans	G5EC78;G5EFF7	6215.67	Filtered	Filtered	14470.4	Filtered	5124.71
_LNLYQPSTTDTFR_.2	LNLYQPSTTDTFR	Caenorhabditis elegans	G5EC87	229842	237371	207205	237385	246596	196913
_IDKEELR_.2	IDKEELR	Caenorhabditis elegans	G5EC87	119664	136023	166739	141738	137554	189665
_THLDDIR_.2	THLDDIR	Caenorhabditis elegans	G5EC87	95832	83760.1	94560.9	92882	74317.6	111168
_AYHTVDEADLEHFQSLMYDR_.3	AYHTVDEADLEHFQSLMYDR	Caenorhabditis elegans	G5EC87	50590.6	47435.2	50529.4	62086.2	61547	40128.4
_AYHTVDEADLEHFQSLMYDR_.4	AYHTVDEADLEHFQSLMYDR	Caenorhabditis elegans	G5EC87	31622.2	35445.8	37490.2	35556.9	41200.9	35748.1
_AAEWFDELDLDK_.2	AAEWFDELDLDK	Caenorhabditis elegans	G5EC87	38013.1	34759.3	32263.8	38530.5	34105.8	43439.6
_LFDEVNTK_.2	LFDEVNTK	Caenorhabditis elegans	G5EC87	41519.4	33212.8	29407.1	41499.4	31803	42006.7
_VGEVDVTVNPGLSGR_.2	VGEVDVTVNPGLSGR	Caenorhabditis elegans	G5EC91	1.17662e+06	1.38246e+06	1.37782e+06	1.28449e+06	1.58465e+06	1.70052e+06
_VIDPVPDYK_.2	VIDPVPDYK	Caenorhabditis elegans	G5EC91	551006	538994	539827	591630	635737	621480
_FLVTALPTIYHVK_.3	FLVTALPTIYHVK	Caenorhabditis elegans	G5EC91	142396	116210	131554	140209	129021	152922
_FLVTALPTIYHVK_.2	FLVTALPTIYHVK	Caenorhabditis elegans	G5EC91	104540	77584.2	101036	113495	99742.6	77204.3
_DKNDFISFVEDK_.2	DKNDFISFVEDK	Caenorhabditis elegans	G5EC91	109680	110063	243768	117157	113587	205714
_NDFISFVEDK_.2	NDFISFVEDK	Caenorhabditis elegans	G5EC91	19895.2	25201	28103.7	21355.1	24015.9	31835
_AWNAFADWSDDLGIK_.2	AWNAFADWSDDLGIK	Caenorhabditis elegans	G5EC91	28048.3	21677.9	17870.3	24686.8	22692	26282.7
_KDSGTESPTK_.2	KDSGTESPTK	Caenorhabditis elegans	G5EC91	Filtered	Filtered	Filtered	4246.38	Filtered	Filtered
_TYPTDVQDLIQVGR_.2	TYPTDVQDLIQVGR	Caenorhabditis elegans	G5EC96	28922.3	25063.8	32497.7	29803.6	29674.4	40356.7
_AADGVIVPGGFDK_.2	AADGVIVPGGFDK	Caenorhabditis elegans	G5EC98	390053	407773	444395	420346	439997	376573
_LSEISENIR_.2	LSEISENIR	Caenorhabditis elegans	G5EC98	295349	321806	328623	327039	347739	351523
_ITYVDSELLENKPGMEEQSR_.3	ITYVDSELLENKPGMEEQSR	Caenorhabditis elegans	G5EC98	164831	186929	184204	180055	245932	192169
_VPLLLQQQGVLEAITQR_.2	VPLLLQQQGVLEAITQR	Caenorhabditis elegans	G5EC98	133052	125172	116060	121244	139464	137732
_LYGTHTVEER_.2	LYGTHTVEER	Caenorhabditis elegans	G5EC98	101027	121962	135056	119284	130243	133427
_GIISSSLGVLLK_.2	GIISSSLGVLLK	Caenorhabditis elegans	G5EC98	98076.2	96990.4	106983	100935	101722	132079
_LHENQQIVIDMPEHNVEEK_.3	LHENQQIVIDMPEHNVEEK	Caenorhabditis elegans	G5EC98	83939.9	107246	93812.6	97458.8	114911	84529.2
_LDPHLR_.2	LDPHLR	Caenorhabditis elegans	G5EC98	113470	90738.6	71279.2	99008.1	89768.1	92843
_IADAYASVNK_.2	IADAYASVNK	Caenorhabditis elegans	G5EC98	48185.8	48420.4	128086	51881.3	52283	136002
_YILVTGGVISGVGK_.2	YILVTGGVISGVGK	Caenorhabditis elegans	G5EC98	79241.2	61953.5	58979.8	71806.8	75486.8	91583.1
_SPALQVVNEEEHLHHTK_.3	SPALQVVNEEEHLHHTK	Caenorhabditis elegans	G5EC98	19727.8	24653.5	26550.5	23131	27594.7	20254.9
_TDSSAELMQMADQTEIDLLHK_.3	TDSSAELMQMADQTEIDLLHK	Caenorhabditis elegans	G5EC98	14251.7	12431.6	10171	14831.5	11773.8	11039.8
_AAWDSVK_.2	AAWDSVK	Caenorhabditis elegans	G5EC98	47070.8	53073	Filtered	61839.2	57545.5	27792.7
_IAGFGMMDLEQVVGVHDVSNIYK_.3	IAGFGMMDLEQVVGVHDVSNIYK	Caenorhabditis elegans	G5EC98	18885.4	16593.6	24940.5	21698.2	20155.3	28935.7
_IAGFGMM[Oxidation (M)]DLEQVVGVHDVSNIYK_.3	IAGFGMMDLEQVVGVHDVSNIYK	Caenorhabditis elegans	G5EC98	Filtered	11846.3	Filtered	Filtered	1224.69	12731.7
_YAILHDQFEL_.2	YAILHDQFEL	Caenorhabditis elegans	G5ECA7	40284.1	38821.9	37338.4	43330.6	45563.7	42128.4
_[Acetyl (Protein N-term)]SLTNEQAESILAPLMK_.2	SLTNEQAESILAPLMK	Caenorhabditis elegans	G5ECA7	39561.5	36187	29777.9	38961	35169.6	32969.2
_YLDALNTSNWK_.2	YLDALNTSNWK	Caenorhabditis elegans	G5ECA7	21400.6	26488.2	21357.5	26272.3	29967	30431.9
_YEGVGDFVNIHTDFSFVTEK_.3	YEGVGDFVNIHTDFSFVTEK	Caenorhabditis elegans	G5ECA7	20945.4	Filtered	14830.5	5385.25	8485.7	16285.8
_EFTAPFELNLK_.2	EFTAPFELNLK	Caenorhabditis elegans	G5ECB3;G5ECB4;G5EDB1	34652.8	29564.4	23038.9	32566.2	31264.9	25714.9
_TIGQEVDDDSLLK_.2	TIGQEVDDDSLLK	Caenorhabditis elegans	G5ECB3;G5ECB4;G5EDB1	26335.8	25988.9	19163.8	26040.8	27653.7	32317.7
_LNTDALGNLFNASAPAR_.2	LNTDALGNLFNASAPAR	Caenorhabditis elegans	G5ECC1	55962.3	67158.1	151751	68779.5	83743.1	130405
_EDLQLIMNELELQEGTVR_.2	EDLQLIMNELELQEGTVR	Caenorhabditis elegans	G5ECC1	19251.5	27355.4	31249.3	27891.4	40011.9	75763.9
_KEDLQLIMNELELQEGTVR_.3	KEDLQLIMNELELQEGTVR	Caenorhabditis elegans	G5ECC1	28529.8	52863.1	20554	34963.9	37301	32378
_HNWGSEELSK_.2	HNWGSEELSK	Caenorhabditis elegans	G5ECC1	20905.6	20297.5	21527.8	28517.5	23402.3	19720.8
_LNTDALGNLFNASAPARPK_.3	LNTDALGNLFNASAPARPK	Caenorhabditis elegans	G5ECC1	20422.1	18510.9	Filtered	20917.3	22253	34531.6
_YLLESDFPGIR_.2	YLLESDFPGIR	Caenorhabditis elegans	G5ECC3;Q9N5B7	966732	936524	682219	1.04078e+06	980315	786750
_EVLETVSEGLR_.2	EVLETVSEGLR	Caenorhabditis elegans	G5ECC3;Q9N5B7	490352	516215	481962	542190	553045	550547
_LLEVVDGMLATDIAR_.2	LLEVVDGMLATDIAR	Caenorhabditis elegans	G5ECC3;Q9N5B7	331255	326614	310959	324007	392080	395935
_GGAFSQTTEAETPFGFGR_.2	GGAFSQTTEAETPFGFGR	Caenorhabditis elegans	G5ECC3;Q9N5B7	197592	254222	451694	223470	320478	364596
_GADEAEWVVSR_.2	GADEAEWVVSR	Caenorhabditis elegans	G5ECC3;Q9N5B7	249438	272127	292274	295208	287450	308606
_LFQDEQHDLFQDLQALPR_.3	LFQDEQHDLFQDLQALPR	Caenorhabditis elegans	G5ECC3;Q9N5B7	255396	252174	190532	285121	277472	247884
_LFQDEQHDLFQDLQALPR_.2	LFQDEQHDLFQDLQALPR	Caenorhabditis elegans	G5ECC3;Q9N5B7	8710.7	6408.61	7007.83	7459.75	Filtered	8893.06
_EHNISPGDFPDVNK_.3	EHNISPGDFPDVNK	Caenorhabditis elegans	G5ECC3;Q9N5B7	113804	100316	112142	118631	119709	128210
_EHNISPGDFPDVNK_.2	EHNISPGDFPDVNK	Caenorhabditis elegans	G5ECC3;Q9N5B7	110127	91826.6	83491.8	107919	93993.8	84753.5
_LEGHEIPSELPK_.2	LEGHEIPSELPK	Caenorhabditis elegans	G5ECC3;Q9N5B7	161115	98612.8	92190.1	140251	169291	124113
_LEGHEIPSELPK_.3	LEGHEIPSELPK	Caenorhabditis elegans	G5ECC3;Q9N5B7	75012.4	55876.3	70263.7	69683.9	74883.3	73464.2
_ALSGFGNAFLNR_.2	ALSGFGNAFLNR	Caenorhabditis elegans	G5ECC3;Q9N5B7	178613	178945	157085	192408	179581	172702
_KLNDLIK_.2	KLNDLIK	Caenorhabditis elegans	G5ECC3;Q9N5B7	34190	31905.9	8303.82	421098	510400	8547.78
_LQTQDFSK_.2	LQTQDFSK	Caenorhabditis elegans	G5ECC3;Q9N5B7	89254	94697.7	89775.2	100987	121317	98554.8
_LLPLEEFHK_.2	LLPLEEFHK	Caenorhabditis elegans	G5ECC3;Q9N5B7	60363	55818.5	67137.1	59804.1	54590.8	80857.2
_LLPLEEFHK_.3	LLPLEEFHK	Caenorhabditis elegans	G5ECC3;Q9N5B7	42972.5	27954.2	23539	41289	27646.3	28073.5
_VYLGSFWDHPLHYDLNR_.4	VYLGSFWDHPLHYDLNR	Caenorhabditis elegans	G5ECC3;Q9N5B7	58443.5	53265.8	61770.1	60216.3	70766.9	77517.2
_VYLGSFWDHPLHYDLNR_.3	VYLGSFWDHPLHYDLNR	Caenorhabditis elegans	G5ECC3;Q9N5B7	34343.3	31494.7	35781.2	33394.3	33757.1	Filtered
_LADIDKDGQLDADEFALANYLINLK_.3	LADIDKDGQLDADEFALANYLINLK	Caenorhabditis elegans	G5ECC3;Q9N5B7	68069.1	91141.6	69762.2	80640.1	94938.6	101992
_SEVEKDEDLGR_.2	SEVEKDEDLGR	Caenorhabditis elegans	G5ECC3;Q9N5B7	57093.1	64603.9	69743.5	60801.9	66457.5	72448.4
_VYGALMWSLGK_.2	VYGALMWSLGK	Caenorhabditis elegans	G5ECC3;Q9N5B7	30201.7	29258	33809.2	30344.8	36310.3	40354.8
_DLIQNLDK_.2	DLIQNLDK	Caenorhabditis elegans	G5ECC3;Q9N5B7	70190.7	63736.4	49157.9	76202.6	70474.5	55265.1
_LDISDEFK_.2	LDISDEFK	Caenorhabditis elegans	G5ECC3;Q9N5B7	46101.4	41234.1	44210.3	56920.2	44901.2	38800.5
_GYDFTGVLEWFAER_.2	GYDFTGVLEWFAER	Caenorhabditis elegans	G5ECC3;Q9N5B7	26324.7	41080.3	32637.6	47395	32166.3	41094.5
_SDMVDHQQLMR_.3	SDMVDHQQLMR	Caenorhabditis elegans	G5ECC3;Q9N5B7	23941	25127.1	25690.4	26918.5	27045.9	20879.6
_DGQLDADEFALANYLINLK_.2	DGQLDADEFALANYLINLK	Caenorhabditis elegans	G5ECC3;Q9N5B7	17226.3	23301.1	23803.6	24690.1	20666.8	21148
_VVEEHKEPAQVPVESETPETSK_.3	VVEEHKEPAQVPVESETPETSK	Caenorhabditis elegans	G5ECC3;Q9N5B7	26116.8	16226.7	13606	18854.8	17292.3	13423.6
_IILLFDAHK_.2	IILLFDAHK	Caenorhabditis elegans	G5ECC3;Q9N5B7	49773.9	41838.4	Filtered	46394.1	39708.3	33285.2
_FIAVMHGDEEGSIPGNALVVDAK_.3	FIAVMHGDEEGSIPGNALVVDAK	Caenorhabditis elegans	G5ECC3;Q9N5B7	31254	Filtered	41648.5	Filtered	36463.6	46092
_LSDIILEHLK_.3	LSDIILEHLK	Caenorhabditis elegans	G5ECC9	44482.9	33904.4	32243	40920.5	39241.1	45643.4
_LSDIILEHLK_.2	LSDIILEHLK	Caenorhabditis elegans	G5ECC9	39715.4	31528.9	32699.4	40243.5	39039.2	43431
_NDSFDEHFDLSNPHHLIGK_.3	NDSFDEHFDLSNPHHLIGK	Caenorhabditis elegans	G5ECC9	12030.2	8139.71	2816.35	9107.99	7565.73	7559.9
_NDSFDEHFDLSNPHHLIGK_.4	NDSFDEHFDLSNPHHLIGK	Caenorhabditis elegans	G5ECC9	47261.9	33203.4	Filtered	59378.3	43063	18387.5
_DQVDDVIELLYK_.2	DQVDDVIELLYK	Caenorhabditis elegans	G5ECC9	38691.2	39131.5	38297.5	44851.2	42123.4	33834.8
_FIDSQLK_.2	FIDSQLK	Caenorhabditis elegans	G5ECC9	32521.6	24046.2	35410.6	35631.9	14875.7	45945.6
_SSLNALGAVLFEK_.2	SSLNALGAVLFEK	Caenorhabditis elegans	G5ECC9	32787.3	25654.8	31136.3	30935.7	26189.1	30502.2
_AAENTQIDEESK_.2	AAENTQIDEESK	Caenorhabditis elegans	G5ECC9	23103.3	22641.4	23916.1	23320.1	27151.7	19501.8
_LGLGGDYEWISAVQK_.2	LGLGGDYEWISAVQK	Caenorhabditis elegans	G5ECC9	18980.8	16449.8	19275	21291	20140.3	19264.6
_HVSPMIDYVR_.2	HVSPMIDYVR	Caenorhabditis elegans	G5ECD0	63476.4	70272.1	45847.9	76436	59826	47572
_HMFDEGMDK_.2	HMFDEGMDK	Caenorhabditis elegans	G5ECD0	4587.77	2845.35	Filtered	4480.85	3445.95	1139.34
_DQFEIIDYVSVDAIK_.2	DQFEIIDYVSVDAIK	Caenorhabditis elegans	G5ECD0	Filtered	Filtered	Filtered	Filtered	Filtered	4932.29
_SGEIPLVIAAR_.2	SGEIPLVIAAR	Caenorhabditis elegans	G5ECE7	285059	259684	258590	292153	305505	275931
_AEQLWDLFVSSR_.2	AEQLWDLFVSSR	Caenorhabditis elegans	G5ECE7	145344	131038	163870	137081	148972	178507
_NELLPFLDQNASR_.2	NELLPFLDQNASR	Caenorhabditis elegans	G5ECE7	121221	100123	82910.8	121538	105130	89347.1
_YYVHLETR_.2	YYVHLETR	Caenorhabditis elegans	G5ECE7	33627.8	Filtered	52294	45866.1	39463.6	49450.1
_TLNTILHDSK_.2	TLNTILHDSK	Caenorhabditis elegans	G5ECE7	28637.4	26471.8	Filtered	28856.7	26513.9	82088.9
_GDISVGVVNLPGGK_.2	GDISVGVVNLPGGK	Caenorhabditis elegans	G5ECF8	138132	140724	119034	154911	168515	147188
_NVGSIQLLVR_.2	NVGSIQLLVR	Caenorhabditis elegans	G5ECF8	112805	111212	105101	126581	115824	133016
_VIHDEWIDIR_.2	VIHDEWIDIR	Caenorhabditis elegans	G5ECF8	26277.9	27237.6	44300.7	30421.8	32977.2	55252.7
_LGPHVVGYEYGWIPFPEAANFDAGK_.3	LGPHVVGYEYGWIPFPEAANFDAGK	Caenorhabditis elegans	G5ECF8	21802.5	16652.2	17418.1	18422.9	24229.8	20016.8
_LAAAEVDEWQAK_.2	LAAAEVDEWQAK	Caenorhabditis elegans	G5ECG0	19158	21522.3	13205.6	20987.6	19760.3	14635.4
_VLEVLENIPIFGSYTFAK_.2	VLEVLENIPIFGSYTFAK	Caenorhabditis elegans	G5ECG7	378621	131033	108291	132983	208612	138157
_FITDLTAGGVEVR_.2	FITDLTAGGVEVR	Caenorhabditis elegans	G5ECG7	145362	124305	124715	152137	161782	152768
_TETLNPDDQEK_.2	TETLNPDDQEK	Caenorhabditis elegans	G5ECG7	60745.4	63422	70612.3	67904.8	74953.5	49258.5
_TESMIYDDIDNK_.2	TESMIYDDIDNK	Caenorhabditis elegans	G5ECG7	33480.1	54662.1	62783.4	47819.5	57527.8	52003
_HSLLYSQIAQEAR_.2	HSLLYSQIAQEAR	Caenorhabditis elegans	G5ECG7	23853.3	19397.4	37287.3	21074.5	16451.6	26212.2
_TSNSNVDINQK_.2	TSNSNVDINQK	Caenorhabditis elegans	G5ECG7	6013.36	6591.72	6120.44	6942.05	7986.44	6012.22
_HVESTISALSTFTTDTR_.2	HVESTISALSTFTTDTR	Caenorhabditis elegans	G5ECG7	Filtered	Filtered	39721.2	54000.5	55101.3	59056.9
_NVAELFSTAASAATER_.2	NVAELFSTAASAATER	Caenorhabditis elegans	G5ECI8;G5EEN1	34784.2	38348.4	37304.4	44843.7	34770	39822.8
_ILQESSNPLNLLK_.2	ILQESSNPLNLLK	Caenorhabditis elegans	G5ECI8;G5EEN1	8608.63	Filtered	Filtered	12172.4	Filtered	27513.7
_SFGTAFTSAAQVIER_.2	SFGTAFTSAAQVIER	Caenorhabditis elegans	G5ECK7;G5ED34	46522.2	55843.7	334812	51283.2	55234.9	431962
_ESIFVPAGWDGEK_.2	ESIFVPAGWDGEK	Caenorhabditis elegans	G5ECK7;G5ED34	79313.7	131642	111743	134943	148104	143629
_LMDILATSTTTAAPK_.2	LMDILATSTTTAAPK	Caenorhabditis elegans	G5ECK7;G5ED34	88232.5	113508	79502.1	109759	131285	68935.7
_ESIPDVDSALEPTR_.2	ESIPDVDSALEPTR	Caenorhabditis elegans	G5ECK7;G5ED34	127034	131769	88557	121886	34716.8	76166.9
_HALPATPAEAIFILTASIDNPNLIHSLK_.4	HALPATPAEAIFILTASIDNPNLIHSLK	Caenorhabditis elegans	G5ECK7;G5ED34	14665.5	14887.2	17240.2	17019.8	18345.4	20975
_HALPATPAEAIFILTASIDNPNLIHSLK_.3	HALPATPAEAIFILTASIDNPNLIHSLK	Caenorhabditis elegans	G5ECK7;G5ED34	5444.14	4136.97	8501.04	4893.59	5997.17	10765.6
_IGAQQVPR_.2	IGAQQVPR	Caenorhabditis elegans	G5ECL3	38759.1	41906.1	46684.6	44945.1	48201.3	52703.9
_TEDDLIPEADWLK_.2	TEDDLIPEADWLK	Caenorhabditis elegans	G5ECL3	43967.2	38753.8	34914.5	44756.6	38882.4	45776.6
_VLVPSTNVVAQLQDDATNK_.2	VLVPSTNVVAQLQDDATNK	Caenorhabditis elegans	G5ECL3	6746.53	7553.36	7614.16	5052.61	Filtered	Filtered
_SVISGLESFR_.2	SVISGLESFR	Caenorhabditis elegans	G5ECM6	1.13639e+06	1.08314e+06	1.02362e+06	1.16802e+06	1.22629e+06	1.16361e+06
_TVDQAEPGDQLGVLLR_.2	TVDQAEPGDQLGVLLR	Caenorhabditis elegans	G5ECM6	990242	935808	1.09598e+06	1.04814e+06	1.00325e+06	1161164
_VDEVPDAETR_.2	VDEVPDAETR	Caenorhabditis elegans	G5ECM6	814265	873020	856412	902121	937256	887927
_FVIPER_.2	FVIPER	Caenorhabditis elegans	G5ECM6	860999	702149	829535	902703	792109	993504
_ELVEMDIR_.2	ELVEMDIR	Caenorhabditis elegans	G5ECM6	367156	312346	244311	373239	308498	263639
_LGFNPYGDMVEK_.2	LGFNPYGDMVEK	Caenorhabditis elegans	G5ECM6	290500	274814	257414	332665	299464	277268
_VNEEPMFAAEHVYSIVGR_.3	VNEEPMFAAEHVYSIVGR	Caenorhabditis elegans	G5ECM6	217287	210753	253737	219053	255209	254090
_VNEEPMFAAEHVYSIVGR_.2	VNEEPMFAAEHVYSIVGR	Caenorhabditis elegans	G5ECM6	24602.6	27729.8	27290.1	25659.1	27509	37059
_IEIVGGTK_.2	IEIVGGTK	Caenorhabditis elegans	G5ECM6	274324	243703	224173	275017	270936	287268
_KYEDIDNAPEEK_.2	KYEDIDNAPEEK	Caenorhabditis elegans	G5ECM6	133064	150049	135146	153700	168546	125490
_TTLTSAITK_.2	TTLTSAITK	Caenorhabditis elegans	G5ECM6	146859	124481	118754	144442	130125	151277
_AQLYVLK_.2	AQLYVLK	Caenorhabditis elegans	G5ECM6	87496.6	69515.4	58291.4	92056	57775.8	84633
_YEDIDNAPEEK_.2	YEDIDNAPEEK	Caenorhabditis elegans	G5ECM6	70631.2	80995.2	75388.2	73699.3	88214.9	60063
_DKPHLNVGTIGHVDHGK_.4	DKPHLNVGTIGHVDHGK	Caenorhabditis elegans	G5ECM6	53083.5	53055	38425.8	62234.2	55368.7	58887.6
_DKPHLNVGTIGHVDHGK_.3	DKPHLNVGTIGHVDHGK	Caenorhabditis elegans	G5ECM6	19860.4	15269.8	20636.1	17129.7	18411.1	24577.5
_TIGTGVFTDVLPPLTNDEKDPK_.3	TIGTGVFTDVLPPLTNDEKDPK	Caenorhabditis elegans	G5ECM6	83267.1	66078.9	41191.5	83996.1	67950.2	51975
_QVGVPLDNIVVFMNK_.2	QVGVPLDNIVVFMNK	Caenorhabditis elegans	G5ECM6	11481.8	12010.2	6738.7	13446.4	10899.8	6938.24
_TIGTGVFTDVLPPLTNDEK_.2	TIGTGVFTDVLPPLTNDEK	Caenorhabditis elegans	G5ECM6	Filtered	37701.2	23724.6	27035.2	36922.6	17740.5
_QLLEVLDNK_.2	QLLEVLDNK	Caenorhabditis elegans	G5ECM6	23101.8	Filtered	Filtered	23922.6	20021.8	Filtered
_TPIANYFSEHVFSLTWDSGASVR_.3	TPIANYFSEHVFSLTWDSGASVR	Caenorhabditis elegans	G5ECM6	14512.8	Filtered	13321.8	Filtered	Filtered	Filtered
_ASTQVVAGISTK_.2	ASTQVVAGISTK	Caenorhabditis elegans	G5ECM9	130537	129651	152849	144119	142656	209703
_TGEVLTFIEAIR_.2	TGEVLTFIEAIR	Caenorhabditis elegans	G5ECP9;G5EEC4;G5EFK7;G5EFW2	359561	321825	252275	388946	358175	318232
_TTETTALGGPGGVSVYR_.2	TTETTALGGPGGVSVYR	Caenorhabditis elegans	G5ECP9;G5EEC4;G5EFK7;G5EFW2	224846	323558	292863	278771	398839	321212
_EISLLEAIR_.2	EISLLEAIR	Caenorhabditis elegans	G5ECP9;G5EEC4;G5EFK7;G5EFW2	310532	276787	272122	319389	317362	278149
_IGLYDSNIR_.2	IGLYDSNIR	Caenorhabditis elegans	G5ECP9;G5EEC4;G5EFK7;G5EFW2	288109	284226	273472	310662	279617	307390
_LTPQYNEPGLSVR_.2	LTPQYNEPGLSVR	Caenorhabditis elegans	G5ECP9;G5EEC4;G5EFK7;G5EFW2	298681	273819	255961	292823	324992	229959
_EFTIPEAVHEGLLTK_.2	EFTIPEAVHEGLLTK	Caenorhabditis elegans	G5ECP9;G5EEC4;G5EFK7;G5EFW2	167647	182779	173065	185716	188370	200244
_EFTIPEAVHEGLLTK_.3	EFTIPEAVHEGLLTK	Caenorhabditis elegans	G5ECP9;G5EEC4;G5EFK7;G5EFW2	55919.1	50206	54055.1	59375.7	55096.3	67154.7
_VPLGAALVR_.2	VPLGAALVR	Caenorhabditis elegans	G5ECP9;G5EEC4;G5EFK7;G5EFW2	236272	193765	196540	213112	230309	246514
_YGLVEQDLPTVLNTTWGIHHPETR_.4	YGLVEQDLPTVLNTTWGIHHPETR	Caenorhabditis elegans	G5ECP9;G5EEC4;G5EFK7;G5EFW2	139887	156740	150860	182269	184094	168017
_YGLVEQDLPTVLNTTWGIHHPETR_.3	YGLVEQDLPTVLNTTWGIHHPETR	Caenorhabditis elegans	G5ECP9;G5EEC4;G5EFK7;G5EFW2	34429.9	53602.6	44412.7	46857	54297.9	42734.1
_VDLSLEEALNR_.2	VDLSLEEALNR	Caenorhabditis elegans	G5ECP9;G5EEC4;G5EFK7;G5EFW2	204824	177695	182416	213708	233110	238094
_LVDSSGYFVDR_.2	LVDSSGYFVDR	Caenorhabditis elegans	G5ECP9;G5EEC4;G5EFK7;G5EFW2	176104	179162	201125	173011	206033	199996
_GAYELNLVR_.2	GAYELNLVR	Caenorhabditis elegans	G5ECP9;G5EEC4;G5EFK7;G5EFW2	108976	107547	258283	125293	116135	335714
_AVSSGIIDPVK_.2	AVSSGIIDPVK	Caenorhabditis elegans	G5ECP9;G5EEC4;G5EFK7;G5EFW2	170402	162163	146995	171847	195551	178608
_LDLGSGSYTR_.2	LDLGSGSYTR	Caenorhabditis elegans	G5ECP9;G5EEC4;G5EFK7;G5EFW2	118484	127707	144174	134137	145110	132960
_NFGDTLDSSLFSGR_.2	NFGDTLDSSLFSGR	Caenorhabditis elegans	G5ECP9;G5EEC4;G5EFK7;G5EFW2	160862	143918	98809.7	157581	126271	106730
_GYHIYEAER_.2	GYHIYEAER	Caenorhabditis elegans	G5ECP9;G5EEC4;G5EFK7;G5EFW2	107254	107581	168591	113522	116625	99373.6
_GVIDGDSLLHLQATGDLLTLR_.3	GVIDGDSLLHLQATGDLLTLR	Caenorhabditis elegans	G5ECP9;G5EEC4;G5EFK7;G5EFW2	109418	103203	95619.5	114122	94153.3	167701
_PSGGSSMPIHEAINR_.3	PSGGSSMPIHEAINR	Caenorhabditis elegans	G5ECP9;G5EEC4;G5EFK7;G5EFW2	95509.5	94649.9	93121.8	106534	106435	104530
_LNFAEALGK_.2	LNFAEALGK	Caenorhabditis elegans	G5ECP9;G5EEC4;G5EFK7;G5EFW2	113363	104786	62028.7	107306	101622	97798.2
_NSITGEDVPLSDTVDR_.2	NSITGEDVPLSDTVDR	Caenorhabditis elegans	G5ECP9;G5EEC4;G5EFK7;G5EFW2	72300	99364.5	74653.3	88846.6	101504	95656.2
_NLIEVALHELLTTPVGIK_.2	NLIEVALHELLTTPVGIK	Caenorhabditis elegans	G5ECP9;G5EEC4;G5EFK7;G5EFW2	52397.5	50568.8	49249.7	53674.8	51572	43157.4
_NLIEVALHELLTTPVGIK_.3	NLIEVALHELLTTPVGIK	Caenorhabditis elegans	G5ECP9;G5EEC4;G5EFK7;G5EFW2	44365.6	27060	29946.5	40395.7	34625.3	48917.5
_EALSSGLPLSDYSLGK_.2	EALSSGLPLSDYSLGK	Caenorhabditis elegans	G5ECP9;G5EEC4;G5EFK7;G5EFW2	84246.5	80520.2	80134.4	87242	103919	70707.1
_EAYEQGFITLR_.2	EAYEQGFITLR	Caenorhabditis elegans	G5ECP9;G5EEC4;G5EFK7;G5EFW2	75904.1	74852.3	79676.8	82186.8	74196.9	89967.7
_VFGLLNVPPALVTPAK_.2	VFGLLNVPPALVTPAK	Caenorhabditis elegans	G5ECP9;G5EEC4;G5EFK7;G5EFW2	43182.5	135356	44586.8	105955	56577.4	90774.9
_GLIHGGGDSTSFSQGLTSGHLVSSGSSR_.4	GLIHGGGDSTSFSQGLTSGHLVSSGSSR	Caenorhabditis elegans	G5ECP9;G5EEC4;G5EFK7;G5EFW2	43452.3	42323.6	51156.2	44262.1	58929.7	55126.1
_GLIHGGGDSTSFSQGLTSGHLVSSGSSR_.3	GLIHGGGDSTSFSQGLTSGHLVSSGSSR	Caenorhabditis elegans	G5ECP9;G5EEC4;G5EFK7;G5EFW2	25437.3	22727	21886.9	27000.9	32766.6	32082.2
_HELSTK_.2	HELSTK	Caenorhabditis elegans	G5ECP9;G5EEC4;G5EFK7;G5EFW2	18760.3	45655.8	97513.3	163455	42170	82022.7
_GLLDPNSQWIMPDQSK_.2	GLLDPNSQWIMPDQSK	Caenorhabditis elegans	G5ECP9;G5EEC4;G5EFK7;G5EFW2	65009.3	88169.6	65767.3	87207.7	86150.3	45276.2
_HIVDPNENDVISISEAMER_.3	HIVDPNENDVISISEAMER	Caenorhabditis elegans	G5ECP9;G5EEC4;G5EFK7;G5EFW2	82069.2	71981	50767	89267.5	70106.6	63438.8
_EEIVDDNAGTVK_.2	EEIVDDNAGTVK	Caenorhabditis elegans	G5ECP9;G5EEC4;G5EFK7;G5EFW2	71997	72584.1	66950.8	76864.5	76253.8	55280.7
_MVDPQTGVFK_.2	MVDPQTGVFK	Caenorhabditis elegans	G5ECP9;G5EEC4;G5EFK7;G5EFW2	67328	62822.2	57988.6	76732.4	66527.7	63473.2
_LTVIASPSEAVQAVTEGVK_.2	LTVIASPSEAVQAVTEGVK	Caenorhabditis elegans	G5ECP9;G5EEC4;G5EFK7;G5EFW2	72599.2	78712.1	38639.4	74042.1	68826.9	60319.6
_DIHTGEILSQSDLMSK_.2	DIHTGEILSQSDLMSK	Caenorhabditis elegans	G5ECP9;G5EEC4;G5EFK7;G5EFW2	32856.7	44437.1	57997.3	36504.1	72296.5	59702.5
_DPSSGQQYSYQEAVDR_.2	DPSSGQQYSYQEAVDR	Caenorhabditis elegans	G5ECP9;G5EEC4;G5EFK7;G5EFW2	36790.3	60033.9	46884	48167.3	60391.9	31415.3
_ALTLEEAAQNK_.2	ALTLEEAAQNK	Caenorhabditis elegans	G5ECP9;G5EEC4;G5EFK7;G5EFW2	41606.8	32780.3	66210.2	38352	35195.9	58264.2
_SSLHLTFNDAVR_.3	SSLHLTFNDAVR	Caenorhabditis elegans	G5ECP9;G5EEC4;G5EFK7;G5EFW2	36950.6	35746.9	43727	44038.2	42632.3	54907.8
_IIDAATGK_.2	IIDAATGK	Caenorhabditis elegans	G5ECP9;G5EEC4;G5EFK7;G5EFW2	39005	40853	29369.6	41767.1	45290.7	56787.5
_TAASQGLVDVTLSEVLPK_.2	TAASQGLVDVTLSEVLPK	Caenorhabditis elegans	G5ECP9;G5EEC4;G5EFK7;G5EFW2	34000.6	45803.8	32755.3	45156.1	31163.6	59827.8
_GHHVPVTTALNDGLINASTGNYR_.3	GHHVPVTTALNDGLINASTGNYR	Caenorhabditis elegans	G5ECP9;G5EEC4;G5EFK7;G5EFW2	40995.1	43636	36932.4	43153.6	47773.2	36032.7
_ALSLGWYDQSAGTFTHPETQK_.3	ALSLGWYDQSAGTFTHPETQK	Caenorhabditis elegans	G5ECP9;G5EEC4;G5EFK7;G5EFW2	36055.1	35479.1	36568	39294.2	46380.2	54697.3
_STSQVHSVELEPHAEFVGIDR_.3	STSQVHSVELEPHAEFVGIDR	Caenorhabditis elegans	G5ECP9;G5EEC4;G5EFK7;G5EFW2	36687.1	35664.7	40099.4	38091.5	46773.4	35387.3
_IMEQLNMPVEEVAYATQTITSSTHR_.3	IMEQLNMPVEEVAYATQTITSSTHR	Caenorhabditis elegans	G5ECP9;G5EEC4;G5EFK7;G5EFW2	53914.5	23669	23970.6	54311	23033.3	22422.8
_GIANWETVLK_.2	GIANWETVLK	Caenorhabditis elegans	G5ECP9;G5EEC4;G5EFK7;G5EFW2	32437.6	28457.9	25601.4	31797.5	30528.7	32229.9
_TTETMTETGQQLAPK_.2	TTETMTETGQQLAPK	Caenorhabditis elegans	G5ECP9;G5EEC4;G5EFK7;G5EFW2	7260.07	32537.9	29534.2	36794.8	33628.8	31915.9
_HELVDLGGGQQVQVK_.2	HELVDLGGGQQVQVK	Caenorhabditis elegans	G5ECP9;G5EEC4;G5EFK7;G5EFW2	18948.2	21865.2	25228.1	20974.5	22232.9	24972.8
_NLSYHHPTHGSVDLK_.4	NLSYHHPTHGSVDLK	Caenorhabditis elegans	G5ECP9;G5EEC4;G5EFK7;G5EFW2	16859.4	16186	43934.9	22661.2	17324	7340.26
_TGLINNDVVEIVQMTDDEKK_.3	TGLINNDVVEIVQMTDDEKK	Caenorhabditis elegans	G5ECP9;G5EEC4;G5EFK7;G5EFW2	4349.08	19445	18908.1	24730.4	6027.88	16338.4
_NNHVYSLEEAR_.2	NNHVYSLEEAR	Caenorhabditis elegans	G5ECP9;G5EEC4;G5EFK7;G5EFW2	23910.7	26251.8	30720.8	26281.6	Filtered	39613.4
_FTIQMHGDPVVTETK_.3	FTIQMHGDPVVTETK	Caenorhabditis elegans	G5ECP9;G5EEC4;G5EFK7;G5EFW2	13821.4	11046.5	19527.2	Filtered	11147.5	40394.9
_ISEVEDEMQTFAEETITNTQFYEMEGNLNK_.3	ISEVEDEMQTFAEETITNTQFYEMEGNLNK	Caenorhabditis elegans	G5ECP9;G5EEC4;G5EFK7;G5EFW2	6047.88	16011.5	Filtered	18844.8	15378.8	Filtered
_DALHQNK_.2	DALHQNK	Caenorhabditis elegans	G5ECP9;G5EEC4;G5EFK7;G5EFW2	35222.1	29604.9	Filtered	44568.8	Filtered	Filtered
_ISEYDDSQAQR_.3	ISEYDDSQAQR	Caenorhabditis elegans	G5ECP9;G5EEC4;G5EFK7;G5EFW2	112098	129254	Filtered	Filtered	Filtered	Filtered
_FLEDPSQLAEIQQDFLSSLEAAQFDTDEK_.3	FLEDPSQLAEIQQDFLSSLEAAQFDTDEK	Caenorhabditis elegans	G5ECP9;G5EEC4;G5EFK7;G5EFW2	Filtered	Filtered	Filtered	Filtered	Filtered	3745.06
_FTGIDQYGYAFER_.2	FTGIDQYGYAFER	Caenorhabditis elegans	G5ECR0	355359	342190	319249	375809	412951	290270
_YVQIVMPR_.2	YVQIVMPR	Caenorhabditis elegans	G5ECR0	268043	251852	261721	301620	269184	309267
_HLLVYVTQTNPTDADPSELLR_.3	HLLVYVTQTNPTDADPSELLR	Caenorhabditis elegans	G5ECR0	168839	204224	223997	192948	256076	249891
_FGLLHTTEMR_.2	FGLLHTTEMR	Caenorhabditis elegans	G5ECR0	98572.5	86252.5	147043	83334.7	101778	113938
_FGLLHTTEMR_.3	FGLLHTTEMR	Caenorhabditis elegans	G5ECR0	117187	103622	77652.4	117112	107440	104543
_TITNSLPLGNR_.2	TITNSLPLGNR	Caenorhabditis elegans	G5ECR0	127619	131701	157886	135487	155877	173926
_SSPEDYLQVGQISQK_.2	SSPEDYLQVGQISQK	Caenorhabditis elegans	G5ECR0	95144.7	111536	140749	123234	140100	148763
_WQTVIEQNTR_.2	WQTVIEQNTR	Caenorhabditis elegans	G5ECR0	100548	112581	118449	117396	129127	129425
_AYLLHIDSQATNDYVASQIGSYR_.3	AYLLHIDSQATNDYVASQIGSYR	Caenorhabditis elegans	G5ECR0	43119.9	50582.4	82091.7	47637.9	67696.6	64542.8
_YGQGYYPGEGVNIVPGGLWK_.2	YGQGYYPGEGVNIVPGGLWK	Caenorhabditis elegans	G5ECR0	42769.8	46853.6	40168.9	56474.1	60129.3	35948.2
_SLSQTTLGDIYMTDK_.2	SLSQTTLGDIYMTDK	Caenorhabditis elegans	G5ECR0	42050.1	43059.9	33226	49308.6	54651.7	31731.2
_NSDDIVTALK_.2	NSDDIVTALK	Caenorhabditis elegans	G5ECR0	43591.9	41425.4	40896.9	46251.3	38869	42221.7
_QDTLFLIDSSLK_.2	QDTLFLIDSSLK	Caenorhabditis elegans	G5ECR0	11651.7	11770.1	4370.04	12510.8	7844.93	120397
_PSVDSLQQIFQYVIK_.2	PSVDSLQQIFQYVIK	Caenorhabditis elegans	G5ECR0	13385.4	13814.6	14482.6	12565.4	16083.4	20068.5
_ELTSNDGNNYEVYK_.2	ELTSNDGNNYEVYK	Caenorhabditis elegans	G5ECR0	6687.15	10539.3	9143.92	10859.3	12933.6	7182.61
_SQSDIQVFFGFVTDPR_.2	SQSDIQVFFGFVTDPR	Caenorhabditis elegans	G5ECR0	Filtered	17654.9	Filtered	Filtered	Filtered	24358.2
_SQLLHDTATLSDAGFSSTNAK_.3	SQLLHDTATLSDAGFSSTNAK	Caenorhabditis elegans	G5ECR7	23780.8	23167.2	36929.9	28909	30192	34295.8
_SHIYLDAEESHSVMELK_.3	SHIYLDAEESHSVMELK	Caenorhabditis elegans	G5ECR7	10541.9	10480.4	9252.65	14010.4	9711.68	3481.93
_LDEDGNK_.2	LDEDGNK	Caenorhabditis elegans	G5ECR7	123650	7248.73	Filtered	8985.02	Filtered	Filtered
_LSQPTPDFFQDPGYTR_.2	LSQPTPDFFQDPGYTR	Caenorhabditis elegans	G5ECS9	137298	185980	202545	150494	186162	178026
_LVQSLLIGDDAR_.2	LVQSLLIGDDAR	Caenorhabditis elegans	G5ECS9	138343	127345	90420.9	142667	133363	115966
_LQEALLEYDK_.2	LQEALLEYDK	Caenorhabditis elegans	G5ECS9	56979.5	49560.1	59670.8	60469.2	58527.7	68904.3
_HVSANSDLDFATMEFEGLNR_.3	HVSANSDLDFATMEFEGLNR	Caenorhabditis elegans	G5ECS9	37473.1	40590	41117.4	42279.5	47356.5	49123.7
_LGAVISSNK_.2	LGAVISSNK	Caenorhabditis elegans	G5ECS9	27934.2	29293.1	24993.8	38047.1	28696.7	35116.7
_NHFVSPDDTPK_.2	NHFVSPDDTPK	Caenorhabditis elegans	G5ECS9	20791.3	21169.4	18880.4	27192.2	25685.3	21860.2
_TPITVSAAELR_.2	TPITVSAAELR	Caenorhabditis elegans	G5ECT6	326571	364928	404122	384784	415098	425267
_ISSSDNEIFLVPR_.2	ISSSDNEIFLVPR	Caenorhabditis elegans	G5ECU1	534963	561835	562270	592496	679050	623691
_NDFTPEEEEQIR_.2	NDFTPEEEEQIR	Caenorhabditis elegans	G5ECU1	320898	334694	354193	347139	355855	304323
_TDDIGSWDVEFLK_.2	TDDIGSWDVEFLK	Caenorhabditis elegans	G5ECU1	286271	203054	183406	242563	235264	203686
_RTDDIGSWDVEFLK_.2	RTDDIGSWDVEFLK	Caenorhabditis elegans	G5ECU1	38072.1	40624	50243.2	39257.1	45025.3	56396.3
_RTDDIGSWDVEFLK_.3	RTDDIGSWDVEFLK	Caenorhabditis elegans	G5ECU1	25576.4	28024.3	23446.2	28651.3	29174.7	21880.1
_IQTSPGAPPTLR_.2	IQTSPGAPPTLR	Caenorhabditis elegans	G5ECU3;P40614	6.15237e+06	6.75366e+06	7.72702e+06	6.57433e+06	7676019	8412052
_YTGIATGFR_.2	YTGIATGFR	Caenorhabditis elegans	G5ECU3;P40614	4.10041e+06	3.62775e+06	3.67754e+06	4496627	3.95485e+06	4.0308e+06
_GLPPLWMR_.2	GLPPLWMR	Caenorhabditis elegans	G5ECU3;P40614	2.31972e+06	2.10955e+06	2.05371e+06	2.42304e+06	2.15676e+06	2277163
_GLPPLWM[Oxidation (M)]R_.2	GLPPLWMR	Caenorhabditis elegans	G5ECU3;P40614	249670	66653.2	119071	108713	64058.9	213892
_IQVNPEK_.2	IQVNPEK	Caenorhabditis elegans	G5ECU3;P40614	1.60428e+06	1.51379e+06	1.43586e+06	1.75526e+06	1.83301e+06	2.16499e+06
_LNQDSQATAGGILK_.2	LNQDSQATAGGILK	Caenorhabditis elegans	G5ECU3;P40614	1.42835e+06	1.3963e+06	1.47996e+06	1.44166e+06	1.658e+06	1.58231e+06
_VALNLPRPPPPEMPASLK_.3	VALNLPRPPPPEMPASLK	Caenorhabditis elegans	G5ECU3;P40614	734211	670720	799302	777776	816554	843404
_VALNLPRPPPPEMPASLK_.2	VALNLPRPPPPEMPASLK	Caenorhabditis elegans	G5ECU3;P40614	199745	97282.6	282149	220923	85839.2	287355
_VALNLPRPPPPEM[Oxidation (M)]PASLK_.3	VALNLPRPPPPEMPASLK	Caenorhabditis elegans	G5ECU3;P40614	41568.1	95644.9	98268.7	30144.5	79462.8	13096.5
_AEGLTGFYK_.2	AEGLTGFYK	Caenorhabditis elegans	G5ECU3;P40614	952662	733249	763004	1.02251e+06	760936	755102
_TVEALYQYVVPK_.2	TVEALYQYVVPK	Caenorhabditis elegans	G5ECU3;P40614	687702	607040	701295	678102	638236	798546
_GWAPTLLGYSAQGLGK_.2	GWAPTLLGYSAQGLGK	Caenorhabditis elegans	G5ECU3;P40614	335806	331606	402466	375807	393922	483687
_FGFYEIFK_.2	FGFYEIFK	Caenorhabditis elegans	G5ECU3;P40614	421361	328701	252240	388889	278298	310074
_LGFAGVWK_.2	LGFAGVWK	Caenorhabditis elegans	G5ECU3;P40614	344545	233675	218531	317495	225151	302606
_NVYADMLGEENAYLYR_.2	NVYADMLGEENAYLYR	Caenorhabditis elegans	G5ECU3;P40614	89088.5	105542	172296	109232	125372	109004
_NVYADM[Oxidation (M)]LGEENAYLYR_.2	NVYADMLGEENAYLYR	Caenorhabditis elegans	G5ECU3;P40614	23391.4	21847.2	34705.2	24803.4	22544.6	39719.3
_GLLLPGSDGR_.2	GLLLPGSDGR	Caenorhabditis elegans	G5ECV9	131610	115203	122556	120530	124934	140992
_SPLIIFADADLEK_.2	SPLIIFADADLEK	Caenorhabditis elegans	G5ECV9	106257	83298.9	74351.8	97361.7	69989.2	81216
_IWTGILK_.2	IWTGILK	Caenorhabditis elegans	G5ECV9	47249.1	36222.2	231311	46151.5	36640	41117.3
_SIHDDFVK_.2	SIHDDFVK	Caenorhabditis elegans	G5ECV9	23974.7	22573.2	99759	28746.5	22486.8	42837.8
_YGQGADQVQELVLTDEEK_.2	YGQGADQVQELVLTDEEK	Caenorhabditis elegans	G5ECV9	31041.8	28970.4	26476.8	34949.8	33128.2	34114.7
_KLPDDAVEVFVSEVPGGK_.3	KLPDDAVEVFVSEVPGGK	Caenorhabditis elegans	G5ECV9	19089	10065.1	10615.2	14516.1	11570.7	15863.2
_VEENDTLNTLYK_.2	VEENDTLNTLYK	Caenorhabditis elegans	G5ECV9	6046.99	6239.21	6889.63	9625.74	Filtered	11401.6
_LAELMEEHKEELATLESLDAGAVYTLALK_.4	LAELMEEHKEELATLESLDAGAVYTLALK	Caenorhabditis elegans	G5ECV9	2330.34	2529.27	Filtered	2045.68	2807.35	3022.08
_SIIYHPSILPK_.2	SIIYHPSILPK	Caenorhabditis elegans	G5ECV9	41744.7	Filtered	15170	32200.8	Filtered	20606.3
_NLIDSVGR_.2	NLIDSVGR	Caenorhabditis elegans	G5ECW7;Q9U3K7	165277	156349	151001	167675	162076	166937
_IVPGVEQTK_.2	IVPGVEQTK	Caenorhabditis elegans	G5ECW7;Q9U3K7	113408	88142.1	95293.7	107816	108290	117987
_VIGSLESNELQLGFGDK_.2	VIGSLESNELQLGFGDK	Caenorhabditis elegans	G5ECW7;Q9U3K7	60445.4	58384.4	148848	63268.9	95816.4	110787
_VVLEAGQGFVK_.2	VVLEAGQGFVK	Caenorhabditis elegans	G5ECW7;Q9U3K7	50717.6	42216.8	114513	52287.2	41113.9	133142
_RLPWGTDYEK_.2	RLPWGTDYEK	Caenorhabditis elegans	G5ECW7;Q9U3K7	64441.2	76842.5	58703.9	89370.7	70465.8	68338.7
_YVNWLSEIR_.2	YVNWLSEIR	Caenorhabditis elegans	G5ECW7;Q9U3K7	57598.3	64858.9	67349.6	71845	67193.7	76749.7
_FQTLVANAENILK_.2	FQTLVANAENILK	Caenorhabditis elegans	G5ECW7;Q9U3K7	63495.7	60090	55317.4	72672.6	62748.9	52008.2
_DVGPAVESYIGFIENYR_.2	DVGPAVESYIGFIENYR	Caenorhabditis elegans	G5ECW7;Q9U3K7	37698.1	52595.4	86688.5	52739.8	58437.7	64470.4
_NVSLGNVISAQPK_.2	NVSLGNVISAQPK	Caenorhabditis elegans	G5ECW7;Q9U3K7	63057.6	53957.4	47130.7	56264.8	52597.8	57019.5
_STGDFEGGK_.2	STGDFEGGK	Caenorhabditis elegans	G5ECW7;Q9U3K7	37376.1	35050.4	35248	36515.9	37238	47794.6
_SEFEGFVAAVNK_.2	SEFEGFVAAVNK	Caenorhabditis elegans	G5ECW7;Q9U3K7	32526.9	34201.6	33861.5	40036.2	36627.1	36563.7
_LASSEEGIVSEAVEFEGDVVQIVR_.3	LASSEEGIVSEAVEFEGDVVQIVR	Caenorhabditis elegans	G5ECW7;Q9U3K7	25599.7	24148.3	20286.4	24624.9	24139.9	37089
_LASSEEGIVSEAVEFEGDVVQIVR_.2	LASSEEGIVSEAVEFEGDVVQIVR	Caenorhabditis elegans	G5ECW7;Q9U3K7	6570.66	11233.2	10651.5	8706.16	Filtered	11435.9
_MNFLDEHDEELMFK_.2	MNFLDEHDEELMFK	Caenorhabditis elegans	G5ECW7;Q9U3K7	14012.6	11227.4	16178.2	12912.5	12461.8	12335
_MNFLDEHDEELMFK_.3	MNFLDEHDEELMFK	Caenorhabditis elegans	G5ECW7;Q9U3K7	7896.03	7915.04	7524.32	7572.67	8301.06	6980.55
_LFESYGVVGDTELHWR_.3	LFESYGVVGDTELHWR	Caenorhabditis elegans	G5ECW7;Q9U3K7	35199.9	35700.6	37903.8	36756.1	37514.5	61733.6
_LFESYGVVGDTELHWR_.2	LFESYGVVGDTELHWR	Caenorhabditis elegans	G5ECW7;Q9U3K7	8835.15	Filtered	16769.2	14578.9	Filtered	29672.5
_THEWLDK_.2	THEWLDK	Caenorhabditis elegans	G5ECW7;Q9U3K7	27152.7	25656.6	Filtered	26938.7	25939.2	128188
_DIITGAPIATWYEPGETWSSK_.2	DIITGAPIATWYEPGETWSSK	Caenorhabditis elegans	G5ECW7;Q9U3K7	34076.7	30027.8	28982.3	38207.4	Filtered	23391.1
_TWESVEK_.2	TWESVEK	Caenorhabditis elegans	G5ECW7;Q9U3K7	Filtered	68938.9	13234.4	57935.1	Filtered	16124.4
_EDEVHQAEQILIDFK_.2	EDEVHQAEQILIDFK	Caenorhabditis elegans	G5ECX8;G5EDV6	46177.3	40874.3	57234.9	33008.3	37144.7	73632.8
_EDEVHQAEQILIDFK_.3	EDEVHQAEQILIDFK	Caenorhabditis elegans	G5ECX8;G5EDV6	17006.5	15334.3	16690.1	15888.1	20890.7	23664
_LATDIAEFK_.2	LATDIAEFK	Caenorhabditis elegans	G5ECX8;G5EDV6	51346.2	43217.3	42094.3	49723.2	53424.6	49852.1
_FGLIEQMK_.2	FGLIEQMK	Caenorhabditis elegans	G5ECX8;G5EDV6	40042.8	31698.6	31543	44685	39165.5	36049.7
_TEIADYIAANKPDR_.2	TEIADYIAANKPDR	Caenorhabditis elegans	G5ECX8;G5EDV6	23723.5	15439.2	21382.3	22494.2	20899	26076.8
_FLQPLLFPLIR_.2	FLQPLLFPLIR	Caenorhabditis elegans	G5ECX9	35923.5	32876.7	26568.6	33700.5	31624	32164.7
_IIGDEFFHILVR_.3	IIGDEFFHILVR	Caenorhabditis elegans	G5ECX9	31844.5	27182.7	29784.3	32925.1	29477.5	36803.4
_LADNHLFNLLIR_.3	LADNHLFNLLIR	Caenorhabditis elegans	G5ECX9	22181.3	21765	21101.5	24686.5	23016.3	24790.5
_DFQTIQDYLGDQK_.2	DFQTIQDYLGDQK	Caenorhabditis elegans	G5ECX9	36796.6	54815.3	30631.4	45840.7	35550	Filtered
_STGSIGDFELK_.2	STGSIGDFELK	Caenorhabditis elegans	G5ECX9	19319.1	Filtered	17859.2	13451.6	15833.6	18664.2
_PVIILGALK_.2	PVIILGALK	Caenorhabditis elegans	G5ECY0	49211	33149.8	31102.7	49799.5	40537.6	41577.7
_IEQTFGDLFTQEISNVHSANDVLSK_.3	IEQTFGDLFTQEISNVHSANDVLSK	Caenorhabditis elegans	G5ECY0	Filtered	Filtered	8028.87	9404.9	9640.92	7014.83
_KWELENIVLEK_.2	KWELENIVLEK	Caenorhabditis elegans	G5ECY0	Filtered	Filtered	Filtered	Filtered	27690.8	Filtered
_SVVQNLQLR_.2	SVVQNLQLR	Caenorhabditis elegans	G5ECZ0	34244.2	29934.8	32816.8	39212.8	40382.8	35754
_GDYLSQQEELELPTTVSTYHDGIQALR_.3	GDYLSQQEELELPTTVSTYHDGIQALR	Caenorhabditis elegans	G5ECZ0	14503.6	Filtered	15133.4	14596.9	11599.5	11626.5
_VFEPELQEK_.2	VFEPELQEK	Caenorhabditis elegans	G5ED01	146904	138619	147295	148524	164648	189660
_LEHLEHIR_.2	LEHLEHIR	Caenorhabditis elegans	G5ED01	92061.7	71565.6	98118.3	83934.3	104387	116335
_LEDGVLESR_.2	LEDGVLESR	Caenorhabditis elegans	G5ED01	77171.1	86616.1	72299.2	86707.7	79902.5	85211.6
_ANNVIPGDNK_.2	ANNVIPGDNK	Caenorhabditis elegans	G5ED01	48868	48374.4	48829.6	54763.1	58406.9	44832.8
_SEPIPDEQGDVK_.2	SEPIPDEQGDVK	Caenorhabditis elegans	G5ED07	2.17523e+06	2127824	1.74638e+06	2.37202e+06	2.38169e+06	1.81741e+06
_NFLVHETVGFAGIR_.2	NFLVHETVGFAGIR	Caenorhabditis elegans	G5ED07	831624	1.11826e+06	1.27341e+06	1.1087e+06	1362452	1.52595e+06
_NFLVHETVGFAGIR_.3	NFLVHETVGFAGIR	Caenorhabditis elegans	G5ED07	674876	627261	605008	685238	666844	822062
_MDATANDVPPMFEVR_.2	MDATANDVPPMFEVR	Caenorhabditis elegans	G5ED07	979539	1.23451e+06	1232220	1.14618e+06	1.40115e+06	1.18837e+06
_M[Oxidation (M)]DATANDVPPMFEVR_.2	MDATANDVPPMFEVR	Caenorhabditis elegans	G5ED07	145092	132971	160434	128384	128414	119770
_LASNDPPVALVK_.2	LASNDPPVALVK	Caenorhabditis elegans	G5ED07	1.09532e+06	1.12273e+06	1.13262e+06	1158012	1.28702e+06	1.17569e+06
_FTGGDENVVIGFFESESK_.2	FTGGDENVVIGFFESESK	Caenorhabditis elegans	G5ED07	850939	849419	1.02133e+06	1.07001e+06	1.19364e+06	1.20962e+06
_FTGGDENVVIGFFESESK_.3	FTGGDENVVIGFFESESK	Caenorhabditis elegans	G5ED07	115108	87940.3	70393	115611	82531.5	130386
_IAPEYER_.2	IAPEYER	Caenorhabditis elegans	G5ED07	873699	764276	779271	919193	920141	718284
_KDSDKPIVAILTNEGK_.3	KDSDKPIVAILTNEGK	Caenorhabditis elegans	G5ED07	390763	398518	363880	466417	448719	394715
_KDSDKPIVAILTNEGK_.2	KDSDKPIVAILTNEGK	Caenorhabditis elegans	G5ED07	249301	204053	307918	207355	248514	409954
_GSNYWR_.2	GSNYWR	Caenorhabditis elegans	G5ED07	263751	247113	237721	284307	235817	151205
_TVAEFEK_.2	TVAEFEK	Caenorhabditis elegans	G5ED07	485617	406266	356695	479352	413626	396703
_FDTNEFK_.2	FDTNEFK	Caenorhabditis elegans	G5ED07	428305	354362	302800	464902	331966	266914
_VQFAVSNK_.2	VQFAVSNK	Caenorhabditis elegans	G5ED07	346526	308625	339412	348662	329843	388413
_YEELAEK_.2	YEELAEK	Caenorhabditis elegans	G5ED07	326072	301472	316662	377837	342007	342144
_AGYSDDVVVFVPK_.2	AGYSDDVVVFVPK	Caenorhabditis elegans	G5ED07	340074	272229	277957	345332	346717	292105
_DSDKPIVAILTNEGK_.2	DSDKPIVAILTNEGK	Caenorhabditis elegans	G5ED07	150198	132767	246371	165408	166901	287196
_DSDKPIVAILTNEGK_.3	DSDKPIVAILTNEGK	Caenorhabditis elegans	G5ED07	129158	112226	77685.4	144408	109893	101688
_ELIMDADK_.2	ELIMDADK	Caenorhabditis elegans	G5ED07	328882	268753	223748	335542	300398	276671
_YDGNYDTDK_.2	YDGNYDTDK	Caenorhabditis elegans	G5ED07	154046	168988	155154	202526	166830	113990
_FSFAHTSNK_.2	FSFAHTSNK	Caenorhabditis elegans	G5ED07	144901	129793	116563	137531	128386	166672
_LNKEDVIIAK_.2	LNKEDVIIAK	Caenorhabditis elegans	G5ED07	119470	85773.3	88919.9	112787	105214	96806.4
_LNKEDVIIAK_.3	LNKEDVIIAK	Caenorhabditis elegans	G5ED07	24520	20443.7	22528.1	31060.3	23517.9	39999.3
_DFVSFISK_.2	DFVSFISK	Caenorhabditis elegans	G5ED07	136579	106249	105059	139705	101947	119333
_EDVIIAK_.2	EDVIIAK	Caenorhabditis elegans	G5ED07	110413	93024.4	86622.2	112134	92207.1	99161.9
_TQGNLFQFEQK_.2	TQGNLFQFEQK	Caenorhabditis elegans	G5ED07	83669.9	80622.6	70531.9	90110.5	79532.5	69432.9
_KVQFAVSNK_.2	KVQFAVSNK	Caenorhabditis elegans	G5ED07	57239.5	47061.1	48173.5	55337.9	51262.1	52004.7
_PIVAILTNEGK_.2	PIVAILTNEGK	Caenorhabditis elegans	G5ED07	35997.9	33720	67884.5	36738.4	33398.2	73825.7
_KAGYSDDVVVFVPK_.2	KAGYSDDVVVFVPK	Caenorhabditis elegans	G5ED07	31913.8	23364.3	24602.8	32825.9	31795.5	34118.8
_GFPTLFWLPK_.2	GFPTLFWLPK	Caenorhabditis elegans	G5ED07	8532.85	6693.01	8311.44	7291.85	6801.12	7555.97
_HSTDGLK_.2	HSTDGLK	Caenorhabditis elegans	G5ED07	102022	Filtered	Filtered	Filtered	15700.9	1.52103
_FLDDVR_.2	FLDDVR	Caenorhabditis elegans	G5ED17	72646.7	48459	33270.8	73079	64700.4	41400.9
_IGEVTSTESTSK_.2	IGEVTSTESTSK	Caenorhabditis elegans	G5ED17	8201.58	7103.08	8099.86	7758.58	8812.59	8781.13
_SILIDFTSGAR_.2	SILIDFTSGAR	Caenorhabditis elegans	G5ED21	47126.6	49713.5	72587.6	58311.4	59755.7	79002.2
_TAFGLPDTATPAEIK_.2	TAFGLPDTATPAEIK	Caenorhabditis elegans	G5ED21	40575.7	41452.8	39498.3	40625.8	39641.8	33780.9
_DIITEFLR_.2	DIITEFLR	Caenorhabditis elegans	G5ED21	36127.4	28988.6	27982.8	33789.8	33110.9	41889.8
_SVITPDPYLDIDEIGIPDIFAK_.2	SVITPDPYLDIDEIGIPDIFAK	Caenorhabditis elegans	G5ED21	17920.2	27920	40599.7	25839	38838.1	14283.4
_DATPLLGLIQDHVVSGVLLSVR_.3	DATPLLGLIQDHVVSGVLLSVR	Caenorhabditis elegans	G5ED21	19172.6	16018.3	15222.2	18296.3	16283.3	25961.1
_SIATPSASIAVIAGTSR_.2	SIATPSASIAVIAGTSR	Caenorhabditis elegans	G5ED21	19086.9	19205.4	32863	20890.6	Filtered	34677.8
_NLDNLLSTFLR_.2	NLDNLLSTFLR	Caenorhabditis elegans	G5ED26	10683.5	9364.85	8542.39	9926.83	7728.44	11342.3
_IAPTAIGSVIVGGPR_.2	IAPTAIGSVIVGGPR	Caenorhabditis elegans	G5ED27;G5EG33	143693	135385	155802	156556	168279	200137
_VEILSPPVIDISR_.2	VEILSPPVIDISR	Caenorhabditis elegans	G5ED27;G5EG33	114729	108163	127927	116318	122859	127797
_IVEQGQVLQILR_.2	IVEQGQVLQILR	Caenorhabditis elegans	G5ED27;G5EG33	88359.9	101214	83234.6	97619.9	105778	103885
_SNIIGNPLAIVAR_.2	SNIIGNPLAIVAR	Caenorhabditis elegans	G5ED27;G5EG33	87270.2	78668	71301.6	92028.1	73592.3	80876.7
_DGLTINQDTLR_.2	DGLTINQDTLR	Caenorhabditis elegans	G5ED27;G5EG33	51502.8	64320.9	41280.5	62940.7	69476.5	41292.4
_FSVDNLGTLR_.2	FSVDNLGTLR	Caenorhabditis elegans	G5ED27;G5EG33	41977.2	40536.8	42076.1	44468.1	49362.8	64521.2
_GNVLLATLNNPR_.2	GNVLLATLNNPR	Caenorhabditis elegans	G5ED27;G5EG33	41140.8	44835.8	47992.1	45498.1	51462.5	48818.2
_LAEDIADQVMDVSWTK_.2	LAEDIADQVMDVSWTK	Caenorhabditis elegans	G5ED27;G5EG33	44753.2	51829	24725.5	52609.4	37675.1	28177.3
_VQGYDEDNYEFMR_.2	VQGYDEDNYEFMR	Caenorhabditis elegans	G5ED27;G5EG33	13991.6	16498.1	19163.4	17803.1	19466.6	15023.5
_IAAASFGQVFHLEK_.3	IAAASFGQVFHLEK	Caenorhabditis elegans	G5ED27;G5EG33	13573.1	13727.2	9629.1	16868.6	15805.4	16804.3
_SWLFDESLSLLR_.2	SWLFDESLSLLR	Caenorhabditis elegans	G5ED27;G5EG33	17691.6	11652.8	6800.38	15443	11401.4	11155.5
_TGEDIIGGPLFYHNTDTSVWTIPELSLK_.3	TGEDIIGGPLFYHNTDTSVWTIPELSLK	Caenorhabditis elegans	G5ED27;G5EG33	Filtered	21377	24171.2	21667.2	29034.7	15413.6
_GATLSNDGLTLHFDSVSVK_.3	GATLSNDGLTLHFDSVSVK	Caenorhabditis elegans	G5ED27;G5EG33	4869.75	6183.19	Filtered	Filtered	Filtered	6783.24
_DLIKPDDYIK_.2	DLIKPDDYIK	Caenorhabditis elegans	G5ED27;G5EG33	Filtered	43948.6	Filtered	Filtered	25992.8	Filtered
_DFDVVVQVLPK_.2	DFDVVVQVLPK	Caenorhabditis elegans	G5ED27;G5EG33	Filtered	Filtered	2460.73	Filtered	Filtered	3349.44
_AVTAQDVTQALSR_.2	AVTAQDVTQALSR	Caenorhabditis elegans	G5ED31;G5EDD1	772491	814116	825628	813546	1.0538e+06	1.00453e+06
_ATQVLAGVEVSPR_.2	ATQVLAGVEVSPR	Caenorhabditis elegans	G5ED31;G5EDD1	738750	756882	712040	807595	856325	901337
_NTAAVQVLSDAQHASEVALEK_.3	NTAAVQVLSDAQHASEVALEK	Caenorhabditis elegans	G5ED31;G5EDD1	266086	245568	271053	273146	292326	304767
_NTAAVQVLSDAQHASEVALEK_.2	NTAAVQVLSDAQHASEVALEK	Caenorhabditis elegans	G5ED31;G5EDD1	60237	71690.5	77503.9	80245.9	94733	53341.9
_HDTLPADATYLTGTTIAFEQLHQAAFR_.4	HDTLPADATYLTGTTIAFEQLHQAAFR	Caenorhabditis elegans	G5ED31;G5EDD1	174608	166141	155539	173814	204399	176470
_HDTLPADATYLTGTTIAFEQLHQAAFR_.3	HDTLPADATYLTGTTIAFEQLHQAAFR	Caenorhabditis elegans	G5ED31;G5EDD1	80336.5	89233.5	125093	92521.9	104514	124981
_YFGGEAR_.2	YFGGEAR	Caenorhabditis elegans	G5ED31;G5EDD1	234578	239215	211630	264181	268731	253417
_SYVAIAGEGSAITSVK_.2	SYVAIAGEGSAITSVK	Caenorhabditis elegans	G5ED31;G5EDD1	120314	122884	177855	134060	140005	181189
_EFADAIR_.2	EFADAIR	Caenorhabditis elegans	G5ED31;G5EDD1	102903	78479.6	133718	106087	84377.3	133010
_DVAVQAVVAQILLNAAQK_.3	DVAVQAVVAQILLNAAQK	Caenorhabditis elegans	G5ED31;G5EDD1	39325.7	41284.3	51961.8	45927.1	53406.6	59795.7
_DVAVQAVVAQILLNAAQK_.2	DVAVQAVVAQILLNAAQK	Caenorhabditis elegans	G5ED31;G5EDD1	32823.1	43412.4	40714.9	42933.8	51434.7	56411.4
_DVLAIEVNVVR_.2	DVLAIEVNVVR	Caenorhabditis elegans	G5ED31;G5EDD1	21815.3	33378.5	73614.7	17300.4	38241.8	174353
_ADGLDNAK_.2	ADGLDNAK	Caenorhabditis elegans	G5ED31;G5EDD1	38338.8	26296.7	34710.7	37928.5	34992.9	35557.2
_LVAGEAVLVGVNVDHDTLVQAGSTQFPLAQNQPAK_.4	LVAGEAVLVGVNVDHDTLVQAGSTQFPLAQNQPAK	Caenorhabditis elegans	G5ED31;G5EDD1	45402.9	Filtered	54005.2	Filtered	132784	181753
_NVAPTVASPLLSLEAR_.2	NVAPTVASPLLSLEAR	Caenorhabditis elegans	G5ED33;O18250;Q7YTG1	140071	125008	127651	136492	120365	118062
_AQLPLESEFVDILK_.2	AQLPLESEFVDILK	Caenorhabditis elegans	G5ED33;O18250;Q7YTG1	31575.2	56224.3	40419.2	67528.2	52420.2	63074.5
_VDDVTPSYYVEHLATFAVGR_.3	VDDVTPSYYVEHLATFAVGR	Caenorhabditis elegans	G5ED33;O18250;Q7YTG1	24055	25751.2	29317.4	32513.6	32404.6	27575.6
_NMVDTLEFDR_.2	NMVDTLEFDR	Caenorhabditis elegans	G5ED33;O18250;Q7YTG1	26040.5	24908.6	25113.5	27161	27404.4	22784.8
_LSFNLLAK_.2	LSFNLLAK	Caenorhabditis elegans	G5ED33;O18250;Q7YTG1	26656.1	20419.9	19361.7	25687.6	22402.7	26941.2
_ETYNNVLLFVVR_.2	ETYNNVLLFVVR	Caenorhabditis elegans	G5ED33;O18250;Q7YTG1	11992.1	26161.6	6157.34	30281.1	24523.5	10412.3
_GEYLEVIFDER_.2	GEYLEVIFDER	Caenorhabditis elegans	G5ED33;O18250;Q7YTG1	216570	4836.98	18705.4	Filtered	193839	71200.6
_EIEQQNHR_.2	EIEQQNHR	Caenorhabditis elegans	G5ED33;O18250;Q7YTG1	6449.39	5695.19	Filtered	10466	14834.8	13647.5
_FLPEIFADSLR_.2	FLPEIFADSLR	Caenorhabditis elegans	G5ED36;O62178	58010.9	50585.5	46526.7	55500.8	52018.9	54938.2
_NELIVGDIFIR_.2	NELIVGDIFIR	Caenorhabditis elegans	G5ED36;O62178	33558.8	40260.9	39163.4	39726.2	60132.2	33319.3
_DLILASLLDGIR_.2	DLILASLLDGIR	Caenorhabditis elegans	G5ED36;O62178	24385	19389.1	13230.3	22225.6	17417.1	16471.3
_VAIDLLDYIK_.2	VAIDLLDYIK	Caenorhabditis elegans	G5ED36;O62178	7573.59	6248.39	5350.47	6478.15	6222.44	6823.56
_LASDNIGIIVPIAK_.2	LASDNIGIIVPIAK	Caenorhabditis elegans	G5ED36;O62178	34352	24932.6	Filtered	29453.6	28902.1	37125.5
_IGPVVIGR_.2	IGPVVIGR	Caenorhabditis elegans	G5ED41	351670	302581	289915	352803	350386	422298
_VANLAPGQVLQR_.2	VANLAPGQVLQR	Caenorhabditis elegans	G5ED41	271693	280409	285229	261731	323820	300067
_YIDVLR_.2	YIDVLR	Caenorhabditis elegans	G5ED41	183909	447686	123425	263411	316140	165827
_DLLPDLLPAVYEETK_.2	DLLPDLLPAVYEETK	Caenorhabditis elegans	G5ED41	160584	227319	180825	256351	202056	191348
_RVPDTYSPDFPVKPEDLAIK_.3	RVPDTYSPDFPVKPEDLAIK	Caenorhabditis elegans	G5ED41	97416.5	103411	242905	101296	122748	290419
_[Acetyl (Protein N-term)]SAYHVGQLVDK_.2	SAYHVGQLVDK	Caenorhabditis elegans	G5ED41	133021	148835	140772	152700	168962	158615
_VMVDHLYSFR_.3	VMVDHLYSFR	Caenorhabditis elegans	G5ED41	90373	80705.7	89628.7	94876.7	89033.9	107571
_VMVDHLYSFR_.2	VMVDHLYSFR	Caenorhabditis elegans	G5ED41	30365.8	34405.3	56480.8	38388.7	45544.3	63430.6
_HQVDEGLDLR_.2	HQVDEGLDLR	Caenorhabditis elegans	G5ED41	95686.5	113707	107345	115675	118258	125142
_TLVIALSTVAR_.2	TLVIALSTVAR	Caenorhabditis elegans	G5ED41	98314.5	90349.1	108875	104121	106256	123267
_NPQEVVAFEK_.2	NPQEVVAFEK	Caenorhabditis elegans	G5ED41	94402	92302.5	116880	97807.7	87766.3	106220
_LLNYLTLQR_.2	LLNYLTLQR	Caenorhabditis elegans	G5ED41	90736.9	86026.2	82941.7	98741.8	96793.1	100107
_FMANDTDQEVR_.2	FMANDTDQEVR	Caenorhabditis elegans	G5ED41	88147.9	80302	79134.1	102438	87239.8	87897.2
_DLQTGTIALEDDSTAK_.2	DLQTGTIALEDDSTAK	Caenorhabditis elegans	G5ED41	83509.5	75755.4	77920	90305.9	97110.1	64576.9
_TDFPEKPTFESLLDSVTSPVYDNVALSR_.3	TDFPEKPTFESLLDSVTSPVYDNVALSR	Caenorhabditis elegans	G5ED41	66446.1	73381.5	101448	77864.6	95705.2	68138.3
_EASIQGLEVFLYR_.2	EASIQGLEVFLYR	Caenorhabditis elegans	G5ED41	84673.7	76086.9	61410.4	82070.6	62177.3	83747.4
_STDLFR_.2	STDLFR	Caenorhabditis elegans	G5ED41	83474.8	84929.1	38133.2	113012	52613.9	42136.7
_SQLAIIQSLADQK_.2	SQLAIIQSLADQK	Caenorhabditis elegans	G5ED41	67212.4	57285.9	43449	68108.8	61512.8	41509.9
_IVDITLQK_.2	IVDITLQK	Caenorhabditis elegans	G5ED41	58121	41831.2	38491.7	53063.1	43285.9	52008
_DIHSLTLK_.2	DIHSLTLK	Caenorhabditis elegans	G5ED41	34264.5	39127.3	32136.1	43850.6	56565.7	39997.2
_AISAISM[Oxidation (M)]LLAAFK_.2	AISAISMLLAAFK	Caenorhabditis elegans	G5ED41	33586.3	30049.6	24854.6	32081.7	32836.5	29369.9
_AISAISMLLAAFK_.2	AISAISMLLAAFK	Caenorhabditis elegans	G5ED41	12885.5	8284.15	7690.95	8781.17	8234.71	10016.3
_EVIVWESSSEESTK_.2	EVIVWESSSEESTK	Caenorhabditis elegans	G5ED41	27342	26636	38353.1	32071.8	33859.5	44310.6
_VPDTYSPDFPVKPEDLAIK_.3	VPDTYSPDFPVKPEDLAIK	Caenorhabditis elegans	G5ED41	33286.7	26997.8	28166.8	31306.5	30512.1	34197.2
_LFAMITLGELGR_.2	LFAMITLGELGR	Caenorhabditis elegans	G5ED41	22788	15927.1	4630.2	18676.7	12415.9	19204.3
_NPQFLDLYNTIK_.2	NPQFLDLYNTIK	Caenorhabditis elegans	G5ED41	44825.4	47937.9	37226.1	46495	Filtered	49920.1
_IDITQFSSVMEVGLSDQNHDVK_.3	IDITQFSSVMEVGLSDQNHDVK	Caenorhabditis elegans	G5ED41	Filtered	Filtered	Filtered	Filtered	Filtered	41969
_LDLSDLYEDPVLMFQR_.2	LDLSDLYEDPVLMFQR	Caenorhabditis elegans	G5ED44	28545.7	39935.8	35392.7	33551.7	44641	32289.3
_GTQQLDQESKR_.2	GTQQLDQESKR	Caenorhabditis elegans	G5ED64	387460	153390	462712	157559	181016	510837
_VAWAAIQSR_.2	VAWAAIQSR	Caenorhabditis elegans	G5ED95	138074	149311	114896	180978	132228	122510
_ADFAEKPR_.2	ADFAEKPR	Caenorhabditis elegans	G5ED95	59712.5	61854.5	62333.1	72537.4	71347.1	61010.6
_IFILAEEQLPK_.2	IFILAEEQLPK	Caenorhabditis elegans	G5ED95	78454.1	64401	41143.8	73314.6	52991.4	58039.1
_EYVLDFYK_.2	EYVLDFYK	Caenorhabditis elegans	G5ED95	47781.8	40436	35993.1	50427.1	42981.2	30849.4
_IADFLQAGLK_.2	IADFLQAGLK	Caenorhabditis elegans	G5ED95	35725	38007.1	27698.7	42745.8	43176.5	36721.6
_FHLGFIAPLLK_.2	FHLGFIAPLLK	Caenorhabditis elegans	G5ED95	8778.78	7026.51	5679.94	7508.12	4955.4	5942.7
_ALLQSLDVPIEQLYFK_.2	ALLQSLDVPIEQLYFK	Caenorhabditis elegans	G5ED95	40247.4	Filtered	11110.1	54106.3	13892.7	8627.18
_NEQQFPLHPADLK_.2	NEQQFPLHPADLK	Caenorhabditis elegans	G5ED95	33255.4	Filtered	Filtered	33051.3	38320.8	36722.9
_SVFSPVEEAEQMR_.2	SVFSPVEEAEQMR	Caenorhabditis elegans	G5EDA8;G5EGA2	109351	110250	72225.4	118051	113822	73898.3
_IVYSSEEYQNR_.2	IVYSSEEYQNR	Caenorhabditis elegans	G5EDA8;G5EGA2	21283.6	23969.2	17895.7	20114.1	22174	12973
_REDLPDTEDGMAILAR_.3	REDLPDTEDGMAILAR	Caenorhabditis elegans	G5EDB8	226035	253597	239827	243545	322366	240387
_REDLPDTEDGMAILAR_.2	REDLPDTEDGMAILAR	Caenorhabditis elegans	G5EDB8	91997.1	130835	103699	132103	167738	159791
_EDLPDTEDGMAILAR_.2	EDLPDTEDGMAILAR	Caenorhabditis elegans	G5EDB8	112801	119470	95392.7	117227	134674	115000
_LWDIGGQPR_.2	LWDIGGQPR	Caenorhabditis elegans	G5EDC6	98878.8	111729	161245	197779	181554	184020
_NELMQLLDKPQLDAIPVLVLGNK_.3	NELMQLLDKPQLDAIPVLVLGNK	Caenorhabditis elegans	G5EDC6	52697.2	48921.4	42025.4	56587.1	60170.6	44457.3
_NELM[Oxidation (M)]QLLDKPQLDAIPVLVLGNK_.3	NELMQLLDKPQLDAIPVLVLGNK	Caenorhabditis elegans	G5EDC6	66344.5	Filtered	59690.8	100493	97650.7	53411.2
_MNLSSIQNR_.2	MNLSSIQNR	Caenorhabditis elegans	G5EDC6	93482.9	88104.6	79431.8	92184.3	102688	90906.1
_EKENIDITLQWLIDHSK_.3	EKENIDITLQWLIDHSK	Caenorhabditis elegans	G5EDC6	6674.05	10743.3	11025.4	Filtered	9657.98	15990
_ENIDITLQWLIDHSK_.3	ENIDITLQWLIDHSK	Caenorhabditis elegans	G5EDC6	12831.8	10274.2	13384.9	13196.8	14647.6	15861.6
_ENIDITLQWLIDHSK_.2	ENIDITLQWLIDHSK	Caenorhabditis elegans	G5EDC6	Filtered	Filtered	48731.8	Filtered	Filtered	27226.7
_SPEDLER_.2	SPEDLER	Caenorhabditis elegans	G5EDD3;G5EFM4	2.19453e+06	2.33962e+06	2.0216e+06	2276103	2.11022e+06	2.02468e+06
_DGLAFNAILHR_.2	DGLAFNAILHR	Caenorhabditis elegans	G5EDD3;G5EFM4	652114	616686	566156	709038	515539	577408
_VDTSPPAAVER_.2	VDTSPPAAVER	Caenorhabditis elegans	G5EDD3;G5EFM4	189747	227519	351318	276683	251231	359478
_LTNQILVR_.2	LTNQILVR	Caenorhabditis elegans	G5EDD3;G5EFM4	238063	238258	221775	265856	245789	284921
_TDFSLEEGER_.2	TDFSLEEGER	Caenorhabditis elegans	G5EDD3;G5EFM4	205659	233079	258534	246367	273799	251811
_FAQLSSLILER_.2	FAQLSSLILER	Caenorhabditis elegans	G5EDD3;G5EFM4	213123	231310	227388	231702	267408	246594
_VLESEYQQLR_.2	VLESEYQQLR	Caenorhabditis elegans	G5EDD3;G5EFM4	179318	222861	194294	227440	252795	212266
_LGQYSDGIVGIHGPGIK_.3	LGQYSDGIVGIHGPGIK	Caenorhabditis elegans	G5EDD3;G5EFM4	147617	153945	167334	161394	184158	152640
_LGQYSDGIVGIHGPGIK_.2	LGQYSDGIVGIHGPGIK	Caenorhabditis elegans	G5EDD3;G5EFM4	37162.3	39179.1	45711.9	43238.2	41142.8	46791.6
_FEDALQALDSDVANVK_.2	FEDALQALDSDVANVK	Caenorhabditis elegans	G5EDD3;G5EFM4	136094	168798	132070	173759	163595	156907
_LLDAEDVDTNNPDEK_.2	LLDAEDVDTNNPDEK	Caenorhabditis elegans	G5EDD3;G5EFM4	124483	144297	140217	160023	171130	135013
_VIEVYLR_.2	VIEVYLR	Caenorhabditis elegans	G5EDD3;G5EFM4	130497	114904	121088	130069	126374	140388
_MLDLDSLIAFVR_.2	MLDLDSLIAFVR	Caenorhabditis elegans	G5EDD3;G5EFM4	63272.6	79530.3	63933.3	81662.5	77140	68996.2
_M[Oxidation (M)]LDLDSLIAFVR_.2	MLDLDSLIAFVR	Caenorhabditis elegans	G5EDD3;G5EFM4	60656.1	51967.2	46508.9	58053.8	58068	53118.4
_LLSELDPNDPLALR_.2	LLSELDPNDPLALR	Caenorhabditis elegans	G5EDD3;G5EFM4	108972	130588	120672	124496	158169	107359
_TVSEIVDDLNALESPIAR_.2	TVSEIVDDLNALESPIAR	Caenorhabditis elegans	G5EDD3;G5EFM4	107474	131003	104569	149987	168089	69950
_ISSDSVSNTER_.2	ISSDSVSNTER	Caenorhabditis elegans	G5EDD3;G5EFM4	97304.5	94595.2	102137	109862	115482	92606.5
_AGDDVYLLDNSDLIK_.2	AGDDVYLLDNSDLIK	Caenorhabditis elegans	G5EDD3;G5EFM4	83707.9	73861.5	86058.8	90327.5	72915.8	71647
_QEMDEAK_.2	QEMDEAK	Caenorhabditis elegans	G5EDD3;G5EFM4	74681.7	78184.9	51141.5	117192	73028.8	83943.6
_WENVNSQIASR_.2	WENVNSQIASR	Caenorhabditis elegans	G5EDD3;G5EFM4	68635	52837.3	55966.1	68411.1	70834.6	58021.5
_FFEDVEELK_.2	FFEDVEELK	Caenorhabditis elegans	G5EDD3;G5EFM4	70267.7	59910.4	50751.3	81478.2	56492.8	48478
_DALLQWAR_.2	DALLQWAR	Caenorhabditis elegans	G5EDD3;G5EFM4	49112	44889.4	43983.9	50397	48033.7	51861
_KPEELRPEQYQQQLDMLIAEYTNLQEHTQAIEHVNK_.5	KPEELRPEQYQQQLDMLIAEYTNLQEHTQAIEHVNK	Caenorhabditis elegans	G5EDD3;G5EFM4	13601.9	20469	41511	19175.8	23990.4	17369.2
_STELFAIPHELSAPELQR_.3	STELFAIPHELSAPELQR	Caenorhabditis elegans	G5EDD3;G5EFM4	19543.2	18340.2	21405.5	20454.4	23094.7	20838
_INEGHHPDVDAIEDEVQK_.3	INEGHHPDVDAIEDEVQK	Caenorhabditis elegans	G5EDD3;G5EFM4	17126.8	19598.2	11253.1	20215.3	20171.5	19932.5
_INSLVAEIADLDPIGR_.2	INSLVAEIADLDPIGR	Caenorhabditis elegans	G5EDD3;G5EFM4	15144.9	9084.32	14914.6	13957.3	11954.5	11762.4
_LTTMEFLEDLETLEHVFEQHK_.4	LTTMEFLEDLETLEHVFEQHK	Caenorhabditis elegans	G5EDD3;G5EFM4	5978.28	8356.76	6357.03	10672.4	8011.77	8087.06
_SFMEEASDAEAWIQEQSVR_.2	SFMEEASDAEAWIQEQSVR	Caenorhabditis elegans	G5EDD3;G5EFM4	4555.99	4625.3	5914.48	3734.22	4094.87	5692.59
_AALNAQNEGLELEK_.3	AALNAQNEGLELEK	Caenorhabditis elegans	G5EDD3;G5EFM4	7274.55	4317.03	Filtered	4509.29	5390.57	7163.88
_AAQLELIWVSER_.2	AAQLELIWVSER	Caenorhabditis elegans	G5EDD3;G5EFM4	27384.5	62696.2	Filtered	48113.8	19316.6	Filtered
_SIITYVSSLYNALPHEPEMSR_.3	SIITYVSSLYNALPHEPEMSR	Caenorhabditis elegans	G5EDD3;G5EFM4	Filtered	16240.2	Filtered	14116.4	21513.8	7965.94
_LLDEWEDLADQFDAVR_.2	LLDEWEDLADQFDAVR	Caenorhabditis elegans	G5EDD3;G5EFM4	Filtered	9165.04	15646.9	11823.5	13688.4	Filtered
_NTMQVLIQNWK_.2	NTMQVLIQNWK	Caenorhabditis elegans	G5EDD3;G5EFM4	11995.6	Filtered	Filtered	Filtered	5949.87	Filtered
_GHHSQLLEINMVLK_.3	GHHSQLLEINMVLK	Caenorhabditis elegans	G5EDD3;G5EFM4	Filtered	Filtered	Filtered	6522.11	3871.18	Filtered
_LETLVANLQGAADR_.2	LETLVANLQGAADR	Caenorhabditis elegans	G5EDD3;G5EFM4	Filtered	Filtered	Filtered	Filtered	Filtered	17043.5
_ELIDTTLDR_.2	ELIDTTLDR	Caenorhabditis elegans	G5EDD4	542933	552657	544429	575313	621260	572600
_NLDVDRPSYTNLNR_.3	NLDVDRPSYTNLNR	Caenorhabditis elegans	G5EDD4	79325.4	93097.2	100633	85352.2	110255	112079
_NLDVDRPSYTNLNR_.2	NLDVDRPSYTNLNR	Caenorhabditis elegans	G5EDD4	53806.1	63883.6	71966.8	59689.8	78612.1	75533.7
_DVNTAITAIK_.2	DVNTAITAIK	Caenorhabditis elegans	G5EDD4	118488	104362	108031	118214	109192	116586
_IHFPLASYTPLISAEK_.3	IHFPLASYTPLISAEK	Caenorhabditis elegans	G5EDD4	33372.5	30744.1	47920.6	33994.4	45690.4	36575.1
_ISSSDDEIFLVPR_.2	ISSSDDEIFLVPR	Caenorhabditis elegans	G5EDD8	368237	350624	261438	396742	366615	367690
_HQSDPIPTEDSEK_.2	HQSDPIPTEDSEK	Caenorhabditis elegans	G5EDD8	107567	103868	97368.6	118010	114119	82008.3
_KTDGSIQDWDK_.2	KTDGSIQDWDK	Caenorhabditis elegans	G5EDD8	18647.4	19511.8	47237.9	22402.6	20136.8	30640.9
_AENIFLPR_.2	AENIFLPR	Caenorhabditis elegans	G5EDE8	306055	257400	206287	308743	281060	224989
_NEVITSLR_.2	NEVITSLR	Caenorhabditis elegans	G5EDE8	198195	199824	166628	204970	202300	209475
_VDSLLNELR_.2	VDSLLNELR	Caenorhabditis elegans	G5EDE8	198505	182405	165715	210951	210381	196477
_NVLTVHIDDGMQPTPR_.2	NVLTVHIDDGMQPTPR	Caenorhabditis elegans	G5EDE8	91241.2	75197.5	72913.2	80399	106767	78058.1
_NVLTVHIDDGMQPTPR_.3	NVLTVHIDDGMQPTPR	Caenorhabditis elegans	G5EDE8	67593.6	76547.7	69447.2	72978.3	78382.4	78765.6
_EYEQER_.2	EYEQER	Caenorhabditis elegans	G5EDE8	68180.6	57670	32031.4	62519	56407.5	446974
_NNPQVSLMLNDGTR_.2	NNPQVSLMLNDGTR	Caenorhabditis elegans	G5EDE8	64829.1	75355.4	86956.2	71352.1	79129.2	94874.5
_IAQGGAGAGGVDSSMHQK_.3	IAQGGAGAGGVDSSMHQK	Caenorhabditis elegans	G5EDE8	50739.1	55767.9	59886.8	54460.3	47599.1	61279.8
_TYNIDQK_.2	TYNIDQK	Caenorhabditis elegans	G5EDE8	38463.3	18906.4	16853	7574.61	29682.8	27532.1
_DLTQTIR_.2	DLTQTIR	Caenorhabditis elegans	G5EDE8	77061	Filtered	63262.3	Filtered	95510.7	75263.6
_LIDALDSLPEPDR_.2	LIDALDSLPEPDR	Caenorhabditis elegans	G5EDF5	107000	118475	116660	113513	139459	131339
_GDGQTLQTTASDIQVFGK_.2	GDGQTLQTTASDIQVFGK	Caenorhabditis elegans	G5EDF5	Filtered	71344.8	27680.9	81003.4	113540	34710.9
_FINEILDTVWR_.2	FINEILDTVWR	Caenorhabditis elegans	G5EDF7	23261.6	23653.8	20281.9	28774.1	25628	24556.6
_IVMPTPVETPTMNLEDR_.2	IVMPTPVETPTMNLEDR	Caenorhabditis elegans	G5EDF7	Filtered	Filtered	39381.9	Filtered	Filtered	25408.1
_LIDDSFNEVR_.2	LIDDSFNEVR	Caenorhabditis elegans	G5EDL9;G5EFP2	198756	193993	188269	223487	226982	231806
_SPAYLTSETR_.2	SPAYLTSETR	Caenorhabditis elegans	G5EDL9;G5EFP2	114443	111563	125595	122206	125147	127470
_VEAESLSDK_.2	VEAESLSDK	Caenorhabditis elegans	G5EDL9;G5EFP2	65525.1	47528.2	77295.4	55746.2	58126	103818
_GQFVGTVDPDSPAER_.2	GQFVGTVDPDSPAER	Caenorhabditis elegans	G5EDM4;G5EE55;G5EFP7;X5LQ26;X5LVA5	220045	246392	189357	229541	252854	169841
_GHFIGTVDAGGIGEK_.2	GHFIGTVDAGGIGEK	Caenorhabditis elegans	G5EDM4;G5EE55;G5EFP7;X5LQ26;X5LVA5	76026.5	83450.5	78529.3	77505.4	83644	100470
_GHFIGTVDAGGIGEK_.3	GHFIGTVDAGGIGEK	Caenorhabditis elegans	G5EDM4;G5EE55;G5EFP7;X5LQ26;X5LVA5	62854.5	43064.2	27792.2	66073.6	52241	36494.1
_DHNIAYSWDNVER_.2	DHNIAYSWDNVER	Caenorhabditis elegans	G5EDM4;G5EE55;G5EFP7;X5LQ26;X5LVA5	79840.6	84922.6	95774.3	86418.6	90416.6	89940.3
_DHNIAYSWDNVER_.3	DHNIAYSWDNVER	Caenorhabditis elegans	G5EDM4;G5EE55;G5EFP7;X5LQ26;X5LVA5	30066.7	30963.3	28109.8	32837.7	42034.6	Filtered
_GTPDQEFGFNLHAER_.3	GTPDQEFGFNLHAER	Caenorhabditis elegans	G5EDM4;G5EE55;G5EFP7;X5LQ26;X5LVA5	74319.2	80225.4	83149.9	84095.9	89812.9	84658.6
_VDTRPVINVETHHHHEEVSVPK_.4	VDTRPVINVETHHHHEEVSVPK	Caenorhabditis elegans	G5EDM4;G5EE55;G5EFP7;X5LQ26;X5LVA5	18114.9	18769.1	15310.9	21293.2	16583.5	13240.9
_VDTRPVINVETHHHHEEVSVPK_.5	VDTRPVINVETHHHHEEVSVPK	Caenorhabditis elegans	G5EDM4;G5EE55;G5EFP7;X5LQ26;X5LVA5	Filtered	14981.9	9589.07	24618.3	8570.03	12429.6
_ETPVFVPPPPPPTDAMPYLPR_.2	ETPVFVPPPPPPTDAMPYLPR	Caenorhabditis elegans	G5EDM4;G5EE55;G5EFP7;X5LQ26;X5LVA5	Filtered	24559.6	12992.7	24651.7	29386.5	23885.5
_DSQLQQIVDK_.2	DSQLQQIVDK	Caenorhabditis elegans	G5EDN6;H9G2Y1	28483.9	22000.4	10350.3	28402.3	30814.5	10926.8
_FLALHPEYR_.3	FLALHPEYR	Caenorhabditis elegans	G5EDP0	92812	80804.4	70520.4	96427.9	85491.5	98425.1
_DLLAWLR_.2	DLLAWLR	Caenorhabditis elegans	G5EDP0	47720.2	38427.2	30963.2	44794.6	42446.8	36473.5
_FVAPQNLDSLSNYMDTVVR_.2	FVAPQNLDSLSNYMDTVVR	Caenorhabditis elegans	G5EDP0	13571.1	16869	10848.9	17342.4	19701.8	9461.48
_TQSFPLAGYYK_.2	TQSFPLAGYYK	Caenorhabditis elegans	G5EDP0	Filtered	Filtered	24597.7	Filtered	Filtered	33815.4
_MAPGSLENLAAPIDDR_.2	MAPGSLENLAAPIDDR	Caenorhabditis elegans	G5EDP2	227235	339191	362272	272803	315141	346475
_EFSLDQVINAR_.2	EFSLDQVINAR	Caenorhabditis elegans	G5EDP2	176060	185935	193272	198100	227486	193329
_LGTDEPSVFAENSNIK_.2	LGTDEPSVFAENSNIK	Caenorhabditis elegans	G5EDP2	94577.3	92385.5	107182	95967.8	95345.4	127550
_MIGFDMIQK_.2	MIGFDMIQK	Caenorhabditis elegans	G5EDP2	49116.1	40368.2	43006.1	54005	44827.5	47143
_[Acetyl (Protein N-term)]MEDAVVVDEEHR_.2	MEDAVVVDEEHR	Caenorhabditis elegans	G5EDQ0;Q22833	90813.9	85570.9	66123.2	86778.9	87669.4	69598
_AEFLVIR_.2	AEFLVIR	Caenorhabditis elegans	G5EDQ2	225672	195849	167405	238220	208763	183889
_NETDSEAVGSSSVK_.2	NETDSEAVGSSSVK	Caenorhabditis elegans	G5EDQ2	120024	124741	110830	133535	132978	94284.8
_NPSADAGSPLVK_.2	NPSADAGSPLVK	Caenorhabditis elegans	G5EDQ2	36356.7	35099.1	36397.1	39218.1	37199.9	39223.2
_VPVGEFVAYAENAVK_.2	VPVGEFVAYAENAVK	Caenorhabditis elegans	G5EDQ2	51355.3	32621	12103.2	44005.5	28689.3	40498.2
_NLAADTDAIDTASSPVK_.2	NLAADTDAIDTASSPVK	Caenorhabditis elegans	G5EDQ2	Filtered	Filtered	16620.5	29038.1	32678.8	14982.3
_IFEEPEDPQSR_.2	IFEEPEDPQSR	Caenorhabditis elegans	G5EDR3	197506	205279	203372	201457	241465	180369
_SFFSEIIASVSDVK_.2	SFFSEIIASVSDVK	Caenorhabditis elegans	G5EDR3	66912.2	56599.7	42406.8	73006.1	51990.9	50747.8
_IGDDAWNLPR_.2	IGDDAWNLPR	Caenorhabditis elegans	G5EDR3	32773.9	34067.6	48305.4	34019.6	38494.9	40304
_VWDLNMESQPVETYPVHNYLR_.3	VWDLNMESQPVETYPVHNYLR	Caenorhabditis elegans	G5EDR3	17574.8	30980.5	39568.1	23444.4	35717.7	29280.7
_HILTGSYHNLFR_.3	HILTGSYHNLFR	Caenorhabditis elegans	G5EDR3	26995.9	23223.7	16607.5	25469.1	24038.6	22005.9
_EYNVYSTFQSHEPEFDYLK_.3	EYNVYSTFQSHEPEFDYLK	Caenorhabditis elegans	G5EDR3	Filtered	30778.5	20750.9	27397.4	Filtered	17039.7
_DATLFVHEPASR_.2	DATLFVHEPASR	Caenorhabditis elegans	G5EDS2;K8F7Z0	97386.5	118381	115062	119629	129853	119438
_LGVLPITAK_.2	LGVLPITAK	Caenorhabditis elegans	G5EDS2;K8F7Z0	105008	94838.3	84872.8	104302	106659	104879
_LFMLEMQDR_.2	LFMLEMQDR	Caenorhabditis elegans	G5EDS2;K8F7Z0	84152.9	88325.7	84444.7	95748.1	98460.8	73767
_AHSTADNILAVGSHGSTYITDISTGK_.4	AHSTADNILAVGSHGSTYITDISTGK	Caenorhabditis elegans	G5EDS2;K8F7Z0	38608.3	28261.7	26169.8	33993.5	25480.4	34903.5
_AHSTADNILAVGSHGSTYITDISTGK_.3	AHSTADNILAVGSHGSTYITDISTGK	Caenorhabditis elegans	G5EDS2;K8F7Z0	22895.9	Filtered	24823.3	23082.6	30002	29745
_WMLGEQAAPVFR_.2	WMLGEQAAPVFR	Caenorhabditis elegans	G5EDS2;K8F7Z0	44736.6	53456.9	49967.1	52740.7	55695.7	53337.6
_LEQDQMEGVDEAEWDK_.2	LEQDQMEGVDEAEWDK	Caenorhabditis elegans	G5EDS2;K8F7Z0	16064.7	20991.6	38300.8	16535.9	22389	64990.1
_DFHSDLFPETR_.3	DFHSDLFPETR	Caenorhabditis elegans	G5EDS2;K8F7Z0	19759.1	26832.4	8574.59	34576.6	33928.4	13919.7
_VAQTPAPVPVPTPAAAPR_.2	VAQTPAPVPVPTPAAAPR	Caenorhabditis elegans	G5EDS2;K8F7Z0	25291.7	Filtered	279001	24732.9	32033.9	278796
_VQSMDWSEDGK_.2	VQSMDWSEDGK	Caenorhabditis elegans	G5EDS2;K8F7Z0	86831.5	77206.4	36459.9	96365.3	108672	Filtered
_WGAPVHTQEFVSTTGVLIPHYDADTR_.4	WGAPVHTQEFVSTTGVLIPHYDADTR	Caenorhabditis elegans	G5EDS2;K8F7Z0	37774.6	51397.9	46347.6	Filtered	44137	64430.2
_HIYTQVIDSATQPLVPHYDYDSNVLFLSGK_.4	HIYTQVIDSATQPLVPHYDYDSNVLFLSGK	Caenorhabditis elegans	G5EDS2;K8F7Z0	13038	11906.8	27911.5	7974.79	15595.4	46385.7
_HIYTQVIDSATQPLVPHYDYDSNVLFLSGK_.3	HIYTQVIDSATQPLVPHYDYDSNVLFLSGK	Caenorhabditis elegans	G5EDS2;K8F7Z0	Filtered	13086.9	19205.8	Filtered	Filtered	10604.4
_VQLGQTTDVLAGIK_.2	VQLGQTTDVLAGIK	Caenorhabditis elegans	G5EDS8	28667.7	29254	23628.8	31400.8	31727.3	28642.5
_LELESYDAETEKEPK_.3	LELESYDAETEKEPK	Caenorhabditis elegans	G5EDS8	Filtered	Filtered	Filtered	2111.99	Filtered	Filtered
_LFGDILQDTFR_.2	LFGDILQDTFR	Caenorhabditis elegans	G5EDT9	23366.4	24397	27173.5	26567.6	28007.5	26864.5
_LHIQQILAELR_.2	LHIQQILAELR	Caenorhabditis elegans	G5EDT9	20703.2	21715.1	16320.9	18068.4	24020	47535.9
_SALQIIDTFLK_.2	SALQIIDTFLK	Caenorhabditis elegans	G5EDT9	10908.4	10358	9847	10854.3	11975.2	11768.9
_DYSSLFVGTLR_.2	DYSSLFVGTLR	Caenorhabditis elegans	G5EDT9	8387.15	9792.42	11603.3	10324.9	11983.2	9369.12
_DSAIIDLIVDQFK_.2	DSAIIDLIVDQFK	Caenorhabditis elegans	G5EDT9	6599.26	5369.92	2164.84	5809.88	3330.65	2443.66
_ALLVESEIK_.2	ALLVESEIK	Caenorhabditis elegans	G5EDV0	356239	287244	299781	347303	309439	345754
_LTRPVEDLVTETSSK_.3	LTRPVEDLVTETSSK	Caenorhabditis elegans	G5EDV0	85411.8	79953.5	92317	93841.8	96738.8	105590
_LTRPVEDLVTETSSK_.2	LTRPVEDLVTETSSK	Caenorhabditis elegans	G5EDV0	31114.6	34740.1	37383.1	34854.7	47999.2	39967.5
_NVVEAENAIEK_.2	NVVEAENAIEK	Caenorhabditis elegans	G5EDV0	110223	106648	116910	109049	106006	110965
_SSSDVAVIENVK_.2	SSSDVAVIENVK	Caenorhabditis elegans	G5EDV0	89974	113597	104442	113228	126110	97223.8
_LEKPVDTK_.2	LEKPVDTK	Caenorhabditis elegans	G5EDV0	91112.7	94811.5	74071.8	75184.4	72175.9	86375.5
_FSELFELAEQK_.2	FSELFELAEQK	Caenorhabditis elegans	G5EDV0	43656.5	42302.8	48368.2	48488	43653.3	57491.9
_SENHELK_.2	SENHELK	Caenorhabditis elegans	G5EDV0	17587.4	Filtered	Filtered	Filtered	Filtered	Filtered
_GPEAANVTGPDGENVR_.2	GPEAANVTGPDGENVR	Caenorhabditis elegans	G5EDV3	936279	951652	932002	964441	1.13017e+06	1.12695e+06
_GDGDAAAATTDAAPAAEK_.2	GDGDAAAATTDAAPAAEK	Caenorhabditis elegans	G5EDV3	929822	965668	817260	1.10785e+06	1.14176e+06	899013
_LQPDAPSGEK_.2	LQPDAPSGEK	Caenorhabditis elegans	G5EDV3	815259	759169	997779	838454	853152	895016
_LEEDLASK_.2	LEEDLASK	Caenorhabditis elegans	G5EDV3	126494	119217	88517.8	132036	2.21132e+06	95168.2
_TLDDDEPVVFDIVEGLK_.2	TLDDDEPVVFDIVEGLK	Caenorhabditis elegans	G5EDV3	410737	392887	360344	447818	416039	360586
_SDTIENSGDGETR_.2	SDTIENSGDGETR	Caenorhabditis elegans	G5EDV3	325488	283133	319428	377143	335480	231689
_LDNLAVDTTNEANDAK_.2	LDNLAVDTTNEANDAK	Caenorhabditis elegans	G5EDV3	335058	270998	305569	327000	331902	260271
_YGFVAR_.2	YGFVAR	Caenorhabditis elegans	G5EDV3	193248	201134	285551	212767	200575	251375
_TLLTHWR_.2	TLLTHWR	Caenorhabditis elegans	G5EDV3	231512	214863	186860	253167	205360	225411
_VAEVTEK_.2	VAEVTEK	Caenorhabditis elegans	G5EDV3	239177	135369	204786	267437	232691	237080
_DKPTDENEDFFVHQTAITK_.3	DKPTDENEDFFVHQTAITK	Caenorhabditis elegans	G5EDV3	168836	164689	160414	182860	211220	169615
_KVIETGVK_.2	KVIETGVK	Caenorhabditis elegans	G5EDV3	51883.5	33076.7	34215.6	43465.4	36908	48015
_[Acetyl (Protein N-term)]STEQANGTTIEEK_.2	STEQANGTTIEEK	Caenorhabditis elegans	G5EDV3	52972.3	12603.5	49305.8	7770.25	8807.7	11996.6
_GNKEPTTTTEQK_.2	GNKEPTTTTEQK	Caenorhabditis elegans	G5EDV3	12566	12876.6	18387.7	15388.4	13825.9	11858.5
_EPTTTTEQKEETAAPAK_.3	EPTTTTEQKEETAAPAK	Caenorhabditis elegans	G5EDV3	Filtered	Filtered	56043.6	Filtered	19875.6	Filtered
_DQDGDEKDEK_.3	DQDGDEKDEK	Caenorhabditis elegans	G5EDV3	Filtered	Filtered	5082.77	30371	Filtered	Filtered
_VEVAGDMER_.2	VEVAGDMER	Caenorhabditis elegans	G5EDW8	185943	176558	182342	200614	182851	202493
_LQDFMQTMR_.2	LQDFMQTMR	Caenorhabditis elegans	G5EDW8	144951	172419	138141	190306	210498	133770
_ALPTSSPSFK_.2	ALPTSSPSFK	Caenorhabditis elegans	G5EDW8	114743	120935	135606	126629	125193	142599
_HEALVEQLGGIPYHK_.3	HEALVEQLGGIPYHK	Caenorhabditis elegans	G5EDW8	70857.4	82357	35623.6	79924.8	99841.2	47024.8
_ENPVPLSWGVGEGGK_.2	ENPVPLSWGVGEGGK	Caenorhabditis elegans	G5EDW8	58597.8	53708.1	69408.8	62199	61077.8	79695.5
_GDGEPIILK_.2	GDGEPIILK	Caenorhabditis elegans	G5EDW8	59002	56457.7	43618.5	59164.3	55732.2	62679.3
_VGATESHATQLALVLLEGDIR_.3	VGATESHATQLALVLLEGDIR	Caenorhabditis elegans	G5EDW8	45988.5	34646.3	19637.4	37611.1	21129.1	26157.9
_KENPVPLSWGVGEGGK_.3	KENPVPLSWGVGEGGK	Caenorhabditis elegans	G5EDW8	18560.6	15756.3	20265.5	23097.1	23801.4	20688.2
_LDMYVR_.2	LDMYVR	Caenorhabditis elegans	G5EDW8	55796.3	52567.9	7914.02	64093.8	50943.5	Filtered
_SAVPALGTNPISLAAPGTGDDSFVLDMASTTVAIGK_.3	SAVPALGTNPISLAAPGTGDDSFVLDMASTTVAIGK	Caenorhabditis elegans	G5EDW8	14497.1	Filtered	24241	29494.5	Filtered	16274
_KLDEEIIAR_.2	KLDEEIIAR	Caenorhabditis elegans	G5EDY2	304218	280151	281582	335526	310630	332080
_[Acetyl (Protein N-term)]AAPAEQVAAEIENLK_.2	AAPAEQVAAEIENLK	Caenorhabditis elegans	G5EDY2	340543	280743	265256	314776	327790	307675
_DIISVGFDPTK_.2	DIISVGFDPTK	Caenorhabditis elegans	G5EDY2	137288	132416	156873	151422	160717	154269
_DLTAILDR_.2	DLTAILDR	Caenorhabditis elegans	G5EDY2	139604	116350	135943	155742	138250	155208
_VQEIVLEMQER_.2	VQEIVLEMQER	Caenorhabditis elegans	G5EDY2	101243	117624	174374	110099	112296	196910
_FFLDDDEK_.2	FFLDDDEK	Caenorhabditis elegans	G5EDY2	139517	119505	111204	152990	141709	108096
_VTPWEVTTTK_.2	VTPWEVTTTK	Caenorhabditis elegans	G5EDY2	106173	95142.6	100428	116227	106072	118219
_GEMLSGELK_.2	GEMLSGELK	Caenorhabditis elegans	G5EDY2	80682.5	72232.9	53654.2	88036.5	73243.1	68171.6
_GMFFAHR_.2	GMFFAHR	Caenorhabditis elegans	G5EDY2	71178.9	66222.5	51053.6	77629	66260.2	45957.8
_ATGIDYDK_.2	ATGIDYDK	Caenorhabditis elegans	G5EDY2	30083.7	21692.5	39843.9	25402.2	20688.6	46956.8
_PSLIFSTFLPALTGAQTK_.2	PSLIFSTFLPALTGAQTK	Caenorhabditis elegans	G5EDY2	24830.5	Filtered	14749.4	Filtered	21795.7	25568.8
_NITVPEWDTNFLK_.2	NITVPEWDTNFLK	Caenorhabditis elegans	G5EDY3	513807	500618	274739	264449	118479	279226
_VESSDGQVYEISDEAVK_.2	VESSDGQVYEISDEAVK	Caenorhabditis elegans	G5EDY3	19180.6	19373.4	19026.5	21759.8	23290.3	17981.6
_TLLQIITR_.2	TLLQIITR	Caenorhabditis elegans	G5EDY8;Q8WQC9	116197	104369	111325	125414	112821	136236
_VVSLSLVDLPGITK_.2	VVSLSLVDLPGITK	Caenorhabditis elegans	G5EDY8;Q8WQC9	97681.4	94440.3	96135.9	100692	104943	98077.2
_ALQQASVIISEVR_.2	ALQQASVIISEVR	Caenorhabditis elegans	G5EDY8;Q8WQC9	75679.3	84930.3	69108.3	87954.4	97608.8	79070.2
_IPVGDQPVNIEEQIR_.2	IPVGDQPVNIEEQIR	Caenorhabditis elegans	G5EDY8;Q8WQC9	62000.8	61558.5	73831.4	73266	88741.3	91990.4
_GISLLPISLK_.2	GISLLPISLK	Caenorhabditis elegans	G5EDY8;Q8WQC9	50386.4	45083.5	54851.4	52929.5	54861.6	61873.8
_INEVVSGVLK_.2	INEVVSGVLK	Caenorhabditis elegans	G5EDY8;Q8WQC9	28060.4	28016	25787.3	27368.7	27727.7	30323.4
_LDLMDQGTDAMDVLMGK_.2	LDLMDQGTDAMDVLMGK	Caenorhabditis elegans	G5EDY8;Q8WQC9	24217	21073.4	20242.2	26503.9	23964	19138.2
_LKPTNELVENLVAIELAYINTK_.3	LKPTNELVENLVAIELAYINTK	Caenorhabditis elegans	G5EDY8;Q8WQC9	6071.79	5616.46	6128.32	6128.65	6702.26	6265.27
_IANENR_.2	IANENR	Caenorhabditis elegans	G5EDZ2	33022.3	215400	268099	297211	272531	275368
_DVISGFITQTR_.2	DVISGFITQTR	Caenorhabditis elegans	G5EDZ2	190659	202405	197443	209885	230338	222095
_SGQISPIYIDLR_.2	SGQISPIYIDLR	Caenorhabditis elegans	G5EDZ2	155559	151550	134694	169143	169266	187457
_LIEGLYQPNDR_.2	LIEGLYQPNDR	Caenorhabditis elegans	G5EDZ2	105957	97383.8	106187	115224	121952	107332
_GVTSSSEPVQQLK_.2	GVTSSSEPVQQLK	Caenorhabditis elegans	G5EDZ2	89442.2	95368.2	76304.5	101985	103275	84599.6
_GSLTALEGYTETAVK_.2	GSLTALEGYTETAVK	Caenorhabditis elegans	G5EDZ2	71504.5	75661.1	71663.4	81258.8	81774	74090.6
_FGEFQLK_.2	FGEFQLK	Caenorhabditis elegans	G5EDZ2	68058.8	54246.5	56895.4	69348.2	55571.7	80952.5
_LHADAITDFNEEFTR_.3	LHADAITDFNEEFTR	Caenorhabditis elegans	G5EDZ2	36211.5	33604.3	43616.2	36701.7	39552.1	46723.5
_LTTMANDMDFIIFEDR_.2	LTTMANDMDFIIFEDR	Caenorhabditis elegans	G5EDZ2	23612.1	24938.2	46047	28830.4	49258.5	40007.3
_LILIEDVVTTGGSILDVVK_.2	LILIEDVVTTGGSILDVVK	Caenorhabditis elegans	G5EDZ2	13920.5	19154.6	19543.2	18762.8	26801.7	27413.4
_LILIEDVVTTGGSILDVVK_.3	LILIEDVVTTGGSILDVVK	Caenorhabditis elegans	G5EDZ2	7801.9	5386.37	6737.6	7408.35	5784.96	12726.8
_LEINSELENLSSLPYVENVR_.2	LEINSELENLSSLPYVENVR	Caenorhabditis elegans	G5EDZ2	9726.09	15416.6	30848.4	12099.8	23267.1	11692.7
[truncated: 85,718 more rows]

## Sheet: Standard_ProteinGroups
ProteinAccessions	Organisms	Qvalue	Quantity Run S1-1	Quantity Run S1-2	Quantity Run S1-3	Quantity Run S2-1	Quantity Run S2-2	Quantity Run S2-3
A0A061ACL3;O76618;Q965I6	Caenorhabditis elegans	1.20155e-07	1193752	1.10255e+06	1.64732e+06	1.60571e+06	1.23254e+06	1393249
A0A061ACR1;F5GUA3;Q22498;Q2XN02	Caenorhabditis elegans	7.20165e-07	818360	812022	739441	843648	892678	788165
A0A061ACT3;A0A061AE24;H2FLH2;H2FLH3;Q23551;Q23551-2;Q23551-4	Caenorhabditis elegans	1.56724e-07	844474	971200	923274	1.02762e+06	1.06862e+06	1.04705e+06
A0A061ACU2;A0A061AE33;A0A061AJB7;A0A061AL01;A0A067XG44;B9WRT3;C6KRJ3;D0VWN8;H9G2S2;H9G2S3;O01260;Q17897	Caenorhabditis elegans	0.000429524	30629	27517.4	16792	31807.4	73736.7	9895.78
A0A061AD21;A0A061AJI9;C1P640;C1P641;G5EEV6;Q21313	Caenorhabditis elegans	1.96247e-07	503393	569591	532065	541741	638429	542792
A0A061AD39;A0A061AD72;A0A061AEC1;A0A061AJK4;A0A061AL87;Q067Y1;Q20109;Q27GQ4	Caenorhabditis elegans	0.00466017	90618.9	65925.5	10379.7	43235.3	Filtered	20573
A0A061AD41;O45228	Caenorhabditis elegans	0.000161405	76190.3	48694.6	52030.7	63418.2	51495.4	81744.1
A0A061AD47;A0A061AE99;H2L2L1;Q86CZ7	Caenorhabditis elegans	2.77438e-05	164202	186792	156308	173827	213344	141199
A0A061AJK8;A0A061AL89;Q21920;Q21920-2;Q21920-6;Q21920-7	Caenorhabditis elegans	0.00394021	53314	41559	60930.2	55204.6	72834.3	61023.4
A0A078BPJ4;A0A078BPL3;A0A078BS63;H1ZUX6;O45000	Caenorhabditis elegans	0.00019126	51874.6	41539.1	34075.3	52992.1	52883.1	48609.8
A0A9S2	Caenorhabditis elegans	0.000390964	87023.1	79645.3	78637.1	92382.6	93954.3	84864.7
A0AVT1	Homo sapiens	1.73329e-06	166483	160989	140024	168167	172581	152149
A0FGR8-2	Homo sapiens	0.000263631	170164	182946	195978	179595	184750	180588
A0MZ66;A0MZ66-3;A0MZ66-4;A0MZ66-5;A0MZ66-6;A0MZ66-8	Homo sapiens	8.32622e-05	172210	195159	188652	174815	189521	169110
A1L0T0	Homo sapiens	6.51662e-07	485436	444511	474464	463774	364309	420256
A3FPK9	Caenorhabditis elegans	0.0002787	38609.7	45278.5	37979.9	43605	52124.4	37032.8
A3QMC2;G5EFT4	Caenorhabditis elegans	1.71422e-06	223256	223398	272494	283039	168667	166458
A3QMC5	Caenorhabditis elegans	8.9527e-07	3217051	3.08552e+06	3163317	3524224	3.33022e+06	3.16187e+06
A3QMC8	Caenorhabditis elegans	0.0023405	46485.2	46732.3	48210	52273.4	57977.3	46984
A4D1E9;A4D1E9-2	Homo sapiens	0.00196874	4928.37	5022.26	16167.1	5024.83	3602.95	Filtered
A4UGR9;A4UGR9-2;A4UGR9-3;A4UGR9-8	Homo sapiens	0.000580808	93104.2	109643	118003	97696.4	101167	128518
A4UVK2	Caenorhabditis elegans	0.000930103	81273.2	92533.6	126032	66580.8	119165	131748
A5A3E0	Homo sapiens	1.80139e-06	544203	512714	457019	513991	443856	550266
A5HU98;P91425	Caenorhabditis elegans	1.97017e-07	128626	104148	89422.7	129558	117752	112226
A5JYX3;I7J4D2;I7K4K5;I7LFF2;P90947	Caenorhabditis elegans	0.000618899	7683.58	3340.81	7009.02	Filtered	Filtered	15796.8
A5JYX4	Caenorhabditis elegans	5.18984e-07	345117	316136	405048	363898	392065	404904
A5JYX8;O18033	Caenorhabditis elegans	1.27252e-06	238019	254590	334048	278453	302362	283298
A5PEW5;O62414	Caenorhabditis elegans	0.00884525	36169.2	39126.1	18222.4	44850.8	48444.1	40128.9
A5PEX6;G2HK02;G2HK03;K8ESL3;Q9U207	Caenorhabditis elegans	4.20963e-05	94696.8	88599.4	85824	96509	91235.9	90208.9
A5PLL7;A5PLL7-2	Homo sapiens	0.00293791	18233.4	19647.5	16840.6	15929.2	23401.1	33754.6
A5YKK6;A5YKK6-2	Homo sapiens	8.66221e-07	224319	195512	186746	216724	176355	187911
A5Z2S4;B2D6K9;Q18696	Caenorhabditis elegans	0.000316725	41096.8	37354.6	28079.8	62647.6	52269.9	46247.3
A5Z2T8;Q1NZ17;Q1NZ18;Q22015	Caenorhabditis elegans	8.33473e-06	353681	339502	408942	383336	415672	470212
A5Z2W3;H9G321;K8ESK7	Caenorhabditis elegans	0.00235728	33571.8	34785.2	41140.7	46822.1	46366.1	35837
A5Z2X5	Saccharomyces cerevisiae (strain ATCC 204508 / S288c)	4.0054e-07	239715	372221	471767	326219	424191	523730
A6NCE7;Q9GZQ8	Homo sapiens	1.32257e-06	14232.4	61668.8	8132.58	22058.2	67168.2	15239.2
A6NDG6	Homo sapiens	0.000141983	231764	284243	249458	262967	296376	202057
A6NDU8	Homo sapiens	4.16745e-05	117028	108921	96796	109466	111195	115846
A6NHL2;A6NHL2-2	Homo sapiens	1.45073e-06	385985	346551	393312	387953	309221	307298
A6NHQ2	Homo sapiens	1.85494e-05	1.33139e+06	1.41152e+06	1.29926e+06	1.41094e+06	1.20654e+06	1.17599e+06
A6NHR9	Homo sapiens	8.29526e-07	216886	191503	207155	203872	209405	185360
A6NKT7	Homo sapiens	0.0079596	24015.5	21740.7	19341.7	20803.7	23338.7	38272.9
A7DT40	Caenorhabditis elegans	5.70858e-07	107528	120989	147010	120092	150000	137390
A7DTF0;Q9XWW2	Caenorhabditis elegans	0.00754585	9237.76	9895.15	Filtered	23841.3	76912.2	10230.6
A7DTF5;Q9U222	Caenorhabditis elegans	6.9301e-06	111841	134797	117257	121172	139969	115171
A7LPE6;P34517;Q7JMU1	Caenorhabditis elegans	3.60586e-07	1237550	1.25403e+06	1.24169e+06	1.27577e+06	1.44652e+06	1.34302e+06
A7LPF3;Q20364	Caenorhabditis elegans	1.43826e-07	121306	116019	184217	128194	107981	199407
A7LPG5;Q5FC71	Caenorhabditis elegans	2.94919e-07	497823	505198	543269	540389	587564	553254
A7LPJ5	Caenorhabditis elegans	0.000653658	16151.5	17167.5	14149.2	18066.9	17510.5	17715
A8MWD9;P62308	Homo sapiens	7.727e-07	2794775	2.40735e+06	2.32608e+06	2494365	2.19415e+06	2.42066e+06
A8MXV4	Homo sapiens	1.50711e-07	386416	324271	320931	389519	341942	347548
A8W765;H2L0M5	Caenorhabditis elegans	1.14428e-06	1.89031e+06	1.98626e+06	651578	2.03377e+06	683253	700587
A8WFF4;H2KY87;H2KY89	Caenorhabditis elegans	0.00809442	14343.2	18624.2	18860.2	19596.6	21026.1	19549.7
A8WHR6;Q19775;Q7JLJ3	Caenorhabditis elegans	3.00236e-06	475380	532370	582673	518838	612367	686328
A8WHS3;E1B6T5	Caenorhabditis elegans	0.00018301	29681.6	28888.2	22895.4	27077.1	25507.8	27752.5
A8WHU4;Q94013	Caenorhabditis elegans	0.0047612	24344.1	25585.3	27551.5	30064.2	23863.6	23472.4
A9D0C6	Caenorhabditis elegans	1.13071e-05	56864.5	59924.5	50246.9	65028.6	62407.8	60695.9
A9D4S6;O16376	Caenorhabditis elegans	0.000185316	198597	158449	187344	203592	204897	169635
A9UJN7	Caenorhabditis elegans	7.97743e-06	435337	493975	518533	509996	598473	484898
A9Z1L1;G5EBT3	Caenorhabditis elegans	1.66886e-07	199214	201228	177973	220854	219034	185724
B0I1T2	Homo sapiens	0.000146044	186180	197288	176771	191286	195520	188741
B0M0L8;H2KYS1	Caenorhabditis elegans	0.0027329	106885	108529	117154	118277	97089.6	104734
B0M0L9;H2KYT6;Q9BIA9	Caenorhabditis elegans	4.65665e-05	151038	158949	130667	177744	175223	141318
B1Q250;H2KYQ0	Caenorhabditis elegans	0.00060576	54732.7	27451.9	52138.9	59976.2	28473.8	30898.7
B1Q254;B1Q255	Caenorhabditis elegans	1.38486e-07	148382	153159	139172	170583	276134	141487
B1V8I7;Q9XXN0	Caenorhabditis elegans	7.15905e-06	100466	77529.8	137720	77316.1	94732.2	131935
B2D6K7;D4PH96;G5ED29	Caenorhabditis elegans	1.08234e-06	348342	340213	349063	351722	360463	417478
B2D6P1	Caenorhabditis elegans	1.78718e-07	583246	536187	411784	618204	569772	469427
B2MZB1;P18834	Caenorhabditis elegans	0.000529301	253496	255272	194104	149900	235482	229677
B3CJ34	Caenorhabditis elegans	1.20155e-07	799304	825382	820554	897805	903392	886528
B3GWB9;L8E6W6;L8E917;O01258	Caenorhabditis elegans	0.000112081	66025.2	75763.9	75355.2	79222.4	90570.4	78196.3
B3KLZ7;H2KYV9;Q86NJ8	Caenorhabditis elegans	0.000126588	130654	150294	135265	155621	182591	139986
B3WFT8	Caenorhabditis elegans	1.57015e-05	1.19189e+06	1115425	1.23171e+06	1.20351e+06	1268825	1.33877e+06
B3WFV9;G5EC65;G5EDF4	Caenorhabditis elegans	4.56713e-07	176315	175790	189521	185538	208755	193599
B3WFW9	Caenorhabditis elegans	1.81574e-07	406785	381990	338240	460829	406739	343940
B3WFZ3;B3WFZ4	Caenorhabditis elegans	3.66605e-06	72025.9	61481.9	75944.6	70834.2	74295.2	79214.3
B4E3X6;G5EFG3	Caenorhabditis elegans	1.74149e-06	246878	248492	380208	263297	275542	298860
B5BM23;Q21531;Q7JMF0	Caenorhabditis elegans	5.15694e-07	477060	469317	460238	508415	509605	487524
B5BM32;Q9XVS7	Caenorhabditis elegans	0.0087047	133461	113102	67055.9	125429	143215	379283
B5U8N2;G5ECZ2;G5EDI2;Q7JLB1	Caenorhabditis elegans	3.65694e-07	1.59905e+06	1.67632e+06	1.65845e+06	1.75651e+06	1.74304e+06	1.6005e+06
B6VQ59;Q19346	Caenorhabditis elegans	1.06942e-06	215483	236506	248599	234266	229683	280725
B6VQ62;C6KRJ0;D3YT13;D3YT14;Q20456;S6EZR2;S6F568;S6FD20	Caenorhabditis elegans	0.00562577	54029.7	64434.4	35070.6	55661.9	62476.6	39661.9
B7FAR9;D9PTN8	Caenorhabditis elegans	8.13867e-06	285951	254885	449592	300861	302789	374468
B7WN66;I2HAA6;I2HAA7;Q94279	Caenorhabditis elegans	1.20155e-07	54496.6	31759.2	57566.3	35854.6	50499.6	64589
B7WN91;Q21524	Caenorhabditis elegans	0.00725285	37064.8	36782	36973.8	39735.3	40518.6	39698.6
B7WN92;Q22467	Caenorhabditis elegans	0.00068984	87831	97137.5	78791.6	97554.8	108222	91591.8
B7WN95	Caenorhabditis elegans	3.05003e-05	300411	252635	337322	328552	269154	450430
B9WRS6;H2KYL7;H2KYL8	Caenorhabditis elegans	0.000686266	82884.7	111993	112086	100004	98727	94748.2
C0P274;P34358;P34358-2;P34358-3	Caenorhabditis elegans	0.000697988	10591.9	22444	10568	17133.7	19280.8	16149.4
C0Z1Y9	Caenorhabditis elegans	0.000261365	94486.1	94551.5	69006.2	102586	98104.6	101034
C1P622;Q09517;S6FCZ1	Caenorhabditis elegans	1.7637e-07	1403186	1.27624e+06	1.27668e+06	1.46744e+06	1.42433e+06	1435971
C1P627;Q22028	Caenorhabditis elegans	0.000914407	10612.4	12365.7	12811.3	14610.2	16532.2	14349.8
C1P636;Q27481;Q3S1J5	Caenorhabditis elegans	1.34679e-07	1.91914e+06	1.9299e+06	2.03259e+06	2.0853e+06	2.02569e+06	2.27028e+06
C2BR91	Caenorhabditis elegans	7.71877e-07	598678	593196	649485	645555	683375	711582
C2BR94;H2L0N5	Caenorhabditis elegans	0.00420777	43904.8	48327.3	24058.5	34471.7	32016.9	32836.9
C5VUK2;Q95PZ0	Caenorhabditis elegans	0.00171491	41849.8	29379.6	43809.4	33573.8	8693.86	50700.1
C6KRK8;Q21890;Q21890-2;Q21890-3	Caenorhabditis elegans	0.000265491	250370	282009	279499	317531	329105	299066
C6KRN1;C6KRN2;Q1ZXT3;Q1ZXT4	Caenorhabditis elegans	0.000391308	59395.5	50650.1	51210.1	62146.8	45326.4	57256.3
C6KRN4;Q5FC39	Caenorhabditis elegans	1.63168e-06	46683.5	38142.7	36495.9	44929.1	46297	43928.5
C6KRP5;O62133	Caenorhabditis elegans	0.00151736	224617	217626	167850	229942	240333	249412
C6KRQ4;Q9XTQ6	Caenorhabditis elegans	0.000126827	191280	175276	151728	195528	196843	159305
C7FZU3;C7FZU4;Q93791	Caenorhabditis elegans	0.000247538	200701	216679	234355	209059	219712	260544
D0IMZ5;U4PBJ9;U4PM01;U4PR92	Caenorhabditis elegans	1.80347e-07	1.88101e+06	2.12348e+06	1.53639e+06	2.2097e+06	2.10633e+06	1.73095e+06
D0PV95	Caenorhabditis elegans	1.26026e-07	1.87919e+06	1.87325e+06	2.00046e+06	1.92717e+06	2045543	2.15431e+06
D0VWL6;D0VWL7;D0VWL8	Caenorhabditis elegans	7.92597e-05	238715	256735	283577	269744	313965	270734
D0VWN5;Q23166	Caenorhabditis elegans	0.00787091	121689	110764	51031.5	112413	93743.3	69428.9
D1MN68	Caenorhabditis elegans	1.10194e-06	105881	101983	121528	115589	108751	117569
D1MN80;Q20184	Caenorhabditis elegans	1.20155e-07	159136	160979	153915	167206	198585	165453
D1MN85;O45551	Caenorhabditis elegans	1.20155e-07	509143	473111	407614	525874	465337	525215
D3NQA9;Q2YS41;Q8I102	Caenorhabditis elegans	0.000669695	38258.9	66820.9	52779.9	49747.2	55276.6	45604.6
D3YT36;D3YT37;Q23539	Caenorhabditis elegans	2.39496e-07	223635	214436	205365	235717	238119	208510
D3YT56	Caenorhabditis elegans	1.20711e-06	974672	1.0564e+06	1.02339e+06	1.05168e+06	1.15851e+06	1.06687e+06
D4YWC3	Caenorhabditis elegans	7.82733e-07	1747669	1512035	1.48881e+06	1.60087e+06	1.58658e+06	1745903
D5MCN2	Caenorhabditis elegans	1.85726e-07	1.02116e+06	1128790	1.10296e+06	1.11882e+06	1305493	1.17431e+06
D5MCQ1;D5MCQ2;D5MCQ4;D5MCQ6;D5MCQ7;D5MCQ8;D5MCR3;D5MCR4;D5MCR5;Q7JMB8	Caenorhabditis elegans	0.00262952	30931.6	35225.3	37492.9	40554.4	36696.2	45851.1
D5MCR9;Q22641	Caenorhabditis elegans	2.36813e-06	346506	325478	305209	372463	353248	363215
D7SFI3	Caenorhabditis elegans	5.44701e-05	205949	121969	190440	132701	121528	233274
D7SFK2	Caenorhabditis elegans	0.000717379	63011	57811.1	65401.2	67633.5	71822.1	290533
D7SFP4;O02334	Caenorhabditis elegans	7.37535e-07	37594.7	30588.1	20559.5	32968.2	30899.7	29567.6
D7SFQ5;D7SFQ6;G5EDJ6	Caenorhabditis elegans	0.00734495	11150.1	15209.2	18925.3	Filtered	21596.9	23644.4
D9N122;Q9BIF4	Caenorhabditis elegans	0.00330907	15512.9	19795	32904.5	21287.2	22412.4	11905.4
D9PTP5	Caenorhabditis elegans	0.000441695	87665.5	91995.3	113685	89485.5	101853	111938
E0AHA7;G5EG85	Caenorhabditis elegans	1.0589e-06	688058	691568	672654	749076	781241	753043
E1B6Q7	Caenorhabditis elegans	1.40286e-06	61538.5	66530.8	40289.2	73913.9	53792.4	54767.4
E1B6R3;P34445	Caenorhabditis elegans	0.000564421	1472845	310466	287248	1.35672e+06	303715	255845
E2JKY8;E2JKZ0;L8E938;L8EC32;Q23542	Caenorhabditis elegans	0.000812038	45771.3	93845.2	38988.4	45862.9	40094.3	30720.2
E2JL03;E2JL04	Caenorhabditis elegans	0.00511661	71663	47824.8	53326.4	47328.8	65622.1	68642.4
E3W741;Q18878	Caenorhabditis elegans	0.00696789	50761.8	50753.5	45838.9	57328.2	59269.5	52026.8
E5QCI0;O02345	Caenorhabditis elegans	0.00100118	55013.3	54743.4	Filtered	56614.1	54474.5	Filtered
E5QCI8;O45666;O45666-2;O45666-3;O45666-4	Caenorhabditis elegans	0.000303536	32972.4	34162.9	31912.6	36185.3	35659.6	36835.6
E6N0W1	Caenorhabditis elegans	0.00275598	36687	35122.5	37824	39914.3	40221.1	37552.1
E9P8A5;Q9XTU5	Caenorhabditis elegans	1.36347e-05	22508.1	20382.4	20253.3	22975.1	22470.6	24749.8
E9PAV3;E9PAV3-2;Q13765	Homo sapiens	1.83657e-07	3144741	2.94931e+06	3.39386e+06	3105980	3.0762e+06	3.14018e+06
E9RKC7	Caenorhabditis elegans	3.94785e-05	43595.2	44787.3	39582.1	49413.6	51428.3	44709.5
F3Y5Q7	Caenorhabditis elegans	0.000485692	159173	154280	235971	222620	258461	195807
F5GU60;H2KZS0	Caenorhabditis elegans	3.06613e-07	254459	232035	208380	266596	267388	222338
F5GU86;F5GU87;Q19681	Caenorhabditis elegans	0.00337453	11258.4	10167.6	10812.5	11691	16662	19743.2
F5GUD3;G5EG27	Caenorhabditis elegans	1.37343e-05	44438.2	36990.7	29188.7	42835	37179.6	37218.4
F5GUF6;O62203;Q7Z0X2	Caenorhabditis elegans	0.00278154	63569.4	63273.9	78884.8	57037.4	59605.1	85498.1
F5GUI0;O17883	Caenorhabditis elegans	0.000640202	68183.5	88543.2	71674.8	68271.8	111761	74515.3
G1K0V8;P34563	Caenorhabditis elegans	2.51896e-07	6.91466e+06	7.08363e+06	6.58064e+06	7.92243e+06	8.16104e+06	7938683
G1K105;G1K106;O45398	Caenorhabditis elegans	0.000766028	20021.8	18368.2	20256.2	19450.6	Filtered	19486
G3MU14;Q27497	Caenorhabditis elegans	1.15832e-06	302212	286773	325030	318982	318463	308654
G3MU38;Q18785	Caenorhabditis elegans	3.52243e-06	1.91786e+06	1.8993e+06	2.00774e+06	2149920	2.14768e+06	2.26981e+06
G3MU39;Q8MQ99	Caenorhabditis elegans	0.00148134	45508.3	42433.3	46740.2	48216.2	47848.6	47624.6
G3MU56;G3MU57;P90897	Caenorhabditis elegans	5.1591e-07	301139	280460	242897	306175	311235	300795
G3MU79;G3MU80;G3MU81;G3MU82;G3MU83;N1NSD8;N1NSE3;N1NTD2;N1NTD8;N1NTI7;N1NTJ2;N1NV07;N1NVB4;O45623;O45624;Q7JKC3	Caenorhabditis elegans	9.72299e-07	265606	310132	269696	309769	304958	363397
G4RYA5	Caenorhabditis elegans	5.72245e-07	231750	254540	227841	257057	258279	256049
G4S034	Caenorhabditis elegans	1.50716e-07	639418	640829	652205	710827	696916	749663
G4SGU1;G5EEM9;G8JYA8;Q21478;Q8WQE0	Caenorhabditis elegans	0.000762931	10074.3	12684.7	9190.89	11560.4	17511	12679
G4SI07	Caenorhabditis elegans	0.00246589	93103.4	101119	120298	99743.8	108744	137680
G4SL51	Caenorhabditis elegans	0.000344113	305713	275280	268946	301277	304820	318924
G4SLD6;G4SLH0;G5EFF0	Caenorhabditis elegans	2.26607e-07	1.8358e+06	1.99227e+06	1.6647e+06	2.39363e+06	2.23781e+06	1.7553e+06
G4SPY0;G4SPY1	Caenorhabditis elegans	4.0026e-05	285486	268696	272237	295081	297836	263138
G4SQY7;O17275	Caenorhabditis elegans	0.00201415	69115.7	66608.9	78893.8	72601.8	76370.1	90884.6
G4SRS5	Caenorhabditis elegans	2.08728e-05	93139.7	89423.1	74560.7	99019.5	100401	99654.7
G4SRU7;H2L0P9;Q965X3	Caenorhabditis elegans	0.00338589	16675.5	Filtered	33128.8	17150.7	22236.7	13736.3
G5EBF3	Caenorhabditis elegans	1.41185e-07	2.88233e+06	2.8688e+06	2.70091e+06	3.1896e+06	3.05407e+06	2663635
G5EBF5	Caenorhabditis elegans	0.00539949	61981.1	48416.2	56631.1	50993.1	55264	72307.6
G5EBH3;G5EC35;G5EFW3;G5EG97	Caenorhabditis elegans	0.00322663	26989.4	33584.7	33734.5	35578.6	33359.5	28925.3
G5EBH7	Caenorhabditis elegans	1.29249e-07	2.38573e+06	2.47656e+06	2771223	2.52665e+06	2827584	2.91812e+06
G5EBI0	Caenorhabditis elegans	3.3653e-07	1.32055e+06	1.17625e+06	1.30144e+06	1.42867e+06	1.45991e+06	1.42024e+06
G5EBJ7	Caenorhabditis elegans	1.79659e-07	1.23699e+06	1.30002e+06	1.34006e+06	1.25537e+06	1.39908e+06	1530386
G5EBK3;G5EES2	Caenorhabditis elegans	1.55982e-07	1.26378e+06	1.21198e+06	1297431	1.37157e+06	1.34932e+06	1.39322e+06
G5EBP4;G5EEG8;G5EEP9	Caenorhabditis elegans	4.91671e-07	500396	482150	389510	473082	568552	431690
G5EBP5	Caenorhabditis elegans	1.54022e-07	7850868	7.69573e+06	7.87671e+06	8.38709e+06	8600200	8812070
G5EBR1;Q2V4S2	Caenorhabditis elegans	1.45237e-07	1605685	1.5067e+06	1.46582e+06	1.68822e+06	1653055	1.57209e+06
G5EBT9;G5EF46	Caenorhabditis elegans	0.000993749	57474.5	32477.2	60573.6	72829.3	39652.5	59243.5
G5EBV4	Caenorhabditis elegans	1.62705e-05	770843	716322	578065	841325	753254	784404
G5EBV6	Caenorhabditis elegans	6.76875e-07	1.1188e+06	1.01149e+06	1.01645e+06	1.16414e+06	1.14324e+06	1.13673e+06
G5EBY3	Caenorhabditis elegans	5.75888e-06	434676	394977	420317	457544	451202	427619
G5EBZ4	Caenorhabditis elegans	0.000439364	82848.9	83889.3	79740.5	91659.5	89759.5	84831.7
G5EC10	Caenorhabditis elegans	1.24256e-06	535826	520741	492059	537216	604994	588921
G5EC23	Caenorhabditis elegans	0.00133713	43835.2	38405.3	53205.7	49489.8	56338.4	33559.5
G5EC24	Caenorhabditis elegans	0.00438026	13320.7	12136	15671.1	15711.5	12581.4	16234.7
G5EC27	Caenorhabditis elegans	0.00051093	15957.2	8494.97	14661.3	17228.6	8978.16	19879.4
G5EC31	Caenorhabditis elegans	4.08976e-06	597807	606376	606751	679596	620476	711750
G5EC67	Caenorhabditis elegans	2.97925e-05	115858	119077	108671	136634	144306	125906
G5EC71	Caenorhabditis elegans	0.000132576	105861	112722	102197	117287	124469	132134
G5EC72;G5EEL1;G5EFG1;G5EFL5	Caenorhabditis elegans	1.6721e-06	447462	462306	429836	478616	512307	475451
G5EC78;G5EFF7	Caenorhabditis elegans	3.47225e-07	780557	795868	720874	871391	836086	815659
G5EC87	Caenorhabditis elegans	5.70858e-07	445339	457154	468505	472006	458468	497746
G5EC91	Caenorhabditis elegans	6.82382e-07	1.97457e+06	2.11525e+06	2.15024e+06	2.12982e+06	2449147	2.55213e+06
G5EC96	Caenorhabditis elegans	0.000977085	28922.3	25063.8	32497.7	29803.6	29674.4	40356.7
G5EC98	Caenorhabditis elegans	1.97017e-07	850233	916508	957222	927440	1.03367e+06	920265
G5ECA7	Caenorhabditis elegans	0.0015939	101246	101497	88473.8	108564	110700	105530
G5ECB3;G5ECB4;G5EDB1	Caenorhabditis elegans	0.00111229	60988.7	55553.3	42202.8	58607	58918.6	58032.6
G5ECC1	Caenorhabditis elegans	5.4881e-05	103744	147377	203554	131635	161056	238547
G5ECC3;Q9N5B7	Caenorhabditis elegans	1.20155e-07	1.78834e+06	1.77935e+06	1.47514e+06	1.90697e+06	1.92544e+06	1.73323e+06
G5ECC9	Caenorhabditis elegans	1.35033e-07	182182	145908	106056	194502	171032	148857
G5ECD0	Caenorhabditis elegans	0.00657924	68064.1	73117.5	45847.9	80916.8	63271.9	53643.6
G5ECE7	Caenorhabditis elegans	2.78248e-07	551624	490845	505371	550772	559606	543785
G5ECF8	Caenorhabditis elegans	2.82921e-07	277215	279173	268436	311914	317316	335457
G5ECG0	Caenorhabditis elegans	0.00822574	19158	21522.3	13205.6	20987.6	19760.3	14635.4
G5ECG7	Caenorhabditis elegans	3.76906e-05	584728	318760	303619	353025	445348	340183
G5ECI8;G5EEN1	Caenorhabditis elegans	0.000162312	43392.8	38348.4	37304.4	57016	34770	67336.5
G5ECK7;G5ED34	Caenorhabditis elegans	0.000142463	214068	300994	526057	295985	334624	644526
G5ECL3	Caenorhabditis elegans	0.00124317	89472.9	88213.3	89213.2	94754.3	87083.7	98480.5
G5ECM6	Caenorhabditis elegans	5.79986e-07	2.9409e+06	2.89197e+06	2.97601e+06	3.11827e+06	3.16679e+06	3.2127e+06
G5ECM9	Caenorhabditis elegans	2.5988e-05	130537	129651	152849	144119	142656	209703
G5ECP9;G5EEC4;G5EFK7;G5EFW2	Caenorhabditis elegans	1.20155e-07	894939	922169	817260	987106	1.07438e+06	917594
G5ECR0	Caenorhabditis elegans	3.52243e-06	792242	798266	804967	870376	938211	849427
G5ECR7	Caenorhabditis elegans	0.000728511	157972	40896.3	46182.5	51904.5	39903.6	37777.8
G5ECS9	Caenorhabditis elegans	1.42625e-06	332621	362885	352637	353630	378053	362896
G5ECT6	Caenorhabditis elegans	2.15632e-07	326571	364928	404122	384784	415098	425267
G5ECU1	Caenorhabditis elegans	3.23209e-07	1.14213e+06	1.09958e+06	1.09987e+06	1182198	1.27017e+06	1131700
G5ECU3;P40614	Caenorhabditis elegans	1.32695e-07	12822173	12557616	13577338	13602714	13851691	14933907
G5ECV9	Caenorhabditis elegans	3.77384e-05	285117	234724	428219	264043	231563	263326
G5ECW7;Q9U3K7	Caenorhabditis elegans	4.604e-06	339131	302875	395144	338760	366183	395711
G5ECX8;G5EDV6	Caenorhabditis elegans	0.000364524	154573	131125	147562	143305	150626	183199
G5ECX9	Caenorhabditis elegans	1.53462e-07	89949.3	81824.4	77454.4	91312	84117.9	93758.5
G5ECY0	Caenorhabditis elegans	3.71928e-05	49211	33149.8	39131.6	59204.4	77869.4	48592.5
G5ECZ0	Caenorhabditis elegans	0.00180462	48747.8	29934.8	47950.2	53809.8	51982.3	47380.5
G5ED01	Caenorhabditis elegans	3.00353e-06	316137	296800	317712	319166	348938	391207
G5ED07	Caenorhabditis elegans	3.98005e-07	4806362	5.24082e+06	5.01745e+06	5440524	5940547	5473568
G5ED17	Caenorhabditis elegans	0.000592177	80848.2	55562	41370.6	80837.6	73513	50182.1
G5ED21	Caenorhabditis elegans	7.69636e-07	123830	120155	140069	132727	132508	154673
G5ED26	Caenorhabditis elegans	1.32177e-05	10683.5	9364.85	8542.39	9926.83	7728.44	11342.3
G5ED27;G5EG33	Caenorhabditis elegans	1.90877e-07	346782	344762	366964	370494	396916	431819
G5ED31;G5EDD1	Caenorhabditis elegans	4.25282e-07	1.83756e+06	1.88826e+06	1.88622e+06	1.97453e+06	2.29719e+06	2.26398e+06
G5ED33;O18250;Q7YTG1	Caenorhabditis elegans	2.52499e-07	195701	206984	197387	236534	205190	208713
G5ED36;O62178	Caenorhabditis elegans	1.77328e-07	115955	110235	98920.4	117453	129568	104729
G5ED41	Caenorhabditis elegans	2.91721e-06	807272	1.03068e+06	698569	877946	990346	888192
G5ED44	Caenorhabditis elegans	0.00414752	28545.7	39935.8	35392.7	33551.7	44641	32289.3
G5ED64	Caenorhabditis elegans	0.000489378	387460	153390	462712	157559	181016	510837
G5ED95	Caenorhabditis elegans	1.20155e-07	276241	275566	218373	326830	256566	241559
G5EDA8;G5EGA2	Caenorhabditis elegans	0.000581064	130634	134220	90121.1	138165	135996	86871.3
G5EDB8	Caenorhabditis elegans	2.78534e-06	430833	503902	438918	492875	624778	515177
G5EDC6	Caenorhabditis elegans	1.42694e-06	311403	248755	342393	447043	442063	372795
G5EDD3;G5EFM4	Caenorhabditis elegans	1.85726e-07	3036389	3.18383e+06	2.93907e+06	3.26182e+06	2.87699e+06	2.96157e+06
G5EDD4	Caenorhabditis elegans	7.49852e-07	794553	814000	825059	838568	919320	876799
G5EDD8	Caenorhabditis elegans	7.01293e-07	494451	474004	406045	537154	500871	480340
G5EDE8	Caenorhabditis elegans	5.08128e-07	702755	639628	538629	724665	693740	630941
G5EDF5	Caenorhabditis elegans	0.000354198	107000	189820	144341	194517	252999	166050
G5EDF7	Caenorhabditis elegans	0.0031545	23261.6	23653.8	59663.8	28774.1	25628	49964.7
G5EDL9;G5EFP2	Caenorhabditis elegans	2.14246e-05	378725	353084	391160	401440	410255	463094
G5EDM4;G5EE55;G5EFP7;X5LQ26;X5LVA5	Caenorhabditis elegans	1.17858e-05	468834	488792	419562	492377	521190	396745
G5EDN6;H9G2Y1	Caenorhabditis elegans	0.0056809	28483.9	22000.4	10350.3	28402.3	30814.5	10926.8
G5EDP0	Caenorhabditis elegans	1.16519e-06	154103	136101	112333	158565	147640	144360
G5EDP2	Caenorhabditis elegans	1.31847e-06	497873	617511	662726	566871	637973	667355
G5EDQ0;Q22833	Caenorhabditis elegans	0.000132576	90813.9	85570.9	66123.2	86778.9	87669.4	69598
G5EDQ2	Caenorhabditis elegans	4.12654e-07	382053	355689	314633	410973	378942	317397
G5EDR3	Caenorhabditis elegans	2.14817e-07	297192	295946	294085	308483	331951	271420
G5EDS2;K8F7Z0	Caenorhabditis elegans	1.25256e-06	286548	301545	284379	319679	334972	298084
G5EDS8	Caenorhabditis elegans	0.00630431	28667.7	29254	23628.8	33512.8	31727.3	28642.5
G5EDT9	Caenorhabditis elegans	4.51692e-07	54978	56470.2	53341.4	55490.3	64002.7	86169.4
G5EDV0	Caenorhabditis elegans	2.15494e-06	582988	508585	546391	585048	560183	602277
G5EDV3	Caenorhabditis elegans	1.8662e-07	2.68136e+06	2.67649e+06	2.74704e+06	2910742	3125083	2.92098e+06
G5EDW8	Caenorhabditis elegans	2.44256e-06	445638	469912	456089	517549	518542	478862
G5EDY2	Caenorhabditis elegans	1.37153e-07	782048	693310	703711	801723	799138	794024
G5EDY3	Caenorhabditis elegans	0.00530346	532988	519991	293766	286209	141769	297208
G5EDY8;Q8WQC9	Caenorhabditis elegans	2.65753e-07	289557	283740	276569	314061	315372	313384
G5EDZ2	Caenorhabditis elegans	6.41932e-07	379240	569355	600236	676240	672135	684920
G5EDZ5;O62305;O62305-4;O62305-5;O62305-6;O62305-7;O62305-8	Caenorhabditis elegans	1.91188e-05	214075	204027	211481	222405	212886	208855
G5EDZ7	Caenorhabditis elegans	6.98322e-05	221198	239077	234352	204297	265977	236238
G5EE04	Caenorhabditis elegans	2.79229e-07	1.43728e+06	1.4421e+06	1.53483e+06	1.52206e+06	1.66319e+06	1.641e+06
G5EE11	Caenorhabditis elegans	9.19697e-06	180156	194618	218468	220372	237428	199249
G5EE12	Caenorhabditis elegans	0.000231791	159542	186067	159808	185539	189730	159512
G5EE13	Caenorhabditis elegans	8.24369e-05	44920.6	49082.7	39671.1	47860.6	61314.5	43758
G5EE32;G5EGD0	Caenorhabditis elegans	0.000308067	103806	103431	82828.5	114807	53189.6	123935
G5EE46	Caenorhabditis elegans	0.000321686	241381	216558	339786	244046	224921	465640
G5EE66	Caenorhabditis elegans	0.0089243	2616.06	749.562	401.447	1840.02	691.434	596.839
G5EE67	Caenorhabditis elegans	0.000745093	208665	157063	275710	152202	149758	112908
G5EE72	Caenorhabditis elegans	1.569e-07	128424	115370	105947	138649	116591	153933
G5EE74	Caenorhabditis elegans	3.63471e-06	551238	603756	589190	585910	688922	611777
G5EE80	Caenorhabditis elegans	0.000241497	71701.8	58271	56629.2	63902.5	96075.3	64312.6
G5EE96	Caenorhabditis elegans	1.76559e-07	704328	642439	491344	678815	616123	589099
G5EEA8	Caenorhabditis elegans	1.813e-07	3844928	3.7509e+06	3625006	4215551	4.07373e+06	4.50249e+06
G5EED5	Caenorhabditis elegans	0.000922238	115675	116447	126459	135419	109732	175447
G5EEE5	Caenorhabditis elegans	2.191e-07	1710211	1.61785e+06	1.64144e+06	1.86318e+06	1.73928e+06	1.77631e+06
G5EEE9	Caenorhabditis elegans	7.26907e-06	2889771	2.28759e+06	2.34169e+06	2.64004e+06	2.17574e+06	2717096
G5EEG4	Caenorhabditis elegans	2.95441e-06	450760	473376	431500	500208	549459	492915
G5EEG7	Caenorhabditis elegans	0.0013698	31154.1	31627.6	36730.5	33787	34185.5	48384.6
G5EEH6	Caenorhabditis elegans	2.27428e-06	846245	886526	979356	941899	1.05032e+06	1.08708e+06
G5EEH9	Caenorhabditis elegans	2.00917e-07	191213	186995	221381	201721	224686	214295
G5EEI4	Caenorhabditis elegans	2.12159e-07	4244414	4.07931e+06	4427025	4.59285e+06	4.65988e+06	5.38435e+06
G5EEI5;H9G348;H9G350;H9G351;H9G352;Q06561;Q06561-2;Q06561-5	Caenorhabditis elegans	1.54992e-07	1.34908e+06	1.37088e+06	814686	1.44382e+06	1502688	1.19575e+06
G5EEI8	Caenorhabditis elegans	0.000385899	23870.5	34759.6	39057.9	30089.9	37056.1	39430.4
G5EEJ7	Caenorhabditis elegans	2.68336e-07	1.55032e+06	1627888	1.5166e+06	1.78817e+06	1.85007e+06	1.67647e+06
G5EEK2	Caenorhabditis elegans	0.00149286	72107.3	84235.5	71361	79027.6	91900	67678.9
G5EEK8	Caenorhabditis elegans	1.20155e-07	3.53385e+06	3.59561e+06	3959260	3.90102e+06	4.1635e+06	3919543
G5EEK9	Caenorhabditis elegans	1.20155e-07	1.00143e+06	1.00254e+06	900890	1.04885e+06	1.07557e+06	1.09612e+06
G5EEL9	Caenorhabditis elegans	0.000515099	142003	184948	129984	155395	198855	137532
G5EEM5	Caenorhabditis elegans	2.33893e-05	397534	337280	247056	220921	377381	248303
G5EEN7	Caenorhabditis elegans	4.46239e-05	46579.1	39851.8	31830.2	44721.8	42141.2	36838.3
G5EEQ8	Caenorhabditis elegans	6.43077e-05	133207	160081	162649	161278	198042	164688
G5EER7;G5EG67	Caenorhabditis elegans	1.77592e-05	294293	280109	292146	318069	326556	280224
G5EES3;G5EGR6	Caenorhabditis elegans	0.00370462	143865	112673	141933	123314	136019	156680
G5EES6;G5EFK5	Caenorhabditis elegans	8.33473e-06	221153	240953	215384	236826	260670	226316
G5EES9	Caenorhabditis elegans	3.2048e-07	485248	186208	205827	204501	195090	210997
G5EET2	Caenorhabditis elegans	3.06936e-05	138839	126327	132360	152438	118451	124313
G5EET3	Caenorhabditis elegans	0.000807021	134044	149325	225673	148057	196507	179085
G5EET8	Caenorhabditis elegans	2.0842e-07	2.12132e+06	2.22003e+06	2.24556e+06	2.34779e+06	2.49128e+06	2.32397e+06
G5EEV5;H2KZS1	Caenorhabditis elegans	2.98094e-05	319092	340672	398164	357299	425727	465067
G5EEZ0	Caenorhabditis elegans	0.00723741	16747.6	25576.1	29357.7	23231.1	16367	20671.5
G5EEZ4	Caenorhabditis elegans	0.0020215	63317.7	64562.5	85994.8	65928.5	73503.1	104943
G5EF05;K8F7V7	Caenorhabditis elegans	1.56549e-07	511119	928305	242774	678853	1.50749e+06	298238
G5EF08;Q1RPT9	Caenorhabditis elegans	0.000147379	99228.4	106276	110032	134579	116105	112941
G5EF32	Caenorhabditis elegans	1.76794e-07	2222797	2146380	1.76068e+06	2.50647e+06	2.34104e+06	1839769
G5EF37	Caenorhabditis elegans	4.72688e-07	8441739	8.37913e+06	8342237	8.12633e+06	9575579	5839209
G5EF65;X5M5R6	Caenorhabditis elegans	0.00297961	26567.3	Filtered	14053.7	Filtered	Filtered	13119.4
G5EF77	Caenorhabditis elegans	0.00580403	18904.5	20182.5	6367.56	22304.8	14942.5	24332.1
G5EF86	Caenorhabditis elegans	1.17502e-06	241930	241229	248454	271021	266246	248786
G5EF87;H8ESF3;H8ESF4	Caenorhabditis elegans	1.96577e-05	177310	159538	192178	181724	203695	264867
G5EF99	Caenorhabditis elegans	0.000794708	34719.2	36399.1	42854.9	38125.9	47943.2	48639.9
G5EFB5	Caenorhabditis elegans	8.51701e-07	228034	250142	254134	260130	255223	250272
G5EFC1	Caenorhabditis elegans	1.98812e-06	185066	196202	202285	196285	215116	275366
G5EFC4	Caenorhabditis elegans	0.000732178	81091.4	73341.2	96811.4	87185.8	91223.3	91027.6
G5EFC8	Caenorhabditis elegans	3.94854e-05	224552	201168	218344	240105	228349	273390
G5EFD1	Caenorhabditis elegans	0.00010265	83391.3	80291.3	73794.7	83291.9	85176	90087.5
G5EFD4	Caenorhabditis elegans	0.00294556	30019.8	24671.3	146604	33506.6	26270.9	98531.3
G5EFE3	Caenorhabditis elegans	3.08598e-06	324028	1.66563e+06	370306	2.01528e+06	1.07233e+06	366661
G5EFF8;Q304D5	Caenorhabditis elegans	3.40141e-06	640400	604449	587655	660330	646405	805641
G5EFF9;G5EG28	Caenorhabditis elegans	0.000675023	8230.1	11807.3	12744.6	13703	10183	10077.9
G5EFG0	Caenorhabditis elegans	0.00136612	90775.6	144123	115783	143848	104915	90083.5
G5EFG4	Caenorhabditis elegans	2.0711e-07	1.76867e+06	1682074	1.71692e+06	1882342	1.98417e+06	1900950
G5EFH0	Caenorhabditis elegans	6.80395e-07	284409	240795	278893	295704	285458	344444
G5EFH8	Caenorhabditis elegans	0.00011638	143770	145387	206425	167600	149615	337230
G5EFI4	Caenorhabditis elegans	1.96896e-07	2609878	2.59961e+06	2532783	2.87899e+06	2.96097e+06	3.07495e+06
G5EFK4	Caenorhabditis elegans	1.05714e-05	571872	545236	534741	604296	572524	661454
G5EFL1	Caenorhabditis elegans	2.41361e-06	26096.8	25460.8	27756.9	28900.1	25479.9	30513.1
G5EFP3	Caenorhabditis elegans	0.000711879	20267.8	18351.3	12682.2	15705	16968.3	35399.5
G5EFR0	Caenorhabditis elegans	0.00370676	23420.6	28073.7	31067.7	29498.2	34968.1	32190.8
G5EFS2	Caenorhabditis elegans	0.000916185	114244	90523.6	71976.2	103073	114577	119789
G5EFS4	Caenorhabditis elegans	0.000181899	60337.7	58361.1	57333.9	59287	61696.3	75110.3
G5EFS5;Q9N5T2	Caenorhabditis elegans	7.32556e-05	248992	261604	213182	283628	258728	229808
G5EFU2	Caenorhabditis elegans	1.20155e-07	211528	161613	176187	193637	185232	184031
G5EFV4	Caenorhabditis elegans	4.43599e-05	445115	433107	424179	516336	438175	426341
G5EFX8	Caenorhabditis elegans	0.000833474	42830.3	50934.6	43861.8	82010.8	63441.7	39652
G5EFZ1;G5EFZ1-2	Caenorhabditis elegans	3.86701e-07	1.08766e+06	1.08015e+06	1.24029e+06	1.20788e+06	1232067	1281325
G5EFZ5;G5EG22	Caenorhabditis elegans	0.00116361	67525.5	80941.2	77184.8	78424.1	102363	85667.3
G5EG03	Caenorhabditis elegans	6.28123e-05	107617	126167	91697.3	130395	114168	58153.4
G5EG11	Caenorhabditis elegans	0.000247538	95695.8	101553	110208	106948	99743.2	138846
G5EG13	Caenorhabditis elegans	6.92988e-07	664910	613685	617706	678222	688549	714421
G5EG14	Caenorhabditis elegans	0.00535003	13947.4	19359.4	18865.7	27480.7	22219.5	16225.7
G5EG26	Caenorhabditis elegans	0.000683191	81471.9	91554.6	88449.5	104845	142594	94984.7
G5EG50	Caenorhabditis elegans	0.000621335	14783.7	11561.8	14861.3	13466.9	11948.7	10384.2
G5EG62	Caenorhabditis elegans	1.35661e-05	143164	120144	121288	137651	129027	120128
G5EGA5	Caenorhabditis elegans	3.25276e-06	1.39725e+06	1.27137e+06	1212260	1.50521e+06	1.34253e+06	1.30669e+06
G5EGB1	Caenorhabditis elegans	6.03711e-07	2629788	2.41104e+06	2310904	2.71405e+06	2697921	2.58035e+06
G5EGB3	Caenorhabditis elegans	6.3874e-07	31652.7	26826.4	21173.4	30368.7	28757.3	28554
G5EGG0;Q2EEM5	Caenorhabditis elegans	2.32501e-07	188135	165129	145600	170554	172214	153083
G5EGH6	Caenorhabditis elegans	2.21348e-05	180139	214962	208422	216496	228834	219072
G5EGH7	Caenorhabditis elegans	0.000191053	79004.1	82348.7	88308.7	80414.6	94891.4	109788
G5EGK1	Caenorhabditis elegans	3.84558e-07	539752	737070	562340	578821	815696	529154
G5EGK8	Caenorhabditis elegans	0.00022846	158913	110604	201249	117933	98531.9	187209
G5EGL2	Caenorhabditis elegans	2.03217e-07	985755	913123	759671	1033893	915498	955276
G5EGN2;G5EGN2-2	Caenorhabditis elegans	4.00318e-07	571282	593595	566981	600056	709368	661028
G5EGP4	Caenorhabditis elegans	6.71277e-07	758835	792015	794014	692255	914284	913827
G5EGP8	Caenorhabditis elegans	1.01055e-06	269826	251917	286946	288936	289640	280184
G5EGS5	Caenorhabditis elegans	1.33742e-07	38816.2	42964.3	45231.3	47712.3	46911.3	59702
G5EGT7	Caenorhabditis elegans	3.1811e-07	686288	721450	806829	698815	858741	1002660
G5EGU1	Caenorhabditis elegans	9.07397e-05	314363	357089	433326	364005	406396	443315
G8JXY9;Q11073	Caenorhabditis elegans	0.000140975	140502	156079	155965	171515	175195	152250
G8JY03;Q20875	Caenorhabditis elegans	1.78749e-06	321761	251211	185762	256125	383349	214657
G8JY38;P05690	Caenorhabditis elegans	1.20155e-07	23568652	23395534	28384324	26357008	26783918	29964664
G8JY40;P43510;Q8MQC6	Caenorhabditis elegans	5.37278e-06	753853	721398	644440	829585	747392	738279
G8JY63;Q19200	Caenorhabditis elegans	4.34673e-06	27424.9	31186.8	21021.6	28415.6	25296.2	33060.5
G8JY83;P0CG71;P49632	Caenorhabditis elegans	0.000193621	530350	223629	570177	126134	437077	571247
G8JY94;Q21067	Caenorhabditis elegans	1.32695e-07	2.34479e+06	2.28548e+06	2148091	2.53042e+06	2.49738e+06	2.50957e+06
G8JYE5;Q23525	Caenorhabditis elegans	2.1441e-06	102450	122488	112153	126482	139547	103087
G8JYG1;Q9U757	Caenorhabditis elegans	3.81265e-05	50368.8	48144.3	42108.6	59244.2	53551.2	42150.9
G8XYY6;Q23232	Caenorhabditis elegans	6.37202e-06	423190	408480	422221	424346	470107	401349
H2FLJ1	Caenorhabditis elegans	2.30059e-06	185300	174817	167039	191238	186851	155426
H2FLK8	Caenorhabditis elegans	1.64038e-07	1.38194e+06	1282311	1.27334e+06	1.49488e+06	1453566	1.31695e+06
H2FLK9	Caenorhabditis elegans	1.89693e-06	150356	168398	145895	181151	190952	122670
H2KMJ3	Caenorhabditis elegans	0.000498795	136653	129253	383535	146665	126628	139865
H2KMK6	Caenorhabditis elegans	4.59087e-06	174767	180652	189985	192226	201185	151986
H2KY58;H2KY59;H2KY60;Q95R18	Caenorhabditis elegans	3.64372e-05	119086	111064	110145	137228	116079	126827
H2KYC4;H2KYC6	Caenorhabditis elegans	0.000410309	127304	141133	180592	145430	166049	155368
H2KYD7;Q7YZW5	Caenorhabditis elegans	0.000639046	119895	151120	171717	142192	170261	160637
H2KYE0;Q9UAN9	Caenorhabditis elegans	8.48139e-07	289121	300108	292073	328351	327959	334443
H2KYE5	Caenorhabditis elegans	0.00018325	529364	611881	559103	637664	522518	550509
H2KYG4;O45137	Caenorhabditis elegans	0.000391015	44353	72682.2	29975.9	53207.6	57948.6	66948.3
H2KYH5;Q95QX5	Caenorhabditis elegans	8.07144e-06	187982	191136	172982	199381	208522	178498
H2KYI5;Q86NI2	Caenorhabditis elegans	1.41185e-07	650332	637837	595001	725228	730479	705620
H2KYJ2	Caenorhabditis elegans	0.000158345	262187	234464	203210	277532	284342	213708
H2KYJ5	Caenorhabditis elegans	2.00059e-07	1.79804e+06	1.41981e+06	1.72515e+06	2.08162e+06	1.5641e+06	2190225
H2KYM0;H2KYM1;Q95QR7	Caenorhabditis elegans	1.4822e-06	148645	150003	151674	162014	171502	161819
H2KYN3	Caenorhabditis elegans	4.88436e-06	82803	80862.9	89335.1	97017.6	101904	100532
H2KYP1;Q8I7L5	Caenorhabditis elegans	0.000263674	8675.26	16102.8	44477.7	11069.1	9023.52	51577.1
H2KYP3	Caenorhabditis elegans	1.40928e-06	102599	90615.5	73538.9	109537	105283	74316.8
H2KYQ5-2	Caenorhabditis elegans	5.91525e-07	903282	1.01306e+06	1.24138e+06	1074155	1.20577e+06	1.38862e+06
H2KYR1	Caenorhabditis elegans	1.41594e-07	3930580	4.14133e+06	4970620	4546266	4931336	5101210
H2KYR4;O44618	Caenorhabditis elegans	6.81675e-06	35019.8	14207.5	12757.3	16831.4	16324.7	16758.2
H2KYS8;Q7JPE2	Caenorhabditis elegans	0.000737422	59474.3	60109	60480.7	62933	83321	123273
H2KYU6;O01894;Q95QZ7;Q95QZ9	Caenorhabditis elegans	4.45804e-06	188505	162958	123330	184286	185270	140633
H2KYV1	Caenorhabditis elegans	1.75468e-07	490123	456320	433987	524971	505134	390826
H2KYV3;Q18076	Caenorhabditis elegans	3.92885e-07	784451	830694	1.04468e+06	918981	1.11641e+06	895492
H2KYX4;Q8IFY5	Caenorhabditis elegans	1.12134e-05	291897	275722	246641	321675	340789	301644
H2KYY4;H2KYZ0;H2KYZ1;Q95QA6	Caenorhabditis elegans	2.36224e-06	226791	236414	285195	252096	282172	298584
H2KYZ3;Q18124	Caenorhabditis elegans	4.90913e-05	191417	168147	170869	190462	197792	152554
H2KZ18;H2KZ19	Caenorhabditis elegans	8.34989e-07	407741	388930	380368	436539	427507	428024
H2KZ37	Caenorhabditis elegans	2.21546e-06	1.90932e+06	1.57032e+06	1.56796e+06	1.97523e+06	1.70273e+06	1.66476e+06
H2KZ73;H8W3Y1;Q8T3B7	Caenorhabditis elegans	2.04126e-07	179197	145204	189960	174579	179003	189036
H2KZ95;Q7YZG5	Caenorhabditis elegans	1.57035e-05	87402.9	74786.7	69617.4	79461.6	80009.4	79941.5
H2KZA5;Q8ITY8	Caenorhabditis elegans	0.000133961	263654	188907	243028	273297	283467	285739
H2KZD5;Q27GU1	Caenorhabditis elegans	2.00592e-07	1.20465e+06	1.17533e+06	1266477	1352467	1320418	1.33798e+06
H2KZF5;Q23552;Q86NB3	Caenorhabditis elegans	1.64158e-07	1.55836e+06	1.65612e+06	1.72803e+06	1.758e+06	1.9467e+06	1895175
H2KZF8;O44466;U4PLP4	Caenorhabditis elegans	7.75e-06	150190	126315	108056	153996	145685	119621
H2KZG6	Caenorhabditis elegans	1.20418e-07	6984917	6467762	6839078	7.25727e+06	7.7288e+06	8427027
H2KZJ5	Caenorhabditis elegans	5.28965e-07	954183	1.12192e+06	1.07614e+06	1.14593e+06	684459	700800
H2KZL7;Q8IG31	Caenorhabditis elegans	1.4747e-07	15728340	15501303	15319544	16780256	16732789	15906310
H2KZN8;H2KZN9;Q5WRR1;Q8MPV0	Caenorhabditis elegans	0.00596071	93327.5	80745.9	74431.1	83674.7	79914.7	113425
H2KZR3;O76566	Caenorhabditis elegans	0.00239792	4418.93	4146.03	2473.52	4813.19	5200.48	4627.88
H2KZS2;H2KZS3;L8E6J9;Q8MXJ1	Caenorhabditis elegans	7.37351e-07	2.88376e+06	3.03569e+06	4.09634e+06	3.28706e+06	3.63739e+06	4.26092e+06
H2KZV5;Q4W525	Caenorhabditis elegans	9.95791e-07	137986	201723	262208	225355	212576	234923
H2KZV8;L8E6X8;Q9GP94;Q9GP96	Caenorhabditis elegans	0.000260181	117072	74084.7	57007.3	95931.8	98869	93406.2
H2KZX4;Q7JP80	Caenorhabditis elegans	0.00543844	42399.1	42620.2	18843.8	46593.1	45516.9	25287.2
H2L003;H2L004;Q3Y409	Caenorhabditis elegans	0.000517806	25194.3	25981.7	28926	24625.7	28872.2	28541.6
H2L023	Caenorhabditis elegans	3.81922e-07	454225	502461	504051	522587	596021	522827
H2L031	Caenorhabditis elegans	0.000783902	33719.8	35375.6	38995.6	33036.7	43149.9	60570.3
H2L034	Caenorhabditis elegans	1.20155e-07	217907	180659	231776	204100	215128	243968
H2L045;H2L046;H2L047	Caenorhabditis elegans	0.00137925	72579.6	59753.3	52689.8	75130.5	75815.2	63843.2
H2L048;Q8MQ42	Caenorhabditis elegans	1.75963e-05	315149	283827	277591	303192	335605	372947
H2L056;Q6A589	Caenorhabditis elegans	0.00118957	73326.3	46912.3	60782.6	68937.9	49130.3	65862.7
H2L064	Caenorhabditis elegans	0.000757506	306868	285118	259636	338014	350996	325894
H2L083;Q9N2Z3	Caenorhabditis elegans	2.79812e-05	152613	99626.9	111784	160493	107919	222479
H2L094;K8ERV5;O44556	Caenorhabditis elegans	5.19461e-07	239559	267509	243566	279862	300261	230788
H2L0A8;Q9TXU2	Caenorhabditis elegans	2.2053e-06	230796	278993	199628	257000	313162	215569
H2L0B6;Q21956	Caenorhabditis elegans	0.000365525	97387.3	89404.5	83757	104946	107614	73902.4
H2L0C0	Caenorhabditis elegans	2.14824e-07	305148	293552	286182	303598	316575	326407
H2L0D5;Q21164	Caenorhabditis elegans	2.92574e-05	150935	183294	158259	177040	210618	158320
H2L0E5;H2L0E6;Q2L6X7	Caenorhabditis elegans	0.000188525	69355	65929.2	67168.5	74255.6	77389.8	73741.2
H2L0G7;Q9BKS2	Caenorhabditis elegans	0.000261226	183736	196624	196551	199241	235464	239619
H2L0I2;H2L0I3	Caenorhabditis elegans	2.02329e-07	742770	730274	698127	804321	814991	907362
H2L0J9;Q86GV3;Q965F7;Q965F8	Caenorhabditis elegans	0.000859903	127830	88727	64878.6	127852	83224.3	81499.4
H2L0K4;Q8WTM0	Caenorhabditis elegans	0.00181159	50589.3	45727.6	83199	49930.7	61820.6	43721.8
H2L0K8;O61799;Q65ZI3	Caenorhabditis elegans	7.44693e-05	15749.3	11587.8	15647.3	17257.7	15318.4	13608.7
H2L0M0;Q9GZI3	Caenorhabditis elegans	1.77328e-07	1.1646e+06	1.18064e+06	1.25571e+06	1.28525e+06	1.50285e+06	1.40291e+06
H2L0N0;H2L0N1;O01619;Q95ZK4	Caenorhabditis elegans	3.94923e-05	123660	147518	218910	153964	150587	181475
H2L0N9	Caenorhabditis elegans	1.76559e-07	921422	960661	1.00533e+06	984803	1.101e+06	1.07461e+06
H2L0Q1;Q6EZG8	Caenorhabditis elegans	3.30959e-06	549434	578718	457626	640530	550372	515310
H2L0Q6;Q9N3F8	Caenorhabditis elegans	0.00035396	61237	62732.1	44679.8	64286.8	69975.8	76309.5
H2L2A8;Q19583;Q9U3I7	Caenorhabditis elegans	0.000396828	60827.4	66099	66452.3	66273.6	67947.4	57216.5
H2L2E8;O18688	Caenorhabditis elegans	1.17458e-06	669464	760210	666236	771103	525024	584849
H2L2J5;H2L2J6;O02238	Caenorhabditis elegans	5.24287e-07	212594	191522	237889	225688	220207	235484
H9G2R0;H9G2R1;H9G2S0;Q19191	Caenorhabditis elegans	0.000630868	36468.2	35428.6	38952.1	39003.9	Filtered	55166.9
H9G2T4;Q21032	Caenorhabditis elegans	1.20155e-07	6.7313e+06	6270874	6.86447e+06	6946994	6452635	7.22916e+06
H9G2W1;Q17405	Caenorhabditis elegans	9.77376e-07	648192	640692	551130	689600	669432	595410
H9G340;H9G341;Q9XTW9	Caenorhabditis elegans	0.00980535	19191.5	20493.9	Filtered	24075.4	14312	45928.4
I2HA82;Q22267	Caenorhabditis elegans	0.000490941	79190.6	84865.1	95839	96039.8	95690.9	115283
I2HA91;Q93622	Caenorhabditis elegans	0.000656178	58523.1	48601.1	50406.1	65639.7	55536.4	64703.7
I2HA94;Q19470	Caenorhabditis elegans	0.000672207	269994	315651	271059	272767	335154	300433
I2HA98;P90925	Caenorhabditis elegans	7.37351e-07	322443	309328	330265	348481	332985	363224
I2HAD4;I2HAD5;Q22017;Q22017-2	Caenorhabditis elegans	0.00324147	68665.1	96084.9	61012.5	71876.4	78773	56833.1
I2HAF5;I2HAF6;Q9U1S2	Caenorhabditis elegans	1.19822e-05	289144	25177.3	56902	45653	25338.3	79614
I2HAG1;Q09581	Caenorhabditis elegans	2.1726e-07	1.7831e+06	1.70543e+06	1.68478e+06	1894624	1.9531e+06	2.08641e+06
I2HAJ8;Q20881	Caenorhabditis elegans	0.00234379	24886	38248.8	28415.3	31889.1	39976.5	32776.5
J7RNI7;Q18949	Caenorhabditis elegans	0.00296872	17979.2	19863.5	18763	21924.7	22193.1	16509.3
J7S164;J7SA65;P09588;Q27485	Caenorhabditis elegans	1.2219e-05	10565003	9139051	7819009	10144197	9416092	10847726
K8ERX1;K8FE02;Q21605;Q6A582	Caenorhabditis elegans	1.91864e-05	105979	101271	88412.1	109988	99761.3	101957
K8ES75	Caenorhabditis elegans	3.55114e-05	33067.4	65755.3	78242.1	73192.1	45735.4	67939
K8ESC5;Q9NA30	Caenorhabditis elegans	5.29336e-06	32612.9	29338.4	28289.1	30483.5	26167.2	33999
K8ESE2;O45391	Caenorhabditis elegans	1.20155e-07	932137	907321	1.00592e+06	954465	1.10205e+06	1.0087e+06
K8ESK4;P32744	Caenorhabditis elegans	4.04216e-07	48295.1	46469.8	41770.5	51709.7	64520.6	47098.1
K8ESM2	Caenorhabditis elegans	5.30953e-07	447812	390324	806669	446274	457866	908290
K8FDX2	Caenorhabditis elegans	3.18923e-05	345637	346550	350865	373478	363169	359131
L8E6N6;L8E712;Q17871	Caenorhabditis elegans	0.00846561	13249.9	Filtered	14556.4	Filtered	15283.1	24801.4
L8E6W9	Caenorhabditis elegans	0.000231797	55314.7	49825.4	37502.5	52797.1	56139.7	44073.6
M1Z854;Q19286	Caenorhabditis elegans	1.80755e-07	4.16712e+06	4221060	4485118	4645562	4917117	4.9522e+06
M1ZJ32;Q10013	Caenorhabditis elegans	1.98163e-05	206151	126652	183949	131795	153375	173075
M1ZJY1;Q03563;Q03563-2;Q03563-3	Caenorhabditis elegans	0.00050254	67346.7	83219.7	62878.4	113707	144811	69019.4
N1NTN5;Q17971	Caenorhabditis elegans	1.1386e-06	227776	246468	274387	278267	266698	248408
N1NV09;N1NVB5;S6F510;S6FCX2;S6FWN4	Caenorhabditis elegans	5.72447e-07	503269	1.0718e+06	159072	1.21275e+06	1306471	154368
O00115;O00115-2	Homo sapiens	3.8514e-05	140433	177429	108819	140223	128062	111498
O00116	Homo sapiens	2.191e-07	604022	548559	266422	584144	562539	197175
O00139;O00139-1;O00139-2;O00139-4;O00139-5	Homo sapiens	2.15514e-07	242396	236820	216478	259864	238834	224481
O00148	Homo sapiens	2.3501e-07	8185153	7.5683e+06	7498910	7.84606e+06	7.57508e+06	7385461
O00151	Homo sapiens	6.32262e-07	624410	660175	682958	621942	640424	612816
O00154-4	Homo sapiens	2.0465e-07	836484	863457	1.04215e+06	823934	905583	986271
O00159;O00159-2;O00159-3	Homo sapiens	8.75652e-07	236861	183524	223874	221092	224106	254972
O00161	Homo sapiens	0.00470446	102782	54960.5	34999.2	87083.6	65980.5	68336.1
O00170	Homo sapiens	4.67202e-06	519127	490549	459184	488550	461112	433480
O00178	Homo sapiens	0.000490973	140433	159562	133577	162277	50096.3	145190
O00186	Homo sapiens	4.88436e-06	81965.5	72496.1	72200.7	72094.4	73486.5	70451.7
O00193	Homo sapiens	5.31641e-05	164417	212458	386089	181053	209589	289767
O00203;O00203-3	Homo sapiens	8.61727e-05	167521	168854	203039	173141	185871	184851
O00217	Homo sapiens	3.43705e-07	517693	560489	533877	554990	518819	492278
O00231	Homo sapiens	2.32595e-07	831540	877599	883867	832094	940785	762251
O00232	Homo sapiens	1.00301e-06	343443	371956	246969	354303	385061	247997
O00233	Homo sapiens	1.0484e-05	598382	572273	557401	604981	626345	568441
O00244	Homo sapiens	3.79646e-06	275491	285773	327180	271021	247310	221487
O00264	Homo sapiens	1.45237e-07	2115619	1.99195e+06	1.82305e+06	2.04082e+06	1.81649e+06	1.63727e+06
O00267;O00267-2	Homo sapiens	2.69233e-05	323562	238378	370350	245212	285550	257932
O00273	Homo sapiens	1.56724e-07	433509	424878	357898	419437	410647	371935
O00291;O00291-3	Homo sapiens	0.00218645	9736.84	11234.8	Filtered	10249.2	9532.59	Filtered
O00299	Homo sapiens	3.36568e-07	2.99206e+06	2.88232e+06	3.14024e+06	2935964	2.7349e+06	2.83683e+06
O00303	Homo sapiens	1.20155e-07	1.01408e+06	1.03017e+06	1.13849e+06	1.02945e+06	1.04013e+06	1109465
O00330;O00330-3	Homo sapiens	1.42276e-06	127348	114468	116079	117957	114491	98966.9
O00410;O00410-3	Homo sapiens	1.20155e-07	1472843	1266344	1.17459e+06	1.32391e+06	1.17321e+06	1.37025e+06
O00418;O01991;O01991-2	Homo sapiens;Caenorhabditis elegans;Caenorhabditis elegans	0.00638036	13915.6	11185.4	13008.8	15386.1	11535.7	12169.7
O00422	Homo sapiens	8.37888e-06	874695	810464	809716	806929	713064	856159
O00425	Homo sapiens	1.30087e-07	784357	722872	822504	696903	803405	840606
O00429;O00429-6	Homo sapiens	3.75213e-07	576594	518773	511857	531929	506246	575702
O00442;O00442-2	Homo sapiens	1.30087e-07	201683	214183	185602	207537	217523	174617
O00469;O00469-2	Homo sapiens	2.60652e-05	124603	127177	131017	113321	124689	120825
O00471	Homo sapiens	0.000550203	24940.7	30377.9	18958.4	24203.9	25776.9	27810.5
O00483	Homo sapiens	1.03327e-06	1.01863e+06	1.03121e+06	1.10865e+06	1.0374e+06	1.11883e+06	1.09089e+06
O00487	Homo sapiens	2.2584e-07	1.95666e+06	1.8465e+06	1.61392e+06	2.05515e+06	1831805	1801498
O00505	Homo sapiens	1.80131e-07	230624	256233	236780	243347	245146	264414
O00534	Homo sapiens	0.0004011	40773.3	30480.4	39955.4	41345.4	43994.8	49762.3
O00541	Homo sapiens	4.82484e-07	331959	288761	310949	302246	281262	326037
O00560	Homo sapiens	4.31251e-05	89529.7	146727	148282	117047	175006	139842
O00560-2	Homo sapiens	0.000156196	73245.5	89384.3	118388	74437	107023	94981.4
O00566	Homo sapiens	1.11756e-06	300619	277317	253069	289860	244798	249770
O00567	Homo sapiens	1.20155e-07	788975	877042	812131	832583	859115	741474
O00571	Homo sapiens	1.56724e-07	6676639	6.14775e+06	6464505	6558098	6395223	6252736
O00584	Homo sapiens	1.13589e-06	26297.5	27027	24756.3	26045	26828.8	24412
O00592;O00592-2	Homo sapiens	1.80045e-06	330278	310457	338598	316887	310683	311080
O00625	Homo sapiens	6.68951e-07	106368	132591	126803	151247	98187.6	129605
O00629	Homo sapiens	1.5913e-06	601432	513684	602169	567767	536277	695852
O00712;O00712-2;O00712-4;O00712-5;Q12857;Q12857-2;Q12857-3;Q12857-4	Homo sapiens	0.00365487	137993	154941	132660	152647	160874	120960
O00743;O00743-3	Homo sapiens	4.67072e-07	172657	164859	219482	165546	154354	186944
O00754;O00754-2	Homo sapiens	6.02356e-06	109644	104411	110742	97883.5	101502	96933.7
O00764	Homo sapiens	2.0727e-07	374180	378611	438246	360153	376028	534024
O00767	Homo sapiens	0.00253307	328168	31583.8	577498	44221.9	95335.2	228714
O01159	Caenorhabditis elegans	0.00190722	51272.7	42372.6	33253.9	54260.6	36541.2	53537
O01257	Caenorhabditis elegans	0.00463792	70615.1	45126.7	115047	75394.4	90157.9	109365
O01422	Caenorhabditis elegans	5.4271e-05	48925.3	57288.7	51771.6	49415.7	61550.9	18835.3
O01477	Caenorhabditis elegans	0.00013571	18956.9	19717.8	18847.8	21870.6	22572.4	21667.2
O01479;O01479-2	Caenorhabditis elegans	0.00209519	85182.6	82391	85396.9	97227.6	84477	82347.8
O01498;O01498-2	Caenorhabditis elegans	0.000327409	30119.8	50490.6	35939.5	27154	14935.9	17084.8
O01504	Caenorhabditis elegans	5.61383e-06	17095752	16563635	6587978	18946288	19443364	19567684
O01516	Caenorhabditis elegans	0.00443751	12786.9	15462.2	17431.5	14537.8	14598.6	17903.8
O01530	Caenorhabditis elegans	4.71762e-06	831511	842213	867083	914046	896368	777789
O01531	Caenorhabditis elegans	0.00577856	4521.39	4378.52	3631.74	4876.29	4007.08	5164.28
O01532	Caenorhabditis elegans	7.92343e-06	233728	260222	338665	281604	287849	353138
O01541	Caenorhabditis elegans	1.20155e-07	1.11403e+06	1.26516e+06	1.34366e+06	1.22817e+06	1.4871e+06	1.49394e+06
O01542	Caenorhabditis elegans	1.3419e-07	7892684	7.84433e+06	8494957	8228719	8821004	9590019
O01572	Caenorhabditis elegans	9.14935e-05	96489.2	102490	100091	106991	111204	138170
O01576	Caenorhabditis elegans	0.000872737	104741	12543.8	8172.73	14055.4	117878	12255.5
O01577	Caenorhabditis elegans	2.82783e-05	601595	584060	556836	624956	699199	559929
O01578	Caenorhabditis elegans	1.20155e-07	608227	566273	601130	603534	613301	669378
O01590	Caenorhabditis elegans	0.000592015	84693.7	70965.5	137783	85376.1	73812.8	162159
O01592;O01592-2;O01592-3	Caenorhabditis elegans	1.32695e-07	269313	217731	226272	246592	246537	260044
O01593	Caenorhabditis elegans	4.87038e-06	158160	128539	125068	150834	137347	141440
O01602;Q86NC2	Caenorhabditis elegans	1.43826e-07	548946	572671	696246	620678	649252	689628
O01615	Caenorhabditis elegans	3.00184e-06	991335	1.00818e+06	1.35027e+06	1059267	1.09857e+06	1.29475e+06
O01634	Caenorhabditis elegans	0.00228467	54993.8	18851.2	111098	18769.6	40616.9	105039
O01683	Caenorhabditis elegans	1.96513e-05	59717.2	57280.5	39416.6	62653.6	64571.2	55841.6
O01685	Caenorhabditis elegans	3.19823e-06	738976	774095	798207	792826	876928	811525
O01692	Caenorhabditis elegans	2.52181e-06	7.83699e+06	8358800	8910800	8644696	9965766	8092097
O01739	Caenorhabditis elegans	0.00877734	64585.7	62296.5	Filtered	62544.3	71545.6	34596.7
O01755	Caenorhabditis elegans	0.000251482	38719.3	37662.1	83529.1	39491.6	Filtered	70492.1
O01761;O01761-2;O01761-5;O01761-6;O01761-7	Caenorhabditis elegans	1.20418e-07	578289	544638	630045	576788	654057	746797
O01763	Caenorhabditis elegans	1.44927e-06	218569	219857	266906	214576	232899	310442
O01802	Caenorhabditis elegans	1.49676e-07	11285751	11184440	10738364	12052924	12638827	12036971
O01803	Caenorhabditis elegans	1.9753e-06	464772	458161	471087	540679	572261	488420
O01804	Caenorhabditis elegans	6.2039e-05	247025	243590	295994	255030	294492	262125
O01805	Caenorhabditis elegans	1.73679e-06	638618	546593	459623	643998	538211	614242
O01806	Caenorhabditis elegans	2.44442e-07	2.19507e+06	2.11169e+06	2.37049e+06	2.36101e+06	2.61453e+06	2.58019e+06
O01808;Q8T3G9	Caenorhabditis elegans	0.00240505	2309.13	2501.73	Filtered	2850.87	2156.85	2668.21
O01812	Caenorhabditis elegans	1.61363e-07	6910335	6621458	6615803	7.44316e+06	7679950	8.19608e+06
O01813	Caenorhabditis elegans	3.73647e-07	12585623	11591074	8677388	11957314	11062817	10191644
O01814	Caenorhabditis elegans	4.68406e-07	521845	467587	406803	545065	519581	498005
O01815	Caenorhabditis elegans	9.53236e-05	44339.4	35743.3	37226.6	45528.6	42640.9	42962.5
O01816	Caenorhabditis elegans	1.90356e-06	887763	801794	778990	967000	880993	890452
O01826	Caenorhabditis elegans	2.13487e-06	283670	225628	232310	288137	255840	242643
O01829;Q21289	Caenorhabditis elegans	3.90668e-07	334251	291276	1.46141e+06	334971	305930	288692
O01833	Caenorhabditis elegans	7.35839e-05	452481	421635	479473	466557	443864	742819
O01854	Caenorhabditis elegans	7.01608e-07	1.15899e+06	1.15556e+06	1.2444e+06	1.26112e+06	1.24143e+06	1.47234e+06
O01864	Caenorhabditis elegans	1.80854e-06	228794	200180	199310	258240	228159	232934
O01868	Caenorhabditis elegans	1.20155e-07	6746743	5623538	6805207	6520089	7455435	6.69921e+06
O01869	Caenorhabditis elegans	4.96475e-07	10901123	10720202	12162855	11243823	12432402	12338657
O01882;Q95R03	Caenorhabditis elegans	0.000606171	98468.5	106038	85080	100357	97262.3	70347.5
O01917	Caenorhabditis elegans	0.000677159	77923.8	64057.1	66889.1	76484	72565.6	98481.4
O01925	Caenorhabditis elegans	7.69636e-07	724526	659342	666684	694328	801239	661193
O01929	Caenorhabditis elegans	0.00257851	252554	184822	161293	261963	163735	Filtered
O01971	Caenorhabditis elegans	3.24296e-06	198386	210716	201831	235631	269308	163472
O01974	Caenorhabditis elegans	1.22767e-06	451070	440529	468169	514112	493523	555069
O02056	Caenorhabditis elegans	1.20155e-07	22377808	22177672	23034272	23523872	25234388	25768672
O02058;O02058-2	Caenorhabditis elegans	0.00549715	11920.5	14168	13860.8	13129.2	13160	14052.2
O02063;Q18167	Caenorhabditis elegans	0.0061827	113457	118114	92849.1	131755	77986.9	107243
O02082	Caenorhabditis elegans	4.55447e-06	286473	267575	277456	284079	303545	357845
O02089	Caenorhabditis elegans	6.31375e-07	1.06764e+06	1090552	1110105	1.08368e+06	1.18981e+06	1243719
O02092	Caenorhabditis elegans	0.000885569	33561.1	27009	24395.3	33111.8	27589.2	28226.7
O02096	Caenorhabditis elegans	0.00155293	15861	44979.5	45815.7	98757.9	104925	72822.9
O02108;Q336L8	Caenorhabditis elegans	1.33799e-06	265897	272609	322940	312260	304120	360905
O02109	Caenorhabditis elegans	4.81587e-05	225118	241453	229321	252144	283870	260595
O02115	Caenorhabditis elegans	1.08727e-06	696213	709788	681183	822344	817814	807367
O02158	Caenorhabditis elegans	1.17118e-05	536876	537197	543568	577748	551928	659120
O02161	Caenorhabditis elegans	3.47396e-07	185577	217484	186201	217780	217308	231542
O02168	Caenorhabditis elegans	3.77947e-05	73313	74804.9	54807.2	73699.5	74452	65441.6
O02215	Caenorhabditis elegans	5.36144e-07	294734	298546	359587	326723	343728	333466
O02225	Caenorhabditis elegans	1.1147e-06	96446.3	109632	84894.3	108009	115357	106387
O02252	Caenorhabditis elegans	3.52401e-06	235614	240143	209006	279986	267520	234383
O02266	Caenorhabditis elegans	3.71101e-06	281840	286916	258639	305908	333023	303669
O02267	Caenorhabditis elegans	8.0235e-05	514034	478520	536444	535228	420354	637258
O02286	Caenorhabditis elegans	1.90629e-07	5.32925e+06	5556548	5.87158e+06	6072076	6479188	5430410
O02323	Caenorhabditis elegans	3.04613e-06	351538	334834	294492	375278	371438	327833
O02325;Q2EEM4	Caenorhabditis elegans	0.0020355	96959.1	74360.7	110675	81836.2	206590	134750
O02327	Caenorhabditis elegans	0.00128486	50604.3	50336.1	62409.5	53949.4	58305.2	65941.3
O02328	Caenorhabditis elegans	7.16703e-07	1370860	1.30673e+06	1.28646e+06	1.51985e+06	1.43112e+06	1.24619e+06
O02365	Caenorhabditis elegans	1.26716e-07	2.37878e+06	2337797	2310322	2.53718e+06	2.62842e+06	2471028
O02485	Caenorhabditis elegans	0.000394765	80967.5	97877.2	97553.3	82489.2	91808.6	109288
O02495	Caenorhabditis elegans	0.000309158	151848	166344	154682	173990	185954	182114
O02628;O44649;Q9N5I1	Caenorhabditis elegans	0.00326823	11959.9	8033.81	9780.81	8263.51	14499	7303.69
O02639	Caenorhabditis elegans	1.3419e-07	12757307	12353957	12898552	13228234	13996787	15368026
O02640	Caenorhabditis elegans	1.79659e-07	8123845	8.00081e+06	8698337	8844892	9523479	9578092
O02642	Caenorhabditis elegans	2.89568e-06	2.03146e+06	2.05018e+06	2.24885e+06	1835512	1.89834e+06	2.14929e+06
O02658;P91420	Caenorhabditis elegans	7.28951e-06	168072	153362	152450	176218	162044	193447
O13516	Saccharomyces cerevisiae (strain ATCC 204508 / S288c)	2.23041e-07	6853621	6.89158e+06	6070341	7482443	2.86213e+06	7.44386e+06
O13535;O74302;P0C2I2;P0C2I3;P0C2I4;P0C2I5;P0C2I6;P0C2I7;P0C2I8;P0C2I9;P0C2J0;P0C2J1;P0CX57;P0CX58;P0CX59;P0CX60;P0CX65;P0CX66;P0CX67;P0CX68;P0CX69;P0CX70;P0CX71;P0CX72;P0CX73;P0CX74;P0CX75;P0CX76;P47098;P47099;P47100;Q03434;Q03612;Q03619;Q03855;Q03856;Q04670;Q04706;Q04711;Q07793;Q12085;Q12088;Q12141;Q12193;Q12217;Q12269;Q12316;Q12414;Q12441;Q12470;Q12485;Q6Q5H1;Q92393;Q99231;Q99337	Saccharomyces cerevisiae (strain ATCC 204508 / S288c)	0.00773175	19762.9	20075.2	Filtered	19113.7	70338.9	Filtered
O13547	Saccharomyces cerevisiae (strain ATCC 204508 / S288c)	0.00133333	3941.7	5285.03	4973.63	5311.56	4125.97	4879.27
O13563	Saccharomyces cerevisiae (strain ATCC 204508 / S288c)	0.00014978	43038.7	51718.9	62369.2	53066	58883.3	51618.4
O14455	Saccharomyces cerevisiae (strain ATCC 204508 / S288c)	0.000538198	126895	182355	165442	183202	200651	188069
O14467	Saccharomyces cerevisiae (strain ATCC 204508 / S288c)	3.20699e-07	963491	1.42613e+06	1.7115e+06	1.31976e+06	1.49794e+06	1773499
O14497;O14497-2	Homo sapiens	0.00244696	51973	72553	50945.6	57790.1	68975.2	54110.9
O14519;O14519-2	Homo sapiens	9.71131e-06	81493.6	70107.7	153086	65157.3	74523.6	95366.3
O14521;O14521-2	Homo sapiens	0.000608331	68483.8	14073.5	43073.9	13981.3	10422.6	38059.1
O14530;O14530-2	Homo sapiens	1.07942e-06	24268.3	20101	20397.1	21717.1	21096.8	19280.4
O14545	Homo sapiens	0.000100942	10393.6	13546.6	11128.4	12439	13879.3	11132.5
O14548	Homo sapiens	0.00585986	31332.7	42471.4	31304.4	34379.2	48144.3	Filtered
O14561	Homo sapiens	1.81966e-06	538551	487644	487363	482826	442934	477052
O14562	Homo sapiens	0.000741967	58662.3	66593.4	227472	60807.2	63797.1	193610
O14579	Homo sapiens	3.33895e-05	388617	418263	386480	399144	419972	418873
O14617;O14617-2;O14617-4;O14617-5	Homo sapiens	0.000322572	92346.2	86123.2	77349.8	74882.8	89090.8	69997.3
O14618	Homo sapiens	0.000825946	120269	107443	103578	112531	98744.2	79894.1
O14646;O14646-2	Homo sapiens	0.000225744	81944.2	76166.4	85329.2	82949.1	67360.8	87036.9
O14654	Homo sapiens	0.000174536	349527	372880	322217	341836	372947	318278
O14656	Homo sapiens	0.000815324	67377.9	9453.01	17665.9	9754.5	10667	13427.7
O14662;O14662-2;O14662-4;O14662-5;O14662-6	Homo sapiens	0.000731483	10903	10513.8	17847.4	10075.7	8625.4	7818.78
O14672;O14672-2	Homo sapiens	0.00491822	55103.5	56947	44250.8	41701.8	53367.9	33343.4
O14684	Homo sapiens	7.24541e-05	162109	142718	124582	159525	150872	158457
O14732;O14732-2	Homo sapiens	4.22708e-05	264136	247041	365505	241989	252449	314057
O14734	Homo sapiens	0.000287707	21858.2	14181.3	11663.9	13989.6	9917.02	12553.9
O14737	Homo sapiens	1.20155e-07	2.40749e+06	2886886	2.46841e+06	2.48563e+06	2.67686e+06	2.2865e+06
O14744	Homo sapiens	2.07547e-07	959388	875138	918992	867488	894116	946905
O14745	Homo sapiens	1.57177e-07	647504	706652	738482	627009	710095	578914
O14763;O14763-2	Homo sapiens	0.000227306	6413.12	6229.59	7561.93	6391.11	4713.37	7188.67
O14773;O14773-2	Homo sapiens	1.56724e-07	964140	606186	879249	899873	884471	923868
O14776;O14776-2	Homo sapiens	4.70746e-07	810241	746366	672675	795220	753487	702047
O14787	Homo sapiens	0.00185285	80352.4	79687.8	154740	124396	60647.1	86222
O14802	Homo sapiens	0.00508381	13845.5	13526.9	49250.7	Filtered	10818	17967.2
O14818	Homo sapiens	1.29035e-06	2.24167e+06	2.03812e+06	2.88236e+06	2139185	2.03805e+06	2.31328e+06
O14828	Homo sapiens	1.01374e-06	570552	614797	628303	603742	659767	651977
O14880	Homo sapiens	1.43826e-07	416432	388047	421733	391473	397120	471348
O14908	Homo sapiens	0.00311593	815387	621463	687775	674677	116039	95725.1
O14925	Homo sapiens	0.00100641	126719	150348	82201.3	153819	159549	179167
O14929	Homo sapiens	6.48928e-06	636307	690008	689286	630216	717897	617950
O14936;O14936-3	Homo sapiens	2.67414e-05	53212.6	42004.8	61005.8	46478.2	47348.1	61083.8
O14949	Homo sapiens	2.28379e-06	349139	358352	363206	327511	335092	374459
O14950;P19105	Homo sapiens	1.96896e-07	1961435	2.23184e+06	2193717	2096184	2.30148e+06	2.01257e+06
O14957	Homo sapiens	0.00361303	28033.5	23744.9	28483.7	23298.5	25432.6	24159.2
O14964	Homo sapiens	8.15237e-05	197697	195980	209168	201138	205545	208114
O14965	Homo sapiens	0.00362875	93090	133973	72191.6	198929	167872	61466.6
O14974;O14974-5	Homo sapiens	1.32756e-05	79546.8	73379.3	77060.1	77102.6	89571.7	68515.9
O14975	Homo sapiens	3.42662e-07	508358	649518	291363	417329	477617	252594
O14976;O14976-2	Homo sapiens	9.69831e-06	14033.8	12675.9	13041.5	11324.2	12682.5	13094.1
O14979	Homo sapiens	3.70778e-07	1.40666e+06	1.34971e+06	1.45952e+06	1.32715e+06	1325508	1344197
O14979-2;O14979-3	Homo sapiens	5.24889e-05	59074.4	82273	99170.9	84390.3	103902	50643.4
O14980	Homo sapiens	1.20155e-07	727696	693412	642593	722460	675148	643201
O14981	Homo sapiens	5.19408e-06	31246.8	51299.5	51062.1	50763.1	49758.7	36700.5
O15020;O15020-2	Homo sapiens	0.0020445	34963.2	46004.9	53701	37853.8	57416.1	48876.7
O15027;O15027-2;O15027-3;O15027-4;O15027-5	Homo sapiens	0.000502219	147361	129289	147141	133336	141614	115563
O15031	Homo sapiens	1.90573e-06	61330.7	53247.2	73545.9	61047.3	70492.3	65961.8
O15042;O15042-2	Homo sapiens	1.54832e-07	482758	407300	260880	440542	380485	762963
O15067	Homo sapiens	1.38121e-07	1198324	1.17696e+06	1.33276e+06	1.15653e+06	1.184e+06	1266306
O15116	Homo sapiens	6.99186e-07	79456.2	71765.1	71945.7	68554.7	81622.1	74267.4
O15118	Homo sapiens	0.00937839	69567.5	77065.6	62577.4	77644.2	85885.9	66339
O15121	Homo sapiens	0.00437044	45014.7	36910.5	12388.6	37149.6	43544.3	29176.7
O15126	Homo sapiens	0.000398656	93273.8	80497.2	81493.9	94398.4	86028.1	70177.2
O15127	Homo sapiens	1.34697e-05	168553	162653	142632	154786	135706	193927
O15143	Homo sapiens	3.02114e-07	386137	443230	493613	393282	455580	466871
O15144	Homo sapiens	2.52392e-07	746627	675821	572400	714983	617373	643037
O15145	Homo sapiens	2.50516e-06	427946	402746	456534	396812	428901	461805
O15160;O15160-2	Homo sapiens	5.54773e-07	196763	221109	199220	182871	161600	174262
O15164;O15164-2	Homo sapiens	1.82093e-05	41212.4	16510.5	15149.9	32444.3	Filtered	25362.3
O15173;O15173-2	Homo sapiens	3.00845e-07	630982	571080	555333	563084	537794	494703
O15195;O15195-2	Homo sapiens	6.40597e-05	45991.3	39229.9	35461.7	42671.9	39672.9	42165.6
O15198;O15198-2;P84022;P84022-2;Q15796;Q15796-2	Homo sapiens	1.56724e-07	125193	120648	285251	127960	128769	277469
O15212	Homo sapiens	1.54022e-07	594783	538130	567724	568036	545114	613805
O15213	Homo sapiens	0.00394396	14955	Filtered	14516.9	18997	37805.1	50069.7
O15226;O15226-2	Homo sapiens	0.00121927	63380	71628	90041.3	67182.8	69935.1	38637.2
O15235	Homo sapiens	0.00357723	153437	147649	84818.7	110493	161030	89453.5
O15258	Homo sapiens	0.00219265	179575	194485	173646	169063	194498	184915
O15260;O15260-2	Homo sapiens	3.0922e-07	520026	554859	516773	553746	542353	514746
O15269	Homo sapiens	0.00116824	75570.8	114807	81031.4	103937	146813	74070.7
O15270	Homo sapiens	0.000135597	70779.7	116026	78689.1	98372.2	108818	65885.3
O15294	Homo sapiens	4.55694e-06	160533	138787	200686	154424	160579	180777
O15305	Homo sapiens	3.42086e-07	381214	360167	402090	423329	366412	407858
O15347	Homo sapiens	2.3741e-07	1.76352e+06	697095	495750	720579	1.71848e+06	532713
O15355	Homo sapiens	2.90747e-07	359902	384638	466411	379851	365521	350789
O15357	Homo sapiens	0.000831701	26577.5	9566.71	10956.3	23431.3	21391.7	52508.5
O15371;O15371-2;O15371-3	Homo sapiens	1.76531e-07	799631	793233	887331	801838	832707	959335
O15372	Homo sapiens	1.06947e-05	265434	315002	434210	335918	329309	394097
O15381	Homo sapiens	0.00073321	104737	136944	144614	110843	132799	136072
O15382	Homo sapiens	1.72201e-07	250442	283855	259037	264291	232596	288736
O15397	Homo sapiens	1.08552e-05	111524	113532	130088	121145	123108	137580
O15400;O15400-2	Homo sapiens	1.72285e-05	329250	348601	245757	310970	353830	218769
O15427	Homo sapiens	8.85265e-07	268647	251393	245290	264792	244312	271352
O15446;O15446-2	Homo sapiens	7.89216e-06	162256	121096	153055	154411	131384	161961
O15460;O15460-2	Homo sapiens	0.000306756	49943.6	63587.6	62375.7	62223.1	60593.8	65975.7
O15498	Homo sapiens	0.00110861	58286	48986.5	37899.3	45025.7	50612.5	45743.8
O15504	Homo sapiens	0.00180453	82526.3	58724.7	20728.2	35501.7	Filtered	13048.8
O15511;O15511-2	Homo sapiens	0.000163741	55895.2	64287.9	63157	60273.6	66144	52152.4
O15514	Homo sapiens	5.04054e-06	48326.3	40493.5	53058.4	38280.7	31966.7	42918.8
O15533;O15533-2;O15533-3	Homo sapiens	0.000172375	117102	112192	114226	109114	110602	121302
O15541	Homo sapiens	0.00285839	33844	35162.7	25237.5	38100.9	10989.7	15036.2
O16214	Caenorhabditis elegans	4.09577e-06	332370	279298	248301	330788	299756	345794
O16215	Caenorhabditis elegans	0.0008549	38956	41335.4	Filtered	42568.3	40166.8	74533.6
O16259	Caenorhabditis elegans	1.20155e-07	2.05211e+06	2.12909e+06	2.57942e+06	2191523	2.55677e+06	2327750
O16264;O16264-2	Caenorhabditis elegans	7.40835e-06	868466	942856	861361	818474	1.01324e+06	1088221
O16266	Caenorhabditis elegans	0.00400768	82016.7	83046.1	58709.4	84135.6	79109.5	83510.1
O16284	Caenorhabditis elegans	0.00143553	37778.1	93158.4	87093.9	65562.7	114550	94888.8
O16294	Caenorhabditis elegans	1.64032e-07	1.06838e+06	981433	1.0345e+06	1147455	831469	1.19613e+06
O16297	Caenorhabditis elegans	2.30048e-06	253952	280332	312982	303396	292295	343140
O16298	Caenorhabditis elegans	2.14817e-07	724992	761758	794398	832778	856111	913006
O16303	Caenorhabditis elegans	7.69219e-06	585710	639001	475491	672606	701762	652798
O16309	Caenorhabditis elegans	0.000551829	140056	140206	131435	158614	138028	148332
O16319	Caenorhabditis elegans	0.000996414	17091.6	18541.4	8345.64	18461.3	22813.7	9247.56
O16343;Q23643	Caenorhabditis elegans	0.00458005	53930.8	45253.8	42574.4	55325.8	33530.9	27567.5
O16368	Caenorhabditis elegans	3.52401e-06	653635	798396	856800	846174	778110	939706
O16369	Caenorhabditis elegans	0.000296453	94668.6	101137	298743	108957	121129	215006
O16454	Caenorhabditis elegans	0.000870449	33134.4	52958.5	44826.8	42073.9	52358.9	48821.7
O16462	Caenorhabditis elegans	3.42086e-07	596909	571830	506402	633337	547396	598230
O16487	Caenorhabditis elegans	0.000225802	161704	150974	119615	171198	171961	112819
O16517	Caenorhabditis elegans	1.72738e-06	1.50938e+06	1.63172e+06	1.65586e+06	1770653	1.88418e+06	1.84952e+06
O16518;Q86S57;Q8MXJ7	Caenorhabditis elegans	1.20155e-07	734874	742788	658425	826152	731602	703187
O16520;O16520-2	Caenorhabditis elegans	3.68687e-07	1.70938e+06	1503533	1.60348e+06	2.19127e+06	1.59726e+06	1.9437e+06
O16521	Caenorhabditis elegans	3.52464e-07	763490	685958	643088	776530	756579	721026
O16582	Caenorhabditis elegans	0.000209839	31723.9	28484.5	20985.8	30604.1	32730.9	10524.9
O16619	Caenorhabditis elegans	2.51988e-05	231617	221133	216009	244043	247153	240651
O16658	Caenorhabditis elegans	0.00782055	44576.5	51603.1	33773.3	59103.4	55680.3	38475.4
O16720;Q86B39	Caenorhabditis elegans	0.000141933	146857	118347	161222	132432	123813	192036
O16785	Caenorhabditis elegans	8.34989e-07	451400	458769	636246	498027	529774	983610
O16887	Caenorhabditis elegans	0.000349208	55726.9	59726.7	50429.6	61357.8	55676.1	74013.4
O16928	Caenorhabditis elegans	3.99312e-07	50846.4	11927.3	28847.4	46639.7	38015.8	28906.5
O16997	Caenorhabditis elegans	0.000350951	66436	60235.8	53432.2	72285	68451.5	79207.5
O16999	Caenorhabditis elegans	8.87595e-07	426738	446743	415991	477855	522624	454312
O17004	Caenorhabditis elegans	0.000237183	22953.8	20665.4	18261.9	26822.7	22887.4	17277.3
O17005	Caenorhabditis elegans	1.04651e-06	221249	333355	235442	142678	355626	382047
O17036;O17038	Caenorhabditis elegans	5.0806e-07	567323	494391	505629	608805	572340	677139
O17040	Caenorhabditis elegans	2.05321e-06	592255	604996	764582	612542	703657	782846
O17071-2	Caenorhabditis elegans	2.63185e-07	851138	952943	990883	945345	1.03761e+06	914879
O17135	Caenorhabditis elegans	0.000729406	65311.6	67641.7	72702.5	74167.4	75096.7	59232.8
O17157	Caenorhabditis elegans	7.72659e-07	298628	154760	211445	298057	159959	226113
O17214	Caenorhabditis elegans	3.12735e-07	3.54256e+06	3.85885e+06	3.0982e+06	4022681	4.63171e+06	3140929
O17218	Caenorhabditis elegans	3.49832e-07	14027011	13356698	13819424	14844799	14716789	16540726
O17287	Caenorhabditis elegans	1.31648e-07	1.2208e+06	1.29034e+06	1.20388e+06	1.34543e+06	1.40782e+06	1.30127e+06
O17328	Caenorhabditis elegans	8.99775e-07	250939	266195	332995	165297	173950	390350
O17345	Caenorhabditis elegans	0.000379942	95988	88638.2	122183	88055.2	91914.8	126765
O17352	Caenorhabditis elegans	2.41093e-06	396233	383109	404471	433761	479271	467084
O17365	Caenorhabditis elegans	0.000325634	7341.27	8256.35	5515.4	8939.4	8193.62	5850.71
O17373	Caenorhabditis elegans	3.28334e-05	59794.5	52675.4	71451.6	61646.8	66950.4	76123.3
O17388	Caenorhabditis elegans	0.000507304	21519.7	327664	19106.4	24444.8	20373.6	24864.9
O17389	Caenorhabditis elegans	4.87071e-06	185788	168526	183241	201586	468284	245737
O17406	Caenorhabditis elegans	1.53551e-06	925013	942472	1.51442e+06	1.00507e+06	1.02591e+06	1.54055e+06
O17528	Caenorhabditis elegans	1.38882e-05	308433	290638	263937	329799	319184	330181
O17536	Caenorhabditis elegans	5.07911e-05	253782	236122	280456	225439	238929	214502
O17570	Caenorhabditis elegans	0.00163546	474087	376345	401925	291305	765075	212608
O17586	Caenorhabditis elegans	1.98124e-06	590200	562121	666285	634953	611434	736769
O17606	Caenorhabditis elegans	0.000439916	638542	634997	725994	729378	697556	869444
O17607	Caenorhabditis elegans	1.24045e-07	638644	592144	669761	679889	684445	716321
O17621	Caenorhabditis elegans	1.18657e-06	218588	240944	227206	247861	256678	224627
O17622	Caenorhabditis elegans	2.91086e-05	212400	210412	260149	229768	322295	330816
O17626	Caenorhabditis elegans	4.16571e-07	1.587e+06	1.54523e+06	1.46927e+06	1.6707e+06	1.65771e+06	1.69376e+06
O17643	Caenorhabditis elegans	9.69237e-07	535799	449663	327922	402320	740404	334163
O17680	Caenorhabditis elegans	1.90765e-07	4.91488e+06	4.94866e+06	5762369	5209297	5880602	6.75847e+06
O17685	Caenorhabditis elegans	8.48139e-07	183525	160705	167464	186031	206252	198449
O17687	Caenorhabditis elegans	2.79488e-07	1.15872e+06	1.09805e+06	1063309	1.22012e+06	1.27388e+06	1231553
O17694	Caenorhabditis elegans	1.51875e-07	5264427	5.46354e+06	5.65105e+06	5.6529e+06	6230540	6.39827e+06
O17695	Caenorhabditis elegans	0.000169202	133302	126343	101827	122955	132948	114278
O17700	Caenorhabditis elegans	5.28523e-07	2.6123e+06	2.3223e+06	2.21677e+06	2649560	2.50847e+06	2273605
O17721;P90779	Caenorhabditis elegans	3.41669e-05	34827.1	31833.9	30506.4	36527.8	35558.5	40386.7
O17730	Caenorhabditis elegans	0.000605568	129766	130501	158609	137381	148626	194545
O17731	Caenorhabditis elegans	2.73577e-05	80236	65231.7	67673.1	73381.6	72636.3	74148
O17732	Caenorhabditis elegans	1.20155e-07	1.64336e+06	1.55997e+06	1.52849e+06	1833957	1746910	1.71431e+06
O17754	Caenorhabditis elegans	0.00336273	19843.3	19925.8	26330.1	20458	25252.2	29320.3
O17759	Caenorhabditis elegans	2.87562e-07	5293458	4.93579e+06	4.71156e+06	5.29742e+06	5308254	5347709
O17805	Caenorhabditis elegans	0.000126603	36076.1	41783	39241.8	39785.3	48561.4	43964.3
O17836	Caenorhabditis elegans	1.20155e-07	14865476	14929038	14825298	15125137	15278358	14343897
O17839	Caenorhabditis elegans	0.00560544	37490.4	37615	29344.6	40009.7	35796.8	35969.2
O17859	Caenorhabditis elegans	0.0048165	6683.15	8502.75	9521.06	9250.3	13253	10541.7
O17861	Caenorhabditis elegans	0.000140162	255468	204885	247027	261768	277137	301578
O17891	Caenorhabditis elegans	6.54045e-06	225582	218485	215298	240560	254390	282303
O17892	Caenorhabditis elegans	1.40365e-06	337564	324749	343542	361082	360455	354583
O17893	Caenorhabditis elegans	6.61454e-06	230712	272618	133506	292285	262720	244796
O17901	Caenorhabditis elegans	9.66288e-05	310421	336979	347369	347717	382256	347766
O17919	Caenorhabditis elegans	2.0842e-07	2.03482e+06	1.77131e+06	1.62008e+06	2077502	1.93066e+06	2.00058e+06
O17921	Caenorhabditis elegans	3.11899e-07	9869847	9568323	8710762	10720964	9938154	9924325
O17939	Caenorhabditis elegans	4.87029e-05	87301.5	83959.5	130869	76019.5	87922.8	130232
O17944	Caenorhabditis elegans	3.46144e-06	329523	246459	87123.4	260496	311085	143684
O17953	Caenorhabditis elegans	1.66579e-07	2066431	1.86539e+06	1827196	2098483	2.13987e+06	2.45195e+06
O18000	Caenorhabditis elegans	2.77436e-07	2.53749e+06	2356045	2614470	2591268	2800365	2.72735e+06
O18054	Caenorhabditis elegans	1.20155e-07	894364	862060	806656	910630	995826	860591
O18089	Caenorhabditis elegans	4.18936e-07	707233	584168	626499	728311	689194	628275
O18131	Caenorhabditis elegans	0.000420791	84460.5	64406.2	76250.3	111972	120511	104309
O18154	Caenorhabditis elegans	2.21149e-05	1.59225e+06	1325385	1.32006e+06	1.58916e+06	1.43726e+06	1.61229e+06
O18155	Caenorhabditis elegans	0.00114565	21092	20793.6	23068.1	21323.6	26304.8	30417.6
O18156	Caenorhabditis elegans	0.000104253	33117.9	32347.7	31914.6	38821.9	46540.6	32874.8
O18178	Caenorhabditis elegans	1.87152e-07	363289	323962	309608	373180	348231	348037
O18180	Caenorhabditis elegans	5.55093e-06	275081	299760	245567	307051	355803	209321
O18183	Caenorhabditis elegans	0.000689347	37714	27329.8	20476.5	32583.3	45178	29683.8
O18199	Caenorhabditis elegans	0.00188284	105689	117585	105796	126576	112522	74853.4
O18207	Caenorhabditis elegans	0.000347167	24532.3	28307.8	19366.3	27249.9	25411.7	23563.7
O18215	Caenorhabditis elegans	0.000718951	152840	186377	110848	149537	137365	97348.5
O18216	Caenorhabditis elegans	0.0057935	34016.5	34316.1	40097.9	38428.3	39028.8	39997.6
O18224	Caenorhabditis elegans	4.57184e-07	446429	481979	469872	504488	547910	525234
O18229;O18229-2	Caenorhabditis elegans	2.44976e-06	353147	386763	375956	424573	424323	407859
O18235	Caenorhabditis elegans	2.68722e-06	45390.4	36866.9	45684.7	41704.7	42362.1	45946.7
O18239	Caenorhabditis elegans	7.89969e-07	3721545	3.47704e+06	3689738	3.88397e+06	3998061	4188891
O18240	Caenorhabditis elegans	1.20155e-07	15201551	15748519	17224200	16881276	19083548	17003180
O18307	Caenorhabditis elegans	5.33972e-06	238021	242433	263029	245894	242010	355198
O18650	Caenorhabditis elegans	1.26026e-07	7146508	7086412	6.8886e+06	7877728	8.26606e+06	6992418
O43137	Saccharomyces cerevisiae (strain ATCC 204508 / S288c)	3.11697e-07	336494	434520	443391	457290	509820	435787
O43143	Homo sapiens	3.49829e-07	1.44141e+06	1391524	1.53531e+06	1.35003e+06	1.41704e+06	1.6924e+06
O43148;O43148-2	Homo sapiens	2.53731e-06	143993	133070	134381	137110	147737	134192
O43156	Homo sapiens	0.000231525	49419	46120.4	41479.1	46781.1	44943.5	44910.7
O43159	Homo sapiens	3.72082e-07	27075.8	20890.9	88058.4	25035.4	58053.3	20855.8
O43169	Homo sapiens	7.57353e-07	855397	2.0805e+06	912711	1.84946e+06	2.40546e+06	1.69768e+06
O43172;O43172-2	Homo sapiens	2.48339e-06	154149	158136	149336	140916	160076	159968
O43175	Homo sapiens	1.20155e-07	8286159	8049023	8576325	8102742	8568968	7935706
O43181	Homo sapiens	0.000121107	81113.4	78150.6	57824.5	68220.9	62397.1	84633.3
O43237	Homo sapiens	0.000137183	164639	171912	162342	180788	168148	152861
O43242	Homo sapiens	1.20155e-07	464115	531449	498295	500561	548081	474451
O43251-6;O43251-8	Homo sapiens	0.000531967	61057.1	86315.9	88079.6	52677.1	67971.8	285077
O43252	Homo sapiens	0.001169	101664	120629	130545	119408	134091	155896
O43264	Homo sapiens	2.55403e-07	152071	154313	143812	156627	149027	200415
O43290	Homo sapiens	4.63983e-07	190303	211066	245464	202692	202948	251152
O43292;O43292-2	Homo sapiens	0.00407402	25990	21160.6	20461.4	25810.3	21199.9	Filtered
O43324	Homo sapiens	1.78628e-07	339525	322312	340830	340692	315197	452140
O43390	Homo sapiens	1.56724e-07	4872219	5.01562e+06	4652361	4960931	4794895	4.68179e+06
O43390-2	Homo sapiens	0.00191751	23760.9	22336.2	21454.8	25127.4	22140.5	21831.5
O43395	Homo sapiens	0.000371002	136025	141366	185259	124597	135705	128448
O43396	Homo sapiens	1.77411e-07	744957	690657	736478	728734	706447	769822
O43399;O43399-5;O43399-7	Homo sapiens	3.38448e-07	1.06391e+06	1081593	1141942	1.05773e+06	1078247	1054098
O43399-2;O43399-3;O43399-4	Homo sapiens	0.000591332	11967.7	10579	12315.4	10964.5	12506.4	9222.05
O43402	Homo sapiens	0.000462878	70718.9	76437.8	18640.9	70532.7	83643.9	40857.6
O43414;O43414-2;O43414-3	Homo sapiens	0.00378856	27524.8	27124.7	Filtered	28618.5	23493.3	47108.6
O43432;O43432-3;O43432-4	Homo sapiens	0.00221988	78143.5	66419	73352.5	86791	66241.1	130885
O43447	Homo sapiens	2.09752e-06	369365	289945	270850	343502	312433	275298
O43464;O43464-2;O43464-3	Homo sapiens	8.87598e-07	168281	179289	193599	134551	127264	193371
O43488	Homo sapiens	4.18695e-06	1.16172e+06	1.11331e+06	1.18435e+06	1054084	975270	816680
O43491	Homo sapiens	2.18057e-05	173593	210527	182129	196172	220659	196289
O43493;O43493-2;O43493-3;O43493-4;O43493-5	Homo sapiens	0.00209577	32741.7	37273	30927.6	32578.4	35466.4	Filtered
O43504	Homo sapiens	0.000553806	91070.1	70599.6	97680	87703	90091.5	122959
O43505	Homo sapiens	0.00814396	29246.7	11838	Filtered	3720.56	Filtered	Filtered
O43583	Homo sapiens	3.36138e-05	391926	191751	404104	217372	380964	393390
O43592	Homo sapiens	1.33742e-07	534506	544995	514537	532513	522871	512023
O43598	Homo sapiens	3.92268e-07	1.71e+06	1.67212e+06	1.79354e+06	1.60812e+06	1622534	2.05235e+06
O43615	Homo sapiens	1.51253e-07	406806	391958	376941	402918	402835	379839
O43617;O43617-2	Homo sapiens	2.38711e-07	320017	289907	260789	304748	302986	252452
O43633	Homo sapiens	0.00010747	191633	184701	131154	167970	172485	152333
O43660;O43660-2	Homo sapiens	3.39151e-06	127021	133515	138292	121654	155854	121954
O43663;O43663-2;O43663-4	Homo sapiens	1.20155e-07	178127	195256	154825	180306	173362	170765
O43665;O43665-2;O43665-3	Homo sapiens	0.00101638	52619.2	56850	50766.8	46725.8	80860	45364.6
O43670;O43670-2;O43670-4	Homo sapiens	6.58675e-07	1.16603e+06	1.14364e+06	1.0674e+06	1.1881e+06	1.21175e+06	1.11103e+06
O43674;O43674-2	Homo sapiens	0.00405157	19339.1	21362	15590.1	21703.2	21515.5	35854.3
O43676	Homo sapiens	2.82725e-05	143013	223621	116931	185395	45441.2	108909
O43678	Homo sapiens	4.83437e-07	384989	386798	366824	373759	382773	366982
O43681	Homo sapiens	1.6094e-06	735312	719632	756344	707159	695339	754009
O43684;O43684-2	Homo sapiens	1.07731e-06	821695	855634	963056	830371	826552	818084
O43707	Homo sapiens	1.33742e-07	2.62099e+06	2617378	2.43987e+06	2.67908e+06	2.35253e+06	2220483
O43708;O43708-2	Homo sapiens	3.60032e-07	351790	406877	410915	395630	397419	360802
O43709;O43709-3	Homo sapiens	0.00308736	45314.6	40687.2	31087.1	379373	448021	62130.5
O43715	Homo sapiens	0.00420754	77875.1	31366.4	69038.8	34485.4	29856.9	9325.69
O43719	Homo sapiens	0.000227115	269921	235582	219237	337516	205687	285483
O43747;O43747-2	Homo sapiens	5.72855e-06	172301	167734	265817	164422	165942	322423
O43760;O43760-2	Homo sapiens	0.000631936	199888	187466	202628	192482	193863	189660
O43765	Homo sapiens	2.45198e-07	580653	607630	672808	582180	657643	577392
O43768;O43768-2;O43768-3;O43768-4;O43768-5;O43768-6;O43768-7;O43768-9	Homo sapiens	0.000663663	445697	275216	493219	492788	330923	563612
O43776	Homo sapiens	4.19963e-07	3.70591e+06	3.72844e+06	3.19551e+06	2.66056e+06	3210535	1.87892e+06
O43795;O43795-2	Homo sapiens	1.20155e-07	328031	295715	297281	302866	340693	295768
O43809	Homo sapiens	1.29289e-07	805516	826228	1233809	810335	948159	1.27799e+06
O43813	Homo sapiens	1.22567e-06	495080	515049	1.18475e+06	891802	530018	515358
O43815	Homo sapiens	0.00671057	94071.5	69187.3	118229	80086.6	88400.3	112899
O43818	Homo sapiens	2.28662e-05	277434	271196	546298	264692	260172	252147
O43819	Homo sapiens	0.00562441	58373.8	61455.9	43894.2	72179.6	23618.6	18279.4
O43823	Homo sapiens	1.89203e-05	108416	114006	112725	117118	95650.7	98633.9
O43837	Homo sapiens	5.54772e-07	535156	520117	558502	489936	483867	500645
O43847;O43847-2	Homo sapiens	6.78219e-07	174351	182431	182966	172522	175655	167230
O43852;O43852-3	Homo sapiens	1.45333e-06	989679	969322	1.19659e+06	976190	900496	914162
O43852-2;O43852-4	Homo sapiens	0.00680594	11108.3	8260.61	Filtered	10979.1	19971.9	Filtered
O43865	Homo sapiens	1.6243e-07	305327	316087	330385	324355	310001	356069
O43913;O43913-2	Homo sapiens	0.000503665	15241.2	17295.3	7549.12	21688.6	13395.5	8104.42
O43920	Homo sapiens	5.76992e-06	269319	251860	216140	251585	232631	239267
O44144	Caenorhabditis elegans	5.59e-07	594845	666094	398586	692393	799353	412996
O44156	Caenorhabditis elegans	2.68484e-07	730579	738404	775695	777476	892540	966081
O44159	Caenorhabditis elegans	1.50748e-07	37952.6	35231.3	33992.2	39098	36447.6	42317.6
O44183;U4PAP4	Caenorhabditis elegans	0.000106929	106733	96761.1	101048	115840	104201	115847
O44400	Caenorhabditis elegans	1.66886e-07	2.65916e+06	2606650	2.73453e+06	2.86919e+06	2.98638e+06	2953045
O44408	Caenorhabditis elegans	0.000646824	374093	142895	105984	383957	167413	174725
O44411	Caenorhabditis elegans	6.64832e-07	796732	949839	771424	759925	952187	1.20992e+06
O44441	Caenorhabditis elegans	4.04594e-07	1.55906e+06	1.39042e+06	1623772	1.63218e+06	1.65099e+06	1.73392e+06
O44443	Caenorhabditis elegans	0.000899334	19716.4	17875.6	21613.6	19354.5	24323.4	21823
O44444	Caenorhabditis elegans	0.000650733	92553.1	104935	155874	111655	173464	85095.4
O44451	Caenorhabditis elegans	1.38955e-07	5409275	4916924	5341596	5.6632e+06	5525321	5.92235e+06
O44471	Caenorhabditis elegans	2.43613e-06	233805	227120	234787	254530	255998	266748
O44477	Caenorhabditis elegans	0.0016045	14291.7	12877.2	10230.7	12233	9978.41	10213.9
O44480	Caenorhabditis elegans	2.00687e-07	6.1065e+06	5327448	5.18938e+06	6.21997e+06	5.83081e+06	6398817
O44501	Caenorhabditis elegans	0.000721205	159172	180564	182690	175441	247474	227912
O44503;U4PFH6	Caenorhabditis elegans	1.33742e-07	780483	733679	683801	829440	792407	776631
O44509	Caenorhabditis elegans	2.91257e-07	2.14885e+06	2061160	2.41854e+06	2.29645e+06	2.293e+06	2839711
O44512	Caenorhabditis elegans	6.06351e-07	1151432	1.4069e+06	1301853	1.17333e+06	1.55514e+06	1.56881e+06
O44518	Caenorhabditis elegans	1.67664e-06	20060.6	18933.8	19485.6	22578.9	20375.2	27113.1
O44549	Caenorhabditis elegans	2.21572e-07	577352	566406	565812	622325	638304	661605
O44555	Caenorhabditis elegans	0.000108182	17055.1	54862.3	13209.3	62617.7	28781.4	11563.3
O44565	Caenorhabditis elegans	1.45237e-07	676675	674827	760456	754031	796014	905717
O44566	Caenorhabditis elegans	0.00231156	44498	86287.2	92926.2	90929.5	104585	100960
O44572	Caenorhabditis elegans	5.80811e-06	338394	340438	432476	366065	450046	531078
O44622	Caenorhabditis elegans	0.00038821	35488.1	32807.2	29972.3	34133.6	38730.2	38515
O44727	Caenorhabditis elegans	4.28902e-06	207625	186946	183076	224794	236805	269758
O44730	Caenorhabditis elegans	0.00731316	21858	17502.9	11271.8	19681.1	16416.9	14543.2
O44732	Caenorhabditis elegans	0.000699703	49540.3	52411.6	86752.5	53704.9	93925.4	150634
O44738	Caenorhabditis elegans	7.85876e-06	78625.7	71228.7	60794.4	73265.1	57082.7	51733.7
O44739	Caenorhabditis elegans	0.000266772	73930.1	79759.7	130647	81415.9	82217	132732
O44750	Caenorhabditis elegans	3.12101e-05	354720	369719	426607	365336	378979	540855
O44781;Q9BL61	Caenorhabditis elegans	1.59195e-07	2.34772e+06	2243282	2.37721e+06	2.33624e+06	2.39454e+06	2538280
O44782	Caenorhabditis elegans	0.00015792	240377	204870	227464	237557	244918	248856
O44827;O44827-2	Caenorhabditis elegans	5.59197e-05	196399	208099	208058	219454	230758	235012
O44887	Caenorhabditis elegans	4.85754e-06	113875	97275.6	99130.3	117509	112833	108139
O44897;Q8IA64	Caenorhabditis elegans	1.20155e-07	304940	272991	270575	301777	321759	291402
O44898	Caenorhabditis elegans	4.06875e-06	126575	149248	143700	150685	158274	178330
O44906	Caenorhabditis elegans	1.33846e-07	3873074	3.52913e+06	3.53894e+06	4.1154e+06	3999757	4.13195e+06
O44952	Caenorhabditis elegans	3.07387e-07	152459	127022	176604	151658	140152	189948
O44953	Caenorhabditis elegans	7.69636e-07	152002	144953	217029	198029	213151	230489
O44954	Caenorhabditis elegans	1.12206e-05	313429	334925	390793	356796	399128	354276
O44955	Caenorhabditis elegans	0.000785165	85508.3	106912	108828	127048	155777	91438.4
O44959	Caenorhabditis elegans	0.00288186	40587.8	43073.3	35361.5	47541.5	41647.2	36705.4
O44983	Caenorhabditis elegans	0.00040178	77725.7	76508.6	87247.1	82273.7	94461.9	104493
O44985	Caenorhabditis elegans	3.0802e-05	168553	164190	147132	167268	179514	175507
O44991	Caenorhabditis elegans	0.00290935	57283.4	52200.6	68255.2	57774.6	60549.6	117659
O44995	Caenorhabditis elegans	2.48339e-06	990826	1.04893e+06	1.03785e+06	1.07864e+06	1.17197e+06	1.16732e+06
O45006;Q22524;Q9XW39;Q9XWW4	Caenorhabditis elegans	6.77642e-07	154004	183621	149172	166297	252402	179947
O45011	Caenorhabditis elegans	4.36805e-05	130547	134217	182133	142512	157091	228238
O45012	Caenorhabditis elegans	1.34679e-07	2470277	2.78222e+06	2859791	3.08782e+06	3.19019e+06	2.95436e+06
O45060	Caenorhabditis elegans	3.61906e-07	1.64464e+06	1.90563e+06	1.69721e+06	1.85634e+06	1997661	2.18389e+06
O45069	Caenorhabditis elegans	0.000198604	91311.3	101109	241832	106773	505406	331343
O45075;Q86MG4	Caenorhabditis elegans	0.00174654	26887.4	22970.9	18997	25788.8	21741.3	22278.7
O45087	Caenorhabditis elegans	3.24179e-05	315159	332089	343241	381785	376366	316984
O45106	Caenorhabditis elegans	1.90161e-07	608023	574304	657150	652706	661305	689149
O45148	Caenorhabditis elegans	3.73121e-07	1.89956e+06	1.92758e+06	2380177	2.09118e+06	2.44981e+06	2.47997e+06
O45159;P91522	Caenorhabditis elegans	1.20155e-07	157983	152425	149070	165918	173056	176194
O45166	Caenorhabditis elegans	3.68223e-07	787658	815395	756468	866195	872302	839440
O45168	Caenorhabditis elegans	7.71877e-07	1586919	1.49086e+06	1.57836e+06	1.70696e+06	1.63289e+06	1.82575e+06
O45181	Caenorhabditis elegans	1.22767e-06	2039215	2018641	2198700	2.20093e+06	2.24742e+06	2.35807e+06
O45218	Caenorhabditis elegans	2.2584e-07	906994	894130	1.1501e+06	983606	1.06921e+06	1.09212e+06
O45226	Caenorhabditis elegans	0.00045016	662708	599159	473552	689125	608252	676576
O45241	Caenorhabditis elegans	9.44048e-06	396658	378564	338293	423715	404562	334573
O45244	Caenorhabditis elegans	0.00650763	21162.1	23465.4	20041.2	22090.2	21232.2	Filtered
O45279	Caenorhabditis elegans	1.48739e-06	116227	99909.9	76546.3	118083	108736	123750
O45293	Caenorhabditis elegans	2.88454e-05	288068	254694	222510	304261	279507	240386
O45319	Caenorhabditis elegans	2.14817e-07	460992	477789	472590	508908	500174	518087
O45346	Caenorhabditis elegans	0.000613561	101776	161057	157427	148912	192086	171229
O45380	Caenorhabditis elegans	0.0085203	34112.9	32155.5	27912.2	38503.4	32685.8	30530.4
O45386	Caenorhabditis elegans	6.2074e-05	280513	258289	212930	247321	297337	260078
O45405	Caenorhabditis elegans	0.000387458	76434.1	36484.5	47690	47487.4	50291.3	99910.4
O45417	Caenorhabditis elegans	0.000354882	16728.1	13485.8	8270.32	12052.1	13372.6	13977.4
O45418	Caenorhabditis elegans	1.35033e-07	2823945	2581073	1.32516e+06	3.01788e+06	2.22622e+06	1.57227e+06
O45430	Caenorhabditis elegans	1.77328e-07	1.53801e+06	1.60255e+06	1.5868e+06	1.55121e+06	1.65951e+06	1.76237e+06
O45444	Caenorhabditis elegans	1.99379e-06	1.03837e+06	978515	981481	1.06233e+06	1226514	972490
O45495	Caenorhabditis elegans	0.000180438	475279	470857	358914	461143	454593	449790
O45496	Caenorhabditis elegans	0.00924551	25084.8	Filtered	79281.9	20048.8	72093.7	75558.8
O45499	Caenorhabditis elegans	1.33846e-07	7105817	6607968	6176029	7078741	7197659	7.66417e+06
O45502	Caenorhabditis elegans	5.55953e-07	517464	517652	412897	544863	549668	519103
O45518	Caenorhabditis elegans	0.000464309	134001	125181	119792	144667	119786	107916
O45525	Caenorhabditis elegans	0.000106345	138218	126528	121557	155077	133957	125656
O45552	Caenorhabditis elegans	2.44707e-07	2284860	2280902	2369881	2503647	2614231	2497745
O45569	Caenorhabditis elegans	5.0648e-07	913273	876908	843880	959119	966167	1.25611e+06
O45577	Caenorhabditis elegans	0.000537602	95891.7	91368.8	81741.2	99515.3	105778	86170.3
O45599	Caenorhabditis elegans	0.000277874	311054	302107	364225	302395	348317	333908
O45622	Caenorhabditis elegans	5.30953e-07	739350	654451	1.04715e+06	766131	609909	1.25852e+06
O45679	Caenorhabditis elegans	0.000151323	143303	265360	226173	197723	319389	224125
O45712	Caenorhabditis elegans	2.41998e-05	55826.4	56849.4	229666	309204	228301	353901
O45713	Caenorhabditis elegans	2.93942e-06	2.1331e+06	1820717	1.82313e+06	2.02286e+06	1.80643e+06	2.24488e+06
O45734	Caenorhabditis elegans	1.97017e-07	4.29577e+06	4.19638e+06	4436589	4620201	4.98024e+06	4.36682e+06
O45781	Caenorhabditis elegans	1.21371e-06	681218	759758	735219	805120	853779	704929
O45815	Caenorhabditis elegans	1.20155e-07	5.93357e+06	5.40441e+06	5556643	6087209	6018829	6.7933e+06
O45819	Caenorhabditis elegans	1.2594e-05	237963	236670	206361	237713	242142	225049
O45864	Caenorhabditis elegans	4.13324e-06	989201	987580	823497	1.16061e+06	1.07829e+06	794463
O45865	Caenorhabditis elegans	2.04835e-07	50124900	44400176	40615196	49096692	46741444	48646984
O45869	Caenorhabditis elegans	0.00109708	41307.7	51115.8	34691.7	42921.9	33503.5	34359.9
O45903	Caenorhabditis elegans	0.000809733	279662	347197	242294	254092	356694	269789
O45904	Caenorhabditis elegans	1.33846e-07	9348056	8676395	9442948	9703213	9931573	9836857
O45924;Q4A1S8	Caenorhabditis elegans	4.18989e-07	598775	604168	613974	637968	705466	691824
O45934	Caenorhabditis elegans	2.2584e-07	603147	628825	649830	657136	543472	672814
O45946	Caenorhabditis elegans	1.20155e-07	18624198	17043574	18578120	19095300	19857152	22549566
O45952	Caenorhabditis elegans	0.00784454	123687	150353	255321	115010	138644	165664
O60216	Homo sapiens	1.55857e-06	589829	683216	617412	587134	653009	560036
O60220	Homo sapiens	2.84729e-07	648162	606495	609018	596731	586690	1.22738e+06
O60231	Homo sapiens	2.89277e-06	142916	123087	106903	113233	129294	103932
O60232	Homo sapiens	0.000537762	32016.6	42949.3	128353	40313.7	96596.3	122063
O60256;O60256-2	Homo sapiens	8.9226e-05	341955	369889	419651	324271	370678	438213
O60264	Homo sapiens	3.65039e-07	285167	859613	362102	923471	829229	403123
O60271;O60271-3;O60271-4;O60271-5	Homo sapiens	1.71968e-05	1.95672e+06	1.90894e+06	2258653	1.94315e+06	2004414	3.01366e+06
O60287	Homo sapiens	1.64032e-07	73115.5	163618	180621	118600	124368	197810
O60306	Homo sapiens	0.000490854	398999	398105	219476	376027	374695	255668
O60313-2	Homo sapiens	6.94052e-05	124286	127737	171257	118133	141313	146009
O60341;O60341-2	Homo sapiens	3.17787e-05	212066	211168	194674	209560	217430	195299
O60343;O60343-2;O60343-3	Homo sapiens	0.00111611	84474.3	84127.4	74196	87019.9	158195	80444
O60427	Homo sapiens	1.8902e-05	60108.1	53611.1	42534.2	54865.4	51304.8	49849.8
O60443	Homo sapiens	0.000396638	123416	143041	141097	116636	151847	120043
O60488;O60488-2	Homo sapiens	6.06957e-07	421650	422135	567047	410587	456867	515220
O60493	Homo sapiens	1.84081e-07	553781	505278	453740	509628	503630	483447
O60502	Homo sapiens	0.000122187	127769	117583	94123.7	108085	130897	153061
O60506	Homo sapiens	1.20155e-07	1.89761e+06	2057233	2.01974e+06	1.8875e+06	2.10702e+06	2.13792e+06
O60508	Homo sapiens	0.00181159	101696	106530	82255.5	106830	135245	156857
O60547;O60547-2	Homo sapiens	1.33567e-05	125634	141995	139510	130857	122375	134007
O60563	Homo sapiens	0.00782872	18729.6	50575.1	15211.4	16815.3	9565.06	13633.6
O60566;O60566-3	Homo sapiens	0.000902453	28035.5	29444.3	31813.2	24559.4	1440.38	15841.1
O60568	Homo sapiens	7.00554e-07	418133	384263	432578	391536	407948	429802
O60573	Homo sapiens	0.00142495	31242.8	19279.2	23817.5	31094.2	4152.15	39559.6
O60610	Homo sapiens	2.70041e-07	336542	350747	313198	333659	342365	338882
O60613	Homo sapiens	0.000334618	42044.3	57738.5	39638	45740.3	60702.2	12177.6
O60664;O60664-3;O60664-4	Homo sapiens	1.03043e-06	1.04879e+06	1.16757e+06	1.21271e+06	1.09637e+06	1.17999e+06	1.12931e+06
O60669	Homo sapiens	0.00184546	13281.1	14512.8	12277.3	14022.8	16396.7	19261.6
O60678	Homo sapiens	0.00222134	17311	5748.37	18835.3	15373	7270.76	31187.6
O60684	Homo sapiens	1.15524e-06	346638	356947	331657	342891	345252	390928
O60701	Homo sapiens	2.17228e-07	1.66495e+06	1.67678e+06	2.10154e+06	1.55401e+06	1.61986e+06	1.82856e+06
O60716;O60716-10;O60716-11;O60716-13;O60716-17;O60716-18;O60716-19;O60716-2;O60716-21;O60716-3;O60716-5;O60716-9	Homo sapiens	1.20155e-07	893377	349035	637909	890154	703273	447758
O60739	Homo sapiens	3.45658e-07	418602	460774	406307	420872	453385	374748
O60749;O60749-2	Homo sapiens	1.35611e-06	717967	650127	528620	663437	695806	534312
O60762	Homo sapiens	7.91614e-07	413382	351733	318170	351290	295296	308818
O60763;O60763-2	Homo sapiens	1.4809e-07	583333	562724	485896	544326	519225	469264
O60783	Homo sapiens	0.000435225	93105.8	96129	74442.3	92051.8	97667.3	88169.5
O60826	Homo sapiens	0.000869494	70455.7	65323.2	87227.2	62568.3	72934.8	53524.9
O60828;O60828-2	Homo sapiens	2.30359e-05	355810	350310	505624	355585	387853	428226
O60830;O60830-2	Homo sapiens	5.20994e-07	20353.9	22780.4	33879.6	24919.2	21546.2	35622.1
O60831	Homo sapiens	0.00492403	35711.8	36467.1	35007	38583.3	35651	33515.3
O60832	Homo sapiens	1.20155e-07	626107	550372	570344	575174	580150	607711
O60841	Homo sapiens	2.45491e-07	701298	693128	912837	704154	740838	848205
O60869	Homo sapiens	8.10546e-07	668916	686162	646736	647134	682235	668939
O60884	Homo sapiens	3.83756e-06	732030	749093	785136	727153	774980	709448
O60885	Homo sapiens	0.000269952	106033	115523	139586	111085	111091	163183
O60888;O60888-2;O60888-3	Homo sapiens	3.11607e-07	1768495	1.84381e+06	1.94027e+06	1.91062e+06	1.74905e+06	1.78498e+06
O60907-2	Homo sapiens	4.33327e-05	116305	108607	143908	126472	123692	107799
O60925	Homo sapiens	4.00403e-07	564739	512785	494552	494798	507578	567152
O60936-2;O60936-3	Homo sapiens	9.80089e-05	58385.7	45580.1	46507.4	48419.4	36881.8	45783.2
O60942;O60942-2;O60942-3;O60942-4	Homo sapiens	0.00592706	15507.9	14953.4	5896.53	32751.2	12868.7	35935.1
O61199	Caenorhabditis elegans	5.06737e-07	1.04317e+06	1.05182e+06	1.04561e+06	1.09656e+06	1.16104e+06	1.11133e+06
O61217;U4PSA1	Caenorhabditis elegans	5.79943e-05	352736	353793	354549	360021	402465	446972
O61219	Caenorhabditis elegans	5.35552e-06	196722	191529	169034	208504	194663	165606
O61235;Q8MYL7;U4PE16	Caenorhabditis elegans	1.30087e-07	647821	720355	981273	737469	761644	904655
O61522	Caenorhabditis elegans	9.64306e-07	173466	138816	106476	165272	129208	118039
O61708	Caenorhabditis elegans	7.78133e-06	400647	485344	578719	470330	551305	472306
O61741	Caenorhabditis elegans	0.000476917	198918	199269	207629	213777	196343	226628
O61742	Caenorhabditis elegans	0.000319796	1044589	1211889	1.57202e+06	1.09528e+06	242664	1.92364e+06
O61749	Caenorhabditis elegans	7.59092e-05	49784.5	52136.9	52558.3	54836.6	52094.4	57040.6
O61786	Caenorhabditis elegans	0.00378807	26769.6	27393.9	35063.3	31602.1	33591.4	33524
O61787	Caenorhabditis elegans	1.20155e-07	99556.6	89697.6	80258.5	108286	95590.5	95383.6
O61790	Caenorhabditis elegans	2.879e-07	613270	632254	698632	753434	722082	710524
O61792	Caenorhabditis elegans	2.45198e-07	1.40702e+06	1.43151e+06	1436682	1.50231e+06	1.62167e+06	1.64803e+06
O61793	Caenorhabditis elegans	3.78788e-06	68149.5	69030	56667.6	71197.9	51654.5	61769.8
O61815	Caenorhabditis elegans	3.65339e-07	240150	238693	256389	270070	259301	336094
O61818	Caenorhabditis elegans	1.81569e-06	215586	201699	192744	207674	238339	205724
O61820	Caenorhabditis elegans	1.20418e-07	1.40388e+06	1.29675e+06	1148735	1.38583e+06	1.4399e+06	1348431
O61848	Caenorhabditis elegans	4.47807e-07	904432	825722	836180	958317	878716	855797
O61856	Caenorhabditis elegans	0.000206291	106423	117662	143987	120160	141740	145884
O61861	Caenorhabditis elegans	0.000155893	122457	74458.3	141621	147699	111960	152604
O61866	Caenorhabditis elegans	0.000227292	62081.6	40624.6	86816.6	47305.3	46531.5	75169
O61874	Caenorhabditis elegans	4.19164e-06	164864	160785	197507	191240	180897	235106
O61880	Caenorhabditis elegans	3.10024e-06	801078	793831	716886	857605	961527	786193
O61887	Caenorhabditis elegans	0.000265874	36095.3	29174.1	66528	41264.9	7677.52	66718.6
O61955;O61955-2;O61955-3	Caenorhabditis elegans	1.95281e-07	1.31955e+06	1.07532e+06	1.12911e+06	1283052	1226943	1276807
O61980;Q5TKA9;Q86S24	Caenorhabditis elegans	0.000970595	63957	66704.6	58545.8	75632	77458.2	87202
O62102	Caenorhabditis elegans	2.17604e-07	823632	1.06012e+06	1.56195e+06	1.11769e+06	1.18621e+06	2.06088e+06
O62106	Caenorhabditis elegans	1.40883e-06	452808	477266	486746	477259	533180	522356
O62107;Q564Q1	Caenorhabditis elegans	2.63352e-07	371224	355205	403516	413376	437046	358238
O62122	Caenorhabditis elegans	0.000526558	176409	139320	166668	187096	201253	150443
O62137	Caenorhabditis elegans	1.80124e-07	310644	337355	366204	340006	392884	373505
O62140;Q2L6T9;Q7JK62	Caenorhabditis elegans	6.84926e-07	437197	468196	634845	487766	415969	609502
O62146	Caenorhabditis elegans	0.000212887	242059	233728	243747	254906	240731	240611
O62183	Caenorhabditis elegans	0.000365285	196500	168959	190412	205045	179353	263362
O62198	Caenorhabditis elegans	5.0996e-07	248716	263428	253521	276217	309770	294874
O62213	Caenorhabditis elegans	1.77885e-07	810546	882810	993570	957663	1.04785e+06	839014
O62215	Caenorhabditis elegans	6.36308e-05	69642.4	35945.9	63698.2	67171.3	54115	64393.6
O62216	Caenorhabditis elegans	4.19164e-06	194293	164594	144552	198927	201603	190049
O62220	Caenorhabditis elegans	4.19573e-06	301988	286657	273314	318532	296961	368001
O62246	Caenorhabditis elegans	2.36e-05	694684	471203	381527	491054	507882	637107
O62252	Caenorhabditis elegans	0.00577575	29293.9	30216.6	734524	27962.4	37907.7	286496
O62265;U4PAQ6	Caenorhabditis elegans	0.00336693	115422	181822	147310	226147	196115	213257
O62275	Caenorhabditis elegans	5.51073e-05	134876	141116	247143	134065	136746	259432
O62277	Caenorhabditis elegans	0.0002001	808697	857618	882598	861762	925356	917929
O62289	Caenorhabditis elegans	0.00020577	497491	368395	380576	542681	551442	452945
O62325	Caenorhabditis elegans	0.000721643	23731.7	48141.1	29876.5	45248.5	31617.9	27520.6
O62327	Caenorhabditis elegans	1.77571e-06	696615	660699	595105	709816	742010	738072
O62332	Caenorhabditis elegans	5.59e-07	56816.8	41450.1	10219.9	12837.8	36876.4	41910.7
O62334	Caenorhabditis elegans	3.57621e-06	99236.2	90838.2	95849.1	101944	104788	108706
O62337	Caenorhabditis elegans	0.00963667	175519	60310.1	42680.2	118890	55126.9	239178
O62388	Caenorhabditis elegans	2.18172e-06	1777032	1.53542e+06	1230503	1.95211e+06	1.57954e+06	1.57368e+06
O62415	Caenorhabditis elegans	3.69089e-07	390854	399733	322950	436138	427079	385532
O62431	Caenorhabditis elegans	1.35033e-07	1.32908e+06	1178314	1.06608e+06	1.34591e+06	1.33721e+06	1.35301e+06
O62432	Caenorhabditis elegans	1.0884e-05	1.13469e+06	1.29877e+06	1.26422e+06	1.33563e+06	1.44027e+06	1.31985e+06
O62477	Caenorhabditis elegans	4.11841e-07	218541	225420	214568	251056	250937	225702
O62512	Caenorhabditis elegans	0.000312771	182319	152823	189810	191865	188120	205616
O62515	Caenorhabditis elegans	0.000960587	45850.6	44819.2	37851.7	50330.6	48650.8	35695.1
O62518	Caenorhabditis elegans	0.00535067	29611.5	34176.7	27058.1	32039.6	29201.7	28932.8
O74700	Saccharomyces cerevisiae (strain ATCC 204508 / S288c)	4.10503e-06	461223	708582	667617	631176	702250	589823
O75027;O75027-2;O75027-3	Homo sapiens	0.00189643	93238.4	46315.7	161809	79919.4	44299.3	71195.2
O75044;P0DJJ0;P0DMP2;Q7Z6B7;Q7Z6B7-2	Homo sapiens	0.000225547	9890.37	9173.8	4283.88	10837.7	8286.04	6224.96
O75083	Homo sapiens	3.12382e-07	811853	724755	700753	636203	779212	799039
O75116	Homo sapiens	1.28979e-06	189459	215709	169814	190426	249643	142051
O75122	Homo sapiens	2.80276e-05	79845.8	38262.6	45822.2	49368.8	41598	30837.3
O75131	Homo sapiens	4.90926e-06	650431	650772	574563	641579	595039	670508
O75150;O75150-3	Homo sapiens	0.000575275	70648.5	56127.2	47796	73809.8	60522	69626.2
O75152	Homo sapiens	1.33623e-07	263992	269310	319162	267764	299182	306563
O75153	Homo sapiens	1.32695e-07	880434	875022	870070	898904	982835	979714
O75170;O75170-2;O75170-3;O75170-4;O75170-5;O75170-6	Homo sapiens	0.000119747	7196.77	5203.91	3254.67	6319.21	5344.32	5464.95
O75190;O75190-2;O75190-3	Homo sapiens	0.00796428	26210.3	24587.4	35123.9	32727.6	31839.7	37023.6
O75208	Homo sapiens	1.56172e-05	116815	143869	119242	126831	110201	125206
O75223	Homo sapiens	1.45237e-05	497771	612189	736527	588610	610338	600580
O75251	Homo sapiens	3.56863e-07	244350	227114	298095	241398	228397	243459
O75306;O75306-2	Homo sapiens	2.07547e-07	717982	676135	622886	704782	686296	665823
O75312	Homo sapiens	4.14583e-06	139609	145966	151022	130271	153285	106329
O75323	Homo sapiens	1.24387e-05	418282	408792	453333	425349	366115	423566
O75340;O75340-2	Homo sapiens	4.34916e-07	1.36309e+06	1.32463e+06	1.25619e+06	1.27831e+06	1261547	1386367
O75347	Homo sapiens	2.12914e-07	1.9706e+06	2.28598e+06	2.42316e+06	2.10454e+06	2.2462e+06	2821525
O75348	Homo sapiens	2.36005e-06	252803	256121	272224	250862	269963	228085
O75351	Homo sapiens	1.64032e-07	263188	262098	312422	252351	263967	320851
O75352;O75352-2	Homo sapiens	4.20836e-06	241616	254039	463838	248227	256918	470899
O75367;O75367-2;O75367-3	Homo sapiens	3.54508e-07	3486231	3.232e+06	3.21257e+06	3.23307e+06	3.14495e+06	3234411
O75368	Homo sapiens	8.61472e-06	190513	196887	196052	208433	210453	137716
O75369;O75369-2;O75369-9	Homo sapiens	1.56724e-07	2.20067e+06	2.40674e+06	2.61709e+06	2.27014e+06	2.62826e+06	2.22574e+06
O75369-8	Homo sapiens	0.000239212	54283.4	48621.1	30061.3	49805	48218.8	22933.8
O75380	Homo sapiens	4.4704e-06	196676	187968	181308	192649	174612	201249
O75381;O75381-2	Homo sapiens	0.00953305	58465.1	69408.9	59308.9	186014	66594.6	41387.1
O75390	Homo sapiens	1.63139e-07	2.35783e+06	2367806	2.85113e+06	2245419	2.63292e+06	2544043
O75391	Homo sapiens	0.00018348	31926.2	48007.5	49715	33109.8	43347	37375.1
O75394	Homo sapiens	0.0011914	11513.7	7989.61	6464.52	10579.8	6526.78	10706.3
O75396	Homo sapiens	8.58267e-07	822298	827528	828213	856349	899098	701904
O75400;O75400-2	Homo sapiens	3.31478e-06	256502	250634	671152	246531	260407	221484
O75431;O75431-2	Homo sapiens	2.28662e-05	170474	200688	196928	166199	197115	164066
O75436	Homo sapiens	1.44682e-07	779664	807653	779516	735354	818349	772376
O75438	Homo sapiens	5.57793e-07	178214	169492	169611	180403	166931	186422
O75439	Homo sapiens	3.81175e-07	815476	694295	615155	734840	686668	602074
O75475	Homo sapiens	1.20155e-07	594531	545598	629576	564052	532702	686540
O75477	Homo sapiens	0.000289445	44498.5	48991.3	48316.5	46177.9	51287.2	31518.8
O75489	Homo sapiens	1.97017e-07	769076	768627	811676	814439	848499	833817
O75494;O75494-2;O75494-3;O75494-4;O75494-5;O75494-6	Homo sapiens	1.14113e-06	810453	820386	824430	822110	765588	954512
O75506	Homo sapiens	0.000276242	82387.6	57221.4	76936.1	95590.3	88868.1	72642.8
O75521;O75521-2	Homo sapiens	1.56724e-07	338994	331485	368979	362884	310685	436691
O75525;O75525-2	Homo sapiens	0.00304677	37846.3	39210	52185.9	36836.7	49708.6	45009.8
O75530;O75530-2;O75530-3	Homo sapiens	0.000891041	12544.1	10473.8	9820.84	14256.9	8167.45	37284.6
O75531	Homo sapiens	8.11448e-07	2.50067e+06	2453110	2.2077e+06	2.53918e+06	2368661	2.08763e+06
O75533	Homo sapiens	1.20155e-07	694371	1.15794e+06	1.50697e+06	1.06927e+06	1.22965e+06	1.44683e+06
O75534;O75534-4	Homo sapiens	1.93454e-06	576439	620924	661847	569784	609490	654140
O75569;O75569-2;O75569-3	Homo sapiens	7.23831e-07	127997	148063	135612	153469	158103	147472
O75607	Homo sapiens	1.51875e-07	1473212	1.2404e+06	1.61862e+06	1.20449e+06	1.26882e+06	1.58099e+06
O75608;O75608-2	Homo sapiens	1.43826e-07	893240	939579	1.09727e+06	877058	1.0219e+06	949605
O75616	Homo sapiens	0.00470446	91695	85825.4	51221.5	176499	18477.6	68219.5
O75629	Homo sapiens	5.41386e-05	104565	57645.4	53116.4	78829.9	50553	58489.1
O75643	Homo sapiens	1.38486e-07	680857	719377	677981	667556	724747	647842
O75663	Homo sapiens	0.000139024	161974	137707	138035	135077	147271	202121
O75683	Homo sapiens	0.000547053	114072	97267.8	87402.1	112262	110170	97083.1
O75688	Homo sapiens	0.000391796	947751	829404	736570	866175	767242	830130
O75691	Homo sapiens	8.34636e-07	107056	103195	105796	104040	98648.8	96915
O75694	Homo sapiens	1.89558e-07	659348	277229	587038	736493	723441	269202
O75695	Homo sapiens	0.000268694	54989.2	41900.2	38155.8	47231.7	41522.8	65246.2
O75717	Homo sapiens	2.01832e-05	131058	103459	143444	159812	110719	149676
O75718	Homo sapiens	3.41699e-05	117172	119958	135272	122315	115045	124571
O75746	Homo sapiens	2.14824e-07	452423	436476	435170	426700	412642	394138
O75792	Homo sapiens	0.000407863	112508	121815	238347	111587	123138	215085
O75794	Homo sapiens	9.97528e-07	65290.7	18619.8	15508.8	20693.4	10919.5	18232.1
O75817	Homo sapiens	0.00108334	113805	98800.6	111652	100477	106029	107567
O75818;O75818-2	Homo sapiens	0.000584035	8660.94	7157.22	9412.37	9031.18	7764.77	7508.13
O75821	Homo sapiens	1.7759e-07	640485	611426	571152	653716	580792	590497
O75822	Homo sapiens	4.12241e-06	970394	957625	1.04535e+06	973660	1.00343e+06	1.07682e+06
O75828	Homo sapiens	2.25854e-07	1.45608e+06	1.34148e+06	1.34818e+06	1.42025e+06	1.27175e+06	1.54916e+06
O75832	Homo sapiens	0.000190455	228890	245591	237953	230691	221356	185362
O75844	Homo sapiens	2.3358e-05	277411	262820	272434	265575	282770	272641
O75874	Homo sapiens	1.20418e-07	4456086	4.51022e+06	4688132	4075626	4411305	4526513
O75880	Homo sapiens	1.85974e-06	270296	236588	208155	225031	197406	246109
O75884	Homo sapiens	0.00250932	21294.4	21912.6	18662.2	25001.7	24504.3	16767.3
O75909;O75909-4	Homo sapiens	0.0043094	306056	Filtered	36334.5	15973.8	14876.2	40365.2
O75915	Homo sapiens	6.10586e-07	200999	178423	179212	188819	192164	166269
O75925;O75925-2;O75928;O75928-2;O75928-3	Homo sapiens	0.00733165	10380.8	Filtered	12948.7	11082.9	13845.1	Filtered
O75934	Homo sapiens	3.68351e-06	304533	269709	315874	267396	268636	274122
O75937	Homo sapiens	8.17656e-05	385754	361214	367186	375553	360887	411829
O75940	Homo sapiens	0.000385179	96237.6	99437.1	94399.8	109437	97712.7	97557.9
O75947	Homo sapiens	1.41594e-07	1373244	1.25811e+06	1512727	1.36175e+06	1.29019e+06	1.31876e+06
O75955	Homo sapiens	1.41185e-07	586128	589742	599200	580715	605033	554081
O75964	Homo sapiens	2.50516e-06	1.70077e+06	2.64356e+06	2.80941e+06	2.70542e+06	2.5871e+06	2802968
O75976	Homo sapiens	0.000655498	100308	85957.7	90308	47251.4	65151.2	100174
O76003	Homo sapiens	1.77411e-07	912734	867711	878805	817593	863102	798867
O76021	Homo sapiens	1.20155e-07	1.3244e+06	1.3109e+06	1.26267e+06	1.28811e+06	1.28637e+06	1.25253e+06
O76031	Homo sapiens	3.42451e-06	122766	123044	121182	127842	122632	114394
O76071	Homo sapiens	5.64128e-07	199212	253206	223608	204749	211005	194871
O76094	Homo sapiens	2.71276e-07	268997	293558	293870	266575	273092	249941
O76258	Caenorhabditis elegans	0.000917597	37403.5	35609.8	75509.2	52802.9	36847.2	65508.4
O76360;O76360-2;O76360-3;O76360-5;U4PEQ9	Caenorhabditis elegans	3.48671e-07	451354	420753	422252	476750	541328	479680
O76367	Caenorhabditis elegans	2.11892e-05	770416	853902	907189	898136	1.0291e+06	962025
O76371	Caenorhabditis elegans	1.20155e-07	1.48237e+06	1.48394e+06	1.43421e+06	1.63642e+06	1.626e+06	1.82905e+06
O76387	Caenorhabditis elegans	0.00753506	27543.6	48519.7	18998.2	39073.1	6183.09	55097.2
O76407	Caenorhabditis elegans	1.36769e-06	226759	235692	170933	231546	255809	216163
O76447	Caenorhabditis elegans	0.00196874	87283.8	131129	92015.8	141766	135724	105534
O76449	Caenorhabditis elegans	7.69636e-07	203903	201763	232728	213868	252847	279585
O76463	Caenorhabditis elegans	0.00150001	527265	330526	146969	254136	646571	152283
O76512	Caenorhabditis elegans	0.000419048	76941.9	55699.7	90582.3	59431.2	22892.2	182155
O76561	Caenorhabditis elegans	4.66844e-05	30174.2	31465.8	30986.7	32067.9	37045.6	36710.9
O76577	Caenorhabditis elegans	1.33397e-07	321019	335509	280596	387559	367361	299856
O76606	Caenorhabditis elegans	1.82444e-06	487717	299309	225142	328300	335568	222050
O76616	Caenorhabditis elegans	4.6263e-06	126198	123712	114086	138812	138302	121789
O76630	Caenorhabditis elegans	6.06375e-07	339799	295654	347628	338528	337346	379604
O76672	Caenorhabditis elegans	6.08997e-06	24277.1	23188.2	17922.2	27946.5	24699.2	20411.8
O76743	Caenorhabditis elegans	5.96675e-05	98427.5	127936	115876	117272	153988	103841
O76836;Q2V4T0	Caenorhabditis elegans	0.00512524	75157.5	59701.7	92429.5	73480.2	76288.6	76085.9
O76840;O76840-2;O76840-3	Caenorhabditis elegans	1.03359e-06	845534	789890	721156	845520	801019	871973
O94742	Saccharomyces cerevisiae (strain ATCC 204508 / S288c)	1.56145e-06	93976.7	149579	162113	135778	157928	159945
O94760	Homo sapiens	3.48709e-07	701350	701134	1.41221e+06	677038	734288	1064265
O94776	Homo sapiens	1.20155e-07	393469	365385	312652	375224	364174	371652
O94788;O94788-2	Homo sapiens	0.000334195	216757	191337	191779	204770	227117	203584
O94822;O94822-3	Homo sapiens	0.00992556	33744.3	31839	Filtered	29596	36570.5	33525.1
O94826	Homo sapiens	8.45083e-07	676574	578759	621091	572314	601124	635707
O94832	Homo sapiens	0.00294629	38361.7	30552.1	35816.1	28906.4	28217.3	23089.1
O94842;O94842-2;O94842-3	Homo sapiens	0.0073517	15151.6	32207.3	41773.5	25566.3	17290.4	43949.6
O94874	Homo sapiens	1.10988e-06	242640	240126	266507	235462	244598	237208
O94880;O94880-2	Homo sapiens	0.00257684	22987.9	23627.1	24416	24881.1	24547.1	21675.3
O94888	Homo sapiens	2.28424e-06	148578	161691	173397	156175	166336	167647
O94901;O94901-5;O94901-6;O94901-8;O94901-9	Homo sapiens	0.000440165	48385.3	59735.6	47869.7	65739.6	21244.4	51282.8
O94903	Homo sapiens	0.000688219	74675.5	210757	103572	217779	54893.2	127904
O94905	Homo sapiens	4.15164e-06	501929	501317	534513	490257	500442	514927
O94906	Homo sapiens	7.5537e-07	338923	344670	297785	343930	349839	331505
O94925-3	Homo sapiens	1.16037e-05	81694.6	96343.8	96945.6	97742	114364	89560.6
O94966;O94966-3;O94966-4;O94966-5;O94966-6;O94966-7	Homo sapiens	0.00243235	14236.7	13398.4	16737.6	14630	12685.3	15457.6
O94973	Homo sapiens	4.53662e-07	353858	313890	254614	308980	306701	344641
O94979;O94979-10;O94979-2;O94979-3;O94979-4;O94979-6;O94979-8;O94979-9	Homo sapiens	1.069e-06	425845	436858	477644	442805	448934	468104
O94992	Homo sapiens	1.41594e-07	122827	115917	116664	121358	123201	106582
O95071;O95071-2	Homo sapiens	1.16903e-05	122910	253244	310182	121501	112771	106788
O95104	Homo sapiens	4.01247e-07	377140	264666	336687	381412	303876	329083
O95140	Homo sapiens	0.0087199	44159.4	29107.2	16583.7	73182.7	41767.1	22565.6
O95155;O95155-2;O95155-3;O95155-4	Homo sapiens	0.00100688	20600.7	30093.2	20834.4	22149.7	20872.1	149819
O95159	Homo sapiens	0.000280495	17135.2	13454.5	17126.7	16680.5	11417.2	12568.4
O95163	Homo sapiens	0.000548351	143014	180032	150209	150098	161521	97164.4
O95167	Homo sapiens	0.0097662	66115.5	63774	90351.1	78135.3	62125.9	Filtered
O95168;O95168-2	Homo sapiens	3.03033e-06	365049	345608	350243	300843	326935	301501
O95169;O95169-2;O95169-3	Homo sapiens	5.72156e-05	31896.4	39990.7	44971.1	35932.9	34707.9	32102.6
O95182	Homo sapiens	0.000273245	20500.3	18266.4	22243	20737.4	12666.5	22955.5
O95197;O95197-2;O95197-7	Homo sapiens	2.23344e-06	844382	836487	868632	817709	841608	889369
O95197-3	Homo sapiens	3.01613e-07	152429	150495	179372	153559	160923	163833
O95202	Homo sapiens	4.78684e-06	298479	285468	284576	273305	308706	281668
O95218;O95218-2	Homo sapiens	4.87686e-06	345873	358437	318548	353528	339559	250050
O95232	Homo sapiens	6.21239e-07	574599	586012	488019	565887	595678	516840
O95239;O95239-2	Homo sapiens	0.000477527	294567	33068.1	45702	306193	308883	13534.9
O95249	Homo sapiens	0.00516472	50297.2	Filtered	26322	Filtered	29114.1	17286.8
O95292	Homo sapiens	6.57212e-06	461761	431661	473585	462889	417370	497299
O95295	Homo sapiens	0.000215926	170939	225249	226507	195037	242884	184908
O95297;O95297-2;O95297-4	Homo sapiens	0.00496491	43644.9	23785.8	53390.8	46225.2	21780	44927.4
O95298;O95298-2	Homo sapiens	0.00115621	93291.8	95796.4	93301.4	91927.5	30235.3	97010.7
O95299	Homo sapiens	3.7945e-07	190691	185158	202287	202009	183468	196469
O95302;O95302-2;O95302-3	Homo sapiens	0.00374715	554758	492349	408114	558834	511060	474275
O95319;O95319-2;O95319-3;O95319-4;O95319-5	Homo sapiens	0.00881686	44082.6	44421.5	47590.9	57937.8	64343.1	68048.4
O95336	Homo sapiens	1.20155e-07	2.55044e+06	2.43207e+06	2977910	2.38314e+06	2.60578e+06	2.92897e+06
O95347;O95347-2	Homo sapiens	2.12749e-07	456817	536967	1.25444e+06	526915	619485	1.26012e+06
O95372	Homo sapiens	3.75429e-07	502630	458407	470599	460110	435025	439962
O95373	Homo sapiens	1.33846e-07	1.0238e+06	1.07323e+06	1.19251e+06	1.0763e+06	1.05718e+06	1.28649e+06
O95379;O95379-2;O95379-3;O95379-4	Homo sapiens	0.000633091	12948.7	11510.7	18184.9	9979.65	18336.3	22621.7
O95394;O95394-4	Homo sapiens	2.22575e-07	225241	213625	209741	225422	218451	208775
O95399;O95399-2	Homo sapiens	1.21156e-06	3.34454e+06	3.24705e+06	3.7681e+06	3.07713e+06	3.34977e+06	3668509
O95400	Homo sapiens	0.000151433	206200	230997	225789	205120	235514	217182
O95433	Homo sapiens	6.14093e-07	1.43008e+06	1.24263e+06	1.15856e+06	1.32475e+06	1.11713e+06	1263855
O95453;O95453-2	Homo sapiens	0.00402012	249594	159896	154325	118978	136321	139616
O95456	Homo sapiens	3.81922e-07	336166	307148	311795	307284	303766	300366
O95470	Homo sapiens	0.000348595	98147.9	98715	143365	102655	93627.6	103263
O95478	Homo sapiens	7.15298e-05	360782	380427	373943	367525	291733	362437
O95486	Homo sapiens	7.8967e-07	133806	133282	127303	128867	143029	101793
O95487;O95487-2;O95487-3	Homo sapiens	0.00815505	4466	1953.42	1432.31	2299.28	1674.69	2113.78
O95551;O95551-2;O95551-3	Homo sapiens	6.67897e-05	17802.5	14343.5	17036.6	16311.2	14535.9	9844.15
O95563	Homo sapiens	1.01397e-06	107349	100782	94206	98754.1	92347.3	96535.4
O95571	Homo sapiens	8.64921e-05	517313	501207	397050	477707	456570	324483
O95573	Homo sapiens	2.60736e-05	367868	396893	397851	360621	414611	339429
O95602	Homo sapiens	0.00694959	54348.9	69803.3	149036	149881	213390	7154.45
O95630	Homo sapiens	0.0020747	71685.1	74072.7	30900.3	74672.7	51029.2	104031
O95639;O95639-2;O95639-3	Homo sapiens	4.05191e-05	56075.4	55277.9	56519.4	56044.7	49105.9	22013.7
O95721	Homo sapiens	6.30597e-07	82399	78868.8	73780.2	27015.2	82609.9	113275
O95747	Homo sapiens	2.45198e-07	678036	600241	603688	632507	565568	596439
O95757	Homo sapiens	3.24684e-06	724392	829758	809214	737513	843651	781459
O95758;O95758-1;O95758-2;O95758-4;O95758-5;O95758-6	Homo sapiens	7.94669e-06	1.79499e+06	1.5006e+06	1.36525e+06	1.5972e+06	1.48543e+06	1.4802e+06
O95777	Homo sapiens	9.08922e-07	440110	455619	481006	401373	466874	464761
O95782;O95782-2	Homo sapiens	2.84349e-07	436438	502771	502247	458833	519611	485101
O95793;O95793-2;O95793-3	Homo sapiens	4.75066e-07	180320	192923	206154	178694	179158	206451
O95801	Homo sapiens	0.00440136	50736.4	66987.4	61638.8	68743.2	54912.5	65155.1
O95816	Homo sapiens	2.44291e-07	633623	623612	654307	635124	634812	653138
O95817	Homo sapiens	0.000784198	83090	97352.3	88493.3	89329.6	95658.3	82586.3
O95831;O95831-3	Homo sapiens	3.97855e-07	1.44337e+06	1476531	1544442	1.43387e+06	1.47427e+06	1.40396e+06
O95834;O95834-2;O95834-3	Homo sapiens	0.000242475	73027.3	87814.9	84086.4	66968.5	70633.4	82271
O95861;O95861-4	Homo sapiens	1.14167e-06	494169	530182	446960	496929	526455	432207
O95881	Homo sapiens	7.10268e-07	486466	431466	417559	452456	406648	397786
O95905;O95905-2;O95905-3	Homo sapiens	0.000857816	2188.97	1486.46	21999.9	1614.64	1509.15	1893.84
O95983;O95983-2	Homo sapiens	2.67476e-06	72347.6	64387	69071.4	71816.4	72984.4	79150.2
O95994	Homo sapiens	0.00130064	226333	58575.5	54543.4	342012	61683.5	66607.2
O96000	Homo sapiens	4.3066e-07	442944	468588	455820	460361	449148	430019
O96007	Homo sapiens	0.000268215	61009.1	32323	42519.9	31421.7	23868.7	33053.4
O96008	Homo sapiens	1.41185e-07	508767	461732	484683	431131	512035	481931
O96013	Homo sapiens	0.00955501	20246.1	5886.15	20799	22793.1	6122.74	5425.15
O96019	Homo sapiens	1.05863e-06	614848	582702	582948	572096	572392	614526
P00044	Saccharomyces cerevisiae (strain ATCC 204508 / S288c)	1.21109e-06	1.00605e+06	1.05606e+06	2.23144e+06	1.04938e+06	1.08205e+06	2.36336e+06
P00127	Saccharomyces cerevisiae (strain ATCC 204508 / S288c)	2.19055e-05	42086.3	126857	140469	119163	179793	149769
P00128	Saccharomyces cerevisiae (strain ATCC 204508 / S288c)	4.66481e-07	360472	533320	484275	498437	469519	539608
P00156	Homo sapiens	0.000444252	17269	17667.8	17015.3	17903.4	15146.7	14441.8
P00167;P00167-2	Homo sapiens	1.03928e-06	6133183	6109960	5786581	5835820	6.18213e+06	5.41002e+06
P00175	Saccharomyces cerevisiae (strain ATCC 204508 / S288c)	0.000108237	123066	205480	190868	104808	215914	141039
P00330	Saccharomyces cerevisiae (strain ATCC 204508 / S288c)	8.98492e-07	8279956	12728985	13335123	11451890	14377523	14857532
P00338	Homo sapiens	2.05704e-07	36589220	35550084	38939412	35484472	37157128	38540388
P00350	Escherichia coli (strain K12)	1.20155e-07	2522521	2.52338e+06	2479817	1.75641e+06	1.72943e+06	1.57096e+06
P00358	Saccharomyces cerevisiae (strain ATCC 204508 / S288c)	2.55636e-06	426282	700703	766575	697197	749084	794167
P00359	Saccharomyces cerevisiae (strain ATCC 204508 / S288c)	3.77356e-07	93576904	114572632	111536608	111890368	119985504	118197360
P00360	Saccharomyces cerevisiae (strain ATCC 204508 / S288c)	3.69786e-07	10438882	16344942	18126936	14986154	18739030	19352370
P00363	Escherichia coli (strain K12)	0.000390086	387249	168899	111163	97820	288561	34029.3
P00367	Homo sapiens	1.20155e-07	8445694	8568351	8939749	8209917	8878740	8526619
P00370	Escherichia coli (strain K12)	3.57383e-05	138268	136823	94583.2	92766.6	83632.1	87498.5
P00374	Homo sapiens	1.50018e-06	286886	264048	347922	288424	270877	394903
P00387;P00387-2;P00387-3	Homo sapiens	1.33846e-07	826042	863089	926578	791916	788598	949686
P00390;P00390-2	Homo sapiens	3.37671e-07	1.30142e+06	1292927	1.40702e+06	1.26104e+06	1.33197e+06	1.25799e+06
P00393	Escherichia coli (strain K12)	2.30048e-06	163414	152497	182957	103224	96275.7	106952
P00401	Saccharomyces cerevisiae (strain ATCC 204508 / S288c)	0.00102782	52149.3	67406.3	78146.4	65401.2	86374.6	77711.9
P00403	Homo sapiens	1.72899e-06	4293410	4359168	4469350	4.12394e+06	4376465	4.57182e+06
P00410	Saccharomyces cerevisiae (strain ATCC 204508 / S288c)	1.43826e-07	576062	912800	978946	814204	1.03303e+06	1.13279e+06
P00414	Homo sapiens	0.00914322	37859.1	38594.1	22540.2	43219.3	21547.4	14604.8
P00424	Saccharomyces cerevisiae (strain ATCC 204508 / S288c)	2.45566e-06	65573.1	154407	187761	149943	173905	191455
P00427	Saccharomyces cerevisiae (strain ATCC 204508 / S288c)	6.52789e-07	451896	621815	644346	608394	693815	798435
P00431	Saccharomyces cerevisiae (strain ATCC 204508 / S288c)	1.01117e-05	77402.5	66469.4	43365.3	122461	58247.5	46616.6
P00441	Homo sapiens	1.96116e-07	6887523	7455489	7.89334e+06	7322249	7918628	7359206
P00445	Saccharomyces cerevisiae (strain ATCC 204508 / S288c)	1.07382e-06	9704261	14334147	16526942	12648042	15734345	16724383
P00447	Saccharomyces cerevisiae (strain ATCC 204508 / S288c)	2.1513e-06	1.16315e+06	1.54357e+06	1.41304e+06	1.43331e+06	1.54399e+06	1.67699e+06
P00448	Escherichia coli (strain K12)	1.96247e-07	5893498	5838069	5.42297e+06	3.97786e+06	3.86038e+06	3.61723e+06
P00450	Homo sapiens	9.92847e-07	167015	139992	94841	147585	119021	93509.5
P00452	Escherichia coli (strain K12)	5.65396e-07	578408	605238	676940	433502	435990	522791
P00490	Escherichia coli (strain K12)	1.79774e-06	393072	354636	349063	257775	247494	274061
P00491	Homo sapiens	1.38121e-07	2.11072e+06	2193571	2.27078e+06	2.20409e+06	2.15952e+06	2.36673e+06
P00492	Homo sapiens	6.93199e-07	2438906	1831684	1.7053e+06	2002879	2123620	1.68604e+06
P00498	Saccharomyces cerevisiae (strain ATCC 204508 / S288c)	0.000883082	116153	154010	186260	151496	163019	206356
P00505	Homo sapiens	1.33846e-07	6400283	5100962	3.89994e+06	6039066	4033660	3.82384e+06
P00509	Escherichia coli (strain K12)	3.33743e-07	3582041	3786363	3.76908e+06	2.59506e+06	2.67902e+06	2.53014e+06
P00533	Homo sapiens	4.30305e-05	111252	101759	143164	108507	105006	136623
P00546	Saccharomyces cerevisiae (strain ATCC 204508 / S288c)	0.00240333	78077.5	208384	238458	187774	223147	210053
P00549	Saccharomyces cerevisiae (strain ATCC 204508 / S288c)	4.12653e-07	17392946	25591562	26833100	24140602	29064424	30079362
P00550	Escherichia coli (strain K12)	1.01271e-05	24780.7	26348.9	37020.5	70700.9	8416.01	44588.2
P00558	Homo sapiens	2.55403e-07	41946144	40929684	44258632	40874732	42722732	45084324
P00560	Saccharomyces cerevisiae (strain ATCC 204508 / S288c)	1.29249e-07	29836088	45106504	45377352	41937912	48882576	52314592
P00568	Homo sapiens	3.20699e-07	758268	798449	755594	775701	802667	689212
P00579	Escherichia coli (strain K12)	2.03494e-07	614521	632116	626388	1.16405e+06	446157	488473
P00582	Escherichia coli (strain K12)	3.94108e-06	282684	413858	482873	616148	641226	477931
P00722	Escherichia coli (strain K12)	1.25476e-06	1.14069e+06	1.238e+06	1.02506e+06	1.19898e+06	1.24671e+06	1.09993e+06
P00729	Saccharomyces cerevisiae (strain ATCC 204508 / S288c)	2.32545e-07	335939	467316	525408	445627	504934	538161
P00747	Homo sapiens	8.4158e-05	84157.2	89533.9	129485	87047.8	97146.3	66970
P00803	Escherichia coli (strain K12)	0.00454001	79742.3	86817.3	99023	28836.3	56551.4	7754.53
P00812	Saccharomyces cerevisiae (strain ATCC 204508 / S288c)	0.000382601	70241.3	99056.3	47569.4	122239	113058	135514
P00815	Saccharomyces cerevisiae (strain ATCC 204508 / S288c)	2.68822e-07	181217	272829	252998	239131	285230	281811
P00817	Saccharomyces cerevisiae (strain ATCC 204508 / S288c)	2.38081e-06	2.62673e+06	4.05567e+06	3.75504e+06	3613063	4530219	3804245
P00830	Saccharomyces cerevisiae (strain ATCC 204508 / S288c)	1.38486e-07	5779127	8849599	9533303	8.12158e+06	10815658	11072647
P00846	Homo sapiens	1.9573e-05	99681.3	81661.5	81643.1	90212.4	76887.3	79476.5
P00864	Escherichia coli (strain K12)	1.20155e-07	507009	493140	533928	333200	357583	373909
P00887	Escherichia coli (strain K12)	0.00944355	Filtered	Filtered	217555	130926	58052.2	Filtered
P00888	Escherichia coli (strain K12)	0.0078826	Filtered	18281.2	23515.1	Filtered	Filtered	11180.1
P00890	Saccharomyces cerevisiae (strain ATCC 204508 / S288c)	1.32695e-07	2.18742e+06	2.93592e+06	3.00235e+06	2.75438e+06	3.22265e+06	3.14426e+06
P00899	Saccharomyces cerevisiae (strain ATCC 204508 / S288c)	4.87038e-06	313760	348431	229340	412884	322386	254849
P00918	Homo sapiens	3.73878e-07	639859	664990	593058	620044	631674	592193
P00924	Saccharomyces cerevisiae (strain ATCC 204508 / S288c)	9.45381e-07	25564284	39430944	42353736	36592360	45013040	49069152
P00925	Saccharomyces cerevisiae (strain ATCC 204508 / S288c)	1.66552e-07	14000319	22892812	23842374	20546638	24161432	27886008
P00927	Saccharomyces cerevisiae (strain ATCC 204508 / S288c)	8.31303e-06	167742	287446	341040	250534	343352	340849
P00931	Saccharomyces cerevisiae (strain ATCC 204508 / S288c)	7.85678e-07	217949	282582	433984	300115	456024	517933
P00934	Escherichia coli (strain K12)	0.000102844	123839	154980	156091	93550.4	117675	80760.4
P00937	Saccharomyces cerevisiae (strain ATCC 204508 / S288c)	8.23386e-06	152444	212544	240299	200649	243613	255509
P00942	Saccharomyces cerevisiae (strain ATCC 204508 / S288c)	6.22175e-07	10245510	12743298	11183746	13175517	12982865	14458981
P00946	Escherichia coli (strain K12)	9.14882e-06	200620	208693	196367	141912	150914	121672
P00950	Saccharomyces cerevisiae (strain ATCC 204508 / S288c)	1.42694e-06	14853421	23489188	26141056	20489490	27112776	28600892
P00954	Escherichia coli (strain K12)	3.62114e-07	893889	1.03217e+06	1.05568e+06	617565	738520	656968
P00956	Escherichia coli (strain K12)	2.26705e-07	633315	612108	619471	441730	445201	474754
P00957	Escherichia coli (strain K12)	1.8654e-07	1047961	1.09228e+06	1196358	678368	786347	835926
P00958	Saccharomyces cerevisiae (strain ATCC 204508 / S288c)	0.000333422	62061.4	142730	152091	99311.1	167953	150528
P00959	Escherichia coli (strain K12)	3.72292e-07	586093	629974	634846	422492	455226	425773
P00960	Escherichia coli (strain K12)	3.35847e-06	394059	426935	460023	295964	312356	298097
P00961	Escherichia coli (strain K12)	1.59277e-07	1.65432e+06	1.67671e+06	1701094	1.12345e+06	1.19227e+06	1.21396e+06
P00962	Escherichia coli (strain K12)	1.28068e-07	527399	576855	664430	385765	420320	399239
P00963	Escherichia coli (strain K12)	0.000222597	213415	234562	267413	163576	180639	148195
P00966	Homo sapiens	1.20155e-07	4515848	4.24899e+06	4475001	4364261	4207888	4.38236e+06
P00968	Escherichia coli (strain K12)	0.00065044	159829	214765	244514	161205	26313.5	261933
P01009;P01009-2;P01009-3	Homo sapiens	0.00011469	83184	77933.4	58845.1	144260	42262.9	55061.9
P01024	Homo sapiens	1.75344e-07	582690	652568	681334	601830	641544	532089
P01033	Homo sapiens	0.00113025	30713.2	46130.6	40022.6	49875.2	43891.8	15637.5
P01094	Saccharomyces cerevisiae (strain ATCC 204508 / S288c)	3.70297e-05	357009	425550	359437	459807	475038	434881
P01097	Saccharomyces cerevisiae (strain ATCC 204508 / S288c)	3.48301e-06	630024	798150	795634	791516	878343	797639
P01098	Saccharomyces cerevisiae (strain ATCC 204508 / S288c)	0.00228973	401479	431261	39220	404812	388175	146182
P01111	Homo sapiens	7.3515e-06	383033	363679	334100	376290	336390	411950
P01120	Saccharomyces cerevisiae (strain ATCC 204508 / S288c)	4.12073e-06	99304.8	157092	201310	137684	186043	179306
P01123	Saccharomyces cerevisiae (strain ATCC 204508 / S288c)	1.53337e-05	268129	298146	228162	314828	313019	282013
P01130;P01130-3;P01130-4;P01130-5	Homo sapiens	0.000304173	136348	133889	139157	138698	129050	164589
P01213	Homo sapiens	0.000145028	47351.5	40073.4	32341	41544.5	41164.3	55316.3
P01889	Homo sapiens	8.87336e-05	49208.1	60225.1	72497.1	52270.1	70524.6	59534.8
P01891	Homo sapiens	4.87122e-07	410918	386793	403921	391753	420836	284493
P02042;P68871	Homo sapiens	6.77642e-07	19696194	19129628	21980992	18251464	19223094	19431656
P02293;P02294	Saccharomyces cerevisiae (strain ATCC 204508 / S288c)	1.83631e-05	606290	1.35226e+06	1.24683e+06	1.10852e+06	1596728	1.35951e+06
P02309	Saccharomyces cerevisiae (strain ATCC 204508 / S288c)	2.90747e-07	1.38633e+06	1.74296e+06	1.6947e+06	1.79698e+06	1.9063e+06	2.13758e+06
P02358	Escherichia coli (strain K12)	4.393e-07	12908487	14589538	13558664	9271041	9083192	9208406
P02359	Escherichia coli (strain K12)	1.76559e-07	8.18173e+06	8875797	8388268	5657729	6224149	5821152
P02400	Saccharomyces cerevisiae (strain ATCC 204508 / S288c)	2.31913e-07	3.62035e+06	5618795	5.50936e+06	4971989	6197411	6714104
P02406	Saccharomyces cerevisiae (strain ATCC 204508 / S288c)	1.79432e-07	2.08833e+06	3072725	3.03543e+06	2.8876e+06	3.24047e+06	3.5628e+06
P02407;P14127	Saccharomyces cerevisiae (strain ATCC 204508 / S288c)	5.69868e-07	3.61828e+06	5.2949e+06	5.67862e+06	4.79827e+06	6451147	6235689
P02413	Escherichia coli (strain K12)	7.39181e-07	5.80426e+06	6005397	6.20922e+06	4230948	4.15009e+06	3.99751e+06
P02545	Homo sapiens	2.04835e-07	6933504	7349684	7616261	6598141	7625086	7.25082e+06
P02545-2	Homo sapiens	1.79876e-06	566025	715530	460047	672181	754115	622698
P02557	Saccharomyces cerevisiae (strain ATCC 204508 / S288c)	3.28525e-07	586964	894736	907072	812668	1.04039e+06	983413
P02566	Caenorhabditis elegans	1.20155e-07	36391104	38766848	29879036	41587444	42409176	36599796
P02567	Caenorhabditis elegans	1.39793e-07	2.57869e+06	2.77037e+06	2.9565e+06	2832119	3.09995e+06	3464567
P02647	Homo sapiens	1.49667e-05	137443	157049	229229	138598	181978	151278
P02649	Homo sapiens	0.000181031	208272	203241	374178	207654	172987	353682
P02656	Homo sapiens	1.14164e-06	316986	344215	438426	320735	397163	245724
P02748	Homo sapiens	4.46896e-05	58050.2	66784.5	64615.3	64889.3	72285.4	58769.4
P02751;P02751-10;P02751-11;P02751-12;P02751-13;P02751-14;P02751-15;P02751-17;P02751-3;P02751-4;P02751-5;P02751-6;P02751-7;P02751-8;P02751-9	Homo sapiens	3.19437e-06	424919	457648	467010	384322	403385	345298
P02765	Homo sapiens	1.15405e-05	2.48751e+06	2.2049e+06	1.45555e+06	2.37795e+06	1.90021e+06	875604
P02768	Homo sapiens	2.55788e-07	18845512	17340070	18312394	15834662	16181729	17664806
P02774;P02774-2;P02774-3	Homo sapiens	0.000993253	40600.4	78466.6	51125.7	63776.9	71752.5	27169.1
P02786	Homo sapiens	1.41185e-07	3474219	3805394	3.82423e+06	3.35261e+06	3.63623e+06	3.65245e+06
P02788;P02788-2	Homo sapiens	0.000266772	112073	103097	102213	113617	96905.1	99268
P02829	Saccharomyces cerevisiae (strain ATCC 204508 / S288c)	4.36417e-07	256346	325890	200910	352047	341580	332617
P02918	Escherichia coli (strain K12)	0.00168324	3632.67	Filtered	Filtered	Filtered	5079.74	4435.83
P02919	Escherichia coli (strain K12)	0.00310056	31504.3	37691.1	46420.7	24807	23829.4	Filtered
P02925	Escherichia coli (strain K12)	9.04744e-06	301820	299769	319014	225122	211581	192982
P02930	Escherichia coli (strain K12)	4.92976e-06	926409	976325	617180	351384	765422	493406
P02992	Saccharomyces cerevisiae (strain ATCC 204508 / S288c)	1.20155e-07	356569	455214	442080	464174	505114	488322
P02994	Saccharomyces cerevisiae (strain ATCC 204508 / S288c)	1.69886e-06	20572620	34727528	36256880	29899840	40618492	40885236
P03004	Escherichia coli (strain K12)	0.000715484	86789.7	30014.4	115160	110526	20241.4	69653.4
P03023	Escherichia coli (strain K12)	1.97017e-07	8428197	9158516	9261988	5862791	6198647	6.26863e+06
P03817	Escherichia coli (strain K12)	4.78073e-06	123380	152988	118220	122709	98776.2	100222
P03841	Escherichia coli (strain K12)	1.42659e-05	808405	886703	1.0359e+06	451964	733564	694690
P03886	Homo sapiens	0.000153434	31075.3	30771.1	30579.7	30407.5	28182.5	31945.6
P03965	Saccharomyces cerevisiae (strain ATCC 204508 / S288c)	4.20813e-07	100966	141333	149451	131675	162277	173965
P04004	Homo sapiens	6.57388e-07	1.00678e+06	912034	1.00719e+06	877296	856903	927050
P04036	Escherichia coli (strain K12)	0.000508099	317462	329416	348179	211217	224555	207489
P04037	Saccharomyces cerevisiae (strain ATCC 204508 / S288c)	1.37692e-06	716326	1.17584e+06	1597751	1.04112e+06	1.43916e+06	1.41618e+06
P04040	Homo sapiens	2.14824e-07	1.81187e+06	2.02542e+06	1.98127e+06	1.78161e+06	2.01228e+06	1775474
P04046	Saccharomyces cerevisiae (strain ATCC 204508 / S288c)	1.33742e-07	279569	321087	226364	321654	207685	381975
P04050	Saccharomyces cerevisiae (strain ATCC 204508 / S288c)	4.79817e-05	2192121	2151627	4645737	2.284e+06	1917328	5942558
P04062;P04062-2;P04062-4;P04062-5	Homo sapiens	0.000399634	135680	147572	67750.3	139896	193421	121148
P04075	Homo sapiens	1.20155e-07	14616432	14720044	14759278	14351015	14267281	15928440
P04076	Saccharomyces cerevisiae (strain ATCC 204508 / S288c)	3.90437e-07	748818	777970	667297	926051	841867	746780
P04079	Escherichia coli (strain K12)	1.20155e-07	822863	871024	855717	599256	611409	620655
P04080	Homo sapiens	3.31543e-07	2.04564e+06	1878558	2.01363e+06	2.09164e+06	2.00413e+06	1.89654e+06
P04083	Homo sapiens	1.5202e-07	5962805	5902253	5991985	5792791	5952959	5.26729e+06
P04147	Saccharomyces cerevisiae (strain ATCC 204508 / S288c)	4.90552e-07	1.08234e+06	1809752	1.91201e+06	1511053	1950300	2.18611e+06
P04156;P04156-2	Homo sapiens	0.00668369	12213.9	Filtered	16860.7	11494.4	15864	10487.3
P04179;P04179-4	Homo sapiens	1.7606e-07	1.46846e+06	1.51649e+06	1.53358e+06	1.43574e+06	1.49308e+06	1.72169e+06
P04181	Homo sapiens	1.63241e-07	944589	995537	1.10461e+06	942495	1.0291e+06	1.05393e+06
P04183	Homo sapiens	0.000190359	241483	248986	244785	242349	225335	408207
P04222	Homo sapiens	5.0082e-07	921013	905648	962586	870024	865585	924903
P04264	Homo sapiens	1.61363e-07	2756140	2.05975e+06	1.34134e+06	2.10525e+06	1.30836e+06	2.02534e+06
P04335	Escherichia coli (strain K12)	4.37645e-06	101456	94794.4	92378.6	66191.3	66757.5	76265.3
P04406	Homo sapiens	1.61363e-07	82650304	84340544	86877328	79907904	87766560	87181376
P04425	Escherichia coli (strain K12)	3.43615e-07	817771	1037538	1.04015e+06	645181	788956	588923
P04439	Homo sapiens	0.00525236	37026.3	196038	17780	33711.8	58859.2	30844.3
P04449	Saccharomyces cerevisiae (strain ATCC 204508 / S288c)	7.44304e-07	1.87236e+06	2434767	2.74866e+06	2.28424e+06	2.7758e+06	3.69312e+06
P04456	Saccharomyces cerevisiae (strain ATCC 204508 / S288c)	9.55651e-07	2484083	3981837	4.04484e+06	3613265	4778519	3.86928e+06
P04632	Homo sapiens	1.11493e-06	590040	612039	622401	599286	578945	521658
P04637;P04637-4	Homo sapiens	1.33742e-07	308762	279017	330840	272739	269791	292767
P04650	Saccharomyces cerevisiae (strain ATCC 204508 / S288c)	3.32963e-07	487582	473404	363670	427393	430370	348220
P04693	Escherichia coli (strain K12)	3.58924e-06	247793	264556	176526	180026	139499	137035
P04710	Saccharomyces cerevisiae (strain ATCC 204508 / S288c)	1.56403e-05	170020	200791	173452	219275	203770	191604
P04731;P80294	Homo sapiens	0.000448876	139294	125848	82566.3	139858	84282.9	51055.5
P04732	Homo sapiens	1.75902e-05	3.34709e+06	3279719	3546167	3.46762e+06	3.34903e+06	2.73656e+06
P04792	Homo sapiens	1.44599e-06	4504232	4809691	4.37407e+06	4.38898e+06	4670768	3.87682e+06
P04801	Saccharomyces cerevisiae (strain ATCC 204508 / S288c)	2.89295e-07	417873	591381	629382	543485	684004	640320
P04802	Saccharomyces cerevisiae (strain ATCC 204508 / S288c)	7.88611e-07	674656	1.00166e+06	1.07771e+06	882384	1068473	1.31393e+06
P04805	Escherichia coli (strain K12)	1.20155e-07	589155	682915	755603	453431	498879	591326
P04806	Saccharomyces cerevisiae (strain ATCC 204508 / S288c)	2.3814e-07	2.92546e+06	4575385	4.52952e+06	4334203	4821474	4876556
P04807	Saccharomyces cerevisiae (strain ATCC 204508 / S288c)	1.20155e-07	766590	1.23196e+06	1.37889e+06	1.1285e+06	1.47797e+06	1402331
P04818	Homo sapiens	6.95716e-07	238541	240307	343864	246657	252378	379417
P04825	Escherichia coli (strain K12)	1.39391e-07	567546	577762	572497	400926	406985	419820
P04840	Saccharomyces cerevisiae (strain ATCC 204508 / S288c)	1.36085e-06	6.37066e+06	9291723	9129692	8547268	10216394	10209118
P04843	Homo sapiens	1.43826e-07	2.77766e+06	2.64556e+06	2.50854e+06	2.69553e+06	2698496	2610295
P04844;P04844-2	Homo sapiens	3.26223e-07	1.13211e+06	1.15009e+06	1.15432e+06	1.12044e+06	1.08808e+06	1.085e+06
P04899	Homo sapiens	5.88474e-07	1.23144e+06	1.1158e+06	1.23133e+06	1196603	1125052	1286787
P04908;Q7L7L0	Homo sapiens	4.63998e-07	630445	961044	466975	648862	597624	587301
P04911;P04912	Saccharomyces cerevisiae (strain ATCC 204508 / S288c)	4.49729e-06	889730	1.32023e+06	1.41183e+06	1.20672e+06	1.4225e+06	1.66015e+06
P04951	Escherichia coli (strain K12)	6.34352e-07	350118	345234	330471	254289	248114	249122
P04970;P17331	Caenorhabditis elegans	1.32695e-07	13001804	12707879	15334854	13455994	13199502	10037007
P05023;P05023-4	Homo sapiens	2.08656e-07	1.89001e+06	2.03858e+06	2121217	2.03352e+06	2.06388e+06	1953529
P05026;P05026-2	Homo sapiens	1.02645e-06	309880	299233	287935	290010	265661	289009
P05030	Saccharomyces cerevisiae (strain ATCC 204508 / S288c)	1.27333e-07	3.6645e+06	4692483	4.95711e+06	4708719	5.27205e+06	5953997
P05041	Escherichia coli (strain K12)	0.00181598	323185	274016	188861	317111	242944	318167
P05055	Escherichia coli (strain K12)	1.361e-07	3100758	3615256	3.73505e+06	2.61382e+06	2.27066e+06	2888082
P05067;P05067-11;P05067-7;P05067-8;P05067-9	Homo sapiens	0.00274279	47665.8	50770	247111	45095.5	45636.5	16380.1
P05091	Homo sapiens	3.56153e-07	4514845	4.38663e+06	4389038	4225681	4408445	3.91377e+06
P05114	Homo sapiens	1.62473e-05	766166	687130	764833	716382	714148	895674
P05141	Homo sapiens	3.11899e-07	4749603	4572498	4.55362e+06	4556911	4550075	4.48804e+06
P05165;P05165-2;P05165-3	Homo sapiens	1.67774e-05	1.373e+06	1218836	1.01681e+06	1.3831e+06	1.23925e+06	1.17684e+06
P05166;P05166-2	Homo sapiens	7.67503e-06	162941	172726	185412	168608	200420	156527
P05194	Escherichia coli (strain K12)	3.04716e-07	243249	253300	244495	168642	166564	153556
P05198	Homo sapiens	6.29414e-07	3076254	3.0529e+06	3263891	2.96437e+06	3.19055e+06	3479656
P05204	Homo sapiens	1.64032e-07	2485996	2565784	2.76229e+06	2324550	2.77194e+06	3.03423e+06
P05317	Saccharomyces cerevisiae (strain ATCC 204508 / S288c)	3.6507e-07	3.25015e+06	5049687	4.70283e+06	4616120	5.66621e+06	4.74692e+06
P05318	Saccharomyces cerevisiae (strain ATCC 204508 / S288c)	4.6654e-06	606359	822436	1104563	885922	1.04182e+06	1.36222e+06
P05319	Saccharomyces cerevisiae (strain ATCC 204508 / S288c)	1.73801e-06	2284769	3.48982e+06	3.6063e+06	3175447	3.97218e+06	4079589
P05373	Saccharomyces cerevisiae (strain ATCC 204508 / S288c)	1.43826e-07	108361	132606	141395	130298	153634	221453
P05374	Saccharomyces cerevisiae (strain ATCC 204508 / S288c)	0.00673143	Filtered	Filtered	14593.8	7189.89	11258.9	31413.5
P05375	Saccharomyces cerevisiae (strain ATCC 204508 / S288c)	0.00183045	88739.2	107559	105723	103247	113130	77637
P05386	Homo sapiens	1.19243e-06	6670218	5653278	5552898	6.19665e+06	5752480	6572903
P05387	Homo sapiens	2.43272e-07	10785936	12002308	13438008	11347034	13189136	12976489
P05388	Homo sapiens	1.41134e-07	6504627	6366560	7267196	6388165	6505412	6382308
P05453	Saccharomyces cerevisiae (strain ATCC 204508 / S288c)	1.34702e-06	114467	178807	217775	161226	206601	221981
P05455	Homo sapiens	1.30087e-07	1.8924e+06	1.77311e+06	1.62726e+06	1.92235e+06	1735967	1729247
P05458	Escherichia coli (strain K12)	0.00575481	6907.18	Filtered	Filtered	Filtered	Filtered	11359.8
P05459	Escherichia coli (strain K12)	3.31179e-05	222027	238343	218087	161115	168244	141952
P05556	Homo sapiens	2.08518e-07	709242	663899	632269	671296	698707	584136
P05626	Saccharomyces cerevisiae (strain ATCC 204508 / S288c)	9.85924e-07	471228	618316	578392	632409	699925	669573
P05694	Saccharomyces cerevisiae (strain ATCC 204508 / S288c)	1.96896e-07	7832160	11987410	13990876	10977592	13452388	15210737
P05707	Escherichia coli (strain K12)	0.00260536	42549.5	41180.3	18924.1	16688.2	16198.3	12556
P05737	Saccharomyces cerevisiae (strain ATCC 204508 / S288c)	1.62709e-06	3.02839e+06	3543784	3.24055e+06	3.65063e+06	3.78883e+06	3.60155e+06
P05738	Saccharomyces cerevisiae (strain ATCC 204508 / S288c)	4.41996e-06	555234	790362	885557	745658	853670	974585
P05739	Saccharomyces cerevisiae (strain ATCC 204508 / S288c)	6.67603e-07	1.65969e+06	2.22423e+06	1.86876e+06	2190474	2215942	2.48745e+06
P05740	Saccharomyces cerevisiae (strain ATCC 204508 / S288c)	7.86306e-07	1.99001e+06	2896905	2.75706e+06	2.67877e+06	3.11912e+06	3.30855e+06
P05744	Saccharomyces cerevisiae (strain ATCC 204508 / S288c)	5.05051e-07	1637774	2530847	2.62156e+06	2.32647e+06	3.05443e+06	2.47124e+06
P05745	Saccharomyces cerevisiae (strain ATCC 204508 / S288c)	1.28731e-06	2.5272e+06	3.67022e+06	3.73436e+06	3.34538e+06	4.20315e+06	4170519
P05747	Saccharomyces cerevisiae (strain ATCC 204508 / S288c)	0.00433806	76945.1	91394.7	70319.2	88125.2	96229.4	119415
P05748	Saccharomyces cerevisiae (strain ATCC 204508 / S288c)	1.66886e-07	1247196	1722721	1.76203e+06	1.66559e+06	1.83243e+06	1841118
P05749	Saccharomyces cerevisiae (strain ATCC 204508 / S288c)	7.16363e-05	262897	504687	528874	470117	624307	509574
P05750	Saccharomyces cerevisiae (strain ATCC 204508 / S288c)	6.10263e-07	2.33456e+06	3.65107e+06	3.73049e+06	3448481	4409608	4368422
P05755	Saccharomyces cerevisiae (strain ATCC 204508 / S288c)	6.01639e-05	156762	270359	407492	248422	275097	374359
P05756	Saccharomyces cerevisiae (strain ATCC 204508 / S288c)	1.29249e-07	2.78043e+06	2687568	2.62086e+06	4.61368e+06	4592615	2.86768e+06
P05759	Saccharomyces cerevisiae (strain ATCC 204508 / S288c)	3.08777e-07	60634904	61102320	63132344	52173920	52212444	60883768
P05783	Homo sapiens	1.76893e-07	15496445	16056744	16727872	15298555	16603461	16651530
P05787;P05787-2	Homo sapiens	1.20155e-07	30513076	27562242	24682264	27672880	24734952	25545896
P05791	Escherichia coli (strain K12)	2.191e-07	209288	215485	247236	148885	138544	165517
P05793	Escherichia coli (strain K12)	7.15905e-06	150612	158437	179361	113315	90548.2	100483
P05852	Escherichia coli (strain K12)	0.00695655	53852.1	39713.5	87001.8	37791.3	25890.8	34421.2
P05976;P05976-2;P08590	Homo sapiens	0.000534386	146999	167398	167586	143547	165571	174920
P06101	Saccharomyces cerevisiae (strain ATCC 204508 / S288c)	0.000360751	325534	351372	330046	358798	342967	468706
P06103	Saccharomyces cerevisiae (strain ATCC 204508 / S288c)	0.000166044	152374	227109	233593	221155	264058	261643
P06105	Saccharomyces cerevisiae (strain ATCC 204508 / S288c)	5.40237e-07	480802	406538	382202	589076	453482	427120
P06115	Saccharomyces cerevisiae (strain ATCC 204508 / S288c)	5.0065e-06	531930	756710	802820	762166	914610	727941
P06125	Caenorhabditis elegans	1.20155e-07	9734374	10977114	8119870	11744628	12632926	7.98323e+06
P06132	Homo sapiens	2.11828e-06	223482	221400	209430	231053	206498	212904
P06149	Escherichia coli (strain K12)	4.06885e-07	226317	199471	173488	148012	126247	144193
P06168	Saccharomyces cerevisiae (strain ATCC 204508 / S288c)	2.22537e-07	2.3745e+06	3.77324e+06	3.90169e+06	3472445	4.42327e+06	4.09039e+06
P06169	Saccharomyces cerevisiae (strain ATCC 204508 / S288c)	1.65523e-07	32924024	46762104	49490500	44909756	54674472	53076104
P06174	Saccharomyces cerevisiae (strain ATCC 204508 / S288c)	1.0953e-05	1718.12	3926.4	3031.24	3360.25	3347.32	3980.09
P06208	Saccharomyces cerevisiae (strain ATCC 204508 / S288c)	4.03466e-07	465725	617056	576640	617256	680573	863164
P06244	Saccharomyces cerevisiae (strain ATCC 204508 / S288c)	8.42756e-05	571653	66882.3	570110	64748	83327.5	75614.1
P06280	Homo sapiens	1.32098e-05	199300	200846	164185	198600	228828	216179
P06367	Saccharomyces cerevisiae (strain ATCC 204508 / S288c)	4.11446e-07	2.73505e+06	4.44153e+06	5.025e+06	3739868	5181026	5.09859e+06
P06396;P06396-2;P06396-3;P06396-4	Homo sapiens	4.29738e-07	482714	457508	469198	418722	447897	585127
P06454;P06454-2	Homo sapiens	6.92669e-07	8.25274e+06	8.07325e+06	8000447	8464156	8057750	8811588
P06493	Homo sapiens	6.31516e-07	1.7233e+06	1580375	1.55334e+06	1.58032e+06	1.54231e+06	1.73132e+06
P06576	Homo sapiens	1.20155e-07	82235408	77580984	78839928	84087888	88959312	87200624
P06610	Escherichia coli (strain K12)	2.27224e-06	217978	266695	313990	176287	211484	131938
P06612	Escherichia coli (strain K12)	0.000107093	283175	305696	326055	205583	197104	196162
P06616	Escherichia coli (strain K12)	0.00100483	56984.7	49658.6	7324.05	39412.9	35250.4	Filtered
P06634	Saccharomyces cerevisiae (strain ATCC 204508 / S288c)	1.31216e-06	261454	465288	486199	403800	511401	424685
P06703	Homo sapiens	8.29076e-06	12812217	12403145	11193759	12289077	11891298	12781982
P06704	Saccharomyces cerevisiae (strain ATCC 204508 / S288c)	0.000194071	Filtered	23828.1	28774.1	17573.5	28116.2	27595.6
P06710	Escherichia coli (strain K12)	0.00140214	104666	76922.5	81423.4	67141	17553.5	19155.5
P06715	Escherichia coli (strain K12)	1.20155e-07	203090	223122	230934	148536	158828	148154
P06720	Escherichia coli (strain K12)	1.00174e-06	335279	306535	277336	186083	262700	230782
P06730;P06730-2;P06730-3	Homo sapiens	1.73624e-06	578929	554850	591333	546668	554302	616862
P06733	Homo sapiens	1.65381e-07	51766868	52808112	54270912	51832904	52187052	54247152
P06737;P06737-2	Homo sapiens	1.31952e-07	2285803	2.35481e+06	2.35285e+06	2.35509e+06	2.43917e+06	2396255
P06738	Saccharomyces cerevisiae (strain ATCC 204508 / S288c)	3.00816e-07	1307637	1.8225e+06	1.73842e+06	1.8103e+06	2052154	1.95227e+06
P06744	Homo sapiens	2.29439e-07	6.40522e+06	6561212	6.36714e+06	6.15411e+06	6468937	6855660
P06748	Homo sapiens	1.20155e-07	18836616	18103842	21280254	17080194	18621104	22926124
P06753-2	Homo sapiens	1.32695e-07	2.98043e+06	2.94717e+06	3.03416e+06	2.80963e+06	2.86849e+06	2984144
P06776	Saccharomyces cerevisiae (strain ATCC 204508 / S288c)	0.00104599	6949.67	8748.65	46394.6	6929.71	7520.21	10936
P06780	Saccharomyces cerevisiae (strain ATCC 204508 / S288c)	5.43043e-06	462822	659515	669775	634593	786022	678917
P06782	Saccharomyces cerevisiae (strain ATCC 204508 / S288c)	0.00119299	36071	49415.8	54270.1	49886	47976.2	78500.8
P06787	Saccharomyces cerevisiae (strain ATCC 204508 / S288c)	2.31584e-06	552344	795045	863155	731207	897714	882922
P06865	Homo sapiens	3.56503e-07	595009	403022	410341	607535	412976	386790
P06899;P23527;P33778;Q16778	Homo sapiens	7.86279e-07	133480624	129382784	111635160	134237232	134135704	131322184
P06959	Escherichia coli (strain K12)	1.20155e-07	15021670	16862314	17509908	11087578	11548030	12093664
P06968	Escherichia coli (strain K12)	3.71455e-07	388498	459880	719814	298448	272966	197245
P06983	Escherichia coli (strain K12)	0.000112731	311155	372151	400112	239375	269694	263199
P06986	Escherichia coli (strain K12)	0.00727801	115570	102369	23816.8	187075	14483	9450.03
P06987	Escherichia coli (strain K12)	4.26771e-07	211110	190244	177318	132508	139576	116387
P06988	Escherichia coli (strain K12)	0.00790706	2803.38	Filtered	51061.2	Filtered	2725.19	12893.5
P06989	Escherichia coli (strain K12)	0.00433848	43435.5	36699.1	24345.7	Filtered	Filtered	Filtered
P06992	Escherichia coli (strain K12)	7.8604e-05	136040	139944	163630	96255.6	100633	103276
P06999	Escherichia coli (strain K12)	4.25461e-07	513130	562320	655076	416054	454260	468777
P07001	Escherichia coli (strain K12)	0.0076301	Filtered	Filtered	Filtered	Filtered	Filtered	39615
P07003	Escherichia coli (strain K12)	2.93756e-05	85024.7	103928	84136.1	62299.8	44190.2	50811.3
P07004	Escherichia coli (strain K12)	2.43099e-06	187630	193308	173346	145455	128588	107867
P07012	Escherichia coli (strain K12)	8.39481e-06	555855	652801	844734	445054	499940	635483
P07014	Escherichia coli (strain K12)	1.64032e-07	3522809	3.70942e+06	3811917	2405568	2.56862e+06	2404704
P07024	Escherichia coli (strain K12)	0.000288903	84792.8	92196.9	87034.8	68439.8	65053.3	58434.1
P07099	Homo sapiens	2.5004e-07	3.98319e+06	3.95907e+06	3.48993e+06	3732731	3.54645e+06	3.12991e+06
P07108	Homo sapiens	2.77291e-07	1.21176e+06	1.21838e+06	961657	1.22345e+06	971999	841115
P07118	Escherichia coli (strain K12)	3.41811e-07	377286	415391	381805	295746	308766	257444
P07143	Saccharomyces cerevisiae (strain ATCC 204508 / S288c)	5.38279e-06	356950	724398	645678	548948	754910	642703
P07149	Saccharomyces cerevisiae (strain ATCC 204508 / S288c)	2.33111e-07	1280528	1.73655e+06	1.96218e+06	1574455	2.0191e+06	2.04108e+06
P07170	Saccharomyces cerevisiae (strain ATCC 204508 / S288c)	1.54992e-07	1.68085e+06	2217912	3098722	2.27842e+06	2.51228e+06	2987668
P07172	Saccharomyces cerevisiae (strain ATCC 204508 / S288c)	7.67179e-05	78783.2	115484	112601	94029.3	118113	136090
P07195	Homo sapiens	1.20155e-07	11549653	9233908	8408706	9770658	8634844	10059092
P07199	Homo sapiens	0.00732418	18653.6	21614.7	Filtered	Filtered	Filtered	Filtered
P07203	Homo sapiens	7.49302e-07	921094	919074	970578	847341	959677	995266
P07205	Homo sapiens	0.00293712	98632.5	90440.3	623640	85820	73127.8	591034
P07213	Saccharomyces cerevisiae (strain ATCC 204508 / S288c)	6.39266e-07	78251.3	91792.6	92685.2	98817.8	99383.1	105798
P07237	Homo sapiens	2.29439e-07	8159382	7895145	8.31656e+06	7648520	7538409	7620551
P07244	Saccharomyces cerevisiae (strain ATCC 204508 / S288c)	9.23022e-07	651794	717652	756630	742585	831279	725143
P07245	Saccharomyces cerevisiae (strain ATCC 204508 / S288c)	7.11991e-07	646829	945118	899791	866195	1.1375e+06	945194
P07246	Saccharomyces cerevisiae (strain ATCC 204508 / S288c)	1.26716e-07	191321	226654	224080	244954	244957	231022
P07248	Saccharomyces cerevisiae (strain ATCC 204508 / S288c)	0.001296	8920.54	8081.25	9706.47	9530.52	7260	11175.4
P07251	Saccharomyces cerevisiae (strain ATCC 204508 / S288c)	1.56724e-07	9346272	9923104	10468041	10095151	10406674	11505740
P07255	Saccharomyces cerevisiae (strain ATCC 204508 / S288c)	0.000165176	111734	130577	170636	146811	140554	187924
P07256	Saccharomyces cerevisiae (strain ATCC 204508 / S288c)	3.45223e-07	706594	990870	1055196	901630	1.13598e+06	1.16741e+06
P07257	Saccharomyces cerevisiae (strain ATCC 204508 / S288c)	2.29439e-07	1.36013e+06	2.0865e+06	2.04022e+06	1895403	2.47244e+06	2335886
P07259	Saccharomyces cerevisiae (strain ATCC 204508 / S288c)	1.20155e-07	652420	913960	897529	881684	903325	989900
P07260	Saccharomyces cerevisiae (strain ATCC 204508 / S288c)	3.11899e-07	529541	740744	815131	697173	851543	940490
P07262	Saccharomyces cerevisiae (strain ATCC 204508 / S288c)	2.42841e-07	2.91255e+06	4.7195e+06	5455347	4.10964e+06	5.18328e+06	5.81962e+06
P07263	Saccharomyces cerevisiae (strain ATCC 204508 / S288c)	1.74701e-05	132534	166143	153493	171647	191249	187898
P07264	Saccharomyces cerevisiae (strain ATCC 204508 / S288c)	3.69142e-07	453561	571113	512023	568613	594218	577609
P07267	Saccharomyces cerevisiae (strain ATCC 204508 / S288c)	5.34313e-07	2.06901e+06	3121490	3533669	2.88501e+06	3429933	3.71127e+06
P07273	Saccharomyces cerevisiae (strain ATCC 204508 / S288c)	0.000558245	4966.57	23116.8	46625.3	42015.8	24348.5	27797.6
P07274	Saccharomyces cerevisiae (strain ATCC 204508 / S288c)	1.60745e-06	437750	616206	646462	594607	661079	712125
P07275	Saccharomyces cerevisiae (strain ATCC 204508 / S288c)	0.000471192	160935	299550	285474	257421	345398	293827
P07277	Saccharomyces cerevisiae (strain ATCC 204508 / S288c)	0.000588378	14344.9	19764.2	19569.7	20421.2	20651.3	22540.4
P07278	Saccharomyces cerevisiae (strain ATCC 204508 / S288c)	5.34873e-07	426107	556641	575846	566826	648930	691684
P07280;P07281	Saccharomyces cerevisiae (strain ATCC 204508 / S288c)	3.33765e-07	1.0079e+06	1.49151e+06	1.48009e+06	1.27692e+06	1.62753e+06	1.75435e+06
P07283	Saccharomyces cerevisiae (strain ATCC 204508 / S288c)	5.99439e-07	903563	1.16501e+06	1.25001e+06	1.17564e+06	1.21456e+06	1.35119e+06
P07284	Saccharomyces cerevisiae (strain ATCC 204508 / S288c)	1.54519e-06	289882	405016	463799	368138	496723	404297
P07285	Saccharomyces cerevisiae (strain ATCC 204508 / S288c)	0.00217267	Filtered	10269.8	10147.9	10794.8	13107.7	9699.45
P07305	Homo sapiens	1.17328e-06	1.21073e+06	1.12833e+06	1.19715e+06	1.13431e+06	1.05142e+06	1.80837e+06
P07311	Homo sapiens	7.92279e-06	154839	148648	144318	152942	134493	132949
P07339	Homo sapiens	1.19002e-06	2356566	2313764	2.32179e+06	2186953	2.15406e+06	2.22923e+06
P07342	Saccharomyces cerevisiae (strain ATCC 204508 / S288c)	1.59291e-06	757992	1.06855e+06	1.09977e+06	1.02306e+06	1.2122e+06	1.27534e+06
P07347	Saccharomyces cerevisiae (strain ATCC 204508 / S288c)	0.00586001	Filtered	14484.7	9323.62	15466.9	11835.6	10595.4
P07355	Homo sapiens	1.20155e-07	15348168	14647821	13698838	14979606	14174110	14336002
P07384	Homo sapiens	4.81889e-07	535517	520970	620865	535006	542534	556155
P07395	Escherichia coli (strain K12)	1.35033e-07	840483	898353	1035189	585103	636199	706223
P07437	Homo sapiens	1.69131e-07	13064130	12013377	13124129	12554866	11410109	13313215
P07560	Saccharomyces cerevisiae (strain ATCC 204508 / S288c)	8.01914e-06	2.28518e+06	2.05551e+06	1.9452e+06	2.24081e+06	2.15555e+06	2.21416e+06
P07602	Homo sapiens	3.42086e-07	2306024	2200170	2.19352e+06	2.12039e+06	2.16477e+06	2264828
P07604	Escherichia coli (strain K12)	0.0037799	17718	57141.1	29688.7	10654.3	10810.8	11895.1
P07639	Escherichia coli (strain K12)	1.45458e-05	82022.3	78877.5	124768	17664.6	56006.1	19274
P07650	Escherichia coli (strain K12)	1.37743e-06	318342	314879	295615	234167	191749	260795
P07686	Homo sapiens	1.93591e-07	501704	408673	531001	434922	403337	581856
P07702	Saccharomyces cerevisiae (strain ATCC 204508 / S288c)	2.14516e-05	54497.9	80210.9	90038.1	92749.8	118015	94587.1
P07703	Saccharomyces cerevisiae (strain ATCC 204508 / S288c)	7.07153e-05	73506.4	106754	104599	103984	118642	122501
P07737	Homo sapiens	1.20155e-07	17312146	16009925	15449014	16299624	15040086	15628608
P07741	Homo sapiens	2.71276e-07	4398492	4.01982e+06	3.24318e+06	4.09171e+06	3.61625e+06	3405407
P07762	Escherichia coli (strain K12)	0.000219915	17700.2	Filtered	Filtered	5437.25	Filtered	Filtered
P07806	Saccharomyces cerevisiae (strain ATCC 204508 / S288c)	1.8703e-06	257964	362390	344559	346135	379196	393711
P07813	Escherichia coli (strain K12)	2.81693e-06	719579	714246	829012	505116	551365	565182
P07814	Homo sapiens	1.6755e-07	1.66501e+06	1.67823e+06	1.80515e+06	1.70501e+06	1.75689e+06	1.8673e+06
P07858	Homo sapiens	8.44011e-07	1.27541e+06	1231577	1.62859e+06	1.15125e+06	1.25055e+06	1.46759e+06
P07862	Escherichia coli (strain K12)	8.63599e-06	209169	191892	284501	149856	132395	171895
P07900;P07900-2	Homo sapiens	1.56884e-07	16608780	17096998	16543250	16196963	16957196	15132094
P07910	Homo sapiens	1.61363e-07	21284878	15160326	24787020	21618544	21682110	24395400
P07910-2	Homo sapiens	0.000280285	296461	333544	561025	324281	477805	449814
P07913	Escherichia coli (strain K12)	1.64158e-07	1.06522e+06	1.15759e+06	1.19811e+06	810700	844849	855520
P07919	Homo sapiens	1.20155e-07	1.38951e+06	1.50588e+06	1141349	1.39876e+06	1395089	1155851
P07942	Homo sapiens	1.9648e-05	138465	167123	122864	152237	217056	64744.7
P07947	Homo sapiens	1.80234e-07	85867.8	40936.7	55227.9	76152.9	64845.3	178193
P07948;P07948-2	Homo sapiens	0.00979993	Filtered	52540.9	97026.4	28085.3	41479.2	Filtered
P07951-2	Homo sapiens	8.61971e-05	254123	251952	159392	239290	247504	216400
P07954-2	Homo sapiens	1.71877e-07	2.28417e+06	2608050	3.06158e+06	2.3271e+06	2.39672e+06	2.45873e+06
P07991	Saccharomyces cerevisiae (strain ATCC 204508 / S288c)	3.48709e-07	508777	801870	836062	644112	800751	939268
P07992;P07992-4	Homo sapiens	0.000170184	14128.9	14975.6	21761.5	15937.5	19079.6	22406.3
P08047;P08047-3	Homo sapiens	8.27835e-05	22472.3	37857.2	31419.9	35055.7	33483.2	14211
P08067	Saccharomyces cerevisiae (strain ATCC 204508 / S288c)	5.18984e-07	339852	410427	413360	429758	465329	470496
[truncated: 7,003 more rows]

## Sheet: DeepDIA_Precursors
Precursor	StrippedSequence	Organisms	ProteinAccessions	Quantity Run S1-1	Quantity Run S1-2	Quantity Run S1-3	Quantity Run S2-1	Quantity Run S2-2	Quantity Run S2-3
[truncated: 87,300 more rows]

[truncated: 3 more sheets: DeepDIA_ProteinGroups, Prosit_Precursors, Prosit_ProteinGroups]
