# Supplementary material for: In silico spectral libraries by deep learning facilitate data-independent acquisition proteomics
Source: Nat Commun. 2020 Jan 9;11:146. doi: 10.1038/s41467-019-13866-z (PMC6952453; doi:10.1038/s41467-019-13866-z)
Supplement: Supplementary file 6 — Supplementary Data 4 [file 41467_2019_13866_MOESM6_ESM.xlsx]

## Sheet: HeLaProt_ProteinGroups
HeLa1 data DIA analyses results by the large in silico spectral libraries and direct DIA, for Figure 4a-c, Supplementary Figure 6a-c and Figure 7. Only precursors quantified in all replicates are considered for coefficient of variation calculation.
ProteinAccessions	Organisms	Qvalue	Quantity Run 1	Quantity 2	Quantity 3
A0AV96	Homo sapiens	1.24534e-77	115097	115415	116998
A0AVT1	Homo sapiens	1.12246e-86	127308	128655	129254
A0FGR8	Homo sapiens	5.9788e-99	422243	432580	411257
A0JLT2	Homo sapiens	0.00343945	42551.6	37804	50460
A0MZ66	Homo sapiens	2.59056e-64	117010	112852	110614
A0PJW6	Homo sapiens	1.20308e-38	158959	156693	165079
A1L0T0	Homo sapiens	1.71524e-99	580816	551291	533892
A1L390	Homo sapiens	3.34629e-05	335572	185122	203434
A2A3N6	Homo sapiens	6.7485e-97	167878	174659	175863
A2RRP1	Homo sapiens	2.09665e-103	52944.5	53016.7	52873.8
A3KMH1	Homo sapiens	2.21439e-37	119998	124376	121799
A3KN83	Homo sapiens	6.83033e-69	108802	107377	105334
A4D1E9	Homo sapiens	2.59711e-56	62946.4	63461.3	57435.8
A4D1P6	Homo sapiens	9.93762e-26	76598.5	213582	164992
A5A3E0	Homo sapiens	1.06511e-46	935159	845830	1.08989e+06
A5YKK6	Homo sapiens	1.43516e-116	338171	318008	312237
A6NCE7;Q9GZQ8	Homo sapiens	1.08521e-92	655563	622116	618646
A6NDG6	Homo sapiens	2.18129e-99	122435	125625	124367
A6NDU8	Homo sapiens	1.36844e-77	184598	201856	205668
A6NED2	Homo sapiens	7.70733e-75	123902	121682	125407
A6NFI3	Homo sapiens	1.408e-05	24932.9	55740.3	20303.2
A6NHL2	Homo sapiens	9.5345e-35	479521	534643	610132
A6NHR9	Homo sapiens	7.70385e-95	341411	324933	338701
A6NIH7	Homo sapiens	1.87157e-26	82814	87338.2	92547.9
A6NJ78	Homo sapiens	0.0049926	5564.65	30714	46059.3
A6NKF1	Homo sapiens	1.37863e-33	222979	523001	211889
A6ZKI3	Homo sapiens	1.83435e-65	56664.8	55984.3	58742.8
A7E2V4	Homo sapiens	3.98864e-24	3.8682e+06	3649529	3274222
A8CG34;Q96HA1	Homo sapiens	9.37099e-09	146721	141598	82196
A8MPP1	Homo sapiens	1.48264e-21	16181	15112.7	15275
A8MT69	Homo sapiens	7.14393e-32	168445	48257.2	50008.9
A8MWD9;P62308	Homo sapiens	5.90489e-99	3450118	3457930	3553114
A8MXV4	Homo sapiens	6.65528e-11	40788.2	53671.8	21215.2
B0I1T2	Homo sapiens	5.16916e-101	301488	306971	308704
B5ME19;Q99613	Homo sapiens	6.77495e-110	244800	248715	252760
B7ZAQ6;P0CG08	Homo sapiens	1.54744e-39	10256.9	84486.4	83848
C4AMC7;Q6VEQ5	Homo sapiens	2.52545e-53	183753	191632	205438
C9JRZ8	Homo sapiens	5.74757e-105	688248	639432	702828
E9PAV3	Homo sapiens	1.47961e-105	1.40686e+06	1.40103e+06	1.32132e+06
E9PRG8	Homo sapiens	1.66628e-93	1.56176e+06	1.66455e+06	1.60151e+06
L0R6Q1	Homo sapiens	2.71e-87	381970	357306	347243
L0R8F8	Homo sapiens	8.31932e-46	142607	85314.4	84766.3
O00115	Homo sapiens	2.30511e-66	288450	305269	272003
O00116	Homo sapiens	2.23427e-92	204621	203370	205467
O00139	Homo sapiens	4.65693e-99	287038	298859	345343
O00148	Homo sapiens	1.32105e-111	5.05559e+06	5.08726e+06	4888865
O00151	Homo sapiens	2.092e-83	317684	319299	225628
O00154	Homo sapiens	2.77156e-108	296439	604983	587553
O00159	Homo sapiens	1.8194e-101	191976	199747	199958
O00161	Homo sapiens	3.98219e-63	112628	118993	116443
O00165	Homo sapiens	6.48396e-67	76611.1	73434.1	79377.4
O00170	Homo sapiens	1.16269e-85	112001	110120	114350
O00178	Homo sapiens	8.88174e-65	168960	267472	171368
O00186	Homo sapiens	1.93171e-112	200977	206434	209162
O00189	Homo sapiens	8.81375e-18	132502	117573	119184
O00193	Homo sapiens	2.49437e-74	639373	625017	623451
O00194	Homo sapiens	6.68515e-89	39038.4	393986	379902
O00203	Homo sapiens	1.26533e-88	442601	465045	422066
O00217	Homo sapiens	1.50795e-109	479376	448726	508843
O00220	Homo sapiens	1.27871e-34	114686	104260	122440
O00231	Homo sapiens	5.05844e-96	865548	854268	815164
O00232	Homo sapiens	5.19293e-100	309349	331692	331308
O00233	Homo sapiens	2.01586e-83	186810	243193	188227
O00255	Homo sapiens	5.20489e-36	121315	124266	122443
O00257	Homo sapiens	0.00289023	88779.8	348385	348958
O00264	Homo sapiens	9.22205e-110	1.41878e+06	1.36641e+06	1.32016e+06
O00267	Homo sapiens	2.10469e-81	315514	330297	313194
O00268	Homo sapiens	3.94452e-40	347021	376328	311259
O00273	Homo sapiens	4.58636e-104	310029	314874	318810
O00291	Homo sapiens	0.00602263	325461	324040	601927
O00299	Homo sapiens	1.55377e-106	6.29409e+06	6322290	6301408
O00303	Homo sapiens	6.2523e-103	789298	865590	840133
O00308	Homo sapiens	8.57223e-25	442097	372204	427979
O00311	Homo sapiens	1.17835e-68	181017	235496	132976
O00330	Homo sapiens	9.94498e-87	298571	266825	296948
O00400	Homo sapiens	2.40335e-30	34888.5	33827.2	36124.2
O00401	Homo sapiens	1.0017e-15	205328	205903	211032
O00410	Homo sapiens	9.46279e-109	457562	469290	462080
O00411	Homo sapiens	7.13149e-15	91760.8	87932.5	101024
O00418	Homo sapiens	2.14797e-44	208215	222828	242188
O00422	Homo sapiens	6.48157e-100	1.40871e+06	1.43883e+06	1.41101e+06
O00425	Homo sapiens	8.58676e-113	1.51087e+06	1.39001e+06	1.47997e+06
O00429	Homo sapiens	3.59742e-111	419082	419071	417607
O00442	Homo sapiens	9.69025e-112	723339	786046	831798
O00443	Homo sapiens	5.95824e-78	317664	182789	188753
O00458	Homo sapiens	1.92115e-34	38720.6	41236	43360
O00459	Homo sapiens	3.88628e-10	147686	57092.5	67128
O00461	Homo sapiens	1.55749e-17	264476	247727	236192
O00468	Homo sapiens	1.1711e-71	246227	377683	366317
O00469	Homo sapiens	6.62556e-110	338056	337399	340811
O00471	Homo sapiens	2.68516e-96	76778.2	77702.1	77297
O00479	Homo sapiens	1.5503e-82	147430	150846	110207
O00483	Homo sapiens	4.03817e-98	1.15466e+06	1.14447e+06	1.12063e+06
O00487	Homo sapiens	6.84302e-82	423218	431402	406970
O00505	Homo sapiens	2.02538e-88	268896	306587	291122
O00534	Homo sapiens	2.25239e-56	71145.1	66421.2	69195.2
O00541	Homo sapiens	5.68186e-107	588053	583938	586674
O00560	Homo sapiens	1.31352e-75	75631.2	81361.6	72595
O00562	Homo sapiens	1.22503e-44	62591.3	61128.6	57693
O00566	Homo sapiens	1.09035e-68	76893.4	74958.2	75420.6
O00567	Homo sapiens	2.17482e-105	914771	898865	906877
O00571	Homo sapiens	5.06921e-123	2.46694e+06	2.43549e+06	2.45357e+06
O00584	Homo sapiens	1.7129e-75	52948	60734.6	63153.8
O00592	Homo sapiens	5.4141e-88	643079	642187	646086
O00625	Homo sapiens	3.10438e-94	398626	386588	416042
O00629	Homo sapiens	1.17425e-88	388573	410046	416599
O00712	Homo sapiens	1.10542e-47	228086	246142	230334
O00716	Homo sapiens	1.04955e-90	87113	50721.6	69467.8
O00743	Homo sapiens	3.04498e-100	212796	213742	204141
O00754	Homo sapiens	1.59548e-20	67904.4	85790	82877.9
O00762	Homo sapiens	5.95853e-64	146057	148753	145053
O00764	Homo sapiens	1.15103e-98	232802	223898	226708
O00767	Homo sapiens	2.72332e-96	444851	327014	343964
O13516;P05755	Saccharomyces cerevisiae (strain ATCC 204508 / S288c)	3.82625e-102	4593719	6496638	6.64578e+06
O14497	Homo sapiens	4.68865e-67	40724.1	43741.6	37522.7
O14503	Homo sapiens	3.45565e-16	266268	274666	265566
O14519	Homo sapiens	9.0811e-79	64044.1	79995.3	78686.2
O14521	Homo sapiens	3.4332e-41	200295	190464	195447
O14524	Homo sapiens	9.83059e-24	478700	334825	354886
O14530	Homo sapiens	5.8799e-75	152842	156938	158499
O14531	Homo sapiens	0.0024342	192139	66783.5	64760.4
O14545	Homo sapiens	1.34604e-34	118025	114240	122819
O14548	Homo sapiens	2.16757e-69	106775	110507	111884
O14561	Homo sapiens	2.19101e-67	283924	284479	288395
O14562	Homo sapiens	2.5629e-91	199910	194125	196794
O14578	Homo sapiens	7.08452e-08	879087	941594	884781
O14579	Homo sapiens	5.5847e-75	165552	164798	169498
O14617	Homo sapiens	2.04781e-79	225441	78331.2	80378.1
O14618	Homo sapiens	1.01273e-93	301048	309111	298415
O14639	Homo sapiens	5.92845e-37	148589	135766	151988
O14646	Homo sapiens	2.22708e-106	568945	628783	723193
O14647	Homo sapiens	1.42959e-105	137282	130450	131748
O14656	Homo sapiens	2.10227e-31	61141.8	85052.8	84024.2
O14657	Homo sapiens	5.40333e-47	77125.1	77634.1	80813.6
O14662	Homo sapiens	2.6619e-103	72934.5	86559	63221.5
O14672	Homo sapiens	1.71873e-61	240309	229151	241895
O14684	Homo sapiens	2.20612e-61	524941	401424	415688
O14686	Homo sapiens	4.85573e-68	329271	331681	420282
O14727	Homo sapiens	6.35715e-66	17758.7	54493.7	49288.9
O14732	Homo sapiens	1.0126e-82	938139	941669	941955
O14733	Homo sapiens	3.34962e-06	172356	16545.6	180859
O14734	Homo sapiens	8.24393e-06	526111	510806	1.02796e+06
O14735	Homo sapiens	7.22011e-93	183077	163836	174927
O14737	Homo sapiens	8.18017e-108	484887	494862	473657
O14744	Homo sapiens	8.00798e-114	880159	873635	873218
O14745	Homo sapiens	2.01397e-91	415870	415338	412537
O14757	Homo sapiens	1.49544e-28	121282	113971	108568
O14763	Homo sapiens	2.0422e-09	56883.3	50086.7	63135.4
O14772	Homo sapiens	0.00192668	11804.2	43850.2	11017.6
O14773	Homo sapiens	1.47571e-75	313842	310020	304372
O14776	Homo sapiens	1.93702e-89	841371	831927	835019
O14777	Homo sapiens	7.78342e-06	213732	207535	193017
O14787	Homo sapiens	8.00514e-71	100954	93038.3	96658.4
O14802	Homo sapiens	1.29566e-87	234146	229333	240022
O14818	Homo sapiens	3.81742e-111	1.46518e+06	1.43914e+06	1.37035e+06
O14828	Homo sapiens	1.2522e-101	303423	297964	330591
O14832	Homo sapiens	0.00176299	409971	245614	210821
O14841	Homo sapiens	0.00315034	67832.5	88782.5	75943.3
O14874	Homo sapiens	1.17e-11	171033	38797.8	36365.4
O14880	Homo sapiens	1.35181e-110	688574	640760	670580
O14893	Homo sapiens	2.96071e-15	101908	92412	101539
O14908	Homo sapiens	2.01092e-86	139156	141965	131115
O14917	Homo sapiens	0.00849433	38798.1	69717.7	109423
O14920	Homo sapiens	8.35832e-23	39998.8	40700.5	41975.9
O14929	Homo sapiens	6.08395e-104	545050	507098	510314
O14936	Homo sapiens	3.92405e-104	227303	224010	228670
O14949	Homo sapiens	7.22722e-91	652914	644097	657024
O14950;P19105	Homo sapiens	3.27186e-87	591092	594165	611781
O14964	Homo sapiens	7.46412e-52	169041	169597	188864
O14965	Homo sapiens	3.0057e-66	193358	198093	198007
O14972	Homo sapiens	7.6815e-17	31966.3	36353.4	35702.8
O14974	Homo sapiens	4.05177e-101	949651	310322	918715
O14975	Homo sapiens	2.14017e-99	479115	486923	470192
O14976	Homo sapiens	4.25601e-15	155709	143589	65234.7
O14979	Homo sapiens	1.77346e-103	3784162	3.92207e+06	3.89436e+06
O14980	Homo sapiens	6.57236e-110	685568	675624	673153
O14981	Homo sapiens	7.28616e-82	54778.9	57714.1	56292.8
O15013	Homo sapiens	5.99763e-06	45109.5	93972.4	202729
O15020	Homo sapiens	2.4633e-58	304078	237859	1.78561e+06
O15027	Homo sapiens	9.10033e-103	249933	256751	252226
O15031	Homo sapiens	4.74499e-107	230333	167372	340337
O15042	Homo sapiens	4.18455e-96	617220	1.87082e+06	535063
O15047	Homo sapiens	5.75219e-65	634440	634369	35366.2
O15061	Homo sapiens	7.32457e-35	177380	180304	1.55244e+06
O15066	Homo sapiens	6.75702e-09	1.13219e+06	138295	1.13358e+06
O15067	Homo sapiens	5.56636e-111	877445	840848	857348
O15084	Homo sapiens	2.98277e-34	46172.8	46291.1	48102.2
O15085	Homo sapiens	1.72532e-60	165505	154577	13047.8
O15091	Homo sapiens	4.25658e-101	57183.8	55805	58039.1
O15111	Homo sapiens	2.18004e-30	59639.4	57528.9	59666.9
O15116	Homo sapiens	2.41976e-92	161106	155315	163482
O15118	Homo sapiens	1.03082e-78	71588	69492.6	69042.1
O15119	Homo sapiens	2.18733e-29	75190	70327.2	66108.4
O15120	Homo sapiens	2.82762e-71	206003	196440	193395
O15121	Homo sapiens	2.1086e-28	160503	166127	72953.4
O15126	Homo sapiens	1.15264e-44	124331	112057	118145
O15127	Homo sapiens	8.57865e-95	129129	93263.2	127199
O15143	Homo sapiens	1.58851e-105	487729	539332	504463
O15144	Homo sapiens	9.37784e-88	459348	392698	460877
O15145	Homo sapiens	2.81424e-93	430244	432767	430670
O15160	Homo sapiens	1.14892e-101	544675	552469	525662
O15162	Homo sapiens	8.14792e-61	174495	187861	184930
O15164	Homo sapiens	2.73483e-39	423394	382537	371862
O15173	Homo sapiens	1.59055e-92	624459	628911	625067
O15212	Homo sapiens	1.71026e-90	604549	572239	589869
O15213	Homo sapiens	2.9647e-16	147125	140445	145151
O15226	Homo sapiens	5.62256e-77	188767	192954	198996
O15228	Homo sapiens	5.40326e-59	24964.2	22671.6	22674.4
O15230	Homo sapiens	1.46387e-42	57354.8	113929	120269
O15231	Homo sapiens	4.75434e-66	82283.1	39546.9	82834.6
O15234	Homo sapiens	4.62197e-38	32473.3	10960.3	31168.2
O15260	Homo sapiens	4.75837e-101	446717	450695	435304
O15269	Homo sapiens	2.39152e-69	379502	382935	393948
O15270	Homo sapiens	8.3805e-79	122727	116245	124239
O15287	Homo sapiens	2.87686e-78	23119.9	21076.7	22905.6
O15294	Homo sapiens	9.80326e-93	233565	233271	220321
O15305	Homo sapiens	4.31022e-109	397732	277930	383341
O15318	Homo sapiens	2.15009e-05	16600.3	25017.4	24628.5
O15320;Q96PC5	Homo sapiens	3.04147e-70	249380	215419	277053
O15321	Homo sapiens	2.55295e-67	56781.4	80760.4	74220.3
O15344	Homo sapiens	2.60754e-07	85395.4	105243	108167
O15347	Homo sapiens	5.54898e-87	724711	707124	712466
O15355	Homo sapiens	1.038e-102	819756	830283	847276
O15357	Homo sapiens	3.8552e-94	147757	147720	147515
O15360	Homo sapiens	8.71164e-85	38971.4	40737.2	40602
O15371	Homo sapiens	2.88125e-83	663623	647578	645959
O15372	Homo sapiens	2.70776e-108	380643	369427	376030
O15379	Homo sapiens	1.34603e-40	68593.4	71896.3	66817.4
O15381	Homo sapiens	5.41878e-102	144824	148381	146860
O15382	Homo sapiens	4.22792e-91	156146	154240	155598
O15397	Homo sapiens	7.3475e-103	157800	158683	171069
O15400	Homo sapiens	6.46052e-37	96188.8	97557.5	99564.8
O15427	Homo sapiens	7.76511e-110	550246	544027	557276
O15438	Homo sapiens	4.5888e-18	42999.9	49427.9	43612.5
O15439	Homo sapiens	9.56871e-115	29826.9	31908.3	33150.1
O15446	Homo sapiens	1.46445e-63	211211	217318	213740
O15460	Homo sapiens	2.71817e-70	2.04153e+06	2.03452e+06	154809
O15498	Homo sapiens	2.47687e-92	189836	190228	189130
O15504	Homo sapiens	6.31409e-18	98412.9	60626.4	70076
O15511	Homo sapiens	2.24697e-70	507136	512882	539330
O15514	Homo sapiens	4.21936e-34	163614	216946	172149
O15525	Homo sapiens	8.06105e-21	65683.2	62003.1	61956.9
O15530	Homo sapiens	9.21379e-14	83090.2	75303.8	86119.5
O15533	Homo sapiens	6.67988e-102	373967	367816	360483
O15541	Homo sapiens	5.98286e-15	84107.5	121412	126158
O15550	Homo sapiens	0.00415366	99065.9	134703	111694
O43143	Homo sapiens	2.10701e-111	1.67568e+06	1.63469e+06	1646662
O43148	Homo sapiens	5.5751e-102	342302	353462	341629
O43149	Homo sapiens	1.73416e-29	33382.5	33145.9	235192
O43156	Homo sapiens	1.54192e-79	506610	530425	521300
O43157	Homo sapiens	0.00040664	19628.3	43719.8	361199
O43159	Homo sapiens	1.1957e-69	532774	589447	180635
O43169	Homo sapiens	6.94743e-100	406937	437679	419137
O43172	Homo sapiens	1.31476e-99	213997	214928	217846
O43175	Homo sapiens	5.65882e-107	9224433	8597933	8429358
O43181	Homo sapiens	2.34531e-10	166299	139825	170612
O43237	Homo sapiens	1.01541e-81	170507	171434	171295
O43242	Homo sapiens	2.40111e-99	839105	936431	879201
O43251	Homo sapiens	2.74289e-55	224229	287534	203820
O43252	Homo sapiens	1.87656e-65	66746.6	65710.1	65287.4
O43264	Homo sapiens	8.58676e-113	101254	169888	102902
O43290	Homo sapiens	2.74363e-97	235110	193873	232902
O43293	Homo sapiens	0.00241035	138034	815392	551184
O43294	Homo sapiens	5.11377e-53	28899.1	34993.9	24383.3
O43299	Homo sapiens	5.50509e-90	14676.4	41052.3	15670.1
O43314	Homo sapiens	7.00926e-65	56217.2	54739.9	60881.9
O43324	Homo sapiens	4.13054e-65	582518	555179	547262
O43390	Homo sapiens	5.14243e-108	1.70975e+06	1.79693e+06	1.73268e+06
O43395	Homo sapiens	1.17089e-92	302185	296670	294081
O43396	Homo sapiens	2.7385e-114	542212	542516	550481
O43399	Homo sapiens	2.75809e-102	1.27274e+06	1.24201e+06	1.15854e+06
O43402	Homo sapiens	3.00916e-22	148852	149149	164621
O43414	Homo sapiens	5.01488e-61	91893	108193	88779.5
O43422	Homo sapiens	2.71189e-29	56428.9	111940	108178
O43426	Homo sapiens	2.60811e-06	150254	47921.1	19845.7
O43427	Homo sapiens	0.00714725	102914	260665	121178
O43432	Homo sapiens	5.25818e-101	738795	706290	714608
O43447	Homo sapiens	7.68245e-97	686655	725033	693275
O43464	Homo sapiens	4.32932e-57	412839	321014	445356
O43488	Homo sapiens	1.96266e-104	209695	212143	199553
O43491	Homo sapiens	4.57371e-71	9954268	8487279	8087058
O43493	Homo sapiens	5.62277e-42	22643.9	172836	25061.4
O43502	Homo sapiens	6.68176e-07	10385.4	20995.6	21554.7
O43504	Homo sapiens	8.24489e-66	51826.1	55597.3	55183.2
O43572	Homo sapiens	0.00163245	121041	139120	148017
O43583	Homo sapiens	5.33103e-09	542400	658443	535642
O43592	Homo sapiens	5.1179e-111	356975	358034	360737
O43598	Homo sapiens	7.85204e-82	1.04707e+06	1.05013e+06	1.0356e+06
O43615	Homo sapiens	2.0694e-117	473499	493647	468312
O43617	Homo sapiens	2.90868e-124	336546	331346	336524
O43633	Homo sapiens	2.32272e-78	281160	275635	279262
O43657	Homo sapiens	4.69968e-36	56150.8	54941.9	58095.1
O43660	Homo sapiens	5.00507e-54	388974	374565	381334
O43663	Homo sapiens	8.45746e-108	222342	223987	239497
O43670	Homo sapiens	2.11557e-103	340469	484403	505714
O43674	Homo sapiens	0.00514681	167941	144954	199689
O43676	Homo sapiens	1.21835e-17	191848	195820	172256
O43678	Homo sapiens	6.20188e-71	336585	250537	337802
O43681	Homo sapiens	1.85661e-120	357102	335894	357511
O43683	Homo sapiens	2.65497e-22	25378110	26491438	13503141
O43684	Homo sapiens	2.65772e-102	893311	868061	870008
O43688	Homo sapiens	1.36522e-16	73217.4	67789.3	64745.8
O43707	Homo sapiens	2.14822e-107	1841255	1.83583e+06	1.84678e+06
O43708	Homo sapiens	7.56396e-07	58104.2	48420	75418.5
O43709	Homo sapiens	4.85919e-61	170410	171437	195743
O43715	Homo sapiens	2.22853e-37	36788.6	64745.6	36878
O43719	Homo sapiens	2.65543e-82	493182	509704	513885
O43747	Homo sapiens	8.00925e-103	401130	412196	418494
O43752	Homo sapiens	5.48077e-30	148961	140914	137908
O43760	Homo sapiens	1.92863e-51	394059	473848	403331
O43765	Homo sapiens	1.92962e-109	330968	337304	355342
O43768	Homo sapiens	8.50055e-87	342680	345788	328037
O43772	Homo sapiens	2.23628e-08	158227	149272	155216
O43776	Homo sapiens	1.80628e-108	750703	777725	765032
O43795	Homo sapiens	5.11919e-71	125485	113131	128776
O43805	Homo sapiens	9.83498e-75	125461	97492	121944
O43809	Homo sapiens	1.32371e-110	778042	839853	830755
O43813	Homo sapiens	1.99552e-88	560298	557483	542365
O43815	Homo sapiens	8.06807e-60	179548	192120	183397
O43818	Homo sapiens	2.04364e-84	314245	295894	311319
O43819	Homo sapiens	0.00413572	121489	121332	124273
O43823	Homo sapiens	3.1582e-61	207748	194983	188785
O43837	Homo sapiens	2.62653e-105	286488	288447	294899
O43847	Homo sapiens	5.06597e-86	181925	184870	185628
O43852	Homo sapiens	5.01843e-103	704738	691518	677598
O43865	Homo sapiens	2.62134e-60	566118	564932	570944
O43896	Homo sapiens	7.72852e-110	75770	75840.2	84494.5
O43913	Homo sapiens	3.20807e-27	29814.7	218812	216840
O43920	Homo sapiens	3.75243e-106	194913	201299	198907
O43929	Homo sapiens	1.28703e-35	68672.9	70523.9	82144.5
O60216	Homo sapiens	3.21934e-110	311481	311305	312300
O60220	Homo sapiens	6.28814e-56	270755	273907	276900
O60231	Homo sapiens	8.50832e-107	85931.5	103640	81813.2
O60232	Homo sapiens	3.02904e-51	273587	262497	272630
O60244	Homo sapiens	2.36668e-82	39185.7	33009.6	38472
O60256	Homo sapiens	3.16735e-94	278496	280507	290327
O60264	Homo sapiens	5.02973e-97	512798	501620	516069
O60271	Homo sapiens	1.686e-48	242109	244844	211261
O60287	Homo sapiens	6.34783e-108	110305	110467	116428
O60293	Homo sapiens	1.69131e-84	49429.4	47560.8	46601.6
O60306	Homo sapiens	2.73082e-106	304351	321526	292663
O60313	Homo sapiens	1.54233e-47	132800	135427	103317
O60318	Homo sapiens	2.32141e-16	211370	432603	273350
O60333	Homo sapiens	3.45125e-43	67616.1	37246	35397.7
O60341	Homo sapiens	9.78487e-107	242028	240935	247131
O60343	Homo sapiens	4.04237e-97	63315.6	65029.6	61204.5
O60427	Homo sapiens	7.96977e-94	312401	302398	300289
O60437	Homo sapiens	2.56368e-72	272814	283801	263661
O60443	Homo sapiens	2.46806e-92	151120	123791	128935
O60487	Homo sapiens	1.51607e-75	40731.9	43178.4	42033.6
O60488	Homo sapiens	8.7906e-73	219818	199854	215299
O60493	Homo sapiens	4.92115e-91	815054	808361	817884
O60499	Homo sapiens	0.000106935	71096.3	65243.3	87249.8
O60502	Homo sapiens	1.17699e-100	406426	414022	417007
O60503	Homo sapiens	0.00969755	328922	175709	58077.6
O60504	Homo sapiens	4.13587e-25	88249.8	75976.2	84367.3
O60506	Homo sapiens	1.01316e-107	7.79231e+06	7.62992e+06	7.67804e+06
O60508	Homo sapiens	1.51307e-74	85024.6	86013.5	84375.2
O60518	Homo sapiens	8.74557e-101	130757	134223	133944
O60524	Homo sapiens	8.44973e-51	403737	394050	392213
O60547	Homo sapiens	3.01877e-98	341391	335366	359067
O60563	Homo sapiens	7.55452e-27	31191.7	40203.8	38637.9
O60566	Homo sapiens	4.09419e-90	126764	131131	130713
O60568	Homo sapiens	9.96839e-99	292723	297693	290520
O60573	Homo sapiens	2.07157e-19	54426.1	50305	51804.9
O60610	Homo sapiens	1.09235e-112	260201	262982	262640
O60613	Homo sapiens	2.06397e-09	74705.7	71550.9	82107.4
O60645	Homo sapiens	5.39313e-93	107298	108834	105881
O60664	Homo sapiens	1.8641e-105	908460	916544	933587
O60669	Homo sapiens	2.2748e-44	43456.3	47449.1	26927.8
O60671	Homo sapiens	0.00321148	204888	342364	249466
O60675	Homo sapiens	3.92185e-83	160157	171200	167905
O60678	Homo sapiens	4.8228e-72	148177	145574	148078
O60684	Homo sapiens	9.22145e-91	249310	254118	259266
O60701	Homo sapiens	8.59403e-104	253308	260466	257350
O60716	Homo sapiens	5.45202e-109	274914	313840	315140
O60749	Homo sapiens	1.09857e-61	171470	162196	168507
O60762	Homo sapiens	6.28817e-111	699060	689606	683401
O60763	Homo sapiens	3.43702e-116	252578	228736	235698
O60783	Homo sapiens	0.0012232	273332	297160	487904
O60784	Homo sapiens	1.23219e-66	59935.3	37658.8	37008
O60825	Homo sapiens	7.80897e-83	230151	220990	228038
O60826	Homo sapiens	4.87295e-94	118153	131791	127719
O60828	Homo sapiens	1.51487e-76	240659	204021	242412
O60830	Homo sapiens	3.33555e-67	180757	98322.6	175714
O60832	Homo sapiens	4.82846e-110	1.2024e+06	1.18952e+06	1.21484e+06
O60841	Homo sapiens	1.5883e-109	260504	259960	260899
O60869	Homo sapiens	6.08641e-100	756768	790529	789722
O60870	Homo sapiens	8.29508e-68	29139.4	53612.4	28280.1
O60879	Homo sapiens	1.88263e-95	194443	247765	246536
O60884	Homo sapiens	1.30894e-103	696254	674857	727770
O60885	Homo sapiens	3.88567e-93	241989	241170	239604
O60888	Homo sapiens	4.22509e-105	568719	600318	616686
O60907	Homo sapiens	2.90508e-64	269629	262771	257216
O60921	Homo sapiens	0.00418095	45191.1	253181	37409.5
O60925	Homo sapiens	6.71506e-82	159623	167654	166130
O60927	Homo sapiens	7.60323e-13	19433.4	17699.3	27949.7
O60934	Homo sapiens	4.12643e-22	35609.6	30580.6	39120.2
O60936	Homo sapiens	2.16982e-89	614972	627686	660043
O60941	Homo sapiens	0.00302771	106737	154428	134840
O60942	Homo sapiens	6.99486e-71	78282.7	80771	77609.3
O75027	Homo sapiens	4.26474e-84	195546	189053	203271
O75044	Homo sapiens	1.95023e-77	35552.6	32244.7	29459.2
O75052	Homo sapiens	0.00965338	71313.3	113954	60929.3
O75054	Homo sapiens	6.50094e-70	19787	50547.1	20046.1
O75063	Homo sapiens	2.664e-09	197248	119273	108123
O75083	Homo sapiens	4.53961e-108	694997	677101	673394
O75116	Homo sapiens	3.77929e-107	286280	283066	285688
O75122	Homo sapiens	6.21291e-47	498969	474454	350216
O75127	Homo sapiens	2.68434e-53	64921.9	68317.2	122363
O75128	Homo sapiens	1.01571e-43	264865	260998	264528
O75131	Homo sapiens	1.40275e-87	443070	470026	463033
O75146	Homo sapiens	1.65732e-63	470784	483890	559835
O75150	Homo sapiens	2.94761e-53	129090	120226	126096
O75152	Homo sapiens	1.63546e-117	232873	228603	231422
O75153	Homo sapiens	4.03236e-110	540393	555309	544798
O75157	Homo sapiens	2.35542e-61	436926	425642	449323
O75165	Homo sapiens	1.43961e-89	222012	186671	190830
O75175	Homo sapiens	0.0088327	189084	270033	241469
O75179	Homo sapiens	2.16107e-99	76518.8	81016.5	86561
O75182	Homo sapiens	0.00284753	78629.1	124712	8768
O75208	Homo sapiens	3.50781e-100	205647	174433	219911
O75223	Homo sapiens	1.93228e-91	350934	367455	357144
O75251	Homo sapiens	7.38167e-109	422751	423008	415740
O75306	Homo sapiens	1.72328e-99	319870	230534	320017
O75312	Homo sapiens	7.98338e-67	131540	148963	133408
O75317	Homo sapiens	0.00265257	461107	31522.4	34378.9
O75323	Homo sapiens	4.96212e-53	303080	303009	263074
O75330	Homo sapiens	8.32674e-05	290935	413353	331210
O75340	Homo sapiens	1.68835e-104	1.12611e+06	1.11434e+06	1.07365e+06
O75347	Homo sapiens	2.07215e-90	1486906	1.45786e+06	1.48154e+06
O75348	Homo sapiens	1.39571e-63	187226	195002	184326
O75351	Homo sapiens	3.71304e-88	222757	222277	215279
O75352	Homo sapiens	2.42636e-102	645054	610292	639527
O75367	Homo sapiens	8.38567e-109	2946296	2.84681e+06	2.98068e+06
O75368	Homo sapiens	9.21808e-78	307124	314229	329856
O75369	Homo sapiens	2.04468e-107	2.70236e+06	2.54784e+06	2.48123e+06
O75376	Homo sapiens	9.75324e-57	134268	133455	133016
O75380	Homo sapiens	1.09722e-50	185065	190430	196330
O75381	Homo sapiens	3.27912e-100	155439	152642	156947
O75390	Homo sapiens	6.77656e-110	1.441e+06	1.46029e+06	1.46749e+06
O75391	Homo sapiens	6.86332e-20	63013	41912.8	57291.3
O75396	Homo sapiens	1.41875e-102	596190	616043	604610
O75400	Homo sapiens	2.39142e-99	595561	604996	623900
O75410	Homo sapiens	2.99727e-66	33724.3	33306.6	117972
O75419	Homo sapiens	3.27684e-06	208424	52601.7	126536
O75420	Homo sapiens	1.79296e-07	31683	67054.6	692644
O75431	Homo sapiens	3.768e-06	126842	122213	121314
O75436	Homo sapiens	2.66268e-85	230340	228277	225243
O75438	Homo sapiens	3.74394e-76	156682	172076	156032
O75439	Homo sapiens	1.3107e-103	498172	506000	510035
O75446	Homo sapiens	1.17465e-45	91444.9	180020	269146
O75448	Homo sapiens	8.37725e-66	99587.6	92386.1	93978
O75449	Homo sapiens	1.38468e-50	63716.8	60784.5	69625.7
O75475	Homo sapiens	5.74768e-101	392258	395645	394541
O75477	Homo sapiens	6.85874e-89	89027.2	89628	87698
O75489	Homo sapiens	6.91817e-103	429772	426916	421760
O75494	Homo sapiens	1.08656e-97	418860	417124	396933
O75521	Homo sapiens	1.50483e-96	128869	127309	128434
O75528	Homo sapiens	2.37595e-12	92448.5	84468.3	63054.8
O75530	Homo sapiens	5.31802e-106	84000.6	83695	83820.2
O75531	Homo sapiens	8.22538e-93	1.84575e+06	1.84673e+06	1952173
O75533	Homo sapiens	3.23851e-117	1.09679e+06	1077569	1.05997e+06
O75534	Homo sapiens	1.94963e-96	406759	391882	419004
O75554	Homo sapiens	1.12419e-10	65467.6	122986	72289.9
O75564	Homo sapiens	0.00916558	2.87733e+06	3242.43	3327.23
O75569	Homo sapiens	4.01966e-86	144291	132901	165122
O75570	Homo sapiens	0.00391238	17408.4	17525.8	14813.2
O75575	Homo sapiens	4.21056e-06	60522.5	73958.6	59902.6
O75582	Homo sapiens	2.37823e-11	27056.5	42691.6	30531.9
O75586	Homo sapiens	0.00998741	49338	38397.4	39658.1
O75592	Homo sapiens	6.6372e-75	198388	200098	191518
O75600	Homo sapiens	0.00214055	55674.3	47258.5	51958.2
O75607	Homo sapiens	3.98414e-96	379352	369560	377464
O75608	Homo sapiens	1.55493e-78	662076	660554	649560
O75616	Homo sapiens	1.45207e-23	156768	148977	151752
O75629	Homo sapiens	2.51074e-59	206364	171507	337781
O75643	Homo sapiens	3.02301e-123	628547	670893	647621
O75663	Homo sapiens	2.14784e-93	71827.1	77922.5	74863.5
O75676	Homo sapiens	2.57315e-105	456574	444849	477604
O75683	Homo sapiens	1.93934e-46	158234	150497	150415
O75691	Homo sapiens	9.12295e-99	256574	278760	238914
O75694	Homo sapiens	3.78018e-111	417993	430563	427211
O75695	Homo sapiens	2.90274e-106	266005	266591	268170
O75717	Homo sapiens	2.56743e-71	252161	253233	237220
O75718	Homo sapiens	2.65795e-109	285581	284984	280484
O75746	Homo sapiens	6.02905e-89	97868.2	98102.1	94563.2
O75787	Homo sapiens	6.30862e-15	535960	540410	400682
O75792	Homo sapiens	2.59972e-94	234933	235342	239977
O75794	Homo sapiens	1.16195e-95	104194	108705	101588
O75815	Homo sapiens	0.00047547	44321.9	44649.3	57790.5
O75817	Homo sapiens	1.62412e-28	136079	136912	128021
O75818	Homo sapiens	2.3623e-80	183430	167071	176983
O75821	Homo sapiens	2.5255e-105	1.26119e+06	1.25525e+06	1.29627e+06
O75822	Homo sapiens	6.14078e-103	785784	765670	767276
O75832	Homo sapiens	8.23708e-82	520656	526728	535748
O75843	Homo sapiens	1.85894e-15	101906	140244	154066
O75844	Homo sapiens	8.88609e-99	440768	437859	441028
O75874	Homo sapiens	8.72574e-106	628298	636977	627162
O75880	Homo sapiens	1.28741e-57	488503	483296	481311
O75886	Homo sapiens	0.00321734	82140.9	60845.9	38507.3
O75901	Homo sapiens	2.29278e-24	53725.2	53876.4	35911.9
O75909	Homo sapiens	3.0049e-53	221237	235797	209122
O75915	Homo sapiens	1.63367e-90	452503	429497	443084
O75934	Homo sapiens	1.66017e-80	221108	191809	180302
O75935	Homo sapiens	2.59849e-10	228467	225673	218538
O75937	Homo sapiens	9.02919e-81	808916	791311	775203
O75940	Homo sapiens	4.00931e-69	189972	189828	197837
O75947	Homo sapiens	9.93121e-91	782102	803111	794256
O75955	Homo sapiens	9.58502e-86	469403	473364	482839
O75962	Homo sapiens	4.60748e-110	251342	255427	270367
O75964	Homo sapiens	7.0101e-95	1.04667e+06	1.05954e+06	1.05848e+06
O75976	Homo sapiens	2.31102e-83	104170	107777	110539
O76003	Homo sapiens	2.63862e-112	990462	955292	981939
O76021	Homo sapiens	9.97039e-104	3.16954e+06	3.24746e+06	3.05865e+06
O76031	Homo sapiens	4.14511e-77	112762	113660	114391
O76071	Homo sapiens	2.78946e-42	151002	158011	149545
O76075	Homo sapiens	4.82293e-29	34540.9	39395.4	51978.5
O76094	Homo sapiens	1.50225e-101	163011	147002	157856
O94760	Homo sapiens	0.00154319	115933	343661	509677
O94762	Homo sapiens	9.67666e-16	318732	336681	318860
O94763	Homo sapiens	0.00866865	95771.7	87693.4	59828.7
O94766	Homo sapiens	0.00209442	907252	683909	426777
O94776	Homo sapiens	4.0686e-109	687190	689124	673489
O94804	Homo sapiens	1.5661e-43	162542	160035	167190
O94822	Homo sapiens	7.46446e-77	341324	327679	364512
O94826	Homo sapiens	2.90811e-98	404256	408007	405294
O94829	Homo sapiens	0.00856963	26553.5	4936.6	11728
O94842	Homo sapiens	1.82882e-122	176643	173620	175605
O94874	Homo sapiens	4.68098e-90	199182	194302	194794
O94880	Homo sapiens	2.81793e-83	127169	135625	143102
O94887	Homo sapiens	0.00999847	294713	600352	315568
O94888	Homo sapiens	2.81672e-103	203674	202204	196563
O94901	Homo sapiens	3.38635e-64	119687	130373	100959
O94903	Homo sapiens	4.03725e-77	186291	185583	194085
O94905	Homo sapiens	1.66365e-111	480011	474041	451825
O94906	Homo sapiens	7.35324e-98	452512	451856	450659
O94913	Homo sapiens	3.50901e-55	96842.5	103991	134992
O94915	Homo sapiens	6.56721e-64	2.70984e+06	2.65932e+06	2.62455e+06
O94916	Homo sapiens	0.00264871	27919	29354.3	65960.1
O94925	Homo sapiens	2.13025e-59	148573	185094	158481
O94927	Homo sapiens	1.79014e-52	216486	125411	238248
O94953	Homo sapiens	2.95262e-78	124118	126860	104970
O94964	Homo sapiens	2.20314e-10	76105.7	186874	63921.2
O94966	Homo sapiens	3.81835e-44	76312.5	73277.3	74894.3
O94967	Homo sapiens	2.47208e-62	27297.2	25099.3	27438.6
O94973	Homo sapiens	1.62865e-88	89442.6	97952.2	100973
O94979	Homo sapiens	1.92624e-116	393140	519425	533309
O94992	Homo sapiens	1.0077e-88	231904	228100	230868
O95049	Homo sapiens	6.51094e-52	68899.8	82388.9	62148.1
O95059	Homo sapiens	3.6455e-07	165005	299044	312475
O95067	Homo sapiens	9.66464e-64	82221.5	87790.5	86111.2
O95071	Homo sapiens	5.18292e-97	357513	370436	423413
O95104	Homo sapiens	1.02847e-41	69814.1	74101.1	81096.2
O95139	Homo sapiens	9.11026e-15	155756	165362	141829
O95140	Homo sapiens	1.36882e-37	143711	136483	141476
O95149	Homo sapiens	0.00225466	85594.8	58512.3	76943.2
O95155	Homo sapiens	2.89356e-90	107069	232746	97738.7
O95159	Homo sapiens	1.14438e-68	182125	171994	174554
O95163	Homo sapiens	4.49822e-97	345152	374954	351759
O95168	Homo sapiens	1.24282e-69	226148	289101	282739
O95182	Homo sapiens	2.08499e-51	77681.9	77599.2	77402.8
O95197	Homo sapiens	2.65285e-103	593473	570417	566768
O95202	Homo sapiens	3.17249e-113	561322	579189	560804
O95208	Homo sapiens	2.5887e-109	87643.5	49986.7	32591.9
O95210	Homo sapiens	4.36288e-05	59777.5	41804.4	58617.9
O95218	Homo sapiens	1.36639e-85	665310	670911	656402
O95219	Homo sapiens	4.4517e-77	81122.8	56724.3	67992.2
O95232	Homo sapiens	4.3142e-105	310027	303561	297538
O95235	Homo sapiens	9.5915e-80	129656	120815	117627
O95239	Homo sapiens	7.12125e-45	113053	273779	110875
O95243	Homo sapiens	7.30819e-15	6710.88	7439.66	13482
O95249	Homo sapiens	1.48219e-25	39527.6	301823	361050
O95251	Homo sapiens	6.84401e-93	32925.2	39528.9	42542.4
O95260	Homo sapiens	4.93917e-50	60391.7	83365.7	51308
O95263	Homo sapiens	1.36059e-13	34105.6	51485.2	48296.8
O95292	Homo sapiens	8.33152e-93	438248	436002	441355
O95295	Homo sapiens	1.583e-41	90519.8	84364	88633.9
O95297	Homo sapiens	4.24586e-77	192232	194104	187362
O95298	Homo sapiens	2.12808e-85	374830	342876	377964
O95299	Homo sapiens	4.69035e-85	1.72657e+06	1.79935e+06	1.57275e+06
O95302	Homo sapiens	6.5469e-82	257941	257997	270901
O95336	Homo sapiens	6.14469e-114	1.24102e+06	1.23548e+06	1.22464e+06
O95340	Homo sapiens	1.01904e-56	153825	157756	154088
O95347	Homo sapiens	5.65334e-106	859150	891238	885434
O95352	Homo sapiens	1.70908e-65	101525	81530.3	87847.6
O95359	Homo sapiens	4.18471e-96	207694	1.15031e+06	1.35551e+06
O95361	Homo sapiens	1.09966e-05	215720	240598	230534
O95363	Homo sapiens	2.52162e-05	22968.2	111215	94204
O95365	Homo sapiens	2.61693e-25	59854.8	51809.1	63054.2
O95372	Homo sapiens	9.23658e-51	281819	289780	279839
O95373	Homo sapiens	2.2173e-93	407611	418697	393749
O95376	Homo sapiens	6.8965e-79	106609	128057	110937
O95391	Homo sapiens	0.00246634	56724.1	53926.8	63548.4
O95394	Homo sapiens	2.66471e-93	414810	398082	410267
O95396	Homo sapiens	3.74174e-07	70659	71411.4	56982.8
O95400	Homo sapiens	3.85006e-97	308809	299781	303175
O95425	Homo sapiens	6.7523e-104	142142	141098	141447
O95427	Homo sapiens	0.00360302	9868.53	14759.5	10357.6
O95429	Homo sapiens	1.94979e-05	90704.2	94863.7	32687.2
O95433	Homo sapiens	7.48534e-119	1.11709e+06	1.10458e+06	1.08696e+06
O95453	Homo sapiens	5.58284e-50	119608	167584	117658
O95456	Homo sapiens	6.2079e-67	284390	234834	223877
O95466	Homo sapiens	1.68326e-28	261339	81416.4	89620.1
O95470	Homo sapiens	7.53999e-43	93222.8	136759	201724
O95478	Homo sapiens	2.2002e-91	156097	144660	170035
O95479	Homo sapiens	1.8519e-16	137738	Filtered	134812
O95486	Homo sapiens	5.55315e-93	144665	140000	134478
O95487	Homo sapiens	9.26798e-91	564637	562054	567316
O95551	Homo sapiens	6.93312e-44	116449	112218	126491
O95563	Homo sapiens	3.22517e-29	85387.5	86276.3	54118.5
O95571	Homo sapiens	1.74299e-75	109249	304884	270254
O95573	Homo sapiens	4.16142e-83	250740	242367	253759
O95602	Homo sapiens	9.56278e-103	231949	235183	230920
O95613	Homo sapiens	3.36835e-69	387787	148411	461484
O95619	Homo sapiens	3.11802e-37	136620	130389	110284
O95630	Homo sapiens	6.27261e-67	192048	186907	199155
O95639	Homo sapiens	1.46626e-22	121396	84065.5	113109
O95671	Homo sapiens	3.53561e-20	22476.8	25399.2	21684.3
O95674	Homo sapiens	2.07779e-07	77513.9	78994.5	69229.2
O95677	Homo sapiens	1.16883e-40	51629.9	53624.1	59126.8
O95684	Homo sapiens	1.17284e-05	61730.3	34048.8	27527.1
O95707	Homo sapiens	2.44354e-69	78342.2	61402	73411.1
O95714	Homo sapiens	1.06746e-94	1.78427e+06	1.033e+06	1.42747e+06
O95721	Homo sapiens	1.97e-33	72723.7	71475	58983.9
O95747	Homo sapiens	1.90271e-105	952461	973218	1.02588e+06
O95749	Homo sapiens	3.4583e-80	76255.8	73864.8	76521.8
O95757	Homo sapiens	9.93325e-92	477589	471175	516554
O95758	Homo sapiens	1.89772e-29	470060	472694	449600
O95777	Homo sapiens	2.76695e-96	450117	446820	439997
O95782	Homo sapiens	1.12282e-111	384330	375108	382312
O95785	Homo sapiens	2.12964e-23	972106	992236	952419
O95793	Homo sapiens	5.19489e-13	77364.1	81040.5	72283.9
O95801	Homo sapiens	2.12952e-19	89023.6	85800.8	89847.6
O95816	Homo sapiens	6.13847e-99	746192	768192	764546
O95817	Homo sapiens	2.06231e-46	144434	141151	133034
O95819	Homo sapiens	1.66687e-69	343513	195791	184535
O95825	Homo sapiens	4.96665e-08	122549	109139	109906
O95831	Homo sapiens	7.00852e-95	637030	676803	651148
O95834	Homo sapiens	3.70633e-97	341319	353217	332864
O95861	Homo sapiens	6.19537e-86	398956	423072	456174
O95865	Homo sapiens	2.30276e-14	34427.8	51888.1	50209.4
O95870	Homo sapiens	8.84333e-68	171163	143899	180081
O95881	Homo sapiens	2.17267e-115	494526	488907	511038
O95905	Homo sapiens	4.97006e-75	216374	50530	54058.9
O95983	Homo sapiens	5.97918e-94	111571	109798	156742
O95985	Homo sapiens	3.85344e-28	225174	180654	154342
O95989	Homo sapiens	3.30161e-24	71565.2	75048.1	82927.9
O95994	Homo sapiens	1.53785e-65	323069	332315	329083
O95999	Homo sapiens	8.56786e-12	195951	102156	137684
O96000	Homo sapiens	5.6246e-95	530217	546472	516285
O96005	Homo sapiens	1.44707e-19	260197	164052	229610
O96006	Homo sapiens	3.40011e-98	149524	143550	151896
O96007	Homo sapiens	1.20166e-65	26059.3	26797.2	33588.4
O96008	Homo sapiens	4.88418e-105	248595	231545	239775
O96011	Homo sapiens	1.46004e-38	137731	150931	140227
O96013	Homo sapiens	1.01567e-20	84491.7	41115.2	79606.5
O96017	Homo sapiens	2.45706e-51	119875	119442	893642
O96019	Homo sapiens	1.4591e-74	231917	216736	221030
O96028	Homo sapiens	5.47507e-06	202408	153104	178988
P00338	Homo sapiens	6.97341e-102	27947236	28414426	28095006
P00367	Homo sapiens	4.11038e-89	883852	866509	859667
P00374	Homo sapiens	2.94861e-91	316067	317532	330457
P00387	Homo sapiens	8.16413e-113	702141	705064	676782
P00390	Homo sapiens	1.90531e-104	242345	232671	239609
P00403	Homo sapiens	1.4432e-104	3651460	3604407	3.48677e+06
P00441	Homo sapiens	7.10071e-94	1497063	1.5129e+06	1.52682e+06
P00450	Homo sapiens	3.18688e-102	160224	157926	155920
P00491	Homo sapiens	1.09246e-105	525043	558488	534496
P00492	Homo sapiens	2.22959e-103	848671	809242	863611
P00498	Saccharomyces cerevisiae (strain ATCC 204508 / S288c)	1.24395e-18	11842435	10970461	11017791
P00505	Homo sapiens	1.21184e-113	2.06272e+06	2.03836e+06	1.98543e+06
P00519	Homo sapiens	3.13158e-53	35789.2	388009	15474.1
P00533	Homo sapiens	5.52491e-73	145112	230817	213010
P00558	Homo sapiens	1.36277e-117	42191988	43340784	43739088
P00568	Homo sapiens	2.65095e-102	568148	576247	621340
P00734	Homo sapiens	1.0847e-37	66923.1	63225.7	110401
P00746	Homo sapiens	0.00459236	59120.6	52642.7	53269.5
P00747	Homo sapiens	2.20803e-25	138520	197438	138833
P00751	Homo sapiens	4.8619e-14	26504.7	19289.5	21329.7
P00813	Homo sapiens	1.18035e-42	70358.7	131067	72498.3
P00925	Saccharomyces cerevisiae (strain ATCC 204508 / S288c)	3.6247e-22	860465	1.28274e+06	1.3634e+06
P00966	Homo sapiens	8.67408e-111	9158269	8959268	9264416
P01024	Homo sapiens	6.30587e-79	152399	149513	154081
P01031	Homo sapiens	0.00718758	111014	157857	78602.2
P01033	Homo sapiens	2.62913e-53	405370	353827	405349
P01034	Homo sapiens	1.47739e-73	85383.3	75396.1	117246
P01111	Homo sapiens	1.04668e-104	178515	259500	268818
P01116	Homo sapiens	5.32371e-82	677930	663743	657290
P01130	Homo sapiens	3.11064e-104	296739	295881	296115
P01891	Homo sapiens	1.13304e-102	927251	927089	948395
P02144	Homo sapiens	6.3283e-111	56800.3	36503.3	37723.4
P02293;P02294	Saccharomyces cerevisiae (strain ATCC 204508 / S288c)	7.29766e-103	887266944	450788576	892859008
P02462	Homo sapiens	7.45075e-08	115811	52263.2	93182.4
P02538;P04259;P48668	Homo sapiens	5.69964e-08	23787844	25239660	12312912
P02545	Homo sapiens	2.13715e-113	11396551	11454557	11155481
P02647	Homo sapiens	2.01073e-55	163564	163966	162284
P02751	Homo sapiens	4.1207e-32	161486	161300	168880
P02768	Homo sapiens	3.92185e-102	1.75534e+06	1.74069e+06	1819949
P02786	Homo sapiens	2.17132e-106	4.33934e+06	4250192	4.17776e+06
P02787	Homo sapiens	0.00235593	579963	606874	615242
P02788	Homo sapiens	3.4344e-85	822960	804126	649016
P02794	Homo sapiens	6.14835e-34	123724	54618.8	413500
P02829;P15108	Saccharomyces cerevisiae (strain ATCC 204508 / S288c)	9.91447e-124	26562372	26538844	26463852
P03905	Homo sapiens	3.19645e-76	97474.4	106971	105864
P03915	Homo sapiens	0.00453388	48238.2	38603.6	48744.6
P04004	Homo sapiens	1.77294e-107	761325	764910	551965
P04040	Homo sapiens	2.92505e-103	716109	696109	697672
P04049	Homo sapiens	0.00392905	142955	150396	188511
P04062	Homo sapiens	5.1046e-73	94392	114324	113773
P04075	Homo sapiens	5.19333e-108	17683244	17828356	18198204
P04080	Homo sapiens	8.03731e-107	451662	460460	440521
P04083	Homo sapiens	2.95067e-107	5239260	5594469	5.6242e+06
P04114	Homo sapiens	7.69714e-113	130673	661751	140901
P04150	Homo sapiens	2.03596e-81	215825	205333	227283
P04179	Homo sapiens	5.86168e-103	1.71196e+06	1.68817e+06	1653634
P04181	Homo sapiens	3.1611e-70	126509	127218	117436
P04183	Homo sapiens	9.9298e-96	438548	421239	424452
P04264	Homo sapiens	2.08878e-57	720122	467047	788913
P04406	Homo sapiens	4.00287e-108	49892124	49819116	50006060
P04632	Homo sapiens	1.13412e-101	473287	484372	482197
P04792	Homo sapiens	1.1252e-103	3.23985e+06	3173988	3.27169e+06
P04818	Homo sapiens	1.35169e-106	352278	331738	330066
P04843	Homo sapiens	2.65795e-109	1.18213e+06	1.27699e+06	1.21823e+06
P04844	Homo sapiens	1.85592e-102	313808	317958	317187
P04899	Homo sapiens	3.1092e-60	104970	92292.3	106296
P04920	Homo sapiens	6.8591e-25	239676	129750	422948
P05023	Homo sapiens	1.52415e-105	8587707	8.23271e+06	7254876
P05026	Homo sapiens	1.35598e-115	180869	182230	183146
P05067	Homo sapiens	6.34989e-47	102647	103626	108378
P05114	Homo sapiens	2.21372e-98	524813	487324	190505
P05141	Homo sapiens	5.05593e-112	13901160	13981358	13869190
P05161	Homo sapiens	2.254e-08	23884.8	373004	24803
P05166	Homo sapiens	1.4055e-11	40554.8	44100.7	42766.3
P05198	Homo sapiens	5.65758e-113	2.9942e+06	3.02181e+06	3030064
P05204	Homo sapiens	3.78382e-102	471938	455093	423944
P05362	Homo sapiens	1.87069e-86	147122	144709	143207
P05386	Homo sapiens	2.79551e-99	4.00237e+06	3.7998e+06	3808328
P05387	Homo sapiens	9.29198e-102	2920347	2959985	3.10419e+06
P05388	Homo sapiens	8.29726e-109	2.50216e+06	2.56472e+06	2.57147e+06
P05423	Homo sapiens	9.41564e-102	195297	188075	144219
P05455	Homo sapiens	5.71932e-113	1.32327e+06	1.29487e+06	1.34269e+06
P05549	Homo sapiens	2.2321e-89	258498	256570	260411
P05556	Homo sapiens	7.47901e-102	1.28217e+06	1243502	1.23974e+06
P05783	Homo sapiens	1.77795e-99	18409644	18914712	18444122
P05787	Homo sapiens	1.07956e-106	28401864	29852890	29700772
P06132	Homo sapiens	1.05241e-103	273693	257469	264030
P06213	Homo sapiens	7.13694e-39	143152	151098	147638
P06280	Homo sapiens	4.48791e-39	63137.3	63912.1	61787.1
P06396	Homo sapiens	9.52705e-48	323831	376780	350451
P06493	Homo sapiens	1.05381e-101	1.34986e+06	1.32846e+06	1.35447e+06
P06576	Homo sapiens	1.70515e-124	8425867	8.10392e+06	8.15838e+06
P06703	Homo sapiens	2.20311e-79	34115216	34649560	35015520
P06727	Homo sapiens	3.46731e-19	59205.6	56137.3	247258
P06730	Homo sapiens	4.28233e-104	497559	491853	504876
P06733	Homo sapiens	1.93871e-105	68951824	67129312	67001152
P06737	Homo sapiens	6.60605e-104	824182	816732	829630
P06744	Homo sapiens	2.7626e-108	6200967	6311805	6.43933e+06
P06746	Homo sapiens	0.00446647	112501	31850.3	87294.1
P06748	Homo sapiens	5.43798e-109	32315666	31364460	31973250
P06753	Homo sapiens	6.29453e-97	2.22869e+06	2498547	2.53585e+06
P06756	Homo sapiens	2.04887e-72	133419	133643	119474
P06839	Saccharomyces cerevisiae (strain ATCC 204508 / S288c)	7.87185e-55	751439	674972	1.46821e+06
P06865	Homo sapiens	1.07853e-104	527169	527719	529293
P06899;P23527;P33778;Q16778	Homo sapiens	6.18913e-100	378424640	281536480	170943920
P07099	Homo sapiens	1.05112e-91	578131	390990	315939
P07108	Homo sapiens	1.23806e-103	672524	979887	677317
P07195	Homo sapiens	6.14408e-102	12418313	12331374	12523111
P07199	Homo sapiens	8.86176e-12	210269	233713	1.30043e+06
P07203	Homo sapiens	3.08387e-89	933180	927914	957967
P07205	Homo sapiens	1.47291e-81	802845	807404	762624
P07237	Homo sapiens	4.76012e-105	3260452	3248558	3.32165e+06
P07248	Saccharomyces cerevisiae (strain ATCC 204508 / S288c)	6.66351e-08	389234	Filtered	Filtered
P07251	Saccharomyces cerevisiae (strain ATCC 204508 / S288c)	3.83664e-107	4.00151e+06	5.91537e+06	5.6559e+06
P07259	Saccharomyces cerevisiae (strain ATCC 204508 / S288c)	6.67991e-64	4507403	4389547	4.42628e+06
P07283	Saccharomyces cerevisiae (strain ATCC 204508 / S288c)	6.00771e-124	357286	345064	339715
P07305	Homo sapiens	2.36884e-100	1.48412e+06	1.48877e+06	1465138
P07311	Homo sapiens	2.30552e-82	255549	256767	249984
P07339	Homo sapiens	1.04707e-104	590686	615713	610106
P07355	Homo sapiens	5.39377e-107	9525721	10197994	9455200
P07384	Homo sapiens	9.08191e-96	506852	514920	490472
P07390	Saccharomyces cerevisiae (strain ATCC 204508 / S288c)	1.72525e-05	Filtered	114827	Filtered
P07437	Homo sapiens	7.78843e-109	10482659	10666856	10516601
P07602	Homo sapiens	2.51128e-105	3997565	4.05927e+06	4.05881e+06
P07686	Homo sapiens	9.33939e-114	453870	439887	465519
P07711	Homo sapiens	1.16491e-39	196330	183845	173003
P07737	Homo sapiens	5.84104e-105	8951389	8807190	9131670
P07741	Homo sapiens	3.19833e-104	2.56588e+06	2.54433e+06	2.58103e+06
P07814	Homo sapiens	8.32716e-115	1.47466e+06	1.41784e+06	1.4001e+06
P07858	Homo sapiens	2.88004e-91	235798	231656	231121
P07900	Homo sapiens	3.20377e-121	10902401	10781217	10939764
P07910	Homo sapiens	2.51017e-105	21710920	21192078	21380972
P07919	Homo sapiens	4.18173e-71	251956	340849	345475
P07947	Homo sapiens	1.45241e-86	2.30466e+06	2.24654e+06	2089371
P07948	Homo sapiens	6.83189e-25	88360.8	85144.8	92216.8
P07951	Homo sapiens	5.12381e-86	244114	298474	287126
P07954	Homo sapiens	3.68497e-106	1.86893e+06	2.07301e+06	2.02712e+06
P07992	Homo sapiens	2.35672e-88	76052	71617.3	71606.9
P07996	Homo sapiens	4.32397e-75	246466	147624	148323
P08047	Homo sapiens	6.0751e-43	46667	46689.1	50360.6
P08069	Homo sapiens	6.02467e-15	128203	118276	117702
P08133	Homo sapiens	1.05278e-107	606079	645046	642163
P08134	Homo sapiens	1.63849e-124	1.51306e+06	1.45826e+06	1.50051e+06
P08174	Homo sapiens	6.05088e-95	4.34857e+06	4260976	4.25313e+06
P08195	Homo sapiens	3.17822e-111	2275584	2.17209e+06	2.18429e+06
P08237	Homo sapiens	8.24476e-112	442002	543733	385932
P08238	Homo sapiens	1.82882e-122	19593306	19557284	19506746
P08240	Homo sapiens	8.52039e-80	765620	783468	527054
P08243	Homo sapiens	1.33168e-105	673221	590539	590736
P08397	Homo sapiens	5.36008e-109	233219	231805	209439
P08559	Homo sapiens	8.83176e-113	1.81318e+06	1.81356e+06	1.7915e+06
P08574	Homo sapiens	2.49126e-104	960274	952375	940165
P08579	Homo sapiens	2.64933e-101	1.21285e+06	1.19047e+06	1.17445e+06
P08581	Homo sapiens	2.60918e-78	140870	111070	243997
P08621	Homo sapiens	7.10323e-104	2.29657e+06	2.25206e+06	2.28993e+06
P08648	Homo sapiens	5.91451e-87	490925	525856	536782
P08651	Homo sapiens	2.09837e-97	222534	176532	163055
P08670	Homo sapiens	3.91741e-109	5.04643e+06	5.27453e+06	5.319e+06
P08708	Homo sapiens	1.0553e-90	746187	751201	769419
P08727	Homo sapiens	2.69434e-112	26882814	22065748	26554408
P08729	Homo sapiens	1.11971e-111	22076392	22529798	22037186
P08754	Homo sapiens	1.50551e-69	321043	318581	326067
P08758	Homo sapiens	3.51356e-105	3.97135e+06	3.9557e+06	4.06296e+06
P08865	Homo sapiens	3.7894e-105	2.30494e+06	2.19137e+06	2.24561e+06
P08964	Saccharomyces cerevisiae (strain ATCC 204508 / S288c)	4.7814e-17	172871	417625	27960
P09001	Homo sapiens	1.26203e-65	174075	186220	178816
P09012	Homo sapiens	3.40434e-98	1.00367e+06	995988	1.02491e+06
P09104	Homo sapiens	3.53313e-93	179497	178820	181474
P09110	Homo sapiens	5.14996e-73	38635.8	33835.6	36071.6
P09132	Homo sapiens	6.31815e-46	87172.2	84545.1	78488.1
P09234	Homo sapiens	1.78069e-103	523500	500070	501820
P09382	Homo sapiens	4.08386e-107	1.95084e+06	1.96176e+06	1.98138e+06
P09417	Homo sapiens	2.36256e-41	164472	162480	175724
P09429	Homo sapiens	3.10577e-96	855701	836737	846306
P09493	Homo sapiens	2.02127e-93	733399	779744	787243
P09496	Homo sapiens	3.52352e-111	1.28601e+06	1.26773e+06	1.29411e+06
P09497	Homo sapiens	4.50405e-64	299330	307127	313457
P09525	Homo sapiens	8.51266e-107	456288	460119	463916
P09543	Homo sapiens	1.45505e-98	372550	371981	381166
P09622	Homo sapiens	1.34031e-108	587702	555680	583366
P09651	Homo sapiens	1.41766e-109	9561667	9574669	9371133
P09661	Homo sapiens	1.3435e-112	637479	619998	651408
P09669	Homo sapiens	4.98321e-103	2.0847e+06	2.05634e+06	2.02652e+06
P09874	Homo sapiens	1.31072e-108	906743	876414	854051
P09884	Homo sapiens	1.93214e-99	146610	145999	146693
P09960	Homo sapiens	3.35338e-103	549036	579348	552619
P09972	Homo sapiens	1.67362e-113	1.15402e+06	1169963	1.14009e+06
P0C0L4	Homo sapiens	7.25684e-47	127725	60647.3	110286
P0C0S5;Q71UI9	Homo sapiens	1.44456e-108	7.73535e+06	5.21828e+06	7680814
P0C7P0	Homo sapiens	8.35709e-07	246535	178346	241703
P0C7T5	Homo sapiens	1.36912e-05	110220	14891	49688.4
P0CG12	Homo sapiens	1.72134e-85	307909	301240	289950
P0DMM9;P0DMN0	Homo sapiens	1.99768e-112	326474	316401	339565
P0DMV8;P0DMV9	Homo sapiens	2.94373e-124	13163365	13671210	13331171
P0DN76;Q01081	Homo sapiens	7.91234e-97	1.13534e+06	1.11544e+06	1.13645e+06
P0DN79;P35520	Homo sapiens	3.36913e-66	462037	466732	468909
P0DP23;P0DP24;P0DP25	Homo sapiens	4.1859e-106	2.57156e+06	2667672	2.59525e+06
P0DP91	Homo sapiens	9.21409e-07	215056	195709	256033
P0DPB6	Homo sapiens	1.04206e-54	250553	242273	248605
P0DPD7	Homo sapiens	4.47532e-36	84949.2	64239.8	84300.9
P10109	Homo sapiens	1.64845e-28	206652	215121	165895
P10114	Homo sapiens	0.00102507	151624	83284.5	79859.6
P10155	Homo sapiens	1.95788e-106	270851	281974	309594
P10253	Homo sapiens	5.53302e-107	243749	238115	243866
P10301	Homo sapiens	9.95235e-113	136754	184018	180005
P10316	Homo sapiens	1.16849e-96	1.44488e+06	1.50771e+06	1.44147e+06
P10398	Homo sapiens	2.00514e-84	116194	209312	345760
P10412	Homo sapiens	2.47547e-85	65246452	64434732	64850068
P10515	Homo sapiens	2.63098e-103	1.66989e+06	1671853	1.6483e+06
P10586	Homo sapiens	1.63764e-107	1.78785e+06	2.2501e+06	849755
P10599	Homo sapiens	1.8707e-100	4.65554e+06	4589056	4481812
P10606	Homo sapiens	7.6862e-56	1389801	1.3652e+06	1.35091e+06
P10619	Homo sapiens	1.01255e-59	44560.1	38971.3	43483.4
P10620	Homo sapiens	1.33071e-62	178107	174311	157121
P10644	Homo sapiens	8.11974e-84	609580	606624	623829
P10768	Homo sapiens	1.3935e-84	542852	494883	493409
P10809	Homo sapiens	8.91382e-122	12646746	12997952	13164351
P10909	Homo sapiens	1.72165e-108	489355	492532	515101
P11021	Homo sapiens	3.00113e-123	8700701	8694280	8791096
P11047	Homo sapiens	0.000168535	970119	1.29633e+06	1.1022e+06
P11142	Homo sapiens	3.11042e-122	8919749	9038123	9051849
P11166	Homo sapiens	1.48e-109	1.58297e+06	1.56775e+06	1.56759e+06
P11169	Homo sapiens	7.93316e-107	821880	807101	819092
P11171	Homo sapiens	1.93634e-46	86909.8	352286	83559
P11172	Homo sapiens	3.57865e-109	335060	331669	346983
P11177	Homo sapiens	1.60793e-105	1.15471e+06	1.1485e+06	1124854
P11182	Homo sapiens	8.58135e-94	115935	113144	112408
P11216	Homo sapiens	9.20513e-89	172742	163400	172135
P11233	Homo sapiens	1.26108e-101	136661	105045	143710
P11234	Homo sapiens	2.72577e-82	538730	553028	796768
P11279	Homo sapiens	5.71697e-89	1.22361e+06	1.20485e+06	1.20316e+06
P11310	Homo sapiens	7.12284e-108	278682	278055	278947
P11387	Homo sapiens	4.09117e-113	2.55337e+06	2.60852e+06	2.61273e+06
P11388	Homo sapiens	4.64117e-122	1.6646e+06	1.64465e+06	1.63131e+06
P11413	Homo sapiens	6.65426e-111	2.58146e+06	2.56188e+06	2.52362e+06
P11441	Homo sapiens	2.43212e-105	158356	163211	160655
P11474	Homo sapiens	1.97218e-73	32205.6	31720.6	33827.9
P11498	Homo sapiens	1.5437e-102	556519	579807	584341
P11532	Homo sapiens	1.29367e-78	41735.5	55666.2	40329.1
P11586	Homo sapiens	1.49001e-112	2185769	2.16512e+06	2215809
P11717	Homo sapiens	4.65427e-113	228258	221092	233576
P11766	Homo sapiens	6.57424e-90	419476	413284	433494
P11802	Homo sapiens	2.4911e-95	188262	198852	176006
P11908	Homo sapiens	2.44765e-89	952156	1.00656e+06	973721
P11940	Homo sapiens	3.05978e-108	3.81311e+06	3.8144e+06	3748447
P12004	Homo sapiens	1.72114e-104	5.80721e+06	5.6912e+06	5596207
P12081	Homo sapiens	8.65469e-106	793848	797595	812150
P12235	Homo sapiens	2.0123e-105	745938	699068	707471
P12236	Homo sapiens	6.94909e-98	1.35507e+06	2562568	2.57709e+06
P12259	Homo sapiens	3.04891e-86	177951	182760	182577
P12268	Homo sapiens	1.36162e-107	2177575	2.11734e+06	2.10162e+06
P12270	Homo sapiens	7.49055e-99	439529	449075	458575
P12277	Homo sapiens	3.86871e-105	791152	860324	819023
P12429	Homo sapiens	5.24568e-106	2248863	2.21639e+06	2.26276e+06
P12532	Homo sapiens	5.60694e-87	184749	184561	190726
P12694	Homo sapiens	1.97138e-18	73293	91408.9	93887.6
P12753	Saccharomyces cerevisiae (strain ATCC 204508 / S288c)	1.21549e-79	147810	142283	964254
P12814	Homo sapiens	4.06374e-107	2.42206e+06	2.40145e+06	2.52606e+06
P12955	Homo sapiens	5.53478e-107	518636	522326	536046
P12956	Homo sapiens	4.70524e-105	2.73396e+06	2.61317e+06	2.65621e+06
P13010	Homo sapiens	1.87149e-102	3.15132e+06	3.10649e+06	3.00865e+06
P13051	Homo sapiens	1.69663e-54	112273	115309	109564
P13073	Homo sapiens	2.74404e-99	1.74391e+06	1.71699e+06	1.74278e+06
P13284	Homo sapiens	0.00202249	16119.2	17784.7	21610.8
P13382	Saccharomyces cerevisiae (strain ATCC 204508 / S288c)	2.29242e-33	753869	778960	1.18985e+06
P13473	Homo sapiens	6.41852e-105	1.04679e+06	1.12348e+06	1.1461e+06
P13489	Homo sapiens	3.62443e-105	916802	981496	966696
P13498	Homo sapiens	7.99009e-08	19546.3	34040.9	149118
P13639	Homo sapiens	3.26409e-123	13253174	12947706	12520399
P13645	Homo sapiens	8.03731e-107	6805311	6.9882e+06	7004084
P13667	Homo sapiens	6.3016e-107	981787	962222	954490
P13674	Homo sapiens	4.65867e-129	377485	390562	382301
P13693	Homo sapiens	3.31115e-95	698405	680810	689348
P13716	Homo sapiens	0.00078335	94893.3	93213.3	81509.1
P13797	Homo sapiens	3.92086e-113	1.35011e+06	1.35892e+06	1.37264e+06
P13798	Homo sapiens	5.45724e-90	1.12617e+06	1.09889e+06	1.11573e+06
P13804	Homo sapiens	3.45479e-105	1.89964e+06	1.9414e+06	2044248
P13807	Homo sapiens	5.30744e-93	250449	297074	260173
P13861	Homo sapiens	1.94429e-105	428987	442746	432138
P13928	Homo sapiens	3.82618e-46	45323.2	25386.3	38791.3
P13929	Homo sapiens	1.12734e-91	26093154	26374892	26401772
P13984	Homo sapiens	2.35458e-112	182814	178600	181776
P13987	Homo sapiens	1.62023e-87	348465	343567	343848
P13995	Homo sapiens	9.58213e-52	209484	206801	186307
P14174	Homo sapiens	4.31882e-76	41025960	21083008	20440780
P14209	Homo sapiens	1.12675e-89	249482	212796	248493
P14314	Homo sapiens	3.01525e-113	2.23341e+06	2.18886e+06	2.18911e+06
P14324	Homo sapiens	3.77296e-91	593933	683370	673387
P14373	Homo sapiens	2.54659e-68	59103.2	52340	53443.7
P14384	Homo sapiens	8.38141e-104	508356	509353	507508
P14406	Homo sapiens	9.07631e-97	1.56782e+06	1.51651e+06	1.45542e+06
P14550	Homo sapiens	5.98954e-100	992991	1.00064e+06	1.00443e+06
P14618	Homo sapiens	5.46813e-105	49411996	50882256	50229532
P14625	Homo sapiens	5.26269e-105	5.97843e+06	5911352	5.90135e+06
P14635	Homo sapiens	3.73376e-55	220484	212279	219889
P14649	Homo sapiens	3.37329e-98	1.30098e+06	1.3454e+06	1.29167e+06
P14678;P63162	Homo sapiens	1.57113e-96	4174845	4713259	4420425
P14735	Homo sapiens	2.76186e-92	1.89311e+06	1.92313e+06	1889192
P14854	Homo sapiens	2.00388e-107	1.19824e+06	1.1568e+06	1.16723e+06
P14859	Homo sapiens	4.36673e-87	137650	133522	135592
P14866	Homo sapiens	3.51034e-108	2635884	2.63429e+06	2.62869e+06
P14868	Homo sapiens	2.16813e-110	2.34057e+06	2321102	2.29915e+06
P14923	Homo sapiens	4.17776e-81	219655	236088	239013
P14927	Homo sapiens	6.65871e-96	674860	654578	661771
P15121	Homo sapiens	1.41114e-102	1.14944e+06	1143374	1.16761e+06
P15151	Homo sapiens	8.44428e-55	117773	109165	145072
P15170	Homo sapiens	3.99391e-103	1049126	1.02743e+06	1.01999e+06
P15291	Homo sapiens	8.25842e-108	205983	193711	196480
P15311	Homo sapiens	5.5751e-102	2.98605e+06	2.93771e+06	3.02545e+06
P15328	Homo sapiens	1.2076e-103	3.84617e+06	3743715	3.83371e+06
P15374	Homo sapiens	6.84592e-94	92558.8	89758.4	91524
P15408	Homo sapiens	2.08612e-40	628233	644937	644272
P15529	Homo sapiens	1.5579e-91	1.09698e+06	882804	1.09009e+06
P15531	Homo sapiens	6.68515e-108	2279669	2.27093e+06	2.25653e+06
P15559	Homo sapiens	1.80068e-111	1.43138e+06	1.46711e+06	1.45855e+06
P15586	Homo sapiens	2.28651e-84	109600	111229	109253
P15735	Homo sapiens	3.85205e-63	66056.1	64447.6	81389.5
P15801	Saccharomyces cerevisiae (strain ATCC 204508 / S288c)	9.88674e-16	1.56038e+06	1.06574e+06	1.53334e+06
P15848	Homo sapiens	1.02715e-25	28383.9	28138.5	30188.2
P15880	Homo sapiens	1.2162e-109	7009759	7.05422e+06	7011015
P15924	Homo sapiens	1.26892e-104	677731	685998	692304
P15927	Homo sapiens	4.00263e-98	436837	433224	431521
P15941	Homo sapiens	4.39554e-46	121236	119823	73044.8
P15954	Homo sapiens	6.3215e-105	582762	908691	616850
P16035	Homo sapiens	1.93497e-08	342649	239257	110267
P16066	Homo sapiens	4.71734e-71	72588.3	69877.8	82789.6
P16070	Homo sapiens	3.17538e-109	562747	562592	548802
P16083	Homo sapiens	4.00067e-58	556843	523729	536362
P16104	Homo sapiens	5.75128e-111	371954496	365045184	365496928
P16144	Homo sapiens	3.03805e-65	202655	235720	249452
P16152	Homo sapiens	2.43984e-104	1.8354e+06	1.82543e+06	1.81468e+06
P16219	Homo sapiens	6.78579e-10	335524	298955	316621
P16278	Homo sapiens	4.4266e-112	136368	139746	174005
P16333	Homo sapiens	3.70629e-36	140443	173742	149631
P16383	Homo sapiens	7.92281e-82	930391	963073	1.02054e+06
P16401	Homo sapiens	1.03999e-117	6.20102e+06	6.08218e+06	6143385
P16422	Homo sapiens	1.72327e-40	168987	163883	162855
P16435	Homo sapiens	4.78261e-78	509650	506030	502257
P16455	Homo sapiens	1.06198e-84	209775	216964	205786
P16474	Saccharomyces cerevisiae (strain ATCC 204508 / S288c)	2.14992e-114	2.63159e+06	2.70666e+06	2.75886e+06
P16591	Homo sapiens	5.1052e-36	40098.4	38282.8	40766.1
P16615	Homo sapiens	1.38603e-101	822305	796898	788407
P16930	Homo sapiens	5.64719e-57	106034	104779	102478
P16949	Homo sapiens	2.01302e-103	3.3376e+06	3.1202e+06	3.22638e+06
P16989	Homo sapiens	6.25129e-101	864044	842274	841705
P17028	Homo sapiens	6.77047e-05	242570	16714.6	403185
P17050	Homo sapiens	0.00591288	113201	88878.3	61457.9
P17096	Homo sapiens	1.94601e-87	3.59594e+06	3.48227e+06	3485007
P17152	Homo sapiens	3.75838e-75	453652	447684	419424
P17174	Homo sapiens	5.88253e-96	630845	628746	616803
P17252	Homo sapiens	1.05836e-48	96537.9	79518.2	101268
P17275	Homo sapiens	7.09755e-77	203393	193428	205153
P17301	Homo sapiens	1.66286e-86	312548	307616	297811
P17480	Homo sapiens	4.66776e-107	423777	398760	385233
P17535	Homo sapiens	1.88488e-18	201987	220934	178915
P17544	Homo sapiens	7.32173e-07	25907.4	30468.5	25703.4
P17568	Homo sapiens	5.32409e-64	118963	121895	121360
P17612	Homo sapiens	8.41482e-53	275597	280855	276942
P17655	Homo sapiens	7.11667e-90	534060	531120	532503
P17676	Homo sapiens	1.55952e-56	247781	242139	230025
P17706	Homo sapiens	1.25012e-37	325962	328544	316783
P17812	Homo sapiens	5.54004e-103	549573	536143	536806
P17844	Homo sapiens	4.23168e-109	2.00621e+06	2.03753e+06	2.04353e+06
P17858	Homo sapiens	6.42159e-95	613703	623542	616055
P17931	Homo sapiens	1.1679e-94	2724587	2.75064e+06	2747922
P17980	Homo sapiens	3.24585e-110	609650	617670	608494
P17987	Homo sapiens	2.05854e-118	2.20444e+06	2.17178e+06	2.19787e+06
P18031	Homo sapiens	4.22248e-80	154110	154449	157603
P18074	Homo sapiens	3.52433e-25	121976	84609.6	79983.6
P18077	Homo sapiens	4.47057e-102	4835579	4.90107e+06	4740380
P18084	Homo sapiens	1.10558e-13	75121.7	115626	159290
P18085	Homo sapiens	1.17441e-103	1686539	1670305	1708279
P18124	Homo sapiens	2.64692e-114	3.70325e+06	3.76548e+06	3772487
P18206	Homo sapiens	1.77032e-105	1180086	1.18022e+06	1.19399e+06
P18433	Homo sapiens	0.000178339	103445	51474.2	31975.3
P18583	Homo sapiens	1.30691e-108	320110	358956	429767
P18615	Homo sapiens	6.65673e-89	250678	279407	269759
P18621	Homo sapiens	2.2525e-107	2.16017e+06	2135643	2.21525e+06
P18669	Homo sapiens	1.69734e-119	3.49764e+06	3.43594e+06	3464029
P18754	Homo sapiens	1.69672e-108	3.11953e+06	3.11045e+06	3104248
P18846	Homo sapiens	4.93368e-50	947990	995231	1086092
P18858	Homo sapiens	1.05094e-97	444301	452113	454986
P18859	Homo sapiens	1.349e-81	270506	272410	272944
P18887	Homo sapiens	7.71679e-116	132548	136227	130800
P18900	Saccharomyces cerevisiae (strain ATCC 204508 / S288c)	3.99134e-05	4.09014e+06	Filtered	2782646
P19012	Homo sapiens	5.94913e-103	3081578	3.17105e+06	2.80002e+06
P19021	Homo sapiens	1.28755e-31	35620.3	89057.4	91079.1
P19075	Homo sapiens	3.10891e-25	405333	534173	458458
P19174	Homo sapiens	1.33016e-14	248808	220120	247887
P19256	Homo sapiens	5.17847e-81	170227	211125	211469
P19338	Homo sapiens	1.08289e-109	18216418	18325300	18185550
P19367	Homo sapiens	7.78825e-60	1.55105e+06	1.53751e+06	1.55176e+06
P19387	Homo sapiens	3.76491e-92	238928	204300	262113
P19388	Homo sapiens	1.33467e-81	337291	337396	349796
P19404	Homo sapiens	1.23826e-97	345852	356546	360128
P19447	Homo sapiens	1.71922e-16	27085.7	37695.8	34371
P19525	Homo sapiens	2.95805e-104	206001	214710	210926
P19623	Homo sapiens	1.49136e-120	514855	538494	516291
P19784	Homo sapiens	3.45445e-88	325154	335667	345354
P19823	Homo sapiens	0.00620555	78250.5	110251	67705.6
P19838	Homo sapiens	3.87214e-71	149118	152849	361002
P19971	Homo sapiens	4.12639e-105	29542.3	29383.6	29247
P20020	Homo sapiens	3.04782e-119	319301	314930	1.14507e+06
P20042	Homo sapiens	1.07055e-103	867412	873646	877650
P20073	Homo sapiens	1.63832e-89	742678	737881	705731
P20226	Homo sapiens	6.98379e-16	63577.1	74595	63193.9
P20248	Homo sapiens	0.00574986	54357.2	54689.6	112365
P20290	Homo sapiens	1.47777e-54	1.05954e+06	1.04787e+06	1.03156e+06
P20339	Homo sapiens	1.72856e-66	237998	208810	219490
P20340	Homo sapiens	2.0858e-112	759133	773145	765545
P20585	Homo sapiens	4.12581e-107	77367.7	81592.5	75665
P20618	Homo sapiens	8.13512e-102	1.37411e+06	1377151	1.37834e+06
P20645	Homo sapiens	2.23674e-87	429775	366488	397665
P20674	Homo sapiens	2.71533e-86	3.01122e+06	3016922	3.07754e+06
P20700	Homo sapiens	6.26786e-106	1.8322e+06	1.81163e+06	1.79764e+06
P20742	Homo sapiens	1.01462e-106	146031	137505	124591
P20810	Homo sapiens	5.03438e-93	428509	409006	278687
P20839	Homo sapiens	2.04119e-77	1.17391e+06	1.4041e+06	1.20089e+06
P20936	Homo sapiens	2.05457e-38	53347.4	57517.5	58185
P20962	Homo sapiens	4.30817e-93	1.98845e+06	1.94102e+06	1987439
P21127	Homo sapiens	1.4613e-76	426604	405437	415281
P21266	Homo sapiens	1.75861e-79	279905	284745	290366
P21281	Homo sapiens	2.13529e-83	130318	127866	131888
P21283	Homo sapiens	3.13963e-87	154042	153471	179428
P21291	Homo sapiens	2.45538e-101	508544	506379	516089
P21333	Homo sapiens	2.48039e-110	1.64915e+06	1.57236e+06	1.52311e+06
P21359	Homo sapiens	0.00539488	308178	21495.8	246338
P21399	Homo sapiens	2.00235e-96	430531	395926	427232
P21675;Q8IZX4	Homo sapiens	9.69129e-12	1.7204e+06	1.73436e+06	1.80198e+06
P21796	Homo sapiens	2.64616e-108	2873472	2985411	2.96995e+06
P21912	Homo sapiens	3.76948e-97	530519	545609	544906
P21926	Homo sapiens	7.04711e-36	271797	286096	272920
P21951	Saccharomyces cerevisiae (strain ATCC 204508 / S288c)	9.59363e-20	Filtered	198191	86331.4
P21953	Homo sapiens	2.93028e-18	49778.2	48412.2	54496.9
P21964	Homo sapiens	9.74581e-112	292067	295119	296968
P21980	Homo sapiens	3.13219e-78	165246	196524	178082
P22033	Homo sapiens	8.31304e-102	148608	195186	110282
P22059	Homo sapiens	4.02827e-90	373306	422498	385966
P22061	Homo sapiens	2.25106e-88	494071	502233	508056
P22087	Homo sapiens	1.35863e-102	994606	975212	1.03462e+06
P22102	Homo sapiens	3.34735e-110	2466196	2487530	2466989
P22202	Saccharomyces cerevisiae (strain ATCC 204508 / S288c)	8.67963e-48	2.04586e+06	3.73256e+06	4083848
P22234	Homo sapiens	2.21567e-110	2689924	2604141	2563784
P22307	Homo sapiens	2.13869e-82	444767	439001	441573
P22314	Homo sapiens	4.43359e-113	2.96143e+06	2.9924e+06	2.95373e+06
P22352	Homo sapiens	5.09349e-84	114071	247339	111711
P22392	Homo sapiens	3.12685e-107	7620623	7.66314e+06	7928803
P22415	Homo sapiens	1.31168e-07	74076.6	88607.9	69439.4
P22570	Homo sapiens	6.68497e-85	217645	223488	221667
P22626	Homo sapiens	2.20606e-101	15844485	16559501	15920145
P22670	Homo sapiens	2.61448e-09	54893.4	79721.5	70426
P22681	Homo sapiens	4.5556e-05	36831.5	37172.7	25394.7
P22695	Homo sapiens	1.25553e-112	778093	826230	780242
P22830	Homo sapiens	1.00499e-10	103564	118578	117513
P23142	Homo sapiens	7.01475e-09	34907	58888.3	36757.2
P23193	Homo sapiens	1.79764e-104	341670	342872	346086
P23229	Homo sapiens	1.34194e-64	122525	122245	116211
P23246	Homo sapiens	5.5821e-107	3.87955e+06	3.94935e+06	4.08441e+06
P23258	Homo sapiens	1.9719e-113	457389	460306	471992
P23284	Homo sapiens	1.00097e-114	7155476	7070829	6979694
P23301	Saccharomyces cerevisiae (strain ATCC 204508 / S288c)	2.18132e-120	5.55334e+06	1.92757e+06	5471811
P23368	Homo sapiens	1.36916e-71	269532	253143	259150
P23381	Homo sapiens	6.70182e-100	947938	925750	934304
P23396	Homo sapiens	1.14395e-104	5810392	5761504	5727151
P23434	Homo sapiens	2.19825e-64	584186	421788	407153
P23443	Homo sapiens	3.31509e-33	81725.3	83616.7	65458.4
P23458	Homo sapiens	2.09101e-10	81161.1	79363.3	75887.8
P23497	Homo sapiens	1.90981e-96	162439	165437	167175
P23526	Homo sapiens	1.33424e-120	2.41955e+06	2.47362e+06	2425206
P23528	Homo sapiens	4.09952e-104	2591635	2.64386e+06	2.64079e+06
P23588	Homo sapiens	1.61269e-100	2.37373e+06	2.37479e+06	2.40962e+06
P23610	Homo sapiens	6.6e-05	39597.4	51515.1	48760.7
P23634	Homo sapiens	7.51837e-74	322630	323894	328215
P23786	Homo sapiens	2.15724e-92	231632	202992	200044
P23919	Homo sapiens	4.46155e-94	584952	589493	595791
P23921	Homo sapiens	1.9264e-102	152085	153342	157345
P24276	Saccharomyces cerevisiae (strain ATCC 204508 / S288c)	7.85154e-71	167746	Filtered	176944
P24390;P33947	Homo sapiens	1.88349e-05	2.60954e+06	2516459	2.69898e+06
P24468	Homo sapiens	1.80008e-56	758090	703025	755445
P24534	Homo sapiens	2.07498e-88	2.86756e+06	2.76267e+06	2.70968e+06
P24539	Homo sapiens	2.74943e-93	637104	650242	618514
P24666	Homo sapiens	1.15237e-101	1.79368e+06	1785277	1.80742e+06
P24752	Homo sapiens	3.71783e-109	1788349	1.77847e+06	1.80802e+06
P24928	Homo sapiens	1.55042e-104	276829	291722	294921
P24941	Homo sapiens	8.04168e-106	329878	314634	313563
P25098	Homo sapiens	6.58146e-79	103574	95614.9	100322
P25205	Homo sapiens	1.27363e-107	1.5863e+06	1.65589e+06	1.52931e+06
P25208	Homo sapiens	7.23317e-24	143621	158897	208641
P25325	Homo sapiens	3.15257e-94	235542	226492	289747
P25343	Saccharomyces cerevisiae (strain ATCC 204508 / S288c)	5.8706e-97	574729	378751	375726
P25398	Homo sapiens	1.0919e-93	4494192	4.36223e+06	4323497
P25440	Homo sapiens	5.24862e-52	78535.6	78505.2	79736.1
P25445	Homo sapiens	0.00362292	27037.6	27728.2	23952.4
P25490	Homo sapiens	3.47487e-101	273722	260929	253013
P25685	Homo sapiens	1.46798e-110	676200	655750	659583
P25705	Homo sapiens	8.01635e-121	8027573	7883139	7903478
P25786	Homo sapiens	2.6296e-105	2.11775e+06	2.13485e+06	2147476
P25787	Homo sapiens	4.34466e-108	1.12471e+06	1.11453e+06	1.10523e+06
P25788	Homo sapiens	8.89673e-103	930127	976079	995785
P25789	Homo sapiens	2.7278e-99	2.37451e+06	2410880	2.39033e+06
P25815	Homo sapiens	7.24342e-96	4.1554e+06	4185639	4.20216e+06
P25963	Homo sapiens	4.24352e-26	96860	97169	104244
P26006	Homo sapiens	2.62891e-97	209341	199346	196014
P26038	Homo sapiens	2.11729e-112	4978338	4848849	4.92409e+06
P26196	Homo sapiens	5.12444e-111	138009	130581	135834
P26232	Homo sapiens	4.22515e-51	283233	402637	77273.3
P26358	Homo sapiens	4.84801e-109	381387	384924	396091
P26368	Homo sapiens	4.2549e-105	1.34153e+06	1.30934e+06	1.31071e+06
P26373	Homo sapiens	5.14263e-107	5.64269e+06	5.85005e+06	5.93026e+06
P26440	Homo sapiens	3.98656e-59	324116	311622	314187
P26447	Homo sapiens	6.49062e-100	24955196	25329158	25437944
P26570;P33329	Saccharomyces cerevisiae (strain ATCC 204508 / S288c)	2.14992e-114	753210	308187	313049
P26583	Homo sapiens	2.00903e-107	820468	1.00012e+06	962963
P26599	Homo sapiens	2.52297e-113	2.48016e+06	2.52988e+06	2.51881e+06
P26637	Saccharomyces cerevisiae (strain ATCC 204508 / S288c)	8.23641e-10	Filtered	275807	Filtered
P26639	Homo sapiens	4.65867e-129	2.76785e+06	2730926	2.72967e+06
P26640	Homo sapiens	4.82461e-108	399012	390136	396656
P26641	Homo sapiens	1.44766e-103	3.70993e+06	3.64822e+06	3.66863e+06
P26885	Homo sapiens	2.06572e-110	583769	566626	547664
P27105	Homo sapiens	7.98425e-106	2.0238e+06	2.05373e+06	2.03142e+06
P27144	Homo sapiens	3.39796e-102	1070358	1.04626e+06	1.04832e+06
P27348	Homo sapiens	3.7259e-111	2.25993e+06	2.1158e+06	2550343
P27361	Homo sapiens	2.99282e-62	184535	196439	191047
P27540	Homo sapiens	1.62652e-30	62211.4	66458.9	89731.7
P27635	Homo sapiens	1.01211e-112	4.4839e+06	4.31332e+06	4438169
P27694	Homo sapiens	1.85521e-96	553134	598392	585062
P27695	Homo sapiens	1.53644e-109	1.06924e+06	1.08937e+06	1.12126e+06
P27707	Homo sapiens	8.82267e-51	116353	122921	131366
P27708	Homo sapiens	1.38097e-111	2.35554e+06	2285583	2376294
P27797	Homo sapiens	8.14467e-93	4473610	4239932	4265755
P27816	Homo sapiens	2.10527e-108	470201	449806	461968
P27824	Homo sapiens	2.55589e-109	3222636	3086116	3.1155e+06
P28062	Homo sapiens	5.02947e-81	364656	347710	332374
P28065	Homo sapiens	2.66899e-14	522329	485666	489226
P28066	Homo sapiens	7.04304e-105	1.19937e+06	1.2038e+06	1.21961e+06
P28070	Homo sapiens	3.88164e-64	959735	986214	1.0264e+06
P28072	Homo sapiens	3.19917e-99	1.23565e+06	1.24197e+06	1.26758e+06
P28074	Homo sapiens	5.30103e-98	569840	567093	565837
P28288	Homo sapiens	5.52153e-103	151939	570200	580148
P28290	Homo sapiens	7.11769e-36	85201.1	86251.4	104278
P28331	Homo sapiens	1.55707e-107	398709	420882	442318
P28340	Homo sapiens	1.39328e-110	1.00397e+06	1.04872e+06	1.0162e+06
P28347	Homo sapiens	2.2591e-79	130538	140494	132463
P28482	Homo sapiens	7.85581e-112	632070	627211	630749
P28702	Homo sapiens	3.68438e-42	153483	107166	237929
P28715	Homo sapiens	3.41234e-97	243747	169348	225874
P28799	Homo sapiens	1.37467e-06	73735.6	75646.7	60509.4
P28838	Homo sapiens	8.70495e-95	347726	300649	294711
P29083	Homo sapiens	2.05385e-93	71404	68609.7	67102.5
P29084	Homo sapiens	6.73183e-61	149253	128822	144569
P29144	Homo sapiens	1.69531e-85	542813	539109	531489
P29218	Homo sapiens	3.31507e-84	221014	232646	226013
P29311;P34730	Saccharomyces cerevisiae (strain ATCC 204508 / S288c)	4.77357e-21	5.95923e+06	10882429	1.88847e+06
P29317	Homo sapiens	1.17699e-100	258794	261573	264898
P29350	Homo sapiens	8.9111e-24	58044.2	62914.1	39917.1
P29353	Homo sapiens	1.14542e-81	82492.2	86302.6	82378.8
P29372	Homo sapiens	9.20113e-101	205741	210982	213367
P29401	Homo sapiens	1.41241e-112	14412783	14507303	14251549
P29508	Homo sapiens	9.4183e-48	120761	119428	120822
P29590	Homo sapiens	9.23857e-11	121457	116512	70024.8
P29692	Homo sapiens	3.94947e-117	3.11949e+06	3086010	3.0926e+06
P29992	Homo sapiens	1.48825e-21	73968.4	65060	65187.5
P30040	Homo sapiens	6.6382e-107	427333	419329	414900
P30041	Homo sapiens	1.96308e-104	7.61572e+06	7391519	7422963
P30042	Homo sapiens	7.6755e-88	473780	457117	455957
P30043	Homo sapiens	5.96094e-110	1.0691e+06	1.19303e+06	1.21119e+06
P30044	Homo sapiens	5.30769e-105	3.07149e+06	3.17151e+06	3.19633e+06
P30046	Homo sapiens	8.14701e-93	525958	511199	530221
P30048	Homo sapiens	1.67407e-110	4796538	4752490	4687901
P30049	Homo sapiens	7.88851e-101	1.49257e+06	1.48454e+06	1.4781e+06
P30050	Homo sapiens	2.00177e-113	7076105	7175190	7.28538e+06
P30084	Homo sapiens	8.83895e-110	837972	821990	813218
P30085	Homo sapiens	1.4329e-118	1.00448e+06	959119	928661
P30086	Homo sapiens	7.83349e-103	2.87034e+06	2.88517e+06	2872911
P30101	Homo sapiens	3.02203e-111	5061438	5.22275e+06	5293472
P30153	Homo sapiens	1.01231e-95	1.05069e+06	1.05127e+06	1.04491e+06
P30154	Homo sapiens	1.37404e-78	135696	137906	131960
P30260	Homo sapiens	4.23734e-84	89152.6	93291	93197.1
P30291	Homo sapiens	3.97608e-27	61353.2	30676.7	68586.1
P30405	Homo sapiens	8.74731e-64	372550	376133	361280
P30414	Homo sapiens	7.46088e-20	92720.9	80993.2	46244.8
P30419	Homo sapiens	4.03332e-117	212009	224040	214470
P30464	Homo sapiens	2.71165e-58	453464	448945	423580
P30508	Homo sapiens	9.34414e-106	488176	487781	492653
P30519	Homo sapiens	1.75521e-56	304290	174419	178667
P30520	Homo sapiens	2.37182e-102	271080	276486	283413
P30533	Homo sapiens	3.57958e-89	425028	419369	418163
P30536	Homo sapiens	1.71955e-16	232754	322999	254706
P30566	Homo sapiens	5.10559e-89	293894	297048	296751
P30622	Homo sapiens	6.57518e-94	252017	259656	272736
P30626	Homo sapiens	8.33605e-111	742715	736019	701782
P30665	Saccharomyces cerevisiae (strain ATCC 204508 / S288c)	7.86928e-47	218572	208970	586047
P30711	Homo sapiens	2.35129e-08	180192	98082.2	92639.4
P30740	Homo sapiens	6.59997e-107	662490	631161	621316
P30825	Homo sapiens	4.05596e-82	277741	284279	273238
P30837	Homo sapiens	1.62028e-49	63989.7	136786	64740.3
P30876	Homo sapiens	9.2428e-94	416426	490252	410570
P30990	Homo sapiens	3.38686e-05	233518	47561.6	227458
P31040	Homo sapiens	2.47109e-126	1.18052e+06	1.26234e+06	1.22496e+06
P31150	Homo sapiens	7.0228e-50	851243	607599	581364
P31153	Homo sapiens	9.49901e-103	896911	869529	891423
P31321	Homo sapiens	2.12242e-74	50650.1	52056.1	53137.9
P31327	Homo sapiens	1.15054e-114	14078568	13536393	13785667
P31350	Homo sapiens	2.75611e-98	197844	191797	193515
P31431	Homo sapiens	0.00303493	13988.9	51098.3	13931.6
P31483	Homo sapiens	7.27537e-103	526822	511096	522130
P31689	Homo sapiens	1.43725e-105	1.18651e+06	1.14341e+06	1.18588e+06
P31751	Homo sapiens	9.78886e-13	91544.6	99688.2	97274.1
P31930	Homo sapiens	6.18923e-101	1.70903e+06	1.70578e+06	1.65652e+06
P31937	Homo sapiens	4.80271e-114	254990	249707	251277
P31939	Homo sapiens	8.10702e-116	1.54135e+06	2.08157e+06	1.74277e+06
P31942	Homo sapiens	1.57691e-112	1.4271e+06	1.44752e+06	1.45316e+06
P31943	Homo sapiens	1.50154e-110	7.21936e+06	7.15749e+06	7134898
P31944	Homo sapiens	1.51429e-17	27710.2	31938.1	29503.9
P31946	Homo sapiens	1.70658e-111	26624196	26709034	26095242
P31947	Homo sapiens	2.71923e-102	5015497	4.88871e+06	4918714
P31948	Homo sapiens	3.74837e-105	3142901	3116124	3.1515e+06
P31949	Homo sapiens	6.62101e-94	14125507	14541847	13969154
P32004	Homo sapiens	1.70543e-90	356021	366095	373564
P32119	Homo sapiens	1.7889e-105	8021411	7811367	7851073
P32121	Homo sapiens	0.0018255	Filtered	47558.3	33655.3
P32189	Homo sapiens	5.77939e-37	74383.5	68155.5	72655.3
P32320	Homo sapiens	1.26625e-88	187904	184885	191608
P32321	Homo sapiens	3.20434e-59	270151	276518	278167
P32322	Homo sapiens	8.04683e-103	527080	554888	538348
P32456	Homo sapiens	5.77536e-53	60744.3	72214.9	61172.7
P32522	Saccharomyces cerevisiae (strain ATCC 204508 / S288c)	1.31448e-06	509250	33422.4	209031
P32780	Homo sapiens	4.61625e-36	43958.5	45351.6	44188.4
P32835;P32836	Saccharomyces cerevisiae (strain ATCC 204508 / S288c)	1.8662e-124	11946185	12010198	12150269
P32843	Saccharomyces cerevisiae (strain ATCC 204508 / S288c)	2.36957e-113	2.2351e+06	1.44522e+06	2189088
P32849	Saccharomyces cerevisiae (strain ATCC 204508 / S288c)	1.34979e-30	822135	Filtered	787678
P32929	Homo sapiens	0.00181793	159435	188929	82607.4
P32969	Homo sapiens	6.22724e-112	1.46069e+06	1.41967e+06	1.42888e+06
P33121	Homo sapiens	2.05155e-24	47522.2	48698.2	51154.5
P33176	Homo sapiens	1.60185e-88	229212	230885	253479
P33240	Homo sapiens	5.8706e-97	259577	264815	256692
P33297	Saccharomyces cerevisiae (strain ATCC 204508 / S288c)	6.41522e-56	759595	Filtered	1.58706e+06
P33316	Homo sapiens	1.7034e-111	2.25316e+06	2361202	2.38024e+06
P33334	Saccharomyces cerevisiae (strain ATCC 204508 / S288c)	1.59648e-09	420881	322154	414040
P33527	Homo sapiens	5.20722e-108	93276.8	97258.9	90982.3
P33552	Homo sapiens	2.13868e-07	79638.8	65912	63933.7
P33892	Saccharomyces cerevisiae (strain ATCC 204508 / S288c)	9.97088e-32	509173	532064	526662
P33897	Homo sapiens	3.26977e-57	123416	134497	137059
P33981	Homo sapiens	1.06928e-46	90871.8	104723	97681.2
P33991	Homo sapiens	2.48138e-109	865444	846482	819293
P33992	Homo sapiens	9.83065e-105	779445	749712	774108
P33993	Homo sapiens	7.91471e-106	576263	607134	599551
P34059	Homo sapiens	7.50485e-38	53403.3	53330.4	53805.2
P34110	Saccharomyces cerevisiae (strain ATCC 204508 / S288c)	2.42984e-38	57619.7	837901	1.16743e+06
P34896	Homo sapiens	1.04263e-68	469312	468075	491604
P34897	Homo sapiens	2.45388e-110	4.177e+06	4.1457e+06	4.15306e+06
P34932	Homo sapiens	3.37706e-108	1.03837e+06	1.03339e+06	1.04774e+06
P34949	Homo sapiens	3.80634e-101	150346	154542	154891
P35052	Homo sapiens	2.14279e-05	52930.1	51026.2	57919.9
P35194	Saccharomyces cerevisiae (strain ATCC 204508 / S288c)	1.31686e-14	344210	89411	368562
P35221	Homo sapiens	1.76081e-91	261639	2.19768e+06	270190
P35232	Homo sapiens	2.35971e-110	1641539	1.61922e+06	1.58101e+06
P35237	Homo sapiens	1.03522e-108	484662	456745	463392
P35240	Homo sapiens	5.45053e-10	54373.6	43261.4	42303.8
P35241	Homo sapiens	3.61997e-104	5.26977e+06	4884998	4.95028e+06
P35244	Homo sapiens	2.22382e-106	349280	320662	345458
P35249	Homo sapiens	2.57907e-103	630398	635626	620658
P35250	Homo sapiens	6.55097e-106	601336	599333	612324
P35251	Homo sapiens	7.06652e-103	97884.8	94872.5	94886.1
P35268	Homo sapiens	1.28053e-100	5.5062e+06	7369808	5517288
P35269	Homo sapiens	5.90477e-52	286042	324693	329594
P35270	Homo sapiens	3.82777e-102	275156	1.01038e+06	507834
P35354	Homo sapiens	2.70501e-101	119967	120252	116169
P35573	Homo sapiens	8.24227e-87	351366	344688	346726
P35579	Homo sapiens	3.56118e-110	1.14562e+06	1150580	1.15642e+06
P35580	Homo sapiens	7.828e-96	661364	670878	648173
P35606	Homo sapiens	4.38558e-105	546547	548328	422489
P35610	Homo sapiens	2.35561e-107	404358	396026	411803
P35611	Homo sapiens	4.73732e-06	47135.6	79417	113977
P35613	Homo sapiens	5.57452e-109	2.77811e+06	2.52471e+06	2.70587e+06
P35637	Homo sapiens	2.95738e-98	3.32403e+06	3.284e+06	3163404
P35658	Homo sapiens	8.26309e-95	201505	194820	191951
P35659	Homo sapiens	5.6905e-107	1.46947e+06	1.47448e+06	1.47422e+06
P35754	Homo sapiens	6.90294e-100	231873	245087	244102
P35790	Homo sapiens	1.44734e-13	47144.5	92951.3	82141.7
P35813	Homo sapiens	7.78506e-37	157453	145890	148188
P35914	Homo sapiens	2.35993e-67	116652	110716	113593
P35998	Homo sapiens	2.00165e-105	808611	807990	792627
P36022	Saccharomyces cerevisiae (strain ATCC 204508 / S288c)	6.70518e-29	358985	386079	345789
P36026	Saccharomyces cerevisiae (strain ATCC 204508 / S288c)	1.36172e-53	1.01211e+06	1.05553e+06	1.03125e+06
P36404	Homo sapiens	5.96896e-53	304804	361077	331701
P36405	Homo sapiens	4.39265e-101	375839	395098	384219
P36507	Homo sapiens	1.5972e-88	259485	272299	263135
P36508;P52747	Homo sapiens	0.00269669	49058.9	59667.4	47599.4
P36542	Homo sapiens	2.23414e-108	711321	722588	718568
P36543	Homo sapiens	3.6974e-21	181939	252728	340962
P36551	Homo sapiens	2.42693e-72	162164	161309	158031
P36578	Homo sapiens	5.63651e-114	9484676	9483725	9567773
P36639	Homo sapiens	7.42803e-44	81427.9	79985.8	72983.1
P36776	Homo sapiens	1.32651e-119	1.25657e+06	1.26351e+06	1.26409e+06
P36871	Homo sapiens	8.519e-106	1.93196e+06	1.98121e+06	1.93008e+06
P36873	Homo sapiens	9.88753e-120	1104376	1.10624e+06	1.07464e+06
P36897	Homo sapiens	9.6007e-50	38176	70927.2	76370
P36915	Homo sapiens	1.32136e-51	247036	240264	288023
P36952	Homo sapiens	2.17246e-97	548643	540437	535880
P36954	Homo sapiens	2.15027e-50	71827.2	68433.5	73494.6
P36955	Homo sapiens	2.78243e-07	64383.7	54385.9	47424.6
P36957	Homo sapiens	3.45139e-100	1.18535e+06	1.21239e+06	1.21964e+06
P36969	Homo sapiens	2.70628e-50	204736	203527	189860
P37108	Homo sapiens	8.28605e-97	1.25794e+06	1.25992e+06	1.24693e+06
P37198	Homo sapiens	4.95564e-71	150171	148062	148847
P37235	Homo sapiens	1.02095e-92	383709	1.18118e+06	468142
P37287	Homo sapiens	6.0557e-13	326569	330129	631662
P37802	Homo sapiens	2.59035e-109	4842037	4.88773e+06	4766578
P37837	Homo sapiens	6.17592e-119	2.96997e+06	2.90262e+06	2.964e+06
P37840	Homo sapiens	8.89874e-15	70083.5	79848	68503.6
P37898	Saccharomyces cerevisiae (strain ATCC 204508 / S288c)	5.96934e-08	139795	141919	95920.9
P38110	Saccharomyces cerevisiae (strain ATCC 204508 / S288c)	3.34151e-22	143502	147621	82336.5
P38114	Saccharomyces cerevisiae (strain ATCC 204508 / S288c)	9.14202e-76	231908	295044	237972
P38117	Homo sapiens	1.43775e-103	2.04492e+06	2.10585e+06	2.17955e+06
P38159	Homo sapiens	2.03673e-107	4.1572e+06	4050654	4.05956e+06
P38181	Saccharomyces cerevisiae (strain ATCC 204508 / S288c)	7.91529e-102	1.26141e+06	1.37728e+06	1.28095e+06
P38398	Homo sapiens	0.00455237	228678	399875	334750
P38432	Homo sapiens	1.4222e-98	149570	155748	146496
P38606	Homo sapiens	6.17965e-101	680073	676141	667169
P38646	Homo sapiens	8.83038e-114	5.44479e+06	5035852	5018967
P38737	Saccharomyces cerevisiae (strain ATCC 204508 / S288c)	1.66768e-29	88693.6	469031	1.22999e+06
P38919	Homo sapiens	9.84446e-120	1.63422e+06	1.6217e+06	1.59712e+06
P38935	Homo sapiens	2.5923e-73	2.11053e+06	2238338	2.29564e+06
P39013	Saccharomyces cerevisiae (strain ATCC 204508 / S288c)	0.00160337	Filtered	605248	Filtered
P39019	Homo sapiens	2.12289e-97	3.84123e+06	3.68394e+06	3.57855e+06
P39023	Homo sapiens	2.78088e-105	6488649	6.33316e+06	6220719
P39210	Homo sapiens	1.72491e-47	30658.4	25973.1	284297
P39656	Homo sapiens	6.36954e-105	560395	556235	544938
P39687	Homo sapiens	2.74016e-100	4168531	4.01504e+06	3954773
P39748	Homo sapiens	1.29885e-99	2.27549e+06	2.2297e+06	2202361
P39880	Homo sapiens	4.10465e-09	593711	47761.7	1.21591e+06
P39954	Saccharomyces cerevisiae (strain ATCC 204508 / S288c)	5.00937e-28	559709	626509	Filtered
P39955	Saccharomyces cerevisiae (strain ATCC 204508 / S288c)	3.23706e-12	2.00087e+06	2.86143e+06	2.69698e+06
P39987	Saccharomyces cerevisiae (strain ATCC 204508 / S288c)	1.56403e-14	4.32273e+06	Filtered	940962
P40094	Saccharomyces cerevisiae (strain ATCC 204508 / S288c)	2.56569e-16	688578	756322	773659
P40121	Homo sapiens	6.74391e-96	1.06161e+06	1.07855e+06	1.05463e+06
P40222	Homo sapiens	4.08979e-86	198046	197927	197317
P40227	Homo sapiens	8.65418e-109	2.0093e+06	2002892	2.02277e+06
P40261	Homo sapiens	4.01525e-105	1.01826e+06	1.01671e+06	1.03361e+06
P40368	Saccharomyces cerevisiae (strain ATCC 204508 / S288c)	1.18297e-51	1.95722e+06	1.00262e+06	989873
P40429	Homo sapiens	2.60955e-91	2.93916e+06	2.83775e+06	2.95486e+06
P40457	Saccharomyces cerevisiae (strain ATCC 204508 / S288c)	7.04107e-78	997532	972059	413998
P40498	Saccharomyces cerevisiae (strain ATCC 204508 / S288c)	8.98885e-08	593238	611710	290165
P40616	Homo sapiens	4.61146e-126	151154	149147	144776
P40692	Homo sapiens	5.32948e-58	141751	143977	145952
P40763	Homo sapiens	1.88e-80	110416	117638	112746
P40818	Homo sapiens	8.53768e-85	93255.4	96134.5	99577.4
P40855	Homo sapiens	1.73775e-32	35578828	87606.3	82795.5
P40925	Homo sapiens	2.5293e-108	2025703	1907924	1.96196e+06
P40926	Homo sapiens	2.18602e-106	2.59475e+06	2701949	2.54082e+06
P40937	Homo sapiens	2.80216e-91	292758	302343	307224
P40938	Homo sapiens	2.28137e-81	341759	335126	338198
P40939	Homo sapiens	5.06769e-110	1.41216e+06	1.38414e+06	1.3987e+06
P41091	Homo sapiens	8.73311e-102	902856	922460	881993
P41134	Homo sapiens	1.62473e-23	55971.9	46494	53179.3
P41208	Homo sapiens	2.80116e-36	48106.5	47123	36096.3
P41214	Homo sapiens	7.24204e-67	403056	542709	313949
P41223	Homo sapiens	9.51823e-105	138519	139044	141294
P41227	Homo sapiens	1.44302e-49	193384	178959	179069
P41229	Homo sapiens	4.75785e-63	751419	976960	857102
P41236	Homo sapiens	1.31198e-53	323469	334729	330292
P41240	Homo sapiens	7.66117e-102	210108	199930	195672
P41250	Homo sapiens	6.52758e-114	1.13691e+06	1132453	1.13278e+06
P41252	Homo sapiens	8.98409e-118	1.72236e+06	1.62443e+06	1.63057e+06
P41567	Homo sapiens	4.87996e-104	274383	286805	284105
P41743	Homo sapiens	2.41326e-60	134184	135872	152783
P42025	Homo sapiens	1.09132e-77	403193	412123	401601
P42126	Homo sapiens	6.44204e-101	1.19665e+06	1.13694e+06	1.12577e+06
P42166	Homo sapiens	3.90171e-105	601132	611680	619568
P42167	Homo sapiens	3.80429e-100	5107809	2.67243e+06	3.20062e+06
P42224	Homo sapiens	3.00949e-99	218524	211186	221571
P42226	Homo sapiens	1.40447e-87	144073	150047	146236
P42229	Homo sapiens	1.24745e-67	130447	130008	127763
P42285	Homo sapiens	8.65469e-113	473288	461536	448814
P42330	Homo sapiens	8.72152e-72	336483	329851	323577
P42336	Homo sapiens	1.5282e-10	7164.15	4780.16	7559.28
P42345	Homo sapiens	3.44733e-101	279182	286543	281604
P42356	Homo sapiens	5.19121e-63	593523	600281	570614
P42566	Homo sapiens	9.0967e-97	153809	150365	156619
P42568	Homo sapiens	3.78632e-08	7927.35	12887.4	13709.6
P42574	Homo sapiens	1.67846e-32	129884	131336	100362
P42575	Homo sapiens	5.22593e-11	44596	62816.7	102839
P42694	Homo sapiens	0.000130473	131503	109187	108185
P42695	Homo sapiens	2.64807e-99	150356	216898	215870
P42696	Homo sapiens	2.60296e-79	237316	241241	237400
P42702	Homo sapiens	5.6725e-18	39660	88764.2	33158.2
P42704	Homo sapiens	2.48019e-112	1.20076e+06	1162580	1.22307e+06
P42765	Homo sapiens	6.21834e-97	1.40763e+06	1.41118e+06	1418049
P42766	Homo sapiens	2.04185e-99	4876881	4.8242e+06	4.86955e+06
P42771	Homo sapiens	8.6577e-106	427310	422249	440525
P42773	Homo sapiens	9.43306e-15	724211	131204	86333
P42785	Homo sapiens	3.94817e-32	110271	113836	116142
P42843	Saccharomyces cerevisiae (strain ATCC 204508 / S288c)	2.1574e-06	1.1443e+06	2.36037e+06	2.27557e+06
P42858	Homo sapiens	4.67343e-31	177221	179897	215568
P42892	Homo sapiens	6.9535e-54	255042	234141	199507
P42935	Saccharomyces cerevisiae (strain ATCC 204508 / S288c)	3.86814e-53	90325.8	89174.4	757824
P43003	Homo sapiens	8.18627e-93	82325.9	180502	101177
P43034	Homo sapiens	1.80435e-102	621911	479611	590821
P43121	Homo sapiens	1.09169e-14	164059	176432	166879
P43243	Homo sapiens	8.78922e-113	1.74414e+06	1.79759e+06	1.81975e+06
P43246	Homo sapiens	3.38807e-92	980689	925568	942251
P43304	Homo sapiens	8.40696e-102	366685	358248	406830
P43307	Homo sapiens	8.87845e-101	1.58791e+06	1520211	1524905
P43353	Homo sapiens	1.73655e-94	258866	269496	262931
P43378	Homo sapiens	1.51774e-81	44489.8	43314.6	41864
P43487	Homo sapiens	6.82803e-103	1498510	1.52751e+06	1496314
P43490	Homo sapiens	1.06072e-111	689262	691923	699194
P43635	Saccharomyces cerevisiae (strain ATCC 204508 / S288c)	9.20376e-07	1.93148e+06	1.60466e+06	1493423
P43686	Homo sapiens	2.19744e-120	744513	759759	764978
P43897	Homo sapiens	1.40805e-88	473042	451360	461879
P45877	Homo sapiens	3.36557e-110	69919.9	67986.6	69042.1
P45880	Homo sapiens	1.26337e-102	5.34716e+06	5.3218e+06	5444084
P45954	Homo sapiens	1.6727e-40	106520	134456	97784.9
P45973	Homo sapiens	1.27676e-104	501970	516844	523719
P45974	Homo sapiens	5.38148e-101	488205	491946	477387
P45983	Homo sapiens	9.69866e-07	30797.7	29976.6	19926.3
P45984	Homo sapiens	1.3827e-83	283553	391939	291295
P45985	Homo sapiens	4.91971e-25	180987	176778	175152
P46013	Homo sapiens	4.83461e-104	620296	610776	661165
P46019	Homo sapiens	2.79831e-15	220601	171765	209016
P46020	Homo sapiens	1.99069e-26	439232	390774	413648
P46060	Homo sapiens	2.41752e-93	462075	472770	474594
P46063	Homo sapiens	7.52441e-101	394162	395582	410025
P46087	Homo sapiens	1.8554e-106	855236	883938	859023
P46100	Homo sapiens	2.97757e-108	115190	118657	91243.7
P46108	Homo sapiens	4.16954e-96	249770	242665	261766
P46109	Homo sapiens	7.08117e-87	214670	215730	203516
P46199	Homo sapiens	1.46423e-81	88523.5	89249.6	87620.1
P46379	Homo sapiens	1.6064e-93	500548	469175	468817
P46459	Homo sapiens	8.01472e-111	367926	242551	388039
P46531	Homo sapiens	0.00924957	43809.7	134459	50990.9
P46734	Homo sapiens	4.86675e-93	96595.2	93651.1	94655
P46736	Homo sapiens	1.20714e-06	300695	291181	411559
P46776	Homo sapiens	9.4636e-101	9227754	9441818	9254678
P46777	Homo sapiens	1.56966e-106	2.65432e+06	2554228	2.59422e+06
P46778	Homo sapiens	3.22822e-99	2.16957e+06	2.16527e+06	2172537
P46779	Homo sapiens	4.00554e-96	4939883	5041744	5033378
P46781	Homo sapiens	1.01362e-105	8959193	9121048	9121051
P46782	Homo sapiens	1.02536e-106	5.42675e+06	5048748	5301084
P46783	Homo sapiens	1.71958e-106	3.38414e+06	4480713	3578820
P46926	Homo sapiens	2.52009e-116	259893	260035	267645
P46934	Homo sapiens	1.19913e-46	59174.7	60239.7	61575.9
P46940	Homo sapiens	1.25324e-113	2.70089e+06	2705106	2.73419e+06
P46976	Homo sapiens	1.20859e-98	484441	467850	476206
P46977	Homo sapiens	9.057e-108	367736	347405	348702
P47170	Saccharomyces cerevisiae (strain ATCC 204508 / S288c)	5.65941e-77	377021	482295	276008
P47224	Homo sapiens	2.16444e-05	141742	152123	145890
P47712	Homo sapiens	2.9424e-110	846242	832362	799092
P47755	Homo sapiens	1.52421e-35	242798	250843	237138
P47756	Homo sapiens	6.53333e-102	432916	421059	416194
P47813	Homo sapiens	9.69177e-110	1.23402e+06	1.21818e+06	1.26823e+06
P47897	Homo sapiens	6.23941e-104	764394	773510	773391
P47914	Homo sapiens	1.90077e-97	2.37762e+06	2285747	2.42263e+06
P47985	Homo sapiens	1.66007e-91	1.28739e+06	1.24235e+06	1.24528e+06
P48047	Homo sapiens	3.57865e-107	1.21787e+06	1.20719e+06	1.18385e+06
P48059	Homo sapiens	1.6441e-31	259690	248654	191176
P48067	Homo sapiens	4.99001e-18	162504	123985	187707
P48147	Homo sapiens	5.85655e-88	696453	705987	712212
P48163	Homo sapiens	1.38006e-68	316431	307466	315200
P48200	Homo sapiens	3.3196e-105	394106	371452	380052
P48382	Homo sapiens	2.64873e-43	1.66976e+06	1.7431e+06	1.68426e+06
P48412	Saccharomyces cerevisiae (strain ATCC 204508 / S288c)	6.48055e-52	971603	1.0739e+06	1.23579e+06
P48426	Homo sapiens	8.07435e-81	35825.2	28028	33383.3
P48444	Homo sapiens	1.1307e-107	420646	418113	430135
P48449	Homo sapiens	4.39154e-46	1858253	1.85146e+06	1.74482e+06
P48506	Homo sapiens	3.79833e-97	198720	208315	210355
P48507	Homo sapiens	1.53765e-67	298963	308581	303596
P48509	Homo sapiens	4.80512e-84	329760	326480	334486
P48525	Saccharomyces cerevisiae (strain ATCC 204508 / S288c)	7.70247e-15	12661385	26423270	26982060
P48556	Homo sapiens	1.70118e-93	646893	627787	626294
P48566	Saccharomyces cerevisiae (strain ATCC 204508 / S288c)	8.41445e-92	723784	421639	751092
P48634	Homo sapiens	5.10962e-86	845248	833152	533073
P48637	Homo sapiens	7.37729e-86	1.13383e+06	1.1149e+06	1.14952e+06
P48643	Homo sapiens	1.36615e-113	1.42548e+06	1.39087e+06	1.48747e+06
P48651	Homo sapiens	5.6996e-84	198166	158458	182344
P48681	Homo sapiens	4.08363e-10	3567142	7110706	87859.7
P48723	Homo sapiens	1.90917e-84	174938	162401	166995
P48729	Homo sapiens	4.14643e-114	246703	235543	232995
P48730	Homo sapiens	1.24522e-18	152118	200099	205630
P48735	Homo sapiens	5.60541e-121	1.13546e+06	584400	1.1367e+06
P48739	Homo sapiens	3.57553e-79	297089	292769	291299
P48960	Homo sapiens	1.33133e-91	94828.1	94913.5	105765
P49005	Homo sapiens	5.49348e-101	183480	180516	180997
P49006	Homo sapiens	2.73042e-68	146664	140263	145574
P49023	Homo sapiens	3.26664e-67	488000	614555	603824
P49069	Homo sapiens	2.90723e-37	8069.74	45674.9	28883.1
P49137	Homo sapiens	1.6047e-40	58390.7	62118.6	58073.5
P49189	Homo sapiens	2.37926e-105	629154	647295	634244
P49207	Homo sapiens	3.84266e-127	4505168	4553224	4.73857e+06
P49247	Homo sapiens	2.54133e-70	46158.8	67027	66175.2
P49257	Homo sapiens	1.21275e-85	620330	645214	624397
P49281	Homo sapiens	4.45745e-07	73027.5	114829	72097.5
P49321	Homo sapiens	6.28339e-105	2.91513e+06	2.97261e+06	3027799
P49327	Homo sapiens	4.51628e-118	1.98957e+06	2.0796e+06	2099766
P49354	Homo sapiens	7.95304e-100	238856	239677	247229
P49356	Homo sapiens	3.35909e-61	88276.1	72444.4	90098.3
P49366	Homo sapiens	6.80708e-97	362512	290615	268587
P49368	Homo sapiens	2.22191e-102	3371112	3.45029e+06	3.51969e+06
P49406	Homo sapiens	5.23068e-102	231435	226926	231865
P49411	Homo sapiens	6.53453e-112	5960275	5.68012e+06	5703537
P49419	Homo sapiens	6.25181e-104	671924	657806	1271841
P49427	Homo sapiens	6.5271e-24	190840	160608	184709
P49441	Homo sapiens	1.05996e-105	333759	176517	455370
P49454	Homo sapiens	3.34353e-93	155046	162262	159571
P49458	Homo sapiens	1.13804e-107	845750	863878	823555
P49459	Homo sapiens	6.88544e-31	388072	335756	321084
P49585	Homo sapiens	1.94125e-51	252872	269627	261900
P49588	Homo sapiens	2.55589e-109	1.41509e+06	1.37696e+06	1418281
P49589	Homo sapiens	7.35541e-105	96845.5	92167.3	94808.2
P49590	Homo sapiens	6.96146e-62	113742	114803	112938
P49591	Homo sapiens	7.78753e-99	775487	820126	800070
P49593	Homo sapiens	8.11772e-30	56520.6	58615.8	58647.3
P49642	Homo sapiens	6.18058e-96	1.80687e+06	1.75512e+06	1.83331e+06
P49643	Homo sapiens	4.21436e-107	97618.9	95510.7	99263.8
P49662	Homo sapiens	3.13392e-60	209737	201848	209333
P49711	Homo sapiens	5.29413e-64	117951	123601	137784
P49720	Homo sapiens	1.4742e-111	785538	804494	802692
P49721	Homo sapiens	2.13674e-99	2117870	2268109	2.1972e+06
P49736	Homo sapiens	9.64522e-116	1.2077e+06	1.29964e+06	1.28416e+06
P49748	Homo sapiens	1.35598e-115	1.88449e+06	1898716	1.91066e+06
P49750	Homo sapiens	3.27489e-69	109250	108360	105285
P49753	Homo sapiens	1.38623e-71	188479	1.01602e+06	255065
P49754	Homo sapiens	3.80569e-83	47852	48445.4	48858.4
P49755	Homo sapiens	5.90909e-88	819473	841333	852250
P49756	Homo sapiens	2.45512e-98	473470	477150	473523
P49757	Homo sapiens	9.22395e-21	131317	129851	132854
P49759	Homo sapiens	4.0785e-05	137627	191745	38740
P49761	Homo sapiens	6.68506e-73	94158.6	97146.4	95349
P49770	Homo sapiens	3.7022e-89	229884	231580	223099
P49773	Homo sapiens	1.34211e-109	2.50606e+06	2.47972e+06	2.47252e+06
P49790	Homo sapiens	9.22384e-94	441770	453030	461199
P49792	Homo sapiens	3.11546e-90	568049	575476	558039
P49815	Homo sapiens	3.57658e-15	85404.2	80724.8	102789
P49821	Homo sapiens	4.99347e-102	291640	292526	302038
P49840	Homo sapiens	0.00870663	59975.6	80648.3	77875.2
P49841	Homo sapiens	5.8803e-74	157956	156292	149440
P49848	Homo sapiens	2.19841e-17	113043	112208	48134.4
P49902	Homo sapiens	4.37e-103	514623	525499	441707
P49903	Homo sapiens	3.53056e-103	180522	184388	185584
P49914	Homo sapiens	1.40451e-53	151956	151767	166719
P49915	Homo sapiens	1.88187e-108	1.1459e+06	1.29004e+06	1.35659e+06
P49916	Homo sapiens	2.52834e-100	141486	147656	136139
P49917	Homo sapiens	0.00243033	328572	15563.8	Filtered
P49918	Homo sapiens	0.00299429	45858.2	138032	36522.8
P49959	Homo sapiens	1.2186e-105	197501	189260	191973
P50135	Homo sapiens	1.76694e-08	226774	210950	233297
P50151	Homo sapiens	0.00375693	98161.6	216382	155101
P50213	Homo sapiens	9.01124e-108	749578	774862	746426
P50238	Homo sapiens	9.1144e-94	2.33706e+06	2.28275e+06	2.25214e+06
P50336	Homo sapiens	2.82803e-95	85204.6	83611.1	84714.6
P50395	Homo sapiens	9.95385e-124	1.38935e+06	1.42002e+06	1395844
P50402	Homo sapiens	1.21799e-89	683828	724141	692950
P50416	Homo sapiens	3.54267e-108	839875	831754	882375
P50452	Homo sapiens	4.61777e-106	844913	827176	848685
P50454	Homo sapiens	4.64117e-122	1.12892e+06	1.13197e+06	1.13991e+06
P50502	Homo sapiens	2.39388e-102	727455	719354	760171
P50542	Homo sapiens	1.35019e-39	56918.1	54969.4	46281.7
P50552	Homo sapiens	6.39229e-49	142446	182886	194684
P50570	Homo sapiens	1.01231e-107	634257	591238	622897
P50579	Homo sapiens	7.68383e-89	1.17478e+06	1.11535e+06	1.14279e+06
P50583	Homo sapiens	5.65229e-62	149983	150301	159857
P50613	Homo sapiens	6.36402e-74	139087	140415	232071
P50748	Homo sapiens	6.36351e-59	169593	170826	169084
P50750	Homo sapiens	6.6811e-80	171745	173390	171327
P50851	Homo sapiens	5.18452e-63	140679	139387	144794
P50897	Homo sapiens	5.53865e-86	242595	222635	246634
P50914	Homo sapiens	1.47961e-105	4.18365e+06	4.10548e+06	3369850
P50990	Homo sapiens	6.83081e-108	2.47239e+06	2.50229e+06	2.49865e+06
P50991	Homo sapiens	1.53898e-110	2.528e+06	2638318	2.77525e+06
P50995	Homo sapiens	1.13296e-100	651469	661650	685015
P51003	Homo sapiens	1.97195e-51	152060	144881	154042
P51114	Homo sapiens	4.63244e-80	42259.2	45101.7	48106.5
P51116	Homo sapiens	1.73428e-98	561618	559918	540478
P51148	Homo sapiens	1.58187e-100	368087	373990	363402
P51149	Homo sapiens	4.50131e-126	859749	824953	827344
P51151	Homo sapiens	3.16062e-82	300266	383756	320798
P51153	Homo sapiens	1.56179e-17	78476.8	70791.7	110290
P51159	Homo sapiens	1.80391e-23	435270	293258	292879
P51398	Homo sapiens	1.02342e-98	315138	336508	329997
P51452	Homo sapiens	6.37557e-41	118829	238811	140534
P51511	Homo sapiens	1.17248e-13	69786.1	68094.3	70609.8
P51531	Homo sapiens	4.87694e-08	176909	214261	196911
P51532	Homo sapiens	3.14645e-104	569636	565662	585692
P51553	Homo sapiens	4.9346e-99	423446	432196	453093
P51570	Homo sapiens	4.26956e-64	327053	296173	306004
P51571	Homo sapiens	1.28946e-111	949281	947739	912574
P51572	Homo sapiens	1.27564e-81	847150	836672	862080
P51580	Homo sapiens	1.89406e-55	162423	162725	160189
P51608	Homo sapiens	6.39302e-15	61279.6	61192.9	63569.9
P51610	Homo sapiens	2.00333e-100	1336111	1.28896e+06	1.33104e+06
P51648	Homo sapiens	7.77008e-89	401203	417423	428645
P51649	Homo sapiens	5.88046e-48	186702	192583	196211
P51659	Homo sapiens	2.72421e-102	700515	681348	684442
P51665	Homo sapiens	4.61658e-108	165563	159052	161680
P51692	Homo sapiens	3.72846e-77	126078	120182	129002
P51784	Homo sapiens	3.12177e-86	166229	176157	155824
P51790	Homo sapiens	2.76199e-14	43282.9	39384.5	44658.5
P51809	Homo sapiens	9.13164e-73	178352	169076	168739
P51812	Homo sapiens	1.19117e-95	467283	458061	452509
P51825	Homo sapiens	5.75295e-15	2.04475e+06	63870.4	94941.8
P51858	Homo sapiens	2.83577e-105	752782	730547	742160
P51946	Homo sapiens	1.3463e-66	102636	197891	77859.7
P51948	Homo sapiens	2.50123e-09	59001.4	85894.6	67725.9
P51965;Q969T4;Q96LR5	Homo sapiens	3.17902e-90	55306.3	89298.4	88728.1
P51970	Homo sapiens	1.48671e-105	300695	295213	287697
P51991	Homo sapiens	4.29495e-104	512425	506376	503183
P52179	Homo sapiens	0.0094393	98838.9	461467	316538
P52209	Homo sapiens	9.51625e-124	2.85346e+06	2999205	2170415
P52272	Homo sapiens	1.1683e-104	3500409	3.56415e+06	3455016
P52292	Homo sapiens	1.71044e-115	1.92015e+06	1.92124e+06	1.90265e+06
P52294	Homo sapiens	2.86021e-95	149663	136676	137810
P52298	Homo sapiens	7.39701e-98	138502	134922	137503
P52306	Homo sapiens	2.69874e-78	126488	127230	127464
P52434	Homo sapiens	4.14354e-98	167208	173183	170676
P52564	Homo sapiens	1.09446e-65	128234	127767	123999
P52565	Homo sapiens	1.26903e-105	817440	779257	772762
P52569	Homo sapiens	7.87224e-91	269918	263975	262826
P52594	Homo sapiens	1.44197e-96	98450.9	100998	98407.8
P52597	Homo sapiens	6.97157e-103	1557894	1.54109e+06	1.61635e+06
P52630	Homo sapiens	1.89286e-62	29734.3	31775.9	32539.5
P52657	Homo sapiens	1.00791e-13	165500	162603	105306
P52701	Homo sapiens	4.93346e-102	388804	369415	371210
P52732	Homo sapiens	2.81812e-115	294075	299579	298074
P52735	Homo sapiens	2.17496e-97	60473.8	156120	137618
P52739	Homo sapiens	0.00240787	21548.1	12723.5	27381.5
P52756	Homo sapiens	0.000141143	449676	212080	467026
P52758	Homo sapiens	7.08249e-97	207135	196108	212551
P52788	Homo sapiens	1.35219e-88	1.09933e+06	1.07282e+06	1102814
P52789	Homo sapiens	9.06036e-113	1.08718e+06	1.10555e+06	1.08937e+06
P52815	Homo sapiens	5.51871e-107	613406	654702	651595
P52888	Homo sapiens	6.83635e-104	1.27586e+06	1.27053e+06	1.28265e+06
P52895	Homo sapiens	8.19819e-84	164143	163724	116329
P52907	Homo sapiens	9.25639e-109	807524	768600	752980
P52943	Homo sapiens	0.00164077	84790.1	83092.8	62042.9
P52948	Homo sapiens	5.10605e-91	360592	361558	362783
P53004	Homo sapiens	6.04374e-103	713992	718210	699924
P53007	Homo sapiens	1.22605e-87	140137	152592	142698
P53041	Homo sapiens	3.22459e-79	148803	142556	142031
P53171	Saccharomyces cerevisiae (strain ATCC 204508 / S288c)	8.25555e-14	2725748	2.65348e+06	2962630
P53261	Saccharomyces cerevisiae (strain ATCC 204508 / S288c)	1.55126e-64	1.08607e+06	740159	767651
P53350	Homo sapiens	3.66074e-62	240596	227651	229065
P53365	Homo sapiens	1.49697e-83	93784.1	93633	94707.6
P53367	Homo sapiens	1.74216e-85	134782	128414	118509
P53384	Homo sapiens	2.11646e-84	284713	234079	283978
P53396	Homo sapiens	4.78859e-109	1.40158e+06	1.32422e+06	1368755
P53549	Saccharomyces cerevisiae (strain ATCC 204508 / S288c)	2.84113e-68	429568	449054	720856
P53582	Homo sapiens	1.14803e-90	165489	171486	167640
P53597	Homo sapiens	2.26232e-89	494860	499355	473907
P53602	Homo sapiens	3.00693e-33	135902	133669	138607
P53609	Homo sapiens	6.17402e-14	87314.5	86398.3	110977
P53611	Homo sapiens	9.30585e-61	162292	170751	165077
P53618	Homo sapiens	1.10563e-106	157790	181769	183762
P53621	Homo sapiens	2.12097e-109	638924	625690	649366
P53634	Homo sapiens	1.9788e-86	168852	166697	144662
P53680	Homo sapiens	1.82934e-58	251723	256881	313094
P53701	Homo sapiens	1.03085e-66	316372	339448	342611
P53794	Homo sapiens	4.4159e-46	24504.8	211852	189188
P53801	Homo sapiens	3.58851e-11	197229	147114	136605
P53814	Homo sapiens	0.00540626	1.85589e+06	343447	219434
P53883	Saccharomyces cerevisiae (strain ATCC 204508 / S288c)	1.04819e-61	17407090	31264918	16856780
P53985	Homo sapiens	7.99931e-109	378612	383189	393483
P53990	Homo sapiens	2.61055e-69	576643	584595	581189
P53992	Homo sapiens	6.53551e-102	394095	342820	403650
P53999	Homo sapiens	7.39998e-115	2.51092e+06	2518436	2500923
P54098	Homo sapiens	3.62943e-13	585970	642497	617684
P54105	Homo sapiens	9.03414e-95	716563	802491	1.43009e+06
P54132	Homo sapiens	9.30885e-22	37138.6	214369	198079
P54136	Homo sapiens	6.77495e-110	862001	828080	846120
P54252	Homo sapiens	1.19422e-41	35516.7	34355.5	56687.8
P54259	Homo sapiens	0.00449802	29218.1	57881.1	131458
P54278	Homo sapiens	2.71701e-61	223899	157464	55162.4
P54289	Homo sapiens	2.38309e-08	151818	137230	141179
P54577	Homo sapiens	3.29458e-113	1.51573e+06	1.48325e+06	1.48903e+06
P54578	Homo sapiens	5.26993e-103	331370	348381	290397
P54619	Homo sapiens	3.08154e-83	85024.7	92981.7	90137.1
P54652	Homo sapiens	1.13368e-10	1.14129e+06	473853	646769
P54709	Homo sapiens	3.65123e-95	639450	951235	824629
P54725	Homo sapiens	3.75864e-89	540904	533740	557753
P54727	Homo sapiens	2.39968e-113	1.15867e+06	1.16267e+06	1.18442e+06
P54819	Homo sapiens	1.79726e-112	2.4637e+06	2.49941e+06	2.48103e+06
P54886	Homo sapiens	1.74789e-118	747132	742344	788751
P54920	Homo sapiens	1.71e-71	143244	149842	143515
P55010	Homo sapiens	3.95743e-96	636247	626434	615853
P55011	Homo sapiens	1.50299e-61	1.52903e+06	1.02472e+06	1.04027e+06
P55036	Homo sapiens	3.13384e-104	358691	341324	350844
P55039	Homo sapiens	1.53923e-97	26794.9	24373.2	27078.9
P55060	Homo sapiens	3.58594e-112	3310710	3.36084e+06	3396470
P55072	Homo sapiens	2.27738e-124	1.26322e+06	1.25461e+06	1215066
P55081	Homo sapiens	9.65884e-53	296910	303299	220341
P55084	Homo sapiens	3.16614e-106	1.90442e+06	1.91436e+06	1.89232e+06
P55145	Homo sapiens	3.90494e-92	264673	270438	265195
P55196	Homo sapiens	3.05946e-79	973144	1.08102e+06	959365
P55199	Homo sapiens	0.00172993	133000	137591	140292
P55209	Homo sapiens	6.71617e-104	1.34784e+06	1.43897e+06	1.42591e+06
P55210	Homo sapiens	4.70201e-96	114704	110586	106118
P55211	Homo sapiens	8.30939e-87	198115	189408	197201
P55263	Homo sapiens	4.51552e-94	509741	515371	514245
P55265	Homo sapiens	1.65193e-106	1.20211e+06	1.16987e+06	1.14345e+06
P55327	Homo sapiens	2.13565e-116	940673	701426	963682
P55347	Homo sapiens	0.00224982	485.87	23089.2	1291.54
P55735	Homo sapiens	1.20237e-88	250163	240153	247675
P55769	Homo sapiens	3.66506e-97	2.15044e+06	2.09863e+06	2.10916e+06
P55786	Homo sapiens	1.3851e-121	737868	728274	776712
P55795	Homo sapiens	6.24892e-97	533260	557598	526590
P55809	Homo sapiens	6.50773e-97	1.16657e+06	1.24285e+06	1.26403e+06
P55854	Homo sapiens	5.05451e-98	1.73547e+06	1.71244e+06	1.73706e+06
P55884	Homo sapiens	2.26371e-108	1.22679e+06	1.27664e+06	1.2604e+06
P55957	Homo sapiens	2.75454e-67	83525.7	93195.7	97671.7
P56134	Homo sapiens	1.25447e-108	1.28407e+06	1.34581e+06	1.38528e+06
P56180	Homo sapiens	0.00557003	555267	1.11406e+06	703672
P56181	Homo sapiens	0.00135569	54188.5	235300	214860
P56182	Homo sapiens	2.43698e-100	1.86156e+06	2.00028e+06	1.88416e+06
P56192	Homo sapiens	1.95102e-114	812426	824840	823218
P56199	Homo sapiens	8.59642e-94	575179	557440	567151
P56211	Homo sapiens	8.47314e-07	400756	384043	337894
P56270	Homo sapiens	5.47946e-65	82233.6	85130.9	87511.9
P56282	Homo sapiens	2.28825e-59	47142.4	19980.8	39575.2
P56377	Homo sapiens	5.33528e-46	659414	444755	641433
P56385	Homo sapiens	9.32397e-96	416358	431440	422664
P56524	Homo sapiens	0.00061792	3.22767e+06	1.74921e+06	67400.4
P56537	Homo sapiens	3.20696e-104	1.45075e+06	1.47469e+06	1443767
P56545	Homo sapiens	2.10498e-107	650578	666920	686669
P56556	Homo sapiens	2.29031e-42	97058.5	104265	105490
P56589	Homo sapiens	8.6158e-06	47677.4	47304.7	57770.9
P56937	Homo sapiens	6.85962e-27	107073	107690	118694
P56945	Homo sapiens	3.55878e-16	33658	28346.7	29024.5
P57076	Homo sapiens	5.92835e-07	330362	181537	127848
P57081	Homo sapiens	6.90099e-11	153819	167075	165081
P57088	Homo sapiens	7.10838e-99	1.02665e+06	1.62733e+06	1.58214e+06
P57105	Homo sapiens	9.08635e-63	161165	145261	159921
P57678	Homo sapiens	7.39485e-99	180701	185883	186846
P57737	Homo sapiens	7.41696e-49	133986	127034	116304
P57740	Homo sapiens	1.21549e-110	267902	272098	261438
P57764	Homo sapiens	3.28751e-60	384292	107651	392770
P57772	Homo sapiens	8.89942e-91	80083	77704.7	84219
P58107	Homo sapiens	1.52363e-99	773540	778433	780571
P58317	Homo sapiens	4.95382e-23	17016.3	14751.5	18366.8
P58546	Homo sapiens	5.79659e-58	304233	290586	293597
P58557	Homo sapiens	0.00891752	83086.9	89578.8	105814
P59780	Homo sapiens	1.18277e-11	83447.3	83120.9	79550.5
P59998	Homo sapiens	8.23255e-94	733665	774768	728827
P60033	Homo sapiens	0.00949994	119749	164795	136961
P60174	Homo sapiens	1.72831e-104	18935954	19295068	19180400
P60228	Homo sapiens	3.04954e-110	806397	821557	810158
P60468	Homo sapiens	1.53395e-95	996449	978283	991735
P60484	Homo sapiens	7.97087e-42	308775	272902	306178
P60510	Homo sapiens	1.03373e-58	264345	244828	247874
P60520	Homo sapiens	1.28557e-43	242382	231874	247770
P60604	Homo sapiens	1.99769e-31	114334	115938	153966
P60660	Homo sapiens	8.20342e-103	2.51004e+06	2.50488e+06	2.48213e+06
P60709;P63261	Homo sapiens	2.73543e-119	124322856	123995984	123339296
P60842	Homo sapiens	1.86847e-108	2608861	2.61054e+06	2.52538e+06
P60866	Homo sapiens	3.73983e-95	5.98203e+06	5832041	5.8019e+06
P60891	Homo sapiens	6.6297e-92	544926	518921	549533
P60900	Homo sapiens	2.33322e-106	902139	902953	904800
P60903	Homo sapiens	7.60862e-18	685300	372273	721121
P60953	Homo sapiens	5.51871e-107	1220052	1190651	1.17239e+06
P60981	Homo sapiens	4.52813e-92	424293	424322	424277
P60983	Homo sapiens	9.16278e-21	444265	500467	513795
P61006	Homo sapiens	3.36021e-90	564430	540809	535457
P61009	Homo sapiens	2.10276e-68	346975	329022	352102
P61011	Homo sapiens	8.83153e-77	249430	246021	248871
P61019	Homo sapiens	2.36418e-92	197612	189650	195476
P61020	Homo sapiens	3.05922e-85	372337	382343	369692
P61026	Homo sapiens	8.05732e-90	644291	615064	599564
P61073	Homo sapiens	7.05664e-33	49917.4	66509	48626.6
P61081	Homo sapiens	8.74838e-106	767975	770462	781665
P61086	Homo sapiens	7.1336e-98	590418	520182	592412
P61088	Homo sapiens	3.61644e-107	2702501	2.66281e+06	2.68341e+06
P61106	Homo sapiens	4.83053e-94	402478	424845	408931
P61158	Homo sapiens	3.89858e-94	785794	769549	797807
P61160	Homo sapiens	5.12908e-84	390794	398041	386667
P61163	Homo sapiens	2.95952e-59	105841	111251	109210
P61201	Homo sapiens	1.51242e-75	371478	348614	379850
P61204;P84077	Homo sapiens	1.45458e-105	1.2753e+06	1.33694e+06	1.29172e+06
P61221	Homo sapiens	4.4934e-87	381896	415537	369806
P61224;P62834	Homo sapiens	7.62094e-92	1.26193e+06	1.24952e+06	1.2475e+06
P61225	Homo sapiens	2.16221e-71	263235	267655	264644
P61247	Homo sapiens	7.46427e-101	5736715	5802097	5710818
P61254	Homo sapiens	3.46793e-113	2.67713e+06	2.62979e+06	2564733
P61289	Homo sapiens	7.95369e-108	745264	764462	746690
P61313	Homo sapiens	4.39049e-100	5.55174e+06	5522847	5407616
P61326	Homo sapiens	9.82008e-74	262255	250387	252521
P61353	Homo sapiens	8.12394e-109	3070593	3.18915e+06	3.2222e+06
P61421	Homo sapiens	2.54348e-103	77440.6	75335.9	76482
P61457	Homo sapiens	6.59943e-91	348172	332436	325924
P61513	Homo sapiens	8.6313e-92	618045	617491	644090
P61599	Homo sapiens	2.1486e-77	82691.5	150970	113306
P61604	Homo sapiens	2.32974e-94	11844132	11775995	11767134
P61619	Homo sapiens	2.59035e-109	604488	604887	599845
P61758	Homo sapiens	1.03734e-107	299199	311448	315442
P61764	Homo sapiens	3.08093e-55	121123	126426	123175
P61769	Homo sapiens	1.08816e-79	536257	507795	516251
P61803	Homo sapiens	2.50013e-79	435357	435006	287119
P61916	Homo sapiens	1.11473e-79	209187	225970	228913
P61923	Homo sapiens	1.71382e-88	256008	316866	305680
P61960	Homo sapiens	6.64109e-90	169662	625768	638643
P61962	Homo sapiens	3.45665e-90	187055	186154	160415
P61964	Homo sapiens	2.04482e-99	247120	237612	244844
P61966	Homo sapiens	3.6858e-57	117791	125619	120428
P61970	Homo sapiens	1.18907e-101	1.16415e+06	1.1283e+06	1.10342e+06
P61978	Homo sapiens	7.30681e-106	15087507	15023260	15142115
P61981	Homo sapiens	9.81374e-100	1397385	1.49717e+06	1.49735e+06
P62070	Homo sapiens	1.33222e-29	139866	130699	140482
P62072	Homo sapiens	6.53041e-46	347427	330948	248524
P62081	Homo sapiens	2.20456e-107	6130748	5.86812e+06	6089067
P62136	Homo sapiens	7.02525e-89	583679	581837	555362
P62140	Homo sapiens	1.94752e-99	758730	763311	564538
P62166	Homo sapiens	2.43531e-08	35009.8	38649.4	41399.7
P62191	Homo sapiens	4.64117e-122	808117	783619	787676
P62195	Homo sapiens	2.74575e-100	478738	517824	520152
P62241	Homo sapiens	4.88719e-102	5422962	5.51542e+06	5412766
P62244	Homo sapiens	1.12716e-99	4.72076e+06	4643421	4656209
P62249	Homo sapiens	4.32129e-108	2.02521e+06	1.95527e+06	1.9693e+06
P62253	Homo sapiens	3.44925e-75	136233	115500	250769
P62256	Homo sapiens	2.2622e-43	142389	64331.1	239255
P62258	Homo sapiens	6.54325e-105	3.18238e+06	3.9135e+06	3.91248e+06
P62263	Homo sapiens	6.65826e-106	6323305	6380449	6.50423e+06
P62266	Homo sapiens	8.6579e-99	2052507	2.12572e+06	2.049e+06
P62269	Homo sapiens	5.17768e-106	3.95949e+06	3.90651e+06	3.8564e+06
P62277	Homo sapiens	3.59394e-125	6236919	6342254	6.32319e+06
P62280	Homo sapiens	1.23678e-94	4666154	4763712	4535487
P62304	Homo sapiens	1.40187e-101	824267	805711	834217
P62310	Homo sapiens	7.02612e-95	1.8281e+06	1.09567e+06	1.82409e+06
P62312	Homo sapiens	5.54152e-100	500405	510109	493759
P62314	Homo sapiens	1.52976e-91	337146	330227	318870
P62316	Homo sapiens	2.71153e-121	2748164	2.72106e+06	2.72398e+06
P62318	Homo sapiens	1.25064e-99	4.33545e+06	4177078	4353853
P62330	Homo sapiens	4.21616e-71	323741	313225	313686
P62333	Homo sapiens	9.71389e-117	406216	429108	412776
P62424	Homo sapiens	7.4181e-106	4846414	4834350	4.6479e+06
P62487	Homo sapiens	4.17283e-49	85722.1	76974	86043.8
P62495	Homo sapiens	1.33333e-115	989756	1.01684e+06	1.04763e+06
P62633	Homo sapiens	3.39387e-99	1.02011e+06	1076481	1.02124e+06
P62699	Homo sapiens	4.33694e-05	20328.5	30761.1	20084.6
P62701	Homo sapiens	2.66296e-106	10418702	10213917	10446092
P62736	Homo sapiens	1.08496e-35	4.80353e+06	4682718	4510449
P62745	Homo sapiens	1.86206e-92	498169	505670	518061
P62750	Homo sapiens	1.1405e-102	2.20746e+06	2.15952e+06	2.13105e+06
P62753	Homo sapiens	4.67934e-101	3238805	3.25396e+06	3.27241e+06
P62805	Homo sapiens	5.51475e-124	129892136	133420272	128902160
P62820	Homo sapiens	3.99399e-80	767148	775271	772297
P62826	Homo sapiens	1.09166e-91	7.22302e+06	7313905	7144858
P62829	Homo sapiens	1.34705e-111	5562041	5684308	5640118
P62837	Homo sapiens	3.73085e-74	558446	600698	624613
P62841	Homo sapiens	9.60667e-88	821615	818598	809876
P62847	Homo sapiens	3.01511e-105	1.50963e+06	1.10432e+06	1.41562e+06
P62851	Homo sapiens	5.34001e-101	11957058	11947083	12061331
P62854	Homo sapiens	5.46467e-109	6715381	6.63426e+06	6.73946e+06
P62857	Homo sapiens	2.95004e-101	5.36314e+06	5690824	5961404
P62861	Homo sapiens	1.13617e-107	6.3438e+06	6261081	6703781
P62873	Homo sapiens	1.47918e-75	260438	260630	247312
P62875	Homo sapiens	1.85668e-64	216139	207161	216431
P62879	Homo sapiens	3.2318e-100	1.09574e+06	1.12463e+06	1.1539e+06
P62888	Homo sapiens	1.74819e-108	1.71472e+06	1.66336e+06	1.7198e+06
P62899	Homo sapiens	1.45049e-98	6.36933e+06	6404446	6333681
P62906	Homo sapiens	1.2616e-107	6303140	6.20988e+06	6.2519e+06
P62910	Homo sapiens	3.70921e-105	3682820	3.84553e+06	3873729
P62913	Homo sapiens	7.08358e-107	5482608	5486801	5.38732e+06
P62917	Homo sapiens	6.41662e-106	8711064	8648501	8664621
P62937	Homo sapiens	3.81189e-84	20989398	20600226	20476814
P62942	Homo sapiens	2.53103e-87	172550	167493	162420
P62987	Homo sapiens	7.84008e-110	17118308	16058005	18481922
P62993	Homo sapiens	1.06584e-88	347259	342136	345687
P62995	Homo sapiens	2.19471e-77	811969	847833	806894
P63000	Homo sapiens	5.77763e-103	2.39072e+06	2326088	2371580
P63010	Homo sapiens	9.22033e-110	400780	414290	401940
P63092;Q5JWF2	Homo sapiens	1.32375e-94	234006	225376	233631
P63096	Homo sapiens	1.36263e-121	679971	681528	696678
P63104	Homo sapiens	2.00235e-100	4.07509e+06	3967527	3908933
P63151	Homo sapiens	4.15991e-103	336023	340298	334694
P63165	Homo sapiens	2.12531e-104	701978	667391	683008
P63167	Homo sapiens	4.09499e-96	1.05434e+06	1.46761e+06	1.13013e+06
P63172	Homo sapiens	1.67694e-42	42013.1	46054.6	43325.5
P63173	Homo sapiens	7.0984e-96	1.09812e+06	1.11573e+06	1.12194e+06
P63208	Homo sapiens	2.99702e-87	1441343	1.48004e+06	1.4436e+06
P63218	Homo sapiens	1.22586e-59	849565	843856	838460
P63220	Homo sapiens	2.27708e-100	4.12584e+06	4.13262e+06	4060806
P63241	Homo sapiens	1.41184e-100	8723113	8444349	8519605
P63244	Homo sapiens	1.76175e-113	3760922	3.73883e+06	3.80432e+06
P63272	Homo sapiens	1.24929e-43	212965	210390	216188
P63279	Homo sapiens	1.10349e-79	1.80551e+06	1.72391e+06	1.73738e+06
P67775	Homo sapiens	5.17605e-95	280163	260615	272920
P67809	Homo sapiens	1.46888e-103	416378	412551	799672
P67812	Homo sapiens	4.47657e-92	450445	470233	470628
P67870	Homo sapiens	3.82916e-94	298453	303687	308280
P67936	Homo sapiens	1.50612e-112	4982097	5.10327e+06	4.92688e+06
P68036	Homo sapiens	1.61122e-94	722172	711092	699722
P68104	Homo sapiens	3.7561e-120	58655204	56467776	57726372
P68363	Homo sapiens	2.91922e-123	34723332	35523408	34127660
P68366	Homo sapiens	7.77804e-107	1.74828e+06	1695984	1.68618e+06
P68371	Homo sapiens	1.20214e-101	37347752	37995912	37638676
P68400	Homo sapiens	2.47043e-78	372511	371141	315782
P68402	Homo sapiens	2.44671e-108	816169	745704	797916
P68431	Homo sapiens	2.81812e-115	139740944	140895184	137583152
P68871	Homo sapiens	8.57295e-93	682957	721867	705298
P69849;Q15155;Q5JPE7	Homo sapiens	1.23236e-98	334884	333959	334590
P69891;P69892	Homo sapiens	4.5207e-86	3827303	3.72092e+06	3592267
P69905	Homo sapiens	1.63386e-101	3.08792e+06	3088038	3.08821e+06
P78310	Homo sapiens	2.99774e-79	371881	140343	355211
P78316	Homo sapiens	2.86423e-86	145893	149080	149491
P78318	Homo sapiens	9.09664e-117	152672	154023	152621
P78330	Homo sapiens	1.82591e-78	354497	337083	360364
P78332	Homo sapiens	1.91235e-33	52630	64109.8	55042.1
P78344	Homo sapiens	2.0242e-114	394230	396162	779491
P78345	Homo sapiens	1.75697e-56	157232	126925	157244
P78346	Homo sapiens	1.3665e-97	131893	138505	152138
P78347	Homo sapiens	1.3851e-121	702213	694662	669687
P78362	Homo sapiens	2.02752e-103	129428	139623	139159
P78371	Homo sapiens	1.98902e-112	3.46943e+06	3.6044e+06	3.59293e+06
P78380	Homo sapiens	0.00016561	688212	342512	337419
P78406	Homo sapiens	6.0166e-77	321550	315144	310215
P78417	Homo sapiens	1.81255e-101	25877852	36643176	28369414
P78527	Homo sapiens	1.28216e-112	4146533	4.0727e+06	3.94149e+06
P78537	Homo sapiens	8.62865e-60	110820	138951	112512
P78545	Homo sapiens	2.97552e-06	30907.6	42875.7	47841.6
P78549	Homo sapiens	7.77664e-84	188839	179811	181662
P78560	Homo sapiens	0.00184512	25613.7	24542.7	27173.7
P78563	Homo sapiens	8.72525e-65	106245	135194	77414.9
P80217	Homo sapiens	4.99598e-07	94378	78763.1	96284.7
P80303	Homo sapiens	1.37969e-90	277541	272596	267164
P80723	Homo sapiens	1.69758e-97	660262	704554	686453
P82650	Homo sapiens	4.25306e-105	232400	224512	225772
P82663	Homo sapiens	1.17511e-15	31639.6	55067.5	56172.3
P82664	Homo sapiens	1.53506e-12	30801	120057	63617.6
P82673	Homo sapiens	4.66586e-101	143608	144156	139215
P82675	Homo sapiens	6.52676e-27	215734	239889	226992
P82909	Homo sapiens	4.54962e-08	41006.8	46592.8	32418.3
P82914	Homo sapiens	3.39717e-58	56842.9	57863.1	54813.2
P82921	Homo sapiens	4.32825e-25	252392	212362	53801.7
P82930	Homo sapiens	3.06426e-98	503311	509440	494078
P82932	Homo sapiens	1.84945e-108	114631	110753	112891
P82933	Homo sapiens	4.17854e-97	163231	145483	153494
P82970	Homo sapiens	1.54907e-108	418776	436311	435799
P82979	Homo sapiens	5.18458e-96	1.88601e+06	1853293	1.91396e+06
P83111	Homo sapiens	3.61289e-46	51744.8	51233.2	53921
P83436	Homo sapiens	1.98713e-42	73010	398516	185735
[truncated: 3,295 more rows]

## Sheet: HeLaProt_Precursors
Precursor	StrippedSequence	Organisms	ProteinAccessions	Quantity Run 1	Quantity 2	Quantity 3
_LVESLDR_.2	LVESLDR	Saccharomyces cerevisiae (strain ATCC 204508 / S288c)	A0A023PXH9	454017	465224	451816
_NGAMSIK_.2	NGAMSIK	Saccharomyces cerevisiae (strain ATCC 204508 / S288c)	A0A023PXI0	106050	Filtered	Filtered
_EVEC[Carbamidomethyl (C)]LYR_.2	EVECLYR	Saccharomyces cerevisiae (strain ATCC 204508 / S288c)	A0A023PXL7	303290	191425	303560
_YLTSIVK_.2	YLTSIVK	Saccharomyces cerevisiae (strain ATCC 204508 / S288c)	A0A023PYD0	Filtered	790117	742559
_PSSAIAPTSLLTPMP_.2	PSSAIAPTSLLTPMP	Saccharomyces cerevisiae (strain ATCC 204508 / S288c)	A0A023PYE9	Filtered	162453	175025
_IAVLLAK_.2	IAVLLAK	Saccharomyces cerevisiae (strain ATCC 204508 / S288c)	A0A023PZB8	4.1605e+06	4235315	Filtered
_MQLVQESEEK_.2	MQLVQESEEK	Homo sapiens	A0A0B4J2F0	36349.6	41283.5	34350.1
_VPEGVAGAPNEAALLALMER_.2	VPEGVAGAPNEAALLALMER	Homo sapiens	A0AV96	131112	109941	118830
_VPEGVAGAPNEAALLALMER_.3	VPEGVAGAPNEAALLALMER	Homo sapiens	A0AV96	81992.5	84981.8	84744.5
_GFAFVEYESHR_.3	GFAFVEYESHR	Homo sapiens	A0AV96	107288	110548	119046
_GFAFVEYESHR_.2	GFAFVEYESHR	Homo sapiens	A0AV96	58111.5	69193.5	61058
_LFIGGIPK_.2	LFIGGIPK	Homo sapiens	A0AV96	156039	158914	159155
_DYAFVHFTSR_.2	DYAFVHFTSR	Homo sapiens	A0AV96	61461.7	53516.3	58773.5
_DYAFVHFTSR_.3	DYAFVHFTSR	Homo sapiens	A0AV96	19753.8	22490.9	19172.1
_SFGQFNPGC[Carbamidomethyl (C)]VER_.2	SFGQFNPGCVER	Homo sapiens	A0AV96	115377	121674	123367
_PITPVYTVAPNVQR_.2	PITPVYTVAPNVQR	Homo sapiens	A0AV96	94120.1	93522.8	89130.4
_DVYEDELVPVFEAVGR_.3	DVYEDELVPVFEAVGR	Homo sapiens	A0AV96	10051.1	10861.1	9192.72
_DVYEDELVPVFEAVGR_.2	DVYEDELVPVFEAVGR	Homo sapiens	A0AV96	Filtered	53803	59605.3
_ELNNYEIRPGR_.3	ELNNYEIRPGR	Homo sapiens	A0AV96	38797.8	38351.8	42194.8
_LLGVC[Carbamidomethyl (C)]C[Carbamidomethyl (C)]SVDNC[Carbamidomethyl (C)]R_.2	LLGVCCSVDNCR	Homo sapiens	A0AV96	38434.8	37326.7	41087.2
_YGGPPPGWEGPHPQR_.3	YGGPPPGWEGPHPQR	Homo sapiens	A0AV96	34305.8	34893.7	29053.5
_GC[Carbamidomethyl (C)]EVFVGK_.2	GCEVFVGK	Homo sapiens	A0AV96	55722.5	Filtered	Filtered
_IPTAGIYGASYVPFAAPATATIATLQK_.3	IPTAGIYGASYVPFAAPATATIATLQK	Homo sapiens	A0AV96	Filtered	21750.2	21222.5
_ELNNYEIR_.2	ELNNYEIR	Homo sapiens	A0AV96	Filtered	152331	Filtered
_FISADVHGIWSR_.3	FISADVHGIWSR	Homo sapiens	A0AVT1	158201	144697	167623
_FISADVHGIWSR_.2	FISADVHGIWSR	Homo sapiens	A0AVT1	55401.3	55718.7	61756.7
_NLVLAGIK_.2	NLVLAGIK	Homo sapiens	A0AVT1	183743	190724	184868
_SFPAAIEHTIQWAR_.2	SFPAAIEHTIQWAR	Homo sapiens	A0AVT1	118540	128641	112776
_SFPAAIEHTIQWAR_.3	SFPAAIEHTIQWAR	Homo sapiens	A0AVT1	64221.4	61426.5	63630.8
_VVQTDETAR_.2	VVQTDETAR	Homo sapiens	A0AVT1	139380	142567	148819
_SYTAADATLK_.2	SYTAADATLK	Homo sapiens	A0AVT1	139984	131971	129851
_ALQLLHC[Carbamidomethyl (C)]FPLDIR_.2	ALQLLHCFPLDIR	Homo sapiens	A0AVT1	70378.5	61478.7	85385.5
_ALQLLHC[Carbamidomethyl (C)]FPLDIR_.3	ALQLLHCFPLDIR	Homo sapiens	A0AVT1	54374.1	59490.3	56539.6
_AVTIHDTEK_.2	AVTIHDTEK	Homo sapiens	A0AVT1	49204	51468.4	54744.4
_IDAHLNK_.2	IDAHLNK	Homo sapiens	A0AVT1	40374.5	40049.7	31922.4
_TVFFESLER_.2	TVFFESLER	Homo sapiens	A0AVT1	383944	394446	407726
_NFALLGVGTSK_.2	NFALLGVGTSK	Homo sapiens	A0AVT1	253689	259512	278030
_NWSQC[Carbamidomethyl (C)]VELAR_.2	NWSQCVELAR	Homo sapiens	A0AVT1	283698	236897	239512
_LETGQFLTFR_.2	LETGQFLTFR	Homo sapiens	A0AVT1	172423	161134	163578
_MYSIEPADR_.2	MYSIEPADR	Homo sapiens	A0AVT1	146671	124358	134957
_AILSNEATK_.2	AILSNEATK	Homo sapiens	A0AVT1	188798	Filtered	198665
_VTGGYPFEAYK_.2	VTGGYPFEAYK	Homo sapiens	A0AVT1	87620.1	87857.8	78062.5
_VC[Carbamidomethyl (C)]PTTETIYNDEFYTK_.2	VCPTTETIYNDEFYTK	Homo sapiens	A0AVT1	66725.5	62393.8	63341.4
_FWQTYSSAEEVLQK_.2	FWQTYSSAEEVLQK	Homo sapiens	A0AVT1	48985.4	45399.4	49186.1
_EDFTLLDFINAVK_.2	EDFTLLDFINAVK	Homo sapiens	A0AVT1	40108.8	49667.6	35332.3
_EDFTLLDFINAVK_.3	EDFTLLDFINAVK	Homo sapiens	A0AVT1	Filtered	1353.96	Filtered
_MLYVPVMPGHAK_.3	MLYVPVMPGHAK	Homo sapiens	A0AVT1	20071.3	25195.4	22890.9
_AC[Carbamidomethyl (C)]IGDTLC[Carbamidomethyl (C)]QK_.2	ACIGDTLCQK	Homo sapiens	A0AVT1	Filtered	147709	147397
_FDLNEPLHLSFLQNAAK_.3	FDLNEPLHLSFLQNAAK	Homo sapiens	A0AVT1	Filtered	90919.5	100590
_YGIEPTMVVQGVK_.2	YGIEPTMVVQGVK	Homo sapiens	A0AVT1	Filtered	59204.2	62706.8
_KPDHVPISSEDER_.2	KPDHVPISSEDER	Homo sapiens	A0AVT1	Filtered	19527.3	20374.8
_IIPAIATTTATVSGLVALEMIK_.3	IIPAIATTTATVSGLVALEMIK	Homo sapiens	A0AVT1	15604.9	19298.5	Filtered
_IQSGHSLEGC[Carbamidomethyl (C)]FQVIK_.3	IQSGHSLEGCFQVIK	Homo sapiens	A0AVT1	9641.6	9998.86	Filtered
_YVLGDTAMQK_.2	YVLGDTAMQK	Homo sapiens	A0AVT1	73672.6	Filtered	Filtered
_NLPIMSTASVEIDDALYSR_.2	NLPIMSTASVEIDDALYSR	Homo sapiens	A0AVT1	71188.5	Filtered	Filtered
_DGSLFWQSPK_.2	DGSLFWQSPK	Homo sapiens	A0AVT1	Filtered	55527.1	Filtered
_SHVFLSGMGGLGLEIAK_.3	SHVFLSGMGGLGLEIAK	Homo sapiens	A0AVT1	Filtered	46785	Filtered
_YQC[Carbamidomethyl (C)]VVLTEMK_.2	YQCVVLTEMK	Homo sapiens	A0AVT1	Filtered	40509.9	Filtered
_GHTEVIVPHLTESYNSHR_.3	GHTEVIVPHLTESYNSHR	Homo sapiens	A0AVT1	32002.1	Filtered	Filtered
_NGISFTIWDR_.2	NGISFTIWDR	Homo sapiens	A0AVT1	Filtered	Filtered	24417.5
_SDPYGIIR_.2	SDPYGIIR	Homo sapiens	A0FGR8	538649	547736	545595
_ETIEPAVR_.2	ETIEPAVR	Homo sapiens	A0FGR8	475780	512404	501914
_IHFIEAQDLQGK_.2	IHFIEAQDLQGK	Homo sapiens	A0FGR8	419552	397443	290109
_IHFIEAQDLQGK_.3	IHFIEAQDLQGK	Homo sapiens	A0FGR8	85046.9	77760.2	82413.8
_ITVPLVSEVQIAQLR_.2	ITVPLVSEVQIAQLR	Homo sapiens	A0FGR8	277397	306404	314408
_ITVPLVSEVQIAQLR_.3	ITVPLVSEVQIAQLR	Homo sapiens	A0FGR8	35006.4	32263.8	32391.4
_AC[Carbamidomethyl (C)]DLPAWVHFPDTER_.3	ACDLPAWVHFPDTER	Homo sapiens	A0FGR8	199716	192386	189503
_AC[Carbamidomethyl (C)]DLPAWVHFPDTER_.2	ACDLPAWVHFPDTER	Homo sapiens	A0FGR8	68345.4	59871.6	63613
_SSSSLLASPGHISVK_.3	SSSSLLASPGHISVK	Homo sapiens	A0FGR8	117849	125336	126066
_SSSSLLASPGHISVK_.2	SSSSLLASPGHISVK	Homo sapiens	A0FGR8	91695.2	89956	80916.7
_VDVGQQPLR_.2	VDVGQQPLR	Homo sapiens	A0FGR8	200869	206390	211100
_GANTHLSTFSFTK_.3	GANTHLSTFSFTK	Homo sapiens	A0FGR8	112938	105266	111180
_GANTHLSTFSFTK_.2	GANTHLSTFSFTK	Homo sapiens	A0FGR8	82698.2	74173.4	87532.7
_MYLLPDK_.2	MYLLPDK	Homo sapiens	A0FGR8	137227	102415	92764.3
_SHAPGSR_.2	SHAPGSR	Homo sapiens	A0FGR8	Filtered	2.23963e+06	2146352
_VLVALASEELAK_.2	VLVALASEELAK	Homo sapiens	A0FGR8	1.0112e+06	1.00519e+06	1.01078e+06
_ALALLEDEER_.2	ALALLEDEER	Homo sapiens	A0FGR8	507228	515837	505108
_VGNQIFQSR_.2	VGNQIFQSR	Homo sapiens	A0FGR8	303322	295274	291948
_LLDEWFTLDEVPK_.2	LLDEWFTLDEVPK	Homo sapiens	A0FGR8	295291	296817	285860
_AQPPEAGPQGLHDLGR_.3	AQPPEAGPQGLHDLGR	Homo sapiens	A0FGR8	257393	253113	251912
_AQPPEAGPQGLHDLGR_.2	AQPPEAGPQGLHDLGR	Homo sapiens	A0FGR8	Filtered	Filtered	97649.6
_LEWLTLMPNASNLDK_.2	LEWLTLMPNASNLDK	Homo sapiens	A0FGR8	194174	193367	198695
_VPLSQLLTSEDMTVSQR_.3	VPLSQLLTSEDMTVSQR	Homo sapiens	A0FGR8	132120	130740	144353
_VPLSQLLTSEDMTVSQR_.2	VPLSQLLTSEDMTVSQR	Homo sapiens	A0FGR8	59618.4	Filtered	60185.8
_FQLSNSGPNSTIK_.2	FQLSNSGPNSTIK	Homo sapiens	A0FGR8	149681	152532	144594
_TNEPVWEENFTFFIHNPK_.3	TNEPVWEENFTFFIHNPK	Homo sapiens	A0FGR8	65778.3	70424.3	65656.7
_NLIAFSEDGSDPYVR_.2	NLIAFSEDGSDPYVR	Homo sapiens	A0FGR8	55906	51444.2	56030.2
_ISSNPNPVVQMSVGHK_.3	ISSNPNPVVQMSVGHK	Homo sapiens	A0FGR8	59715.2	Filtered	64678.7
_LIVVVHAC[Carbamidomethyl (C)]R_.3	LIVVVHACR	Homo sapiens	A0FGR8	24207.4	19128.1	Filtered
_SIQIHGTMR_.2	SIQIHGTMR	Homo sapiens	A0FGR8	19050.2	Filtered	Filtered
_LSNFLPDLPGMIDLPGSHDNSSLR_.3	LSNFLPDLPGMIDLPGSHDNSSLR	Homo sapiens	A0JLT2	42551.6	46172.5	50460
_LHTGPLPEQC[Carbamidomethyl (C)]R_.2	LHTGPLPEQCR	Homo sapiens	A0JLT2	Filtered	29435.6	Filtered
_GILGTLNK_.2	GILGTLNK	Homo sapiens	A0MZ66	134415	123982	131498
_ESAEALATK_.2	ESAEALATK	Homo sapiens	A0MZ66	115827	118903	112376
_SLMSMIR_.2	SLMSMIR	Homo sapiens	A0MZ66	100789	95670.9	87968.3
_ISMLYMAK_.2	ISMLYMAK	Homo sapiens	A0MZ66	90652.2	92841.9	87923.4
_HSVDELQK_.2	HSVDELQK	Homo sapiens	A0MZ66	71334.7	70691.5	75448.3
_ILAIELENLK_.2	ILAIELENLK	Homo sapiens	A0MZ66	197221	214653	226639
_GC[Carbamidomethyl (C)]ESAVDELK_.2	GCESAVDELK	Homo sapiens	A0MZ66	149296	147433	154500
_TVLNSEVLEQR_.2	TVLNSEVLEQR	Homo sapiens	A0MZ66	138002	143488	135678
_LTQQLEEER_.2	LTQQLEEER	Homo sapiens	A0MZ66	132295	140078	140384
_LVEVIEEVNK_.2	LVEVIEEVNK	Homo sapiens	A0MZ66	116833	121585	120159
_EQAIGEYEDLR_.2	EQAIGEYEDLR	Homo sapiens	A0MZ66	63305.1	69420	67066.2
_VTAEADSSSPTGILATSESK_.2	VTAEADSSSPTGILATSESK	Homo sapiens	A0MZ66	43026.1	40581.8	42046.9
_SHPSGSGAK_.2	SHPSGSGAK	Homo sapiens	A0MZ66	Filtered	209277	Filtered
_DQIVSVQEEK_.2	DQIVSVQEEK	Homo sapiens	A0MZ66	77683.8	Filtered	78595.7
_VTFQPPSSIGC[Carbamidomethyl (C)]R_.2	VTFQPPSSIGCR	Homo sapiens	A0MZ66	Filtered	Filtered	133495
_FYFLLDK_.2	FYFLLDK	Homo sapiens	A0PJW6	189721	189704	201458
_LFDNTVGAYR_.2	LFDNTVGAYR	Homo sapiens	A0PJW6	277678	266091	277496
_DVLLFEHDR_.3	DVLLFEHDR	Homo sapiens	A0PJW6	9477.11	14285.3	16283.4
_GEVPAMLPLK_.2	GEVPAMLPLK	Homo sapiens	A0PJW6	Filtered	31097	30866.9
_C[Carbamidomethyl (C)]VEILSR_.2	CVEILSR	Homo sapiens	A1L0T0	956512	868524	862870
_DGHPVVVNILIGR_.2	DGHPVVVNILIGR	Homo sapiens	A1L0T0	469632	469327	418061
_DGHPVVVNILIGR_.3	DGHPVVVNILIGR	Homo sapiens	A1L0T0	396804	400041	370393
_AAVETLGVPC[Carbamidomethyl (C)]FLGGMAR_.2	AAVETLGVPCFLGGMAR	Homo sapiens	A1L0T0	669166	663807	645558
_AAVETLGVPC[Carbamidomethyl (C)]FLGGMAR_.3	AAVETLGVPCFLGGMAR	Homo sapiens	A1L0T0	36270.9	37520.4	43603.6
_DIVPTLR_.2	DIVPTLR	Homo sapiens	A1L0T0	667422	646041	655622
_LVEGLQGQTWAPDWVEELR_.2	LVEGLQGQTWAPDWVEELR	Homo sapiens	A1L0T0	193812	169035	190350
_LVEGLQGQTWAPDWVEELR_.3	LVEGLQGQTWAPDWVEELR	Homo sapiens	A1L0T0	147483	141469	134997
_VLHDAQQQC[Carbamidomethyl (C)]R_.2	VLHDAQQQCR	Homo sapiens	A1L0T0	83359.5	85081.6	85949.1
_VLHDAQQQC[Carbamidomethyl (C)]R_.3	VLHDAQQQCR	Homo sapiens	A1L0T0	49132.9	44939.8	46701.5
_ENEDQVVK_.2	ENEDQVVK	Homo sapiens	A1L0T0	87896.6	82474.5	78704.8
_AAMGLGAR_.2	AAMGLGAR	Homo sapiens	A1L0T0	704670	Filtered	965666
_EQVPSLGSNVAC[Carbamidomethyl (C)]GLAYTDYHK_.3	EQVPSLGSNVACGLAYTDYHK	Homo sapiens	A1L0T0	263125	321155	282576
_GALQAVDQLSLFRPLC[Carbamidomethyl (C)]K_.3	GALQAVDQLSLFRPLCK	Homo sapiens	A1L0T0	226844	203561	201955
_GALQAVDQLSLFRPLC[Carbamidomethyl (C)]K_.2	GALQAVDQLSLFRPLCK	Homo sapiens	A1L0T0	Filtered	Filtered	45663.5
_HGGENVAAVLR_.2	HGGENVAAVLR	Homo sapiens	A1L0T0	101726	95539.9	91973.9
_HGGENVAAVLR_.3	HGGENVAAVLR	Homo sapiens	A1L0T0	Filtered	173886	Filtered
_LSGTVGVAAVTAGPGLTNTVTAVK_.3	LSGTVGVAAVTAGPGLTNTVTAVK	Homo sapiens	A1L0T0	49553.9	48922.5	46205.5
_NAQMAQSPILLLGGAASTLLQNR_.3	NAQMAQSPILLLGGAASTLLQNR	Homo sapiens	A1L0T0	37856.8	36042.3	32850.1
_LGLFYQLLHK_.3	LGLFYQLLHK	Homo sapiens	A1L0T0	20931.2	24631.3	24331.3
_FIFTLVGGHISPLLVAC[Carbamidomethyl (C)]EK_.3	FIFTLVGGHISPLLVACEK	Homo sapiens	A1L0T0	23087	22748	23061.1
_EMVPAKPPK_.2	EMVPAKPPK	Homo sapiens	A1L0T0	Filtered	Filtered	56388.8
_GALQAVDQLSLFR_.2	GALQAVDQLSLFR	Homo sapiens	A1L0T0	Filtered	125084	Filtered
_IPVMALVGNDAGWTQISR_.3	IPVMALVGNDAGWTQISR	Homo sapiens	A1L0T0	23077.1	Filtered	Filtered
_PQEAVQGDVGSFVLK_.3	PQEAVQGDVGSFVLK	Homo sapiens	A1L0T0	12375.1	Filtered	Filtered
_AAMAAAQSGTPGPVFVELPVDVLYPYFMVQK_.3	AAMAAAQSGTPGPVFVELPVDVLYPYFMVQK	Homo sapiens	A1L0T0	Filtered	Filtered	5333.15
_PSSEIVK_.2	PSSEIVK	Homo sapiens	A1L390	526092	499458	415581
_PVLSLFDYEQLMAQEHSPPK_.3	PVLSLFDYEQLMAQEHSPPK	Homo sapiens	A1L390	145053	Filtered	157347
_SIVEDYLLK_.2	SIVEDYLLK	Homo sapiens	A1L390	Filtered	35566.1	37374.7
_IIDTPGLLK_.2	IIDTPGLLK	Homo sapiens	A1L390	Filtered	Filtered	57002.2
_SYYENAEHHDAGFSVR_.3	SYYENAEHHDAGFSVR	Homo sapiens	A1L390	Filtered	20341.5	Filtered
_ELSSSTQGELVAPLHPR_.3	ELSSSTQGELVAPLHPR	Homo sapiens	A1L390	Filtered	17470.8	Filtered
_LHTVQPK_.2	LHTVQPK	Homo sapiens	A2A3N6	217794	221319	212919
_TYAPVAFR_.2	TYAPVAFR	Homo sapiens	A2A3N6	90189.3	96211.3	98167.6
_LTAFVNTLNGK_.2	LTAFVNTLNGK	Homo sapiens	A2A3N6	195650	206446	216502
_VNVDIINFGEEEVNTEK_.2	VNVDIINFGEEEVNTEK	Homo sapiens	A2A3N6	157887	158621	149432
_EPLSSETQYSVDTR_.2	EPLSSETQYSVDTR	Homo sapiens	A2A3N6	21056.8	Filtered	18802.3
_DC[Carbamidomethyl (C)]LVLQSFK_.2	DCLVLQSFK	Homo sapiens	A2A3N6	11355.1	Filtered	18238.5
_LLGLAELLR_.2	LLGLAELLR	Homo sapiens	A2RRP1	87135.4	90837.1	87703.5
_ILPLQVR_.2	ILPLQVR	Homo sapiens	A2RRP1	49434.9	53058.4	50469.5
_ELLQYGLK_.2	ELLQYGLK	Homo sapiens	A2RRP1	22263.3	15154.7	20448.4
_TFSTALR_.2	TFSTALR	Homo sapiens	A2RRP1	93812.7	Filtered	97408.7
_LHPGDLITVVDAVTFSPK_.3	LHPGDLITVVDAVTFSPK	Homo sapiens	A2RRP1	21688.1	22565.9	23067
_GTDLEALLAIGK_.2	GTDLEALLAIGK	Homo sapiens	A2RRP1	21116.8	18646.7	21470.6
_LLTYLDR_.2	LLTYLDR	Homo sapiens	A2RRP1	Filtered	Filtered	65126.6
_SIDLVLAASR_.2	SIDLVLAASR	Homo sapiens	A2RRP1	Filtered	Filtered	44112.8
_LVAAFGELR_.2	LVAAFGELR	Homo sapiens	A3KMH1	145142	142875	143984
_VIALGLPVPR_.2	VIALGLPVPR	Homo sapiens	A3KMH1	132263	142870	134271
_TLILEGLEK_.2	TLILEGLEK	Homo sapiens	A3KMH1	82587.6	87383.1	87142.1
_IIDGLTGEK_.2	IIDGLTGEK	Homo sapiens	A3KMH1	13012287	Filtered	695640
_FPTEGLSSVVR_.2	FPTEGLSSVVR	Homo sapiens	A3KMH1	98579.4	96174.6	95373
_VNAGTLAVLQR_.2	VNAGTLAVLQR	Homo sapiens	A3KMH1	25184.3	23079.7	21951
_VNAGTLAVLQR_.3	VNAGTLAVLQR	Homo sapiens	A3KMH1	2862.41	Filtered	Filtered
_WLLVESK_.2	WLLVESK	Homo sapiens	A3KMH1	296125	Filtered	Filtered
_MIVLANR_.2	MIVLANR	Homo sapiens	A3KMH1	Filtered	Filtered	256989
_ELSLYDGSR_.2	ELSLYDGSR	Homo sapiens	A3KMH1	Filtered	Filtered	139080
_SSPLVNAALEGK_.2	SSPLVNAALEGK	Homo sapiens	A3KMH1	34190.2	Filtered	30741.5
_EVEYIALSR_.2	EVEYIALSR	Homo sapiens	A3KMH1	Filtered	24835.3	31490.3
_SIFPIHPSFR_.3	SIFPIHPSFR	Homo sapiens	A3KMH1	Filtered	16021.9	16469.5
_DIC[Carbamidomethyl (C)]LIGGK_.2	DICLIGGK	Homo sapiens	A3KMH1	25267	Filtered	Filtered
_FAQILTR_.2	FAQILTR	Homo sapiens	A3KMH1	Filtered	24078	Filtered
_DLLGQDVFLIGPPGPLR_.2	DLLGQDVFLIGPPGPLR	Homo sapiens	A3KMH1	Filtered	11295.7	10958.7
_HQATGELDDAK_.2	HQATGELDDAK	Homo sapiens	A3KMH1	9375.26	8641.05	Filtered
_NVLPVLNNLLENR_.2	NVLPVLNNLLENR	Homo sapiens	A3KMH1	72185.8	Filtered	Filtered
_IGAVSAPIYNAHEK_.3	IGAVSAPIYNAHEK	Homo sapiens	A3KMH1	Filtered	41143.4	Filtered
_SLADQGIINYPYSTR_.2	SLADQGIINYPYSTR	Homo sapiens	A3KMH1	Filtered	33823.8	Filtered
_DGLIVYEDSPLVK_.2	DGLIVYEDSPLVK	Homo sapiens	A3KMH1	33154.3	Filtered	Filtered
_GPALINIQEYPIER_.2	GPALINIQEYPIER	Homo sapiens	A3KMH1	30667.4	Filtered	Filtered
_VPNVPQEALDK_.2	VPNVPQEALDK	Homo sapiens	A3KMH1	Filtered	Filtered	24865.8
_SLNFTEEC[Carbamidomethyl (C)]ASWR_.2	SLNFTEECASWR	Homo sapiens	A3KMH1	4499.89	Filtered	Filtered
_GVLQSLIEK_.2	GVLQSLIEK	Homo sapiens	A3KN83	102365	98362.6	95745.3
_NILVHSLNK_.2	NILVHSLNK	Homo sapiens	A3KN83	78301.3	71282.8	61268.1
_VVYASATGASEPR_.2	VVYASATGASEPR	Homo sapiens	A3KN83	145739	152486	158988
_SELDVPVEILNITEK_.2	SELDVPVEILNITEK	Homo sapiens	A3KN83	109147	94126.3	99954.5
_AGFLIGDGAGVGK_.2	AGFLIGDGAGVGK	Homo sapiens	A3KN83	84609.4	93096	87717.2
_LGIWGEGTPFR_.2	LGIWGEGTPFR	Homo sapiens	A3KN83	91807.1	76940.2	90790.9
_HPDAVVETSSLSSVTPPDVWYK_.3	HPDAVVETSSLSSVTPPDVWYK	Homo sapiens	A3KN83	61016.8	55305.3	57352.1
_EFSDFIQAVER_.2	EFSDFIQAVER	Homo sapiens	A3KN83	36282.3	36086.4	34457.5
_VVSNDDGSISYESR_.2	VVSNDDGSISYESR	Homo sapiens	A3KN83	32297.3	32030.9	36433.3
_TLEALEEGGGELNDFVSTAK_.2	TLEALEEGGGELNDFVSTAK	Homo sapiens	A3KN83	31769.3	30160.4	26990.5
_VHMTLELPWSADR_.3	VHMTLELPWSADR	Homo sapiens	A3KN83	30722.7	29282	27737.9
_SNQVTAPEYVFLISELAGEQR_.3	SNQVTAPEYVFLISELAGEQR	Homo sapiens	A3KN83	2197.49	Filtered	5769.69
_SNQVTAPEYVFLISELAGEQR_.2	SNQVTAPEYVFLISELAGEQR	Homo sapiens	A3KN83	36461.5	Filtered	Filtered
_GMSWEEATK_.2	GMSWEEATK	Homo sapiens	A3KN83	151555	Filtered	Filtered
_NALEIVMK_.2	NALEIVMK	Homo sapiens	A3KN83	Filtered	Filtered	52833.8
_NLC[Carbamidomethyl (C)]PVGSSKPTK_.2	NLCPVGSSKPTK	Homo sapiens	A3KN83	9233.05	Filtered	7927.81
_TGLAVLELQNK_.2	TGLAVLELQNK	Homo sapiens	A3KN83	Filtered	Filtered	29170.3
_ILVAQGGLGGK_.2	ILVAQGGLGGK	Homo sapiens	A4D1E9	51418	53242.8	45706.9
_TVEFQHIIPISAVTGEGIEELK_.3	TVEFQHIIPISAVTGEGIEELK	Homo sapiens	A4D1E9	84943	84803	80953.8
_LLTNFLPLK_.2	LLTNFLPLK	Homo sapiens	A4D1E9	52478.2	52338.2	45646.6
_DFLHLFEK_.2	DFLHLFEK	Homo sapiens	A4D1E9	27291.7	31029.5	31150.6
_DFLHLFEK_.3	DFLHLFEK	Homo sapiens	A4D1E9	Filtered	7318.03	8558.5
_GGDVWVVAQNR_.2	GGDVWVVAQNR	Homo sapiens	A4D1E9	Filtered	112875	Filtered
_TAFETIILLTK_.2	TAFETIILLTK	Homo sapiens	A4D1E9	Filtered	Filtered	3432.91
_LLLWDTK_.2	LLLWDTK	Homo sapiens	A4D1P6	184884	179203	177291
_QLDAEIK_.2	QLDAEIK	Homo sapiens	A4D1P6	Filtered	256497	290546
_LLLLGSGVGTVR_.2	LLLLGSGVGTVR	Homo sapiens	A4D1P6	27249.7	Filtered	27138.6
_VASLDVDGVIK_.2	VASLDVDGVIK	Homo sapiens	A4D1P6	Filtered	205046	Filtered
_VSEYSLPSDATGPFVLSGYSGYK_.3	VSEYSLPSDATGPFVLSGYSGYK	Homo sapiens	A4D1P6	Filtered	Filtered	23522.6
_EEQQPEEEEALVQHK_.3	EEQQPEEEEALVQHK	Homo sapiens	A4D1P6	17661.6	Filtered	Filtered
_ANLNALDR_.2	ANLNALDR	Homo sapiens	A5A3E0	638025	632544	632433
_ALQLNELTMDDDTAVLVIDNGSGMC[Carbamidomethyl (C)]K_.3	ALQLNELTMDDDTAVLVIDNGSGMCK	Homo sapiens	A5A3E0	2.52514e+06	2.57523e+06	2428097
_ALQLNELTMDDDTAVLVIDNGSGMC[Carbamidomethyl (C)]K_.2	ALQLNELTMDDDTAVLVIDNGSGMCK	Homo sapiens	A5A3E0	120872	129496	Filtered
_LC[Carbamidomethyl (C)]YVALDFEQEMATVASSSSLEK_.2	LCYVALDFEQEMATVASSSSLEK	Homo sapiens	A5A3E0	844448	552580	209129
_DLIVMLR_.2	DLIVMLR	Homo sapiens	A5A3E0	Filtered	12515.7	Filtered
_YPMEHGIITNWDDMEK_.3	YPMEHGIITNWDDMEK	Homo sapiens	A5A3E0	403319	Filtered	Filtered
_IC[Carbamidomethyl (C)]ELLSDYK_.2	ICELLSDYK	Homo sapiens	A5A3E0	34813.4	Filtered	Filtered
_WVTLLQDWHVILPR_.3	WVTLLQDWHVILPR	Homo sapiens	A5PLL7	8887.46	9114.83	7616.16
_NLILSAFPR_.2	NLILSAFPR	Homo sapiens	A5YKK6	425142	417234	393695
_VLLTSDK_.2	VLLTSDK	Homo sapiens	A5YKK6	306090	284530	298443
_VLESSIR_.2	VLESSIR	Homo sapiens	A5YKK6	283283	252261	244574
_LATEFELR_.2	LATEFELR	Homo sapiens	A5YKK6	202125	197024	203014
_NSFASALR_.2	NSFASALR	Homo sapiens	A5YKK6	197017	193651	202369
_ILDVAQDLK_.2	ILDVAQDLK	Homo sapiens	A5YKK6	202822	197950	189758
_SLLLEAYVK_.2	SLLLEAYVK	Homo sapiens	A5YKK6	173565	171067	162148
_NLFEEYR_.2	NLFEEYR	Homo sapiens	A5YKK6	160350	158554	145803
_EVTYELDHPGFQIR_.3	EVTYELDHPGFQIR	Homo sapiens	A5YKK6	90143.3	100715	90753.8
_EVTYELDHPGFQIR_.2	EVTYELDHPGFQIR	Homo sapiens	A5YKK6	45379	62059.8	42523.3
_EWVNLYHSAAAGR_.3	EWVNLYHSAAAGR	Homo sapiens	A5YKK6	67467.1	70664.4	64959.4
_EWVNLYHSAAAGR_.2	EWVNLYHSAAAGR	Homo sapiens	A5YKK6	34073.8	36880.5	36937.7
_DLDSYLK_.2	DLDSYLK	Homo sapiens	A5YKK6	104343	104905	94600.2
_LIALLVK_.2	LIALLVK	Homo sapiens	A5YKK6	85848.7	70492	70397.1
_ILLVDER_.2	ILLVDER	Homo sapiens	A5YKK6	68040	62153.9	86017.5
_YVLEALR_.2	YVLEALR	Homo sapiens	A5YKK6	52408.9	53081.7	74872.7
_GFAAQFIK_.2	GFAAQFIK	Homo sapiens	A5YKK6	20885.5	21342.9	22058.5
_SLDLIESLLR_.2	SLDLIESLLR	Homo sapiens	A5YKK6	393418	492386	437050
_SPVTFLSDLR_.2	SPVTFLSDLR	Homo sapiens	A5YKK6	401889	398465	409144
_EVTAAQVAR_.2	EVTAAQVAR	Homo sapiens	A5YKK6	350924	355181	Filtered
_ILPDSGGVAK_.2	ILPDSGGVAK	Homo sapiens	A5YKK6	Filtered	318217	309565
_DAIAALGLLQK_.2	DAIAALGLLQK	Homo sapiens	A5YKK6	146804	170437	169357
_IVEPPENIQEK_.2	IVEPPENIQEK	Homo sapiens	A5YKK6	149984	154420	161234
_VDMLSEINIAPR_.2	VDMLSEINIAPR	Homo sapiens	A5YKK6	133260	151688	140918
_VDMLSEINIAPR_.3	VDMLSEINIAPR	Homo sapiens	A5YKK6	4411.72	Filtered	Filtered
_SLLEVVVLSR_.2	SLLEVVVLSR	Homo sapiens	A5YKK6	147245	135747	131049
_NLDEQLSAPK_.2	NLDEQLSAPK	Homo sapiens	A5YKK6	130131	105954	139927
_ELNPSLNFK_.2	ELNPSLNFK	Homo sapiens	A5YKK6	103312	113022	129550
_YNVEAVELLIR_.2	YNVEAVELLIR	Homo sapiens	A5YKK6	111565	107585	105877
_MVLNETYR_.2	MVLNETYR	Homo sapiens	A5YKK6	175103	142095	Filtered
_LAEVGQYEQVK_.2	LAEVGQYEQVK	Homo sapiens	A5YKK6	109529	103608	106242
_AVQELVHPVVDR_.3	AVQELVHPVVDR	Homo sapiens	A5YKK6	93202.2	108760	Filtered
_AVQELVHPVVDR_.2	AVQELVHPVVDR	Homo sapiens	A5YKK6	Filtered	60845	Filtered
_MYYFGIAALDR_.2	MYYFGIAALDR	Homo sapiens	A5YKK6	88914.2	87854.6	84882.2
_GAFGVGQEQIDAFLK_.2	GAFGVGQEQIDAFLK	Homo sapiens	A5YKK6	79806.5	89103.1	85880.2
_SNYEAMIDR_.2	SNYEAMIDR	Homo sapiens	A5YKK6	93301.5	78507.3	82288.4
_GQQELLYVVPFVAK_.2	GQQELLYVVPFVAK	Homo sapiens	A5YKK6	64143.8	65921.2	70945.5
_TVTVTRPTGVSFK_.3	TVTVTRPTGVSFK	Homo sapiens	A5YKK6	67871.2	64876	63288
_EPLLMSISTNLK_.2	EPLLMSISTNLK	Homo sapiens	A5YKK6	59726.2	57125.1	61656.5
_DFALDSEESR_.2	DFALDSEESR	Homo sapiens	A5YKK6	58702.1	58974.1	50896.5
_NLALDINELKPGNLLK_.3	NLALDINELKPGNLLK	Homo sapiens	A5YKK6	45862.1	52890.5	55838.8
_GLHNVVYGIQR_.2	GLHNVVYGIQR	Homo sapiens	A5YKK6	51564.1	45604.6	53916.1
_SVAHVTEADLFHTIETLMR_.3	SVAHVTEADLFHTIETLMR	Homo sapiens	A5YKK6	29506	32369.7	31305.4
_GLGMEVFPVDLIYRPWK_.3	GLGMEVFPVDLIYRPWK	Homo sapiens	A5YKK6	66253.1	Filtered	72354.2
_YLFLNAIANQLR_.2	YLFLNAIANQLR	Homo sapiens	A5YKK6	63978.3	60407.4	Filtered
_VSIEPNFHSLYSNFLDTLK_.3	VSIEPNFHSLYSNFLDTLK	Homo sapiens	A5YKK6	Filtered	49087.1	56782.2
_THSGLTDGIPLQSISAPGSGIWSDGK_.3	THSGLTDGIPLQSISAPGSGIWSDGK	Homo sapiens	A5YKK6	Filtered	47112.6	52022.8
_VLGMMAR_.2	VLGMMAR	Homo sapiens	A5YKK6	Filtered	Filtered	94840
_NIIVQFGVR_.2	NIIVQFGVR	Homo sapiens	A5YKK6	Filtered	54772.4	Filtered
_AAANFSDR_.2	AAANFSDR	Homo sapiens	A5YKK6	Filtered	54632.9	Filtered
_SNLQVSNEPGNR_.2	SNLQVSNEPGNR	Homo sapiens	A5YKK6	24931.3	Filtered	22486.7
_FEIEVLC[Carbamidomethyl (C)]K_.2	FEIEVLCK	Homo sapiens	A5YKK6	28930.5	Filtered	Filtered
_HSGEATNTVTK_.2	HSGEATNTVTK	Homo sapiens	A5YKK6	13637	8994.65	Filtered
_EIDDEANSYFQR_.2	EIDDEANSYFQR	Homo sapiens	A5YKK6	Filtered	Filtered	44380.5
_EHGEPFIQAC[Carbamidomethyl (C)]MTFLK_.3	EHGEPFIQACMTFLK	Homo sapiens	A5YKK6	37360.6	Filtered	Filtered
_VLGIVVGVLLQDHDVR_.3	VLGIVVGVLLQDHDVR	Homo sapiens	A5YKK6	28325.5	Filtered	Filtered
_SDGAQAHTWNVEVLIDVLK_.3	SDGAQAHTWNVEVLIDVLK	Homo sapiens	A5YKK6	Filtered	Filtered	8627.93
_GWPMYAQLLIDLFK_.3	GWPMYAQLLIDLFK	Homo sapiens	A5YKK6	7292.4	Filtered	Filtered
_GNAPEGLPQLMEVVR_.3	GNAPEGLPQLMEVVR	Homo sapiens	A5YKK6	7485.51	Filtered	Filtered
_IPVIIER_.2	IPVIIER	Homo sapiens	A6NCE7;Q9GZQ8	1071348	1.0897e+06	1.0841e+06
_FLVPDHVNMSELIK_.3	FLVPDHVNMSELIK	Homo sapiens	A6NCE7;Q9GZQ8	239779	248663	250670
_FLVPDHVNMSELIK_.2	FLVPDHVNMSELIK	Homo sapiens	A6NCE7;Q9GZQ8	Filtered	60392.5	55718.7
_TILTLTGVSTLGDVK_.2	TILTLTGVSTLGDVK	Homo sapiens	A6NDG6	221017	227257	229764
_TILTLTGVSTLGDVK_.3	TILTLTGVSTLGDVK	Homo sapiens	A6NDG6	15653.4	15034.6	15933.4
_AVEMAAQR_.2	AVEMAAQR	Homo sapiens	A6NDG6	126309	130846	135589
_LPLENGR_.2	LPLENGR	Homo sapiens	A6NDG6	122661	124883	114664
_QADIIGK_.2	QADIIGK	Homo sapiens	A6NDG6	254324	Filtered	2.56232e+06
_GETAVPGAPEALR_.2	GETAVPGAPEALR	Homo sapiens	A6NDG6	802736	714431	767509
_FIAGTGC[Carbamidomethyl (C)]LVR_.2	FIAGTGCLVR	Homo sapiens	A6NDG6	548235	580729	562928
_LDTDILLGATC[Carbamidomethyl (C)]GLK_.2	LDTDILLGATCGLK	Homo sapiens	A6NDG6	232279	274954	265319
_LGFITNNSSK_.2	LGFITNNSSK	Homo sapiens	A6NDG6	242333	249538	246437
_LAGAPAPK_.2	LAGAPAPK	Homo sapiens	A6NDG6	Filtered	323505	314446
_FIFDC[Carbamidomethyl (C)]VSQEYGINPER_.2	FIFDCVSQEYGINPER	Homo sapiens	A6NDG6	192548	177842	190069
_TVMVGDR_.2	TVMVGDR	Homo sapiens	A6NDG6	93367.7	Filtered	93378.9
_NNQESDC[Carbamidomethyl (C)]VSK_.2	NNQESDCVSK	Homo sapiens	A6NDG6	31210.2	33377.6	32470.9
_AYVLGSPALAAELEAVGVASVGVGPEPLQGEGPGDWLHAPLEPDVR_.3	AYVLGSPALAAELEAVGVASVGVGPEPLQGEGPGDWLHAPLEPDVR	Homo sapiens	A6NDG6	Filtered	48946.6	43155.6
_AVVVGFDPHFSYMK_.3	AVVVGFDPHFSYMK	Homo sapiens	A6NDG6	30142.7	27119.6	30909.6
_QADIIGKPSR_.3	QADIIGKPSR	Homo sapiens	A6NDG6	72335.7	Filtered	71055.6
_YLQQPGC[Carbamidomethyl (C)]LLVGTNMDNR_.2	YLQQPGCLLVGTNMDNR	Homo sapiens	A6NDG6	Filtered	50882.4	50997.6
_MVPDFYVDSIADLLPALQG_.2	MVPDFYVDSIADLLPALQG	Homo sapiens	A6NDG6	4336.19	Filtered	Filtered
_LGFGGPAGPGASLEVFGTAYC[Carbamidomethyl (C)]TALYLR_.3	LGFGGPAGPGASLEVFGTAYCTALYLR	Homo sapiens	A6NDG6	32801.1	Filtered	Filtered
_LLC[Carbamidomethyl (C)]GEEK_.2	LLCGEEK	Homo sapiens	A6NDU8	215546	213562	215320
_ELISFLSEPEILVK_.2	ELISFLSEPEILVK	Homo sapiens	A6NDU8	241363	285803	283581
_HC[Carbamidomethyl (C)]NLLGDELLEC[Carbamidomethyl (C)]LSWR_.3	HCNLLGDELLECLSWR	Homo sapiens	A6NDU8	96885.4	106202	118102
_YVSVC[Carbamidomethyl (C)]EGPLK_.2	YVSVCEGPLK	Homo sapiens	A6NDU8	60263.2	60629.1	60594.2
_EQEWNTTNAK_.2	EQEWNTTNAK	Homo sapiens	A6NDU8	Filtered	62360.6	Filtered
_LPLLPC[Carbamidomethyl (C)]AR_.2	LPLLPCAR	Homo sapiens	A6NED2	92796.3	89802.5	91750.2
_TGELYTWGWGK_.2	TGELYTWGWGK	Homo sapiens	A6NED2	140069	142190	144945
_APFYRPLAPELR_.3	APFYRPLAPELR	Homo sapiens	A6NED2	138842	133052	139525
_NLAEDGETVAR_.2	NLAEDGETVAR	Homo sapiens	A6NED2	92573.1	91611.5	117019
_AGPGPEALLQVWAAESALR_.3	AGPGPEALLQVWAAESALR	Homo sapiens	A6NED2	40952.6	41432.8	42097.7
_AGPGPEALLQVWAAESALR_.2	AGPGPEALLQVWAAESALR	Homo sapiens	A6NED2	Filtered	50183.1	Filtered
_DAWASEGLLAVLR_.2	DAWASEGLLAVLR	Homo sapiens	A6NED2	30610.1	32370.1	32785.6
_YGQLGHEDTTSLDRPR_.3	YGQLGHEDTTSLDRPR	Homo sapiens	A6NED2	Filtered	21027.2	21491.5
_GATAAPGSGSAPAPAPKPEAAAK_.3	GATAAPGSGSAPAPAPKPEAAAK	Homo sapiens	A6NFI3	24932.9	24815.8	20712.9
_SWLHPDSFPILGLPDFR_.3	SWLHPDSFPILGLPDFR	Homo sapiens	A6NFI3	Filtered	21666.6	19893.5
_C[Carbamidomethyl (C)]AFC[Carbamidomethyl (C)]GAGFGR_.2	CAFCGAGFGR	Homo sapiens	A6NFI3	Filtered	120739	Filtered
_FEGPLNVDLIEFQTNLVPYPR_.3	FEGPLNVDLIEFQTNLVPYPR	Homo sapiens	A6NHL2	789518	904001	1.05889e+06
_SFGGGTGSGFTSLLMER_.2	SFGGGTGSGFTSLLMER	Homo sapiens	A6NHL2	169524	165284	161373
_TVYLFDR_.2	TVYLFDR	Homo sapiens	A6NHR9	565207	521818	544476
_FVITTTSR_.2	FVITTTSR	Homo sapiens	A6NHR9	242723	246130	254848
_VTLPGLK_.2	VTLPGLK	Homo sapiens	A6NHR9	216303	206851	216778
_SIIEGPIIK_.2	SIIEGPIIK	Homo sapiens	A6NHR9	206357	183518	181414
_VQLISGPPAK_.2	VQLISGPPAK	Homo sapiens	A6NHR9	174293	160659	184952
_FIPGPPGNK_.2	FIPGPPGNK	Homo sapiens	A6NHR9	131619	136758	145331
_EFSDFIR_.2	EFSDFIR	Homo sapiens	A6NHR9	127765	137036	146242
_SDYAGFR_.2	SDYAGFR	Homo sapiens	A6NHR9	122736	121834	112371
_DLC[Carbamidomethyl (C)]FTWR_.2	DLCFTWR	Homo sapiens	A6NHR9	121594	116036	114355
_LLPSSHVAR_.2	LLPSSHVAR	Homo sapiens	A6NHR9	107034	100547	101068
_GMVFGAPVPK_.2	GMVFGAPVPK	Homo sapiens	A6NHR9	95925.6	84590.5	70580.6
_GPVNSC[Carbamidomethyl (C)]QGK_.2	GPVNSCQGK	Homo sapiens	A6NHR9	44102.9	45805.5	50570.5
_LLLIDWPELK_.2	LLLIDWPELK	Homo sapiens	A6NHR9	349023	324488	298482
_ANLGVFSVFAPR_.2	ANLGVFSVFAPR	Homo sapiens	A6NHR9	224788	225167	224951
_IKPPTPAVSNVR_.3	IKPPTPAVSNVR	Homo sapiens	A6NHR9	Filtered	379533	220798
_IKPPTPAVSNVR_.2	IKPPTPAVSNVR	Homo sapiens	A6NHR9	Filtered	Filtered	83155
_FSFGLLDLPFR_.2	FSFGLLDLPFR	Homo sapiens	A6NHR9	205574	215884	192251
_TLPLFYGSIVR_.2	TLPLFYGSIVR	Homo sapiens	A6NHR9	188506	195213	188192
_LQIFSVEGQK_.2	LQIFSVEGQK	Homo sapiens	A6NHR9	150858	149834	146426
_AHVEGDGVVEGIIR_.3	AHVEGDGVVEGIIR	Homo sapiens	A6NHR9	124344	118773	121335
_AHVEGDGVVEGIIR_.2	AHVEGDGVVEGIIR	Homo sapiens	A6NHR9	45595.7	Filtered	Filtered
_GLAPIEC[Carbamidomethyl (C)]YNR_.2	GLAPIECYNR	Homo sapiens	A6NHR9	119530	111229	136893
_EHLLQGLLPDVQVPTSVK_.3	EHLLQGLLPDVQVPTSVK	Homo sapiens	A6NHR9	114439	128898	121244
_SC[Carbamidomethyl (C)]TLPNYTK_.2	SCTLPNYTK	Homo sapiens	A6NHR9	109219	110747	101998
_DSTEYFIVFEPR_.2	DSTEYFIVFEPR	Homo sapiens	A6NHR9	106712	94529.8	109947
_SLNSDISYFGVGGK_.2	SLNSDISYFGVGGK	Homo sapiens	A6NHR9	86308.6	85257.2	89607.7
_IDFLPHYDTLVK_.3	IDFLPHYDTLVK	Homo sapiens	A6NHR9	79171.5	72318.1	75962
_ISGALFTNDK_.2	ISGALFTNDK	Homo sapiens	A6NHR9	65948.6	85422.5	72637.4
_LTFMDLELK_.2	LTFMDLELK	Homo sapiens	A6NHR9	63847.8	67952.8	66278.9
_AC[Carbamidomethyl (C)]VC[Carbamidomethyl (C)]QTLGISPEEK_.2	ACVCQTLGISPEEK	Homo sapiens	A6NHR9	61664.3	53266.6	67355.9
_IAHLAQIEDDR_.3	IAHLAQIEDDR	Homo sapiens	A6NHR9	71730.5	Filtered	65074.1
_IAHLAQIEDDR_.2	IAHLAQIEDDR	Homo sapiens	A6NHR9	Filtered	Filtered	43876.1
_SLFEASQQLLNEMK_.2	SLFEASQQLLNEMK	Homo sapiens	A6NHR9	56886.9	61157.9	60704.7
_LYFKPIGDPVFAR_.3	LYFKPIGDPVFAR	Homo sapiens	A6NHR9	50224.8	50873.3	55939.8
_TTFQENTQSISVR_.2	TTFQENTQSISVR	Homo sapiens	A6NHR9	48993.6	48611.7	45822.3
_IHNIDIPTTQQVPHIEALLK_.3	IHNIDIPTTQQVPHIEALLK	Homo sapiens	A6NHR9	43712.8	44281.2	47605
_EFALWLK_.2	EFALWLK	Homo sapiens	A6NHR9	Filtered	64485.2	64654.6
_YVEDEMAR_.2	YVEDEMAR	Homo sapiens	A6NHR9	28370.3	Filtered	25666.7
_TLEFPFVNGSAEIMSLVLAESSPGR_.3	TLEFPFVNGSAEIMSLVLAESSPGR	Homo sapiens	A6NHR9	10175.9	9713.07	9241.54
_ITHC[Carbamidomethyl (C)]PTLLTR_.2	ITHCPTLLTR	Homo sapiens	A6NHR9	263674	Filtered	Filtered
_ITHC[Carbamidomethyl (C)]PTLLTR_.3	ITHCPTLLTR	Homo sapiens	A6NHR9	Filtered	Filtered	87214.4
_VNWTPEINK_.2	VNWTPEINK	Homo sapiens	A6NHR9	54639.7	Filtered	53526
_LSTSGNRPPANAETFSC[Carbamidomethyl (C)]NK_.3	LSTSGNRPPANAETFSCNK	Homo sapiens	A6NHR9	Filtered	33039.8	31912.9
_IYDETQGR_.2	IYDETQGR	Homo sapiens	A6NHR9	Filtered	51678.7	Filtered
_GEHTLQVK_.2	GEHTLQVK	Homo sapiens	A6NHR9	32560.6	Filtered	Filtered
_NYFHLWTR_.3	NYFHLWTR	Homo sapiens	A6NHR9	Filtered	16740	15958.9
_KPSDSVHITNDDER_.3	KPSDSVHITNDDER	Homo sapiens	A6NHR9	9986.73	9464.23	Filtered
_EAIYSGYIR_.2	EAIYSGYIR	Homo sapiens	A6NHR9	Filtered	733866	Filtered
_VETTDC[Carbamidomethyl (C)]PVPPK_.3	VETTDCPVPPK	Homo sapiens	A6NHR9	Filtered	261642	Filtered
_PADSQDVHELVLSK_.3	PADSQDVHELVLSK	Homo sapiens	A6NHR9	92053.7	Filtered	Filtered
_GSNEEDTDTPLFIGK_.2	GSNEEDTDTPLFIGK	Homo sapiens	A6NHR9	Filtered	Filtered	57079.9
_LQVVLNESNADTYAGRPLPSK_.3	LQVVLNESNADTYAGRPLPSK	Homo sapiens	A6NHR9	6573.62	Filtered	Filtered
_SDSFYFVDNK_.2	SDSFYFVDNK	Homo sapiens	A6NIH7	86497	91465.4	93615.4
_SDSFYFVDNK_.3	SDSFYFVDNK	Homo sapiens	A6NIH7	105988	Filtered	Filtered
_YQFTPAFLR_.2	YQFTPAFLR	Homo sapiens	A6NIH7	118657	119325	110176
_TVGATVEFTVGDKPVSNFR_.3	TVGATVEFTVGDKPVSNFR	Homo sapiens	A6NIH7	33542.6	51224.1	73852.5
_VTENYLC[Carbamidomethyl (C)]KPEDNIYSIDFTR_.3	VTENYLCKPEDNIYSIDFTR	Homo sapiens	A6NIH7	29636.6	Filtered	35858
_AAAAASAAGPGGLVAGK_.2	AAAAASAAGPGGLVAGK	Homo sapiens	A6NIH7	Filtered	Filtered	58426.5
_NTC[Carbamidomethyl (C)]EHIYEFPQLSEDVIR_.3	NTCEHIYEFPQLSEDVIR	Homo sapiens	A6NIH7	Filtered	29923	Filtered
_DLETGTVLFEIAK_.3	DLETGTVLFEIAK	Homo sapiens	A6NIH7	Filtered	Filtered	822.694
_APLMWELIHK_.3	APLMWELIHK	Homo sapiens	A6NJ78	1208.03	2242.86	1534.34
_STHIATK_.2	STHIATK	Homo sapiens	A6NJ78	Filtered	Filtered	121406
_SIYPITR_.2	SIYPITR	Homo sapiens	A6NJ78	Filtered	79506	Filtered
_LVALSFHSLEDR_.3	LVALSFHSLEDR	Homo sapiens	A6NJ78	9921.27	10393.3	Filtered
_EQTDQTQAQELHR_.3	EQTDQTQAQELHR	Homo sapiens	A6NJ78	Filtered	16333.2	Filtered
_VLSPQDQDVQDNPR_.2	VLSPQDQDVQDNPR	Homo sapiens	A6NJ78	Filtered	Filtered	15237.6
_LGPDAAR_.2	LGPDAAR	Homo sapiens	A6NKF1	429475	1.07862e+06	467800
_ALAVDAAFR_.2	ALAVDAAFR	Homo sapiens	A6NKF1	138231	134249	143594
_PAAPHPR_.2	PAAPHPR	Homo sapiens	A6NKF1	Filtered	356137	Filtered
_AEVASFVADR_.2	AEVASFVADR	Homo sapiens	A6NKF1	101232	92656	Filtered
_DLC[Carbamidomethyl (C)]QAHGLPLDGEER_.3	DLCQAHGLPLDGEER	Homo sapiens	A6NKF1	Filtered	35321.2	Filtered
_LLQTLPYLPSC[Carbamidomethyl (C)]AVQC[Carbamidomethyl (C)]HVGHAR_.3	LLQTLPYLPSCAVQCHVGHAR	Homo sapiens	A6NKF1	Filtered	Filtered	24272.8
_GQTLPLGFMVNLLALDGLR_.3	GQTLPLGFMVNLLALDGLR	Homo sapiens	A6NKF1	Filtered	1004.14	Filtered
_VTFLITR_.2	VTFLITR	Homo sapiens	A6ZKI3	27205.8	28674.5	28824.6
_ALLALPIRPATR_.3	ALLALPIRPATR	Homo sapiens	A6ZKI3	96794.3	92498.1	99976.9
_ESPLLNDYR_.2	ESPLLNDYR	Homo sapiens	A6ZKI3	45994.3	46780.3	47426.9
_PLEQESR_.2	PLEQESR	Homo sapiens	A7E2V4	11341065	10416101	9708207
_WLLGLAAK_.2	WLLGLAAK	Homo sapiens	A7E2V4	7272.7	7889.8	6633.24
_ELC[Carbamidomethyl (C)]TQLR_.2	ELCTQLR	Homo sapiens	A7E2V4	256274	Filtered	107826
_VEPPPAK_.2	VEPPPAK	Homo sapiens	A7E2V4	Filtered	524596	Filtered
_DGLVIPLVELSAK_.2	DGLVIPLVELSAK	Homo sapiens	A7E2V4	Filtered	16630	18458.8
_EGATSC[Carbamidomethyl (C)]SASGIR_.2	EGATSCSASGIR	Homo sapiens	A7E2V4	239501	Filtered	Filtered
_ETVLSALK_.2	ETVLSALK	Homo sapiens	A8CG34;Q96HA1	60642.5	66503.9	73655.8
_VQLLPSR_.2	VQLLPSR	Homo sapiens	A8CG34;Q96HA1	268294	263164	Filtered
_NAITSSYSSTR_.2	NAITSSYSSTR	Homo sapiens	A8CG34;Q96HA1	111228	95125	107203
_ASLQWFNQALEDK_.2	ASLQWFNQALEDK	Homo sapiens	A8CG34;Q96HA1	Filtered	57083	65728.9
_GEQLTLPPPPQLGYSITAEDLDLEK_.3	GEQLTLPPPPQLGYSITAEDLDLEK	Homo sapiens	A8CG34;Q96HA1	Filtered	Filtered	126093
_SLSLIC[Carbamidomethyl (C)]GALSWLR_.2	SLSLICGALSWLR	Homo sapiens	A8MPP1	19484.3	17099	18496.3
_DMEQLLALGK_.2	DMEQLLALGK	Homo sapiens	A8MPP1	16396	18760.4	17024.7
_MAYLDQTLPR_.2	MAYLDQTLPR	Homo sapiens	A8MPP1	12662.7	9478.67	10303.9
_LVSLGSR_.2	LVSLGSR	Homo sapiens	A8MPP1	Filtered	Filtered	153292
_FLLLNPAVHFAQVVK_.3	FLLLNPAVHFAQVVK	Homo sapiens	A8MPP1	4678.27	5951.34	Filtered
_SLGSVQLINDR_.2	SLGSVQLINDR	Homo sapiens	A8MPP1	Filtered	Filtered	52493.5
_IGIFESPTGTGK_.2	IGIFESPTGTGK	Homo sapiens	A8MPP1	Filtered	51551.7	Filtered
_VFVVEAAVR_.2	VFVVEAAVR	Homo sapiens	A8MT69	Filtered	90368.5	94869.2
_VSGDALQLMVELLK_.2	VSGDALQLMVELLK	Homo sapiens	A8MT69	6200.62	6145.87	5148.55
_VDVDQLEK_.2	VDVDQLEK	Homo sapiens	A8MT69	330689	Filtered	Filtered
_HVQGILR_.2	HVQGILR	Homo sapiens	A8MWD9;P62308	4.6651e+06	4.59032e+06	4.74654e+06
_GNSIIMLEALER_.2	GNSIIMLEALER	Homo sapiens	A8MWD9;P62308	2.23514e+06	2.32554e+06	2.35969e+06
_ALEGLER_.2	ALEGLER	Homo sapiens	A8MXV4	82582	112069	Filtered
_LANFASLSDLHK_.3	LANFASLSDLHK	Homo sapiens	A8MXV4	27608.4	28493.8	28580.9
_FGLGPAPFSR_.2	FGLGPAPFSR	Homo sapiens	A8MXV4	Filtered	20452.7	25122
_SADWLGLFAPHHGPPR_.3	SADWLGLFAPHHGPPR	Homo sapiens	A8MXV4	12174.2	Filtered	9942.74
_LISVEPR_.2	LISVEPR	Homo sapiens	B0I1T2	433345	454979	475768
_TLVTLEQSR_.2	TLVTLEQSR	Homo sapiens	B0I1T2	284896	281224	263618
_AHLAELQR_.2	AHLAELQR	Homo sapiens	B0I1T2	186223	184711	186727
_VGELVGVLAAHC[Carbamidomethyl (C)]QGEGR_.3	VGELVGVLAAHCQGEGR	Homo sapiens	B0I1T2	145611	151988	152561
_VGELVGVLAAHC[Carbamidomethyl (C)]QGEGR_.2	VGELVGVLAAHCQGEGR	Homo sapiens	B0I1T2	26132.1	27179.7	25026.6
_HQVAYLGLLENVR_.3	HQVAYLGLLENVR	Homo sapiens	B0I1T2	153499	155606	146400
_HQVAYLGLLENVR_.2	HQVAYLGLLENVR	Homo sapiens	B0I1T2	20950.4	18718.2	26145.5
_AIYTIMR_.2	AIYTIMR	Homo sapiens	B0I1T2	152284	145034	153131
_ALLLTDQHLYK_.3	ALLLTDQHLYK	Homo sapiens	B0I1T2	70151.7	67366.5	73105.9
_ALLLTDQHLYK_.2	ALLLTDQHLYK	Homo sapiens	B0I1T2	49796.3	48851.7	42952.8
_INSVMEPR_.2	INSVMEPR	Homo sapiens	B0I1T2	89259.2	91479.5	90034
_NFHAFYQLLR_.2	NFHAFYQLLR	Homo sapiens	B0I1T2	46365.4	50154.4	51000.6
_NFHAFYQLLR_.3	NFHAFYQLLR	Homo sapiens	B0I1T2	27760.4	31587.2	27887.9
_LFEWVVNR_.2	LFEWVVNR	Homo sapiens	B0I1T2	368623	370037	368864
_VIGFSPEEVESVHR_.3	VIGFSPEEVESVHR	Homo sapiens	B0I1T2	301972	298445	300577
_VIGFSPEEVESVHR_.2	VIGFSPEEVESVHR	Homo sapiens	B0I1T2	Filtered	36677.7	30555.1
_EGLAVAEEALVDHVAELTATPR_.3	EGLAVAEEALVDHVAELTATPR	Homo sapiens	B0I1T2	331089	314486	305696
_NSMVALVENLASK_.2	NSMVALVENLASK	Homo sapiens	B0I1T2	204990	208426	212821
_VAAMGALQGLR_.2	VAAMGALQGLR	Homo sapiens	B0I1T2	187233	196960	203390
_VSDC[Carbamidomethyl (C)]IPLSHR_.3	VSDCIPLSHR	Homo sapiens	B0I1T2	147145	132321	135483
_VSDC[Carbamidomethyl (C)]IPLSHR_.2	VSDCIPLSHR	Homo sapiens	B0I1T2	Filtered	75976.6	79481.1
_LISVEPRPEQPEPDFR_.3	LISVEPRPEQPEPDFR	Homo sapiens	B0I1T2	182329	184040	179922
_GSFTLLWPSR_.2	GSFTLLWPSR	Homo sapiens	B0I1T2	184793	160424	169887
_RPLTAGTLFK_.2	RPLTAGTLFK	Homo sapiens	B0I1T2	128509	127493	119908
_DYLSSATDNPTASSLFAQR_.2	DYLSSATDNPTASSLFAQR	Homo sapiens	B0I1T2	89332.3	98303.3	95418.2
_DFLFQDFK_.2	DFLFQDFK	Homo sapiens	B0I1T2	91726.2	86884.8	84617.2
_GHTAAEASYAR_.2	GHTAAEASYAR	Homo sapiens	B0I1T2	52146.6	62458.9	45030.1
_GHTAAEASYAR_.3	GHTAAEASYAR	Homo sapiens	B0I1T2	47804.3	Filtered	Filtered
_ELYERPPHLYAVANAAYK_.3	ELYERPPHLYAVANAAYK	Homo sapiens	B0I1T2	35074.1	31565.2	30076
_LIPIIVLLLQK_.2	LIPIIVLLLQK	Homo sapiens	B0I1T2	11365	12102.4	12656.5
_LLYNSTDPTLR_.2	LLYNSTDPTLR	Homo sapiens	B0I1T2	Filtered	79085.4	76877
_DLVWPLPPAVLQPFQDTC[Carbamidomethyl (C)]HALFC[Carbamidomethyl (C)]R_.3	DLVWPLPPAVLQPFQDTCHALFCR	Homo sapiens	B0I1T2	Filtered	36004.1	34450.1
_YMDINFDFK_.2	YMDINFDFK	Homo sapiens	B0I1T2	144977	Filtered	Filtered
_GQDDLVVC[Carbamidomethyl (C)]LHR_.2	GQDDLVVCLHR	Homo sapiens	B0I1T2	Filtered	88609.5	Filtered
_HYAGDVTYSVEGFIDK_.3	HYAGDVTYSVEGFIDK	Homo sapiens	B0I1T2	Filtered	17911.4	Filtered
_DAHNALLDIQSSGR_.3	DAHNALLDIQSSGR	Homo sapiens	B5ME19;Q99613	357696	348324	353466
_DAHNALLDIQSSGR_.2	DAHNALLDIQSSGR	Homo sapiens	B5ME19;Q99613	183134	189436	200469
_DFESHITSYK_.2	DFESHITSYK	Homo sapiens	B5ME19;Q99613	321673	314673	331934
_DFESHITSYK_.3	DFESHITSYK	Homo sapiens	B5ME19;Q99613	201651	199105	207596
_GTEITHAVVIK_.2	GTEITHAVVIK	Homo sapiens	B5ME19;Q99613	269268	300667	276647
_GTEITHAVVIK_.3	GTEITHAVVIK	Homo sapiens	B5ME19;Q99613	135375	140084	146449
_LNEILQAR_.2	LNEILQAR	Homo sapiens	B5ME19;Q99613	389292	382350	387343
_TC[Carbamidomethyl (C)]HSFIINEK_.3	TCHSFIINEK	Homo sapiens	B5ME19;Q99613	190766	184899	211142
_TC[Carbamidomethyl (C)]HSFIINEK_.2	TCHSFIINEK	Homo sapiens	B5ME19;Q99613	138775	155332	165445
_MDEEFTK_.2	MDEEFTK	Homo sapiens	B5ME19;Q99613	247326	252432	234381
_SEAPSGESR_.2	SEAPSGESR	Homo sapiens	B5ME19;Q99613	138118	150935	164227
_GTTEEVC[Carbamidomethyl (C)]R_.2	GTTEEVCR	Homo sapiens	B5ME19;Q99613	104446	105449	101922
_ELLGQGLLLR_.2	ELLGQGLLLR	Homo sapiens	B5ME19;Q99613	1.33064e+06	1.48407e+06	1.46809e+06
_GC[Carbamidomethyl (C)]ILTLVER_.2	GCILTLVER	Homo sapiens	B5ME19;Q99613	1.45556e+06	1.36786e+06	1.40627e+06
_FEELTNLIR_.2	FEELTNLIR	Homo sapiens	B5ME19;Q99613	1435208	1.25346e+06	1494763
_LGSLVENNER_.2	LGSLVENNER	Homo sapiens	B5ME19;Q99613	793151	821814	813385
_VWDLFPEADK_.2	VWDLFPEADK	Homo sapiens	B5ME19;Q99613	459528	450816	438534
_TEPTAQQNLALQLAEK_.2	TEPTAQQNLALQLAEK	Homo sapiens	B5ME19;Q99613	387792	387200	399745
_TMVQLGIC[Carbamidomethyl (C)]AFR_.2	TMVQLGICAFR	Homo sapiens	B5ME19;Q99613	342528	337036	316925
_IQEESLR_.2	IQEESLR	Homo sapiens	B5ME19;Q99613	Filtered	260828	266123
_EHVVAASK_.2	EHVVAASK	Homo sapiens	B5ME19;Q99613	164920	143331	Filtered
_SEQDQAENEGEDSAVLMER_.2	SEQDQAENEGEDSAVLMER	Homo sapiens	B5ME19;Q99613	91381	Filtered	142815
_HGILSIEQLISR_.2	HGILSIEQLISR	Homo sapiens	B7ZAQ6;P0CG08	21208	21663.6	23847.7
_HGILSIEQLISR_.3	HGILSIEQLISR	Homo sapiens	B7ZAQ6;P0CG08	16899	17634.1	18340.7
_NVTDTDILALER_.2	NVTDTDILALER	Homo sapiens	B7ZAQ6;P0CG08	Filtered	149324	146602
_IFMATINIVFDR_.3	IFMATINIVFDR	Homo sapiens	B7ZAQ6;P0CG08	1460.39	Filtered	Filtered
_VSGDIFSR_.2	VSGDIFSR	Homo sapiens	C4AMC7;Q6VEQ5	192564	254598	240745
_ATLLESIR_.2	ATLLESIR	Homo sapiens	C4AMC7;Q6VEQ5	209287	224387	218130
_HRPLDER_.2	HRPLDER	Homo sapiens	C4AMC7;Q6VEQ5	149407	Filtered	157438
_GPGAGEGPGGAFAR_.2	GPGAGEGPGGAFAR	Homo sapiens	C4AMC7;Q6VEQ5	98800.9	95909.4	92224.2
_LFDAPLSISK_.2	LFDAPLSISK	Homo sapiens	C4AMC7;Q6VEQ5	70155.7	71065.5	66587.4
_YVFLDPLAGAVTK_.2	YVFLDPLAGAVTK	Homo sapiens	C4AMC7;Q6VEQ5	384460	Filtered	336234
_ATSQGGHLMSDLFNK_.2	ATSQGGHLMSDLFNK	Homo sapiens	C4AMC7;Q6VEQ5	Filtered	Filtered	15585.2
_TTAQVLIR_.2	TTAQVLIR	Homo sapiens	C9JRZ8	1.87446e+06	1793434	1.92391e+06
_LLNKPGLK_.2	LLNKPGLK	Homo sapiens	C9JRZ8	95042.7	89315.9	92474.9
_EDLFIVSK_.2	EDLFIVSK	Homo sapiens	C9JRZ8	95240.1	Filtered	92099.5
_NVTVIPK_.2	NVTVIPK	Homo sapiens	C9JRZ8	35940.3	Filtered	33389.4
_VAIDAEYR_.2	VAIDAEYR	Homo sapiens	C9JRZ8	Filtered	35546.3	Filtered
_SPASDTYIVFGEAK_.2	SPASDTYIVFGEAK	Homo sapiens	E9PAV3	3.49528e+06	3.59892e+06	3369607
_SPASDTYIVFGEAK_.3	SPASDTYIVFGEAK	Homo sapiens	E9PAV3	383666	339094	317105
_NILFVITKPDVYK_.2	NILFVITKPDVYK	Homo sapiens	E9PAV3	1889166	1750645	1.64369e+06
_NILFVITKPDVYK_.3	NILFVITKPDVYK	Homo sapiens	E9PAV3	1.19052e+06	1.24034e+06	1.13201e+06
_IEDLSQQAQLAAAEK_.2	IEDLSQQAQLAAAEK	Homo sapiens	E9PAV3	1.40536e+06	1.40155e+06	1390490
_IEDLSQQAQLAAAEK_.3	IEDLSQQAQLAAAEK	Homo sapiens	E9PAV3	77155.4	75615.7	74982
_DIELVMSQANVSR_.2	DIELVMSQANVSR	Homo sapiens	E9PAV3	2.47131e+06	2.60291e+06	2.57909e+06
_GGLATPPPK_.2	GGLATPPPK	Homo sapiens	E9PAV3	800236	Filtered	914939
_NNSNDIVNAIMELTM_.2	NNSNDIVNAIMELTM	Homo sapiens	E9PAV3	14609.5	15386.9	13062.6
_APATSAPK_.2	APATSAPK	Homo sapiens	E9PAV3	Filtered	264922	Filtered
_GGPTTPSSK_.2	GGPTTPSSK	Homo sapiens	E9PAV3	Filtered	135442	Filtered
_EALIPPAMTVPSPK_.2	EALIPPAMTVPSPK	Homo sapiens	E9PAV3	Filtered	64766.9	Filtered
_ANITLSGK_.2	ANITLSGK	Homo sapiens	E9PRG8	2.37035e+06	2.51706e+06	2.42821e+06
_VVGAVIDQGLITR_.2	VVGAVIDQGLITR	Homo sapiens	E9PRG8	753174	812035	774809
_NQLESLQR_.2	NQLESLQR	Homo sapiens	L0R6Q1	653144	601678	546474
_DYLQLLR_.2	DYLQLLR	Homo sapiens	L0R6Q1	272929	259212	268910
_GFLAGYVVAK_.2	GFLAGYVVAK	Homo sapiens	L0R6Q1	219838	211029	226344
_EAVLSLYR_.2	EAVLSLYR	Homo sapiens	L0R8F8	142607	144969	145253
_DFYFASIR_.2	DFYFASIR	Homo sapiens	L0R8F8	Filtered	25659.5	24280.1
_AFQPLVK_.2	AFQPLVK	Homo sapiens	O00115	154339	162980	90911.2
_ALINSPEGAVGR_.2	ALINSPEGAVGR	Homo sapiens	O00115	400845	399285	406445
_YLDESSGGWR_.2	YLDESSGGWR	Homo sapiens	O00115	310167	353541	318653
_SLQPLYR_.2	SLQPLYR	Homo sapiens	O00115	256443	Filtered	280945
_GPWTC[Carbamidomethyl (C)]VGDMNR_.2	GPWTCVGDMNR	Homo sapiens	O00115	77988	81620.7	78368.8
_GGGTLC[Carbamidomethyl (C)]AQLPALWK_.2	GGGTLCAQLPALWK	Homo sapiens	O00115	70140.6	66217.8	67098.5
_IPDIVLWPTC[Carbamidomethyl (C)]HDDVVK_.3	IPDIVLWPTCHDDVVK	Homo sapiens	O00116	288372	302223	277960
_IPDIVLWPTC[Carbamidomethyl (C)]HDDVVK_.2	IPDIVLWPTCHDDVVK	Homo sapiens	O00116	62382.5	77806.1	79114.6
_NIYGNIEDLVVHIK_.3	NIYGNIEDLVVHIK	Homo sapiens	O00116	287223	266349	286002
_NIYGNIEDLVVHIK_.2	NIYGNIEDLVVHIK	Homo sapiens	O00116	68699.9	61298.9	59591.3
_IVNLAC[Carbamidomethyl (C)]K_.2	IVNLACK	Homo sapiens	O00116	260526	256272	265067
_ASLNPSDTPPSVVNEDFLHDLK_.3	ASLNPSDTPPSVVNEDFLHDLK	Homo sapiens	O00116	144730	153180	141276
_ASLNPSDTPPSVVNEDFLHDLK_.2	ASLNPSDTPPSVVNEDFLHDLK	Homo sapiens	O00116	81678.8	75551.7	68230.9
_GQIELTGK_.2	GQIELTGK	Homo sapiens	O00116	129250	123653	132922
_TIISLDTSQMNR_.2	TIISLDTSQMNR	Homo sapiens	O00116	2.1238e+06	2128759	2120770
_ESISDVGFGMLK_.2	ESISDVGFGMLK	Homo sapiens	O00116	232558	244103	226962
_GVQFAPFSTC[Carbamidomethyl (C)]R_.2	GVQFAPFSTCR	Homo sapiens	O00116	164427	162294	155436
_ESGYC[Carbamidomethyl (C)]TGHEPDSLEFSTVGGWVSTR_.3	ESGYCTGHEPDSLEFSTVGGWVSTR	Homo sapiens	O00116	150846	131650	118434
_EYVDPNNIFGNR_.2	EYVDPNNIFGNR	Homo sapiens	O00116	110783	127116	84576.6
_ETNISYSQEADDR_.2	ETNISYSQEADDR	Homo sapiens	O00116	71626.9	80265	85347.5
_YGSVAFPNFEQGVAC[Carbamidomethyl (C)]LR_.2	YGSVAFPNFEQGVACLR	Homo sapiens	O00116	70002.6	58706.1	62420.4
_YGSVAFPNFEQGVAC[Carbamidomethyl (C)]LR_.3	YGSVAFPNFEQGVACLR	Homo sapiens	O00116	Filtered	27027.4	Filtered
_FGGLAAGEDNGQR_.2	FGGLAAGEDNGQR	Homo sapiens	O00116	67802.9	74305.1	68009.5
_IRPVPEYQK_.2	IRPVPEYQK	Homo sapiens	O00116	53210	57170	54865.8
_AASAATAAPTATPAAQESGTIPK_.2	AASAATAAPTATPAAQESGTIPK	Homo sapiens	O00116	48963.1	46363.1	50517.3
_AHGHC[Carbamidomethyl (C)]LHEIFLLR_.3	AHGHCLHEIFLLR	Homo sapiens	O00116	21391.2	25520.8	22344
_C[Carbamidomethyl (C)]APASIR_.2	CAPASIR	Homo sapiens	O00116	Filtered	73095.4	Filtered
_EWIQNTLGVNVEHK_.2	EWIQNTLGVNVEHK	Homo sapiens	O00116	Filtered	11269.9	12155.9
_YPLSGMGLPTFK_.2	YPLSGMGLPTFK	Homo sapiens	O00116	30606.9	Filtered	Filtered
_DSFIGENSR_.2	DSFIGENSR	Homo sapiens	O00139	380480	381363	368122
_AVFQESIR_.2	AVFQESIR	Homo sapiens	O00139	214689	228103	401525
_IDILTELR_.2	IDILTELR	Homo sapiens	O00139	265946	287111	266383
_EFGPPSR_.2	EFGPPSR	Homo sapiens	O00139	257257	90638.8	242244
_LIDIGNSC[Carbamidomethyl (C)]R_.2	LIDIGNSCR	Homo sapiens	O00139	136609	133321	139787
_LEGAEINK_.2	LEGAEINK	Homo sapiens	O00139	107850	108004	96199.3
_VFDLLNR_.2	VFDLLNR	Homo sapiens	O00139	56363.9	59410.5	56846.9
_DVFLMLK_.2	DVFLMLK	Homo sapiens	O00139	27785.1	32706.3	33273.7
_SHAVFQIILR_.3	SHAVFQIILR	Homo sapiens	O00139	17600.3	16524.7	16547
_SHAVFQIILR_.2	SHAVFQIILR	Homo sapiens	O00139	9101.77	8758.03	9770.85
_PLVETIFER_.2	PLVETIFER	Homo sapiens	O00139	355956	361868	371911
_FSLIDLAGNER_.2	FSLIDLAGNER	Homo sapiens	O00139	285672	296199	304723
_GIYALAAR_.2	GIYALAAR	Homo sapiens	O00139	256866	Filtered	227010
_YLENQTFR_.2	YLENQTFR	Homo sapiens	O00139	159431	148900	165070
_DLDVITIPSK_.2	DLDVITIPSK	Homo sapiens	O00139	121759	122905	120976
_AALQEEEQASK_.2	AALQEEEQASK	Homo sapiens	O00139	98101.2	86697.3	67541.1
_FTARPLVETIFER_.3	FTARPLVETIFER	Homo sapiens	O00139	67354.9	73881.8	61720.1
_LQQQELR_.2	LQQQELR	Homo sapiens	O00139	98363.8	Filtered	93617.5
_GMATC[Carbamidomethyl (C)]FAYGQTGSGK_.2	GMATCFAYGQTGSGK	Homo sapiens	O00139	30144	29340.3	31035.2
_MATANFGK_.2	MATANFGK	Homo sapiens	O00139	Filtered	94718	Filtered
_FDYAFDDSAPNEMVYR_.2	FDYAFDDSAPNEMVYR	Homo sapiens	O00139	36040.4	39404.8	Filtered
_GSLDYRPLTTADPIDEHR_.3	GSLDYRPLTTADPIDEHR	Homo sapiens	O00139	Filtered	26652.9	27601.6
_LELQVYATFFEIYSGK_.2	LELQVYATFFEIYSGK	Homo sapiens	O00139	33614.4	Filtered	Filtered
_DFLLKPELLR_.2	DFLLKPELLR	Homo sapiens	O00148	9162519	9069879	8.02691e+06
_DFLLKPELLR_.3	DFLLKPELLR	Homo sapiens	O00148	6.98452e+06	7.2309e+06	7.14041e+06
_DVQEIFR_.2	DVQEIFR	Homo sapiens	O00148	4618684	4.63548e+06	4.61436e+06
_GSYVSIHSSGFR_.3	GSYVSIHSSGFR	Homo sapiens	O00148	3097147	3.04698e+06	3.04865e+06
_GSYVSIHSSGFR_.2	GSYVSIHSSGFR	Homo sapiens	O00148	1.85198e+06	1.90485e+06	1.88849e+06
_ILNDVQDR_.2	ILNDVQDR	Homo sapiens	O00148	1.83786e+06	1.83706e+06	1.82693e+06
_LTLHGLQQYYVK_.3	LTLHGLQQYYVK	Homo sapiens	O00148	730662	791876	788519
_LTLHGLQQYYVK_.2	LTLHGLQQYYVK	Homo sapiens	O00148	476310	489258	564262
_NC[Carbamidomethyl (C)]PHVVVGTPGR_.3	NCPHVVVGTPGR	Homo sapiens	O00148	859704	823663	831769
_NC[Carbamidomethyl (C)]PHVVVGTPGR_.2	NCPHVVVGTPGR	Homo sapiens	O00148	269691	273311	287171
_ELAFQISK_.2	ELAFQISK	Homo sapiens	O00148	1.00288e+06	1.0126e+06	1.00705e+06
_DIRPVC[Carbamidomethyl (C)]R_.2	DIRPVCR	Homo sapiens	O00148	969959	947693	970607
_MLEQLDMR_.2	MLEQLDMR	Homo sapiens	O00148	776479	791778	821139
_GMAQEER_.2	GMAQEER	Homo sapiens	O00148	838655	667342	712460
_AIVDC[Carbamidomethyl (C)]GFEHPSEVQHEC[Carbamidomethyl (C)]IPQAILGMDVLC[Carbamidomethyl (C)]QAK_.3	AIVDCGFEHPSEVQHECIPQAILGMDVLCQAK	Homo sapiens	O00148	140916	126744	131943
_ILVATNLFGR_.2	ILVATNLFGR	Homo sapiens	O00148	13904859	13823986	14260872
_ILVATNLFGR_.3	ILVATNLFGR	Homo sapiens	O00148	19524.5	20892.3	Filtered
_GLAITFVSDENDAK_.2	GLAITFVSDENDAK	Homo sapiens	O00148	4.94851e+06	5003908	4.98544e+06
_VSVFFGGLSIK_.2	VSVFFGGLSIK	Homo sapiens	O00148	1192991	1149828	1.15621e+06
_VNIVFNYDMPEDSDTYLHR_.3	VNIVFNYDMPEDSDTYLHR	Homo sapiens	O00148	435348	416095	422210
_VNIVFNYDMPEDSDTYLHR_.2	VNIVFNYDMPEDSDTYLHR	Homo sapiens	O00148	Filtered	146843	70291
_HFVLDEC[Carbamidomethyl (C)]DK_.2	HFVLDECDK	Homo sapiens	O00148	473498	480161	454027
_FEVNVAELPEEIDISTYIEQSR_.3	FEVNVAELPEEIDISTYIEQSR	Homo sapiens	O00148	Filtered	45646.6	52017.8
_FEVNVAELPEEIDISTYIEQSR_.2	FEVNVAELPEEIDISTYIEQSR	Homo sapiens	O00148	Filtered	40230.3	Filtered
_C[Carbamidomethyl (C)]MALAQLLVEQNFPAIAIHR_.3	CMALAQLLVEQNFPAIAIHR	Homo sapiens	O00148	37860	43037.2	39791
_GHFFVEDQIYC[Carbamidomethyl (C)]EK_.3	GHFFVEDQIYCEK	Homo sapiens	O00151	122353	122229	116451
_GHFFVEDQIYC[Carbamidomethyl (C)]EK_.2	GHFFVEDQIYCEK	Homo sapiens	O00151	103254	107614	105561
_VAASIGNAQK_.2	VAASIGNAQK	Homo sapiens	O00151	161745	164297	160827
_VTPPEGYEVVTVFPK_.2	VTPPEGYEVVTVFPK	Homo sapiens	O00151	678504	678678	405052
_DFEQPLAISR_.2	DFEQPLAISR	Homo sapiens	O00151	323279	311679	327646
_GC[Carbamidomethyl (C)]TDNLTLTVAR_.2	GCTDNLTLTVAR	Homo sapiens	O00151	196431	198265	198638
_SAMPFTASPASSTTAR_.2	SAMPFTASPASSTTAR	Homo sapiens	O00151	158854	166250	182793
_MNLASEPQEVLHIGSAHNR_.3	MNLASEPQEVLHIGSAHNR	Homo sapiens	O00151	43293.5	42629	38096.1
_HPEC[Carbamidomethyl (C)]YVC[Carbamidomethyl (C)]TDC[Carbamidomethyl (C)]GTNLK_.3	HPECYVCTDCGTNLK	Homo sapiens	O00151	10707.3	10400	Filtered
_VWSPLVTEEGK_.2	VWSPLVTEEGK	Homo sapiens	O00151	124124	Filtered	Filtered
_GDPNKPSGFR_.3	GDPNKPSGFR	Homo sapiens	O00151	115981	Filtered	Filtered
_TNIVTASVDAINFHDK_.2	TNIVTASVDAINFHDK	Homo sapiens	O00154	102331	119265	98717.5
_TNIVTASVDAINFHDK_.3	TNIVTASVDAINFHDK	Homo sapiens	O00154	76071.1	88731.4	58792.1
_GC[Carbamidomethyl (C)]VITISGR_.2	GCVITISGR	Homo sapiens	O00154	65181.2	66376.5	80381.1
_VLEVPPVVYSR_.2	VLEVPPVVYSR	Homo sapiens	O00154	1.43255e+06	1644575	1.60352e+06
_VLEVPPVVYSR_.3	VLEVPPVVYSR	Homo sapiens	O00154	37312.4	Filtered	Filtered
_ATLWYVPLSLK_.2	ATLWYVPLSLK	Homo sapiens	O00154	563558	536091	542626
_MIEEAGAIISTR_.2	MIEEAGAIISTR	Homo sapiens	O00154	357936	373617	353395
_LMDEVAGIVAAR_.2	LMDEVAGIVAAR	Homo sapiens	O00154	231251	231770	224673
_AASAFFTYVSLSQEGR_.2	AASAFFTYVSLSQEGR	Homo sapiens	O00154	213680	203020	184423
_SLPVPQLVPETEDEK_.2	SLPVPQLVPETEDEK	Homo sapiens	O00154	233120	158711	177357
_IMRPDDANVAGNVHGGTILK_.3	IMRPDDANVAGNVHGGTILK	Homo sapiens	O00154	21134.7	Filtered	23698.1
_LGTDEISPR_.2	LGTDEISPR	Homo sapiens	O00159	269163	282279	281679
_GAPVGGHILSYLLEK_.3	GAPVGGHILSYLLEK	Homo sapiens	O00159	113198	132312	129617
_GAPVGGHILSYLLEK_.2	GAPVGGHILSYLLEK	Homo sapiens	O00159	88357.2	89863.5	91776.5
_FDEVLIR_.2	FDEVLIR	Homo sapiens	O00159	205988	205874	207499
_WAAQTIR_.2	WAAQTIR	Homo sapiens	O00159	195459	205802	195653
_EASELLR_.2	EASELLR	Homo sapiens	O00159	145679	309010	142598
_TSFLLNLR_.2	TSFLLNLR	Homo sapiens	O00159	155707	146406	154967
_DLQIYSR_.2	DLQIYSR	Homo sapiens	O00159	128557	114293	112136
_HLGYKPEEYK_.3	HLGYKPEEYK	Homo sapiens	O00159	93512.2	94683.8	89396.8
_HLGYKPEEYK_.2	HLGYKPEEYK	Homo sapiens	O00159	24792.2	24162.5	26573.7
_NNDLLFR_.2	NNDLLFR	Homo sapiens	O00159	67252.5	70848.9	65576
_TFTWLVGK_.2	TFTWLVGK	Homo sapiens	O00159	43993.9	43664.9	39435
_MSLLQLVEILQSK_.2	MSLLQLVEILQSK	Homo sapiens	O00159	18977.4	19406.9	21710.1
_MSLLQLVEILQSK_.3	MSLLQLVEILQSK	Homo sapiens	O00159	2429.49	1744.54	2584.51
_LLSVEGSTLR_.2	LLSVEGSTLR	Homo sapiens	O00159	571116	572221	581200
_YLGLLENLR_.2	YLGLLENLR	Homo sapiens	O00159	454063	443256	454602
_DNYPQSVPR_.2	DNYPQSVPR	Homo sapiens	O00159	270776	282083	268094
_DGTIDFTPGSELLITK_.2	DGTIDFTPGSELLITK	Homo sapiens	O00159	283935	269802	237174
_DGTIDFTPGSELLITK_.3	DGTIDFTPGSELLITK	Homo sapiens	O00159	118.928	119.445	Filtered
_AVASEIFK_.2	AVASEIFK	Homo sapiens	O00159	384293	Filtered	364791
_TLFATEDALEVR_.2	TLFATEDALEVR	Homo sapiens	O00159	234765	254641	225008
_LLQSNPVLEAFGNAK_.2	LLQSNPVLEAFGNAK	Homo sapiens	O00159	232928	231736	224179
_IIC[Carbamidomethyl (C)]DLVEEK_.2	IICDLVEEK	Homo sapiens	O00159	213148	228635	210776
_GEELLSPLNLEQAAYAR_.2	GEELLSPLNLEQAAYAR	Homo sapiens	O00159	162158	155963	167690
_VLQALGSEPIQYAVPVVK_.2	VLQALGSEPIQYAVPVVK	Homo sapiens	O00159	142252	149345	160127
_PQDGVAVLVR_.2	PQDGVAVLVR	Homo sapiens	O00159	151516	147230	151881
_LLQFYAETC[Carbamidomethyl (C)]PAPER_.2	LLQFYAETCPAPER	Homo sapiens	O00159	142256	148386	152772
_GIISILDEEC[Carbamidomethyl (C)]LRPGEATDLTFLEK_.3	GIISILDEECLRPGEATDLTFLEK	Homo sapiens	O00159	162932	126742	145616
_GIISILDEEC[Carbamidomethyl (C)]LRPGEATDLTFLEK_.2	GIISILDEECLRPGEATDLTFLEK	Homo sapiens	O00159	Filtered	8383.15	Filtered
_NPIMSQC[Carbamidomethyl (C)]FDR_.2	NPIMSQCFDR	Homo sapiens	O00159	138443	135113	140113
_YMDVQFDFK_.2	YMDVQFDFK	Homo sapiens	O00159	112735	103301	100105
_NFHIFYQLLEGGEEETLR_.3	NFHIFYQLLEGGEEETLR	Homo sapiens	O00159	106161	85613.6	106541
_VNSININQGSITFAGGPGR_.2	VNSININQGSITFAGGPGR	Homo sapiens	O00159	52982.6	61511.8	50000.8
_NPQSYLYLVK_.2	NPQSYLYLVK	Homo sapiens	O00159	42218.3	47845.4	43264.3
_NGHLAVVAPR_.2	NGHLAVVAPR	Homo sapiens	O00159	27232	Filtered	24675
_VTMESALTAR_.2	VTMESALTAR	Homo sapiens	O00159	130216	Filtered	112131
_SLC[Carbamidomethyl (C)]PETWPTWAGR_.2	SLCPETWPTWAGR	Homo sapiens	O00159	Filtered	122308	113141
_YEAFLQR_.2	YEAFLQR	Homo sapiens	O00159	Filtered	Filtered	15786.8
_SLC[Carbamidomethyl (C)]PETWPTWAGRPQDGVAVLVR_.3	SLCPETWPTWAGRPQDGVAVLVR	Homo sapiens	O00159	23671.4	Filtered	Filtered
_HHPHFLTHK_.2	HHPHFLTHK	Homo sapiens	O00159	Filtered	Filtered	21287.9
_ILGLAIESQDAGIK_.2	ILGLAIESQDAGIK	Homo sapiens	O00161	218111	250095	240591
_IEEGLDQINK_.2	IEEGLDQINK	Homo sapiens	O00161	67207.7	53565.7	61136.6
_TTWGDGGENSPC[Carbamidomethyl (C)]NVVSK_.2	TTWGDGGENSPCNVVSK	Homo sapiens	O00161	52565.9	53319.6	47600.2
_AHQITDESLESTR_.2	AHQITDESLESTR	Homo sapiens	O00161	34498.9	35765.9	33778.9
_AHQITDESLESTR_.3	AHQITDESLESTR	Homo sapiens	O00161	35561.2	Filtered	Filtered
_IDIANAR_.2	IDIANAR	Homo sapiens	O00161	Filtered	Filtered	334134
_TLTELNK_.2	TLTELNK	Homo sapiens	O00161	Filtered	Filtered	65643
_GFFGFPGPR_.2	GFFGFPGPR	Homo sapiens	O00165	123249	113655	111457
_FHDNFGFDDLVR_.3	FHDNFGFDDLVR	Homo sapiens	O00165	59602.2	57486.7	62799.9
_FHDNFGFDDLVR_.2	FHDNFGFDDLVR	Homo sapiens	O00165	41156.6	36052.6	42828.7
_TVVDSEGR_.2	TVVDSEGR	Homo sapiens	O00165	56204.9	59877.6	73860.3
_IFGGVLESDAR_.2	IFGGVLESDAR	Homo sapiens	O00165	191656	190365	199294
_ITKPDGIVEER_.2	ITKPDGIVEER	Homo sapiens	O00165	62447.5	70332.2	58006.8
_TETTVTR_.2	TETTVTR	Homo sapiens	O00165	Filtered	Filtered	1.14631e+06
_SESPQPAPDWGSQRPFHR_.3	SESPQPAPDWGSQRPFHR	Homo sapiens	O00165	Filtered	74050	67550
_AVPLIHQEGNR_.3	AVPLIHQEGNR	Homo sapiens	O00170	189980	182940	198712
_AVPLIHQEGNR_.2	AVPLIHQEGNR	Homo sapiens	O00170	165566	166305	163505
_AHAAVWNAQEAQADFAK_.3	AHAAVWNAQEAQADFAK	Homo sapiens	O00170	126113	121674	128851
_AHAAVWNAQEAQADFAK_.2	AHAAVWNAQEAQADFAK	Homo sapiens	O00170	44620.7	43242.4	45457.8
_TLHSDDEGTVLDDSR_.3	TLHSDDEGTVLDDSR	Homo sapiens	O00170	95471	91999.7	93566.4
_TLHSDDEGTVLDDSR_.2	TLHSDDEGTVLDDSR	Homo sapiens	O00170	50254.4	54559.4	56011
_VLELDPALAPVVSR_.2	VLELDPALAPVVSR	Homo sapiens	O00170	555030	528935	529240
_YYDAIAC[Carbamidomethyl (C)]LK_.2	YYDAIACLK	Homo sapiens	O00170	422504	428720	441350
_EGEIAQFLC[Carbamidomethyl (C)]DIK_.2	EGEIAQFLCDIK	Homo sapiens	O00170	415552	426688	439754
_HVVLYPLVAK_.2	HVVLYPLVAK	Homo sapiens	O00170	415216	402108	390531
_GELPDFQDGTK_.2	GELPDFQDGTK	Homo sapiens	O00170	217683	210253	218995
_LVVEEYYEVLDHC[Carbamidomethyl (C)]SSILNK_.3	LVVEEYYEVLDHCSSILNK	Homo sapiens	O00170	157578	166153	143028
_LPVWETIVC[Carbamidomethyl (C)]TMR_.2	LPVWETIVCTMR	Homo sapiens	O00170	147573	151542	120826
_HC[Carbamidomethyl (C)]C[Carbamidomethyl (C)]GVAQMR_.2	HCCGVAQMR	Homo sapiens	O00170	76582.2	91485.5	99021.6
_GKPMELIIGK_.2	GKPMELIIGK	Homo sapiens	O00170	90461.1	Filtered	33434.7
_GKPMELIIGK_.3	GKPMELIIGK	Homo sapiens	O00170	28601.7	Filtered	Filtered
_ELQALEAR_.2	ELQALEAR	Homo sapiens	O00170	Filtered	40713.2	39525.5
_LVLVSPTSEQYDSLLR_.2	LVLVSPTSEQYDSLLR	Homo sapiens	O00178	303908	300647	301153
_VGDNDFLEVR_.2	VGDNDFLEVR	Homo sapiens	O00178	35563.7	34685	34528.3
_VGDNDFLEVR_.3	VGDNDFLEVR	Homo sapiens	O00178	Filtered	595009	Filtered
_DDVIVTASNFSSER_.2	DDVIVTASNFSSER	Homo sapiens	O00178	167409	186922	178423
_VAVVGNVDAGK_.2	VAVVGNVDAGK	Homo sapiens	O00178	165425	161189	Filtered
_MFLNLLSPR_.2	MFLNLLSPR	Homo sapiens	O00178	75582.5	78888	84029.5
_VITFIDLAGHEK_.3	VITFIDLAGHEK	Homo sapiens	O00178	70517.5	74452.5	76908.8
_STLLGVLTHGELDNGR_.3	STLLGVLTHGELDNGR	Homo sapiens	O00178	74525.6	73623.7	69430.9
_SMAEQIEADVILLR_.3	SMAEQIEADVILLR	Homo sapiens	O00178	9275.17	9289.1	11598
_GGQTASFALK_.2	GGQTASFALK	Homo sapiens	O00178	Filtered	Filtered	48453.4
_THSQLLIIDR_.3	THSQLLIIDR	Homo sapiens	O00186	243079	242962	241275
_THSQLLIIDR_.2	THSQLLIIDR	Homo sapiens	O00186	108983	111810	110924
_VLLPVLLNK_.2	VLLPVLLNK	Homo sapiens	O00186	334398	346914	350158
_HIAVVLEEIPK_.2	HIAVVLEEIPK	Homo sapiens	O00186	125694	123233	134411
_HIAVVLEEIPK_.3	HIAVVLEEIPK	Homo sapiens	O00186	59311.5	66770.4	68046.9
_SC[Carbamidomethyl (C)]EVIIGSTHVLTPK_.3	SCEVIIGSTHVLTPK	Homo sapiens	O00186	93054.2	78082.8	82804.7
_SC[Carbamidomethyl (C)]EVIIGSTHVLTPK_.2	SCEVIIGSTHVLTPK	Homo sapiens	O00186	55320.5	56447.5	56324.8
_LLASC[Carbamidomethyl (C)]C[Carbamidomethyl (C)]K_.2	LLASCCK	Homo sapiens	O00186	106584	110973	102587
_TSLSALTQLMK_.2	TSLSALTQLMK	Homo sapiens	O00186	192063	212756	212132
_SAEETFQLSR_.2	SAEETFQLSR	Homo sapiens	O00186	160380	154166	149904
_IMLLDEFTTK_.2	IMLLDEFTTK	Homo sapiens	O00186	134259	143192	145591
_LAQLVEK_.2	LAQLVEK	Homo sapiens	O00186	201625	Filtered	201800
_IENESDMIR_.2	IENESDMIR	Homo sapiens	O00186	84652	83396.4	85413.4
_ANYLEDR_.2	ANYLEDR	Homo sapiens	O00186	Filtered	105226	109832
_TEQDLALGTDAEGQK_.2	TEQDLALGTDAEGQK	Homo sapiens	O00186	64260	71267.7	71750.2
_SVDC[Carbamidomethyl (C)]FLHDFASK_.3	SVDCFLHDFASK	Homo sapiens	O00186	47734.6	49368.7	Filtered
_SVDC[Carbamidomethyl (C)]FLHDFASK_.2	SVDCFLHDFASK	Homo sapiens	O00186	52075.3	Filtered	Filtered
_AAYIYFTDFC[Carbamidomethyl (C)]PDNLFNK_.2	AAYIYFTDFCPDNLFNK	Homo sapiens	O00186	25167.7	39453.4	33247
_DIMEDAIDNR_.2	DIMEDAIDNR	Homo sapiens	O00186	54102.4	Filtered	63845.8
_SKPLDNASK_.2	SKPLDNASK	Homo sapiens	O00186	Filtered	103765	Filtered
_ALYFITPTSK_.2	ALYFITPTSK	Homo sapiens	O00186	81742.6	Filtered	Filtered
_LIVFVIGGITYSEVR_.2	LIVFVIGGITYSEVR	Homo sapiens	O00186	98700.8	Filtered	Filtered
_VDVQGEIR_.2	VDVQGEIR	Homo sapiens	O00189	196969	192093	206085
_SQALNVR_.2	SQALNVR	Homo sapiens	O00189	137309	89292.2	98796.6
_GDPLIYK_.2	GDPLIYK	Homo sapiens	O00189	63228.7	71334.9	52670.7
_DVAELFYR_.2	DVAELFYR	Homo sapiens	O00189	20752.9	17356.5	19741.9
_LVIGDHK_.2	LVIGDHK	Homo sapiens	O00193	1.19461e+06	1.17779e+06	1.16402e+06
_INEELESQYQQSMDSK_.2	INEELESQYQQSMDSK	Homo sapiens	O00193	84138.7	72247.1	82879.2
_ADLPDQR_.2	ADLPDQR	Homo sapiens	O00194	Filtered	749260	718552
_AVETLLDLIMK_.2	AVETLLDLIMK	Homo sapiens	O00194	39038.4	38711.9	41251.8
_IVGMIAK_.2	IVGMIAK	Homo sapiens	O00203	837367	886178	793761
_IAPDVLR_.2	IAPDVLR	Homo sapiens	O00203	303418	327289	292612
_NVEVIELAK_.2	NVEVIELAK	Homo sapiens	O00203	187018	181668	179824
_EWTPAGK_.2	EWTPAGK	Homo sapiens	O00203	127469	127774	143779
_LQILNLGAK_.2	LQILNLGAK	Homo sapiens	O00203	98323.2	100731	95204.5
_THVLLHR_.2	THVLLHR	Homo sapiens	O00203	30237.3	27188.5	31142.3
_LLDSITVPVAR_.2	LLDSITVPVAR	Homo sapiens	O00203	380718	393338	370229
_EASADLSPYVR_.2	EASADLSPYVR	Homo sapiens	O00203	141836	140121	133239
_GLAAHYFFPR_.3	GLAAHYFFPR	Homo sapiens	O00203	117570	105386	114215
_ASILWLIGENC[Carbamidomethyl (C)]ER_.2	ASILWLIGENCER	Homo sapiens	O00203	105622	110605	99474.4
_ASILWLIGENC[Carbamidomethyl (C)]ER_.3	ASILWLIGENCER	Homo sapiens	O00203	7147.41	Filtered	4875.32
_NASELFPAVVK_.2	NASELFPAVVK	Homo sapiens	O00203	103078	95159.8	98910.2
_IFLAQKPAPLLESPFK_.3	IFLAQKPAPLLESPFK	Homo sapiens	O00203	87717.2	88493.9	83110.9
_EMLIEVIEK_.2	EMLIEVIEK	Homo sapiens	O00203	73454.8	73643.4	75752.2
_LYLTNSK_.2	LYLTNSK	Homo sapiens	O00203	103325	100908	Filtered
_LLTQYILNLGK_.2	LLTQYILNLGK	Homo sapiens	O00203	51754.4	66336.1	67512.4
_VPIIVPIMMLAIK_.2	VPIIVPIMMLAIK	Homo sapiens	O00203	16340	19190.3	20437
_SFTSEDDLVK_.2	SFTSEDDLVK	Homo sapiens	O00203	106450	88561.3	Filtered
_TQFVSPWK_.2	TQFVSPWK	Homo sapiens	O00203	Filtered	Filtered	45640.5
_LVYVYLVR_.2	LVYVYLVR	Homo sapiens	O00203	Filtered	Filtered	28422.3
_VVNVANVGAVPSGQDNIHR_.3	VVNVANVGAVPSGQDNIHR	Homo sapiens	O00203	Filtered	Filtered	34414.5
_NTKPLLQSR_.2	NTKPLLQSR	Homo sapiens	O00203	Filtered	25483.8	Filtered
_IENIHIGEK_.2	IENIHIGEK	Homo sapiens	O00203	Filtered	9842.18	Filtered
_YPSGEER_.2	YPSGEER	Homo sapiens	O00217	84035.9	73957.1	81010.2
_TLLWTELFR_.2	TLLWTELFR	Homo sapiens	O00217	1.02246e+06	985956	927642
_LC[Carbamidomethyl (C)]EAIC[Carbamidomethyl (C)]PAQAITIEAEPR_.2	LCEAICPAQAITIEAEPR	Homo sapiens	O00217	269152	286264	299405
_LC[Carbamidomethyl (C)]EAIC[Carbamidomethyl (C)]PAQAITIEAEPR_.3	LCEAICPAQAITIEAEPR	Homo sapiens	O00217	394120	Filtered	736347
_EPATINYPFEK_.2	EPATINYPFEK	Homo sapiens	O00217	531539	530563	533115
_GLGMTLSYLFR_.2	GLGMTLSYLFR	Homo sapiens	O00217	215102	231558	219469
_YDIDMTK_.2	YDIDMTK	Homo sapiens	O00217	Filtered	Filtered	170672
_ALAQAAR_.2	ALAQAAR	Homo sapiens	O00217	155421	Filtered	Filtered
_NEIDVVR_.2	NEIDVVR	Homo sapiens	O00220	278706	251183	292881
_NASIHTLLDALER_.3	NASIHTLLDALER	Homo sapiens	O00220	34763.8	35110.6	39205.1
_FANIVPFDSWDQLMR_.2	FANIVPFDSWDQLMR	Homo sapiens	O00220	30587.1	26486.7	35234.1
_MAPPPAR_.2	MAPPPAR	Homo sapiens	O00220	Filtered	237741	Filtered
_VIEPFSR_.2	VIEPFSR	Homo sapiens	O00231	1.07119e+06	989686	1.01259e+06
_AQSLLSTDR_.2	AQSLLSTDR	Homo sapiens	O00231	899790	960985	827763
_VVDSLYNK_.2	VVDSLYNK	Homo sapiens	O00231	625664	612133	605141
_EASIDILHSIVK_.3	EASIDILHSIVK	Homo sapiens	O00231	294506	301588	312026
_EASIDILHSIVK_.2	EASIDILHSIVK	Homo sapiens	O00231	196843	208485	207690
_SLADFEK_.2	SLADFEK	Homo sapiens	O00231	499358	515944	494638
_VQIEHISSLIK_.2	VQIEHISSLIK	Homo sapiens	O00231	270807	299896	304003
_VQIEHISSLIK_.3	VQIEHISSLIK	Homo sapiens	O00231	183095	191399	188894
_YQEALHLGSQLLR_.3	YQEALHLGSQLLR	Homo sapiens	O00231	263264	296490	296363
_YQEALHLGSQLLR_.2	YQEALHLGSQLLR	Homo sapiens	O00231	112859	148271	153155
_YVRPFLNSISK_.3	YVRPFLNSISK	Homo sapiens	O00231	168266	169146	181332
_YVRPFLNSISK_.2	YVRPFLNSISK	Homo sapiens	O00231	52589.6	50870.5	55616.4
_TGQAAELGGLLK_.2	TGQAAELGGLLK	Homo sapiens	O00231	2.42051e+06	2.43073e+06	2474492
_EQSILELGSLLAK_.2	EQSILELGSLLAK	Homo sapiens	O00231	1.88749e+06	2.06001e+06	1.98133e+06
_LYDNLLEQNLIR_.2	LYDNLLEQNLIR	Homo sapiens	O00231	693781	674536	678512
_LVSLYFDTK_.2	LVSLYFDTK	Homo sapiens	O00231	415655	395563	398352
_TTANAIYC[Carbamidomethyl (C)]PPK_.2	TTANAIYCPPK	Homo sapiens	O00231	356491	350186	370629
_TYHALSNLPK_.2	TYHALSNLPK	Homo sapiens	O00231	261467	266984	281249
_TYHALSNLPK_.3	TYHALSNLPK	Homo sapiens	O00231	119190	Filtered	118730
_TYEAALETIQNMSK_.2	TYEAALETIQNMSK	Homo sapiens	O00231	187102	213674	216624
_FHGILDQGEGVLIIFDEPPVDK_.3	FHGILDQGEGVLIIFDEPPVDK	Homo sapiens	O00231	108632	179752	139206
_ALLVEVQLLESK_.2	ALLVEVQLLESK	Homo sapiens	O00231	146308	137675	139341
_DIQENDEEAVQVK_.2	DIQENDEEAVQVK	Homo sapiens	O00231	138476	136294	122517
_DDPIISTHLAK_.2	DDPIISTHLAK	Homo sapiens	O00231	58876.2	61225.7	60609.6
_LQATLDMQSGIIHAAEEK_.3	LQATLDMQSGIIHAAEEK	Homo sapiens	O00231	47402.7	37566.1	48017.9
_IMLNTPEDVQALVSGK_.2	IMLNTPEDVQALVSGK	Homo sapiens	O00231	28060.8	34456.1	34964.2
_LSQMILDK_.2	LSQMILDK	Homo sapiens	O00231	60289.3	Filtered	Filtered
_LQEVIETLLSLEK_.2	LQEVIETLLSLEK	Homo sapiens	O00232	874547	971159	1.01281e+06
_LQEVIETLLSLEK_.3	LQEVIETLLSLEK	Homo sapiens	O00232	48399.3	42472.4	33463.7
_IYVEIER_.2	IYVEIER	Homo sapiens	O00232	246218	258518	255236
_EQNGDVK_.2	EQNGDVK	Homo sapiens	O00232	220356	229741	215551
_LAGIINFQRPK_.3	LAGIINFQRPK	Homo sapiens	O00232	142594	153399	146850
_LAGIINFQRPK_.2	LAGIINFQRPK	Homo sapiens	O00232	55485.4	58546.9	53528.5
_LAGIINFQR_.2	LAGIINFQR	Homo sapiens	O00232	167578	159776	158807
_ILVAVVK_.2	ILVAVVK	Homo sapiens	O00232	147621	166899	140376
_TTHLIAK_.2	TTHLIAK	Homo sapiens	O00232	111340	110613	107022
_LNSLMSLVNK_.2	LNSLMSLVNK	Homo sapiens	O00232	305766	285617	294889
_LFTTMELMR_.2	LFTTMELMR	Homo sapiens	O00232	225445	245288	234561
_WSTLVEDYGMELR_.2	WSTLVEDYGMELR	Homo sapiens	O00232	212284	232858	219020
_DPNNLLNDWSQK_.2	DPNNLLNDWSQK	Homo sapiens	O00232	149511	151230	134697
_TASDMVSTSR_.2	TASDMVSTSR	Homo sapiens	O00232	68857.2	69651.3	70406.4
_EEMIHNLQ_.2	EEMIHNLQ	Homo sapiens	O00232	15145.5	14048.9	Filtered
_EWDLLNENIMLLSK_.2	EWDLLNENIMLLSK	Homo sapiens	O00232	5008.88	9371.16	7805.11
_FFQEENTEK_.2	FFQEENTEK	Homo sapiens	O00232	Filtered	40334.2	44108.3
_MVQQC[Carbamidomethyl (C)]C[Carbamidomethyl (C)]TYVEEITDLPIK_.3	MVQQCCTYVEEITDLPIK	Homo sapiens	O00232	14867.6	Filtered	8974.25
_AIYDTPC[Carbamidomethyl (C)]IQAESEK_.2	AIYDTPCIQAESEK	Homo sapiens	O00232	125059	Filtered	Filtered
_MEVDYSATVDQR_.2	MEVDYSATVDQR	Homo sapiens	O00232	Filtered	118146	Filtered
_PLNVTVIR_.2	PLNVTVIR	Homo sapiens	O00233	123352	262881	142951
_HNIIC[Carbamidomethyl (C)]LQNDHK_.3	HNIICLQNDHK	Homo sapiens	O00233	86428.9	85540.7	87529.9
_HNIIC[Carbamidomethyl (C)]LQNDHK_.2	HNIICLQNDHK	Homo sapiens	O00233	29448	29727.4	30799.3
_SDVDLYQVR_.2	SDVDLYQVR	Homo sapiens	O00233	379138	409065	362565
_GLLGC[Carbamidomethyl (C)]NIIPLQR_.2	GLLGCNIIPLQR	Homo sapiens	O00233	319618	307072	306451
_ANYDVLESQK_.2	ANYDVLESQK	Homo sapiens	O00233	246560	241747	226965
_GIGMNEPLVDC[Carbamidomethyl (C)]EGYPR_.2	GIGMNEPLVDCEGYPR	Homo sapiens	O00233	68220.3	67651.9	66673.8
_LGQSESQGPPR_.2	LGQSESQGPPR	Homo sapiens	O00233	Filtered	39178.4	50116.2
_VC[Carbamidomethyl (C)]IESEHSMDTLLATLK_.3	VCIESEHSMDTLLATLK	Homo sapiens	O00244	120582	130618	138370
_VC[Carbamidomethyl (C)]IESEHSMDTLLATLK_.2	VCIESEHSMDTLLATLK	Homo sapiens	O00244	6361.91	9446.93	10797
_SIDDVVR_.2	SIDDVVR	Homo sapiens	O00255	262079	267390	260791
_GLGTGQGAVSGPPR_.2	GLGTGQGAVSGPPR	Homo sapiens	O00255	68961.2	70160.2	72807.3
_VSDVIWNSLSR_.2	VSDVIWNSLSR	Homo sapiens	O00255	32903.6	35247.1	33731.6
_KPPGTVAGTAR_.2	KPPGTVAGTAR	Homo sapiens	O00255	10576.6	15211.2	12401.5
_VSTPSDYTLSFLK_.2	VSTPSDYTLSFLK	Homo sapiens	O00255	62704.8	Filtered	52778
_MEVAFMVC[Carbamidomethyl (C)]AINPSIDLHTDSLELLQLQQK_.3	MEVAFMVCAINPSIDLHTDSLELLQLQQK	Homo sapiens	O00255	Filtered	17009.7	Filtered
_LLWLLYDLGHLER_.3	LLWLLYDLGHLER	Homo sapiens	O00255	Filtered	1627.87	2057.39
_GQTVNAGVAER_.2	GQTVNAGVAER	Homo sapiens	O00255	21614.7	Filtered	Filtered
_LDLGAQGK_.2	LDLGAQGK	Homo sapiens	O00257	105334	896757	887618
_LLIAFQNR_.2	LLIAFQNR	Homo sapiens	O00257	96586.3	96373.7	89776.9
_PLVVQVPTFAR_.2	PLVVQVPTFAR	Homo sapiens	O00257	64419.4	52023.3	69478.5
_EAVTGNGIGGK_.2	EAVTGNGIGGK	Homo sapiens	O00257	Filtered	77251	Filtered
_EAPSPTC[Carbamidomethyl (C)]PDLGAK_.2	EAPSPTCPDLGAK	Homo sapiens	O00257	22370.4	21520.3	Filtered
_SGEVAEGEAR_.2	SGEVAEGEAR	Homo sapiens	O00257	Filtered	Filtered	21350.4
_SEAGEPPSSLQVK_.2	SEAGEPPSSLQVK	Homo sapiens	O00257	Filtered	27493.1	Filtered
_SNVLTGLQDSSTDNR_.2	SNVLTGLQDSSTDNR	Homo sapiens	O00257	Filtered	Filtered	26506.4
_DFTPAELR_.2	DFTPAELR	Homo sapiens	O00264	1.98363e+06	1.96894e+06	1.95494e+06
_FYGPEGPYGVFAGR_.2	FYGPEGPYGVFAGR	Homo sapiens	O00264	2.18489e+06	2.04543e+06	1.98572e+06
_ILMAINGK_.2	ILMAINGK	Homo sapiens	O00264	87837	84867.1	Filtered
_FDGVQDPR_.2	FDGVQDPR	Homo sapiens	O00264	18608.1	Filtered	19808.4
_VILGEDR_.2	VILGEDR	Homo sapiens	O00267	433743	473382	441711
_VVSISSEHLEPITPTK_.3	VVSISSEHLEPITPTK	Homo sapiens	O00267	295489	287332	266201
_VVSISSEHLEPITPTK_.2	VVSISSEHLEPITPTK	Homo sapiens	O00267	55928.7	57826.5	57644.4
_ILSVDGNK_.2	ILSVDGNK	Homo sapiens	O00267	337090	344931	335947
_GYIGVVK_.2	GYIGVVK	Homo sapiens	O00267	251053	176532	223870
_ATAISLMR_.2	ATAISLMR	Homo sapiens	O00267	193520	183468	213066
_MDLDEQLK_.2	MDLDEQLK	Homo sapiens	O00267	157670	152006	159274
_SFAFLHC[Carbamidomethyl (C)]K_.2	SFAFLHCK	Homo sapiens	O00267	132479	126690	123373
_EMTDVLK_.2	EMTDVLK	Homo sapiens	O00267	115732	113412	95487.7
_TPHYGSQTPLHDGSR_.3	TPHYGSQTPLHDGSR	Homo sapiens	O00267	73159.3	69892.1	73193.6
_TPHYGSQTPLHDGSR_.2	TPHYGSQTPLHDGSR	Homo sapiens	O00267	33846.1	36659.2	35342.5
_FAVALDSEQNNIHVK_.2	FAVALDSEQNNIHVK	Homo sapiens	O00267	41978.3	47025.5	42945.4
_FAVALDSEQNNIHVK_.3	FAVALDSEQNNIHVK	Homo sapiens	O00267	43368.4	43899	44627.7
_SVVAPEHVK_.2	SVVAPEHVK	Homo sapiens	O00267	74627.1	67395	67802.3
_VIDGPHSGR_.2	VIDGPHSGR	Homo sapiens	O00267	61792.6	58188.7	59646.2
_GYIYVEAYK_.2	GYIYVEAYK	Homo sapiens	O00267	272159	258133	269647
_VELHSTC[Carbamidomethyl (C)]QTISVDR_.3	VELHSTCQTISVDR	Homo sapiens	O00267	160014	154948	154801
_VELHSTC[Carbamidomethyl (C)]QTISVDR_.2	VELHSTCQTISVDR	Homo sapiens	O00267	Filtered	127123	133829
_ISQGPYK_.2	ISQGPYK	Homo sapiens	O00267	Filtered	231232	230763
_DNELIGQTVR_.2	DNELIGQTVR	Homo sapiens	O00267	148032	153886	154215
_FEGDTGLIVR_.2	FEGDTGLIVR	Homo sapiens	O00267	132767	123302	130061
_EATGVLLSIDGEDGIVR_.2	EATGVLLSIDGEDGIVR	Homo sapiens	O00267	111311	110390	97251.2
_SVTGGMC[Carbamidomethyl (C)]SVYLK_.2	SVTGGMCSVYLK	Homo sapiens	O00267	81244.6	77014.1	74495.1
_LGYWNQQMVPIK_.2	LGYWNQQMVPIK	Homo sapiens	O00267	58549.1	57159.5	54892.1
_LGYWNQQMVPIK_.3	LGYWNQQMVPIK	Homo sapiens	O00267	14976.2	Filtered	Filtered
_HLVLAGGSKPR_.2	HLVLAGGSKPR	Homo sapiens	O00267	29137	30906.5	29095.9
_HLVLAGGSKPR_.3	HLVLAGGSKPR	Homo sapiens	O00267	Filtered	Filtered	61727.2
_EHNFQPGDNVEVC[Carbamidomethyl (C)]EGELINLQGK_.3	EHNFQPGDNVEVCEGELINLQGK	Homo sapiens	O00267	56386.3	42378	50824.7
_TPMYGSQTPLQDGSR_.2	TPMYGSQTPLQDGSR	Homo sapiens	O00267	38711	43087.9	39162.6
_EVANLKPK_.2	EVANLKPK	Homo sapiens	O00267	Filtered	52586.8	50100.2
_DTYLDTQVVGQTGVIR_.2	DTYLDTQVVGQTGVIR	Homo sapiens	O00267	34100	27714.8	35885.9
_FIAYQFTDTPLQIK_.2	FIAYQFTDTPLQIK	Homo sapiens	O00267	31223.8	33166.8	31297.5
_TPAQSGAWDPNNPNTPSR_.2	TPAQSGAWDPNNPNTPSR	Homo sapiens	O00267	27975.4	27705.5	26610.5
_LTTVGSR_.2	LTTVGSR	Homo sapiens	O00267	Filtered	228831	Filtered
_DVTNFTVGGFAPMSPR_.2	DVTNFTVGGFAPMSPR	Homo sapiens	O00267	Filtered	110555	88731.6
_DPNLWTVK_.2	DPNLWTVK	Homo sapiens	O00267	Filtered	37849.1	Filtered
_SFAMSAVITEGVKPTLSELEK_.3	SFAMSAVITEGVKPTLSELEK	Homo sapiens	O00267	Filtered	13643.1	10584.5
_VEENFVILFSDLTMHELK_.3	VEENFVILFSDLTMHELK	Homo sapiens	O00267	Filtered	9922.77	6617.75
_RPGGMTSTYGR_.2	RPGGMTSTYGR	Homo sapiens	O00267	Filtered	5135.22	Filtered
_ISETAQQK_.2	ISETAQQK	Homo sapiens	O00268	658397	718561	564498
_NFLSTLIK_.2	NFLSTLIK	Homo sapiens	O00268	32200.9	34094.1	33243.8
_QEDPEQLR_.2	QEDPEQLR	Homo sapiens	O00268	350464	Filtered	336036
_ILATNSELVGTLTR_.2	ILATNSELVGTLTR	Homo sapiens	O00268	Filtered	Filtered	85343.5
_ALSAVSAQAAAAQK_.2	ALSAVSAQAAAAQK	Homo sapiens	O00268	Filtered	Filtered	21784.3
_FVALASNEK_.2	FVALASNEK	Homo sapiens	O00273	476322	488071	485498
_AC[Carbamidomethyl (C)]DILAIDK_.2	ACDILAIDK	Homo sapiens	O00273	311105	304370	309727
_TLKPC[Carbamidomethyl (C)]LLR_.2	TLKPCLLR	Homo sapiens	O00273	142658	152182	161204
_LQHTLQQVLDQR_.3	LQHTLQQVLDQR	Homo sapiens	O00273	102226	98633.7	95925.3
_LQHTLQQVLDQR_.2	LQHTLQQVLDQR	Homo sapiens	O00273	26621.1	25443.8	23122.7
_LQQTQSLHSLR_.3	LQQTQSLHSLR	Homo sapiens	O00273	65439.5	60807.6	62621.2
_LQQTQSLHSLR_.2	LQQTQSLHSLR	Homo sapiens	O00273	33620.3	35198.8	38065.4
_AAFGEEVDAVDTGISR_.2	AAFGEEVDAVDTGISR	Homo sapiens	O00273	1.3606e+06	1.4046e+06	1.43016e+06
_ALAVALNWDIK_.2	ALAVALNWDIK	Homo sapiens	O00273	140825	137084	145999
_ASPPGDLQNPK_.2	ASPPGDLQNPK	Homo sapiens	O00273	253640	275910	Filtered
_ETSSDVALASHILTALR_.3	ETSSDVALASHILTALR	Homo sapiens	O00273	204111	Filtered	Filtered
_ETSSDVALASHILTALR_.2	ETSSDVALASHILTALR	Homo sapiens	O00273	70101.9	Filtered	Filtered
_EGSLLSK_.2	EGSLLSK	Homo sapiens	O00273	Filtered	86687.5	Filtered
_TETVQEAC[Carbamidomethyl (C)]ER_.2	TETVQEACER	Homo sapiens	O00273	Filtered	28399.5	26349.5
_EQHGVAASC[Carbamidomethyl (C)]LEDLR_.2	EQHGVAASCLEDLR	Homo sapiens	O00273	Filtered	40378.3	Filtered
_SLSEIER_.2	SLSEIER	Homo sapiens	O00291	906889	876917	1.35227e+06
_AIGEELLPR_.2	AIGEELLPR	Homo sapiens	O00291	Filtered	74415	57779.4
_ISDQGQR_.2	ISDQGQR	Homo sapiens	O00291	17367.5	20787.5	Filtered
_ELEDSLER_.2	ELEDSLER	Homo sapiens	O00291	Filtered	Filtered	395727
_EEELSALR_.2	EEELSALR	Homo sapiens	O00291	Filtered	Filtered	205058
_APPEPADSLTEAC[Carbamidomethyl (C)]K_.2	APPEPADSLTEACK	Homo sapiens	O00291	52126.6	Filtered	Filtered
_TC[Carbamidomethyl (C)]ILGTHHEK_.2	TCILGTHHEK	Homo sapiens	O00291	Filtered	7003.2	Filtered
_GFTIPEAFR_.2	GFTIPEAFR	Homo sapiens	O00299	10755673	11040634	10639612
_LAALNPESNTAGLDIFAK_.2	LAALNPESNTAGLDIFAK	Homo sapiens	O00299	5549431	5.57376e+06	5.923e+06
_LAALNPESNTAGLDIFAK_.3	LAALNPESNTAGLDIFAK	Homo sapiens	O00299	323956	315326	315068
_YLSNAYAR_.2	YLSNAYAR	Homo sapiens	O00299	5189908	4981693	5.14558e+06
_LHIVQVVC[Carbamidomethyl (C)]K_.2	LHIVQVVCK	Homo sapiens	O00299	1503692	1519310	1.60472e+06
_LHIVQVVC[Carbamidomethyl (C)]K_.3	LHIVQVVCK	Homo sapiens	O00299	791048	870277	866487
_FLDGNELTLADC[Carbamidomethyl (C)]NLLPK_.2	FLDGNELTLADCNLLPK	Homo sapiens	O00299	875628	880686	902338
_FLDGNELTLADC[Carbamidomethyl (C)]NLLPK_.3	FLDGNELTLADCNLLPK	Homo sapiens	O00299	119417	115402	114575
_IEEFLEAVLC[Carbamidomethyl (C)]PPR_.2	IEEFLEAVLCPPR	Homo sapiens	O00299	214126	241532	183816
_IEEFLEAVLC[Carbamidomethyl (C)]PPR_.3	IEEFLEAVLCPPR	Homo sapiens	O00299	150246	148965	154017
_NSNPALNDNLEK_.2	NSNPALNDNLEK	Homo sapiens	O00299	2.13222e+06	2.15721e+06	2.05008e+06
_GVTFNVTTVDTK_.2	GVTFNVTTVDTK	Homo sapiens	O00299	1.01221e+06	959891	939273
_IGNC[Carbamidomethyl (C)]PFSQR_.2	IGNCPFSQR	Homo sapiens	O00299	936182	950633	936285
_EEFASTC[Carbamidomethyl (C)]PDDEEIELAYEQVAK_.2	EEFASTCPDDEEIELAYEQVAK	Homo sapiens	O00299	125984	101880	107452
_EEFASTC[Carbamidomethyl (C)]PDDEEIELAYEQVAK_.3	EEFASTCPDDEEIELAYEQVAK	Homo sapiens	O00299	Filtered	Filtered	178180
_LC[Carbamidomethyl (C)]PGGQLPFLLYGTEVHTDTNK_.3	LCPGGQLPFLLYGTEVHTDTNK	Homo sapiens	O00299	113414	128605	126443
_LFMVLWLK_.2	LFMVLWLK	Homo sapiens	O00299	10568.2	9714.82	7864.83
_LHPVILASIVDSYER_.3	LHPVILASIVDSYER	Homo sapiens	O00303	1.47694e+06	1.67201e+06	1.68782e+06
_LHPVILASIVDSYER_.2	LHPVILASIVDSYER	Homo sapiens	O00303	478871	532190	429263
_VSADNTVGR_.2	VSADNTVGR	Homo sapiens	O00303	901327	980555	936907
_TC[Carbamidomethyl (C)]FSPNR_.2	TCFSPNR	Homo sapiens	O00303	488663	514114	524953
_IGVDLIMK_.2	IGVDLIMK	Homo sapiens	O00303	410384	418163	422934
_IQDALSTVLQYAEDVLSGK_.2	IQDALSTVLQYAEDVLSGK	Homo sapiens	O00303	119277	139577	113059
_IQDALSTVLQYAEDVLSGK_.3	IQDALSTVLQYAEDVLSGK	Homo sapiens	O00303	55697.1	60825.3	60826.2
_NMYELHK_.2	NMYELHK	Homo sapiens	O00303	150460	148150	143383
_VIGTLLGTVDK_.2	VIGTLLGTVDK	Homo sapiens	O00303	1.03279e+06	1.03788e+06	1.02079e+06
_AYVSTLMGVPGR_.2	AYVSTLMGVPGR	Homo sapiens	O00303	862463	882746	896171
_AYVSTLMGVPGR_.3	AYVSTLMGVPGR	Homo sapiens	O00303	Filtered	31214.5	Filtered
_VIGLSSDLQQVGGASAR_.2	VIGLSSDLQQVGGASAR	Homo sapiens	O00303	489930	484707	523186
_VIGLSSDLQQVGGASAR_.3	VIGLSSDLQQVGGASAR	Homo sapiens	O00303	Filtered	105479	91952.7
_YAYYDTER_.2	YAYYDTER	Homo sapiens	O00303	552647	564891	576909
_FLMSLVNQVPK_.2	FLMSLVNQVPK	Homo sapiens	O00303	391614	381721	424983
_EAPNPIHLTVDTSLQNGR_.3	EAPNPIHLTVDTSLQNGR	Homo sapiens	O00303	78885.3	75767.5	69592.1
_EAPNPIHLTVDTSLQNGR_.2	EAPNPIHLTVDTSLQNGR	Homo sapiens	O00303	Filtered	32280	33939.1
_TMGVMFTPLTVK_.2	TMGVMFTPLTVK	Homo sapiens	O00303	70445.4	73407.4	70326.2
_EGGESIR_.2	EGGESIR	Homo sapiens	O00308	1.19819e+06	1.06338e+06	1.12578e+06
_AGVALPFEK_.2	AGVALPFEK	Homo sapiens	O00308	47255.3	43074	41517.2
_YTSEGVR_.2	YTSEGVR	Homo sapiens	O00308	Filtered	Filtered	116642
_DSSGTAVAPENR_.2	DSSGTAVAPENR	Homo sapiens	O00308	Filtered	10163.7	9835.08
_VWSC[Carbamidomethyl (C)]HTLR_.2	VWSCHTLR	Homo sapiens	O00308	80846.3	Filtered	Filtered
_AFLDGFNEVAPLEWLR_.2	AFLDGFNEVAPLEWLR	Homo sapiens	O00308	Filtered	9712.04	Filtered
_ETIQAAK_.2	ETIQAAK	Homo sapiens	O00311	520650	453886	247896
_ITAEEALLHPFFK_.3	ITAEEALLHPFFK	Homo sapiens	O00311	16057.6	17104.9	18055.9
_EYMLNLFK_.2	EYMLNLFK	Homo sapiens	O00311	6342.78	Filtered	Filtered
_VVDDELATR_.2	VVDDELATR	Homo sapiens	O00330	313476	301295	317351
_EHIPGTLR_.2	EHIPGTLR	Homo sapiens	O00330	334527	250400	342500
_VSVNDFIIK_.2	VSVNDFIIK	Homo sapiens	O00330	247709	248779	230992
_ANLENPIR_.2	ANLENPIR	Homo sapiens	O00330	237716	236707	235308
_GLLTPIIK_.2	GLLTPIIK	Homo sapiens	O00330	207823	215845	202495
_HSLDASQGTATGPR_.3	HSLDASQGTATGPR	Homo sapiens	O00330	55491.5	49542.5	49778.1
_HSLDASQGTATGPR_.2	HSLDASQGTATGPR	Homo sapiens	O00330	33845.2	34537.9	36363.7
_STVPHAYATADC[Carbamidomethyl (C)]DLGAVLK_.3	STVPHAYATADCDLGAVLK	Homo sapiens	O00330	53310.5	55054.9	61229.8
_STVPHAYATADC[Carbamidomethyl (C)]DLGAVLK_.2	STVPHAYATADCDLGAVLK	Homo sapiens	O00330	43261	41392.1	Filtered
_LTEDEEGNAK_.2	LTEDEEGNAK	Homo sapiens	O00330	87807	78981	85089.5
_LGSLIGLIVEEGEDWK_.3	LGSLIGLIVEEGEDWK	Homo sapiens	O00330	Filtered	4180.87	4367.58
_LGSLIGLIVEEGEDWK_.2	LGSLIGLIVEEGEDWK	Homo sapiens	O00330	Filtered	Filtered	73229.9
_ILMPSLSPTMEEGNIVK_.2	ILMPSLSPTMEEGNIVK	Homo sapiens	O00330	131962	124538	Filtered
_LLFAIIK_.2	LLFAIIK	Homo sapiens	O00400	3247.13	2804.76	3031.4
_LLWAPLVDAVYVK_.2	LLWAPLVDAVYVK	Homo sapiens	O00400	83920.5	75876.1	83172.3
_LQDEGSSSWK_.2	LQDEGSSSWK	Homo sapiens	O00400	17497.8	22800.7	22169
_YTAGPQPLNTFYK_.2	YTAGPQPLNTFYK	Homo sapiens	O00400	Filtered	46050.4	42269.9
_EC[Carbamidomethyl (C)]VGASNQNC[Carbamidomethyl (C)]R_.2	ECVGASNQNCR	Homo sapiens	O00400	Filtered	12137.3	13924.9
_EALLGDTGTGDFLK_.2	EALLGDTGTGDFLK	Homo sapiens	O00400	Filtered	Filtered	105659
_IGFSAADAVTGLK_.2	IGFSAADAVTGLK	Homo sapiens	O00400	Filtered	Filtered	27202.7
_AVTDLLGR_.2	AVTDLLGR	Homo sapiens	O00401	222381	238204	237950
_VIYDFIEK_.2	VIYDFIEK	Homo sapiens	O00401	203181	192412	203865
_AALLDQIR_.2	AALLDQIR	Homo sapiens	O00401	190422	187093	191280
_DALLDQIR_.2	DALLDQIR	Homo sapiens	O00401	148154	178509	150395
_GGPPPPPPPPHNSGPPPPPAR_.3	GGPPPPPPPPHNSGPPPPPAR	Homo sapiens	O00401	103646	106095	107571
_SVADGQESTPPTPAPTSGIVGALMEVMQK_.3	SVADGQESTPPTPAPTSGIVGALMEVMQK	Homo sapiens	O00401	9526.37	Filtered	5937.67
_VTNVGSLLLTPQENESLFTFLGK_.3	VTNVGSLLLTPQENESLFTFLGK	Homo sapiens	O00401	Filtered	Filtered	2269.57
_FLFDSVSSQNVGLR_.2	FLFDSVSSQNVGLR	Homo sapiens	O00410	1.024e+06	978583	949913
_FLFDSVSSQNVGLR_.3	FLFDSVSSQNVGLR	Homo sapiens	O00410	24965.7	27986.8	24454
_LVLEQVVTSIASVADTAEEK_.3	LVLEQVVTSIASVADTAEEK	Homo sapiens	O00410	758821	882274	888919
_LVLEQVVTSIASVADTAEEK_.2	LVLEQVVTSIASVADTAEEK	Homo sapiens	O00410	144147	163056	133366
_VAAAESMPLLLEC[Carbamidomethyl (C)]AR_.2	VAAAESMPLLLECAR	Homo sapiens	O00410	684667	660849	687716
_VAAAESMPLLLEC[Carbamidomethyl (C)]AR_.3	VAAAESMPLLLECAR	Homo sapiens	O00410	108771	102993	88114.6
_VSDILHSIFSSYK_.3	VSDILHSIFSSYK	Homo sapiens	O00410	341023	377090	364924
_VSDILHSIFSSYK_.2	VSDILHSIFSSYK	Homo sapiens	O00410	331544	338450	365358
_VQAHAAAALINFTEDC[Carbamidomethyl (C)]PK_.3	VQAHAAAALINFTEDCPK	Homo sapiens	O00410	644889	667391	640776
_VQAHAAAALINFTEDC[Carbamidomethyl (C)]PK_.2	VQAHAAAALINFTEDCPK	Homo sapiens	O00410	46137	46196.6	41488
_HIVENAVQK_.2	HIVENAVQK	Homo sapiens	O00410	583873	606905	549462
_NTTAAEEAR_.2	NTTAAEEAR	Homo sapiens	O00410	578316	567747	536256
_LMVPLLK_.2	LMVPLLK	Homo sapiens	O00410	501502	505586	541486
_TIEC[Carbamidomethyl (C)]ISLIGLAVGK_.2	TIECISLIGLAVGK	Homo sapiens	O00410	479816	478138	474003
_TIEC[Carbamidomethyl (C)]ISLIGLAVGK_.3	TIECISLIGLAVGK	Homo sapiens	O00410	18422.4	17789	15870.2
_FVPYYDLFMPSLK_.2	FVPYYDLFMPSLK	Homo sapiens	O00410	459565	469577	461205
_FVPYYDLFMPSLK_.3	FVPYYDLFMPSLK	Homo sapiens	O00410	4057.48	3626.85	3887.95
_ATAAFILANEHNVALFK_.3	ATAAFILANEHNVALFK	Homo sapiens	O00410	229657	239007	245447
_ATAAFILANEHNVALFK_.2	ATAAFILANEHNVALFK	Homo sapiens	O00410	137806	153296	147053
_VIQSADSK_.2	VIQSADSK	Homo sapiens	O00410	359476	355064	323994
_LLSSAFDEVYPALPSDVQTAIK_.3	LLSSAFDEVYPALPSDVQTAIK	Homo sapiens	O00410	212055	212342	197169
_LLSSAFDEVYPALPSDVQTAIK_.2	LLSSAFDEVYPALPSDVQTAIK	Homo sapiens	O00410	131344	130016	142145
_LVLPMIK_.2	LVLPMIK	Homo sapiens	O00410	317216	329961	339146
_FYFHDGVR_.2	FYFHDGVR	Homo sapiens	O00410	309076	327127	346746
_LQELIQK_.2	LQELIQK	Homo sapiens	O00410	272718	278380	266353
_MAC[Carbamidomethyl (C)]GLGGK_.2	MACGLGGK	Homo sapiens	O00410	181563	175667	178382
_YAEYFLR_.2	YAEYFLR	Homo sapiens	O00410	153363	143684	146644
_FMQDASDVMQLLLK_.2	FMQDASDVMQLLLK	Homo sapiens	O00410	101854	121958	127429
_FMQDASDVMQLLLK_.3	FMQDASDVMQLLLK	Homo sapiens	O00410	2756.9	2869.48	3053.63
_EFQQYLPVVMGPLMK_.2	EFQQYLPVVMGPLMK	Homo sapiens	O00410	53755.5	60966.6	63908.1
_EFQQYLPVVMGPLMK_.3	EFQQYLPVVMGPLMK	Homo sapiens	O00410	21644.9	22349.4	20212.8
_VC[Carbamidomethyl (C)]DIAAELAR_.2	VCDIAAELAR	Homo sapiens	O00410	1.58892e+06	1.60746e+06	1.63733e+06
_ITFLLQAIR_.2	ITFLLQAIR	Homo sapiens	O00410	1.35801e+06	1.36719e+06	1350371
_SLLIPYLDNLVK_.2	SLLIPYLDNLVK	Homo sapiens	O00410	1.32784e+06	1.27798e+06	1.22489e+06
_SLVEIADTVPK_.2	SLVEIADTVPK	Homo sapiens	O00410	896390	833378	854449
_TAGLEEK_.2	TAGLEEK	Homo sapiens	O00410	715064	Filtered	650604
_AIGTEPDSDVLSEIMHSFAK_.3	AIGTEPDSDVLSEIMHSFAK	Homo sapiens	O00410	376448	389959	378430
_EGFVEYTEQVVK_.2	EGFVEYTEQVVK	Homo sapiens	O00410	372947	375031	393210
_VIAALLQTMEDQGNQR_.2	VIAALLQTMEDQGNQR	Homo sapiens	O00410	200876	221419	192528
_VIAALLQTMEDQGNQR_.3	VIAALLQTMEDQGNQR	Homo sapiens	O00410	81240.4	81906.4	Filtered
_YAEYFLRPMLQYVC[Carbamidomethyl (C)]DNSPEVR_.3	YAEYFLRPMLQYVCDNSPEVR	Homo sapiens	O00410	221655	253747	268259
_NLIDEDGNNQWPEGLK_.2	NLIDEDGNNQWPEGLK	Homo sapiens	O00410	230318	230752	233126
_STAC[Carbamidomethyl (C)]QMLVC[Carbamidomethyl (C)]YAK_.2	STACQMLVCYAK	Homo sapiens	O00410	171979	171092	162823
_LC[Carbamidomethyl (C)]GDTSLNNMQR_.2	LCGDTSLNNMQR	Homo sapiens	O00410	153162	159854	148522
_HFADLLPGFLQAVNDSC[Carbamidomethyl (C)]YQNDDSVLK_.3	HFADLLPGFLQAVNDSCYQNDDSVLK	Homo sapiens	O00410	69160.1	89258	106692
_MLVQC[Carbamidomethyl (C)]MQDQEHPSIR_.3	MLVQCMQDQEHPSIR	Homo sapiens	O00410	55172.3	65291.4	62444.4
_MLVQC[Carbamidomethyl (C)]MQDQEHPSIR_.2	MLVQCMQDQEHPSIR	Homo sapiens	O00410	Filtered	13932.5	13848.4
_ENVNATENC[Carbamidomethyl (C)]ISAVGK_.2	ENVNATENCISAVGK	Homo sapiens	O00410	68245.5	68032.8	70447.3
_YLRPHLEATLQLSLK_.3	YLRPHLEATLQLSLK	Homo sapiens	O00410	41628.1	37869.8	41241
_GPEYLTQMWHFMC[Carbamidomethyl (C)]DALIK_.3	GPEYLTQMWHFMCDALIK	Homo sapiens	O00410	23727	26001.6	24213.7
_IFSIIAEGEMHEAIK_.3	IFSIIAEGEMHEAIK	Homo sapiens	O00410	Filtered	34749.6	34415.4
_YAAC[Carbamidomethyl (C)]NAVGQMATDFAPGFQK_.2	YAACNAVGQMATDFAPGFQK	Homo sapiens	O00410	Filtered	58601.2	Filtered
_PMLQYVC[Carbamidomethyl (C)]DNSPEVR_.2	PMLQYVCDNSPEVR	Homo sapiens	O00410	30097.7	Filtered	Filtered
_LPEC[Carbamidomethyl (C)]GSGDGSLQPPR_.3	LPECGSGDGSLQPPR	Homo sapiens	O00411	262542	250938	249093
_DWGHVELLEVLQAR_.3	DWGHVELLEVLQAR	Homo sapiens	O00411	10738.1	10604.9	11286.3
_FC[Carbamidomethyl (C)]SEPQK_.2	FCSEPQK	Homo sapiens	O00411	Filtered	Filtered	42692.5
_PLGPHGLDWLK_.3	PLGPHGLDWLK	Homo sapiens	O00411	2002.3	2254.71	Filtered
_IHLVNLTGLK_.3	IHLVNLTGLK	Homo sapiens	O00411	50719.4	Filtered	Filtered
_FSLYPFLC[Carbamidomethyl (C)]LLDER_.2	FSLYPFLCLLDER	Homo sapiens	O00411	Filtered	8642.95	Filtered
_VFWLPHNMDFR_.3	VFWLPHNMDFR	Homo sapiens	O00411	7292.82	Filtered	Filtered
_YIEPVDR_.2	YIEPVDR	Homo sapiens	O00418	291225	304894	397822
_ASAVALEVQR_.2	ASAVALEVQR	Homo sapiens	O00418	238418	244877	237533
_WNLLNSSR_.2	WNLLNSSR	Homo sapiens	O00418	95001.3	118713	91207.9
_GFDYLLK_.2	GFDYLLK	Homo sapiens	O00418	84062.7	82766.6	80482.8
_DVYFEDVR_.2	DVYFEDVR	Homo sapiens	O00418	60161.2	71125.8	64267.5
_LWGEEYNR_.2	LWGEEYNR	Homo sapiens	O00418	110174	113614	111790
_LTPQAFSHFTFER_.3	LTPQAFSHFTFER	Homo sapiens	O00418	69019.8	68113.4	62176.8
_YSSSGSPANSFHFK_.2	YSSSGSPANSFHFK	Homo sapiens	O00418	31023.2	29135.9	53410.5
_YSSSGSPANSFHFK_.3	YSSSGSPANSFHFK	Homo sapiens	O00418	36280	Filtered	Filtered
_LEGVDGGQSPR_.2	LEGVDGGQSPR	Homo sapiens	O00418	31998.9	32497.1	30363.9
_AFDSGQNLSPDR_.2	AFDSGQNLSPDR	Homo sapiens	O00418	27560.8	33632.6	31057.3
_VHLAMVR_.2	VHLAMVR	Homo sapiens	O00418	47674	Filtered	Filtered
_YNSNSGFVR_.2	YNSNSGFVR	Homo sapiens	O00418	41085.4	Filtered	Filtered
_IC[Carbamidomethyl (C)]ESMGLAPFDLSPR_.2	ICESMGLAPFDLSPR	Homo sapiens	O00418	Filtered	360928	Filtered
_SGDLYTQAAEAAMEAMK_.2	SGDLYTQAAEAAMEAMK	Homo sapiens	O00418	Filtered	Filtered	179008
_DRPGKPLFHLEHYIEGK_.3	DRPGKPLFHLEHYIEGK	Homo sapiens	O00418	Filtered	Filtered	27473.4
_TC[Carbamidomethyl (C)]PLLLR_.2	TCPLLLR	Homo sapiens	O00422	2.27208e+06	2303910	2.25018e+06
_EVYPEAR_.2	EVYPEAR	Homo sapiens	O00422	1.20344e+06	1.19876e+06	1.21435e+06
_VTQEEIK_.2	VTQEEIK	Homo sapiens	O00422	750607	813817	768501
_ELTSLVK_.2	ELTSLVK	Homo sapiens	O00422	780254	789491	759122
_FQIGDYLDIAITPPNR_.2	FQIGDYLDIAITPPNR	Homo sapiens	O00422	454056	458709	457691
_FQIGDYLDIAITPPNR_.3	FQIGDYLDIAITPPNR	Homo sapiens	O00422	43434.9	53072.1	44590
_EIGSTMSGR_.2	EIGSTMSGR	Homo sapiens	O00422	461668	472521	434235
_VFTTNNGR_.2	VFTTNNGR	Homo sapiens	O00422	117387	121629	128204
_GTHFNFAIVFTDVK_.3	GTHFNFAIVFTDVK	Homo sapiens	O00422	153515	142703	136261
_GTDDSMTLQSQK_.2	GTDDSMTLQSQK	Homo sapiens	O00422	Filtered	81045.5	235814
_VPSFAAGR_.2	VPSFAAGR	Homo sapiens	O00425	2.099e+06	2.00433e+06	2.16119e+06
_LLVPTQFVGAIIGK_.2	LLVPTQFVGAIIGK	Homo sapiens	O00425	1.65524e+06	1.34778e+06	1.43599e+06
_LLVPTQFVGAIIGK_.3	LLVPTQFVGAIIGK	Homo sapiens	O00425	57815.4	41052.4	45322.5
_FTEEIPLK_.2	FTEEIPLK	Homo sapiens	O00425	1.57708e+06	1.47129e+06	1.53807e+06
_IAPAEAPDAK_.2	IAPAEAPDAK	Homo sapiens	O00425	1.23624e+06	1302208	1.24561e+06
_ITISPLQELTLYNPER_.2	ITISPLQELTLYNPER	Homo sapiens	O00425	720082	795827	811005
_ITISPLQELTLYNPER_.3	ITISPLQELTLYNPER	Homo sapiens	O00425	188963	193226	185999
_AIEALSGK_.2	AIEALSGK	Homo sapiens	O00425	988788	891803	962060
_SILEIMHK_.2	SILEIMHK	Homo sapiens	O00425	571458	575056	564132
_TVNELQNLSSAEVVVPR_.2	TVNELQNLSSAEVVVPR	Homo sapiens	O00425	316140	307779	286660
_TVNELQNLSSAEVVVPR_.3	TVNELQNLSSAEVVVPR	Homo sapiens	O00425	246834	247647	232464
_ALQSGPPQSR_.2	ALQSGPPQSR	Homo sapiens	O00425	382985	383028	400344
_GNVETC[Carbamidomethyl (C)]AK_.2	GNVETCAK	Homo sapiens	O00425	311526	251137	338487
_AEEEIMK_.2	AEEEIMK	Homo sapiens	O00425	240850	239000	253359
_LYIGNLSENAAPSDLESIFK_.2	LYIGNLSENAAPSDLESIFK	Homo sapiens	O00425	103925	110222	120178
_LYIGNLSENAAPSDLESIFK_.3	LYIGNLSENAAPSDLESIFK	Homo sapiens	O00425	116951	103833	95738.3
_ITGHFYAC[Carbamidomethyl (C)]QVAQR_.2	ITGHFYACQVAQR	Homo sapiens	O00425	106083	115011	105946
_ITGHFYAC[Carbamidomethyl (C)]QVAQR_.3	ITGHFYACQVAQR	Homo sapiens	O00425	93573.5	92082.6	87302.8
_IELHGKPIEVEHSVPK_.3	IELHGKPIEVEHSVPK	Homo sapiens	O00425	26966.9	26557.2	25826.1
_IELHGKPIEVEHSVPK_.2	IELHGKPIEVEHSVPK	Homo sapiens	O00425	18068.1	17828.6	18805.1
_IPVSGPFLVK_.2	IPVSGPFLVK	Homo sapiens	O00425	2.18573e+06	2.11923e+06	2.10937e+06
_SITILSTPEGTSAAC[Carbamidomethyl (C)]K_.2	SITILSTPEGTSAACK	Homo sapiens	O00425	1.0453e+06	1.12631e+06	1.09423e+06
_TGYAFVDC[Carbamidomethyl (C)]PDESWALK_.2	TGYAFVDCPDESWALK	Homo sapiens	O00425	678721	612789	660993
_IQEILTQVK_.2	IQEILTQVK	Homo sapiens	O00425	440911	446697	489636
_DQTPDENDQVVVK_.2	DQTPDENDQVVVK	Homo sapiens	O00425	102814	114168	123821
_LNGFQLENFTLK_.2	LNGFQLENFTLK	Homo sapiens	O00425	80224.7	73051.9	75813
_QKPC[Carbamidomethyl (C)]DLPLR_.3	QKPCDLPLR	Homo sapiens	O00425	684664	452981	Filtered
_VAYIPDEMAAQQNPLQQPR_.2	VAYIPDEMAAQQNPLQQPR	Homo sapiens	O00425	Filtered	Filtered	114903
_ELPSAVSR_.2	ELPSAVSR	Homo sapiens	O00429	647084	605061	590858
_SYFLIVR_.2	SYFLIVR	Homo sapiens	O00429	327181	325705	325162
_SSVLESLVGR_.2	SSVLESLVGR	Homo sapiens	O00429	282982	326447	336801
_GHAVNLLDVPVPVAR_.3	GHAVNLLDVPVPVAR	Homo sapiens	O00429	248643	248137	246184
_GHAVNLLDVPVPVAR_.2	GHAVNLLDVPVPVAR	Homo sapiens	O00429	52585.7	53412.4	53615.5
_ALQGASQIIAEIR_.2	ALQGASQIIAEIR	Homo sapiens	O00429	257763	283047	258163
_ALQGASQIIAEIR_.3	ALQGASQIIAEIR	Homo sapiens	O00429	9101.78	11530.3	18442.5
_IC[Carbamidomethyl (C)]YIFHETFGR_.3	ICYIFHETFGR	Homo sapiens	O00429	196839	193883	198700
_IC[Carbamidomethyl (C)]YIFHETFGR_.2	ICYIFHETFGR	Homo sapiens	O00429	67814.6	71721.4	65512.8
_AEELLAEEK_.2	AEELLAEEK	Homo sapiens	O00429	225039	225386	225653
_DIELQIR_.2	DIELQIR	Homo sapiens	O00429	231497	229392	150466
_IIQHC[Carbamidomethyl (C)]SNYSTQELLR_.3	IIQHCSNYSTQELLR	Homo sapiens	O00429	91337.6	96118.3	89973.5
_IIQHC[Carbamidomethyl (C)]SNYSTQELLR_.2	IIQHCSNYSTQELLR	Homo sapiens	O00429	21103.2	23885.2	23714.3
_PALFVPEVSFELLVK_.2	PALFVPEVSFELLVK	Homo sapiens	O00429	61509.1	27483.6	47672.4
_PALFVPEVSFELLVK_.3	PALFVPEVSFELLVK	Homo sapiens	O00429	4429.22	4354.18	4366.23
_TLESVDPLGGLNTIDILTAIR_.3	TLESVDPLGGLNTIDILTAIR	Homo sapiens	O00429	29038.5	27453.8	27487.3
_TLESVDPLGGLNTIDILTAIR_.2	TLESVDPLGGLNTIDILTAIR	Homo sapiens	O00429	14197.8	10506.2	12668.2
_LHDAIVEVVTC[Carbamidomethyl (C)]LLR_.3	LHDAIVEVVTCLLR	Homo sapiens	O00429	299188	564.837	261054
_LHDAIVEVVTC[Carbamidomethyl (C)]LLR_.2	LHDAIVEVVTCLLR	Homo sapiens	O00429	153574	Filtered	113198
_SATLLQLITK_.2	SATLLQLITK	Homo sapiens	O00429	252432	231912	276633
_VPVGDQPK_.2	VPVGDQPK	Homo sapiens	O00429	318202	Filtered	329370
_DTLQSELVGQLYK_.2	DTLQSELVGQLYK	Homo sapiens	O00429	155414	166831	172306
_DTLQSELVGQLYK_.3	DTLQSELVGQLYK	Homo sapiens	O00429	Filtered	Filtered	6450.68
_YIETSELC[Carbamidomethyl (C)]GGAR_.2	YIETSELCGGAR	Homo sapiens	O00429	170500	157882	166314
_NATGPRPALFVPEVSFELLVK_.3	NATGPRPALFVPEVSFELLVK	Homo sapiens	O00429	120268	147179	151145
_GVSPEPIHLK_.2	GVSPEPIHLK	Homo sapiens	O00429	130949	136799	131957
_GVSPEPIHLK_.3	GVSPEPIHLK	Homo sapiens	O00429	Filtered	Filtered	23528.4
_FATEYC[Carbamidomethyl (C)]NTIEGTAK_.2	FATEYCNTIEGTAK	Homo sapiens	O00429	120706	115180	117929
_RPLILQLVHVSQEDK_.3	RPLILQLVHVSQEDK	Homo sapiens	O00429	99785.1	92220.4	88543
_IFSPNVVNLTLVDLPGMTK_.2	IFSPNVVNLTLVDLPGMTK	Homo sapiens	O00429	47202.5	52227.2	55553.2
_IFSPNVVNLTLVDLPGMTK_.3	IFSPNVVNLTLVDLPGMTK	Homo sapiens	O00429	11691.4	12838.8	Filtered
_FISNPNSIILAVTAANTDMATSEALK_.3	FISNPNSIILAVTAANTDMATSEALK	Homo sapiens	O00429	21990.1	27294.2	34871.6
_FISNPNSIILAVTAANTDMATSEALK_.2	FISNPNSIILAVTAANTDMATSEALK	Homo sapiens	O00429	Filtered	Filtered	38083.7
_SSLLDDLLTESEDMAQR_.2	SSLLDDLLTESEDMAQR	Homo sapiens	O00429	Filtered	28785.7	39580.8
_SSLLDDLLTESEDMAQR_.3	SSLLDDLLTESEDMAQR	Homo sapiens	O00429	Filtered	18865.1	22681.6
_TLAVITK_.2	TLAVITK	Homo sapiens	O00429	48198.5	Filtered	53933.4
_LPVTNEMVHNLVAIELAYINTK_.3	LPVTNEMVHNLVAIELAYINTK	Homo sapiens	O00429	29072.9	31247.6	31728.2
_LQDVFNTVGADIIQLPQIVVVGTQSSGK_.3	LQDVFNTVGADIIQLPQIVVVGTQSSGK	Homo sapiens	O00429	25412.7	27772	23112.8
_LQDVFNTVGADIIQLPQIVVVGTQSSGK_.2	LQDVFNTVGADIIQLPQIVVVGTQSSGK	Homo sapiens	O00429	Filtered	7661.24	Filtered
_LYTDFDEIR_.2	LYTDFDEIR	Homo sapiens	O00429	72954	Filtered	72269
_DC[Carbamidomethyl (C)]EVIER_.2	DCEVIER	Homo sapiens	O00429	116978	Filtered	Filtered
_GTGIVTR_.2	GTGIVTR	Homo sapiens	O00429	822649	Filtered	Filtered
_SKPIPIMPASPQK_.2	SKPIPIMPASPQK	Homo sapiens	O00429	75359	Filtered	Filtered
_MEALIPVINK_.2	MEALIPVINK	Homo sapiens	O00429	Filtered	6503.19	Filtered
_GGGEVIVR_.2	GGGEVIVR	Homo sapiens	O00442	1622166	1.82256e+06	1.97408e+06
_DMAAAAVR_.2	DMAAAAVR	Homo sapiens	O00442	225847	221518	217063
_AFVAGVLPFK_.2	AFVAGVLPFK	Homo sapiens	O00442	322005	314056	304255
_VSTALSC[Carbamidomethyl (C)]LLGLPLR_.2	VSTALSCLLGLPLR	Homo sapiens	O00442	201493	248674	236643
_FGFIFNC[Carbamidomethyl (C)]DIK_.2	FGFIFNCDIK	Homo sapiens	O00442	166462	160998	159169
_VGIEAAEMLLANLR_.2	VGIEAAEMLLANLR	Homo sapiens	O00442	38530.9	42676.3	45335.3
_VGIEAAEMLLANLR_.3	VGIEAAEMLLANLR	Homo sapiens	O00442	Filtered	18950.7	18414.4
_DLYVNIQPVQEPK_.2	DLYVNIQPVQEPK	Homo sapiens	O00442	37958.1	36530.5	36552.2
_STPGLRPQHLSGLEMIR_.3	STPGLRPQHLSGLEMIR	Homo sapiens	O00442	33372	31305.4	37769.8
_TGPVTLHTQTAIHFAEQIAK_.3	TGPVTLHTQTAIHFAEQIAK	Homo sapiens	O00442	15035.8	24119.4	18458.7
_SQSLNIR_.2	SQSLNIR	Homo sapiens	O00443	800653	382598	416924
_IASTSEFLK_.2	IASTSEFLK	Homo sapiens	O00443	126782	140740	124873
_LLDILHK_.2	LLDILHK	Homo sapiens	O00443	25555.7	25028.9	24461.5
_DKPLAEWLR_.3	DKPLAEWLR	Homo sapiens	O00443	128849	120134	94564.1
_IQVEYGVTGSFK_.2	IQVEYGVTGSFK	Homo sapiens	O00443	64196.9	69159.2	64926.8
_DPWDAVLLEER_.2	DPWDAVLLEER	Homo sapiens	O00443	52732.4	55146.6	63621.7
_VSLPLFDFK_.2	VSLPLFDFK	Homo sapiens	O00443	34043.4	32444.2	36033
_VSNLQVSPK_.2	VSNLQVSPK	Homo sapiens	O00443	44240	Filtered	55147.3
_LSIIFPLWK_.2	LSIIFPLWK	Homo sapiens	O00443	24069.7	21786	21835.9
_FDWLDLDPLSKPK_.3	FDWLDLDPLSKPK	Homo sapiens	O00443	4301.94	4636.58	4627.07
_TNPGYLLSPVTAQR_.2	TNPGYLLSPVTAQR	Homo sapiens	O00443	79625.5	Filtered	86517.6
_LLLDDSFETK_.2	LLLDDSFETK	Homo sapiens	O00443	63477.9	Filtered	73504.8
_TADVTSLFGGEDTSR_.2	TADVTSLFGGEDTSR	Homo sapiens	O00443	60636.8	Filtered	Filtered
_LPLKPSLVAK_.2	LPLKPSLVAK	Homo sapiens	O00443	Filtered	10438.4	Filtered
_SPTDC[Carbamidomethyl (C)]AQSSK_.2	SPTDCAQSSK	Homo sapiens	O00443	Filtered	9448.81	Filtered
_STANC[Carbamidomethyl (C)]HLER_.2	STANCHLER	Homo sapiens	O00443	7783.06	Filtered	Filtered
_TLGPILK_.2	TLGPILK	Homo sapiens	O00458	83815.5	92262.7	96697.3
_IAAGESLALLFELAR_.2	IAAGESLALLFELAR	Homo sapiens	O00458	13437.1	15903.5	14941.2
_IAAGESLALLFELAR_.3	IAAGESLALLFELAR	Homo sapiens	O00458	12775.7	14024.5	10146.8
_MYIDC[Carbamidomethyl (C)]WVK_.2	MYIDCWVK	Homo sapiens	O00458	19239.9	16481.4	20838.8
_GSSAGGGGSGAAAATAATAGGQHR_.3	GSSAGGGGSGAAAATAATAGGQHR	Homo sapiens	O00458	16072.8	16910.9	15494.6
_MLYEFILER_.2	MLYEFILER	Homo sapiens	O00458	Filtered	77452.8	74612.8
_ALGATFGPLLLR_.2	ALGATFGPLLLR	Homo sapiens	O00459	62564.1	51488.6	65089.4
_LVEAIER_.2	LVEAIER	Homo sapiens	O00459	Filtered	60790.9	69166.6
_DGTFLIR_.2	DGTFLIR	Homo sapiens	O00459	188389	Filtered	Filtered
_HESLAQYNAK_.3	HESLAQYNAK	Homo sapiens	O00459	192106	Filtered	Filtered
_SFLLALPAPLVTPEASAEAR_.2	SFLLALPAPLVTPEASAEAR	Homo sapiens	O00459	Filtered	58998	Filtered
_AEVYPSAK_.2	AEVYPSAK	Homo sapiens	O00461	580175	584330	562494
_LEAQETLNK_.2	LEAQETLNK	Homo sapiens	O00461	138653	129967	120526
_EAANLLEGHAR_.2	EAANLLEGHAR	Homo sapiens	O00461	33377.7	28883.8	25554.4
_EAANLLEGHAR_.3	EAANLLEGHAR	Homo sapiens	O00461	115823	Filtered	Filtered
_LAVQQVEEAQQLR_.2	LAVQQVEEAQQLR	Homo sapiens	O00461	51276.7	59099.1	53284.3
_SALAAAQTQVAEYK_.2	SALAAAQTQVAEYK	Homo sapiens	O00461	31333.2	30062.1	30263.9
_LQGHLLR_.2	LQGHLLR	Homo sapiens	O00461	11816.3	Filtered	10908.1
_NLLSEHEQLVVTLEDHK_.3	NLLSEHEQLVVTLEDHK	Homo sapiens	O00461	95668.1	Filtered	Filtered
_NLLSEHEQLVVTLEDHK_.2	NLLSEHEQLVVTLEDHK	Homo sapiens	O00461	Filtered	Filtered	29435.3
_ETVYNLR_.2	ETVYNLR	Homo sapiens	O00461	39232.9	Filtered	Filtered
_YSALNVQHQMLK_.3	YSALNVQHQMLK	Homo sapiens	O00461	Filtered	Filtered	7006.42
_FNAVC[Carbamidomethyl (C)]LSR_.2	FNAVCLSR	Homo sapiens	O00468	667818	687505	666371
_GDFVSLALR_.2	GDFVSLALR	Homo sapiens	O00468	10001.1	10977.3	8937.75
_TFVGAGLR_.2	TFVGAGLR	Homo sapiens	O00468	Filtered	434566	423643
_SFLAFPTLR_.2	SFLAFPTLR	Homo sapiens	O00468	60861.3	53601.2	53413.7
_VLGAPVPAFEGR_.2	VLGAPVPAFEGR	Homo sapiens	O00468	75103.3	Filtered	71559.7
_SIESTLDDLFR_.2	SIESTLDDLFR	Homo sapiens	O00468	16510.3	Filtered	17347.4
_SAGDVDTLAFDGR_.2	SAGDVDTLAFDGR	Homo sapiens	O00468	Filtered	27974.5	Filtered
_IIAPLVTR_.2	IIAPLVTR	Homo sapiens	O00469	431736	393331	451805
_ILIEQNR_.2	ILIEQNR	Homo sapiens	O00469	314177	338042	292949
_LLVITVATK_.2	LLVITVATK	Homo sapiens	O00469	268256	280824	277681
_AC[Carbamidomethyl (C)]DELVEEMEHYGK_.2	ACDELVEEMEHYGK	Homo sapiens	O00469	108591	84460.2	121447
_AC[Carbamidomethyl (C)]DELVEEMEHYGK_.3	ACDELVEEMEHYGK	Homo sapiens	O00469	47257.6	45181.2	44980.6
_EFIAPVTLK_.2	EFIAPVTLK	Homo sapiens	O00469	143744	140797	138945
_ISGGYENVPTDDIHMK_.3	ISGGYENVPTDDIHMK	Homo sapiens	O00469	84797	86557.2	77439.2
_ISGGYENVPTDDIHMK_.2	ISGGYENVPTDDIHMK	Homo sapiens	O00469	38066.2	31251	40660.1
_VFAGYYTK_.2	VFAGYYTK	Homo sapiens	O00469	97675.8	96099.6	89106
_NMGMDFC[Carbamidomethyl (C)]R_.2	NMGMDFCR	Homo sapiens	O00469	31070.8	34254.2	32125.2
_IVGPEENLSQAEAR_.2	IVGPEENLSQAEAR	Homo sapiens	O00469	262800	261152	259989
_SEDYVDIVQGNR_.2	SEDYVDIVQGNR	Homo sapiens	O00469	215160	215100	210436
_VLGQGEEWR_.2	VLGQGEEWR	Homo sapiens	O00469	189981	176526	186586
_VYIDPLK_.2	VYIDPLK	Homo sapiens	O00469	Filtered	210552	172686
_GGDGINSIGGGQK_.2	GGDGINSIGGGQK	Homo sapiens	O00469	74108.4	82017.4	76984.7
_GFALLNFVVK_.2	GFALLNFVVK	Homo sapiens	O00469	77204.4	76948	68757
_LTHLHEGLPVK_.2	LTHLHEGLPVK	Homo sapiens	O00469	34234.2	35813	34098.1
_LTHLHEGLPVK_.3	LTHLHEGLPVK	Homo sapiens	O00469	41891.6	44456.9	Filtered
_IFQTLNGAVDEVVLK_.2	IFQTLNGAVDEVVLK	Homo sapiens	O00469	37317	42888.6	48375.6
_FLDILLTLDYPK_.2	FLDILLTLDYPK	Homo sapiens	O00469	26747.5	20423.4	19251.5
_LWSNFWGALSPDGYYAR_.2	LWSNFWGALSPDGYYAR	Homo sapiens	O00469	Filtered	117338	133806
_YLNSGGFIGYAPYVNR_.2	YLNSGGFIGYAPYVNR	Homo sapiens	O00469	153645	117912	Filtered
_IFTENIVEQPC[Carbamidomethyl (C)]PDVFWFPIFSEK_.3	IFTENIVEQPCPDVFWFPIFSEK	Homo sapiens	O00469	20885	Filtered	Filtered
_IFTENIVEQPC[Carbamidomethyl (C)]PDVFWFPIFSEK_.2	IFTENIVEQPCPDVFWFPIFSEK	Homo sapiens	O00469	7322.34	Filtered	Filtered
_VGVWNVPYMANVYLIK_.2	VGVWNVPYMANVYLIK	Homo sapiens	O00469	7161.06	Filtered	Filtered
_LHLIAQELPFDR_.3	LHLIAQELPFDR	Homo sapiens	O00471	79942.4	85357	86340
_LHLIAQELPFDR_.2	LHLIAQELPFDR	Homo sapiens	O00471	106907	Filtered	97312.5
_NLYDLYTR_.2	NLYDLYTR	Homo sapiens	O00471	83670.1	93643.1	91654.2
_LIQNVFEIK_.2	LIQNVFEIK	Homo sapiens	O00471	53239.9	54106.2	48410.6
_SDVFTNSEK_.2	SDVFTNSEK	Homo sapiens	O00471	30723.9	Filtered	33841.9
_SAMILQR_.2	SAMILQR	Homo sapiens	O00471	225007	Filtered	Filtered
_LDTGIDR_.2	LDTGIDR	Homo sapiens	O00471	222680	Filtered	Filtered
_YFNEFLDGELK_.2	YFNEFLDGELK	Homo sapiens	O00471	Filtered	58076.5	Filtered
_VC[Carbamidomethyl (C)]HLGDQLEGVNTPR_.3	VCHLGDQLEGVNTPR	Homo sapiens	O00471	Filtered	Filtered	26455.3
_DASTLQSQK_.2	DASTLQSQK	Homo sapiens	O00479	149495	132190	132833
_LSAKPAPPKPEPRPK_.3	LSAKPAPPKPEPRPK	Homo sapiens	O00479	145365	169502	166429
_LSAKPAPPKPEPRPK_.2	LSAKPAPPKPEPRPK	Homo sapiens	O00479	Filtered	Filtered	8734.58
_NNPEPWNK_.2	NNPEPWNK	Homo sapiens	O00483	813819	799249	765657
_LGPNDQYK_.2	LGPNDQYK	Homo sapiens	O00483	691928	662917	691219
_FYSVNVDYSK_.2	FYSVNVDYSK	Homo sapiens	O00483	1.95824e+06	1.97125e+06	1.90502e+06
_LALFNPDVC[Carbamidomethyl (C)]WDR_.2	LALFNPDVCWDR	Homo sapiens	O00483	1.55157e+06	1577329	1.55268e+06
_VVIDAFR_.2	VVIDAFR	Homo sapiens	O00487	923548	946409	905586
_EMLELAK_.2	EMLELAK	Homo sapiens	O00487	300310	301660	275822
_SWMEGLTLQDYSEHC[Carbamidomethyl (C)]K_.3	SWMEGLTLQDYSEHCK	Homo sapiens	O00487	55362.2	56641.8	48838.2
_SWMEGLTLQDYSEHC[Carbamidomethyl (C)]K_.2	SWMEGLTLQDYSEHCK	Homo sapiens	O00487	36226.3	35630.1	30164.3
_MTPEQLAIK_.2	MTPEQLAIK	Homo sapiens	O00487	62977.1	55340.9	64117
_LINANMMVLGHEPR_.3	LINANMMVLGHEPR	Homo sapiens	O00487	110691	111335	118035
_VIDVFAMPQSGTGVSVEAVDPVFQAK_.3	VIDVFAMPQSGTGVSVEAVDPVFQAK	Homo sapiens	O00487	23677.4	30113.4	27332.3
_AGVPMEVMGLMLGEFVDDYTVR_.3	AGVPMEVMGLMLGEFVDDYTVR	Homo sapiens	O00487	3291.97	3055.76	3923.91
_AVAVVVDPIQSVK_.2	AVAVVVDPIQSVK	Homo sapiens	O00487	210530	211450	202703
_MLLNLHK_.2	MLLNLHK	Homo sapiens	O00487	Filtered	Filtered	76994.4
_LGGGMPGLGQGPPTDAPAVDTAEQVYISSLALLK_.3	LGGGMPGLGQGPPTDAPAVDTAEQVYISSLALLK	Homo sapiens	O00487	Filtered	7871.05	Filtered
_HYYSITINYR_.2	HYYSITINYR	Homo sapiens	O00487	Filtered	241135	Filtered
_VQTAALR_.2	VQTAALR	Homo sapiens	O00505	414852	501847	450754
_NPPIDDLIK_.2	NPPIDDLIK	Homo sapiens	O00505	300077	317142	325266
_DSQVVQVVLDGLK_.2	DSQVVQVVLDGLK	Homo sapiens	O00505	180027	197902	191588
_DSQVVQVVLDGLK_.3	DSQVVQVVLDGLK	Homo sapiens	O00505	3492.09	3642.2	3102.52
_IEVLQQHENEDIYK_.3	IEVLQQHENEDIYK	Homo sapiens	O00505	47642.3	43872.2	44813.6
_IEVLQQHENEDIYK_.2	IEVLQQHENEDIYK	Homo sapiens	O00505	16705.8	19243.6	17819.8
_EAAWAISNLTISGR_.2	EAAWAISNLTISGR	Homo sapiens	O00505	452593	494057	511699
_AQNVTLEAILQNATSDNPVVQLSAVQAAR_.3	AQNVTLEAILQNATSDNPVVQLSAVQAAR	Homo sapiens	O00505	28142.6	30662.5	30245.6
_NEVTVELR_.2	NEVTVELR	Homo sapiens	O00505	Filtered	85992.1	Filtered
_TSFLTELIDR_.2	TSFLTELIDR	Homo sapiens	O00506	14599	11493.2	11137.8
_DVPRPILLGASAPLK_.3	DVPRPILLGASAPLK	Homo sapiens	O00534	72885.6	71895.5	76331.8
_DVPRPILLGASAPLK_.2	DVPRPILLGASAPLK	Homo sapiens	O00534	28370.9	27098.1	29487.3
_AAITFLK_.2	AAITFLK	Homo sapiens	O00534	78283.5	75664.5	79747.7
_ETLILLLK_.2	ETLILLLK	Homo sapiens	O00534	84523.5	74102.4	74928.4
_FVLPAVLNPR_.2	FVLPAVLNPR	Homo sapiens	O00534	274191	294497	282362
_YVQELPLEADGALR_.2	YVQELPLEADGALR	Homo sapiens	O00534	116143	115611	108107
_YTQQTMEEALGR_.2	YTQQTMEEALGR	Homo sapiens	O00534	91763.6	105125	77761.2
_TPIVPVEDLPYTLSMVATIDSQHGIEK_.3	TPIVPVEDLPYTLSMVATIDSQHGIEK	Homo sapiens	O00534	49730.9	49265.8	53526.7
_AISQGHQAFLLEGDSSSR_.3	AISQGHQAFLLEGDSSSR	Homo sapiens	O00534	37984	42799	42601.4
_ALHSDRPPSASQPR_.3	ALHSDRPPSASQPR	Homo sapiens	O00534	33707.1	Filtered	38150.6
_ASGGTSEFITGK_.2	ASGGTSEFITGK	Homo sapiens	O00534	35396.9	35091.4	Filtered
_GELMC[Carbamidomethyl (C)]YK_.2	GELMCYK	Homo sapiens	O00534	10456.4	Filtered	Filtered
_AHAGSTMPSVVK_.2	AHAGSTMPSVVK	Homo sapiens	O00534	46166.4	Filtered	Filtered
_VQSNC[Carbamidomethyl (C)]PLSPTEYLGEDK_.2	VQSNCPLSPTEYLGEDK	Homo sapiens	O00534	41514.4	Filtered	Filtered
_SLQPVVEDVSLSWHLPPGLSAK_.3	SLQPVVEDVSLSWHLPPGLSAK	Homo sapiens	O00534	44019.4	Filtered	Filtered
_DVFSC[Carbamidomethyl (C)]NVGNLQPGSK_.2	DVFSCNVGNLQPGSK	Homo sapiens	O00534	33756.4	Filtered	Filtered
_ELNKPVQGPLAHR_.3	ELNKPVQGPLAHR	Homo sapiens	O00534	Filtered	27329.5	Filtered
_TSAQVSLAAGHK_.2	TSAQVSLAAGHK	Homo sapiens	O00534	Filtered	Filtered	5978.71
_LAALSASLAR_.2	LAALSASLAR	Homo sapiens	O00541	766782	806578	770494
_EALAFIIR_.2	EALAFIIR	Homo sapiens	O00541	631813	581112	620923
_LAALEEQR_.2	LAALEEQR	Homo sapiens	O00541	365564	364125	368606
_GSATNYITR_.2	GSATNYITR	Homo sapiens	O00541	236471	237360	239363
_SEWNTVER_.2	SEWNTVER	Homo sapiens	O00541	205249	204698	247309
_ELEAQEK_.2	ELEAQEK	Homo sapiens	O00541	144056	153624	176181
_FLLHEPIVNK_.3	FLLHEPIVNK	Homo sapiens	O00541	63525.1	62317	62988.4
_FLLHEPIVNK_.2	FLLHEPIVNK	Homo sapiens	O00541	49152.9	45385.9	51306.7
_LEGQAQAEAK_.2	LEGQAQAEAK	Homo sapiens	O00541	103951	116410	104169
_LQLSLADFR_.2	LQLSLADFR	Homo sapiens	O00541	556468	579824	536364
_YPTFIDALR_.2	YPTFIDALR	Homo sapiens	O00541	289241	283346	292025
_SFGGEVSWDK_.2	SFGGEVSWDK	Homo sapiens	O00541	241804	245628	233290
_ITHQIVDRPGQQTSVIGR_.3	ITHQIVDRPGQQTSVIGR	Homo sapiens	O00541	123090	114987	117324
_AGEGTYALDSESC[Carbamidomethyl (C)]MEK_.2	AGEGTYALDSESCMEK	Homo sapiens	O00541	106660	116190	117864
_LLLPVAEYFSGVQLPPHLSPFVTEK_.3	LLLPVAEYFSGVQLPPHLSPFVTEK	Homo sapiens	O00541	187201	25337.2	23538.5
_LAQEEESEAK_.2	LAQEEESEAK	Homo sapiens	O00541	46141.4	48110.2	49853.7
_EGDYVPPEK_.2	EGDYVPPEK	Homo sapiens	O00541	Filtered	43302	Filtered
_SLC[Carbamidomethyl (C)]IGATYDVTDSR_.2	SLCIGATYDVTDSR	Homo sapiens	O00541	Filtered	131959	Filtered
_DSTGHVGFIFK_.2	DSTGHVGFIFK	Homo sapiens	O00560	48009.9	51058.5	47600.4
_DSTGHVGFIFK_.3	DSTGHVGFIFK	Homo sapiens	O00560	42806.8	38753.8	38600.1
_ANVAVVSGAPLQGQLVAR_.2	ANVAVVSGAPLQGQLVAR	Homo sapiens	O00560	131610	127828	113918
_PSSINYMVAPVTGNDVGIR_.2	PSSINYMVAPVTGNDVGIR	Homo sapiens	O00560	49874.6	71350.4	60766.4
_SIDNGIFVQLVQANSPASLVGLR_.3	SIDNGIFVQLVQANSPASLVGLR	Homo sapiens	O00560	18967.7	12902.7	13624.5
_LEPLLAPK_.2	LEPLLAPK	Homo sapiens	O00562	50132.5	49549.1	50495.2
_SQDHIPLAALPLLATSSSR_.3	SQDHIPLAALPLLATSSSR	Homo sapiens	O00562	88760	91167	85202.7
_ASDTVVC[Carbamidomethyl (C)]EGRPQVLSGR_.3	ASDTVVCEGRPQVLSGR	Homo sapiens	O00562	48881.3	42669.6	37380.9
_ILDTIDIVR_.2	ILDTIDIVR	Homo sapiens	O00562	39937.8	34692.1	40891.7
_FQAIAPLTVPR_.2	FQAIAPLTVPR	Homo sapiens	O00562	32142.4	32628.4	31448.3
_ALEEETAR_.2	ALEEETAR	Homo sapiens	O00562	266855	Filtered	Filtered
_IHFPEALGHVALR_.3	IHFPEALGHVALR	Homo sapiens	O00562	Filtered	16208.7	Filtered
_SSQAFFSK_.2	SSQAFFSK	Homo sapiens	O00566	101074	91859.5	93636.5
_IHGSPLQK_.2	IHGSPLQK	Homo sapiens	O00566	69233.6	70460.9	67264.4
_MMDSLFLK_.2	MMDSLFLK	Homo sapiens	O00566	60372.9	62554.3	65360.7
_TAEEENPEHVEIQK_.3	TAEEENPEHVEIQK	Homo sapiens	O00566	27719.4	30280.4	30677.7
_TAEEENPEHVEIQK_.2	TAEEENPEHVEIQK	Homo sapiens	O00566	15540.4	17283.5	18547.5
_KPWQLQGEVTAQK_.3	KPWQLQGEVTAQK	Homo sapiens	O00566	29205.1	30884.8	26657.7
_KPWQLQGEVTAQK_.2	KPWQLQGEVTAQK	Homo sapiens	O00566	7295.66	7324.19	8505.23
_VLYDFNK_.2	VLYDFNK	Homo sapiens	O00566	319294	295517	Filtered
_LSLAEIYEQEYIK_.2	LSLAEIYEQEYIK	Homo sapiens	O00566	152085	133192	156134
_ATGRPEC[Carbamidomethyl (C)]FLTIQEGLASK_.3	ATGRPECFLTIQEGLASK	Homo sapiens	O00566	96663.5	100709	103549
_LDALSNFHFIPKPPVPEIK_.3	LDALSNFHFIPKPPVPEIK	Homo sapiens	O00566	68821.9	68239.4	61330.9
_LTLDHEK_.2	LTLDHEK	Homo sapiens	O00566	61130.5	59460.9	Filtered
_DQAWDDVVR_.2	DQAWDDVVR	Homo sapiens	O00566	Filtered	91650.2	71620.8
_RPENSLLEETLHFDHAVR_.3	RPENSLLEETLHFDHAVR	Homo sapiens	O00566	Filtered	52301.6	Filtered
_VTFALPDDAETEDTGVLNVK_.2	VTFALPDDAETEDTGVLNVK	Homo sapiens	O00566	Filtered	Filtered	39254.3
_IDC[Carbamidomethyl (C)]FSEVPTSVFGEK_.2	IDCFSEVPTSVFGEK	Homo sapiens	O00567	1.37344e+06	1.31591e+06	1.27454e+06
_IDC[Carbamidomethyl (C)]FSEVPTSVFGEK_.3	IDCFSEVPTSVFGEK	Homo sapiens	O00567	61318.5	54770.5	58483.1
_AILDASR_.2	AILDASR	Homo sapiens	O00567	1.17785e+06	1.11327e+06	1.15918e+06
_VVSLSEYR_.2	VVSLSEYR	Homo sapiens	O00567	849080	897988	894939
_LIAHAGSLTNLAK_.3	LIAHAGSLTNLAK	Homo sapiens	O00567	566234	594782	571494
_LIAHAGSLTNLAK_.2	LIAHAGSLTNLAK	Homo sapiens	O00567	293278	299763	290827
_EWYGYHFPELVK_.3	EWYGYHFPELVK	Homo sapiens	O00567	441072	439513	428288
_EWYGYHFPELVK_.2	EWYGYHFPELVK	Homo sapiens	O00567	204780	183685	205632
_LAQFIGNR_.2	LAQFIGNR	Homo sapiens	O00567	544746	563295	570274
_GLTDLSAC[Carbamidomethyl (C)]K_.2	GLTDLSACK	Homo sapiens	O00567	501959	505699	526378
_YGLIFHSTFIGR_.3	YGLIFHSTFIGR	Homo sapiens	O00567	307729	308247	286982
_YGLIFHSTFIGR_.2	YGLIFHSTFIGR	Homo sapiens	O00567	194903	184689	185804
_AQLGLGHSYSR_.3	AQLGLGHSYSR	Homo sapiens	O00567	302769	283752	280513
_AQLGLGHSYSR_.2	AQLGLGHSYSR	Homo sapiens	O00567	187727	194557	203390
_MSQVAPSLSALIGEAVGAR_.2	MSQVAPSLSALIGEAVGAR	Homo sapiens	O00567	167585	225196	213297
_MSQVAPSLSALIGEAVGAR_.3	MSQVAPSLSALIGEAVGAR	Homo sapiens	O00567	121494	125899	111555
_VLLGVGDPK_.2	VLLGVGDPK	Homo sapiens	O00567	129831	135800	141362
_LHFHNLVK_.2	LHFHNLVK	Homo sapiens	O00567	84194.7	84615.3	89729.1
_VDNMIIQSISLLDQLDK_.2	VDNMIIQSISLLDQLDK	Homo sapiens	O00567	7960.83	7520.08	7277.05
_VDNMIIQSISLLDQLDK_.3	VDNMIIQSISLLDQLDK	Homo sapiens	O00567	3217.79	2832.5	3257.76
_LSFYETGEIPR_.2	LSFYETGEIPR	Homo sapiens	O00567	1.63623e+06	1.55865e+06	1.68493e+06
_YPASTVQILGAEK_.2	YPASTVQILGAEK	Homo sapiens	O00567	770692	802915	780148
_IINDNATYC[Carbamidomethyl (C)]R_.2	IINDNATYCR	Homo sapiens	O00567	638863	635174	590729
_LLLETHLPSK_.2	LLLETHLPSK	Homo sapiens	O00567	346029	463370	429344
_LLLETHLPSK_.3	LLLETHLPSK	Homo sapiens	O00567	368820	Filtered	Filtered
_EAMVQAEEAAAEITR_.2	EAMVQAEEAAAEITR	Homo sapiens	O00567	396550	429498	411206
_LEELTMDGAK_.2	LEELTMDGAK	Homo sapiens	O00567	320712	299849	335106
_EETVNDPEEAGHR_.2	EETVNDPEEAGHR	Homo sapiens	O00567	27741.1	26551.6	29901.9
_DINTFSMR_.2	DINTFSMR	Homo sapiens	O00567	15637	Filtered	Filtered
_LVAFC[Carbamidomethyl (C)]PFASSQVALENANAVSEGVVHEDLR_.3	LVAFCPFASSQVALENANAVSEGVVHEDLR	Homo sapiens	O00567	Filtered	Filtered	51759.9
_SPILVATAVAAR_.2	SPILVATAVAAR	Homo sapiens	O00571	7.77986e+06	7.7206e+06	7.95566e+06
_SPILVATAVAAR_.3	SPILVATAVAAR	Homo sapiens	O00571	226794	216573	226306
_VGNLGLATSFFNER_.2	VGNLGLATSFFNER	Homo sapiens	O00571	3.83294e+06	3.88493e+06	3.56821e+06
_VGNLGLATSFFNER_.3	VGNLGLATSFFNER	Homo sapiens	O00571	138738	133340	131930
_HVINFDLPSDIEEYVHR_.3	HVINFDLPSDIEEYVHR	Homo sapiens	O00571	2.4884e+06	2.38281e+06	2.53668e+06
_HVINFDLPSDIEEYVHR_.2	HVINFDLPSDIEEYVHR	Homo sapiens	O00571	334881	274699	302653
_HAIPIIK_.2	HAIPIIK	Homo sapiens	O00571	2.5637e+06	2.60372e+06	2.49397e+06
_FSGGFGAR_.2	FSGGFGAR	Homo sapiens	O00571	2.3406e+06	2.28435e+06	2.26285e+06
_GC[Carbamidomethyl (C)]HLLVATPGR_.3	GCHLLVATPGR	Homo sapiens	O00571	1.4099e+06	1392536	1365528
_GC[Carbamidomethyl (C)]HLLVATPGR_.2	GCHLLVATPGR	Homo sapiens	O00571	701200	763527	728575
_IGLDFC[Carbamidomethyl (C)]K_.2	IGLDFCK	Homo sapiens	O00571	1.82373e+06	1.78606e+06	1.75702e+06
_SSFFSDR_.2	SSFFSDR	Homo sapiens	O00571	1.59858e+06	1.51751e+06	1.53368e+06
_VRPC[Carbamidomethyl (C)]VVYGGADIGQQIR_.3	VRPCVVYGGADIGQQIR	Homo sapiens	O00571	1.30874e+06	1.25858e+06	1.32565e+06
_VRPC[Carbamidomethyl (C)]VVYGGADIGQQIR_.2	VRPCVVYGGADIGQQIR	Homo sapiens	O00571	86062.9	82823.6	77165.4
_GLDISNVK_.2	GLDISNVK	Homo sapiens	O00571	1.38607e+06	1.33594e+06	1.34724e+06
_TAAFLLPILSQIYSDGPGEALR_.3	TAAFLLPILSQIYSDGPGEALR	Homo sapiens	O00571	805712	753885	893674
_TAAFLLPILSQIYSDGPGEALR_.2	TAAFLLPILSQIYSDGPGEALR	Homo sapiens	O00571	392981	422238	470595
_LVDMMER_.2	LVDMMER	Homo sapiens	O00571	1.22929e+06	1.24495e+06	1.13828e+06
_EIQMLAR_.2	EIQMLAR	Homo sapiens	O00571	1.20087e+06	1.15964e+06	1.19791e+06
_SDYDGIGSR_.2	SDYDGIGSR	Homo sapiens	O00571	946758	984496	1.00095e+06
_YTRPTPVQK_.2	YTRPTPVQK	Homo sapiens	O00571	370537	393059	392277
_YTRPTPVQK_.3	YTRPTPVQK	Homo sapiens	O00571	277324	251057	256170
_YIPPHLR_.2	YIPPHLR	Homo sapiens	O00571	456109	583911	470622
_DSSGWSSSK_.2	DSSGWSSSK	Homo sapiens	O00571	120787	138106	156419
_DFLDEYIFLAVGR_.2	DFLDEYIFLAVGR	Homo sapiens	O00571	72253.9	69319.4	69714.5
_DFLDEYIFLAVGR_.3	DFLDEYIFLAVGR	Homo sapiens	O00571	8489.67	7340.85	6490.52
_MLDMGFEPQIR_.2	MLDMGFEPQIR	Homo sapiens	O00571	1851767	1875275	1.92699e+06
_MLDMGFEPQIR_.3	MLDMGFEPQIR	Homo sapiens	O00571	Filtered	Filtered	9174.08
_DLLDLLVEAK_.2	DLLDLLVEAK	Homo sapiens	O00571	3.59127e+06	2.58278e+06	2471115
_SFLLDLLNATGK_.2	SFLLDLLNATGK	Homo sapiens	O00571	2.46758e+06	2.78218e+06	2.26838e+06
_YLVLDEADR_.2	YLVLDEADR	Homo sapiens	O00571	1.12786e+06	1.0965e+06	1126871
_ELAVQIYEEAR_.2	ELAVQIYEEAR	Homo sapiens	O00571	1.96514e+06	2033012	1.95429e+06
_DLMAC[Carbamidomethyl (C)]AQTGSGK_.2	DLMACAQTGSGK	Homo sapiens	O00571	604972	597258	553214
_VGSTSENITQK_.2	VGSTSENITQK	Homo sapiens	O00571	402456	451948	436025
_LEQELFSGGNTGINFEK_.2	LEQELFSGGNTGINFEK	Homo sapiens	O00571	759311	913550	898724
_DSLTLVFVETK_.2	DSLTLVFVETK	Homo sapiens	O00571	549346	302434	492594
_QYPISLVLAPTR_.2	QYPISLVLAPTR	Homo sapiens	O00571	167628	167458	171463
_IVEQDTMPPK_.2	IVEQDTMPPK	Homo sapiens	O00571	Filtered	183598	171905
_HTMMFSATFPK_.2	HTMMFSATFPK	Homo sapiens	O00571	91044	93275.2	91117.3
_HTMMFSATFPK_.3	HTMMFSATFPK	Homo sapiens	O00571	Filtered	14946.6	13355.8
_DAYSSFGSR_.2	DAYSSFGSR	Homo sapiens	O00571	378131	Filtered	Filtered
_QSSGASSSSFSSSR_.2	QSSGASSSSFSSSR	Homo sapiens	O00571	Filtered	27065.4	Filtered
_ELDLNSVLLK_.2	ELDLNSVLLK	Homo sapiens	O00584	78536.4	83314	78515.6
_VYGVIPK_.2	VYGVIPK	Homo sapiens	O00584	52798.6	Filtered	85099.7
_LGIKPSINYYQVADFK_.3	LGIKPSINYYQVADFK	Homo sapiens	O00584	27509.1	25293.3	25846
_HGTC[Carbamidomethyl (C)]AAQVDALNSQK_.3	HGTCAAQVDALNSQK	Homo sapiens	O00584	Filtered	73596.5	Filtered
_LISLIC[Carbamidomethyl (C)]R_.2	LISLICR	Homo sapiens	O00592	1.08882e+06	1.09038e+06	1107589
_ATFNPAQDK_.2	ATFNPAQDK	Homo sapiens	O00592	625988	636203	623206
_EITIHTK_.2	EITIHTK	Homo sapiens	O00592	214426	199978	207464
_EAGVSDMK_.2	EAGVSDMK	Homo sapiens	O00592	94476.2	101524	97308.5
_LASVPGSQTVVVK_.2	LASVPGSQTVVVK	Homo sapiens	O00592	983631	893679	1.03141e+06
_LGDQGPPEEAEDR_.2	LGDQGPPEEAEDR	Homo sapiens	O00592	112610	134662	128949
_VTLSVLSR_.2	VTLSVLSR	Homo sapiens	O00625	536222	558960	557947
_EQSEGVGAR_.2	EQSEGVGAR	Homo sapiens	O00625	336000	323311	359274
_SIGRPELK_.2	SIGRPELK	Homo sapiens	O00625	323657	277495	330904
_GGRPGGFPDHPHR_.3	GGRPGGFPDHPHR	Homo sapiens	O00625	235407	237829	249584
_GGRPGGFPDHPHR_.2	GGRPGGFPDHPHR	Homo sapiens	O00625	27979.8	28480.8	27836.9
_SEEIPKPSK_.2	SEEIPKPSK	Homo sapiens	O00625	219637	241154	219216
_SHFVLIAGEPLR_.2	SHFVLIAGEPLR	Homo sapiens	O00625	70197.2	63748.8	61136.2
_SHFVLIAGEPLR_.3	SHFVLIAGEPLR	Homo sapiens	O00625	28138.8	30538	33977.2
_TPTLYLDFK_.2	TPTLYLDFK	Homo sapiens	O00625	550874	549671	574980
_NLDPFLLFDEFK_.2	NLDPFLLFDEFK	Homo sapiens	O00625	459369	450663	407377
_MVEPQYQELK_.2	MVEPQYQELK	Homo sapiens	O00625	221249	210965	203180
_MNPGDLQWMTAGR_.2	MNPGDLQWMTAGR	Homo sapiens	O00625	149606	146883	141563
_HSQPIPK_.2	HSQPIPK	Homo sapiens	O00625	Filtered	Filtered	287343
_GILHAEMPC[Carbamidomethyl (C)]SEEPAHGLQLWVNLR_.3	GILHAEMPCSEEPAHGLQLWVNLR	Homo sapiens	O00625	Filtered	Filtered	39359.1
_SGILPILVHC[Carbamidomethyl (C)]LER_.3	SGILPILVHCLER	Homo sapiens	O00629	849383	894714	926832
_SGILPILVHC[Carbamidomethyl (C)]LER_.2	SGILPILVHCLER	Homo sapiens	O00629	262997	320342	328132
_NEVVVELR_.2	NEVVVELR	Homo sapiens	O00629	510754	507828	506941
_DAQVVQVVLDGLSNILK_.3	DAQVVQVVLDGLSNILK	Homo sapiens	O00629	107515	135265	129389
_DAQVVQVVLDGLSNILK_.2	DAQVVQVVLDGLSNILK	Homo sapiens	O00629	90034.3	94302.7	101359
_IEQLQNHENEDIYK_.2	IEQLQNHENEDIYK	Homo sapiens	O00629	46079.8	48362.9	48268.1
_IEQLQNHENEDIYK_.3	IEQLQNHENEDIYK	Homo sapiens	O00629	43369.7	45950.3	41896.1
_NVTWVMVNLC[Carbamidomethyl (C)]R_.2	NVTWVMVNLCR	Homo sapiens	O00629	142549	132471	119218
_DQVAYLIQQNVIPPFC[Carbamidomethyl (C)]NLLTVK_.3	DQVAYLIQQNVIPPFCNLLTVK	Homo sapiens	O00629	22455.8	19554.5	19825.9
_VQNTSLEAIVQNASSDNQGIQLSAVQAAR_.3	VQNTSLEAIVQNASSDNQGIQLSAVQAAR	Homo sapiens	O00629	Filtered	124000	Filtered
_NPPGYLEDSFVK_.2	NPPGYLEDSFVK	Homo sapiens	O00712	250142	254040	230139
_SGVFNVSELVR_.2	SGVFNVSELVR	Homo sapiens	O00712	206030	238244	230528
_LAYVTYQDIR_.3	LAYVTYQDIR	Homo sapiens	O00716	167331	131918	165188
_LAYVTYQDIR_.2	LAYVTYQDIR	Homo sapiens	O00716	Filtered	Filtered	97885.3
_IYDITNVLEGIHLIK_.3	IYDITNVLEGIHLIK	Homo sapiens	O00716	6895.52	8268.13	7399.13
_LPLVEDFMC[Carbamidomethyl (C)]S_.2	LPLVEDFMCS	Homo sapiens	O00716	Filtered	11978.7	Filtered
_VTNEFVHINNLK_.3	VTNEFVHINNLK	Homo sapiens	O00743	301524	320193	246235
_VTNEFVHINNLK_.2	VTNEFVHINNLK	Homo sapiens	O00743	13138.7	14829.7	15075.6
_AVPDSER_.2	AVPDSER	Homo sapiens	O00743	310232	293613	304500
_GAGWLFGAK_.2	GAGWLFGAK	Homo sapiens	O00743	170824	180102	177266
_LVTVWSAPNYC[Carbamidomethyl (C)]YR_.2	LVTVWSAPNYCYR	Homo sapiens	O00743	130444	119476	116186
_AHQLVHEGYK_.2	AHQLVHEGYK	Homo sapiens	O00743	Filtered	9515.92	10642.2
_HLVLLDTAQAAAAGHR_.3	HLVLLDTAQAAAAGHR	Homo sapiens	O00754	86484.8	95718.8	91525
_DLFSTFTITR_.2	DLFSTFTITR	Homo sapiens	O00754	80594.1	80843.6	76197.5
_ELVDYFLNVATAQGR_.2	ELVDYFLNVATAQGR	Homo sapiens	O00754	64971.4	80807.6	80911.3
_ELVDYFLNVATAQGR_.3	ELVDYFLNVATAQGR	Homo sapiens	O00754	8296.92	Filtered	Filtered
_LQETTLVANQLR_.2	LQETTLVANQLR	Homo sapiens	O00754	37661.5	34692.9	40848.6
_LEHQFAVGEDSGR_.2	LEHQFAVGEDSGR	Homo sapiens	O00754	16729.9	16803.7	15041.5
_TQFSGLR_.2	TQFSGLR	Homo sapiens	O00754	116029	Filtered	Filtered
_HLELEWSVGPIPVGDTWGK_.3	HLELEWSVGPIPVGDTWGK	Homo sapiens	O00754	41341.8	40355	Filtered
_LVNAQQAK_.2	LVNAQQAK	Homo sapiens	O00754	Filtered	Filtered	42502.8
_FQVIVYNPLGR_.2	FQVIVYNPLGR	Homo sapiens	O00754	Filtered	Filtered	58191.9
_WSALYDVR_.2	WSALYDVR	Homo sapiens	O00762	232711	235249	228452
_WVGTIHGAAGTVYEDLR_.3	WVGTIHGAAGTVYEDLR	Homo sapiens	O00762	126152	130451	114970
_WVGTIHGAAGTVYEDLR_.2	WVGTIHGAAGTVYEDLR	Homo sapiens	O00762	34755.2	43921.7	38182
_YLQETYSK_.2	YLQETYSK	Homo sapiens	O00762	125005	123825	130130
_DPAATSVAAAR_.2	DPAATSVAAAR	Homo sapiens	O00762	122521	121222	113689
_GISAFPESDNLFK_.2	GISAFPESDNLFK	Homo sapiens	O00762	290838	279697	259762
_LSLEFPSGYPYNAPTVK_.2	LSLEFPSGYPYNAPTVK	Homo sapiens	O00762	156152	154259	173780
_FLTPC[Carbamidomethyl (C)]YHPNVDTQGNIC[Carbamidomethyl (C)]LDILK_.3	FLTPCYHPNVDTQGNICLDILK	Homo sapiens	O00762	25507.6	30437.3	27803.3
_FLTPC[Carbamidomethyl (C)]YHPNVDTQGNIC[Carbamidomethyl (C)]LDILK_.2	FLTPCYHPNVDTQGNICLDILK	Homo sapiens	O00762	Filtered	Filtered	56400.4
_TILLSIQSLLGEPNIDSPLNTHAAELWK_.3	TILLSIQSLLGEPNIDSPLNTHAAELWK	Homo sapiens	O00762	10165.6	6583.22	7404.54
_VLSIQSHVIR_.3	VLSIQSHVIR	Homo sapiens	O00764	332513	312674	313606
_VLSIQSHVIR_.2	VLSIQSHVIR	Homo sapiens	O00764	166925	152523	162594
_VVPLADIITPNQFEAELLSGR_.3	VVPLADIITPNQFEAELLSGR	Homo sapiens	O00764	348858	335976	347296
_VVPLADIITPNQFEAELLSGR_.2	VVPLADIITPNQFEAELLSGR	Homo sapiens	O00764	127787	110547	117026
_TVSTLHHVLQR_.3	TVSTLHHVLQR	Homo sapiens	O00764	343714	346641	345481
_TVSTLHHVLQR_.2	TVSTLHHVLQR	Homo sapiens	O00764	77016.6	85027.1	74243.6
_YDYVLTGYTR_.2	YDYVLTGYTR	Homo sapiens	O00764	354519	339428	370935
_AQAGEGVRPSPMQLELR_.3	AQAGEGVRPSPMQLELR	Homo sapiens	O00764	353112	333545	323820
_NPAGSVVMER_.2	NPAGSVVMER	Homo sapiens	O00764	191918	198809	211990
_IHSQEEALR_.2	IHSQEEALR	Homo sapiens	O00764	98296.2	120619	111417
_IHSQEEALR_.3	IHSQEEALR	Homo sapiens	O00764	Filtered	211344	Filtered
_GQVLNSDELQELYEGLR_.2	GQVLNSDELQELYEGLR	Homo sapiens	O00764	157530	165026	138804
_AQAGEGVR_.2	AQAGEGVR	Homo sapiens	O00764	83798.8	Filtered	Filtered
_LVYVC[Carbamidomethyl (C)]DPVLGDK_.2	LVYVCDPVLGDK	Homo sapiens	O00764	Filtered	Filtered	42385.5
_GSTLDLSDLEAEK_.2	GSTLDLSDLEAEK	Homo sapiens	O00767	854142	931088	969500
_NIILMSLLHLGALYGITLIPTC[Carbamidomethyl (C)]K_.2	NIILMSLLHLGALYGITLIPTCK	Homo sapiens	O00767	35558.7	37839	35740
_FSETHADPHNSR_.2	FSETHADPHNSR	Homo sapiens	O00767	Filtered	12116.1	12950.5
_FSETHADPHNSR_.3	FSETHADPHNSR	Homo sapiens	O00767	Filtered	Filtered	40353.9
_LFEGNALIR_.2	LFEGNALIR	Saccharomyces cerevisiae (strain ATCC 204508 / S288c)	O13516;P05755	9192324	9311695	9551748
_VEDFLER_.2	VEDFLER	Saccharomyces cerevisiae (strain ATCC 204508 / S288c)	O13516;P05755	3586715	3.68158e+06	3739807
_LDYVLALK_.2	LDYVLALK	Saccharomyces cerevisiae (strain ATCC 204508 / S288c)	O13516;P05755	1.00212e+06	Filtered	Filtered
_SNSC[Carbamidomethyl (C)]LTR_.2	SNSCLTR	Saccharomyces cerevisiae (strain ATCC 204508 / S288c)	O13518	Filtered	66726.5	Filtered
_QGSQVFR_.2	QGSQVFR	Saccharomyces cerevisiae (strain ATCC 204508 / S288c)	O13559;P0CX14;P0CX15;P0CX20;P0CX21;P0CX22;P38721;P38900;P40105;P40434;P40889;P53819;Q03099;Q07888;Q08995;Q3E7X8;Q7M4S9;Q99208	1.00913e+06	Filtered	797225
_YLAFTEEK_.2	YLAFTEEK	Homo sapiens	O14497	60585	70744.1	61516.2
_VQEFDSGLLHWR_.3	VQEFDSGLLHWR	Homo sapiens	O14497	38340.2	39348.1	35086
_AMGMTNLPAVGR_.3	AMGMTNLPAVGR	Homo sapiens	O14497	23247	21132.5	15966
_HPGLLLILGK_.2	HPGLLLILGK	Homo sapiens	O14497	1640.44	Filtered	2058.46
_HPGLLLILGK_.3	HPGLLLILGK	Homo sapiens	O14497	Filtered	620.206	Filtered
_ALLALAK_.2	ALLALAK	Homo sapiens	O14497	Filtered	Filtered	110710
_NDMTYNYANR_.3	NDMTYNYANR	Homo sapiens	O14497	38762.3	Filtered	40101.1
_LVLETLSK_.2	LVLETLSK	Homo sapiens	O14497	71784.5	Filtered	Filtered
_DLLPEHLK_.2	DLLPEHLK	Homo sapiens	O14503	279350	274666	275565
_NC[Carbamidomethyl (C)]VPVIQR_.2	NCVPVIQR	Homo sapiens	O14503	253185	Filtered	255567
_EC[Carbamidomethyl (C)]LAETER_.2	ECLAETER	Homo sapiens	O14519	104217	102836	104661
_YAELLAIIEELGK_.2	YAELLAIIEELGK	Homo sapiens	O14519	47151.8	57155	52711.6
_YAELLAIIEELGK_.3	YAELLAIIEELGK	Homo sapiens	O14519	590.97	Filtered	Filtered
_AVAMLWK_.2	AVAMLWK	Homo sapiens	O14521	272050	251426	263315
_AASLHWTSER_.3	AASLHWTSER	Homo sapiens	O14521	141638	138689	133717
_AASLHWTSER_.2	AASLHWTSER	Homo sapiens	O14521	115443	120315	121442
_YSVIVIR_.2	YSVIVIR	Homo sapiens	O14524	885908	924580	976805
_LLTEEEYR_.2	LLTEEEYR	Homo sapiens	O14524	71491.7	67317.3	75856.4
_EFC[Carbamidomethyl (C)]NSPDC[Carbamidomethyl (C)]SAWK_.2	EFCNSPDCSAWK	Homo sapiens	O14524	Filtered	12577.7	11997.7
_VIPTLALLK_.2	VIPTLALLK	Homo sapiens	O14530	263700	279525	274406
_HLAILSK_.2	HLAILSK	Homo sapiens	O14530	101513	105156	108641
_APFLC[Carbamidomethyl (C)]ER_.2	APFLCER	Homo sapiens	O14530	93312.9	86132.7	92449
_DFFQEVK_.2	DFFQEVK	Homo sapiens	O14530	81888.8	85967.9	90062.9
_ESENVVC[Carbamidomethyl (C)]HFYR_.3	ESENVVCHFYR	Homo sapiens	O14530	47475.6	51881.5	46890.6
_VLEHQLLQTTK_.2	VLEHQLLQTTK	Homo sapiens	O14530	8962.04	9983.29	Filtered
_IFNFYPR_.2	IFNFYPR	Homo sapiens	O14531	80570.4	66783.5	64760.4
_IMAPPGGR_.2	IMAPPGGR	Homo sapiens	O14531	318312	Filtered	Filtered
_VALEDGK_.2	VALEDGK	Homo sapiens	O14531	177534	Filtered	Filtered
_VTPAAANYR_.2	VTPAAANYR	Homo sapiens	O14545	228632	213071	230941
_AFESDVFHNR_.2	AFESDVFHNR	Homo sapiens	O14545	106516	112922	115428
_AFESDVFHNR_.3	AFESDVFHNR	Homo sapiens	O14545	93147.1	100841	110252
_AVC[Carbamidomethyl (C)]EADQSHGGPR_.3	AVCEADQSHGGPR	Homo sapiens	O14545	43170	39112.9	43089.3
_AVC[Carbamidomethyl (C)]EADQSHGGPR_.2	AVCEADQSHGGPR	Homo sapiens	O14545	8051.93	6422.68	6259.93
_TELC[Carbamidomethyl (C)]GNC[Carbamidomethyl (C)]GR_.2	TELCGNCGR	Homo sapiens	O14545	44084.3	46830.8	43130.9
_LSNSDSQDIQGR_.2	LSNSDSQDIQGR	Homo sapiens	O14545	12361.8	12646.5	11041.2
_THPEVC[Carbamidomethyl (C)]GR_.2	THPEVCGR	Homo sapiens	O14545	Filtered	Filtered	94886.5
_STSGPRPGC[Carbamidomethyl (C)]QPSSPC[Carbamidomethyl (C)]VPK_.3	STSGPRPGCQPSSPCVPK	Homo sapiens	O14545	26468.8	Filtered	23374.7
_ADGVPVYLK_.2	ADGVPVYLK	Homo sapiens	O14548	160425	158703	179288
_LAGAWASEAYSPQGLKPVVSTEAPPIIFATPTK_.3	LAGAWASEAYSPQGLKPVVSTEAPPIIFATPTK	Homo sapiens	O14548	23863.1	27518.5	29794.2
_GLPDQMLYR_.2	GLPDQMLYR	Homo sapiens	O14548	136037	145299	126570
_LTSDSTVYDYAGK_.2	LTSDSTVYDYAGK	Homo sapiens	O14548	109668	112238	110278
_FSGFTQK_.2	FSGFTQK	Homo sapiens	O14548	119048	Filtered	Filtered
_LSVNSHFMK_.2	LSVNSHFMK	Homo sapiens	O14561	447125	415198	429078
_LSVNSHFMK_.3	LSVNSHFMK	Homo sapiens	O14561	124001	138542	142197
_LMC[Carbamidomethyl (C)]PQEIVDYIADK_.2	LMCPQEIVDYIADK	Homo sapiens	O14561	282285	292087	291153
_LPTVPLSGMYNK_.2	LPTVPLSGMYNK	Homo sapiens	O14562	313143	299731	307572
_LEQDQLWIGTK_.2	LEQDQLWIGTK	Homo sapiens	O14562	167654	174294	173214
_GKPEDVMPSVK_.2	GKPEDVMPSVK	Homo sapiens	O14562	118933	108349	109595
_IMVVGSTINDVLAVNTPK_.2	IMVVGSTINDVLAVNTPK	Homo sapiens	O14562	64175.4	76087.8	76398.3
_FPLDSTGSELK_.2	FPLDSTGSELK	Homo sapiens	O14562	Filtered	48127.3	336360
_IHSITGLPPAMQK_.3	IHSITGLPPAMQK	Homo sapiens	O14562	Filtered	111270	Filtered
_LLGNSLLK_.2	LLGNSLLK	Homo sapiens	O14578	102764	69769.9	74920.2
_ALGILGR_.2	ALGILGR	Homo sapiens	O14578	50474.1	51120.2	53149.7
_SDLYESELR_.2	SDLYESELR	Homo sapiens	O14578	2484024	2.70389e+06	2.52627e+06
_AALESQLR_.2	AALESQLR	Homo sapiens	O14578	174848	Filtered	186397
_AYLDIPNPR_.2	AYLDIPNPR	Homo sapiens	O14578	98962.4	107502	104640
_AEILALQQALK_.2	AEILALQQALK	Homo sapiens	O14578	51594.1	44955.7	37042.3
_TLYLLAPSFPDK_.2	TLYLLAPSFPDK	Homo sapiens	O14578	40691.3	38473	39967.9
_LLMIAGEER_.2	LLMIAGEER	Homo sapiens	O14578	Filtered	582365	Filtered
_VLIYDNEAR_.2	VLIYDNEAR	Homo sapiens	O14578	76896.9	Filtered	75350.8
_SSAGTPAR_.2	SSAGTPAR	Homo sapiens	O14578	Filtered	Filtered	137679
_IQELQEK_.2	IQELQEK	Homo sapiens	O14578	55375.7	Filtered	Filtered
_INAEQQLK_.2	INAEQQLK	Homo sapiens	O14578	Filtered	57778.5	Filtered
_IDWNNIR_.2	IDWNNIR	Homo sapiens	O14578	Filtered	Filtered	54141.2
_ADVPYILK_.2	ADVPYILK	Homo sapiens	O14578	Filtered	48808.6	Filtered
_LPLAFAYR_.2	LPLAFAYR	Homo sapiens	O14578	23890.7	Filtered	Filtered
_WVTALESVVAGGR_.2	WVTALESVVAGGR	Homo sapiens	O14578	Filtered	Filtered	156827
_LAANSSLFTQR_.3	LAANSSLFTQR	Homo sapiens	O14578	Filtered	125179	Filtered
_ESSTPEEFSR_.2	ESSTPEEFSR	Homo sapiens	O14578	Filtered	26855.9	Filtered
_ASTEATELLQNIR_.2	ASTEATELLQNIR	Homo sapiens	O14578	Filtered	Filtered	15145.9
_ALQLLHDIR_.3	ALQLLHDIR	Homo sapiens	O14578	Filtered	Filtered	3154.65
_MFADYLAHESR_.3	MFADYLAHESR	Homo sapiens	O14579	209774	211860	229848
_MFADYLAHESR_.2	MFADYLAHESR	Homo sapiens	O14579	123878	106277	110368
_DSIVAELDR_.2	DSIVAELDR	Homo sapiens	O14579	249095	257608	258497
_LQDAYYIFQEMADK_.2	LQDAYYIFQEMADK	Homo sapiens	O14579	141517	137512	144468
_LQDAYYIFQEMADK_.3	LQDAYYIFQEMADK	Homo sapiens	O14579	19956.3	17922.9	15309.1
_LVLQYAPSA_.2	LVLQYAPSA	Homo sapiens	O14579	23477.6	23013.7	23365.1
_FGVVLDEIKPSSAPELQAVR_.3	FGVVLDEIKPSSAPELQAVR	Homo sapiens	O14579	217161	240100	218667
_FGVVLDEIKPSSAPELQAVR_.2	FGVVLDEIKPSSAPELQAVR	Homo sapiens	O14579	50698.9	Filtered	Filtered
_WEAAEGLLQEALDK_.2	WEAAEGLLQEALDK	Homo sapiens	O14579	64959.9	74316.7	64286.6
_NAFYIGSYQQC[Carbamidomethyl (C)]INEAQR_.2	NAFYIGSYQQCINEAQR	Homo sapiens	O14579	61864.7	56883.6	64416.5
_ALHQGDSLEC[Carbamidomethyl (C)]TAMTVQILLK_.3	ALHQGDSLECTAMTVQILLK	Homo sapiens	O14579	30671.7	Filtered	Filtered
_GTLSFIAK_.2	GTLSFIAK	Homo sapiens	O14617	452548	32727.2	33937.2
_GENSVSVDGK_.2	GENSVSVDGK	Homo sapiens	O14617	149601	133141	132664
_ASC[Carbamidomethyl (C)]ILQLVK_.2	ASCILQLVK	Homo sapiens	O14617	74172.4	69124.8	74533
_DVPVAEEVSALFAGELNPVAPK_.3	DVPVAEEVSALFAGELNPVAPK	Homo sapiens	O14617	31153.6	27384.7	29574
_DVPVAEEVSALFAGELNPVAPK_.2	DVPVAEEVSALFAGELNPVAPK	Homo sapiens	O14617	23537	23714.7	24312.3
_NYLSLAPLFFK_.2	NYLSLAPLFFK	Homo sapiens	O14617	282833	248624	213618
_ALDLLYGMVSK_.2	ALDLLYGMVSK	Homo sapiens	O14617	173152	191834	187189
_LFGALTPLEPR_.2	LFGALTPLEPR	Homo sapiens	O14617	115580	111592	111618
_HRPSEADEEELAR_.3	HRPSEADEEELAR	Homo sapiens	O14617	52229	83585.1	87845.1
_HRPSEADEEELAR_.2	HRPSEADEEELAR	Homo sapiens	O14617	Filtered	Filtered	16916.2
_NLQDLVR_.2	NLQDLVR	Homo sapiens	O14617	Filtered	73850.9	83957.8
_AVFHEEEQR_.2	AVFHEEEQR	Homo sapiens	O14617	29560	33026.7	31390.1
_AVLIMYK_.2	AVLIMYK	Homo sapiens	O14617	Filtered	27537.7	50134.6
_LYASILQQK_.2	LYASILQQK	Homo sapiens	O14617	34727.7	Filtered	Filtered
_MSFQNLLAK_.2	MSFQNLLAK	Homo sapiens	O14617	9593.67	Filtered	Filtered
_LAC[Carbamidomethyl (C)]GIIAR_.2	LACGIIAR	Homo sapiens	O14618	311186	318724	300290
_VWDVIGR_.2	VWDVIGR	Homo sapiens	O14618	303150	311419	302309
_FLQLTPER_.2	FLQLTPER	Homo sapiens	O14618	288807	297189	292648
_ESAQPPAHL_.2	ESAQPPAHL	Homo sapiens	O14618	103697	218003	214436
_SAGLFQNPK_.2	SAGLFQNPK	Homo sapiens	O14618	155623	159082	159131
_SLIIDEGEDDLGR_.2	SLIIDEGEDDLGR	Homo sapiens	O14618	175890	173717	158318
_MEDEQLK_.2	MEDEQLK	Homo sapiens	O14618	Filtered	162444	59962.4
_HLAPEVFR_.2	HLAPEVFR	Homo sapiens	O14639	362055	335042	363972
_YDSPINSASHIPSSK_.2	YDSPINSASHIPSSK	Homo sapiens	O14639	34117	38680.6	46355.6
_YDSPINSASHIPSSK_.3	YDSPINSASHIPSSK	Homo sapiens	O14639	Filtered	25564	Filtered
_HSYTPTTSR_.2	HSYTPTTSR	Homo sapiens	O14639	49594.5	40133.6	45637.2
_LNSGLGQLILK_.2	LNSGLGQLILK	Homo sapiens	O14639	29754.5	33876.2	33868.2
_SSLLASR_.2	SSLLASR	Homo sapiens	O14639	Filtered	Filtered	109090
_DLAAIPK_.2	DLAAIPK	Homo sapiens	O14639	Filtered	Filtered	69942
_EEDDEELLR_.3	EEDDEELLR	Homo sapiens	O14639	Filtered	Filtered	160776
_MVLDHLVIQR_.3	MVLDHLVIQR	Homo sapiens	O14646	2.56165e+06	2.93415e+06	3.48191e+06
_MVLDHLVIQR_.2	MVLDHLVIQR	Homo sapiens	O14646	15228.3	12217.2	12210.5
_FGGPLER_.2	FGGPLER	Homo sapiens	O14646	249062	246050	253299
_ELEPFLLR_.2	ELEPFLLR	Homo sapiens	O14646	169331	167115	169220
_FTEFDAR_.2	FTEFDAR	Homo sapiens	O14646	123256	125007	118189
_NLWIFVSK_.2	NLWIFVSK	Homo sapiens	O14646	46748.3	49665.2	43182
_SSPSILAVQR_.2	SSPSILAVQR	Homo sapiens	O14646	87136.3	88301.7	86721.1
_GSVEEDILER_.2	GSVEEDILER	Homo sapiens	O14646	73525.4	89295.9	83572.2
_MLDILAEYLK_.2	MLDILAEYLK	Homo sapiens	O14646	57069.3	51885.6	49685.1
_LVISHEEELIPLHK_.3	LVISHEEELIPLHK	Homo sapiens	O14646	49253.2	47529.3	56401.6
_EQLEHTR_.2	EQLEHTR	Homo sapiens	O14646	Filtered	111747	23885.9
_IGDHITEC[Carbamidomethyl (C)]LK_.2	IGDHITECLK	Homo sapiens	O14646	24162.5	20149.6	19069
_IGDHITEC[Carbamidomethyl (C)]LK_.3	IGDHITECLK	Homo sapiens	O14646	10319.6	Filtered	Filtered
_AFLGGLNWAFIGVDEAHR_.3	AFLGGLNWAFIGVDEAHR	Homo sapiens	O14646	22170.8	21964.8	18564.5
_QYQIVER_.2	QYQIVER	Homo sapiens	O14646	18320.5	Filtered	Filtered
_SAAGYPDYYC[Carbamidomethyl (C)]K_.2	SAAGYPDYYCK	Homo sapiens	O14646	Filtered	54635.8	Filtered
_VLEPFLLR_.2	VLEPFLLR	Homo sapiens	O14647	164723	164456	155846
_FGLPLER_.2	FGLPLER	Homo sapiens	O14647	139086	130308	137862
_FGAEDLFK_.2	FGAEDLFK	Homo sapiens	O14647	108036	96586.6	101538
_MLDILAEYLTIK_.2	MLDILAEYLTIK	Homo sapiens	O14647	9746.51	10052.9	10406.6
_EELTAILK_.2	EELTAILK	Homo sapiens	O14647	14481.4	15314.9	Filtered
_DYQLEGLNWLAHSWC[Carbamidomethyl (C)]K_.3	DYQLEGLNWLAHSWCK	Homo sapiens	O14647	7880.14	8421.74	10184.6
_ENEVSTSATDELLSQFK_.2	ENEVSTSATDELLSQFK	Homo sapiens	O14647	Filtered	43839.2	47683.7
_SQPVLPEAK_.2	SQPVLPEAK	Homo sapiens	O14647	Filtered	Filtered	31451
_GTVEEEIIER_.3	GTVEEEIIER	Homo sapiens	O14647	Filtered	54784.7	Filtered
_FQNC[Carbamidomethyl (C)]IDSFHSR_.3	FQNCIDSFHSR	Homo sapiens	O14647	24953.6	Filtered	Filtered
_TVLGSINWAFLGVDEAHR_.3	TVLGSINWAFLGVDEAHR	Homo sapiens	O14647	Filtered	23401.3	Filtered
_GSTSGFLNIVMELK_.3	GSTSGFLNIVMELK	Homo sapiens	O14647	Filtered	586.57	Filtered
_ITDVALDFWR_.2	ITDVALDFWR	Homo sapiens	O14656	156534	160869	149927
_NLIDYFVPFLPLEYK_.2	NLIDYFVPFLPLEYK	Homo sapiens	O14656	23898.8	22823.4	19338.7
_NLIDYFVPFLPLEYK_.3	NLIDYFVPFLPLEYK	Homo sapiens	O14656	603.401	218.733	Filtered
_MHAGLIDAIK_.3	MHAGLIDAIK	Homo sapiens	O14656	Filtered	82768.1	82806.6
_GYEIDEDIVSR_.2	GYEIDEDIVSR	Homo sapiens	O14656	14640.2	Filtered	Filtered
_TALDFWR_.2	TALDFWR	Homo sapiens	O14657	70394.1	69561.4	63690
_GSAIDEDIVTR_.2	GSAIDEDIVTR	Homo sapiens	O14657	127922	127841	141162
_DLEPVLSVGVFNNK_.2	DLEPVLSVGVFNNK	Homo sapiens	O14657	33059.6	35500.2	37589.3
_LFGQHLATEVIFK_.3	LFGQHLATEVIFK	Homo sapiens	O14657	26098.7	26631.9	25293.8
_NFVSQIVAENLHPK_.3	NFVSQIVAENLHPK	Homo sapiens	O14657	21947.9	22621.8	22246.2
_VAEEMTFFPR_.2	VAEEMTFFPR	Homo sapiens	O14657	Filtered	22042.4	19508.6
_LHPGIIDAIK_.3	LHPGIIDAIK	Homo sapiens	O14657	22213.5	Filtered	Filtered
_NLIDYFIPFLPLEYR_.2	NLIDYFIPFLPLEYR	Homo sapiens	O14657	Filtered	15605	Filtered
_LTDAFLLLR_.2	LTDAFLLLR	Homo sapiens	O14662	130736	134499	126784
_IDYNVEQSC[Carbamidomethyl (C)]IK_.2	IDYNVEQSCIK	Homo sapiens	O14662	15133.1	16444.8	17314.2
_AVQALPSR_.2	AVQALPSR	Homo sapiens	O14662	Filtered	108733	Filtered
_WVDGVDEIQYDVGR_.2	WVDGVDEIQYDVGR	Homo sapiens	O14662	Filtered	47072.9	45566.1
_LVDADGPLAR_.2	LVDADGPLAR	Homo sapiens	O14672	354242	334883	346529
_FSLC[Carbamidomethyl (C)]SIR_.2	FSLCSIR	Homo sapiens	O14672	304206	287156	310506
_GYC[Carbamidomethyl (C)]DVFMR_.2	GYCDVFMR	Homo sapiens	O14672	62478.8	65413.9	68650
_FPNIGVEK_.2	FPNIGVEK	Homo sapiens	O14672	154614	Filtered	140881
_TITLQPGSPC[Carbamidomethyl (C)]NDFR_.2	TITLQPGSPCNDFR	Homo sapiens	O14672	93169.6	85634.7	105148
_FEGFIQTR_.2	FEGFIQTR	Homo sapiens	O14672	Filtered	94619.2	153880
_GGTFYVEPAER_.2	GGTFYVEPAER	Homo sapiens	O14672	73912.4	79863.7	75134.8
_LPPPKPLPGTLK_.2	LPPPKPLPGTLK	Homo sapiens	O14672	15082.2	24712.2	28446.8
_LPPPKPLPGTLK_.3	LPPPKPLPGTLK	Homo sapiens	O14672	77999	60263	Filtered
_EAVIAQISSHVK_.2	EAVIAQISSHVK	Homo sapiens	O14672	26724.5	29300.5	29920.9
_EAVIAQISSHVK_.3	EAVIAQISSHVK	Homo sapiens	O14672	Filtered	Filtered	97436.1
_AVSHEDQFLR_.2	AVSHEDQFLR	Homo sapiens	O14672	36689.6	41514.9	Filtered
_DTSLFSDEFK_.2	DTSLFSDEFK	Homo sapiens	O14672	Filtered	30951.2	27385.2
_AIDTIYQTTDFSGIR_.2	AIDTIYQTTDFSGIR	Homo sapiens	O14672	92201.8	Filtered	Filtered
_HGGPQYC[Carbamidomethyl (C)]R_.2	HGGPQYCR	Homo sapiens	O14684	226346	228114	218133
_AFANPEDALR_.2	AFANPEDALR	Homo sapiens	O14684	823536	831779	803217
_SDPDVER_.2	SDPDVER	Homo sapiens	O14684	Filtered	144379	225715
_VAHTVAYLGK_.2	VAHTVAYLGK	Homo sapiens	O14684	Filtered	Filtered	13515.3
_DPFAPLHK_.2	DPFAPLHK	Homo sapiens	O14686	475895	469359	460374
_LLLTIQK_.2	LLLTIQK	Homo sapiens	O14686	443281	463294	478353
_LFPEYLK_.2	LFPEYLK	Homo sapiens	O14686	68637.8	62390.6	322119
_ALFAVGVGR_.2	ALFAVGVGR	Homo sapiens	O14686	7200.02	5743.32	6740.59
_QAESQINK_.2	QAESQINK	Homo sapiens	O14686	48757	85963.1	Filtered
_SQLDILSLLK_.2	SQLDILSLLK	Homo sapiens	O14686	10285	10246.1	9359.95
_DVLGSER_.2	DVLGSER	Homo sapiens	O14686	Filtered	292537	Filtered
_AIFSGISQR_.2	AIFSGISQR	Homo sapiens	O14686	Filtered	Filtered	250864
_LSPLPVVSR_.2	LSPLPVVSR	Homo sapiens	O14686	Filtered	Filtered	134856
_ASEALLK_.2	ASEALLK	Homo sapiens	O14686	Filtered	121334	Filtered
_SLPSDPFSR_.2	SLPSDPFSR	Homo sapiens	O14686	Filtered	Filtered	93579.9
_SGITSPVEK_.2	SGITSPVEK	Homo sapiens	O14686	Filtered	87943.3	Filtered
_IYEEQNR_.2	IYEEQNR	Homo sapiens	O14686	31491.8	Filtered	Filtered
_MVNGVTPSEELGEHPK_.3	MVNGVTPSEELGEHPK	Homo sapiens	O14686	Filtered	Filtered	2.1529e+06
_LSGPILGPGSFPSDDR_.2	LSGPILGPGSFPSDDR	Homo sapiens	O14686	Filtered	Filtered	12623.1
_GSPLVVSLIGALLR_.2	GSPLVVSLIGALLR	Homo sapiens	O14727	16021	19119.2	19547
_GSPLVVSLIGALLR_.3	GSPLVVSLIGALLR	Homo sapiens	O14727	2865.48	2927.33	2973.84
_SLLFC[Carbamidomethyl (C)]DR_.2	SLLFCDR	Homo sapiens	O14727	Filtered	122378	99446.5
_TVLC[Carbamidomethyl (C)]EGGVPQRPVVFVTR_.3	TVLCEGGVPQRPVVFVTR	Homo sapiens	O14727	31712.1	30079.6	37159.8
_IWSFDLLLPLHELR_.3	IWSFDLLLPLHELR	Homo sapiens	O14727	12120.8	15921.3	13667.8
_GLEILSLFVNMK_.2	GLEILSLFVNMK	Homo sapiens	O14727	6711.73	5781.67	4083.07
_SVLAAEAVR_.2	SVLAAEAVR	Homo sapiens	O14727	Filtered	Filtered	779758
_IITQFQR_.2	IITQFQR	Homo sapiens	O14727	Filtered	Filtered	203448
_PVVFVTR_.2	PVVFVTR	Homo sapiens	O14727	Filtered	51877.9	Filtered
_LWDATSANER_.2	LWDATSANER	Homo sapiens	O14727	Filtered	Filtered	32532.4
_ALVLTEIGPK_.2	ALVLTEIGPK	Homo sapiens	O14732	1.36074e+06	1.37176e+06	1.40333e+06
_LFLSNMER_.2	LFLSNMER	Homo sapiens	O14732	397894	383485	396492
_FIAEEAAASGAK_.2	FIAEEAAASGAK	Homo sapiens	O14732	1.05578e+06	1069762	1.02605e+06
_VSGETDLSK_.2	VSGETDLSK	Homo sapiens	O14732	452177	Filtered	556462
_TSAADLVTETDHLVEDLIISELR_.3	TSAADLVTETDHLVEDLIISELR	Homo sapiens	O14732	105006	89752	75848.5
_TSAADLVTETDHLVEDLIISELR_.2	TSAADLVTETDHLVEDLIISELR	Homo sapiens	O14732	3507.91	Filtered	Filtered
_VVAASTR_.2	VVAASTR	Homo sapiens	O14732	Filtered	289626	Filtered
_EAGGIVIDTSGGPLDLMAC[Carbamidomethyl (C)]R_.2	EAGGIVIDTSGGPLDLMACR	Homo sapiens	O14732	Filtered	55762.8	Filtered
_LC[Carbamidomethyl (C)]DFGISGR_.2	LCDFGISGR	Homo sapiens	O14733	485887	Filtered	513715
_SAGC[Carbamidomethyl (C)]AAYMAPER_.2	SAGCAAYMAPER	Homo sapiens	O14733	17315.4	16284.6	17549.4
_HMLGLPSTLFTPR_.3	HMLGLPSTLFTPR	Homo sapiens	O14733	13863.7	16806.6	11313
_TDFEVLTK_.2	TDFEVLTK	Homo sapiens	O14733	66623	Filtered	Filtered
_DVKPSNILLDER_.3	DVKPSNILLDER	Homo sapiens	O14733	27115.5	Filtered	29962.8
_YPLALNR_.2	YPLALNR	Homo sapiens	O14734	1.44503e+06	1.4559e+06	3.01387e+06
_TGSSFSVR_.2	TGSSFSVR	Homo sapiens	O14734	Filtered	61911.2	53958.6
_LFGGQIVGQALVAAAK_.2	LFGGQIVGQALVAAAK	Homo sapiens	O14734	29413.3	27330.7	30250.7
_LFGGQIVGQALVAAAK_.3	LFGGQIVGQALVAAAK	Homo sapiens	O14734	Filtered	1880.28	1844.61
_LPVLYQVER_.2	LPVLYQVER	Homo sapiens	O14734	103893	106207	Filtered
_NMAALDAADR_.2	NMAALDAADR	Homo sapiens	O14735	192099	184537	200123
_MIDLSGNPVLR_.2	MIDLSGNPVLR	Homo sapiens	O14735	268141	266555	263047
_SLISVIHLITAAR_.2	SLISVIHLITAAR	Homo sapiens	O14735	113405	Filtered	69765.1
_SLISVIHLITAAR_.3	SLISVIHLITAAR	Homo sapiens	O14735	64580.1	Filtered	53457.5
_MGLWVTAPIALLK_.2	MGLWVTAPIALLK	Homo sapiens	O14735	39137.4	40415	40480.8
_FGAMLDMLTDR_.2	FGAMLDMLTDR	Homo sapiens	O14735	37558.4	34693.8	Filtered
_LSNLALVKPEK_.3	LSNLALVKPEK	Homo sapiens	O14737	707737	770973	764331
_LSNLALVKPEK_.2	LSNLALVKPEK	Homo sapiens	O14737	264802	282827	295814
_LAELQAK_.2	LAELQAK	Homo sapiens	O14737	493597	475910	457042
_YGQLSEK_.2	YGQLSEK	Homo sapiens	O14737	474796	481776	433856
_HGDPGDAAQQEAK_.2	HGDPGDAAQQEAK	Homo sapiens	O14737	86178	80331.8	78588.3
_HGDPGDAAQQEAK_.3	HGDPGDAAQQEAK	Homo sapiens	O14737	19524	25807	22656.3
_NSILAQVLDQSAR_.2	NSILAQVLDQSAR	Homo sapiens	O14737	1.35759e+06	1.56614e+06	1.54477e+06
_AVENYLIQMAR_.2	AVENYLIQMAR	Homo sapiens	O14737	1.12033e+06	1.14969e+06	1.16433e+06
_VSEQGLIEILK_.2	VSEQGLIEILK	Homo sapiens	O14737	743091	708602	760609
_GPLVNASLR_.2	GPLVNASLR	Homo sapiens	O14744	1.14572e+06	1.14038e+06	1.1384e+06
_SDLLLSGR_.2	SDLLLSGR	Homo sapiens	O14744	794395	765426	765505
_WLGEPIK_.2	WLGEPIK	Homo sapiens	O14744	700366	715102	715754
_LSPWIRPDSK_.3	LSPWIRPDSK	Homo sapiens	O14744	378327	365287	343841
_LSPWIRPDSK_.2	LSPWIRPDSK	Homo sapiens	O14744	210060	204055	225007
_EFIQEPAK_.2	EFIQEPAK	Homo sapiens	O14744	553417	547405	555957
_EWVAPEK_.2	EWVAPEK	Homo sapiens	O14744	422800	409091	388288
_DWNTLIVGK_.2	DWNTLIVGK	Homo sapiens	O14744	400337	391355	394590
_DLNC[Carbamidomethyl (C)]VPEIADTLGAVAK_.2	DLNCVPEIADTLGAVAK	Homo sapiens	O14744	187479	183361	194738
_DLNC[Carbamidomethyl (C)]VPEIADTLGAVAK_.3	DLNCVPEIADTLGAVAK	Homo sapiens	O14744	84179.1	80649.3	78070.1
_GFPVLSK_.2	GFPVLSK	Homo sapiens	O14744	194764	194984	210261
_TLC[Carbamidomethyl (C)]DYSK_.2	TLCDYSK	Homo sapiens	O14744	127587	130902	130864
_EGQTIC[Carbamidomethyl (C)]VR_.2	EGQTICVR	Homo sapiens	O14744	89203.2	88374.4	95127.2
_VPLVAPEDLR_.2	VPLVAPEDLR	Homo sapiens	O14744	1.24761e+06	1.26855e+06	1.27265e+06
_AAILPTSIFLTNK_.2	AAILPTSIFLTNK	Homo sapiens	O14744	756751	824024	839062
_YSQYQQAIYK_.2	YSQYQQAIYK	Homo sapiens	O14744	191875	191285	191257
_IAVALEIGADLPSNHVIDR_.3	IAVALEIGADLPSNHVIDR	Homo sapiens	O14744	173593	188971	152938
_DDGVSIPGEYTSFLAPISSSK_.2	DDGVSIPGEYTSFLAPISSSK	Homo sapiens	O14744	85703.2	83207.5	90331.2
_DDIIENAPTTHTEEYSGEEK_.3	DDIIENAPTTHTEEYSGEEK	Homo sapiens	O14744	63355.2	75983.7	64381.6
_DPMIDNNR_.2	DPMIDNNR	Homo sapiens	O14744	Filtered	Filtered	24970.1
_ADIIVSELLGSFADNELSPEC[Carbamidomethyl (C)]LDGAQHFLK_.3	ADIIVSELLGSFADNELSPECLDGAQHFLK	Homo sapiens	O14744	7365.91	Filtered	3446.78
_TWMWWHNFR_.3	TWMWWHNFR	Homo sapiens	O14744	Filtered	2886.94	2764.46
_PETHSPGMFSWFPILFPIK_.2	PETHSPGMFSWFPILFPIK	Homo sapiens	O14744	Filtered	5557.09	Filtered
_LVEPGSPAEK_.2	LVEPGSPAEK	Homo sapiens	O14745	583320	535732	555622
_AGLLAGDR_.2	AGLLAGDR	Homo sapiens	O14745	455704	455580	462278
_AALNAVR_.2	AALNAVR	Homo sapiens	O14745	208585	254700	219712
_GPSGYGFNLHSDK_.2	GPSGYGFNLHSDK	Homo sapiens	O14745	63803	67813.9	57557.9
_GPSGYGFNLHSDK_.3	GPSGYGFNLHSDK	Homo sapiens	O14745	36657.5	33092.9	29390.8
_EALAEAALESPRPALVR_.3	EALAEAALESPRPALVR	Homo sapiens	O14745	823135	826202	808539
_LLVVDPETDEQLQK_.2	LLVVDPETDEQLQK	Homo sapiens	O14745	293070	232203	264258
_SVDPDSPAEASGLR_.2	SVDPDSPAEASGLR	Homo sapiens	O14745	177136	177676	189657
_LVEVNGENVEK_.2	LVEVNGENVEK	Homo sapiens	O14745	166361	164680	156097
_EALAEAALESPR_.2	EALAEAALESPR	Homo sapiens	O14745	83304.1	93842.6	86332.3
_IVEVNGVC[Carbamidomethyl (C)]MEGK_.2	IVEVNGVCMEGK	Homo sapiens	O14745	67051.7	70423.6	64372.4
_ETHQQVVSR_.2	ETHQQVVSR	Homo sapiens	O14745	32864.7	31300.9	31650.7
_ILVENPSAR_.2	ILVENPSAR	Homo sapiens	O14757	274971	251781	265921
_VTEEAVAVK_.2	VTEEAVAVK	Homo sapiens	O14757	59907.3	57633.7	Filtered
_ISDFGLATVFR_.2	ISDFGLATVFR	Homo sapiens	O14757	28966.7	32498.7	35973.2
_YSSSQPEPR_.2	YSSSQPEPR	Homo sapiens	O14757	Filtered	22945.7	23810.1
_ITIPDIK_.2	ITIPDIK	Homo sapiens	O14757	Filtered	15644	Filtered
_DASVHTLLDALETLGER_.3	DASVHTLLDALETLGER	Homo sapiens	O14763	88715.8	98629.9	94024.4
_DASVHTLLDALETLGER_.2	DASVHTLLDALETLGER	Homo sapiens	O14763	Filtered	38320.3	Filtered
_DTLYTMLIK_.2	DTLYTMLIK	Homo sapiens	O14763	30719.6	31698.2	32246.4
_YGQDYSTHWNDLLFC[Carbamidomethyl (C)]LR_.3	YGQDYSTHWNDLLFCLR	Homo sapiens	O14763	51214.4	Filtered	Filtered
_MLLAFYEK_.2	MLLAFYEK	Homo sapiens	O14772	6738.42	6790.91	8136.9
_IFTALPLGNPIYQMLELK_.2	IFTALPLGNPIYQMLELK	Homo sapiens	O14772	16870	16344	13898.3
_QELAYNQQLSEK_.3	QELAYNQQLSEK	Homo sapiens	O14772	Filtered	108416	Filtered
_LFGGNFAHQASVAR_.3	LFGGNFAHQASVAR	Homo sapiens	O14773	386980	398129	395729
_LFGGNFAHQASVAR_.2	LFGGNFAHQASVAR	Homo sapiens	O14773	70441.5	87248.5	90069.6
_VVGQQGR_.2	VVGQQGR	Homo sapiens	O14773	495979	456576	451434
_AYPDVAALSDGYWVVSNR_.2	AYPDVAALSDGYWVVSNR	Homo sapiens	O14773	337145	370286	348846
_AYPDVAALSDGYWVVSNR_.3	AYPDVAALSDGYWVVSNR	Homo sapiens	O14773	96528.4	91303.6	88716.6
_VNTELMK_.2	VNTELMK	Homo sapiens	O14773	135464	136955	135291
_ILSGRPPLGFLNPR_.3	ILSGRPPLGFLNPR	Homo sapiens	O14773	897013	877011	864399
_LYQQHGAGLFDVTR_.3	LYQQHGAGLFDVTR	Homo sapiens	O14773	258611	273212	279990
_LYQQHGAGLFDVTR_.2	LYQQHGAGLFDVTR	Homo sapiens	O14773	98369.5	Filtered	83327.4
_PSYQEEAVTK_.2	PSYQEEAVTK	Homo sapiens	O14773	141552	144548	147303
_VPIPWVSGTSASTPVFGGILSLINEHR_.3	VPIPWVSGTSASTPVFGGILSLINEHR	Homo sapiens	O14773	90791	91992.8	87248
_AIVPLEAR_.2	AIVPLEAR	Homo sapiens	O14776	1.14651e+06	1.12864e+06	1.1102e+06
_ATFSEFAAK_.2	ATFSEFAAK	Homo sapiens	O14776	693640	683035	701959
_ALLSDMVR_.2	ALLSDMVR	Homo sapiens	O14776	683959	684102	692903
_YLLLNPK_.2	YLLLNPK	Homo sapiens	O14776	631322	619390	612441
_VYYYNAR_.2	VYYYNAR	Homo sapiens	O14776	516824	526476	543293
_FNPGELR_.2	FNPGELR	Homo sapiens	O14776	488635	463368	484192
_TLESTWEKPQELK_.3	TLESTWEKPQELK	Homo sapiens	O14776	237076	242009	230418
_TLESTWEKPQELK_.2	TLESTWEKPQELK	Homo sapiens	O14776	150648	149312	150200
_EFEEYIR_.2	EFEEYIR	Homo sapiens	O14776	382980	372674	366596
_LSMWDRPDDLIGR_.3	LSMWDRPDDLIGR	Homo sapiens	O14776	300570	307636	308543
_LSMWDRPDDLIGR_.2	LSMWDRPDDLIGR	Homo sapiens	O14776	57089.6	57447.6	53117.6
_EEAIQNFK_.2	EEAIQNFK	Homo sapiens	O14776	330899	340384	322364
_AVDSSSMR_.2	AVDSSSMR	Homo sapiens	O14776	196816	207062	208431
_LFNEHIEALTK_.3	LFNEHIEALTK	Homo sapiens	O14776	119396	107838	111461
_LFNEHIEALTK_.2	LFNEHIEALTK	Homo sapiens	O14776	76803.5	78654.1	82240.3
_LIQESDQHLK_.2	LIQESDQHLK	Homo sapiens	O14776	83031.2	84957	85657.1
_LIQESDQHLK_.3	LIQESDQHLK	Homo sapiens	O14776	49001.4	43765	48186
_EAAMEAEIK_.2	EAAMEAEIK	Homo sapiens	O14776	70403.1	47651.3	60834.4
_VFFYNPTTR_.2	VFFYNPTTR	Homo sapiens	O14776	1.51775e+06	1.45582e+06	1.47287e+06
_YLVLDC[Carbamidomethyl (C)]VPEER_.2	YLVLDCVPEER	Homo sapiens	O14776	1.02508e+06	1.00737e+06	905510
_EALFNEFVAAAR_.2	EALFNEFVAAAR	Homo sapiens	O14776	933726	914576	929549
_EALFNEFVAAAR_.3	EALFNEFVAAAR	Homo sapiens	O14776	Filtered	27350.4	28229.4
_TYYYNNR_.2	TYYYNNR	Homo sapiens	O14776	951981	Filtered	936048
_WESGSLLER_.2	WESGSLLER	Homo sapiens	O14776	601884	616204	607649
_GVSAFSTWEK_.2	GVSAFSTWEK	Homo sapiens	O14776	572900	556839	569542
_GPPPPPTASEPTR_.2	GPPPPPTASEPTR	Homo sapiens	O14776	480294	484327	480440
_AKPVATAPIPGTPWC[Carbamidomethyl (C)]VVWTGDER_.3	AKPVATAPIPGTPWCVVWTGDER	Homo sapiens	O14776	406564	392888	376305
_AKPVATAPIPGTPWC[Carbamidomethyl (C)]VVWTGDER_.2	AKPVATAPIPGTPWCVVWTGDER	Homo sapiens	O14776	40389.9	Filtered	Filtered
_SSDVSWSDTR_.2	SSDVSWSDTR	Homo sapiens	O14776	276117	285617	269740
_SDFFELLSNHHLDSQSR_.3	SDFFELLSNHHLDSQSR	Homo sapiens	O14776	211585	213579	224722
_SDFFELLSNHHLDSQSR_.2	SDFFELLSNHHLDSQSR	Homo sapiens	O14776	54824.9	45271.9	Filtered
_LIVAYVDDLDR_.2	LIVAYVDDLDR	Homo sapiens	O14776	220249	231023	217005
_ESAWTKPDGVK_.2	ESAWTKPDGVK	Homo sapiens	O14776	68631.1	77266.8	77087.2
_HPTPTMLSIQK_.2	HPTPTMLSIQK	Homo sapiens	O14776	62751.5	62828.5	64451.3
_WQFSMSAIK_.2	WQFSMSAIK	Homo sapiens	O14776	40309	51329.3	51066.1
_YSVADIER_.2	YSVADIER	Homo sapiens	O14777	493151	474114	426134
_FEEEVPR_.2	FEEEVPR	Homo sapiens	O14777	106861	108512	110389
_GYDFEIK_.2	GYDFEIK	Homo sapiens	O14777	41184.6	39978.9	42526.9
_LESLEAK_.2	LESLEAK	Homo sapiens	O14777	208886	Filtered	191794
_DLGYPFALSK_.2	DLGYPFALSK	Homo sapiens	O14777	61740.1	66705.4	54698.4
_AQVYVPLK_.2	AQVYVPLK	Homo sapiens	O14777	54459.5	Filtered	49080.2
_DLFNVDAFK_.2	DLFNVDAFK	Homo sapiens	O14777	15028.4	15540.7	15572.1
_ASLQGDVQK_.2	ASLQGDVQK	Homo sapiens	O14777	Filtered	Filtered	135668
_LDDLYQQK_.2	LDDLYQQK	Homo sapiens	O14777	Filtered	Filtered	33794.7
_LLEMVATHVGSVEK_.2	LLEMVATHVGSVEK	Homo sapiens	O14777	Filtered	11771.4	Filtered
_LLEMVATHVGSVEK_.3	LLEMVATHVGSVEK	Homo sapiens	O14777	Filtered	Filtered	8267.54
_ELLNETEEEINK_.3	ELLNETEEEINK	Homo sapiens	O14777	Filtered	Filtered	145363
_NSQLGIFSSSEK_.2	NSQLGIFSSSEK	Homo sapiens	O14777	Filtered	Filtered	37554
_LMPPLIQK_.2	LMPPLIQK	Homo sapiens	O14787	173263	148932	162075
_ATIGILITTIASK_.2	ATIGILITTIASK	Homo sapiens	O14787	65004.5	74544.1	76609.4
_YSEIDIILLK_.2	YSEIDIILLK	Homo sapiens	O14787	64594	55638.8	51290.4
_EELLPHLLPLLK_.3	EELLPHLLPLLK	Homo sapiens	O14787	45091.5	41282.8	42402
_GLLFHPEWVVK_.3	GLLFHPEWVVK	Homo sapiens	O14787	39440.7	37743.9	36336.8
_EVLASHLVQLIPILVNGMK_.3	EVLASHLVQLIPILVNGMK	Homo sapiens	O14787	21459.2	16588.6	23685.8
_NLLILYDAIGTLADSVGHHLNQPEYIQK_.3	NLLILYDAIGTLADSVGHHLNQPEYIQK	Homo sapiens	O14787	13117.9	10470.2	6936.24
_SHAIAC[Carbamidomethyl (C)]VNQFIMDR_.3	SHAIACVNQFIMDR	Homo sapiens	O14787	Filtered	76965.6	80341.3
_SIAC[Carbamidomethyl (C)]WTLSR_.2	SIACWTLSR	Homo sapiens	O14787	66098.2	Filtered	Filtered
_C[Carbamidomethyl (C)]SAAALDVLANVFR_.2	CSAAALDVLANVFR	Homo sapiens	O14787	12552.8	Filtered	Filtered
_ILTFPEK_.2	ILTFPEK	Homo sapiens	O14802	295622	309778	302178
_LLVEGDNLR_.2	LLVEGDNLR	Homo sapiens	O14802	238837	217710	235645
_LAPVYLSNR_.2	LAPVYLSNR	Homo sapiens	O14802	167979	160512	182243
_VLYQLDR_.2	VLYQLDR	Homo sapiens	O14802	114352	106704	106407
_AQENLNPLVVLNLFK_.2	AQENLNPLVVLNLFK	Homo sapiens	O14802	28536.9	27046.6	31511.9
_AQENLNPLVVLNLFK_.3	AQENLNPLVVLNLFK	Homo sapiens	O14802	3024.75	3252.52	3670.09
_EIINASK_.2	EIINASK	Homo sapiens	O14802	810226	844060	786807
_EGLVDTAVK_.2	EGLVDTAVK	Homo sapiens	O14802	191921	174842	184322
_LLVPPLC[Carbamidomethyl (C)]IRPSVVSDLK_.3	LLVPPLCIRPSVVSDLK	Homo sapiens	O14802	113597	106116	112117
_AVIGILQMIC[Carbamidomethyl (C)]K_.2	AVIGILQMICK	Homo sapiens	O14802	65786.8	82346	71710
_GFSIGIGDVTPGQGLLK_.2	GFSIGIGDVTPGQGLLK	Homo sapiens	O14802	61496.6	65649.4	63240.9
_TVISPDPNLR_.2	TVISPDPNLR	Homo sapiens	O14802	51046.5	56228	52734.9
_IDEVAVPVHVAK_.2	IDEVAVPVHVAK	Homo sapiens	O14802	35428.4	28571.9	25854.5
_IDEVAVPVHVAK_.3	IDEVAVPVHVAK	Homo sapiens	O14802	Filtered	56701.2	Filtered
_NNIFYILLR_.2	NNIFYILLR	Homo sapiens	O14802	27580.8	25499.3	26505.2
_SEFLC[Carbamidomethyl (C)]C[Carbamidomethyl (C)]QDSFLQEIK_.2	SEFLCCQDSFLQEIK	Homo sapiens	O14802	17435	Filtered	22729.8
_SEFLC[Carbamidomethyl (C)]C[Carbamidomethyl (C)]QDSFLQEIK_.3	SEFLCCQDSFLQEIK	Homo sapiens	O14802	11460.5	Filtered	9662.84
_AEALVLMGTK_.2	AEALVLMGTK	Homo sapiens	O14802	Filtered	20412	21789.9
_AVFPC[Carbamidomethyl (C)]PSEPALSK_.2	AVFPCPSEPALSK	Homo sapiens	O14802	110067	Filtered	90590.8
_TLGIEAAR_.2	TLGIEAAR	Homo sapiens	O14802	186006	Filtered	Filtered
_VVVQGIPEVSR_.2	VVVQGIPEVSR	Homo sapiens	O14802	92114	Filtered	90154.2
_HLIDGDVVLFNR_.3	HLIDGDVVLFNR	Homo sapiens	O14802	52938.7	Filtered	54845.3
_IPAEDVPLLLMNPEAGKPSDLILTR_.3	IPAEDVPLLLMNPEAGKPSDLILTR	Homo sapiens	O14802	35095.4	40442.2	Filtered
_AVMATHGVK_.2	AVMATHGVK	Homo sapiens	O14802	Filtered	66277.4	Filtered
_DHAGSAC[Carbamidomethyl (C)]LR_.2	DHAGSACLR	Homo sapiens	O14802	Filtered	55262.5	Filtered
_QIFSVILR_.2	QIFSVILR	Homo sapiens	O14802	Filtered	41089.5	Filtered
_LLVPPLC[Carbamidomethyl (C)]IR_.2	LLVPPLCIR	Homo sapiens	O14802	13111.6	Filtered	18890.6
_ANINFLR_.2	ANINFLR	Homo sapiens	O14802	Filtered	Filtered	29999.6
_SLEDLC[Carbamidomethyl (C)]SQYDLTVR_.2	SLEDLCSQYDLTVR	Homo sapiens	O14802	Filtered	69748.6	Filtered
_LPPPTILKPVTLWTGK_.3	LPPPTILKPVTLWTGK	Homo sapiens	O14802	Filtered	Filtered	50935.2
_DRPC[Carbamidomethyl (C)]ETC[Carbamidomethyl (C)]GK_.2	DRPCETCGK	Homo sapiens	O14802	Filtered	2728	Filtered
_NIELAVMR_.2	NIELAVMR	Homo sapiens	O14818	1.53476e+06	1.56908e+06	1.55045e+06
_GSTAVGVR_.2	GSTAVGVR	Homo sapiens	O14818	1.5179e+06	1.40135e+06	1.24393e+06
_YVAEIEK_.2	YVAEIEK	Homo sapiens	O14818	1.34289e+06	1.34698e+06	1.31667e+06
_DIVVLGVEK_.2	DIVVLGVEK	Homo sapiens	O14818	1.32096e+06	1.31401e+06	1.31759e+06
_LTVEDPVTVEYITR_.2	LTVEDPVTVEYITR	Homo sapiens	O14818	1.15602e+06	1.17408e+06	1.12776e+06
_LTVEDPVTVEYITR_.3	LTVEDPVTVEYITR	Homo sapiens	O14818	22613	18880	18026.4
_LYQTDPSGTYHAWK_.3	LYQTDPSGTYHAWK	Homo sapiens	O14818	273349	272268	272756
_LYQTDPSGTYHAWK_.2	LYQTDPSGTYHAWK	Homo sapiens	O14818	124459	125635	120563
_IC[Carbamidomethyl (C)]ALDDNVC[Carbamidomethyl (C)]MAFAGLTADAR_.3	ICALDDNVCMAFAGLTADAR	Homo sapiens	O14818	87968.1	80079.9	70049.2
_IC[Carbamidomethyl (C)]ALDDNVC[Carbamidomethyl (C)]MAFAGLTADAR_.2	ICALDDNVCMAFAGLTADAR	Homo sapiens	O14818	43908.8	48649.9	50268.8
_ILNPEEIEK_.2	ILNPEEIEK	Homo sapiens	O14818	2907190	2.93547e+06	3084022
_ALLEVVQSGGK_.2	ALLEVVQSGGK	Homo sapiens	O14818	2.72224e+06	2677363	2.80865e+06
_AITVFSPDGHLFQVEYAQEAVK_.3	AITVFSPDGHLFQVEYAQEAVK	Homo sapiens	O14818	723851	764615	745147
_AITVFSPDGHLFQVEYAQEAVK_.2	AITVFSPDGHLFQVEYAQEAVK	Homo sapiens	O14818	Filtered	47363.9	36200
_NYTDEAIETDDLTIK_.2	NYTDEAIETDDLTIK	Homo sapiens	O14818	669742	760463	774614
_RPFGISALIVGFDFDGTPR_.3	RPFGISALIVGFDFDGTPR	Homo sapiens	O14818	286216	326985	303489
_TAAANAAAGAAENAFR_.2	TAAANAAAGAAENAFR	Homo sapiens	O14828	916863	873664	850365
_TAAANAAAGAAENAFR_.3	TAAANAAAGAAENAFR	Homo sapiens	O14828	193557	198209	147724
_TGASFQK_.2	TGASFQK	Homo sapiens	O14828	180706	183656	183379
_AQQEFAAGVFSNPAVR_.2	AQQEFAAGVFSNPAVR	Homo sapiens	O14828	301843	307178	309350
_AQQEFAAGVFSNPAVR_.3	AQQEFAAGVFSNPAVR	Homo sapiens	O14828	46861.5	41417.1	Filtered
_ELQHAALGGTATR_.2	ELQHAALGGTATR	Homo sapiens	O14828	152848	155546	167745
_ELQHAALGGTATR_.3	ELQHAALGGTATR	Homo sapiens	O14828	202213	Filtered	184868
_NYGSYSTQASAAAATAELLK_.2	NYGSYSTQASAAAATAELLK	Homo sapiens	O14828	52635.6	66072.1	65444.6
_NYGSYSTQASAAAATAELLK_.3	NYGSYSTQASAAAATAELLK	Homo sapiens	O14828	Filtered	Filtered	93440.4
_EPPPAYEPPAPAPLPPPSAPSLQPSR_.3	EPPPAYEPPAPAPLPPPSAPSLQPSR	Homo sapiens	O14828	51273.8	43164.2	Filtered
_DGGNPFAEPSELDNPFQDPAVIQHRPSR_.3	DGGNPFAEPSELDNPFQDPAVIQHRPSR	Homo sapiens	O14828	14266.1	Filtered	Filtered
_WEGGVNK_.2	WEGGVNK	Homo sapiens	O14832	409971	245614	372539
_SEYAPSEK_.2	SEYAPSEK	Homo sapiens	O14832	Filtered	Filtered	49103.1
_AQTGPPR_.2	AQTGPPR	Homo sapiens	O14841	Filtered	212658	189250
_EFGFVIPERPVVVDDVR_.3	EFGFVIPERPVVVDDVR	Homo sapiens	O14841	29843.8	25746.7	24578.5
_VALLVTR_.2	VALLVTR	Homo sapiens	O14841	140725	Filtered	Filtered
_AGDFGAAFVER_.2	AGDFGAAFVER	Homo sapiens	O14841	32928.8	27943	Filtered
_SQISTESFLHLR_.3	SQISTESFLHLR	Homo sapiens	O14841	Filtered	10420.6	14000.9
_YVQGFC[Carbamidomethyl (C)]R_.2	YVQGFCR	Homo sapiens	O14841	11990.2	Filtered	Filtered
_DQPLDSSHIASIR_.3	DQPLDSSHIASIR	Homo sapiens	O14841	65362.1	Filtered	Filtered
_YLQQELPVR_.2	YLQQELPVR	Homo sapiens	O14874	62029	64567.6	59895.1
_MILASVLR_.2	MILASVLR	Homo sapiens	O14874	322319	Filtered	Filtered
_LTDFPPIK_.2	LTDFPPIK	Homo sapiens	O14874	128753	Filtered	Filtered
_DVVTLLAEGLR_.2	DVVTLLAEGLR	Homo sapiens	O14874	Filtered	13028	12835.7
_SGLGSGPK_.2	SGLGSGPK	Homo sapiens	O14880	1.45865e+06	1.30566e+06	1.39064e+06
_IASGLGLAWIVGR_.2	IASGLGLAWIVGR	Homo sapiens	O14880	783670	809763	786472
_IASGLGLAWIVGR_.3	IASGLGLAWIVGR	Homo sapiens	O14880	4655	5152.64	4779.92
_VLYAYGYYTGEPSK_.2	VLYAYGYYTGEPSK	Homo sapiens	O14880	212912	209162	225477
_TPQEYLR_.2	TPQEYLR	Homo sapiens	O14893	196141	192841	192220
_DFTPELGR_.2	DFTPELGR	Homo sapiens	O14893	Filtered	76452.1	96467.4
_VPALNLLIC[Carbamidomethyl (C)]LVSR_.2	VPALNLLICLVSR	Homo sapiens	O14893	13761.2	13916.5	15930.6
_VPALNLLIC[Carbamidomethyl (C)]LVSR_.3	VPALNLLICLVSR	Homo sapiens	O14893	1588.31	1969.54	Filtered
_LLPVEPC[Carbamidomethyl (C)]DLTEGFDPSVPPR_.2	LLPVEPCDLTEGFDPSVPPR	Homo sapiens	O14893	Filtered	30846.5	Filtered
_IEGFTNVK_.2	IEGFTNVK	Homo sapiens	O14908	147489	147800	138066
_GPATVEDLPSAFEEK_.2	GPATVEDLPSAFEEK	Homo sapiens	O14908	200421	198977	180831
_VDDLLESYMGIR_.2	VDDLLESYMGIR	Homo sapiens	O14908	69556.4	79118.1	74447.3
_LLGGQIGLEDFIFAHVK_.3	LLGGQIGLEDFIFAHVK	Homo sapiens	O14908	38950.7	37038.4	38549.9
_APPLVENEEAEPGR_.2	APPLVENEEAEPGR	Homo sapiens	O14908	45756.1	30791.7	Filtered
_SAGGRPGSGPQLGTGR_.3	SAGGRPGSGPQLGTGR	Homo sapiens	O14908	Filtered	Filtered	56527.4
_LPTAEVMFC[Carbamidomethyl (C)]TLNTHK_.3	LPTAEVMFCTLNTHK	Homo sapiens	O14908	Filtered	Filtered	6572.16
_TFC[Carbamidomethyl (C)]TFGK_.2	TFCTFGK	Homo sapiens	O14917	60645.2	51842.3	67560.6
_LPLSSPR_.2	LPLSSPR	Homo sapiens	O14917	Filtered	143214	151285
_AC[Carbamidomethyl (C)]IEPC[Carbamidomethyl (C)]TSTK_.2	ACIEPCTSTK	Homo sapiens	O14917	16951.1	14096.6	Filtered
_ESVDAEEVVR_.2	ESVDAEEVVR	Homo sapiens	O14917	Filtered	11602	Filtered
_AAMMNLLR_.2	AAMMNLLR	Homo sapiens	O14920	48559.1	51378.1	54594.3
_ALDDILNLK_.2	ALDDILNLK	Homo sapiens	O14920	50074.1	49806.6	51307
_ELWNLLK_.2	ELWNLLK	Homo sapiens	O14920	21363.3	20916.7	20026.3
_IQQDTGIPEEDQELLQEAGLALIPDK_.3	IQQDTGIPEEDQELLQEAGLALIPDK	Homo sapiens	O14920	112596	104729	107140
_LGTGGFGNVIR_.2	LGTGGFGNVIR	Homo sapiens	O14920	82553.6	94848.1	102809
_SEELVAEAHNLC[Carbamidomethyl (C)]TLLENAIQDTVR_.3	SEELVAEAHNLCTLLENAIQDTVR	Homo sapiens	O14920	20498.4	14816.2	17140.2
_ALELLPK_.2	ALELLPK	Homo sapiens	O14920	Filtered	15993.6	Filtered
_ITYETQISPR_.2	ITYETQISPR	Homo sapiens	O14920	Filtered	49409.2	Filtered
_LC[Carbamidomethyl (C)]QDLPC[Carbamidomethyl (C)]FSR_.2	LCQDLPCFSR	Homo sapiens	O14929	710255	718716	734503
_FPEDLENDIR_.2	FPEDLENDIR	Homo sapiens	O14929	541941	393748	367345
_LLVTDMSDAEQYR_.2	LLVTDMSDAEQYR	Homo sapiens	O14929	382954	408830	429095
_YYTEFPTVLDITAEDPSK_.2	YYTEFPTVLDITAEDPSK	Homo sapiens	O14929	168869	181711	198422
_VSQMLILTPFQGQGHGAQLLETVHR_.3	VSQMLILTPFQGQGHGAQLLETVHR	Homo sapiens	O14929	52283.4	67991.5	67080.3
_TFFPEYTHQLFGDDETAFGYK_.3	TFFPEYTHQLFGDDETAFGYK	Homo sapiens	O14929	52967.4	46371.5	44751.4
_ESDILQR_.2	ESDILQR	Homo sapiens	O14936	406826	406744	384192
_IHLPETVEQLR_.2	IHLPETVEQLR	Homo sapiens	O14936	128525	138790	119629
_IHLPETVEQLR_.3	IHLPETVEQLR	Homo sapiens	O14936	73306.5	64618.1	76939.9
_GAVLAAVSSHK_.2	GAVLAAVSSHK	Homo sapiens	O14936	174168	163583	203533
_LFEGIIK_.2	LFEGIIK	Homo sapiens	O14936	99094.6	136051	106879
_QILEALR_.2	QILEALR	Homo sapiens	O14936	83183.3	131282	118714
_DVKPHC[Carbamidomethyl (C)]VLLASK_.3	DVKPHCVLLASK	Homo sapiens	O14936	75838.3	75553.8	59618.7
_DVKPHC[Carbamidomethyl (C)]VLLASK_.2	DVKPHCVLLASK	Homo sapiens	O14936	13090.7	12935.2	14079.5
_ETGQQFAVK_.2	ETGQQFAVK	Homo sapiens	O14936	30570.1	29900.1	24210.5
_ENSAPVK_.2	ENSAPVK	Homo sapiens	O14936	1.01502e+06	Filtered	342602
_VGDIIQIISK_.2	VGDIIQIISK	Homo sapiens	O14936	125889	124416	122922
_ITVYEALNHPWLK_.3	ITVYEALNHPWLK	Homo sapiens	O14936	89934.3	86357.1	84350.4
_TLVLLGAHGVGR_.2	TLVLLGAHGVGR	Homo sapiens	O14936	35217.8	30495.7	36683.9
_TLVLLGAHGVGR_.3	TLVLLGAHGVGR	Homo sapiens	O14936	49072.7	54212.2	Filtered
_GPFSVVR_.2	GPFSVVR	Homo sapiens	O14936	52777.9	91159	Filtered
_IHEQGLIAILDVEPQALK_.3	IHEQGLIAILDVEPQALK	Homo sapiens	O14936	39284	41451	45855
_VAC[Carbamidomethyl (C)]IAMEK_.2	VACIAMEK	Homo sapiens	O14936	Filtered	43586.5	47696.8
_TYAHYFDLTIINNEIDETIR_.3	TYAHYFDLTIINNEIDETIR	Homo sapiens	O14936	17557.6	19019.5	15132.2
_TAEFAPFVVFIAAPTITPGLNEDESLQR_.3	TAEFAPFVVFIAAPTITPGLNEDESLQR	Homo sapiens	O14936	10734	Filtered	6035.65
_NTDEPMGITLK_.2	NTDEPMGITLK	Homo sapiens	O14936	37857.6	Filtered	Filtered
_GIPNVLR_.2	GIPNVLR	Homo sapiens	O14949	978375	930857	1007281
_HVISYSLSPFEQR_.3	HVISYSLSPFEQR	Homo sapiens	O14949	406798	380887	416602
_HVISYSLSPFEQR_.2	HVISYSLSPFEQR	Homo sapiens	O14949	361794	404209	373478
_EFGNLTR_.2	EFGNLTR	Homo sapiens	O14949	596072	608886	568751
_AYPHVFTK_.2	AYPHVFTK	Homo sapiens	O14949	462723	449095	462266
_NPAAYENDK_.2	NPAAYENDK	Homo sapiens	O14949	Filtered	Filtered	59335.6
_ELLTTMGDR_.2	ELLTTMGDR	Homo sapiens	O14950;P19105	600565	615670	631646
_ATSNVFAMFDQSQIQEFK_.2	ATSNVFAMFDQSQIQEFK	Homo sapiens	O14950;P19105	71294.7	88565.6	79868
_ATSNVFAMFDQSQIQEFK_.3	ATSNVFAMFDQSQIQEFK	Homo sapiens	O14950;P19105	21475.6	23931.3	20834
_GNFNYIEFTR_.2	GNFNYIEFTR	Homo sapiens	O14950;P19105	1.12633e+06	1.11058e+06	1.15334e+06
_FTDEEVDELYR_.2	FTDEEVDELYR	Homo sapiens	O14950;P19105	996937	1175475	1.17597e+06
_EAFNMIDQNR_.2	EAFNMIDQNR	Homo sapiens	O14950;P19105	488228	502947	481443
_LNGTDPEDVIR_.2	LNGTDPEDVIR	Homo sapiens	O14950;P19105	179358	169546	168288
_LILDWVPYINGK_.2	LILDWVPYINGK	Homo sapiens	O14957	18332.7	18809	17399.1
_VQFGVMTR_.2	VQFGVMTR	Homo sapiens	O14964	393255	391841	445586
_APDWVDAEEC[Carbamidomethyl (C)]HR_.3	APDWVDAEECHR	Homo sapiens	O14964	108981	111559	112896
_APDWVDAEEC[Carbamidomethyl (C)]HR_.2	APDWVDAEECHR	Homo sapiens	O14964	40639.9	36507.8	40413
_AC[Carbamidomethyl (C)]GQIFC[Carbamidomethyl (C)]GK_.2	ACGQIFCGK	Homo sapiens	O14964	39059.4	42918.1	44352
_YAVNSIK_.2	YAVNSIK	Homo sapiens	O14964	1.67358e+06	392789	Filtered
_ALQNAVTTFVNR_.2	ALQNAVTTFVNR	Homo sapiens	O14964	371212	372902	388615
_ALQNAVTTFVNR_.3	ALQNAVTTFVNR	Homo sapiens	O14964	6093.49	6707.31	Filtered
_LYYEGLQDK_.2	LYYEGLQDK	Homo sapiens	O14964	286801	267310	276767
_VC[Carbamidomethyl (C)]EPC[Carbamidomethyl (C)]YEQLNR_.2	VCEPCYEQLNR	Homo sapiens	O14964	114403	109298	119119
_ESDAMFAAER_.2	ESDAMFAAER	Homo sapiens	O14964	104087	96661.5	102556
_VEGHVFPEFK_.3	VEGHVFPEFK	Homo sapiens	O14964	59740.7	54702.1	53369.5
_VEGHVFPEFK_.2	VEGHVFPEFK	Homo sapiens	O14964	Filtered	Filtered	43794.2
_VVQDTYQIMK_.2	VVQDTYQIMK	Homo sapiens	O14964	35559.5	34274.6	38021.4
_NC[Carbamidomethyl (C)]GQTVHDEVANK_.2	NCGQTVHDEVANK	Homo sapiens	O14964	15963.4	17338.8	16540
_NC[Carbamidomethyl (C)]GQTVHDEVANK_.3	NCGQTVHDEVANK	Homo sapiens	O14964	Filtered	22857.2	22199.7
_STYTSYPK_.2	STYTSYPK	Homo sapiens	O14964	Filtered	116439	Filtered
_QEYLEVQR_.2	QEYLEVQR	Homo sapiens	O14964	Filtered	985124	Filtered
_FGNVYLAR_.2	FGNVYLAR	Homo sapiens	O14965	306468	313302	313664
_DIKPENLLLGSAGELK_.3	DIKPENLLLGSAGELK	Homo sapiens	O14965	124738	127716	120490
_DIKPENLLLGSAGELK_.2	DIKPENLLLGSAGELK	Homo sapiens	O14965	91440	104053	104989
_ATAPVGGPK_.2	ATAPVGGPK	Homo sapiens	O14965	165517	165092	167618
_VPLQAQK_.2	VPLQAQK	Homo sapiens	O14965	51878.3	100938	93639.5
_VEFTFPDFVTEGAR_.2	VEFTFPDFVTEGAR	Homo sapiens	O14965	347086	353015	343524
_IADFGWSVHAPSSR_.3	IADFGWSVHAPSSR	Homo sapiens	O14965	211072	211630	Filtered
_IADFGWSVHAPSSR_.2	IADFGWSVHAPSSR	Homo sapiens	O14965	Filtered	30668	28988
_TATYITELANALSYC[Carbamidomethyl (C)]HSK_.3	TATYITELANALSYCHSK	Homo sapiens	O14965	83853.8	86474.8	83659.3
_AGVEHQLR_.2	AGVEHQLR	Homo sapiens	O14965	Filtered	Filtered	44323.7
_VYLILEYAPLGTVYR_.2	VYLILEYAPLGTVYR	Homo sapiens	O14965	35144.5	Filtered	Filtered
_VYLILEYAPLGTVYR_.3	VYLILEYAPLGTVYR	Homo sapiens	O14965	Filtered	5692.21	Filtered
_LVSSHKPVQNQK_.3	LVSSHKPVQNQK	Homo sapiens	O14965	22231.8	Filtered	Filtered
_LVSSHKPVQNQK_.2	LVSSHKPVQNQK	Homo sapiens	O14965	Filtered	4204.84	Filtered
_VLC[Carbamidomethyl (C)]PSNSSQR_.2	VLCPSNSSQR	Homo sapiens	O14965	89350.2	Filtered	Filtered
_SVELQLVR_.2	SVELQLVR	Homo sapiens	O14972	44227.6	46931.2	44677.8
_TEIPFEFPLHLK_.3	TEIPFEFPLHLK	Homo sapiens	O14972	19705.1	20719.2	24755
_GLSVPIYMVFPR_.2	GLSVPIYMVFPR	Homo sapiens	O14972	Filtered	41409.7	37675.7
_GYTEVLK_.2	GYTEVLK	Homo sapiens	O14974	126379	132509	135007
_ETQTDSISR_.2	ETQTDSISR	Homo sapiens	O14974	101725	95136.6	86313.7
_SLLEMEK_.2	SLLEMEK	Homo sapiens	O14974	2.62085e+06	Filtered	2.53482e+06
[truncated: 66,157 more rows]

## Sheet: PanProt_ProteinGroups
ProteinAccessions	Organisms	Qvalue	Quantity Run 1	Quantity 2	Quantity 3
A0A078BQP2	Caenorhabditis elegans	1.1131e-36	871537	711224	844388
A0AV96	Homo sapiens	6.17737e-45	115011	115506	122028
A0AVT1	Homo sapiens	6.63171e-67	128742	129593	129859
A0FGR8	Homo sapiens	1.39285e-74	266319	275567	281109
A0MZ66	Homo sapiens	1.32102e-46	96201.1	95741.2	97936.1
A0PJW6	Homo sapiens	6.25464e-20	142309	138024	151388
A1A4S6	Homo sapiens	1.0122e-38	68198.6	161911	111664
A1L0T0	Homo sapiens	1.64159e-75	498534	540535	592675
A1L390	Homo sapiens	0.00332078	336176	219488	200871
A1L429;A6NDE8;O76087;P0CL80;P0CL81;P0CL82;Q13069;Q13070;Q4V321	Homo sapiens	2.4379e-10	404801	405564	295582
A2A3N6	Homo sapiens	1.18524e-73	173618	177299	177206
A2RRP1	Homo sapiens	7.44198e-79	60646.8	62418.4	62578.8
A3KMH1	Homo sapiens	1.34556e-19	126572	130850	128784
A3KN83	Homo sapiens	4.60353e-47	138356	132279	130897
A4D1E9	Homo sapiens	5.15398e-35	55193.4	54215.9	53899.8
A4D1P6	Homo sapiens	2.60784e-10	198481	181339	102185
A5A3E0	Homo sapiens	7.37711e-30	5.86317e+06	1.12744e+06	5845163
A5PLN9	Homo sapiens	0.0028232	17084.5	44782.5	17013.2
A5YKK6	Homo sapiens	3.04309e-86	334752	313332	310197
A6NCE7;Q9GZQ8	Homo sapiens	1.61307e-67	654724	622838	619184
A6ND36	Homo sapiens	0.00118161	66027.6	45653.4	76343.2
A6NDG6	Homo sapiens	3.98198e-74	123392	120928	123358
A6NDU8	Homo sapiens	2.83384e-61	185871	199484	205883
A6NED2	Homo sapiens	1.69692e-54	124186	122353	128659
A6NFI3	Homo sapiens	0.00229505	22053.9	27626.8	24526.4
A6NHL2	Homo sapiens	5.28734e-19	214903	87462.6	76242.8
A6NHR9	Homo sapiens	9.7725e-74	341865	327432	338850
A6NIH7	Homo sapiens	7.14283e-11	80167.5	110617	92002.5
A6NKF1	Homo sapiens	5.26669e-15	228532	451977	168150
A6NMZ7	Homo sapiens	0.00958439	872309	804217	1.36862e+06
A6NP11	Homo sapiens	1.0657e-25	60683	84122.9	85372.8
A6ZKI3	Homo sapiens	3.3104e-36	57137.4	56346.3	58667.8
A7E2V4	Homo sapiens	1.94597e-10	4.09614e+06	3.53347e+06	3.27131e+06
A8CG34;Q96HA1	Homo sapiens	0.0016704	153128	141860	558893
A8MPP1	Homo sapiens	1.84853e-13	13749.2	66987.3	61019.2
A8MT69	Homo sapiens	9.43046e-19	50151.6	54131.4	55281.5
A8MWD9	Homo sapiens	1.7752e-80	3.46008e+06	3.44797e+06	2.49166e+06
A8MXV4	Homo sapiens	0.00459096	14660.7	28648	27916.6
B0I1T2	Homo sapiens	1.09414e-77	305913	306365	307273
B5ME19;Q99613	Homo sapiens	1.23194e-89	252265	257109	259136
B7ZAQ6;P0CG08	Homo sapiens	3.1228e-26	19034.4	84327.3	84180.4
C4AMC7;Q6VEQ5	Homo sapiens	3.16218e-33	172096	196870	192138
C7IVR4	Caenorhabditis elegans	0.00186514	511297	416878	446604
C9J798;O43374	Homo sapiens	0.00128809	260690	190463	331883
C9JRZ8	Homo sapiens	2.22115e-81	699438	673825	710304
E9PAV3	Homo sapiens	4.28724e-84	1.41182e+06	1.3996e+06	1.31878e+06
E9PRG8	Homo sapiens	1.34427e-68	1.56719e+06	1.66634e+06	773300
G4SLH0	Caenorhabditis elegans	2.77921e-55	408048	422955	420651
L0R6Q1	Homo sapiens	2.29e-65	383352	337947	361664
L0R8F8	Homo sapiens	1.15024e-22	142862	79732.2	76571.1
O00115	Homo sapiens	2.51696e-46	291738	305210	288764
O00116	Homo sapiens	8.80798e-72	206581	202030	205278
O00139	Homo sapiens	5.15821e-73	325364	332764	317992
O00148	Homo sapiens	7.08104e-94	5057086	5094172	4.88282e+06
O00151	Homo sapiens	2.98418e-59	318147	318694	287726
O00154	Homo sapiens	5.97615e-85	600646	585269	583902
O00159	Homo sapiens	9.642e-81	174786	182800	182604
O00160	Homo sapiens	5.08762e-25	463572	297461	324445
O00161	Homo sapiens	4.79298e-41	105577	113195	112495
O00165	Homo sapiens	3.30832e-44	121731	117099	121309
O00170	Homo sapiens	2.83486e-63	108366	106228	110494
O00178	Homo sapiens	2.767e-41	225057	142817	135972
O00186	Homo sapiens	6.97221e-91	202037	204435	208812
O00189	Homo sapiens	0.00171376	94728.2	92904.9	92806.4
O00193	Homo sapiens	1.22646e-56	641170	623720	623574
O00194	Homo sapiens	5.15788e-66	396220	316654	376504
O00203	Homo sapiens	3.23177e-65	441687	468244	420037
O00217	Homo sapiens	9.12721e-89	482499	342350	354039
O00220	Homo sapiens	1.90507e-19	116088	126549	110619
O00231	Homo sapiens	3.31888e-73	864719	850177	813104
O00232	Homo sapiens	9.37432e-81	310447	328448	331640
O00233	Homo sapiens	9.13515e-62	252985	257886	242075
O00255	Homo sapiens	3.65027e-15	118585	130366	125167
O00257	Homo sapiens	0.00750267	64778.6	361090	353063
O00264	Homo sapiens	1.10886e-85	1.06515e+06	1.36753e+06	1345905
O00267	Homo sapiens	1.33266e-66	236166	233770	236692
O00268	Homo sapiens	3.12244e-23	258423	406747	316165
O00273	Homo sapiens	3.17675e-85	309789	315687	321530
O00299	Homo sapiens	6.74337e-86	6.3058e+06	6320801	6296656
O00303	Homo sapiens	3.89366e-79	793747	865193	840082
O00308	Homo sapiens	7.06678e-05	425226	552672	41895.5
O00311	Homo sapiens	5.96417e-48	181028	160049	110984
O00330	Homo sapiens	2.6425e-62	267494	262282	261329
O00400	Homo sapiens	5.11313e-15	42643.8	41027.4	43859.9
O00401	Homo sapiens	1.57928e-06	209766	193298	193708
O00410	Homo sapiens	8.20105e-85	440765	460567	454496
O00411	Homo sapiens	1.70551e-07	93323.4	90387.4	100892
O00418	Homo sapiens	5.05603e-31	131346	145879	134290
O00422	Homo sapiens	3.96418e-81	1.41007e+06	1.4396e+06	1.40933e+06
O00425	Homo sapiens	3.09175e-90	1.51517e+06	1.39127e+06	1.47208e+06
O00429	Homo sapiens	6.01467e-87	286657	292553	287007
O00442	Homo sapiens	3.313e-89	602197	683958	180781
O00443	Homo sapiens	5.03415e-55	76584.1	80314.2	78025.6
O00458	Homo sapiens	5.30834e-20	38260.7	41908.6	43395.7
O00459	Homo sapiens	0.000725659	147037	97729.6	280783
O00461	Homo sapiens	5.00396e-09	247514	283487	235271
O00468	Homo sapiens	2.49944e-37	48324.9	33980.4	45183.6
O00469	Homo sapiens	2.66445e-85	289109	272737	289074
O00471	Homo sapiens	5.83184e-71	79110.2	65971.6	85762.1
O00479	Homo sapiens	6.66146e-65	148948	151002	148971
O00483	Homo sapiens	5.58522e-77	1.15469e+06	1.1448e+06	1.12043e+06
O00487	Homo sapiens	3.42968e-52	429235	431858	418506
O00505	Homo sapiens	1.13603e-67	141360	153939	150664
O00515	Homo sapiens	0.0062923	2.46886e+06	2.36711e+06	1.79316e+06
O00534	Homo sapiens	1.42681e-38	72012.5	67116	70249.2
O00541	Homo sapiens	9.08069e-85	589505	586189	585367
O00560	Homo sapiens	6.6065e-62	68601.9	64448.6	59286.2
O00562	Homo sapiens	1.14583e-26	63753.3	61827.9	59028.9
O00566	Homo sapiens	1.75825e-52	81963.5	80526.6	80849.8
O00567	Homo sapiens	3.0082e-95	914480	900701	906311
O00571	Homo sapiens	3.78092e-100	2.46798e+06	2430077	2451857
O00584	Homo sapiens	1.39757e-48	53354.3	45666.3	52934.8
O00592	Homo sapiens	5.86452e-67	645330	642285	646164
O00625	Homo sapiens	5.5213e-75	400948	386353	414510
O00629	Homo sapiens	7.2041e-64	389151	408263	416147
O00712	Homo sapiens	2.96916e-30	227085	243241	230111
O00716	Homo sapiens	2.21153e-65	89508.6	8252.94	99607.4
O00743	Homo sapiens	2.59435e-72	213563	210144	204044
O00748	Homo sapiens	0.00366664	43344.6	45104.7	Filtered
O00754	Homo sapiens	1.00683e-10	68171	70377	69844
O00762	Homo sapiens	3.38001e-41	146349	148193	144577
O00764	Homo sapiens	3.77686e-79	233353	223816	226450
O00767	Homo sapiens	4.89122e-78	312328	327600	359192
O01510	Caenorhabditis elegans	9.41e-10	205345	Filtered	Filtered
O14492	Homo sapiens	0.000196483	32508.4	42355.9	39932.7
O14497	Homo sapiens	3.88184e-47	46411.1	38797.2	45946.4
O14503	Homo sapiens	5.28229e-07	266314	275304	282689
O14519	Homo sapiens	4.06163e-61	63863.3	79518.4	77994.1
O14521	Homo sapiens	9.4153e-12	182877	181136	177474
O14524	Homo sapiens	4.44532e-13	394775	364102	129917
O14530	Homo sapiens	2.13497e-52	153663	156674	158037
O14531	Homo sapiens	0.00962101	215023	66589.7	86069.6
O14545	Homo sapiens	7.35474e-20	118248	114577	122957
O14548	Homo sapiens	8.8516e-54	109934	138882	115770
O14561	Homo sapiens	1.99449e-49	284494	284617	292700
O14562	Homo sapiens	2.47223e-73	200474	193902	196499
O14578	Homo sapiens	0.00179404	149346	77734.2	139476
O14579	Homo sapiens	6.94202e-54	165824	161912	170045
O14617	Homo sapiens	1.89845e-62	185088	43236.5	46841.4
O14618	Homo sapiens	1.98193e-65	264423	276473	270960
O14639	Homo sapiens	2.30023e-26	148529	136605	147477
O14646	Homo sapiens	1.57417e-83	585017	582767	667130
O14647	Homo sapiens	9.02742e-81	137918	129935	131507
O14656	Homo sapiens	5.29201e-14	66059.8	91217.2	67365.1
O14657	Homo sapiens	1.08625e-07	77697.4	77489.1	81610.5
O14662	Homo sapiens	3.19873e-81	63816.7	69475.9	66612
O14672	Homo sapiens	2.05039e-37	260303	266131	272586
O14684	Homo sapiens	1.01282e-38	535844	359223	343408
O14686	Homo sapiens	3.58355e-44	330795	332313	330948
O14727	Homo sapiens	1.40298e-50	58961.2	260695	281651
O14732	Homo sapiens	7.42664e-66	739491	764117	784539
O14733	Homo sapiens	0.00248478	173815	196536	181880
O14734	Homo sapiens	0.00239122	227103	501368	165706
O14735	Homo sapiens	2.07098e-70	178560	163600	173488
O14737	Homo sapiens	4.86285e-85	485140	499138	478743
O14744	Homo sapiens	1.66689e-87	881768	875419	869782
O14745	Homo sapiens	1.02509e-70	363840	347906	353143
O14757	Homo sapiens	6.13267e-21	108426	102435	113248
O14763	Homo sapiens	7.25417e-05	57167.7	43330.1	55486.3
O14773	Homo sapiens	1.53054e-57	194483	205557	198749
O14776	Homo sapiens	2.29127e-66	835607	833693	835417
O14777	Homo sapiens	0.00790874	236764	221929	240416
O14787	Homo sapiens	8.15062e-49	101317	94259.3	96878
O14795	Homo sapiens	0.00476712	46162.1	145798	178439
O14802	Homo sapiens	6.08288e-64	240784	230514	240375
O14818	Homo sapiens	9.90704e-86	1.3885e+06	1.41298e+06	1.43316e+06
O14828	Homo sapiens	3.24301e-80	348287	302090	295403
O14832	Homo sapiens	0.0045832	410155	169355	218553
O14841	Homo sapiens	0.00534816	1.65949e+06	72784.6	1640115
O14874	Homo sapiens	0.00101067	88673.6	30848.7	29955.7
O14879	Homo sapiens	0.000517086	1.0599e+06	1.06433e+06	1044965
O14880	Homo sapiens	1.70325e-86	696878	638956	671304
O14893	Homo sapiens	1.03661e-05	101993	94855.6	101584
O14908	Homo sapiens	1.39406e-62	130923	127382	115540
O14920	Homo sapiens	5.93777e-10	38281.6	41536.5	40844.5
O14925	Homo sapiens	1.47604e-06	75966.3	82961.9	68991.8
O14929	Homo sapiens	6.61523e-80	546092	505253	443866
O14936	Homo sapiens	3.69039e-84	128547	126604	125364
O14949	Homo sapiens	7.59072e-65	655732	645701	655877
O14950;P19105	Homo sapiens	5.54289e-63	593018	594337	611365
O14964	Homo sapiens	5.62882e-32	172670	102749	169548
O14965	Homo sapiens	1.68315e-46	192148	194612	188344
O14972	Homo sapiens	6.32841e-05	29300	35265.3	34738.8
O14974	Homo sapiens	4.40369e-81	307814	308581	310757
O14975	Homo sapiens	1.59694e-78	479835	489037	468900
O14976	Homo sapiens	7.61455e-06	155903	147589	64552.9
O14979	Homo sapiens	1.0853e-82	3810976	3.91748e+06	3.88464e+06
O14980	Homo sapiens	5.47587e-85	685228	676218	673282
O14981	Homo sapiens	3.34911e-56	42737.2	45331.5	45081.4
O15013	Homo sapiens	0.00370861	44662.7	47717.6	43425.1
O15020	Homo sapiens	1.79965e-37	72940.6	72942.3	72391.7
O15027	Homo sapiens	2.25976e-70	211673	222282	214815
O15031	Homo sapiens	6.25419e-80	136321	139855	137880
O15042	Homo sapiens	2.43429e-77	1.89735e+06	603272	537738
O15047	Homo sapiens	1.96323e-33	647884	627518	573679
O15050	Homo sapiens	0.00229987	139685	197783	186703
O15061	Homo sapiens	3.62829e-10	99720.4	98602.3	1.19226e+06
O15063	Homo sapiens	0.00432194	384281	7907.04	7901.79
O15066	Homo sapiens	0.00270076	99104.1	1.05516e+06	1.16192e+06
O15067	Homo sapiens	3.4414e-87	866268	839570	828229
O15083	Homo sapiens	0.00273885	176155	137465	168652
O15084	Homo sapiens	4.69295e-21	45441.2	44926.2	47117.9
O15085	Homo sapiens	7.62395e-36	157136	131715	149381
O15091	Homo sapiens	7.7164e-75	57083.5	55698	57536.2
O15111	Homo sapiens	8.2009e-16	59856.3	59394.9	59490.7
O15116	Homo sapiens	7.26726e-67	161651	155185	163101
O15118	Homo sapiens	3.37188e-60	111539	109801	108015
O15119	Homo sapiens	1.01674e-10	66900.8	64293.3	41570.3
O15120	Homo sapiens	2.30353e-44	206239	196110	194351
O15121	Homo sapiens	9.65127e-14	147700	153634	90803.4
O15126	Homo sapiens	5.73585e-31	124617	85206.8	119484
O15127	Homo sapiens	7.82827e-71	129124	93715.5	126643
O15143	Homo sapiens	5.15425e-81	489010	539423	504668
O15144	Homo sapiens	8.90328e-85	460264	393219	460708
O15145	Homo sapiens	1.94058e-70	434107	433996	429731
O15160	Homo sapiens	1.31825e-76	545795	351687	333573
O15162	Homo sapiens	4.03699e-49	180895	188734	185135
O15164	Homo sapiens	6.45406e-24	422451	381984	372642
O15173	Homo sapiens	1.80741e-71	625752	625651	624667
O15212	Homo sapiens	4.22008e-72	604015	572010	581633
O15213	Homo sapiens	4.80404e-06	147275	139815	146251
O15226	Homo sapiens	1.66929e-53	188782	191988	198721
O15228	Homo sapiens	4.52068e-44	22489.8	52331.8	47396.6
O15230	Homo sapiens	7.86691e-27	57963.3	111093	123489
O15231	Homo sapiens	4.91349e-43	84416.1	40640	84876.8
O15234	Homo sapiens	8.06089e-18	28763.8	26417.2	30652.7
O15254	Homo sapiens	0.00213515	142043	144651	191520
O15260	Homo sapiens	2.86448e-81	447427	447690	433397
O15269	Homo sapiens	2.14986e-51	388505	420805	406456
O15270	Homo sapiens	2.45397e-55	165861	152432	125012
O15287	Homo sapiens	4.75502e-55	23253.7	21349.7	22752.8
O15294	Homo sapiens	4.19015e-63	233903	233847	221075
O15305	Homo sapiens	1.39258e-85	387439	377032	375007
O15318	Homo sapiens	0.00263352	16619.5	24777.3	27616.8
O15320;Q96PC5	Homo sapiens	7.94743e-48	254686	215581	276522
O15321	Homo sapiens	7.76811e-46	58767.5	82782.4	59962.1
O15344	Homo sapiens	0.00188362	72632.9	97377.6	101755
O15347	Homo sapiens	1.51846e-68	725929	707979	711089
O15355	Homo sapiens	2.31423e-81	629081	619369	628293
O15357	Homo sapiens	1.59604e-69	135627	137390	337315
O15360	Homo sapiens	7.31848e-59	39131.2	40937.8	39912.2
O15371	Homo sapiens	1.72265e-62	480649	481556	476707
O15372	Homo sapiens	3.61439e-79	380854	375845	375846
O15379	Homo sapiens	3.57788e-24	68827.3	72039.9	66767.4
O15381	Homo sapiens	2.49522e-80	144968	148510	147122
O15382	Homo sapiens	1.38014e-67	156243	154500	155973
O15392	Homo sapiens	0.00473661	88932.2	90798.1	79241.5
O15397	Homo sapiens	2.27457e-78	158175	158282	170936
O15400	Homo sapiens	3.96709e-26	95883.7	95728.6	97636.8
O15427	Homo sapiens	9.62683e-89	552392	542433	556721
O15438	Homo sapiens	1.2843e-08	54002.3	57121.8	52772.1
O15439	Homo sapiens	1.43746e-81	30059.7	31768.6	33114.3
O15446	Homo sapiens	1.14594e-40	211244	160628	213251
O15460	Homo sapiens	2.22487e-55	173795	200656	204724
O15498	Homo sapiens	3.01824e-71	190233	189689	188916
O15504	Homo sapiens	1.55955e-05	59344	59980	59468.7
O15511	Homo sapiens	8.02429e-52	188524	159468	171905
O15514	Homo sapiens	2.9612e-21	220845	219089	213983
O15525	Homo sapiens	2.16489e-07	65447.9	62589.2	60872.9
O15530	Homo sapiens	0.0001634	76865.1	92522.2	28835
O15533	Homo sapiens	2.92654e-75	374169	368600	360419
O15541	Homo sapiens	6.69223e-07	82670	83125.6	83315
O15550	Homo sapiens	0.00371906	100377	127925	235507
O16216	Caenorhabditis elegans	1.63067e-15	1.1106e+06	1.84665e+06	1.83721e+06
O16715;P91550	Caenorhabditis elegans	2.48181e-25	1.0601e+06	1.29009e+06	859210
O17732	Caenorhabditis elegans	1.79633e-21	286882	67589.5	239956
O17915;P62826	Caenorhabditis elegans;Homo sapiens	1.44038e-91	7227308	7325607	7134272
O43143	Homo sapiens	3.22704e-102	1.67731e+06	1.63897e+06	1.64022e+06
O43148	Homo sapiens	2.10934e-76	342544	353413	331733
O43149	Homo sapiens	5.35779e-17	107965	125283	268922
O43156	Homo sapiens	1.99092e-65	504522	533299	515654
O43157	Homo sapiens	0.0046196	19673.7	16761.4	12954.1
O43159	Homo sapiens	8.56248e-50	134950	132623	129591
O43169	Homo sapiens	1.81309e-76	417216	450747	449484
O43172	Homo sapiens	3.73984e-77	197772	200600	200553
O43175	Homo sapiens	9.78137e-85	9229543	8576471	8440800
O43181	Homo sapiens	0.000444616	160333	121412	157385
O43237	Homo sapiens	1.79164e-60	171360	171221	169306
O43242	Homo sapiens	9.47009e-80	329677	343130	316952
O43251	Homo sapiens	2.87884e-36	202876	287426	201802
O43252	Homo sapiens	1.9502e-47	33126.4	15988	23767.3
O43264	Homo sapiens	9.63804e-93	114882	120763	118850
O43290	Homo sapiens	8.51272e-77	186609	186548	190731
O43292	Homo sapiens	0.0014014	87574.7	67664.8	70247.8
O43293	Homo sapiens	0.00125242	505275	1.08462e+06	128330
O43294	Homo sapiens	3.17692e-24	29172.5	368853	27866.9
O43299	Homo sapiens	2.15823e-62	21216.7	22691.7	22243.9
O43303	Homo sapiens	0.00385165	Filtered	390408	189498
O43314	Homo sapiens	2.15785e-44	63410.7	67122.4	60634.8
O43318	Homo sapiens	1.00432e-39	20583.9	133414	201826
O43324	Homo sapiens	9.45004e-43	587249	555419	544048
O43390	Homo sapiens	2.98247e-85	1.71261e+06	1.79688e+06	1.73327e+06
O43395	Homo sapiens	1.21571e-69	305766	293040	294391
O43396	Homo sapiens	9.17098e-87	543534	541416	551546
O43399	Homo sapiens	1.69677e-81	1276366	1.2392e+06	1.15645e+06
O43402	Homo sapiens	3.07876e-12	173815	156442	150855
O43414	Homo sapiens	2.03652e-41	129297	117647	140448
O43422	Homo sapiens	1.7864e-13	53924.6	54396.9	56632.3
O43426	Homo sapiens	0.00648186	56026.8	51992.5	19865.4
O43432	Homo sapiens	1.58446e-75	741680	705371	713700
O43447	Homo sapiens	2.51291e-74	687375	725276	698568
O43463	Homo sapiens	1.23609e-30	59243.4	54494.4	58061.5
O43464	Homo sapiens	1.35132e-38	509652	197314	316879
O43488	Homo sapiens	4.35806e-82	210948	212058	199757
O43491	Homo sapiens	3.55509e-47	9993140	7.18725e+06	8.1751e+06
O43493	Homo sapiens	4.62918e-28	22521.9	25415.9	24798.3
O43502	Homo sapiens	0.00143098	20341.2	24116.2	14620.9
O43504	Homo sapiens	6.0116e-46	54103.5	69833.9	65116.1
O43572	Homo sapiens	0.00342023	121089	184436	152670
O43583	Homo sapiens	0.00173645	544375	581655	560840
O43592	Homo sapiens	5.78263e-83	358728	357994	359999
O43598	Homo sapiens	2.76092e-60	872620	1.05004e+06	1.03378e+06
O43615	Homo sapiens	2.25951e-96	474690	495411	467903
O43617	Homo sapiens	2.98994e-97	320093	317522	318773
O43633	Homo sapiens	3.09484e-58	281338	275884	278286
O43657	Homo sapiens	2.87291e-22	55811.7	55826.9	58473
O43660	Homo sapiens	1.5631e-31	385637	374303	381002
O43663	Homo sapiens	1.47699e-86	247963	261031	270340
O43670	Homo sapiens	1.78886e-78	341661	485885	345207
O43676	Homo sapiens	9.38601e-07	191917	196322	181822
O43678	Homo sapiens	1.65858e-48	329902	332747	340122
O43681	Homo sapiens	4.10538e-92	360087	340697	355247
O43683	Homo sapiens	3.24115e-10	25409466	26542564	13456690
O43684	Homo sapiens	2.27133e-79	1.45044e+06	1.43669e+06	1.43874e+06
O43688	Homo sapiens	4.17849e-06	73059.5	67667.7	92753
O43707	Homo sapiens	9.14982e-85	1.84354e+06	1.83385e+06	1.84646e+06
O43708	Homo sapiens	0.00272439	80817.5	48154.8	55652.2
O43709	Homo sapiens	3.41385e-40	154265	148807	123536
O43715	Homo sapiens	1.61742e-21	36873	65056.9	36937
O43719	Homo sapiens	4.82695e-58	485763	513308	509624
O43747	Homo sapiens	1.24809e-80	401529	413033	417689
O43752	Homo sapiens	3.39059e-11	159167	141337	142577
O43760	Homo sapiens	3.29293e-23	394656	366825	384145
O43765	Homo sapiens	4.27753e-89	356975	343135	356637
O43768	Homo sapiens	2.37525e-63	341325	335410	325819
O43772	Homo sapiens	0.0013376	134074	128800	152351
O43776	Homo sapiens	1.21348e-85	736208	724702	738808
O43795	Homo sapiens	1.44716e-49	122837	121908	125823
O43805	Homo sapiens	7.89814e-54	128434	100471	110876
O43808	Homo sapiens	6.02975e-31	9094.84	11197.2	9871.91
O43809	Homo sapiens	1.48659e-83	781224	838991	832280
O43813	Homo sapiens	1.60325e-70	559326	558869	543192
O43815	Homo sapiens	2.44872e-39	59132.1	57011.9	147224
O43818	Homo sapiens	2.26222e-61	334020	320478	332727
O43823	Homo sapiens	2.25594e-43	99954.9	101920	92459.7
O43837	Homo sapiens	9.01228e-94	286163	288351	294409
O43847	Homo sapiens	1.50536e-65	182477	184748	185455
O43852	Homo sapiens	1.23143e-82	704149	692899	678920
O43865	Homo sapiens	1.81742e-40	589007	591829	595913
O43913	Homo sapiens	5.18179e-18	37781.5	218597	218680
O43920	Homo sapiens	3.16834e-81	191740	194619	194271
O43929	Homo sapiens	1.55769e-21	68538.2	70360.5	81401
O44997	Caenorhabditis elegans	1.19759e-64	2573120	1.36312e+06	1.38104e+06
O45168	Caenorhabditis elegans	0.00696886	Filtered	Filtered	357712
O60216	Homo sapiens	2.85244e-86	349751	345824	355732
O60220	Homo sapiens	2.73517e-43	272513	272639	275472
O60231	Homo sapiens	1.35153e-82	75144.3	76260.7	71957.7
O60232	Homo sapiens	1.0748e-35	273598	265723	272618
O60237	Homo sapiens	1.66666e-34	17709.3	15337.4	172705
O60244	Homo sapiens	4.22825e-61	39460.2	36534.7	37459.2
O60256	Homo sapiens	1.62052e-74	284413	282512	291473
O60264	Homo sapiens	5.26577e-76	513509	525316	540960
O60271	Homo sapiens	1.13841e-28	237221	244495	231029
O60287	Homo sapiens	1.8869e-88	120813	116792	121402
O60293	Homo sapiens	9.1488e-65	38479.3	36563.5	36644
O60306	Homo sapiens	1.33148e-85	306858	313989	290872
O60313	Homo sapiens	1.2686e-18	131103	125659	85295.6
O60318	Homo sapiens	4.56835e-06	48200.3	419321	432556
O60333	Homo sapiens	1.1414e-37	66196.2	65942.6	62250.3
O60341	Homo sapiens	1.77193e-81	244622	241561	248859
O60343	Homo sapiens	9.34617e-72	59432.4	60627.9	57368.7
O60427	Homo sapiens	3.71319e-74	226549	214675	225619
O60437	Homo sapiens	3.01145e-48	252858	316499	305186
O60443	Homo sapiens	5.56827e-63	318437	336544	302442
O60487	Homo sapiens	3.07792e-53	45402.4	47442.8	46616.8
O60488	Homo sapiens	1.66755e-52	228120	219694	229775
O60493	Homo sapiens	1.08996e-70	816520	808624	820089
O60499	Homo sapiens	0.00774785	73329	65478.7	87865.5
O60502	Homo sapiens	3.44201e-77	405316	413488	418031
O60504	Homo sapiens	1.36505e-10	90063.8	76541.4	84101.8
O60506	Homo sapiens	1.45999e-84	7.81478e+06	7.62879e+06	7.66486e+06
O60508	Homo sapiens	1.96636e-54	85239.4	85899.4	84488.3
O60518	Homo sapiens	1.69096e-79	203955	124821	122706
O60524	Homo sapiens	4.838e-32	334737	322612	398451
O60547	Homo sapiens	4.78442e-75	351370	355881	390925
O60563	Homo sapiens	2.9128e-11	31326.5	50260.2	43486.2
O60566	Homo sapiens	1.19989e-67	128777	131188	131194
O60568	Homo sapiens	3.74422e-76	292663	298072	289681
O60573	Homo sapiens	6.45537e-11	37048.3	35033	35796.9
O60610	Homo sapiens	2.65647e-89	261769	263020	263430
O60613	Homo sapiens	0.000980404	90473.8	59268	93121.1
O60645	Homo sapiens	8.65285e-65	78338.9	80833.7	81291.7
O60664	Homo sapiens	1.51442e-82	910054	916138	932659
O60669	Homo sapiens	5.40131e-27	61561.8	65069.4	43720.2
O60675	Homo sapiens	3.13194e-63	160784	171304	167083
O60678	Homo sapiens	2.02229e-57	148286	144848	147802
O60684	Homo sapiens	1.38461e-72	249805	252853	263485
O60701	Homo sapiens	1.6439e-81	254567	257958	254977
O60716	Homo sapiens	2.68028e-87	245977	271087	277377
O60725	Homo sapiens	4.29634e-08	167942	160354	88342.1
O60749	Homo sapiens	2.01133e-42	178386	167876	175514
O60762	Homo sapiens	3.30097e-86	700575	692214	684270
O60763	Homo sapiens	2.50743e-91	242009	232528	231890
O60783	Homo sapiens	0.00445145	277235	297664	272146
O60825	Homo sapiens	1.05036e-61	200959	195416	200241
O60826	Homo sapiens	4.94392e-73	136699	147665	143540
O60828	Homo sapiens	2.77138e-59	11517845	225776	308856
O60831	Homo sapiens	7.05867e-18	609491	672920	618892
O60832	Homo sapiens	1.12939e-84	1.20158e+06	1191722	1.21289e+06
O60841	Homo sapiens	1.07084e-87	260711	260038	260649
O60869	Homo sapiens	1.51127e-82	757047	792008	788546
O60870	Homo sapiens	3.03208e-41	30066.1	46651.2	28646.5
O60879	Homo sapiens	7.94804e-67	248649	202271	245749
O60884	Homo sapiens	3.59019e-85	698292	684328	726184
O60885	Homo sapiens	1.23743e-64	242421	240030	239043
O60888	Homo sapiens	1.18889e-77	573414	599046	615841
O60890	Homo sapiens	6.46087e-20	97182.5	7.96946e+06	69182.6
O60907	Homo sapiens	4.47473e-47	269886	262957	257304
O60925	Homo sapiens	1.10579e-61	159989	167925	165134
O60934	Homo sapiens	5.58551e-08	38298.8	38903.8	41036
O60936	Homo sapiens	2.43757e-71	521863	523706	564188
O60942	Homo sapiens	6.0866e-50	67542.6	68689.2	65570.3
O75027	Homo sapiens	2.15785e-66	203808	193136	211078
O75044	Homo sapiens	1.32026e-57	44277.5	32858.3	29908.1
O75051	Homo sapiens	3.55952e-50	13337.9	17928	27871.3
O75054	Homo sapiens	8.05935e-50	19857	81021	20389.2
O75063	Homo sapiens	0.0013074	197836	117622	93103.3
O75083	Homo sapiens	9.66807e-89	694956	677122	675224
O75116	Homo sapiens	9.69302e-83	254114	268319	260547
O75122	Homo sapiens	1.28213e-27	470069	381231	459074
O75127	Homo sapiens	2.61889e-28	90443.2	71276.6	122384
O75128	Homo sapiens	9.69871e-26	265168	260881	264088
O75131	Homo sapiens	9.69871e-61	443780	471025	461444
O75146	Homo sapiens	1.75055e-44	462465	537186	127989
O75147	Homo sapiens	1.34847e-09	1.58844e+06	1.98177e+06	1.28313e+06
O75150	Homo sapiens	1.23567e-36	109231	103307	106586
O75152	Homo sapiens	2.31982e-93	198366	199866	190162
O75153	Homo sapiens	4.94533e-89	541935	554525	545987
O75157	Homo sapiens	6.56092e-42	425015	417219	440724
O75165	Homo sapiens	1.76656e-63	187332	186291	181290
O75170	Homo sapiens	1.89785e-77	901495	678939	955718
O75179	Homo sapiens	1.33012e-75	77780.2	81303.5	85857.4
O75208	Homo sapiens	6.13959e-73	122742	133706	130963
O75223	Homo sapiens	3.37855e-74	351902	367605	356394
O75251	Homo sapiens	1.8825e-87	423931	413437	419397
O75306	Homo sapiens	3.4595e-77	275203	280561	279803
O75312	Homo sapiens	5.9192e-47	136539	149203	134656
O75323	Homo sapiens	5.7472e-26	104031	112891	229181
O75330	Homo sapiens	0.00678913	297244	340200	210503
O75334	Homo sapiens	9.46411e-72	506679	478116	203402
O75340	Homo sapiens	2.56063e-81	1128997	1.11469e+06	1.07272e+06
O75347	Homo sapiens	5.78727e-65	1.48895e+06	1.45758e+06	1477961
O75348	Homo sapiens	2.06154e-43	162188	195059	161951
O75351	Homo sapiens	1.36835e-63	223178	222645	214624
O75352	Homo sapiens	1.04222e-80	647565	609283	637996
O75367	Homo sapiens	1.05869e-86	2.95041e+06	2.84724e+06	2.9768e+06
O75368	Homo sapiens	6.43194e-57	308550	313575	321603
O75369	Homo sapiens	2.62739e-86	2.70847e+06	2548649	2.47702e+06
O75376	Homo sapiens	3.09376e-38	126572	127527	122601
O75380	Homo sapiens	7.2411e-34	192025	197793	198761
O75381	Homo sapiens	8.26433e-77	315212	399741	310004
O75390	Homo sapiens	6.24654e-87	1.44041e+06	1463076	1.46425e+06
O75391	Homo sapiens	6.56592e-08	80650.2	41973.4	57576.6
O75396	Homo sapiens	1.1836e-78	597304	616948	603146
O75400	Homo sapiens	2.65991e-77	579046	585650	605546
O75410	Homo sapiens	7.35377e-44	31660.6	33114.7	113217
O75419	Homo sapiens	0.0020539	74265.6	54926.1	52457.8
O75420	Homo sapiens	0.00296496	30624.4	27282.6	687605
O75431	Homo sapiens	0.00263301	126726	121919	120629
O75436	Homo sapiens	1.17319e-65	232650	221676	224297
O75438	Homo sapiens	6.01314e-54	156316	172339	172636
O75439	Homo sapiens	3.16815e-78	497626	521334	516377
O75446	Homo sapiens	2.97481e-29	88432.7	89267.6	94957.5
O75448	Homo sapiens	1.20637e-45	99931.1	91569.6	94414.6
O75449	Homo sapiens	4.70773e-30	63985.7	73491.9	70422.9
O75475	Homo sapiens	3.46998e-79	392568	397855	393034
O75477	Homo sapiens	5.75702e-71	89062.9	91159.9	88397.7
O75489	Homo sapiens	1.96738e-77	430969	429254	421515
O75494	Homo sapiens	1.36905e-72	421334	416764	394275
O75503	Homo sapiens	0.00031457	143674	126676	142939
O75521	Homo sapiens	2.47772e-71	155799	157146	153511
O75528	Homo sapiens	0.00124455	100964	136182	97320.8
O75530	Homo sapiens	5.18362e-84	84200.4	83589.4	83653
O75531	Homo sapiens	2.67442e-71	1.85356e+06	1846932	1.94801e+06
O75533	Homo sapiens	3.52906e-91	1.09679e+06	1.08024e+06	1057429
O75534	Homo sapiens	1.98895e-73	453404	408118	421078
O75554	Homo sapiens	0.000815848	65675.4	122771	66824.7
O75569	Homo sapiens	3.99323e-65	144411	133275	164180
O75575	Homo sapiens	0.00413156	60351.6	74036.3	59782.3
O75582	Homo sapiens	0.000620098	20227.4	29221.5	28785.5
O75592	Homo sapiens	1.88778e-55	76194.8	73993.8	77825.5
O75600	Homo sapiens	0.00685588	57346.2	47051	52139.2
O75607	Homo sapiens	1.45558e-73	381685	369431	376461
O75608	Homo sapiens	1.89567e-57	664190	660717	648637
O75616	Homo sapiens	9.30452e-14	133702	117646	102181
O75629	Homo sapiens	7.8754e-40	346866	160188	234939
O75643	Homo sapiens	6.86241e-101	617122	623613	637685
O75648	Homo sapiens	0.000674879	367638	196136	189181
O75663	Homo sapiens	9.11992e-72	74297.1	80931.9	77078.6
O75665	Homo sapiens	0.000190029	837475	235876	1.92434e+06
O75676	Homo sapiens	1.27459e-77	457144	452569	482811
O75683	Homo sapiens	3.31248e-33	156149	148084	154847
O75688	Homo sapiens	0.00496895	141483	140389	124517
O75691	Homo sapiens	2.79117e-75	234223	228871	213037
O75694	Homo sapiens	2.2312e-85	418683	430114	426809
O75695	Homo sapiens	5.86433e-83	266443	266891	267544
O75717	Homo sapiens	3.56146e-52	227951	228495	214810
O75718	Homo sapiens	3.11731e-81	286382	285083	281592
O75746	Homo sapiens	1.61835e-70	98109.6	98044.6	94597.7
O75787	Homo sapiens	4.6134e-07	411277	470647	471053
O75792	Homo sapiens	2.18812e-70	182671	220991	218045
O75794	Homo sapiens	2.29258e-73	104911	111474	101346
O75815	Homo sapiens	0.00655399	63471.7	50561	36236.4
O75817	Homo sapiens	2.27194e-17	81937.1	198937	145206
O75818	Homo sapiens	8.62129e-59	177117	167567	176732
O75821	Homo sapiens	3.89488e-81	1.22723e+06	1.22347e+06	1.26493e+06
O75822	Homo sapiens	1.97779e-79	789026	764982	767567
O75832	Homo sapiens	3.45279e-63	546797	550241	559418
O75843	Homo sapiens	1.53638e-12	130436	135903	170420
O75844	Homo sapiens	1.96665e-73	440893	438232	440331
O75874	Homo sapiens	1.27976e-82	630966	635152	626914
O75880	Homo sapiens	4.23705e-36	487834	483744	482448
O75901	Homo sapiens	1.66086e-11	51321.9	53858.1	37414.9
O75909	Homo sapiens	8.59126e-36	175763	168730	171197
O75911	Homo sapiens	0.00160054	385500	381110	675316
O75915	Homo sapiens	1.11731e-61	410863	426698	457369
O75934	Homo sapiens	2.07302e-59	130990	133362	118656
O75935	Homo sapiens	0.000531079	166744	169988	169976
O75937	Homo sapiens	1.12683e-60	785800	792518	773020
O75940	Homo sapiens	1.60525e-56	182747	192615	195101
O75943	Homo sapiens	1.79778e-45	40515.4	19066.9	36546.2
O75947	Homo sapiens	3.20932e-69	783221	802509	792721
O75955	Homo sapiens	5.50251e-66	451319	466836	468566
O75962	Homo sapiens	1.04751e-82	254024	256442	270606
O75964	Homo sapiens	1.25659e-74	1.04851e+06	1.69779e+06	1060357
O75976	Homo sapiens	1.48308e-60	104617	107055	111787
O76003	Homo sapiens	5.3068e-88	994620	954071	976178
O76021	Homo sapiens	3.54747e-84	3179768	3.24443e+06	3.05462e+06
O76024	Homo sapiens	0.00129214	148918	16777.6	63346.4
O76031	Homo sapiens	8.7362e-53	111752	114611	115651
O76041	Homo sapiens	2.17701e-05	1.01017e+06	1.06776e+06	572941
O76071	Homo sapiens	1.24985e-24	152040	159982	150384
O76075	Homo sapiens	6.86357e-18	34612.2	67949.6	45556.7
O76094	Homo sapiens	2.07888e-79	108114	116564	113097
O76095	Homo sapiens	5.90477e-13	200635	335307	188363
O76365	Caenorhabditis elegans	8.89993e-27	365682	390275	394903
O94759	Homo sapiens	0.00193753	923373	1.47971e+06	701092
O94762	Homo sapiens	6.61173e-06	390413	311778	317951
O94776	Homo sapiens	1.86992e-86	700971	689186	678074
O94804	Homo sapiens	2.81985e-27	154322	188350	158222
O94806	Homo sapiens	8.94661e-08	34986.3	34629	18228.2
O94822	Homo sapiens	8.38469e-51	44691.7	47768.6	57362.2
O94826	Homo sapiens	4.49051e-77	417560	408249	413423
O94842	Homo sapiens	8.19129e-96	176262	174199	175511
O94854	Homo sapiens	0.00580922	189089	189385	430043
O94874	Homo sapiens	4.17835e-68	201053	198672	202203
O94876	Homo sapiens	0.00185518	101150	705333	674473
O94880	Homo sapiens	7.23586e-59	127496	135544	143321
O94886	Homo sapiens	0.00531752	42473.8	42809.4	40140.5
O94888	Homo sapiens	5.73398e-75	203651	201162	196166
O94901	Homo sapiens	4.39237e-47	121234	130672	119767
O94903	Homo sapiens	1.05399e-55	186376	185082	193661
O94905	Homo sapiens	8.7553e-86	350520	347767	352070
O94906	Homo sapiens	1.97305e-75	483692	480729	478180
O94913	Homo sapiens	1.69328e-25	94627.8	92129.2	141959
O94915	Homo sapiens	2.83851e-37	2.7109e+06	2.66574e+06	2.61443e+06
O94916	Homo sapiens	0.00980626	29257.4	102515	22310.7
O94925	Homo sapiens	1.30628e-38	159013	155359	132564
O94927	Homo sapiens	2.29514e-33	183425	61167.7	180780
O94953	Homo sapiens	7.78407e-57	124080	131553	106031
O94964	Homo sapiens	4.70245e-05	42342.9	197810	192059
O94966	Homo sapiens	1.87746e-28	76617.4	73945.3	74880.1
O94967	Homo sapiens	9.32554e-45	29623.8	26871.4	29506.6
O94973	Homo sapiens	7.4654e-69	78357.9	80146.4	83260
O94979	Homo sapiens	2.86453e-86	495009	467255	481670
O94992	Homo sapiens	3.19139e-62	181215	190445	184477
O95049	Homo sapiens	3.86405e-35	65751.2	77515.1	86423.9
O95059	Homo sapiens	0.00115675	164624	272774	171658
O95067	Homo sapiens	5.49128e-38	83187.7	87789.6	85702.2
O95071	Homo sapiens	4.50185e-74	286817	292239	297460
O95104	Homo sapiens	5.68306e-24	71432.9	75583.1	80746.1
O95139	Homo sapiens	2.54063e-09	158429	156299	162788
O95140	Homo sapiens	1.23732e-22	146666	151917	123811
O95149	Homo sapiens	0.00608251	94657.1	66919.4	77957
O95155	Homo sapiens	4.95128e-70	64251.7	54604.1	200509
O95159	Homo sapiens	2.13449e-48	182386	172508	174850
O95163	Homo sapiens	2.13646e-69	301873	322410	328565
O95168	Homo sapiens	2.15379e-53	226661	288711	286729
O95182	Homo sapiens	3.21464e-35	73300.8	76419	74842
O95197	Homo sapiens	2.27627e-84	594108	571451	565709
O95202	Homo sapiens	2.26769e-91	557046	580669	559963
O95208	Homo sapiens	3.23242e-85	53546.9	49490.6	45231.4
O95210	Homo sapiens	0.00383351	90538.6	13781	43687.7
O95218	Homo sapiens	3.2834e-56	665105	671907	654799
O95219	Homo sapiens	2.55789e-51	62061	55686.2	67502.7
O95232	Homo sapiens	3.01005e-82	310630	302328	297252
O95235	Homo sapiens	2.63641e-58	143855	149914	160621
O95239	Homo sapiens	9.80132e-27	113530	114597	111127
O95243	Homo sapiens	0.00285461	17127	7649.72	19993
O95248	Homo sapiens	0.00113014	109280	21177.5	41675.8
O95249	Homo sapiens	2.8128e-06	101326	99218.6	218828
O95251	Homo sapiens	6.30234e-74	32981.5	33203	42999
O95260	Homo sapiens	2.52639e-31	60672.4	83222.4	51097.6
O95263	Homo sapiens	1.44684e-05	37836.3	53804.9	46068.2
O95271	Homo sapiens	0.000961069	29765.8	149125	Filtered
O95292	Homo sapiens	1.76531e-73	438157	435847	441256
O95295	Homo sapiens	3.79949e-28	88921.7	82459.2	86274.4
O95297	Homo sapiens	6.73757e-56	188684	191424	183568
O95298	Homo sapiens	5.82352e-63	375424	365789	375903
O95299	Homo sapiens	7.84836e-66	1.74387e+06	1.79686e+06	1.56526e+06
O95302	Homo sapiens	1.25074e-59	220046	229891	228596
O95319	Homo sapiens	0.00721001	77201.5	42696.9	Filtered
O95336	Homo sapiens	9.38203e-86	1.24517e+06	1.23413e+06	1.22264e+06
O95340	Homo sapiens	1.13442e-38	65831	68887.2	67434.5
O95347	Homo sapiens	1.58696e-81	980466	879915	878562
O95352	Homo sapiens	1.0313e-45	80476.9	34014.6	40017.6
O95359	Homo sapiens	2.29717e-72	307152	355045	379689
O95361	Homo sapiens	0.00257171	217309	227225	229923
O95363	Homo sapiens	0.00149897	46744.5	66307.3	70980.3
O95365	Homo sapiens	1.07665e-08	58028.6	42977.2	5971.08
O95372	Homo sapiens	1.25245e-33	270798	281191	273904
O95373	Homo sapiens	4.81129e-80	411635	420390	394932
O95376	Homo sapiens	2.03198e-55	106905	127763	110455
O95394	Homo sapiens	4.73344e-73	401946	384335	394455
O95396	Homo sapiens	0.00178095	67624.2	48478.7	73867.5
O95400	Homo sapiens	2.24943e-73	309570	299951	305952
O95425	Homo sapiens	5.4722e-80	101916	115558	108159
O95429	Homo sapiens	0.00258702	95287.9	99011.1	39265.2
O95433	Homo sapiens	4.33616e-97	1.11491e+06	1.10507e+06	1.08532e+06
O95453	Homo sapiens	4.00907e-34	195768	195772	193496
O95456	Homo sapiens	5.29872e-49	285193	280558	223802
O95466	Homo sapiens	1.98829e-13	1.9625e+06	76152	83935.7
O95470	Homo sapiens	1.11658e-24	97695.8	143412	96999.6
O95478	Homo sapiens	2.02337e-72	159707	163262	172189
O95479	Homo sapiens	7.24962e-06	132943	34713.7	181430
O95486	Homo sapiens	1.40246e-61	203976	188938	190130
O95487	Homo sapiens	6.59425e-63	569132	62608.7	572337
O95551	Homo sapiens	1.80529e-23	124676	119018	133603
O95563	Homo sapiens	1.9947e-14	60780.6	52304.5	51943.3
O95571	Homo sapiens	2.60738e-54	108448	114407	111614
O95573	Homo sapiens	2.94113e-62	262899	254893	265761
O95602	Homo sapiens	9.25212e-79	235629	240596	234015
O95613	Homo sapiens	4.03654e-45	130258	80364.9	114432
O95619	Homo sapiens	2.40189e-21	144685	129033	141188
O95630	Homo sapiens	4.47014e-54	187352	187345	194061
O95639	Homo sapiens	2.99777e-12	110201	74994.3	104246
O95671	Homo sapiens	5.39539e-09	22556.1	25353.8	21570.4
O95674	Homo sapiens	0.0021554	77669.1	91619.1	37902.3
O95677	Homo sapiens	4.23552e-21	52648.1	58715.2	57748.9
O95678	Homo sapiens	1.46887e-05	4.33903e+06	4453968	4.5081e+06
O95684	Homo sapiens	0.00259656	172087	37770.7	27666.9
O95696	Homo sapiens	2.08421e-75	43379.9	46746.8	41370.8
O95707	Homo sapiens	6.05097e-43	78739.4	61632.5	73349.7
O95714	Homo sapiens	1.84425e-67	1.1094e+06	1.07102e+06	1.14579e+06
O95716	Homo sapiens	3.79822e-12	172698	144841	105173
O95721	Homo sapiens	1.48318e-16	54114.1	89118	95808.1
O95747	Homo sapiens	1.61318e-81	945678	972044	1018193
O95749	Homo sapiens	3.67398e-59	76356.5	75619.1	76245.7
O95757	Homo sapiens	1.52878e-71	317938	323285	337846
O95758	Homo sapiens	9.36594e-14	543484	188125	125754
O95777	Homo sapiens	2.7268e-75	448313	442222	437192
O95782	Homo sapiens	9.42545e-92	351110	347682	342049
O95785	Homo sapiens	8.87419e-15	65862.1	924932	88091.2
O95793	Homo sapiens	0.000200234	74385.3	54317.7	76344.1
O95801	Homo sapiens	6.60143e-09	87168.6	84445.8	93589.6
O95816	Homo sapiens	1.59667e-71	746699	769899	762893
O95817	Homo sapiens	1.05593e-26	129327	131673	119229
O95819	Homo sapiens	8.95663e-42	85888.5	110696	109175
O95825	Homo sapiens	0.00200304	122966	102617	120581
O95831	Homo sapiens	7.35444e-75	581532	586038	567259
O95834	Homo sapiens	2.47781e-73	298517	303463	287846
O95861	Homo sapiens	7.41736e-60	399874	418627	433521
O95865	Homo sapiens	0.00032561	34344.2	50091.1	78065.8
O95870	Homo sapiens	9.20027e-40	170185	172322	178806
O95881	Homo sapiens	1.84112e-91	493958	488551	509546
O95905	Homo sapiens	4.3481e-55	210927	107930	50675
O95983	Homo sapiens	6.92635e-73	111729	109616	158116
O95985	Homo sapiens	1.63757e-26	201079	212861	155471
O95989	Homo sapiens	7.37437e-07	72290.4	75815	85885.1
O95994	Homo sapiens	6.10724e-51	298180	295029	280300
O95999	Homo sapiens	0.000341759	218666	91447.5	218563
O96000	Homo sapiens	7.20834e-73	529512	547160	516322
O96005	Homo sapiens	7.87267e-13	260374	164671	221580
O96006	Homo sapiens	1.52404e-75	61616.1	74875.4	59470.5
O96008	Homo sapiens	2.18168e-79	249286	231491	238577
O96011	Homo sapiens	4.21464e-22	144216	156125	146637
O96013	Homo sapiens	2.09061e-09	65636.9	65369.7	67917.7
O96017	Homo sapiens	7.51196e-35	132731	128393	68008
O96019	Homo sapiens	1.50769e-57	324369	348748	339770
O96028	Homo sapiens	0.000989073	202353	188728	191748
O96033	Homo sapiens	0.00136108	36440.9	69813.2	79274.6
P00338	Homo sapiens	9.77599e-80	27955352	28463204	28062650
P00367	Homo sapiens	6.78181e-71	884554	867516	858882
P00374	Homo sapiens	1.46428e-63	316219	318106	330401
P00387	Homo sapiens	9.24468e-90	699386	705030	675546
P00390	Homo sapiens	3.24364e-84	241978	236905	238782
P00403	Homo sapiens	9.01913e-82	3.65681e+06	3.6057e+06	3483357
P00441	Homo sapiens	9.25472e-73	1.50351e+06	1.5098e+06	1.52322e+06
P00450	Homo sapiens	5.1011e-83	160688	157926	155696
P00491	Homo sapiens	3.55963e-80	526641	558186	533978
P00492	Homo sapiens	6.63621e-81	849943	808888	861736
P00498	Saccharomyces cerevisiae (strain ATCC 204508 / S288c)	2.58031e-07	23369126	10991712	331322
P00505	Homo sapiens	2.70839e-90	2.06731e+06	2040255	1.98089e+06
P00519	Homo sapiens	1.20954e-29	48168.8	18498	14862.8
P00533	Homo sapiens	1.76852e-51	153864	148776	144219
P00558	Homo sapiens	1.71901e-93	42372800	43269132	43682804
P00568	Homo sapiens	3.19873e-81	570740	578396	621882
P00734	Homo sapiens	4.33484e-20	86970.7	65008	110436
P00747	Homo sapiens	7.67248e-17	144499	153840	194653
P00751	Homo sapiens	1.69711e-12	18074.2	6849.29	13316.6
P00813	Homo sapiens	3.90834e-28	74940.8	74181.4	77748.6
P00966	Homo sapiens	1.39217e-89	9162389	8973843	9251511
P01024	Homo sapiens	3.29511e-58	108233	107002	106568
P01033	Homo sapiens	3.67095e-35	391820	344560	393309
P01034	Homo sapiens	2.02381e-50	83795.3	73617	114103
P01106	Homo sapiens	0.00330328	281972	238834	139345
P01111	Homo sapiens	2.43268e-79	186712	269477	275937
P01116	Homo sapiens	2.32285e-60	680306	661977	655981
P01130	Homo sapiens	1.1016e-77	299982	299052	300174
P01891	Homo sapiens	4.16659e-81	928078	927678	947287
P02144	Homo sapiens	2.89475e-79	60167.2	36373.7	37749.5
P02462	Homo sapiens	0.000885362	160772	175554	159429
P02545	Homo sapiens	8.36413e-92	11400287	11478805	11136492
P02647	Homo sapiens	1.95493e-41	164537	164545	164024
P02649	Homo sapiens	0.0027165	70903.4	176570	100987
P02748	Homo sapiens	4.15518e-22	109478	104016	111683
P02749	Homo sapiens	4.88784e-28	30036.3	21411.5	36171.7
P02751	Homo sapiens	2.04105e-23	208838	201748	208736
P02768	Homo sapiens	3.03244e-79	1754135	1.74467e+06	1.81772e+06
P02786	Homo sapiens	2.13312e-84	4.36387e+06	4.24421e+06	4.17361e+06
P02787	Homo sapiens	0.00735481	634545	622622	603760
P02788	Homo sapiens	2.02532e-64	825350	569318	545359
P02794	Homo sapiens	9.38696e-21	1.10091e+06	54523	562092
P02829;P15108	Saccharomyces cerevisiae (strain ATCC 204508 / S288c)	9.11782e-101	26617156	26499606	26474924
P03905	Homo sapiens	6.71258e-50	92502.8	101039	101960
P03928	Homo sapiens	9.32005e-47	190059	194395	260505
P04004	Homo sapiens	4.94303e-81	763824	770302	584324
P04040	Homo sapiens	3.5057e-80	694268	676701	683924
P04062	Homo sapiens	4.61306e-49	48786.9	59106.2	63354.2
P04075	Homo sapiens	3.66754e-86	17725910	17830880	18157062
P04080	Homo sapiens	5.49682e-83	450778	461493	439706
P04083	Homo sapiens	1.05636e-86	5262707	5573248	5.62202e+06
P04114	Homo sapiens	3.87551e-84	68062.6	602880	66514.7
P04150	Homo sapiens	1.10125e-60	81150.4	83316.5	76739
P04179	Homo sapiens	1.59803e-82	1.71509e+06	1.68805e+06	1.6508e+06
P04181	Homo sapiens	5.02e-48	127628	129114	119244
P04183	Homo sapiens	9.78504e-69	446363	419502	420132
P04264	Homo sapiens	9.22133e-40	444875	484246	485928
P04406	Homo sapiens	5.20307e-93	50002596	49815324	49910864
P04632	Homo sapiens	2.94682e-78	476742	483911	480964
P04792	Homo sapiens	4.91348e-81	3.24825e+06	3.16876e+06	3.27308e+06
P04818	Homo sapiens	6.10374e-85	350178	327979	329577
P04843	Homo sapiens	4.76552e-87	1.39513e+06	1.45126e+06	1.39042e+06
P04844	Homo sapiens	5.86802e-83	278046	282714	283941
P04899	Homo sapiens	2.51026e-43	105420	92218	106178
P04920	Homo sapiens	6.67484e-12	126844	130390	126265
P05023	Homo sapiens	3.79359e-85	8579952	8254819	7.37489e+06
P05026	Homo sapiens	2.43811e-91	179989	182304	250649
P05067	Homo sapiens	2.12152e-20	102018	86511.2	99048
P05114	Homo sapiens	7.63822e-73	538152	486383	194792
P05141	Homo sapiens	2.64371e-88	13920238	14012944	13830980
P05161	Homo sapiens	6.99606e-08	23920.8	37604.9	24727.2
P05165	Homo sapiens	0.00995323	18952.8	Filtered	15864.4
P05166	Homo sapiens	0.000714708	40559.8	44174.3	42729.4
P05198	Homo sapiens	4.31316e-88	2.99738e+06	3.02414e+06	3026425
P05204	Homo sapiens	6.07879e-79	475369	454244	420856
P05362	Homo sapiens	6.66146e-65	131573	133649	137026
P05386	Homo sapiens	1.09668e-78	4031058	3.78788e+06	3.80504e+06
P05387	Homo sapiens	2.32108e-78	2933340	2957731	3.09904e+06
P05388	Homo sapiens	1.43469e-83	3274969	3.2923e+06	3252655
P05423	Homo sapiens	3.76066e-76	192111	188678	144024
P05455	Homo sapiens	6.24389e-93	1.32569e+06	1.2893e+06	1339924
P05549	Homo sapiens	2.6782e-69	246202	247415	251434
P05556	Homo sapiens	2.91812e-78	1.28588e+06	1.24316e+06	1.23701e+06
P05783	Homo sapiens	4.52185e-77	18433604	18933976	18396650
P05787	Homo sapiens	5.86472e-84	28464446	29892252	29611182
P05976	Homo sapiens	1.63089e-16	75373.6	139310	133248
P06102	Saccharomyces cerevisiae (strain ATCC 204508 / S288c)	6.02116e-24	Filtered	807142	Filtered
P06132	Homo sapiens	1.12057e-77	274038	257576	264153
P06213	Homo sapiens	2.17322e-18	123037	130559	128712
P06280	Homo sapiens	2.19373e-26	63723.9	63517.5	61496.5
P06396	Homo sapiens	7.32073e-27	124290	125389	119699
P06493	Homo sapiens	1.48336e-76	1352916	1.32952e+06	1.35172e+06
P06576	Homo sapiens	5.35924e-98	8448851	8110901	8.14524e+06
P06703	Homo sapiens	4.68514e-60	34129252	34723644	23276544
P06727	Homo sapiens	1.92164e-09	56121.7	53579.8	246976
P06730	Homo sapiens	2.70303e-82	497954	495503	501770
P06733	Homo sapiens	1.20327e-81	69132328	67081488	66867040
P06737	Homo sapiens	2.40118e-76	706328	705878	719708
P06744	Homo sapiens	1.51741e-85	7.17808e+06	7.09232e+06	7272576
P06748	Homo sapiens	6.53151e-88	32310718	31440862	31890326
P06753	Homo sapiens	2.5699e-77	2.91439e+06	2.45985e+06	2.40265e+06
P06756	Homo sapiens	1.12469e-52	110280	111089	106675
P06839	Saccharomyces cerevisiae (strain ATCC 204508 / S288c)	2.70492e-37	535885	674110	628643
P06865	Homo sapiens	9.85491e-81	600806	588689	607061
P06899;P23527;P33778;Q16778	Homo sapiens	1.45388e-84	287766528	167332256	263623984
P07099	Homo sapiens	5.48608e-69	652018	378167	342827
P07108	Homo sapiens	9.45532e-80	672629	684104	675775
P07195	Homo sapiens	3.48303e-81	12428300	12345030	12500258
P07199	Homo sapiens	0.00106996	203816	1.31266e+06	1.29009e+06
P07203	Homo sapiens	4.48681e-68	936191	927489	957084
P07205	Homo sapiens	1.25957e-60	794610	784767	759461
P07237	Homo sapiens	3.23242e-85	4.39519e+06	4.31989e+06	4290452
P07248	Saccharomyces cerevisiae (strain ATCC 204508 / S288c)	0.00196428	387831	Filtered	Filtered
P07251	Saccharomyces cerevisiae (strain ATCC 204508 / S288c)	1.68214e-83	5908464	5.91506e+06	5646066
P07259	Saccharomyces cerevisiae (strain ATCC 204508 / S288c)	1.49046e-22	6.52131e+06	4294511	4.31834e+06
P07283	Saccharomyces cerevisiae (strain ATCC 204508 / S288c)	1.13532e-95	357739	344877	339422
P07305	Homo sapiens	3.14848e-79	1.48652e+06	1.4877e+06	1.4625e+06
P07311	Homo sapiens	8.81127e-59	255910	259716	252392
P07333	Homo sapiens	0.00246493	234674	404156	431558
P07339	Homo sapiens	2.47035e-83	592714	615090	608634
P07355	Homo sapiens	3.08767e-85	9559712	10178444	9432980
P07384	Homo sapiens	4.78358e-71	508178	515589	491533
P07437	Homo sapiens	1.25395e-81	10500496	10673477	10489456
P07602	Homo sapiens	7.89326e-83	4.0018e+06	4.05629e+06	4.0578e+06
P07686	Homo sapiens	4.9172e-88	454241	437514	463728
P07711	Homo sapiens	6.91112e-25	180576	169606	121535
P07737	Homo sapiens	7.89326e-83	8986941	8789381	9114795
P07741	Homo sapiens	3.19664e-79	2565463	2544033	2.58235e+06
P07814	Homo sapiens	6.91301e-88	1.4743e+06	1.41951e+06	1.39935e+06
P07858	Homo sapiens	1.16787e-71	235721	231754	230491
P07900	Homo sapiens	1.4449e-95	11713139	10766057	10920771
P07910	Homo sapiens	1.20525e-82	21762648	21217710	21291250
P07919	Homo sapiens	9.34981e-56	267564	339780	344571
P07947	Homo sapiens	1.28274e-91	2.31466e+06	2.25046e+06	2.08408e+06
P07948	Homo sapiens	1.23098e-10	89544.7	86297.2	89807.3
P07951	Homo sapiens	1.94338e-62	286636	297417	291287
P07954	Homo sapiens	1.44661e-84	1.98954e+06	2.05156e+06	2.02438e+06
P07992	Homo sapiens	9.41005e-63	76671.3	71684.7	73348.2
P07996	Homo sapiens	7.02802e-52	147964	145279	128334
P08047	Homo sapiens	1.3099e-25	46147.2	45600.7	51086
P08069	Homo sapiens	1.33594e-07	175324	166436	163602
P08133	Homo sapiens	1.12939e-84	619398	653393	647132
P08134	Homo sapiens	2.30933e-100	1.51517e+06	1.45926e+06	1.49816e+06
P08174	Homo sapiens	1.60365e-71	4.3519e+06	4262095	4.24983e+06
P08195	Homo sapiens	7.42652e-88	2.28361e+06	2.167e+06	2.18121e+06
P08236	Homo sapiens	1.97497e-40	333963	337093	333798
P08237	Homo sapiens	1.32746e-87	237549	256207	257275
P08238	Homo sapiens	2.14398e-97	19629322	19535856	19511900
P08240	Homo sapiens	5.68013e-54	627132	644561	634614
P08243	Homo sapiens	1.45713e-81	509621	481775	532641
P08397	Homo sapiens	1.1021e-91	232238	232372	239342
P08559	Homo sapiens	1.28878e-89	1817406	1.81803e+06	1.78263e+06
P08574	Homo sapiens	5.05852e-81	962481	952173	938068
P08579	Homo sapiens	3.9074e-80	1.21508e+06	1190996	1175760
P08581	Homo sapiens	4.04896e-51	122894	110002	225248
P08621	Homo sapiens	3.93069e-80	2.29642e+06	2.25287e+06	2.28931e+06
P08648	Homo sapiens	3.06263e-68	489978	527878	535444
P08651	Homo sapiens	9.36334e-69	226013	155752	220897
P08670	Homo sapiens	2.07027e-87	5.05665e+06	5.26782e+06	5.31354e+06
P08708	Homo sapiens	1.28842e-68	748205	750672	767699
P08727	Homo sapiens	4.24462e-87	26885638	22114192	26515774
P08729	Homo sapiens	1.72573e-89	22115604	22527524	22015020
P08754	Homo sapiens	1.0082e-47	321219	319183	325289
P08758	Homo sapiens	2.36912e-84	3.9969e+06	3.95473e+06	4.04172e+06
P08865	Homo sapiens	6.12631e-85	2.31597e+06	2.18696e+06	2237780
P08964	Saccharomyces cerevisiae (strain ATCC 204508 / S288c)	6.00326e-05	238231	65527.6	27940.1
P09001	Homo sapiens	2.50809e-46	171475	186168	178879
P09012	Homo sapiens	3.27957e-77	1.00294e+06	994567	1.02238e+06
P09104	Homo sapiens	2.28526e-72	179296	177530	181998
P09110	Homo sapiens	2.93691e-57	32157.7	29092.2	29722.7
P09132	Homo sapiens	4.03181e-30	87102.1	85590.6	78282.8
P09234	Homo sapiens	8.6431e-83	521809	497179	498997
P09382	Homo sapiens	1.26013e-83	1.95953e+06	1.96343e+06	1980840
P09417	Homo sapiens	3.29897e-21	294189	198505	140811
P09429	Homo sapiens	2.68994e-76	857287	836769	845985
P09446	Caenorhabditis elegans	3.33577e-38	1.68546e+06	3.72855e+06	2.26943e+06
P09493	Homo sapiens	1.1032e-74	741522	785188	796527
P09496	Homo sapiens	9.64092e-89	1.28868e+06	1.26978e+06	1.2901e+06
P09497	Homo sapiens	1.54237e-44	299811	308131	312129
P09525	Homo sapiens	4.34493e-84	457484	460078	463096
P09543	Homo sapiens	2.46369e-71	180974	182875	175834
P09619	Homo sapiens	0.00665564	Filtered	1.59186e+06	413532
P09622	Homo sapiens	2.5398e-86	588704	556508	581800
P09651	Homo sapiens	1.84224e-87	8.14888e+06	8275178	8.10278e+06
P09661	Homo sapiens	1.14306e-86	639370	619565	649875
P09669	Homo sapiens	1.29917e-80	2089622	2.05893e+06	2.02335e+06
P09874	Homo sapiens	1.29768e-87	884279	862604	848173
P09884	Homo sapiens	5.11748e-75	147965	145907	147007
P09960	Homo sapiens	3.04263e-80	547586	580402	556558
P09972	Homo sapiens	1.94796e-88	1.15785e+06	1.16893e+06	1.1395e+06
P0C0L4	Homo sapiens	2.07968e-31	81320.3	61173.3	72785.8
P0C0S5;Q71UI9	Homo sapiens	1.4226e-86	7.74987e+06	5226111	7664742
P0C7P0	Homo sapiens	1.45068e-06	234692	162015	200375
P0C7T5	Homo sapiens	0.00377301	81976.1	14869	51513.8
P0C7X5	Homo sapiens	7.55534e-06	49762.7	233769	25984.2
P0CAP2;Q9BZD3	Homo sapiens	4.65691e-23	95250.8	86944	86412.6
P0CG12	Homo sapiens	3.20973e-63	311096	307109	301301
P0CG13	Homo sapiens	0.00109379	443143	430735	430243
P0DMM9;P0DMN0	Homo sapiens	5.39995e-85	305511	285316	310186
P0DMV8;P0DMV9	Homo sapiens	9.10798e-99	11352361	11742779	11531333
P0DN76;Q01081	Homo sapiens	4.06704e-76	981860	967615	1033947
P0DN79;P35520	Homo sapiens	5.49024e-40	468150	501197	551471
P0DP23;P0DP24;P0DP25	Homo sapiens	2.09386e-100	2.58346e+06	2.67261e+06	2.58783e+06
P0DP91;Q03468	Homo sapiens	0.00133445	212230	196323	252187
P0DPB6	Homo sapiens	5.82305e-34	251204	243342	248356
P0DPD7	Homo sapiens	2.89255e-20	151483	77301.2	79209.2
P10109	Homo sapiens	8.55202e-18	206997	213595	165699
P10114	Homo sapiens	0.00280813	158882	82932.3	78827.2
P10155	Homo sapiens	4.15975e-84	319139	309400	321947
P10253	Homo sapiens	8.66268e-82	244574	237706	244811
P10301	Homo sapiens	7.77917e-85	153040	196053	186275
P10316	Homo sapiens	7.52544e-73	1.13426e+06	1.15089e+06	1111750
P10321	Homo sapiens	1.84559e-46	258604	232267	240094
P10398	Homo sapiens	3.97786e-62	94637.9	90124.6	220405
P10412	Homo sapiens	4.60673e-70	55101460	55273264	55304744
P10515	Homo sapiens	1.50624e-80	1.67084e+06	1.67801e+06	1.64396e+06
P10586	Homo sapiens	5.53651e-84	835308	817063	805060
P10599	Homo sapiens	6.19489e-78	4666577	4.57614e+06	4.48784e+06
P10606	Homo sapiens	2.69306e-40	1.33726e+06	1.31325e+06	1309168
P10619	Homo sapiens	2.71173e-41	43634.4	39030.5	43257.3
P10620	Homo sapiens	1.77679e-38	169485	161743	148456
P10644	Homo sapiens	4.45121e-59	608995	607999	624175
P10768	Homo sapiens	1.65272e-65	537790	494097	489700
P10809	Homo sapiens	3.56319e-97	12675388	12982185	13146993
P10909	Homo sapiens	2.46758e-85	454454	423796	438793
P11021	Homo sapiens	1.62328e-96	8697123	8704930	8780025
P11047	Homo sapiens	0.00227706	755119	1.62733e+06	1.01307e+06
P11117	Homo sapiens	1.10843e-16	56181.7	67740.6	54855.6
P11141	Caenorhabditis elegans	4.75469e-23	2.3055e+06	Filtered	Filtered
P11142	Homo sapiens	8.00836e-99	10790655	11044190	10833972
P11166	Homo sapiens	3.10238e-84	730123	786257	730806
P11169	Homo sapiens	1.37454e-82	821961	807999	817896
P11171	Homo sapiens	1.20619e-28	80038.1	81995.5	81904.3
P11172	Homo sapiens	2.66244e-88	335364	332101	347141
P11177	Homo sapiens	2.58265e-82	1.16056e+06	1.14516e+06	1.12197e+06
P11182	Homo sapiens	7.63592e-75	142904	135912	136726
P11216	Homo sapiens	8.13713e-67	151808	146209	154456
P11217	Homo sapiens	4.86537e-61	578659	582756	587535
P11233	Homo sapiens	4.08332e-84	564818	555606	557670
P11274	Homo sapiens	8.41562e-17	40770.9	25895	73936.6
P11279	Homo sapiens	1.51946e-69	1.22525e+06	1205520	1200866
P11310	Homo sapiens	1.19152e-81	278299	278344	278902
P11387	Homo sapiens	2.19756e-90	2.56221e+06	2.60696e+06	2.6079e+06
P11388	Homo sapiens	1.54193e-93	1.52471e+06	1.49284e+06	1.46877e+06
P11413	Homo sapiens	3.06553e-88	2.58543e+06	2.56117e+06	2520786
P11441	Homo sapiens	1.65201e-79	158774	163300	160611
P11474	Homo sapiens	6.23933e-54	29062.3	28297.3	30917.7
P11498	Homo sapiens	1.5905e-77	555976	580643	582876
P11532	Homo sapiens	2.68062e-56	46729.5	78572.2	77813.4
P11586	Homo sapiens	2.4655e-89	2.18981e+06	2166198	2.2096e+06
P11717	Homo sapiens	4.00354e-87	229956	221348	233115
P11766	Homo sapiens	2.49118e-69	423903	415038	432302
P11802	Homo sapiens	7.04401e-69	187907	178176	185106
P11908	Homo sapiens	3.16934e-67	972081	1.01517e+06	983239
P11940	Homo sapiens	3.02965e-86	3.81804e+06	3.81701e+06	3738446
P12004	Homo sapiens	1.25759e-82	5818703	5.6985e+06	5579176
P12081	Homo sapiens	1.90764e-82	792905	800857	820356
P12107	Homo sapiens	0.00200323	1.01335e+06	Filtered	155961
P12111	Homo sapiens	0.00547082	466345	423415	348495
P12235	Homo sapiens	4.66686e-81	749349	696264	705971
P12259	Homo sapiens	2.42858e-70	190614	207720	182292
P12268	Homo sapiens	4.46828e-83	2.05797e+06	2.04905e+06	2.02137e+06
P12270	Homo sapiens	6.36262e-77	439686	444958	458013
P12277	Homo sapiens	2.52037e-83	629470	664601	614568
P12429	Homo sapiens	1.31067e-84	2249479	2.22169e+06	2.2593e+06
P12456	Caenorhabditis elegans	5.91724e-09	Filtered	159494	13866.7
P12532	Homo sapiens	9.44333e-68	203199	205068	207422
P12694	Homo sapiens	8.34636e-06	120595	131805	100661
P12814	Homo sapiens	1.25425e-82	2.83112e+06	2.78615e+06	2927754
P12883;P13533	Homo sapiens	0.0054589	908893	1665458	1.72602e+06
P12955	Homo sapiens	4.34746e-82	506657	530854	524674
P12956	Homo sapiens	5.3458e-82	2743008	2.60731e+06	2.65198e+06
P13010	Homo sapiens	7.06499e-84	3.16366e+06	3.09712e+06	3.00196e+06
P13051	Homo sapiens	1.061e-32	121547	127825	115058
P13073	Homo sapiens	5.47769e-78	1.74685e+06	1.71983e+06	1.73819e+06
P13284	Homo sapiens	0.00711813	26453.3	27673.1	20433.4
P13382	Saccharomyces cerevisiae (strain ATCC 204508 / S288c)	5.58227e-21	754333	770570	1.19107e+06
P13473	Homo sapiens	3.78735e-78	1.09603e+06	1.13841e+06	1.16921e+06
P13489	Homo sapiens	4.39425e-85	936231	1.00463e+06	940819
P13498	Homo sapiens	0.000369722	19577.2	34018.2	37724.4
P13521	Homo sapiens	0.00218853	453520	80114.2	581874
P13639	Homo sapiens	1.17274e-97	11166177	10994658	10778451
P13645	Homo sapiens	1.02778e-83	6.81666e+06	6.99216e+06	6990736
P13667	Homo sapiens	2.58117e-83	970192	963683	953596
P13674	Homo sapiens	3.22704e-102	344550	357288	336336
P13693	Homo sapiens	2.49572e-74	699267	681534	682276
P13716	Homo sapiens	0.00541067	96608.4	93618.7	81720
P13797	Homo sapiens	7.69397e-90	1.35399e+06	1357181	1370415
P13798	Homo sapiens	6.49975e-73	1.15706e+06	1.10704e+06	1.13315e+06
P13804	Homo sapiens	8.51061e-83	1907153	1.93941e+06	2.03671e+06
P13807	Homo sapiens	6.11038e-74	165389	212469	178887
P13861	Homo sapiens	5.51049e-79	406127	404611	395616
P13928;Q5VT79	Homo sapiens	9.61121e-32	24546.8	53480.1	28484.6
P13929	Homo sapiens	2.03248e-75	26229284	22350580	26348872
P13984	Homo sapiens	3.41749e-90	180013	177184	173705
P13987	Homo sapiens	2.46151e-63	349059	344105	344410
P13995	Homo sapiens	1.08795e-34	208130	239794	186076
P14174	Homo sapiens	7.62577e-56	41163508	24486628	15404985
P14209	Homo sapiens	8.89129e-70	250155	212596	248615
P14210	Homo sapiens	4.45802e-10	109841	160397	91564
P14314	Homo sapiens	3.072e-88	2238810	2.19024e+06	2184221
P14324	Homo sapiens	5.22481e-69	579891	683975	672569
P14373	Homo sapiens	3.99295e-46	59784.5	52858.2	52531.3
P14384	Homo sapiens	2.80893e-75	510524	510067	505889
P14406	Homo sapiens	1.16001e-76	1.57233e+06	1.51438e+06	1.4552e+06
P14550	Homo sapiens	8.04967e-79	992637	1.00235e+06	1.0023e+06
P14618	Homo sapiens	9.17581e-84	49507536	50864596	50130592
P14625	Homo sapiens	1.4449e-95	5.98522e+06	5921807	5888822
P14635	Homo sapiens	2.29616e-36	219821	211169	216774
P14649	Homo sapiens	2.26197e-75	1.30269e+06	1.34595e+06	1.28965e+06
P14678;P63162	Homo sapiens	5.13328e-73	4.19071e+06	4702516	4418155
P14735	Homo sapiens	2.98798e-70	243092	248528	245671
P14854	Homo sapiens	1.03464e-80	1.19884e+06	1.15657e+06	1.16526e+06
P14859	Homo sapiens	2.51329e-80	138002	142771	135700
P14866	Homo sapiens	3.11096e-86	2.64245e+06	2.63071e+06	2.62469e+06
P14868	Homo sapiens	1.75604e-85	2.33586e+06	2324589	2.29913e+06
P14923	Homo sapiens	7.49296e-61	197024	200037	200661
P14927	Homo sapiens	1.03956e-74	676307	654310	660607
P15121	Homo sapiens	5.61796e-81	1.15004e+06	1.14491e+06	1.16664e+06
P15151	Homo sapiens	5.80762e-37	111377	106197	144880
P15170	Homo sapiens	1.03419e-76	1050189	1.0276e+06	1.0184e+06
P15291	Homo sapiens	3.57177e-85	206983	192953	195918
P15311	Homo sapiens	3.69001e-79	2.98625e+06	2.94115e+06	3.02061e+06
P15328	Homo sapiens	1.89035e-82	3845661	3.75136e+06	3.82738e+06
P15374	Homo sapiens	5.1965e-73	92024.6	88599.7	90229.3
P15408	Homo sapiens	4.69178e-31	630045	643146	637764
P15529	Homo sapiens	6.23833e-65	1.09837e+06	1.08946e+06	1.089e+06
P15531	Homo sapiens	3.80857e-86	2281997	2271728	2.25259e+06
P15559	Homo sapiens	5.21652e-86	1.43473e+06	1.4628e+06	1.45717e+06
P15586	Homo sapiens	1.12048e-63	110010	112536	109737
P15735	Homo sapiens	3.14595e-41	73234.7	80386.6	75964.6
P15801	Saccharomyces cerevisiae (strain ATCC 204508 / S288c)	0.00263414	1.55951e+06	1.06854e+06	1.53086e+06
P15848	Homo sapiens	6.08461e-16	28561.8	29721.9	30223.4
P15880	Homo sapiens	5.30566e-102	7.37122e+06	7.34284e+06	7.6284e+06
P15924	Homo sapiens	2.0774e-80	679295	685842	691527
P15927	Homo sapiens	5.29389e-77	436701	434028	429064
P15941	Homo sapiens	6.18781e-28	104132	110914	111374
P15954	Homo sapiens	7.71183e-81	586510	910545	611652
P16035	Homo sapiens	0.00188632	343107	241702	222975
P16066	Homo sapiens	3.67557e-43	58779.1	52664.3	63202
P16070	Homo sapiens	9.50768e-88	564086	561930	547487
P16083	Homo sapiens	1.90217e-40	436062	406726	428941
P16104	Homo sapiens	1.83751e-91	372666048	365312992	364729216
P16144	Homo sapiens	5.46603e-46	121823	122665	127772
P16152	Homo sapiens	2.77073e-81	1.83487e+06	1.82628e+06	1.80665e+06
P16219	Homo sapiens	0.00117575	336390	351981	314334
P16278	Homo sapiens	9.13865e-87	161293	152365	190676
P16284	Homo sapiens	1.37593e-13	537356	410549	560826
P16333	Homo sapiens	7.56977e-25	137515	142787	144585
P16383	Homo sapiens	1.0748e-60	922201	961461	1.02068e+06
P16401	Homo sapiens	5.12216e-93	6200211	6093079	6137609
P16422	Homo sapiens	2.57489e-35	170253	164941	140641
P16435	Homo sapiens	6.1577e-57	448909	448359	430523
P16455	Homo sapiens	7.65773e-63	205426	208026	200206
P16474	Saccharomyces cerevisiae (strain ATCC 204508 / S288c)	6.74354e-89	2.64304e+06	2701252	2.7572e+06
P16591	Homo sapiens	6.12624e-25	40915.9	49544.4	51168.3
P16615	Homo sapiens	1.3986e-75	845862	802697	794491
P16930	Homo sapiens	7.19355e-38	106496	103521	106033
P16949	Homo sapiens	7.83759e-82	3352202	3.12196e+06	3.21871e+06
P16989	Homo sapiens	3.70043e-79	862277	845815	839628
P17028	Homo sapiens	0.00315372	222408	15141.5	44068.5
P17066	Homo sapiens	2.69118e-72	15184426	9189640	15907882
P17096	Homo sapiens	1.0088e-66	3.61697e+06	3.47984e+06	3445396
P17152	Homo sapiens	6.64668e-51	456968	444521	427834
P17174	Homo sapiens	1.8977e-78	629597	631051	624687
P17252	Homo sapiens	1.63573e-33	96674.1	68556.9	100887
P17275	Homo sapiens	7.55121e-57	190199	241838	268880
P17301	Homo sapiens	6.32996e-68	312900	307992	296994
P17343	Caenorhabditis elegans	1.30713e-48	220672	133778	133141
P17480	Homo sapiens	1.04515e-81	424633	398982	356947
P17535	Homo sapiens	1.2557e-07	169886	213742	175690
P17544	Homo sapiens	0.00228311	30140	27213.1	22863.5
P17568	Homo sapiens	2.03066e-48	119010	121849	119173
P17612	Homo sapiens	3.4053e-29	126267	133286	132653
P17655	Homo sapiens	3.81726e-70	534655	531867	531345
P17676	Homo sapiens	1.67838e-37	135672	136876	125714
P17693	Homo sapiens	1.38603e-60	1.46426e+06	1.31398e+06	1.40818e+06
P17706	Homo sapiens	5.34509e-26	326570	291458	314650
P17812	Homo sapiens	2.94995e-81	549526	536738	536190
P17844	Homo sapiens	1.38304e-86	2.00771e+06	2.04168e+06	2.03967e+06
P17858	Homo sapiens	1.70015e-74	614364	623359	614268
P17931	Homo sapiens	3.78539e-74	2.72866e+06	2.75381e+06	2.74179e+06
P17980	Homo sapiens	6.2956e-84	368406	379540	384078
P17987	Homo sapiens	4.21153e-92	2.20424e+06	2174123	2191228
P18031	Homo sapiens	1.31727e-57	155384	154658	158204
P18074	Homo sapiens	7.64059e-10	67050.3	71928.9	141781
P18077	Homo sapiens	2.9838e-82	4846826	4905536	4725497
P18084	Homo sapiens	3.25815e-05	150194	160260	164214
P18085	Homo sapiens	1.98592e-80	1.69186e+06	1.66893e+06	1.70678e+06
P18124	Homo sapiens	2.61292e-90	3711704	3770004	3.76221e+06
P18206	Homo sapiens	2.16017e-82	1.17946e+06	1.18635e+06	1.18942e+06
P18433	Homo sapiens	0.00490044	81427.7	155038	155783
P18583	Homo sapiens	1.86221e-78	249194	275434	322441
P18615	Homo sapiens	5.66028e-65	251277	278713	270886
P18621	Homo sapiens	2.47069e-87	2.16542e+06	2134346	2211161
P18669	Homo sapiens	3.12856e-91	3514349	3.43119e+06	3455707
P18754	Homo sapiens	6.07904e-83	3.12329e+06	3.11397e+06	3.09775e+06
P18846	Homo sapiens	7.08935e-35	958312	999047	973984
P18858	Homo sapiens	1.41593e-78	445118	453522	455202
P18859	Homo sapiens	8.05556e-63	270793	272719	272349
P18887	Homo sapiens	4.7726e-91	149098	156087	177711
P19012	Homo sapiens	5.01276e-81	3.02263e+06	3.17309e+06	2.80173e+06
P19021	Homo sapiens	6.14985e-14	48234.1	89085.7	91393.3
P19075	Homo sapiens	5.90587e-15	809892	568561	828477
P19174	Homo sapiens	6.03137e-06	235914	206647	235935
P19256	Homo sapiens	7.45271e-56	210721	211232	179817
P19320	Homo sapiens	2.33991e-05	75993.7	74767.9	73098.7
P19338	Homo sapiens	1.73862e-85	18225202	18373190	18140740
P19367	Homo sapiens	9.49811e-47	333633	1.53758e+06	1.54438e+06
P19387	Homo sapiens	6.83931e-70	244184	243549	262160
P19388	Homo sapiens	3.10275e-59	95159.5	98465.7	163618
P19404	Homo sapiens	3.00929e-75	221136	230539	230418
P19447	Homo sapiens	4.46439e-05	27467.7	27168.4	25947
P19525	Homo sapiens	8.62525e-84	198712	206131	203154
P19532	Homo sapiens	9.15746e-13	46150.4	28621.2	31644.4
P19623	Homo sapiens	1.58846e-95	100464	113463	119828
P19784	Homo sapiens	5.25132e-66	141853	139813	220206
P19838	Homo sapiens	4.35268e-51	150856	151308	158067
P19971	Homo sapiens	9.9765e-83	57406.2	75878.9	59114.6
P20020	Homo sapiens	7.32774e-69	150395	140793	145732
P20042	Homo sapiens	4.83987e-78	868572	875132	875414
P20073	Homo sapiens	4.42555e-69	738630	737654	704162
P20226	Homo sapiens	0.000249634	73067.8	74083	80806.9
P20290	Homo sapiens	1.17664e-40	1.08335e+06	1.05048e+06	1.06369e+06
P20339	Homo sapiens	6.86505e-42	206331	204893	207156
P20340	Homo sapiens	4.80201e-89	760538	773801	764062
P20585	Homo sapiens	6.37864e-82	52380.4	56962.2	49863.9
P20591	Homo sapiens	0.000501595	3.47009e+06	405665	205418
P20618	Homo sapiens	4.48311e-77	1373563	1.38091e+06	1.37593e+06
P20645	Homo sapiens	4.8127e-55	394456	359799	399170
P20674	Homo sapiens	1.36363e-66	3029813	3026022	3062133
P20700	Homo sapiens	6.43904e-85	2290150	2.28146e+06	2263063
P20742	Homo sapiens	1.91501e-86	147084	89933.6	124398
P20810	Homo sapiens	9.13443e-68	304737	332051	296044
P20839	Homo sapiens	1.9222e-55	1.41878e+06	307149	265592
P20936	Homo sapiens	2.20257e-22	58832.2	27058.6	64228.1
P20962	Homo sapiens	1.0107e-74	1.988e+06	1.94858e+06	1981971
P21127	Homo sapiens	6.95807e-56	425694	406093	418781
P21266	Homo sapiens	5.03611e-48	274463	274279	281658
P21281	Homo sapiens	1.21752e-61	133280	125384	140435
P21283	Homo sapiens	4.40522e-64	155176	154003	170888
P21291	Homo sapiens	5.24827e-79	509632	506938	514416
P21333	Homo sapiens	4.4159e-88	1.65402e+06	1.57046e+06	1.52154e+06
P21399	Homo sapiens	1.64576e-73	295545	286993	300527
P21580	Homo sapiens	0.00724711	163405	160697	159912
P21675	Homo sapiens	0.000389039	1.71729e+06	1.7382e+06	1.79984e+06
P21796	Homo sapiens	4.69503e-85	2.87963e+06	2.98356e+06	4.8666e+06
P21912	Homo sapiens	5.95779e-75	531742	545302	543982
P21926	Homo sapiens	5.0014e-24	259916	272859	254571
P21953	Homo sapiens	1.95402e-09	44601.2	45848.9	84967.3
P21964	Homo sapiens	7.48205e-90	297760	295977	297413
P21980	Homo sapiens	1.64856e-59	167393	199051	180137
P22033	Homo sapiens	1.71601e-79	118518	103765	127097
P22059	Homo sapiens	2.21479e-66	183166	178843	182517
P22061	Homo sapiens	5.81159e-68	422311	424989	433513
P22087	Homo sapiens	5.25509e-78	996827	975655	1.03236e+06
P22102	Homo sapiens	1.22261e-85	2466844	2.4922e+06	2.46204e+06
P22234	Homo sapiens	8.67745e-88	2.30981e+06	2.92721e+06	2841419
P22307	Homo sapiens	7.93106e-61	444998	439651	442524
P22314	Homo sapiens	4.10924e-89	4247971	4218974	4.18526e+06
P22352	Homo sapiens	1.56993e-58	114466	264226	111505
P22392	Homo sapiens	8.05075e-88	7.62314e+06	7.6723e+06	7.89974e+06
P22415	Homo sapiens	0.00280813	72443.7	88987.2	96035
P22570	Homo sapiens	1.79944e-61	219963	221314	221248
P22612	Homo sapiens	2.92512e-05	253948	303281	325198
P22626	Homo sapiens	5.5515e-80	15869652	16572612	15865766
P22670	Homo sapiens	0.00198781	73803.9	91210.8	163571
P22681	Homo sapiens	0.00371506	30842.2	36841.7	26054.2
P22695	Homo sapiens	5.04963e-89	790789	825701	780246
P22830	Homo sapiens	0.000327962	105089	118996	117241
P23193	Homo sapiens	5.05176e-84	343667	344285	343366
P23229	Homo sapiens	4.80007e-42	97088.4	98456.8	98750.9
P23246	Homo sapiens	1.27976e-82	3.88152e+06	3.9534e+06	4076800
P23258	Homo sapiens	2.18766e-87	461049	463700	471463
P23284	Homo sapiens	7.45333e-92	7.17011e+06	7063606	6.97878e+06
P23301	Saccharomyces cerevisiae (strain ATCC 204508 / S288c)	1.68927e-94	5564257	5564072	5.46602e+06
P23368	Homo sapiens	3.61497e-50	225779	222859	225253
P23381	Homo sapiens	5.47883e-77	948037	926994	931987
P23396	Homo sapiens	3.13125e-92	5828315	5759611	5716223
P23434	Homo sapiens	2.32572e-44	415033	421487	406603
P23443	Homo sapiens	1.62298e-23	81856.6	82933.5	65674.4
P23458	Homo sapiens	1.73731e-11	89028.8	85023.8	87783
P23497	Homo sapiens	2.71964e-73	91761.2	82158	83699.7
P23526	Homo sapiens	2.58166e-79	2421960	2.47669e+06	2.41647e+06
P23528	Homo sapiens	1.14015e-81	2.5978e+06	2645792	2634085
P23588	Homo sapiens	2.92169e-76	2.37832e+06	2.37505e+06	2.40271e+06
P23610	Homo sapiens	0.00488045	39361.5	48813.6	47486.7
P23634	Homo sapiens	3.23043e-94	299919	301449	1.12899e+06
P23786	Homo sapiens	7.40185e-68	126904	125059	126805
P23919	Homo sapiens	1.32549e-74	585025	588085	593940
P23921	Homo sapiens	2.92623e-80	147416	148393	151988
P24043	Homo sapiens	0.00113039	3.58567e+06	1.25305e+06	1.58876e+06
P24276	Saccharomyces cerevisiae (strain ATCC 204508 / S288c)	2.44024e-48	167785	Filtered	177841
P24390;P33947	Homo sapiens	0.00408527	2.60925e+06	2558399	2677723
P24468	Homo sapiens	2.10396e-45	745798	685346	747788
P24534	Homo sapiens	9.27189e-69	2869132	2.76578e+06	2705914
P24539	Homo sapiens	4.73344e-73	638807	650205	617748
P24666	Homo sapiens	3.73552e-80	1.79568e+06	1.78759e+06	1.80292e+06
P24752	Homo sapiens	1.30125e-85	1.79267e+06	1.78143e+06	1.80052e+06
P24928	Homo sapiens	2.69464e-80	250580	255448	249345
P24941	Homo sapiens	2.01462e-93	329958	316601	312406
P25098	Homo sapiens	2.04789e-56	103880	95829.1	103282
P25205	Homo sapiens	2.04065e-85	1.50857e+06	1.53181e+06	1.49757e+06
P25208	Homo sapiens	2.36245e-12	143876	158646	288234
P25325	Homo sapiens	1.5165e-67	171633	186719	191707
P25343	Saccharomyces cerevisiae (strain ATCC 204508 / S288c)	1.18539e-67	575263	585057	372217
P25398	Homo sapiens	1.84152e-71	4.50067e+06	4345904	4.32211e+06
P25440	Homo sapiens	1.93325e-11	76831.2	79803.5	78498.1
P25490	Homo sapiens	2.13564e-81	275103	260083	252519
P25685	Homo sapiens	1.61651e-86	676308	656167	661767
P25705	Homo sapiens	2.21821e-96	10789923	10555396	10487851
P25786	Homo sapiens	2.95125e-83	2120577	2.13883e+06	2144699
P25787	Homo sapiens	4.91209e-86	1.12286e+06	1.11458e+06	1.1051e+06
P25788	Homo sapiens	2.86811e-82	931969	978103	992049
P25789	Homo sapiens	7.66385e-76	2.3777e+06	2.41327e+06	2390941
P25815	Homo sapiens	1.93239e-75	4.16898e+06	4.18343e+06	4.19348e+06
P25940	Homo sapiens	0.00161464	109789	402255	94418.5
P25963	Homo sapiens	2.00028e-14	97471.8	97262.9	103843
P26006	Homo sapiens	1.19432e-70	186657	180187	178746
P26038	Homo sapiens	8.4285e-88	4981739	4861207	4910644
P26196	Homo sapiens	3.3185e-88	139523	131029	135401
P26232	Homo sapiens	1.24058e-32	288511	405270	77191.8
P26358	Homo sapiens	8.86809e-85	381333	385383	396237
P26368	Homo sapiens	1.16167e-80	1.34698e+06	1.30592e+06	1.30655e+06
P26373	Homo sapiens	5.60347e-83	5.6699e+06	5838319	5.9167e+06
P26440	Homo sapiens	1.03012e-37	323429	321736	313123
P26447	Homo sapiens	1.36964e-79	25044184	25304576	25399770
P26583	Homo sapiens	4.62587e-84	821394	1.0008e+06	961378
P26599	Homo sapiens	4.33573e-85	2.48622e+06	2522588	2.51458e+06
P26639	Homo sapiens	2.36678e-100	2.77244e+06	2.7287e+06	2.72651e+06
P26640	Homo sapiens	1.49911e-83	332722	396885	396377
P26641	Homo sapiens	4.14505e-80	3.71504e+06	3.65027e+06	3662041
P26885	Homo sapiens	9.39956e-87	584792	565055	548228
P27105	Homo sapiens	1.2174e-82	2.02459e+06	2.05826e+06	2.02827e+06
P27144	Homo sapiens	1.93561e-80	1.07196e+06	1.04766e+06	1.0435e+06
P27216	Homo sapiens	0.000425697	313198	322138	238592
P27348	Homo sapiens	9.62683e-89	2.27022e+06	2.11591e+06	2.5477e+06
P27361	Homo sapiens	1.38134e-44	156179	166777	152165
P27540	Homo sapiens	8.79782e-15	62131.7	66937.4	87931.1
P27635	Homo sapiens	1.63549e-89	4.48629e+06	4318234	4.43193e+06
P27694	Homo sapiens	1.06519e-75	474172	529047	506416
P27695	Homo sapiens	3.58058e-86	1.03003e+06	1.03066e+06	1.01496e+06
P27707	Homo sapiens	1.138e-39	117128	124874	134991
P27708	Homo sapiens	1.29893e-88	9471326	9053822	9154194
P27797	Homo sapiens	4.97175e-73	4477709	4240440	4.2559e+06
P27816	Homo sapiens	8.32368e-85	471163	449897	463345
P27824	Homo sapiens	6.81381e-87	3.2323e+06	3087775	3110155
P28062	Homo sapiens	8.77724e-60	305957	297279	285783
P28065	Homo sapiens	0.000182566	335787	503988	491978
P28066	Homo sapiens	7.76523e-83	1.2059e+06	1.20367e+06	1.21708e+06
P28070	Homo sapiens	2.76673e-45	599933	637700	632778
P28072	Homo sapiens	1.89203e-78	1.23753e+06	1.24095e+06	1.26631e+06
P28074	Homo sapiens	1.71974e-76	493051	504418	491754
P28288	Homo sapiens	2.82947e-83	149697	541643	575150
P28290	Homo sapiens	9.97921e-18	83001.2	82639	98015
P28331	Homo sapiens	1.48134e-81	405967	429720	449030
P28340	Homo sapiens	6.5375e-87	1.00412e+06	1.05218e+06	1.01345e+06
P28347	Homo sapiens	1.89712e-61	126200	133861	124666
P28482	Homo sapiens	7.18186e-82	520235	512880	517335
P28702	Homo sapiens	4.30299e-26	251131	136477	228173
P28715	Homo sapiens	5.11134e-76	166940	169395	162670
P28799	Homo sapiens	0.00139413	118295	116332	122425
P28838	Homo sapiens	8.15497e-73	337772	329022	286903
P29083	Homo sapiens	1.97679e-72	70156.4	68240.9	67265.6
P29084	Homo sapiens	7.52756e-39	110281	112030	112735
P29122	Homo sapiens	0.00178643	768826	Filtered	608528
P29144	Homo sapiens	2.73858e-63	530077	522523	517865
P29218	Homo sapiens	5.12916e-60	210706	234757	224361
P29317	Homo sapiens	3.87827e-73	219682	236553	217386
P29350	Homo sapiens	2.98926e-13	57605.9	63170.1	53063.1
P29353	Homo sapiens	3.24055e-54	82423.3	85151	82647.4
P29372	Homo sapiens	1.22365e-76	206976	210295	215928
P29375	Homo sapiens	0.000181202	8899.69	15484.3	16038.7
P29401	Homo sapiens	9.1447e-89	14424611	14533335	14218834
P29466	Homo sapiens	0.000563069	73137.8	85272.8	78807.2
P29508	Homo sapiens	1.49214e-25	125756	125072	126568
P29558	Homo sapiens	0.00238231	75703.3	70007.5	81182
P29590	Homo sapiens	2.58705e-05	81975.5	77007.2	76422.7
P29597	Homo sapiens	1.26321e-18	364710	166036	237869
P29692	Homo sapiens	2.12976e-93	3.12898e+06	3.08565e+06	3085151
P29728	Homo sapiens	5.77605e-25	22414	9502.05	18925.3
P29992	Homo sapiens	3.15457e-11	42588.6	41858.8	40930
P30040	Homo sapiens	2.37294e-87	431234	428059	420507
P30041	Homo sapiens	9.17695e-84	7.61091e+06	7404067	7.41572e+06
P30042	Homo sapiens	2.11801e-65	465525	461975	475300
P30043	Homo sapiens	3.339e-84	1.15693e+06	1.25588e+06	1.29673e+06
P30044	Homo sapiens	8.34553e-82	3.06412e+06	3.22783e+06	3.18995e+06
P30046	Homo sapiens	1.19996e-68	510656	509741	532851
P30047	Homo sapiens	0.00184277	39844	42850.3	68712.2
P30048	Homo sapiens	2.27097e-87	4837236	4.77471e+06	4.70022e+06
P30049	Homo sapiens	6.80523e-78	1.48865e+06	1.48587e+06	1.11992e+06
P30050	Homo sapiens	6.80842e-90	7078345	7176302	7.27453e+06
P30084	Homo sapiens	2.46984e-83	612164	601244	590658
P30085	Homo sapiens	2.1379e-93	680871	658966	649978
P30086	Homo sapiens	8.84055e-80	2.87641e+06	2888630	2.86301e+06
P30101	Homo sapiens	1.19856e-86	4.22922e+06	4283904	4.23872e+06
P30153	Homo sapiens	1.20673e-87	1.15669e+06	1.13974e+06	1.13403e+06
P30154	Homo sapiens	2.80497e-59	44924.7	47703	44128.9
P30260	Homo sapiens	1.34248e-61	95427.5	100372	97341.8
P30291	Homo sapiens	1.68213e-12	36883.6	30719.1	28140.8
P30405	Homo sapiens	2.30034e-48	372956	376482	358470
P30414	Homo sapiens	6.99955e-11	38212.7	68371.5	45049.7
P30419	Homo sapiens	2.07498e-92	212258	222281	214650
P30464	Homo sapiens	5.89739e-70	444048	660850	441810
P30508	Homo sapiens	4.74457e-82	618542	542554	548413
P30519	Homo sapiens	2.78769e-35	305356	175420	177893
P30520	Homo sapiens	1.64583e-79	259241	267198	268140
P30533	Homo sapiens	8.95516e-66	426196	418732	418007
P30536	Homo sapiens	4.50997e-07	229018	251056	250787
P30566	Homo sapiens	1.89829e-64	294488	297533	295591
P30622	Homo sapiens	1.09799e-65	183526	181992	187905
P30626	Homo sapiens	3.66754e-86	742586	738002	703582
P30645	Caenorhabditis elegans	0.0022373	181069	162466	Filtered
P30665	Saccharomyces cerevisiae (strain ATCC 204508 / S288c)	2.10791e-08	64184.6	Filtered	232317
P30711	Homo sapiens	0.00216246	185784	98251	70669.9
P30740	Homo sapiens	9.2584e-85	662750	630759	621837
P30825	Homo sapiens	3.68147e-60	273699	281252	270100
P30837	Homo sapiens	3.53011e-31	81934.5	160025	151432
P30876	Homo sapiens	7.20454e-65	359782	352853	363095
P30990	Homo sapiens	0.00160018	131595	47602.4	51690.2
P31040	Homo sapiens	3.96279e-98	1.40675e+06	1.49351e+06	1.45903e+06
P31150	Homo sapiens	1.72159e-32	152798	606221	574988
P31153	Homo sapiens	2.58724e-81	898066	870342	889780
P31321	Homo sapiens	5.00819e-49	50291.3	52276.1	53047.8
P31323	Homo sapiens	1.02951e-82	146614	182915	140762
P31327	Homo sapiens	1.11423e-90	14141948	13512245	13765160
P31350	Homo sapiens	2.54198e-73	196172	191788	192022
P31483	Homo sapiens	1.66812e-73	527434	512179	522044
P31639	Homo sapiens	0.000529831	137529	93076	131907
P31641	Homo sapiens	0.00206614	46008.3	39278.3	59398
P31689	Homo sapiens	1.94438e-77	1189259	1.13999e+06	1.18736e+06
P31751	Homo sapiens	0.00139707	91667.9	99196.7	101358
P31930	Homo sapiens	4.10394e-79	1.71241e+06	1705367	1.66965e+06
P31937	Homo sapiens	1.96001e-89	251013	247207	248541
P31939	Homo sapiens	2.00346e-86	1.60603e+06	1.67477e+06	1.64348e+06
P31942	Homo sapiens	3.90838e-89	1.428e+06	1.44856e+06	1.45103e+06
P31943	Homo sapiens	6.43241e-88	7.23346e+06	7.16548e+06	7.11379e+06
P31944	Homo sapiens	0.000703803	27801.4	32125.9	29864.7
P31946	Homo sapiens	1.03409e-90	26689566	26709428	26047574
P31947	Homo sapiens	1.44549e-82	5025303	4.87817e+06	4.90966e+06
P31948	Homo sapiens	7.821e-82	3.14909e+06	3.11911e+06	3.14643e+06
P31949	Homo sapiens	2.62429e-73	14217052	14509060	13951464
P32004	Homo sapiens	2.86996e-69	355328	369945	372581
P32119	Homo sapiens	3.44013e-82	8.03827e+06	7.80705e+06	7.84054e+06
P32189	Homo sapiens	2.53024e-16	74544.9	69761	72640.8
P32320	Homo sapiens	6.56119e-68	170352	160729	171843
P32321	Homo sapiens	3.22538e-41	267033	298771	261962
P32322	Homo sapiens	2.3538e-79	530148	556897	539242
P32456	Homo sapiens	1.37617e-35	41913.5	73349.7	57774.8
P32780	Homo sapiens	5.90573e-19	48770.8	49784.8	42279.6
P32835;P32836	Saccharomyces cerevisiae (strain ATCC 204508 / S288c)	2.43193e-101	11981994	12006942	12116901
P32843	Saccharomyces cerevisiae (strain ATCC 204508 / S288c)	5.26227e-83	2.23757e+06	2.14951e+06	2181798
P32929	Homo sapiens	0.00642286	100075	105321	100665
P32969	Homo sapiens	5.59939e-91	1462813	1.42069e+06	1.42634e+06
P33121	Homo sapiens	2.19274e-10	48353.6	48752.6	49499.2
P33176	Homo sapiens	8.99967e-72	213106	210748	227107
P33240	Homo sapiens	2.58163e-76	248180	254922	255238
P33316	Homo sapiens	5.10751e-87	2.01065e+06	2.11772e+06	2117883
P33334	Saccharomyces cerevisiae (strain ATCC 204508 / S288c)	0.00201757	423417	322613	419467
P33527	Homo sapiens	1.05774e-87	93447	97213.8	90820.1
P33552	Homo sapiens	0.00165215	79937.6	72750.2	66768.8
P33892	Saccharomyces cerevisiae (strain ATCC 204508 / S288c)	5.03875e-18	509905	532633	525227
P33897	Homo sapiens	1.92871e-40	127214	129525	130088
P33981	Homo sapiens	1.326e-33	52269.7	86000.7	108276
P33991	Homo sapiens	1.33149e-92	865596	845722	818083
P33992	Homo sapiens	6.5454e-85	748449	719737	740434
P33993	Homo sapiens	3.81847e-79	577417	606826	599427
P34059	Homo sapiens	5.50675e-20	35918	36763.6	37978.5
P34110	Saccharomyces cerevisiae (strain ATCC 204508 / S288c)	1.429e-23	57639.7	839732	844305
P34369	Caenorhabditis elegans	4.90879e-29	90515.6	79298.1	81981.9
P34652	Caenorhabditis elegans	0.00225943	682517	669715	338138
P34690	Caenorhabditis elegans	1.0553e-35	4232089	17877584	17022780
P34706	Caenorhabditis elegans	0.000129243	589601	328063	Filtered
P34896	Homo sapiens	1.33217e-71	469780	469084	491340
P34897	Homo sapiens	2.2164e-88	4179096	4155115	4.14142e+06
P34913	Homo sapiens	0.000433923	34626.6	49377	47647.4
P34932	Homo sapiens	1.41738e-84	1.04758e+06	1.03205e+06	1041096
P34949	Homo sapiens	1.46514e-74	150936	154149	154751
P35052	Homo sapiens	0.0050787	52189.7	30562.4	61062.2
P35194	Saccharomyces cerevisiae (strain ATCC 204508 / S288c)	0.000484335	343572	Filtered	653717
P35221	Homo sapiens	2.33715e-66	2225733	2.19691e+06	264696
P35232	Homo sapiens	6.28241e-98	1.64205e+06	1.62278e+06	1578595
P35237	Homo sapiens	2.5578e-85	515876	487792	490593
P35240	Homo sapiens	0.000766043	59311	59772.3	41321.7
P35241	Homo sapiens	1.44968e-82	5282772	4.88045e+06	4.94355e+06
P35244	Homo sapiens	1.03423e-85	350350	320162	345057
P35249	Homo sapiens	7.05455e-82	630960	634833	619471
P35250	Homo sapiens	4.67506e-84	601788	599941	611431
P35251	Homo sapiens	3.72613e-79	113682	111267	110214
P35268	Homo sapiens	2.98279e-79	5.52955e+06	7373611	7.42801e+06
P35269	Homo sapiens	1.27751e-35	275172	146320	323280
P35270	Homo sapiens	1.95575e-82	234880	235542	234002
P35354	Homo sapiens	3.43178e-76	131969	127656	123697
P35573	Homo sapiens	6.49815e-68	332514	334282	336788
P35579	Homo sapiens	4.26842e-87	1.14569e+06	1.15424e+06	1.15543e+06
P35580	Homo sapiens	6.42757e-71	504999	516170	500464
P35606	Homo sapiens	6.16581e-83	457880	454344	459497
P35610	Homo sapiens	2.10307e-82	405804	395743	411243
P35611	Homo sapiens	0.00221445	44614.6	31856.8	67757.1
P35613	Homo sapiens	1.34806e-84	2.78026e+06	2.52217e+06	2.69601e+06
P35637	Homo sapiens	1.09641e-79	3.33418e+06	3.27694e+06	3161389
P35658	Homo sapiens	4.19426e-72	204401	194778	191674
P35659	Homo sapiens	4.52199e-84	1471857	1.47805e+06	1472336
P35670	Homo sapiens	0.00564505	150093	156502	120078
P35749	Homo sapiens	6.98536e-57	393075	396104	381432
P35754	Homo sapiens	2.04663e-79	233463	244882	244267
P35790	Homo sapiens	0.0011729	56600.5	99280.9	59835.5
P35813	Homo sapiens	8.44572e-23	141501	135361	149377
P35869	Homo sapiens	0.0028256	27448.4	16690.4	57397.4
P35914	Homo sapiens	1.61747e-44	188412	180190	189565
P35998	Homo sapiens	5.88301e-94	693066	671514	683751
P36022	Saccharomyces cerevisiae (strain ATCC 204508 / S288c)	9.41763e-10	359120	349626	346051
P36404	Homo sapiens	8.50819e-36	341521	364070	342824
P36405	Homo sapiens	5.92754e-87	355773	337478	319421
P36507	Homo sapiens	1.79395e-61	431085	441364	428617
P36542	Homo sapiens	7.0518e-85	711543	724113	717858
P36543	Homo sapiens	8.12147e-20	158977	155007	149703
P36551	Homo sapiens	2.80756e-52	169613	161094	158822
P36578	Homo sapiens	8.33581e-91	9496710	9492140	9589406
P36639	Homo sapiens	7.74002e-27	82914.5	81169.2	74011.4
P36776	Homo sapiens	1.08589e-90	1257525	1.26575e+06	1.26138e+06
P36871	Homo sapiens	1.82552e-82	1.93354e+06	1.99155e+06	1.92635e+06
P36873	Homo sapiens	1.2185e-95	1.15482e+06	1.14074e+06	1088074
P36897	Homo sapiens	2.27704e-34	41453	71923.3	75950.5
P36915	Homo sapiens	4.8835e-34	253213	271112	288334
P36952	Homo sapiens	2.41406e-75	547687	544668	535498
P36954	Homo sapiens	1.96444e-32	71708.5	69036.3	74077.7
P36955	Homo sapiens	0.00193753	55424.8	57254.2	50307.3
P36957	Homo sapiens	7.97204e-76	1.19379e+06	1.21131e+06	1211449
P36969	Homo sapiens	6.86314e-32	205210	203154	199125
P37108	Homo sapiens	8.42497e-77	1.33974e+06	1.33331e+06	1329123
P37198	Homo sapiens	1.46034e-54	92943.4	90199.8	140251
P37235	Homo sapiens	1.78668e-72	760610	1179619	467432
P37287	Homo sapiens	0.000379738	330672	330488	483494
P37802	Homo sapiens	1.93729e-85	4851725	4.88611e+06	4.76048e+06
P37837	Homo sapiens	2.00977e-94	2971104	2.90684e+06	2.9594e+06
P37840	Homo sapiens	4.60505e-05	33931.8	92494.9	122427
P37898	Saccharomyces cerevisiae (strain ATCC 204508 / S288c)	0.0020223	139485	93341.4	96129.8
P38114	Saccharomyces cerevisiae (strain ATCC 204508 / S288c)	1.4468e-48	99001.3	206477	99924.7
P38117	Homo sapiens	1.8354e-80	2.06352e+06	2114194	2.12474e+06
P38159	Homo sapiens	1.41738e-84	4175515	4.04695e+06	4.04722e+06
P38181	Saccharomyces cerevisiae (strain ATCC 204508 / S288c)	5.78095e-78	1.26577e+06	1.25886e+06	1374926
P38432	Homo sapiens	2.04328e-76	150017	152433	145394
P38606	Homo sapiens	1.42243e-78	679786	677620	665712
P38646	Homo sapiens	7.9827e-100	5363271	4940815	4.882e+06
P38919	Homo sapiens	6.20468e-96	546576	528165	542836
P38935	Homo sapiens	8.66998e-51	2.11511e+06	2122658	2.16976e+06
P38999	Saccharomyces cerevisiae (strain ATCC 204508 / S288c)	2.8791e-34	152393	106698	97758
P39019	Homo sapiens	7.54096e-75	3.84776e+06	3687560	3570271
P39023	Homo sapiens	1.32052e-82	6493147	6.34849e+06	6199467
P39055	Caenorhabditis elegans	2.22573e-14	1.34189e+06	1.35799e+06	1.33097e+06
P39059	Homo sapiens	1.21145e-28	403715	253267	407251
P39210	Homo sapiens	1.37471e-31	40873.2	26056	23748.7
P39656	Homo sapiens	8.39458e-82	562190	552955	544383
P39687	Homo sapiens	1.87262e-75	4174484	4.02235e+06	3948300
P39729	Saccharomyces cerevisiae (strain ATCC 204508 / S288c)	0.00257054	157139	Filtered	191910
P39748	Homo sapiens	1.62052e-74	2.28034e+06	2.23105e+06	2.1977e+06
P39880	Homo sapiens	0.000851634	57473.4	59302.9	349774
P39954	Saccharomyces cerevisiae (strain ATCC 204508 / S288c)	5.18496e-97	1.26027e+06	1.25853e+06	1.72687e+06
P39987	Saccharomyces cerevisiae (strain ATCC 204508 / S288c)	0.00127755	4333138	Filtered	63902
P40094	Saccharomyces cerevisiae (strain ATCC 204508 / S288c)	0.000713689	688311	758368	773912
P40121	Homo sapiens	6.69745e-71	1.06285e+06	1079296	1.05243e+06
P40123	Homo sapiens	7.22086e-09	22496.6	63793.8	Filtered
P40222	Homo sapiens	6.59339e-61	197719	198322	198293
P40227	Homo sapiens	1.84715e-86	1.93058e+06	1.93617e+06	1.95706e+06
P40261	Homo sapiens	4.75419e-82	1.01798e+06	1.01818e+06	1033959
P40368	Saccharomyces cerevisiae (strain ATCC 204508 / S288c)	2.33582e-33	1.9603e+06	1.03253e+06	1.01336e+06
P40429	Homo sapiens	2.17306e-68	2945438	2.83942e+06	2.92791e+06
P40457	Saccharomyces cerevisiae (strain ATCC 204508 / S288c)	5.3184e-33	604087	500885	586693
P40616	Homo sapiens	3.44292e-99	151620	148688	144562
P40692	Homo sapiens	4.07801e-38	174126	291497	284392
P40763	Homo sapiens	5.72669e-64	109447	107939	106922
P40818	Homo sapiens	2.17894e-57	85163.7	83410.8	83934.7
P40855	Homo sapiens	7.64051e-25	35889740	87080.7	14602156
P40925	Homo sapiens	1.61101e-82	2.03685e+06	1.91484e+06	1.96203e+06
P40926	Homo sapiens	1.24644e-85	2.60399e+06	2701757	2534625
P40937	Homo sapiens	5.81214e-65	293074	302744	307512
P40938	Homo sapiens	8.6222e-59	342286	335768	337761
P40939	Homo sapiens	4.1492e-86	1.41391e+06	1.38654e+06	1.39666e+06
P41091	Homo sapiens	8.27569e-83	904426	923858	878821
P41134	Homo sapiens	5.49752e-09	56144.1	50607.8	53137.5
P41208	Homo sapiens	1.10757e-22	47542.1	48263.1	45012.4
P41214	Homo sapiens	3.13962e-45	153728	570010	311168
P41223	Homo sapiens	1.70702e-82	139671	138815	144805
P41227	Homo sapiens	3.97266e-31	185830	175043	177016
P41229	Homo sapiens	4.2464e-43	837704	949211	718887
P41236	Homo sapiens	9.1427e-40	323854	334854	329572
P41240	Homo sapiens	1.46851e-80	210698	200509	195482
P41250	Homo sapiens	9.98198e-89	1.11698e+06	1.12292e+06	1.11309e+06
P41252	Homo sapiens	2.59238e-96	1728000	1.62263e+06	1.62724e+06
P41567	Homo sapiens	1.34248e-79	274642	287263	283538
P41743	Homo sapiens	8.165e-40	95708.7	88144.7	155933
P41937	Caenorhabditis elegans	6.80066e-09	3.76689e+06	4.03943e+06	4.02492e+06
P42025	Homo sapiens	1.42179e-60	403553	414829	400700
P42126	Homo sapiens	1.37479e-79	1.19804e+06	1.13573e+06	1.12576e+06
P42166	Homo sapiens	3.36155e-80	594326	603774	611950
P42167	Homo sapiens	2.63648e-79	5.11754e+06	5096890	3.19454e+06
P42224	Homo sapiens	6.99932e-76	106201	108225	113358
P42226	Homo sapiens	4.47734e-66	144133	150318	145179
P42229	Homo sapiens	7.69223e-46	130528	130246	129108
P42285	Homo sapiens	1.33698e-86	473556	462589	447422
P42330	Homo sapiens	3.12978e-54	242634	235918	234012
P42336	Homo sapiens	0.00132421	12895.9	12753.4	7756.49
P42345	Homo sapiens	3.85314e-78	117474	450897	148688
P42356	Homo sapiens	1.02638e-44	594544	601031	569981
P42566	Homo sapiens	1.14739e-77	117344	113158	110564
P42568	Homo sapiens	0.00179242	11369.4	12956.9	11777.9
P42574	Homo sapiens	3.48551e-15	130768	132415	127288
P42575	Homo sapiens	4.79018e-05	66501.1	69234.8	74899.1
P42677	Homo sapiens	6.67744e-92	4316384	3.3122e+06	3171010
P42685	Homo sapiens	0.00033537	1.0635e+06	1.04614e+06	1.07587e+06
P42694	Homo sapiens	0.00353668	166539	101681	301247
P42695	Homo sapiens	3.02093e-79	150515	214547	216802
P42696	Homo sapiens	2.66084e-57	236970	241715	237306
P42702	Homo sapiens	4.79967e-06	39613.1	82082.2	120803
P42704	Homo sapiens	1.19785e-87	1.12133e+06	1.03455e+06	1.10666e+06
P42765	Homo sapiens	9.16596e-73	1.40578e+06	1.41355e+06	1.41358e+06
P42766	Homo sapiens	2.27502e-77	4875789	4.83456e+06	4.8564e+06
P42771	Homo sapiens	9.98646e-83	429275	421738	439350
P42773	Homo sapiens	3.75562e-05	725032	125405	80982.5
P42785	Homo sapiens	4.613e-16	112800	114345	114612
P42858	Homo sapiens	2.63494e-16	175208	162989	167111
P42892	Homo sapiens	1.64117e-36	224271	204427	203400
P42935	Saccharomyces cerevisiae (strain ATCC 204508 / S288c)	4.04443e-31	90690.8	759183	89357.6
P43003	Homo sapiens	3.04309e-86	120023	267563	180420
P43034	Homo sapiens	5.47737e-78	2.05673e+06	527794	541709
P43121	Homo sapiens	9.67392e-05	167016	170619	165231
P43243	Homo sapiens	6.40476e-89	1.97695e+06	2.0211e+06	2.05248e+06
P43246	Homo sapiens	8.80482e-73	996582	929294	944965
P43304	Homo sapiens	1.72056e-81	347920	349893	340070
P43307	Homo sapiens	8.7005e-80	1.59104e+06	1.52089e+06	1523297
P43353	Homo sapiens	2.35599e-71	258498	269469	258808
P43378	Homo sapiens	4.78519e-59	55910.8	53553.2	53414.2
P43487	Homo sapiens	4.70776e-81	972022	1.08477e+06	974428
P43490	Homo sapiens	1.30984e-86	689919	691998	699085
P43686	Homo sapiens	1.59318e-94	699761	709602	704361
P43897	Homo sapiens	1.28054e-69	473373	451600	462902
P45877	Homo sapiens	2.72187e-91	86605	86633	86767.4
P45880	Homo sapiens	3.60946e-81	5.36335e+06	5313433	5.43531e+06
P45954	Homo sapiens	1.45715e-32	119084	134302	53693.1
P45973	Homo sapiens	7.2505e-81	515041	517704	522978
P45974	Homo sapiens	1.27577e-78	489465	491730	476470
P45983	Homo sapiens	0.00884357	20568.8	10379.8	28935.4
P45985	Homo sapiens	2.52801e-11	158088	147630	148211
P46013	Homo sapiens	5.75264e-80	610687	612629	659330
P46019	Homo sapiens	3.50839e-06	225466	125603	210125
P46020	Homo sapiens	3.12754e-12	243920	247146	231249
P46060	Homo sapiens	4.67567e-70	462462	473782	474608
P46063	Homo sapiens	1.15653e-78	394847	450502	403662
P46087	Homo sapiens	7.79056e-82	909226	929865	903322
P46100	Homo sapiens	4.83759e-89	62041.8	64481.2	64050.7
P46108	Homo sapiens	1.74293e-79	242598	236620	253060
P46109	Homo sapiens	1.62215e-64	204318	148591	154344
P46199	Homo sapiens	7.64449e-61	88725.6	89165.5	87453
P46379	Homo sapiens	3.25978e-72	497068	474561	466915
P46459	Homo sapiens	8.33567e-81	230734	386084	228362
P46502	Caenorhabditis elegans	1.23646e-09	738060	Filtered	689619
P46734	Homo sapiens	6.80776e-73	126592	123253	122495
P46736	Homo sapiens	8.24955e-09	422032	300699	414632
P46776	Homo sapiens	2.56245e-81	9259533	9442513	9237557
P46777	Homo sapiens	3.76142e-81	2.65776e+06	2.5552e+06	2.59453e+06
P46778	Homo sapiens	4.46863e-80	2.16948e+06	2173881	2.16896e+06
P46779	Homo sapiens	3.30019e-72	4956556	5.03983e+06	5025263
P46781	Homo sapiens	8.74012e-80	7.07518e+06	7230888	7.14959e+06
P46782	Homo sapiens	6.80265e-98	5452137	5041230	5293759
P46783	Homo sapiens	1.1346e-84	3.54445e+06	4503202	3.58666e+06
P46926	Homo sapiens	2.59857e-86	260906	260801	266818
P46934	Homo sapiens	1.82176e-28	66959.8	65333.5	65784
P46939	Homo sapiens	0.0042513	2.83876e+06	389527	524551
P46940	Homo sapiens	1.12821e-92	2.70552e+06	2.7071e+06	2.73019e+06
P46976	Homo sapiens	5.93328e-73	440346	450666	434798
P46977	Homo sapiens	1.41738e-84	327445	308489	305883
P47224	Homo sapiens	0.00254864	141751	152784	145636
P47712	Homo sapiens	4.79802e-85	847854	833289	800017
P47736	Homo sapiens	0.00155513	16389.9	123775	19941.1
P47755	Homo sapiens	2.13605e-19	246542	258166	245124
P47756	Homo sapiens	2.08107e-80	432319	423532	414406
P47813	Homo sapiens	5.68896e-88	1.23672e+06	1.21613e+06	1.26813e+06
P47897	Homo sapiens	1.20763e-94	765924	772235	773651
P47914	Homo sapiens	9.26703e-75	2.38093e+06	2.28446e+06	2417280
P47974	Homo sapiens	0.00895695	31986.3	31629.6	30396.6
P47985	Homo sapiens	5.25032e-70	1288083	1.24923e+06	1.24299e+06
P48047	Homo sapiens	4.70935e-85	1.22217e+06	1.20824e+06	1.18193e+06
P48059	Homo sapiens	4.06461e-17	240760	225215	192484
P48067	Homo sapiens	1.65471e-06	160497	97924.1	57493.6
P48147	Homo sapiens	5.26656e-68	729355	702328	712729
P48163	Homo sapiens	3.40362e-48	316432	302208	309219
P48200	Homo sapiens	2.33825e-83	157071	1.00782e+06	930823
P48382	Homo sapiens	1.15044e-19	1693081	1.73483e+06	1.66205e+06
P48412	Saccharomyces cerevisiae (strain ATCC 204508 / S288c)	1.84733e-21	Filtered	1.09593e+06	376528
P48426	Homo sapiens	3.64127e-58	36081.8	32239.8	33277.8
P48444	Homo sapiens	9.74745e-84	414363	413176	429924
P48449	Homo sapiens	1.27203e-33	1.8463e+06	1.83566e+06	1724288
P48506	Homo sapiens	6.63123e-80	201031	209470	211380
P48507	Homo sapiens	2.78628e-47	299254	308821	303379
P48509	Homo sapiens	1.31401e-59	330384	327363	334093
P48525	Saccharomyces cerevisiae (strain ATCC 204508 / S288c)	1.14906e-11	12672283	26473706	26896626
P48556	Homo sapiens	1.67872e-68	647880	629913	637244
P48566	Saccharomyces cerevisiae (strain ATCC 204508 / S288c)	4.80693e-66	724362	422514	749446
P48634	Homo sapiens	5.16135e-62	502720	548123	214513
P48637	Homo sapiens	1.19906e-64	1.13021e+06	1.117e+06	1.14888e+06
P48643	Homo sapiens	3.08545e-86	1.4458e+06	1.4084e+06	1.50513e+06
P48651	Homo sapiens	5.65897e-64	154666	186067	136930
P48668	Homo sapiens	1.87965e-85	16857606	11595320	11444910
P48681	Homo sapiens	0.000559451	3.76694e+06	6.453e+06	76167.4
P48723	Homo sapiens	9.97617e-61	167491	177145	166353
P48729	Homo sapiens	2.11423e-95	247318	235586	233043
P48730	Homo sapiens	7.12728e-08	72782.4	119958	115794
P48735	Homo sapiens	3.87518e-96	652900	633940	633389
P48739	Homo sapiens	5.35591e-52	293744	288574	284022
P48960	Homo sapiens	1.29103e-70	98031.5	96787.2	110747
P49005	Homo sapiens	1.08525e-77	183925	180535	181173
P49006	Homo sapiens	2.02763e-47	146845	141835	145654
P49023	Homo sapiens	1.15358e-48	31274.7	27597	32957.3
P49069	Homo sapiens	2.1268e-26	26753.2	7225.02	8702.27
P49137	Homo sapiens	4.67099e-25	353226	85171.5	89793.3
P49189	Homo sapiens	6.06109e-77	629796	647110	633648
P49207	Homo sapiens	3.22704e-102	4.51049e+06	4560862	4730169
P49247	Homo sapiens	2.86138e-52	76975.7	63181.6	51437.4
P49257	Homo sapiens	1.32255e-63	623138	648145	672239
P49281	Homo sapiens	0.00229987	65709.7	113369	71895.7
P49321	Homo sapiens	2.48504e-80	2919190	2.98223e+06	3021915
P49327	Homo sapiens	6.49638e-93	1993782	2.07779e+06	2098165
P49354	Homo sapiens	5.9577e-80	180615	172507	176340
P49356	Homo sapiens	1.55936e-39	80002.8	82763.1	89337.4
P49366	Homo sapiens	8.39794e-74	205403	116768	124134
P49368	Homo sapiens	1.41094e-81	3177111	3.28613e+06	3.28e+06
P49406	Homo sapiens	1.91329e-78	231573	229040	233824
P49411	Homo sapiens	2.05256e-87	5982818	5670814	5.70699e+06
P49419	Homo sapiens	1.57144e-81	660373	646468	631569
P49427	Homo sapiens	3.78326e-13	183463	169418	104838
P49441	Homo sapiens	8.05424e-85	190653	196772	397423
P49454	Homo sapiens	4.66571e-68	86326.9	90218.6	92276.5
P49458	Homo sapiens	8.88549e-85	848361	862326	825326
P49459	Homo sapiens	7.07951e-20	388444	336374	321761
P49585	Homo sapiens	1.86931e-35	142903	142620	140616
P49588	Homo sapiens	1.30831e-84	1419516	1.38002e+06	1.41444e+06
P49589	Homo sapiens	2.59634e-79	66749.5	70312.4	66647.8
P49590	Homo sapiens	1.45801e-44	119301	114992	117753
P49591	Homo sapiens	1.06528e-75	761033	806106	785976
P49593	Homo sapiens	1.14729e-15	59719.6	57067.8	58940.5
P49641	Homo sapiens	2.87172e-13	342063	325336	369580
P49642	Homo sapiens	4.64791e-78	1.75948e+06	1.71706e+06	1792178
P49643	Homo sapiens	1.0627e-82	98023.5	95804.5	99287.1
P49662	Homo sapiens	4.94423e-43	105553	172346	208658
P49711	Homo sapiens	5.11209e-46	118232	123494	137549
P49720	Homo sapiens	3.48617e-87	796360	804117	799576
P49721	Homo sapiens	5.70981e-79	1.19326e+06	1.20458e+06	1.179e+06
P49736	Homo sapiens	7.11039e-90	1.21328e+06	1.297e+06	1.28171e+06
P49748	Homo sapiens	3.33973e-92	1.88458e+06	1.90249e+06	1.90737e+06
P49750	Homo sapiens	3.24062e-53	109345	108872	105364
P49753;Q86TX2	Homo sapiens	1.89898e-44	218698	3.37352e+06	464701
P49754	Homo sapiens	4.47899e-62	48230.1	48186.5	48779.3
P49755	Homo sapiens	2.44841e-66	819720	842174	851621
P49756	Homo sapiens	8.84832e-81	469683	477766	475444
P49757	Homo sapiens	2.7188e-06	127848	129140	131988
P49759	Homo sapiens	0.00261957	154827	191671	56566.8
P49760	Homo sapiens	0.00294429	78935.1	79361.2	56912.9
P49761	Homo sapiens	1.71655e-56	99971.5	107954	103522
P49770	Homo sapiens	3.93057e-69	230755	233887	224351
P49773	Homo sapiens	1.45594e-84	2.50861e+06	2.48323e+06	2465328
P49790	Homo sapiens	3.68304e-74	441869	445799	461654
P49792	Homo sapiens	1.82265e-70	570224	575029	555683
P49815	Homo sapiens	1.22026e-35	85462.7	121991	133739
P49821	Homo sapiens	8.40447e-80	255796	254010	253421
P49841	Homo sapiens	4.27343e-48	168131	165877	148822
P49848	Homo sapiens	1.20622e-06	113328	113673	48107.5
P49902	Homo sapiens	2.58166e-79	621618	530101	452853
P49903	Homo sapiens	5.41863e-83	113398	124502	123502
P49914	Homo sapiens	1.07177e-31	96795.6	90176.2	99555.1
P49915	Homo sapiens	2.32591e-80	855750	826272	858580
P49916	Homo sapiens	4.40191e-76	122331	123346	119043
P49917	Homo sapiens	0.00905078	350885	14991.9	Filtered
P49959	Homo sapiens	8.98411e-85	198097	189217	192611
P49961	Homo sapiens	1.08096e-10	2635031	2.53151e+06	1391354
P50135	Homo sapiens	0.00262357	227851	212044	233402
P50148	Homo sapiens	8.14339e-07	64953.6	11930.2	11646.3
P50213	Homo sapiens	9.98526e-85	751447	775271	744412
P50238	Homo sapiens	1.0378e-70	2.29075e+06	2.24899e+06	2.20778e+06
P50336	Homo sapiens	1.2423e-69	78871.1	77999.7	78001.6
P50395	Homo sapiens	2.32661e-94	1.39243e+06	1.42158e+06	1.39298e+06
P50402	Homo sapiens	2.2767e-68	687682	723567	693722
P50416	Homo sapiens	9.34571e-87	841079	832084	883213
P50452	Homo sapiens	7.91455e-83	845607	828916	847142
P50454	Homo sapiens	2.00805e-95	954786	925818	934244
P50502	Homo sapiens	2.17954e-79	726777	720451	758818
P50542	Homo sapiens	9.89584e-20	50105.7	57609	48656.4
P50552	Homo sapiens	7.20441e-31	205267	211218	197001
P50570	Homo sapiens	3.40456e-81	636325	591424	607926
P50579	Homo sapiens	2.93638e-69	1.04963e+06	850804	1.01635e+06
P50583	Homo sapiens	4.45452e-36	157555	150254	157104
P50613	Homo sapiens	2.16803e-49	144296	148233	239510
P50748	Homo sapiens	1.10787e-36	169929	171303	171345
P50750	Homo sapiens	8.07785e-58	172499	174000	171976
P50851	Homo sapiens	4.67725e-43	137302	139224	146505
P50897	Homo sapiens	2.33297e-66	243556	222167	246206
P50914	Homo sapiens	3.18513e-82	3.36561e+06	4.10402e+06	3.36239e+06
P50990	Homo sapiens	3.58658e-84	2467680	2.50708e+06	2494278
P50991	Homo sapiens	2.16337e-87	2.04461e+06	2.11568e+06	2.15604e+06
P50995	Homo sapiens	5.5537e-78	652310	662456	683877
P51003	Homo sapiens	8.58062e-34	145387	145190	156552
P51114	Homo sapiens	1.37378e-58	42362.8	45050.2	47835.6
P51116	Homo sapiens	1.11488e-69	561997	560836	539064
P51148	Homo sapiens	2.50265e-77	290982	305832	338999
P51149	Homo sapiens	3.22704e-102	792776	767179	786512
P51151	Homo sapiens	5.89894e-71	225898	226382	228403
P51153	Homo sapiens	2.33916e-06	88720.9	82077.2	83742.5
P51157	Homo sapiens	4.76662e-12	9052217	18269338	9285920
P51159	Homo sapiens	9.57407e-12	297360	298262	433793
P51398	Homo sapiens	5.59397e-77	350633	259776	227290
P51452	Homo sapiens	1.63059e-24	119430	239931	141334
P51511	Homo sapiens	0.0047353	59865.2	59095.9	62269.4
P51531	Homo sapiens	0.00277285	177051	204125	187263
P51532	Homo sapiens	9.43773e-81	582521	567730	585878
P51553	Homo sapiens	1.37987e-73	362704	371616	352784
P51570	Homo sapiens	2.86876e-43	333849	296324	305837
P51571	Homo sapiens	7.74713e-87	615594	582085	594414
P51572	Homo sapiens	3.59305e-62	850048	836899	860380
P51580	Homo sapiens	6.83754e-34	163962	159358	161029
P51608	Homo sapiens	1.22394e-06	60895.6	61361.4	62982.9
P51610	Homo sapiens	2.87579e-77	1.3371e+06	1.29112e+06	1.32982e+06
P51617	Homo sapiens	0.000146213	239393	225540	218871
P51648	Homo sapiens	2.38892e-68	349499	361597	363753
P51649	Homo sapiens	4.9598e-34	183531	194964	196283
P51659	Homo sapiens	1.14886e-77	702367	682679	683276
P51665	Homo sapiens	2.88204e-88	165958	159751	161327
P51668	Homo sapiens	1.15902e-35	260928	385195	212282
P51692	Homo sapiens	3.16599e-54	126264	117872	128847
P51784	Homo sapiens	5.83839e-66	151494	129963	142352
P51790	Homo sapiens	0.000905787	44613.9	49292.9	48768.7
P51795	Homo sapiens	3.47274e-06	3.35878e+06	88306.7	92939.2
P51798	Homo sapiens	4.54705e-15	99604.7	94182.4	68800.2
P51809	Homo sapiens	6.22487e-46	258347	258534	250662
P51812	Homo sapiens	3.1873e-76	467903	459311	451536
P51825	Homo sapiens	1.12821e-05	2.08928e+06	64363.7	93042.5
P51843	Homo sapiens	8.44982e-40	249850	88017.2	239655
P51858	Homo sapiens	8.13567e-82	754207	731806	739005
P51946	Homo sapiens	6.45723e-42	98021.4	109434	91499.8
P51948	Homo sapiens	0.00320609	61193.6	63418.6	69236.4
P51965;Q969T4;Q96LR5	Homo sapiens	1.0652e-66	245643	89131.2	88568.5
P51970	Homo sapiens	3.24772e-82	305848	299158	292035
P51991	Homo sapiens	3.2479e-82	623347	616718	612045
P52209	Homo sapiens	1.74351e-97	2859216	2407214	2.67717e+06
P52272	Homo sapiens	3.15187e-80	3.50941e+06	3.55938e+06	3452063
P52275	Caenorhabditis elegans	5.53647e-88	3.78639e+06	4.20371e+06	3938236
P52292	Homo sapiens	1.44038e-91	1928049	1.91946e+06	1.90163e+06
P52294	Homo sapiens	1.35723e-73	150318	136550	137641
P52298	Homo sapiens	7.19633e-74	156727	159081	162761
P52306	Homo sapiens	1.68944e-48	126689	127138	127142
P52333	Homo sapiens	2.81765e-44	144018	1.75669e+06	118991
P52434	Homo sapiens	1.81048e-77	167796	172894	170526
P52564	Homo sapiens	3.81533e-39	113112	113192	109199
P52565	Homo sapiens	3.26374e-84	816444	777969	771801
P52569	Homo sapiens	1.12547e-69	269786	264100	263448
P52594	Homo sapiens	7.43192e-76	122055	126734	123446
P52597	Homo sapiens	1.46038e-81	1437352	1446159	1469952
P52630	Homo sapiens	6.60564e-41	28254.9	32009.3	32722.4
P52657	Homo sapiens	0.000104687	156120	162472	153530
P52701	Homo sapiens	1.25208e-78	389897	369328	372286
P52732	Homo sapiens	4.79158e-93	294141	300130	297035
P52735	Homo sapiens	3.09472e-75	56806.4	153958	129707
P52747	Homo sapiens	0.00266062	48806	46944.1	48896.5
P52756	Homo sapiens	0.00846289	205761	205980	216236
P52758	Homo sapiens	1.13193e-70	207613	195720	212093
P52788	Homo sapiens	4.80875e-71	1.10017e+06	1.07398e+06	1.09935e+06
P52789	Homo sapiens	3.89438e-87	1.08742e+06	1.10356e+06	1.08817e+06
P52815	Homo sapiens	7.47853e-83	615278	654969	650111
P52888	Homo sapiens	1.37454e-73	1277864	1.27113e+06	1.2809e+06
P52895	Homo sapiens	9.41982e-59	162372	163523	147966
P52907	Homo sapiens	2.33825e-83	808722	769755	755303
P52943	Homo sapiens	0.00214482	84768.6	83227.5	118740
P52948	Homo sapiens	2.59252e-69	324439	330494	323901
P53004	Homo sapiens	3.92361e-80	716226	718184	698695
P53007	Homo sapiens	1.29517e-62	140390	153446	142627
P53041	Homo sapiens	9.24657e-61	151667	149558	136391
P53171	Saccharomyces cerevisiae (strain ATCC 204508 / S288c)	0.00164418	Filtered	2660917	2.95697e+06
P53261	Saccharomyces cerevisiae (strain ATCC 204508 / S288c)	1.37266e-36	1.0309e+06	858232	743343
P53350	Homo sapiens	5.11189e-46	144692	151498	149881
P53365	Homo sapiens	1.01956e-61	93763.8	93727.4	93425
P53367	Homo sapiens	1.42884e-63	134884	129785	125911
P53384	Homo sapiens	2.6841e-61	286556	236975	293800
P53396	Homo sapiens	1.08589e-90	1.40853e+06	1.31981e+06	1.36688e+06
P53582	Homo sapiens	3.54182e-68	168538	175425	171414
P53597	Homo sapiens	1.23874e-68	496866	499210	474548
P53602	Homo sapiens	3.13374e-21	158643	158296	165013
P53609	Homo sapiens	0.000510896	80581.6	87995	110609
P53611	Homo sapiens	1.0085e-34	162816	171449	164731
P53618	Homo sapiens	7.42832e-84	151087	159586	158852
P53621	Homo sapiens	1.20154e-88	735121	728183	748336
P53634	Homo sapiens	1.85971e-59	144549	142673	143454
P53680	Homo sapiens	1.58187e-36	242270	244080	241378
P53701	Homo sapiens	1.15074e-48	254889	257802	258990
P53794	Homo sapiens	1.94074e-25	25724.7	181455	186625
P53801	Homo sapiens	0.000309989	197657	134133	141608
P53883	Saccharomyces cerevisiae (strain ATCC 204508 / S288c)	9.19786e-39	17527754	17068736	16775431
P53985	Homo sapiens	6.13969e-84	379222	383481	392688
P53990	Homo sapiens	7.31414e-53	570391	569969	572932
P53992	Homo sapiens	1.19178e-78	334984	335339	337442
P53999	Homo sapiens	2.54743e-90	2519214	2.5112e+06	2.49219e+06
P54098	Homo sapiens	6.34284e-06	48801.9	39482	532951
P54105	Homo sapiens	1.1628e-71	870907	801434	1.51316e+06
P54132	Homo sapiens	8.31182e-11	209223	720929	694858
P54136	Homo sapiens	4.16955e-86	864375	827501	845074
P54252	Homo sapiens	5.61863e-26	35720.9	34319.6	56574.9
P54278	Homo sapiens	5.91916e-40	81466.3	438924	406306
P54289	Homo sapiens	0.00181464	162051	147856	148282
P54577	Homo sapiens	1.01632e-86	1.51917e+06	1.4849e+06	1.48577e+06
P54578	Homo sapiens	7.49281e-80	255345	256617	251407
P54619	Homo sapiens	4.99317e-64	58294	66564.5	70788.8
P54652	Homo sapiens	0.000389451	1.68e+06	695733	461755
P54709	Homo sapiens	5.95573e-71	572076	755884	742847
P54725	Homo sapiens	1.75728e-66	535645	533498	554593
P54727	Homo sapiens	1.34705e-87	1.16078e+06	1163194	1.18178e+06
P54802	Homo sapiens	3.59824e-08	145347	1.31219e+06	1.89392e+06
P54819	Homo sapiens	2.3885e-88	2465354	2.50278e+06	2476098
P54886	Homo sapiens	3.89581e-97	747234	742873	788176
P54920	Homo sapiens	8.6348e-46	90806.4	106940	98862.5
P55010	Homo sapiens	1.35256e-73	634668	628895	614776
P55011	Homo sapiens	5.3311e-43	1.53522e+06	1.23224e+06	1.26945e+06
P55036	Homo sapiens	2.41687e-76	363584	352351	361754
P55039	Homo sapiens	2.49668e-75	133389	109012	98175.1
P55060	Homo sapiens	2.91865e-88	3317801	3.36346e+06	3389808
P55072	Homo sapiens	1.36963e-93	1.26312e+06	1.25262e+06	1214482
P55081	Homo sapiens	3.84655e-35	297618	303477	220062
P55084	Homo sapiens	2.66445e-85	1.9035e+06	1.90488e+06	1.88847e+06
P55145	Homo sapiens	4.17841e-64	264258	270697	274738
P55196	Homo sapiens	2.5952e-61	953545	1.07876e+06	962064
P55199	Homo sapiens	0.000887091	112495	113427	122280
P55201	Homo sapiens	7.95442e-23	151749	593062	474168
P55209	Homo sapiens	9.6977e-79	1.37117e+06	1433100	1.41426e+06
P55210	Homo sapiens	7.25083e-76	115952	127426	126802
P55211	Homo sapiens	2.39191e-66	198617	189251	197315
P55212	Homo sapiens	7.91927e-06	105731	175750	166880
P55263	Homo sapiens	1.82839e-69	509080	515904	514871
P55265	Homo sapiens	5.12897e-86	1.19368e+06	1.16418e+06	1.15097e+06
P55327	Homo sapiens	1.56149e-91	696528	941687	961857
P55735	Homo sapiens	1.24067e-66	250665	240336	246271
P55769	Homo sapiens	1.04217e-91	2.15488e+06	2.10258e+06	2106383
P55786	Homo sapiens	2.22536e-99	737620	726247	775161
P55795	Homo sapiens	1.67457e-72	143157	145552	185713
P55809	Homo sapiens	2.08761e-77	1.20069e+06	1.24488e+06	1.26734e+06
P55854	Homo sapiens	6.07437e-78	1.74015e+06	1.71326e+06	1.73334e+06
P55884	Homo sapiens	8.44377e-86	1.20753e+06	1.26942e+06	1.24182e+06
P55957	Homo sapiens	1.0107e-74	68790.3	75757	76080.2
P56134	Homo sapiens	1.25517e-85	1.2956e+06	1.34037e+06	1.381e+06
P56181	Homo sapiens	0.00484237	54132.6	28728	225323
P56182	Homo sapiens	3.5962e-79	1.86309e+06	1.98288e+06	1.85144e+06
P56192	Homo sapiens	1.28334e-89	813318	826195	821513
P56199	Homo sapiens	9.16139e-71	577560	557854	565983
P56211	Homo sapiens	0.00419767	400793	382147	335267
P56270	Homo sapiens	1.03173e-42	83140.5	85654.9	86590
P56282	Homo sapiens	1.07176e-40	39943.2	19860.5	30641.9
P56377	Homo sapiens	2.70673e-32	635353	445256	636458
P56378	Homo sapiens	1.20345e-54	370299	275221	230610
P56385	Homo sapiens	1.50539e-73	416327	432477	435119
P56537	Homo sapiens	2.32521e-85	1.38492e+06	1.20324e+06	1.23953e+06
P56545	Homo sapiens	7.29204e-52	274884	249344	258185
P56556	Homo sapiens	3.66536e-28	97207.7	104185	105782
P56589	Homo sapiens	0.00851082	48427.9	47288.6	83064.1
P56937	Homo sapiens	2.99486e-11	107361	107632	174922
P56945	Homo sapiens	8.24016e-06	40484.1	40238.6	35662.8
P56962	Homo sapiens	3.57304e-07	147015	84546.8	140694
P57075	Homo sapiens	0.00973491	156101	140307	141757
P57076	Homo sapiens	0.00141356	187066	181536	172283
P57081	Homo sapiens	2.03888e-05	158495	170141	167899
P57088	Homo sapiens	1.64998e-72	1.02916e+06	1.6252e+06	1.57851e+06
P57105	Homo sapiens	1.72794e-40	161427	145579	159399
P57678	Homo sapiens	7.68787e-71	186010	186591	188602
P57737	Homo sapiens	2.71427e-30	96765.9	97132.3	100797
P57740	Homo sapiens	7.78193e-83	268635	306480	260681
P57764	Homo sapiens	5.83065e-41	110725	114030	77830.8
P57772	Homo sapiens	5.18978e-71	80759.7	78775.3	84014.2
P58107	Homo sapiens	1.63812e-76	781972	793653	778832
P58317	Homo sapiens	4.74728e-10	17518.1	15211.9	15286.3
P58335	Homo sapiens	0.00527949	466142	438484	758202
P58546	Homo sapiens	6.53829e-41	309895	273325	292686
P59780	Homo sapiens	0.000150354	83610.8	82962.9	79526
P59998	Homo sapiens	2.76319e-71	440278	424803	403240
P60174	Homo sapiens	1.0813e-94	19001048	19298878	19138346
P60228	Homo sapiens	3.95427e-89	827908	840887	827179
P60468	Homo sapiens	1.08592e-75	996463	980606	990969
P60484	Homo sapiens	1.67763e-24	310175	273546	306648
P60510	Homo sapiens	1.57303e-40	264641	244526	247564
P60520	Homo sapiens	1.35229e-24	269087	259030	255955
P60604	Homo sapiens	2.60809e-18	114252	116102	156495
P60660	Homo sapiens	5.62352e-83	2505539	2.50388e+06	2.47948e+06
P60709;P63261	Homo sapiens	6.04274e-97	124641232	124033024	122917504
P60842	Homo sapiens	4.9091e-86	2.61369e+06	2.61122e+06	2.51747e+06
P60866	Homo sapiens	5.8484e-71	5988246	5841297	5.78627e+06
P60891	Homo sapiens	7.76968e-71	548462	520104	547877
P60900	Homo sapiens	1.19183e-79	903940	902980	903836
P60903	Homo sapiens	1.18128e-12	754401	2521824	777705
P60953	Homo sapiens	1.80501e-89	1.23214e+06	1.19028e+06	1171665
P60981	Homo sapiens	1.46116e-69	423824	424498	423395
P60983	Homo sapiens	5.1165e-10	486138	503318	527965
P61006	Homo sapiens	1.66989e-70	565310	541430	538349
P61009	Homo sapiens	2.13326e-50	328631	344840	367804
P61011	Homo sapiens	8.29916e-52	247784	244714	249435
P61019	Homo sapiens	1.46716e-70	198086	189511	195656
P61020	Homo sapiens	4.29599e-67	373856	382499	370235
P61026	Homo sapiens	3.46042e-69	644980	614946	608467
P61073	Homo sapiens	9.1132e-18	52597.9	58268.8	50982.7
P61081	Homo sapiens	2.40241e-81	1.06427e+06	1.06679e+06	1.05167e+06
P61086	Homo sapiens	1.46177e-75	603362	624649	612502
P61088	Homo sapiens	1.62619e-97	2.70885e+06	2.6593e+06	2.67935e+06
P61106	Homo sapiens	2.08509e-72	406269	424431	407629
P61158	Homo sapiens	2.42161e-74	463602	458120	464154
P61160	Homo sapiens	2.45162e-62	168283	263741	261117
P61163	Homo sapiens	2.37669e-36	88116.7	114980	112906
P61201	Homo sapiens	5.15333e-59	372063	347993	380277
P61204;P84077;Q10943	Homo sapiens;Homo sapiens;Caenorhabditis elegans	8.03209e-94	1.27772e+06	1.33865e+06	1.29047e+06
P61221	Homo sapiens	9.03657e-69	393361	381617	374070
P61224;P62834	Homo sapiens	2.86721e-79	1.26361e+06	1.25002e+06	1.24758e+06
P61225	Homo sapiens	2.65021e-50	266862	276824	327399
P61247	Homo sapiens	1.87462e-87	6.64565e+06	6640990	6564139
P61254	Homo sapiens	2.07859e-89	2686359	2.62167e+06	2.56054e+06
P61289	Homo sapiens	8.75022e-85	748170	765207	744254
P61313	Homo sapiens	8.14395e-86	5.55945e+06	5516994	5.40931e+06
P61326	Homo sapiens	6.38409e-64	162009	166488	168129
P61353	Homo sapiens	4.6408e-84	3073402	3.19401e+06	3.21692e+06
P61421	Homo sapiens	4.94917e-79	141358	136058	138899
P61457	Homo sapiens	5.17753e-69	348652	332269	325634
P61513	Homo sapiens	3.18479e-79	617181	613229	638306
P61599	Homo sapiens	5.37481e-46	82948.5	122650	111095
P61604	Homo sapiens	5.02318e-73	11856408	11789127	11743990
P61619	Homo sapiens	3.17675e-85	638972	638344	621293
P61758	Homo sapiens	3.31208e-84	348217	364217	371471
P61764	Homo sapiens	4.68277e-37	122254	128117	133488
P61769	Homo sapiens	1.72679e-62	537749	507785	518125
P61803	Homo sapiens	1.59296e-61	436897	438892	288563
P61916	Homo sapiens	1.62042e-62	249274	271490	270499
P61923	Homo sapiens	2.38891e-68	255057	318319	304776
P61960	Homo sapiens	9.49731e-82	170232	159518	260401
P61962	Homo sapiens	6.65463e-68	187406	179349	168597
P61964	Homo sapiens	3.9345e-75	247192	238330	244535
P61966	Homo sapiens	1.58016e-37	119531	126312	118952
P61970	Homo sapiens	8.27701e-80	1.1618e+06	1.1293e+06	1.10553e+06
P61978	Homo sapiens	4.08992e-85	9296727	9437989	9561001
P61981	Homo sapiens	1.21049e-79	1.40607e+06	1.49298e+06	1.49258e+06
P62070	Homo sapiens	3.39394e-15	114200	108005	111953
P62072	Homo sapiens	8.4799e-31	347754	331309	247968
P62081	Homo sapiens	1.34163e-83	6.14496e+06	5875657	6.07347e+06
P62136	Homo sapiens	5.27929e-65	583920	582402	602418
P62140	Homo sapiens	3.48627e-74	760370	765618	563192
P62166	Homo sapiens	0.00079351	40272.4	39959.8	53538.9
P62191	Homo sapiens	6.72175e-97	728643	713959	717275
P62195	Homo sapiens	1.17164e-78	482472	518207	519684
P62241	Homo sapiens	1.25661e-81	5447012	5503770	5.40468e+06
P62244	Homo sapiens	5.76099e-76	4727073	4650234	4648153
P62249	Homo sapiens	1.22278e-86	2028327	1.95886e+06	1960816
P62253	Homo sapiens	1.01632e-48	199886	113593	354524
P62256	Homo sapiens	5.57529e-28	74822.6	66082.7	74540.7
P62258	Homo sapiens	1.05245e-84	3.59561e+06	3.90087e+06	3912963
P62263	Homo sapiens	9.10798e-99	3401112	3.36532e+06	3413341
P62266	Homo sapiens	5.10122e-78	2052277	2.12893e+06	2.05221e+06
P62269	Homo sapiens	3.05257e-83	3.9671e+06	3.91018e+06	3848745
P62277	Homo sapiens	2.43193e-101	6254855	6343052	6.30922e+06
P62280	Homo sapiens	8.65663e-73	4666231	4.775e+06	4527029
P62304	Homo sapiens	5.70994e-80	828162	806287	831713
P62310	Homo sapiens	8.00183e-74	1.83575e+06	1.83896e+06	1.09075e+06
P62312	Homo sapiens	6.48482e-78	501342	510108	491332
P62314	Homo sapiens	2.29717e-72	336504	364422	320845
P62316	Homo sapiens	8.7573e-97	2749718	2.72359e+06	2.72018e+06
P62318	Homo sapiens	2.53429e-79	4.34466e+06	4176207	4.34688e+06
P62330	Homo sapiens	2.25269e-54	242852	243357	242407
P62333	Homo sapiens	2.51681e-83	460379	483232	463534
P62424	Homo sapiens	7.00131e-82	4.85304e+06	4.83215e+06	4.64458e+06
P62487	Homo sapiens	1.40637e-28	57353.3	51583.5	55891.3
P62495	Homo sapiens	4.0608e-89	992316	1.0155e+06	1.04763e+06
P62633	Homo sapiens	3.96343e-78	1.02273e+06	1.07479e+06	1.01977e+06
P62699	Homo sapiens	0.00366348	20341.8	29886.8	29905.1
P62701	Homo sapiens	8.17668e-85	10446521	10224163	10401104
P62736	Homo sapiens	1.62602e-25	5310221	5712289	6524185
P62745	Homo sapiens	1.31043e-69	439342	450967	433739
P62750	Homo sapiens	4.31956e-79	2.20856e+06	2.16343e+06	2.12811e+06
P62753	Homo sapiens	2.36301e-79	3222046	3259929	3.2762e+06
P62805	Homo sapiens	1.05154e-99	130180312	133334896	128593680
P62820	Homo sapiens	1.79538e-59	767688	774668	772330
P62829	Homo sapiens	5.14891e-92	5566591	5693031	5625588
P62837	Homo sapiens	9.70459e-68	602994	601021	607480
P62841	Homo sapiens	1.08908e-70	822360	818940	807178
P62847	Homo sapiens	6.92763e-82	1.54427e+06	1591851	1.05405e+06
P62851	Homo sapiens	7.19215e-78	11950322	11966708	12058219
P62854	Homo sapiens	7.05305e-85	6721922	6639312	6723393
P62857	Homo sapiens	7.93881e-81	7578434	8003702	8431922
P62861	Homo sapiens	3.17303e-84	6.37233e+06	6211171	6633742
P62873	Homo sapiens	1.11618e-54	254379	251267	245010
P62875	Homo sapiens	3.18857e-43	216354	207526	216115
P62879	Homo sapiens	1.00734e-92	868532	881934	906926
P62888	Homo sapiens	3.55598e-85	1.71921e+06	1.66214e+06	1.71366e+06
P62899	Homo sapiens	2.16687e-76	6366878	6.4255e+06	6.36328e+06
P62906	Homo sapiens	2.23369e-99	6.30811e+06	6.21636e+06	6.23384e+06
P62910	Homo sapiens	5.19885e-83	3.69643e+06	3.84136e+06	3.82682e+06
P62913	Homo sapiens	8.13743e-98	5351077	5.26836e+06	5.17273e+06
P62917	Homo sapiens	4.58026e-83	8308911	8470987	8316244
P62937	Homo sapiens	3.17451e-83	21082448	20610972	20112880
P62942	Homo sapiens	6.93535e-60	173303	166799	162235
P62987	Homo sapiens	9.57516e-87	17152622	16062092	16312761
P62993	Homo sapiens	4.41042e-68	232384	228250	239477
P62995	Homo sapiens	1.38826e-56	813805	874377	808128
P63000	Homo sapiens	1.24616e-98	2391627	2.33019e+06	2.36058e+06
P63010	Homo sapiens	1.39162e-84	405881	417128	407082
P63092;Q5JWF2	Homo sapiens	4.19776e-71	80189.1	75784.4	80483.5
P63096	Homo sapiens	2.57358e-96	696275	688933	699995
P63104	Homo sapiens	2.32813e-76	4.10456e+06	3.95802e+06	3.89356e+06
P63151	Homo sapiens	2.01592e-82	331958	335671	329123
P63165	Homo sapiens	2.14459e-80	702623	669474	681142
P63167	Homo sapiens	1.76665e-93	1.05129e+06	993295	1115246
[truncated: 3,541 more rows]

## Sheet: PanProt_Precursors
Precursor	StrippedSequence	Organisms	ProteinAccessions	Quantity Run 1	Quantity 2	Quantity 3
_LVESLDR_.2	LVESLDR	Saccharomyces cerevisiae (strain ATCC 204508 / S288c)	A0A023PXH9	452076	471574	451575
_NGAMSIK_.2	NGAMSIK	Saccharomyces cerevisiae (strain ATCC 204508 / S288c)	A0A023PXI0	162089	Filtered	Filtered
_EVEC[Carbamidomethyl (C)]LYR_.2	EVECLYR	Saccharomyces cerevisiae (strain ATCC 204508 / S288c)	A0A023PXL7	302985	324348	303059
_YLTSIVK_.2	YLTSIVK	Saccharomyces cerevisiae (strain ATCC 204508 / S288c)	A0A023PYD0	Filtered	790852	Filtered
_PSSAIAPTSLLTPMP_.2	PSSAIAPTSLLTPMP	Saccharomyces cerevisiae (strain ATCC 204508 / S288c)	A0A023PYE9	Filtered	164081	176520
_IAVLLAK_.2	IAVLLAK	Saccharomyces cerevisiae (strain ATCC 204508 / S288c)	A0A023PZB8	4.14832e+06	Filtered	4288766
_SVADSIR_.2	SVADSIR	Caenorhabditis elegans	A0A078BQP2	871537	929341	844388
_ESTTIALK_.2	ESTTIALK	Caenorhabditis elegans	A0A078BQP2	Filtered	493106	Filtered
_MQLVQESEEK_.2	MQLVQESEEK	Homo sapiens	A0A0B4J2F0	41538.5	41412.9	36860.8
_DIEEQER_.2	DIEEQER	Caenorhabditis elegans	A0A1C3NSL9	Filtered	Filtered	107806
_VPEGVAGAPNEAALLALMER_.2	VPEGVAGAPNEAALLALMER	Homo sapiens	A0AV96	131598	109795	147983
_VPEGVAGAPNEAALLALMER_.3	VPEGVAGAPNEAALLALMER	Homo sapiens	A0AV96	82929.2	84872.8	84588.8
_GFAFVEYESHR_.3	GFAFVEYESHR	Homo sapiens	A0AV96	107716	114409	120384
_GFAFVEYESHR_.2	GFAFVEYESHR	Homo sapiens	A0AV96	54683.2	66169.1	61389.9
_LFIGGIPK_.2	LFIGGIPK	Homo sapiens	A0AV96	156569	158896	158912
_DYAFVHFTSR_.2	DYAFVHFTSR	Homo sapiens	A0AV96	61627.3	53727.9	58658.5
_DYAFVHFTSR_.3	DYAFVHFTSR	Homo sapiens	A0AV96	19801	22160.8	19890.4
_DVYEDELVPVFEAVGR_.2	DVYEDELVPVFEAVGR	Homo sapiens	A0AV96	Filtered	55933	59452.8
_DVYEDELVPVFEAVGR_.3	DVYEDELVPVFEAVGR	Homo sapiens	A0AV96	11252.2	12798.1	Filtered
_SFGQFNPGC[Carbamidomethyl (C)]VER_.2	SFGQFNPGCVER	Homo sapiens	A0AV96	110844	127149	123023
_PITPVYTVAPNVQR_.2	PITPVYTVAPNVQR	Homo sapiens	A0AV96	95314.2	93369.7	89106.1
_ELNNYEIRPGR_.3	ELNNYEIRPGR	Homo sapiens	A0AV96	38772.7	38455.9	43251.7
_LLGVC[Carbamidomethyl (C)]C[Carbamidomethyl (C)]SVDNC[Carbamidomethyl (C)]R_.2	LLGVCCSVDNCR	Homo sapiens	A0AV96	38461.5	38113.7	41002.4
_GC[Carbamidomethyl (C)]EVFVGK_.2	GCEVFVGK	Homo sapiens	A0AV96	55696.8	50960.2	44465.8
_YGGPPPGWEGPHPQR_.3	YGGPPPGWEGPHPQR	Homo sapiens	A0AV96	34344.9	38079.7	Filtered
_IPTAGIYGASYVPFAAPATATIATLQK_.3	IPTAGIYGASYVPFAAPATATIATLQK	Homo sapiens	A0AV96	Filtered	23096.9	22147.7
_FISADVHGIWSR_.3	FISADVHGIWSR	Homo sapiens	A0AVT1	158764	144640	168347
_FISADVHGIWSR_.2	FISADVHGIWSR	Homo sapiens	A0AVT1	57836	58993.4	61650.4
_NLVLAGIK_.2	NLVLAGIK	Homo sapiens	A0AVT1	186226	191305	185943
_SFPAAIEHTIQWAR_.2	SFPAAIEHTIQWAR	Homo sapiens	A0AVT1	119039	129937	113806
_SFPAAIEHTIQWAR_.3	SFPAAIEHTIQWAR	Homo sapiens	A0AVT1	64358.7	61376.4	63464.9
_VVQTDETAR_.2	VVQTDETAR	Homo sapiens	A0AVT1	140142	142336	148223
_SYTAADATLK_.2	SYTAADATLK	Homo sapiens	A0AVT1	140178	132227	129478
_AVTIHDTEK_.2	AVTIHDTEK	Homo sapiens	A0AVT1	54776.3	56981.7	59632.6
_IDAHLNK_.2	IDAHLNK	Homo sapiens	A0AVT1	40405.6	40046.3	30380.9
_ALQLLHC[Carbamidomethyl (C)]FPLDIR_.2	ALQLLHCFPLDIR	Homo sapiens	A0AVT1	83677.4	85306.8	94998.3
_ALQLLHC[Carbamidomethyl (C)]FPLDIR_.3	ALQLLHCFPLDIR	Homo sapiens	A0AVT1	54640.2	58897.5	56052.7
_EDFTLLDFINAVK_.2	EDFTLLDFINAVK	Homo sapiens	A0AVT1	40304.9	48855.3	35367.7
_EDFTLLDFINAVK_.3	EDFTLLDFINAVK	Homo sapiens	A0AVT1	1735.49	1346.66	Filtered
_TVFFESLER_.2	TVFFESLER	Homo sapiens	A0AVT1	385497	393411	407761
_NFALLGVGTSK_.2	NFALLGVGTSK	Homo sapiens	A0AVT1	254698	258463	277840
_NWSQC[Carbamidomethyl (C)]VELAR_.2	NWSQCVELAR	Homo sapiens	A0AVT1	276960	237297	239353
_LETGQFLTFR_.2	LETGQFLTFR	Homo sapiens	A0AVT1	172711	161061	163643
_MYSIEPADR_.2	MYSIEPADR	Homo sapiens	A0AVT1	136086	131919	135486
_AC[Carbamidomethyl (C)]IGDTLC[Carbamidomethyl (C)]QK_.2	ACIGDTLCQK	Homo sapiens	A0AVT1	164382	193663	188957
_VTGGYPFEAYK_.2	VTGGYPFEAYK	Homo sapiens	A0AVT1	85037.9	91909.7	77922.1
_VC[Carbamidomethyl (C)]PTTETIYNDEFYTK_.2	VCPTTETIYNDEFYTK	Homo sapiens	A0AVT1	66868.9	62457.5	63312.9
_FWQTYSSAEEVLQK_.2	FWQTYSSAEEVLQK	Homo sapiens	A0AVT1	48340	44911.8	49169.6
_MLYVPVMPGHAK_.3	MLYVPVMPGHAK	Homo sapiens	A0AVT1	20041.4	25667.5	21585.5
_IIPAIATTTATVSGLVALEMIK_.3	IIPAIATTTATVSGLVALEMIK	Homo sapiens	A0AVT1	11257.5	12520.2	Filtered
_YGIEPTMVVQGVK_.2	YGIEPTMVVQGVK	Homo sapiens	A0AVT1	Filtered	61698.9	65307.4
_FDLNEPLHLSFLQNAAK_.3	FDLNEPLHLSFLQNAAK	Homo sapiens	A0AVT1	Filtered	88659.1	86745.1
_SHVFLSGMGGLGLEIAK_.3	SHVFLSGMGGLGLEIAK	Homo sapiens	A0AVT1	Filtered	46638	Filtered
_NGISFTIWDR_.2	NGISFTIWDR	Homo sapiens	A0AVT1	Filtered	Filtered	26323.6
_IQSGHSLEGC[Carbamidomethyl (C)]FQVIK_.3	IQSGHSLEGCFQVIK	Homo sapiens	A0AVT1	9509.81	10438.8	Filtered
_YVLGDTAMQK_.2	YVLGDTAMQK	Homo sapiens	A0AVT1	73878	Filtered	Filtered
_YQC[Carbamidomethyl (C)]VVLTEMK_.2	YQCVVLTEMK	Homo sapiens	A0AVT1	Filtered	41571.1	Filtered
_DGSLFWQSPK_.2	DGSLFWQSPK	Homo sapiens	A0AVT1	Filtered	38441.1	Filtered
_SDPYGIIR_.2	SDPYGIIR	Homo sapiens	A0FGR8	507420	531564	544325
_ITVPLVSEVQIAQLR_.2	ITVPLVSEVQIAQLR	Homo sapiens	A0FGR8	278453	305900	315763
_ITVPLVSEVQIAQLR_.3	ITVPLVSEVQIAQLR	Homo sapiens	A0FGR8	35139.2	32211.3	32322.8
_AC[Carbamidomethyl (C)]DLPAWVHFPDTER_.3	ACDLPAWVHFPDTER	Homo sapiens	A0FGR8	199858	192443	189444
_AC[Carbamidomethyl (C)]DLPAWVHFPDTER_.2	ACDLPAWVHFPDTER	Homo sapiens	A0FGR8	69623.4	59721.8	60473.2
_SSSSLLASPGHISVK_.3	SSSSLLASPGHISVK	Homo sapiens	A0FGR8	117966	126615	125838
_SSSSLLASPGHISVK_.2	SSSSLLASPGHISVK	Homo sapiens	A0FGR8	117564	116802	99183.2
_VDVGQQPLR_.2	VDVGQQPLR	Homo sapiens	A0FGR8	201140	206801	210918
_GANTHLSTFSFTK_.3	GANTHLSTFSFTK	Homo sapiens	A0FGR8	112062	105473	111155
_GANTHLSTFSFTK_.2	GANTHLSTFSFTK	Homo sapiens	A0FGR8	81759.9	73743.8	87050.3
_MYLLPDK_.2	MYLLPDK	Homo sapiens	A0FGR8	136841	103565	95146.4
_ETIEPAVR_.2	ETIEPAVR	Homo sapiens	A0FGR8	476316	512686	503729
_IHFIEAQDLQGK_.3	IHFIEAQDLQGK	Homo sapiens	A0FGR8	112854	104648	112176
_IHFIEAQDLQGK_.2	IHFIEAQDLQGK	Homo sapiens	A0FGR8	Filtered	335662	290320
_VPLSQLLTSEDMTVSQR_.3	VPLSQLLTSEDMTVSQR	Homo sapiens	A0FGR8	96169.2	196218	205209
_VPLSQLLTSEDMTVSQR_.2	VPLSQLLTSEDMTVSQR	Homo sapiens	A0FGR8	59967.9	Filtered	60017.8
_AQPPEAGPQGLHDLGR_.3	AQPPEAGPQGLHDLGR	Homo sapiens	A0FGR8	257403	254016	251010
_AQPPEAGPQGLHDLGR_.2	AQPPEAGPQGLHDLGR	Homo sapiens	A0FGR8	Filtered	Filtered	90766.1
_VLVALASEELAK_.2	VLVALASEELAK	Homo sapiens	A0FGR8	1.01297e+06	1.005e+06	1.00891e+06
_ALALLEDEER_.2	ALALLEDEER	Homo sapiens	A0FGR8	511155	514963	506006
_VGNQIFQSR_.2	VGNQIFQSR	Homo sapiens	A0FGR8	306679	297565	298507
_LLDEWFTLDEVPK_.2	LLDEWFTLDEVPK	Homo sapiens	A0FGR8	294261	299666	286788
_LEWLTLMPNASNLDK_.2	LEWLTLMPNASNLDK	Homo sapiens	A0FGR8	199740	192613	198098
_FQLSNSGPNSTIK_.2	FQLSNSGPNSTIK	Homo sapiens	A0FGR8	150501	152532	143235
_TNEPVWEENFTFFIHNPK_.3	TNEPVWEENFTFFIHNPK	Homo sapiens	A0FGR8	84806.3	90214.6	85201.1
_NLIAFSEDGSDPYVR_.2	NLIAFSEDGSDPYVR	Homo sapiens	A0FGR8	56072.3	53654.7	56154.3
_SHAPGSR_.2	SHAPGSR	Homo sapiens	A0FGR8	Filtered	890810	2.11758e+06
_ISSNPNPVVQMSVGHK_.3	ISSNPNPVVQMSVGHK	Homo sapiens	A0FGR8	59836.3	Filtered	64654.4
_SIQIHGTMR_.2	SIQIHGTMR	Homo sapiens	A0FGR8	30392.4	31536.7	Filtered
_LIVVVHAC[Carbamidomethyl (C)]R_.3	LIVVVHACR	Homo sapiens	A0FGR8	10676.6	5822.98	Filtered
_PGGPENPGGVLSVELPGLLAQLAR_.3	PGGPENPGGVLSVELPGLLAQLAR	Homo sapiens	A0FGR8	28610.5	Filtered	Filtered
_AAVEVYSLK_.2	AAVEVYSLK	Caenorhabditis elegans	A0FLQ6	682542	Filtered	Filtered
_GILGTLNK_.2	GILGTLNK	Homo sapiens	A0MZ66	134630	121958	130704
_SLMSMIR_.2	SLMSMIR	Homo sapiens	A0MZ66	82526.9	94500.5	87822.5
_HSVDELQK_.2	HSVDELQK	Homo sapiens	A0MZ66	71446.4	70764.9	75282
_ESAEALATK_.2	ESAEALATK	Homo sapiens	A0MZ66	115961	118463	112611
_ISMLYMAK_.2	ISMLYMAK	Homo sapiens	A0MZ66	90754.8	95103.2	87909.8
_ILAIELENLK_.2	ILAIELENLK	Homo sapiens	A0MZ66	197835	214437	226319
_GC[Carbamidomethyl (C)]ESAVDELK_.2	GCESAVDELK	Homo sapiens	A0MZ66	149296	148273	154392
_TVLNSEVLEQR_.2	TVLNSEVLEQR	Homo sapiens	A0MZ66	138061	146247	143468
_LTQQLEEER_.2	LTQQLEEER	Homo sapiens	A0MZ66	132492	140200	138112
_LVEVIEEVNK_.2	LVEVIEEVNK	Homo sapiens	A0MZ66	116931	121785	119991
_VTFQPPSSIGC[Carbamidomethyl (C)]R_.2	VTFQPPSSIGCR	Homo sapiens	A0MZ66	97904.7	151965	145116
_EQAIGEYEDLR_.2	EQAIGEYEDLR	Homo sapiens	A0MZ66	58940.1	60616.9	57734.7
_VTAEADSSSPTGILATSESK_.2	VTAEADSSSPTGILATSESK	Homo sapiens	A0MZ66	43054.3	38002.5	42245.6
_SHPSGSGAK_.2	SHPSGSGAK	Homo sapiens	A0MZ66	Filtered	189476	Filtered
_FYFLLDK_.2	FYFLLDK	Homo sapiens	A0PJW6	190767	189006	200895
_LFDNTVGAYR_.2	LFDNTVGAYR	Homo sapiens	A0PJW6	220635	211495	237004
_DVLLFEHDR_.3	DVLLFEHDR	Homo sapiens	A0PJW6	15523.7	13571.8	16264.8
_GEVPAMLPLK_.2	GEVPAMLPLK	Homo sapiens	A0PJW6	Filtered	Filtered	31405.4
_EQLGAVK_.2	EQLGAVK	Homo sapiens	A1A4S6	Filtered	330504	310660
_LGDGEVFFLK_.2	LGDGEVFFLK	Homo sapiens	A1A4S6	22025.6	20163.8	21613.7
_SLSVAQR_.2	SLSVAQR	Homo sapiens	A1A4S6	Filtered	135066	Filtered
_SGSPESR_.2	SGSPESR	Homo sapiens	A1A4S6	114372	Filtered	Filtered
_EIMALSVTETLIKPLEK_.3	EIMALSVTETLIKPLEK	Homo sapiens	A1A4S6	Filtered	3246.25	2720.16
_AAMGLGAR_.2	AAMGLGAR	Homo sapiens	A1L0T0	706488	837679	1039176
_DGHPVVVNILIGR_.2	DGHPVVVNILIGR	Homo sapiens	A1L0T0	470986	468715	418221
_DGHPVVVNILIGR_.3	DGHPVVVNILIGR	Homo sapiens	A1L0T0	397973	399506	370532
_AAVETLGVPC[Carbamidomethyl (C)]FLGGMAR_.2	AAVETLGVPCFLGGMAR	Homo sapiens	A1L0T0	672354	662204	645384
_AAVETLGVPC[Carbamidomethyl (C)]FLGGMAR_.3	AAVETLGVPCFLGGMAR	Homo sapiens	A1L0T0	36911.1	37429.2	43561.2
_DIVPTLR_.2	DIVPTLR	Homo sapiens	A1L0T0	667969	646869	655010
_LVEGLQGQTWAPDWVEELR_.2	LVEGLQGQTWAPDWVEELR	Homo sapiens	A1L0T0	194684	169019	190533
_LVEGLQGQTWAPDWVEELR_.3	LVEGLQGQTWAPDWVEELR	Homo sapiens	A1L0T0	148137	141104	135141
_VLHDAQQQC[Carbamidomethyl (C)]R_.2	VLHDAQQQCR	Homo sapiens	A1L0T0	83980.6	84801.3	85072.5
_VLHDAQQQC[Carbamidomethyl (C)]R_.3	VLHDAQQQCR	Homo sapiens	A1L0T0	48969.2	44811.3	46163.4
_ENEDQVVK_.2	ENEDQVVK	Homo sapiens	A1L0T0	87918.1	82532.8	78720.4
_C[Carbamidomethyl (C)]VEILSR_.2	CVEILSR	Homo sapiens	A1L0T0	928086	871640	891978
_GALQAVDQLSLFRPLC[Carbamidomethyl (C)]K_.3	GALQAVDQLSLFRPLCK	Homo sapiens	A1L0T0	228603	203726	201092
_GALQAVDQLSLFRPLC[Carbamidomethyl (C)]K_.2	GALQAVDQLSLFRPLCK	Homo sapiens	A1L0T0	Filtered	Filtered	44649.4
_HGGENVAAVLR_.2	HGGENVAAVLR	Homo sapiens	A1L0T0	101887	95651.2	93874.2
_HGGENVAAVLR_.3	HGGENVAAVLR	Homo sapiens	A1L0T0	Filtered	174380	Filtered
_EQVPSLGSNVAC[Carbamidomethyl (C)]GLAYTDYHK_.3	EQVPSLGSNVACGLAYTDYHK	Homo sapiens	A1L0T0	264039	320834	281993
_GALQAVDQLSLFR_.2	GALQAVDQLSLFR	Homo sapiens	A1L0T0	235546	294672	291143
_LSGTVGVAAVTAGPGLTNTVTAVK_.3	LSGTVGVAAVTAGPGLTNTVTAVK	Homo sapiens	A1L0T0	49556.7	48918.7	46333.9
_NAQMAQSPILLLGGAASTLLQNR_.3	NAQMAQSPILLLGGAASTLLQNR	Homo sapiens	A1L0T0	38125.8	36051.1	32875.7
_LGLFYQLLHK_.3	LGLFYQLLHK	Homo sapiens	A1L0T0	21037.9	24546.9	24263.3
_FIFTLVGGHISPLLVAC[Carbamidomethyl (C)]EK_.3	FIFTLVGGHISPLLVACEK	Homo sapiens	A1L0T0	23206.1	22646.4	23062.5
_EMVPAKPPK_.2	EMVPAKPPK	Homo sapiens	A1L0T0	Filtered	51781	56380.7
_IPVMALVGNDAGWTQISR_.3	IPVMALVGNDAGWTQISR	Homo sapiens	A1L0T0	27659.1	Filtered	Filtered
_AAMAAAQSGTPGPVFVELPVDVLYPYFMVQK_.3	AAMAAAQSGTPGPVFVELPVDVLYPYFMVQK	Homo sapiens	A1L0T0	Filtered	Filtered	5146.31
_PQEAVQGDVGSFVLK_.3	PQEAVQGDVGSFVLK	Homo sapiens	A1L0T0	10121.3	Filtered	Filtered
[truncated: 69,244 more rows]

## Sheet: HumanProt_ProteinGroups
ProteinAccessions	Organisms	Qvalue	Quantity Run 1	Quantity 2	Quantity 3
[truncated: 5,196 more rows]

[truncated: 9 more sheets: HumanProt_Precursors, HeLaProt50_ProteinGroups, HeLaProt50_Precursors, PanProt50_ProteinGroups, PanProt50_Precursors, HumanProt50_ProteinGroups, HumanProt50_Precursors, directDIA_ProteinGroups, directDIA_Precursors]
