# Supplementary material for: In silico spectral libraries by deep learning facilitate data-independent acquisition proteomics
Source: Nat Commun. 2020 Jan 9;11:146. doi: 10.1038/s41467-019-13866-z (PMC6952453; doi:10.1038/s41467-019-13866-z)
Supplement: Supplementary file 7 — Supplementary Data 5 [file 41467_2019_13866_MOESM7_ESM.xlsx]

## Sheet: DDA_ProteinGroups
Mouse1 data DIA analyses results by the large in silico spectral libraries, DDA library and direct DIA, for Figure 4d, Supplementary Figure 6d and Figure 8d.
ProteinAccessions	Organisms	Qvalue	Quantity Run P9-1	Quantity P9-2	Quantity P9-3	Quantity P15-1	Quantity P15-2	Quantity P15-3	Quantity P30-1	Quantity P30-2	Quantity P30-3	Quantity P54-1	Quantity P54-2	Quantity P54-3
A1A5B6	Mus musculus	0.00108148	12651.3	11779.6	11671.4	5299.73	5421.81	5178.64	5330.23	6095.37	10453.5	Filtered	Filtered	4765.71
A2A432	Mus musculus	1.97112e-08	116517	127643	95311.6	96485.8	111724	90951.7	92245.9	94546.9	104980	111248	106661	114100
A2A4P0	Mus musculus	0.00158057	291400	374288	348563	262379	231639	242355	175026	176122	121064	165668	154216	144346
A2A5R2	Mus musculus	3.00604e-09	177155	169557	180238	154731	138353	139002	154586	145323	118040	160724	187348	126434
A2A690	Mus musculus	6.1846e-08	253321	232043	287630	243672	189108	230828	205348	205116	783952	211456	197396	175541
A2A699	Mus musculus	2.10004e-08	206269	194780	164414	110629	112516	111562	104861	94229	70242.1	81800.6	97987.2	100424
A2A6A1	Mus musculus	0.00671924	9464.21	17843.7	9905.05	15619.6	10485.2	15033.6	9530.32	Filtered	11821.1	Filtered	11186.8	Filtered
A2A6Q5	Mus musculus	0.000308961	Filtered	57591.4	41931.1	100826	36280.5	89835	102262	Filtered	8117.16	4956.57	Filtered	Filtered
A2A6T1	Mus musculus	4.35303e-05	33372.1	35827.8	38526.3	23698.2	20552.4	21757.3	18292.4	17805.1	18458.4	32284.8	32099	31506.1
A2A8L1	Mus musculus	1.44978e-08	48949.6	47725.1	54512	18338.2	70798.1	24140.9	10223.8	19506	15069.3	17938.6	9003.19	14287
A2A8L5	Mus musculus	1.62522e-05	45112.5	46491.6	45137.3	28975.5	41921.8	47766.9	20055.3	235200	30135.5	21943.8	85764	120418
A2A8U2	Mus musculus	0.000196907	39976.1	51300.4	40656.6	34768	30555.9	31842.7	29388.9	30393.8	24381	34426.5	37879.8	32060.7
A2A8Z1	Mus musculus	7.22673e-08	95841.7	84972.8	79709.7	68481	55476.7	62217.5	49074.9	51430.1	55093.7	42469.9	43978.1	34021.2
A2A935	Mus musculus	3.63241e-09	3.3932e+06	3120492	3596558	2.5524e+06	2875124	2.49064e+06	1.57875e+06	1.71412e+06	4262019	1.31731e+06	1.43945e+06	1937864
A2A9C3	Mus musculus	8.30179e-07	2489.81	3176.5	3157.89	1621.6	2298.44	1030.24	7137.43	3063.77	2596.42	2470.26	1858.65	878.693
A2AAE1	Mus musculus	4.20438e-06	20344.4	79820.5	15938.8	14282.6	12928.1	13325.2	18507.6	18375.8	22121	17086.6	20099	102425
A2AAY5	Mus musculus	2.41396e-07	73047.3	73396.8	75693	44704.8	49356.3	45505.7	213512	78507.6	154649	45735.2	16507	223721
A2ACJ2	Mus musculus	0.000263933	314558	326005	353905	103829	52152	268225	225512	148563	751576	279006	252023	240955
A2ADY9	Mus musculus	4.85256e-06	63502.5	71282.7	63550.5	58886.3	59862.1	60524.9	75837.2	74595.8	89006.1	94342.7	92087.5	84686
A2AF47	Mus musculus	0.000587508	26131.3	35215.5	40986.8	8858.75	10628.6	28152.3	Filtered	16893.3	Filtered	Filtered	Filtered	Filtered
A2AFR3	Mus musculus	6.96652e-08	16584	14579.1	15653.7	9954.17	8545.78	5281.25	7340.6	5762.57	8710.24	6641.32	5551.59	7343.85
A2AG50	Mus musculus	1.7991e-07	51544.5	51753.3	47517.2	35674.2	42751	54427.1	58319.3	56029.5	38651.4	61919.7	64569.6	53113.7
A2AGT5	Mus musculus	5.84153e-10	297972	351116	302782	245591	239815	217268	217788	217246	170018	190471	201201	186284
A2AHC3	Mus musculus	1.66825e-07	108623	108920	103583	91359.9	94995.4	99686.8	63458.4	62210	79851.1	69450.4	72587.2	81195.9
A2AHG0	Mus musculus	5.45878e-05	133134	649988	470548	351882	92706.3	335386	69530.5	69669.7	63577.4	77918.1	80562.5	84657.3
A2AIV2	Mus musculus	5.24922e-05	5573.77	9864.12	6387.38	Filtered	Filtered	1928.28	Filtered	Filtered	Filtered	Filtered	Filtered	Filtered
A2AJ15	Mus musculus	6.27201e-09	4225.25	3328.12	2902.05	6107.83	1768.25	5879.74	1845.66	1774.62	2124.76	1151.58	1027.99	Filtered
A2AJA9	Mus musculus	3.91015e-09	25828.1	31329.3	26385.2	61292.9	58177	61522.9	112531	112611	63059.2	123063	126602	112667
A2AJI0	Mus musculus	1.56475e-08	200029	246629	214198	159730	192448	169933	147583	143345	166208	161774	168596	150647
A2AJT4	Mus musculus	9.70295e-06	45392.6	51736.8	45329.5	32040	39606	35436.4	25425.7	23502.7	Filtered	27796.4	26993.9	46210.8
A2AKG8	Mus musculus	0.000711468	27730.9	26694	23981.9	25132.4	25564.1	23634.1	19582.9	20965	18663.2	20948.7	22063.4	32696.8
A2ALI5	Mus musculus	0.00480897	Filtered	Filtered	Filtered	12300.4	Filtered	20806.8	32455.9	37088.1	29790.1	23364.9	24935.2	25141.2
A2ALK8	Mus musculus	5.48215e-05	Filtered	Filtered	259712	270989	46904	60201	42345.1	42999.8	42956.3	21791.7	23496.5	54809.9
A2ALS5	Mus musculus	1.32415e-08	137740	162276	149974	168182	156640	166783	156682	162936	211630	200428	199692	208379
A2ALU4	Mus musculus	1.22376e-08	279981	247575	257004	200905	181164	173370	164545	168186	131208	139033	111944	136234
A2AN08	Mus musculus	1.42007e-09	254723	286322	255625	232561	193269	196617	168406	168748	137572	153935	157969	161570
A2ANU3	Mus musculus	0.000916694	127771	182106	249060	104321	89100.2	128851	Filtered	82615.1	175156	103122	107644	114291
A2AP18	Mus musculus	7.90721e-07	35320.1	20900.6	3037.55	4830.33	126530	37050.7	34535.6	43443.8	29336.2	58143.7	50803.8	48969.2
A2APV2	Mus musculus	3.53104e-07	122513	312387	244313	415083	342948	179879	509741	492090	139134	280784	280612	271403
A2APX8	Mus musculus	7.35592e-09	256023	476744	415446	571750	45672.5	698746	78529.1	73457	75355.1	100673	105509	100297
A2APY7	Mus musculus	2.08434e-06	11141	13412.3	9799.65	27112.4	23399.6	16969.7	31357.9	26117.2	10802.8	32654.4	26884.4	28354.5
A2AQ07	Mus musculus	0.00374213	4.66795e+06	398891	547657	1.39159e+06	711598	832348	1.07199e+06	744203	1.79372e+06	1.08113e+06	545239	1.95592e+06
A2AQ19	Mus musculus	0.00339217	67000.3	96358.9	81351.2	46136.1	44165.6	35667.3	37987.3	24748.4	21381.1	35095.2	33948.6	27475.6
A2AQ25	Mus musculus	2.56984e-09	230444	31594.9	211087	56125.7	55882.7	54619.2	80472.9	99512.8	86372.6	115534	123170	112409
A2AR02	Mus musculus	1.69116e-05	85069.2	78541.5	82602.8	60223.1	53480.1	30337.8	41335.9	58255	43766.2	71695.4	Filtered	Filtered
A2AR50	Mus musculus	0.000220456	33885	34016.3	29731.3	17774.2	17847.5	18982.5	11295.1	12185.7	6789.44	9442.75	12058.8	Filtered
A2ARP1	Mus musculus	0.000188366	Filtered	Filtered	34180.3	45425.8	13651.2	34579.3	40392.2	27167.9	13087.8	27049.1	34389.3	39719.3
A2ASI5	Mus musculus	1.09869e-09	200361	299697	220327	262795	269714	268771	303414	316197	343082	430728	357160	431007
A2ASQ1	Mus musculus	6.8352e-09	125087	123124	116287	100231	132697	125626	108737	99606.7	67050.8	123560	121405	129553
A2ASS6	Mus musculus	4.11281e-07	162374	81058.5	99554.2	156750	239980	444248	166645	250319	142132	154523	477486	628625
A2ASZ8	Mus musculus	8.30924e-06	65986.6	69592.6	61368	68032.4	46660.8	57726.5	85461.3	85129.1	95985.6	92043.4	93069	85352.2
A2AWA9	Mus musculus	3.64875e-09	196882	224116	213321	147204	167741	159211	141612	137016	132237	129620	130495	115673
A2AWP8;Q8C033	Mus musculus	0.00329124	5405.98	Filtered	Filtered	15712.1	21695.9	13160.1	12896.5	13367.1	15184	8752.77	11557.1	11607.6
A2BDX3	Mus musculus	7.26732e-07	2.39345e+06	3337346	2.61835e+06	1.81289e+06	1.63879e+06	1.76426e+06	1.10525e+06	1.25004e+06	585503	1.15509e+06	1.25772e+06	1.04854e+06
A2BE28	Mus musculus	2.17146e-06	54748.1	63220	61598.5	36264.2	11319.4	31400.7	8968.01	8400.94	52228.1	Filtered	517.616	20052.7
A2BH40	Mus musculus	6.77691e-05	66209.2	106117	59385.1	37539.8	24278.3	29957.5	23350.3	23877.2	30161.4	22884.8	18732	12434.7
A2CG49	Mus musculus	6.24242e-10	197970	215209	198567	272338	274558	237958	257059	258810	336417	233485	259039	281300
A2RSJ4	Mus musculus	2.2508e-06	22821	26738.4	24181.4	32977.5	27510.4	35703.7	33128	34028.7	23901.7	28273.1	28620.1	24158.2
A2RSQ0	Mus musculus	4.083e-06	27363.1	78576	54473.4	53561.6	37910.1	37600.7	49694.6	49510.6	38615.3	44163.4	27775.1	30851.2
A2RSY6	Mus musculus	0.00284088	23242.9	16249	11961.5	6782.77	6744.11	14138.5	12019.2	11691.1	12553.7	18179.6	Filtered	Filtered
A2RT62	Mus musculus	1.60624e-09	62506.9	55118.2	49194.3	83622.9	93961	89884	104003	105749	140571	117985	109976	130004
A2RTL5	Mus musculus	0.00276652	56623.2	75570	99324.8	38461.5	68354.8	45995.7	60430.8	Filtered	29642.9	Filtered	Filtered	Filtered
A2TJV2	Mus musculus	0.000754175	37631.6	28286.9	34293.5	30496.8	70784.5	46125	Filtered	Filtered	Filtered	Filtered	Filtered	Filtered
A3KFX0	Mus musculus	0.000486974	29757.8	23916.5	20395.6	31744.6	37610.9	19432	81982.2	22328	Filtered	Filtered	Filtered	120895
A3KMP2	Mus musculus	2.62056e-08	34929.6	22124.5	21523.1	26551.4	26467.1	33073.8	35599.5	40700.6	38102.6	31891.8	33400.9	33710.5
A6H5Z3	Mus musculus	8.05216e-08	238394	189338	179239	148683	127189	206188	135353	118135	97067	236784	185260	148408
A6H611	Mus musculus	0.000195894	52628.6	39650.9	50140.7	55688.5	88708.9	53446.4	42797	39566.3	48843.8	43720.1	34002.8	52222
A6H630	Mus musculus	4.58024e-05	8441.36	18504.3	18820.2	27915.9	27175.2	22435.1	42370.2	40872.3	43008.5	54311.2	49813.4	438925
A6H6A9	Mus musculus	1.14473e-09	71219.2	52985.4	58667.5	50006.5	68181.5	51977.1	60361.4	59083.8	48521	52187.5	47251.7	60474
A6H8H2	Mus musculus	3.06896e-05	139336	95539.4	131836	76720.3	67910.9	33971.6	56733.4	52722.4	24470.1	44101.3	66069.5	28275
A6X919	Mus musculus	5.14855e-05	Filtered	32829.9	28386.6	40028.3	40554.6	39609.8	50959.2	46414.8	28256.6	46566.8	52636.5	53280.2
A8Y5H7	Mus musculus	0.000273715	24003.5	38217.9	34779.8	56146.9	30292	38117.4	21323.8	21752.5	Filtered	46149.9	56059	35878.1
B0F2B4	Mus musculus	4.09665e-07	96410.4	80148.9	85050.8	88274	79160.5	79677.8	97943.6	100161	70853.1	92439	96581.4	79318.3
B0V2N1	Mus musculus	2.45077e-09	236862	198439	223592	224250	214740	231713	235074	238712	155037	232756	226179	229791
B1AR13	Mus musculus	1.43929e-07	272506	235664	214985	95966.8	201099	106582	214835	54484.8	49588.2	118079	113924	67931
B1AS29	Mus musculus	1.02168e-05	19986.4	16175.3	16701.8	19133.3	17427.5	19632.5	14119	13792.4	37496.9	15741	13845.3	19163.1
B1AVZ0	Mus musculus	0.000294392	35212.7	37575.1	34468.1	24858.8	29730.1	16551.8	40690.2	27511.6	17049.7	36505.2	30178.6	19607.3
B1AXP6	Mus musculus	2.76434e-06	120146	149509	133389	157744	176050	141175	154434	151867	113601	155855	189819	163951
B1AXV0	Mus musculus	4.51299e-08	51796.1	68399.9	59627.1	67606.8	75868.3	74973.6	81278.1	73617	96668.8	89911.1	91011.4	97342.8
B1AY13	Mus musculus	7.33199e-06	73685.4	78027	152708	131850	121085	120807	96112.2	97533.4	122469	82598.6	87285.4	123984
B1AZA5	Mus musculus	1.81425e-05	66208.1	82319	32604.1	59727.4	49954	53916.7	33725.6	41056.1	133190	46748.9	121777	54905.9
B1AZI6	Mus musculus	4.39011e-08	40445.8	33567.6	31822.2	19057.4	135868	17213.7	21237.1	13858.8	13600.5	13788.2	92374.8	13094
B1AZP2	Mus musculus	2.55139e-09	339550	380073	399276	328977	291582	318057	267858	282542	242409	264092	289220	258655
B2RQC6	Mus musculus	4.43496e-09	168392	150667	146947	111391	113330	107730	63410.2	66363.3	90413.6	53871.2	54883.5	53404.3
B2RR83	Mus musculus	1.10271e-06	36415.2	39698.7	30233.2	27337.8	23191.1	23666.3	17475.7	20615.2	20345.5	22681.8	22289.8	15101.7
B2RRE7	Mus musculus	7.17408e-06	42386	89186.1	73299.7	34489.8	25749.1	56311.7	19228.5	19061.5	25884.2	35906.6	18478.2	13188.8
B2RSH2	Mus musculus	3.53981e-09	622293	663517	574136	799583	853109	853399	955200	1.02963e+06	765468	1.35903e+06	1.42988e+06	1.23119e+06
B2RUJ5	Mus musculus	5.53724e-09	237567	266992	265224	142608	141272	141995	108509	111015	91429.4	92494.3	84772.8	81146.3
B2RUR8	Mus musculus	0.00599935	Filtered	Filtered	4279.65	Filtered	Filtered	Filtered	Filtered	6324.84	24932.8	10436.7	8879.01	82960.7
B2RXA1	Mus musculus	0.000396713	61835.1	74906.1	58618.4	37529.8	47136.4	39260.8	28974.4	32617.7	26204.9	22377.9	32838.1	25075.9
B2RXC1	Mus musculus	1.77142e-09	73151.5	74476.3	63500.1	66680.8	63262.1	64581.1	56940.8	56572.3	59941.7	72520.9	66374.5	74771.4
B2RXR6	Mus musculus	0.00098535	9329.79	10531	6040.51	Filtered	Filtered	Filtered	7101.95	Filtered	Filtered	Filtered	Filtered	Filtered
B2RXS4	Mus musculus	2.09851e-08	139407	154168	150630	93948.7	89029.4	102469	71254.5	70863.4	48146.4	62596	62959.8	66206.4
B2RY56	Mus musculus	6.58978e-09	201863	219379	180617	115417	130712	116363	566607	93305.4	120763	679404	95406.8	84083.5
B5TVM2	Mus musculus	7.52425e-06	60813.6	65952.5	91433.5	122940	112262	113091	149985	119125	122220	106329	85840.4	76078.8
B7ZMP1	Mus musculus	0.000948993	23563.7	18223.1	27419.1	29392.1	24626.8	22160.4	26751	24117.1	30942.1	36021	26742.1	18118.7
B9EHT4	Mus musculus	5.91313e-07	64864.2	66975.9	59792.4	41938.8	47927.5	56598	33924.4	37043.3	35226.7	32943.1	35693.9	38552.5
B9EJ80	Mus musculus	2.55501e-07	70932.8	63382.5	65226.7	64112.8	67567.4	56330	48745.7	51154.1	31656.7	47798.4	51107	39385.9
B9EJ86	Mus musculus	2.2974e-08	180437	162116	170773	195688	201653	179604	156674	162422	144180	152599	178559	175706
B9EJA2	Mus musculus	1.50497e-07	201069	217410	201788	289720	273684	289978	278861	294863	268183	261652	279838	290177
B9EKI3	Mus musculus	0.000933179	11092.1	8053.19	10981.5	6036.96	8483.01	6279.16	6588.66	6400.42	Filtered	Filtered	Filtered	Filtered
B9EKR1	Mus musculus	2.67548e-09	1.47426e+06	1.67113e+06	1336526	1.63452e+06	1.75402e+06	1.65866e+06	1.26352e+06	1.4005e+06	1.09309e+06	1.72992e+06	1765412	2.07218e+06
C0HK79;C0HK80	Mus musculus	1.50144e-08	78861.4	78084.4	83717.5	62053.9	60193.2	57462.9	25903	32045.3	39210.3	25313	22793.5	31946.2
C0HKD8;C0HKD9	Mus musculus	0.00022422	89653.1	72014.5	55608.6	37278.2	31300.2	38212.9	37541.2	40043.4	65152.2	28582.1	29594.2	10625.9
D3YVF0	Mus musculus	1.7466e-09	138455	141261	163689	324512	262749	299927	506908	487477	418612	449083	504453	352343
D3YXK2	Mus musculus	3.49645e-09	369734	348835	400970	293953	295687	269487	213162	211230	173773	218222	234343	221848
D3YZI9	Mus musculus	5.56294e-09	93918.7	100131	104963	124082	123876	119942	167703	162227	124370	175172	163650	132129
D3YZP9	Mus musculus	1.40309e-07	156499	155377	163227	118448	110231	115701	84831.9	83793.5	108327	90381.6	86713.6	81303.4
D3YZU1	Mus musculus	1.05976e-09	273313	386684	351918	491199	375819	398605	587370	576408	429736	624318	667933	564734
D3Z4S3	Mus musculus	0.000703787	64983.5	85595.9	76294.8	67960.1	67436.2	69696.6	35850.1	86146.1	50849.3	64306.5	76161.5	68087.3
D3Z6Q9	Mus musculus	1.44033e-07	78296.7	55066.4	95374	8701.59	48342.5	41306.5	44289.8	40118.6	46848.1	40023.9	6702.78	3733.96
D3Z7P3	Mus musculus	2.21984e-09	298645	335854	320682	572772	676557	630800	998423	989436	1.26468e+06	1.23344e+06	1.15221e+06	1.519e+06
E1U8D0	Mus musculus	1.89226e-06	34564.1	28167.7	28373.1	65798.7	21378.3	42896.1	13186	Filtered	Filtered	Filtered	Filtered	Filtered
E9PUL5	Mus musculus	1.05976e-09	676999	491422	695811	804037	843577	601344	1.10292e+06	1.0203e+06	297982	1.42727e+06	1463059	967640
E9PV24	Mus musculus	8.8757e-07	35248.2	43294.4	39737	54468.8	48739.1	36462.8	73194.4	82685.1	67091	98166.6	98188.2	120614
E9PV86	Mus musculus	0.00302755	57290	65166.4	35772.5	53298.8	39609.4	43637.8	53888.8	28296.6	Filtered	49898.6	109181	Filtered
E9PVA8	Mus musculus	1.57681e-09	167812	173537	148329	242962	135283	1.05071e+06	77227.6	291003	224816	208155	241031	109970
E9PZ19	Mus musculus	0.00270659	3.19718e+06	4376623	3.69781e+06	1.77431e+06	17742.7	Filtered	1485814	1631933	17180.4	2.26932e+06	1.43626e+06	1.22772e+06
E9PZJ8	Mus musculus	0.000884657	40442.7	30163.2	33132	26321.8	12609.6	11876	5003.33	6200.62	Filtered	4861.3	6717.6	Filtered
E9Q1P8	Mus musculus	0.00096085	29387.7	28983	11058.9	20442.4	9004.56	5796.75	18635.3	7202.87	8833.47	5258.66	8739.18	3125.37
E9Q3C1	Mus musculus	0.00562204	Filtered	Filtered	11078.7	Filtered	Filtered	Filtered	7946.16	Filtered	Filtered	Filtered	Filtered	Filtered
E9Q3L2	Mus musculus	2.00373e-09	1.20901e+06	1.07914e+06	1.24504e+06	1.02882e+06	927190	896802	1.18128e+06	1.10762e+06	947777	1.14351e+06	1205724	1.13397e+06
E9Q401	Mus musculus	1.59122e-09	157153	147874	136329	213751	244180	215657	230169	234799	359255	303805	285272	320112
E9Q4N7	Mus musculus	4.1109e-07	70960	97599.9	70212.9	46072.4	38093.8	45927.8	28789.3	33229.2	25145.4	55382.7	64397	21265.2
E9Q4S1	Mus musculus	6.52303e-09	7387.38	113502	64729.8	97790.6	55007.1	64271.6	97516.3	70876	76676.1	77147.2	125417	70792.7
E9Q557	Mus musculus	0.00707777	Filtered	Filtered	Filtered	Filtered	76550.5	488417	7850.02	90300.8	91132.3	120666	127785	39480.1
E9Q5C9	Mus musculus	2.02777e-06	202681	182817	198678	105287	118061	119404	93872	88026.9	73205.9	96635.5	105238	94274.4
E9Q5K9	Mus musculus	0.00021412	45627.1	49600.4	157352	78795.6	52574.2	32225.2	Filtered	100883	107462	13772.3	Filtered	Filtered
E9Q612	Mus musculus	0.000309335	23319.3	23670.2	24690.4	6932.1	10920.5	Filtered	Filtered	Filtered	Filtered	Filtered	Filtered	Filtered
E9Q6B2	Mus musculus	0.00103785	144835	137159	134353	141704	44306.2	27050.1	17874.6	18657.4	40430.7	15468.5	Filtered	9274.34
E9Q6J5	Mus musculus	0.000978433	71260.7	87594.9	31633.2	63776.5	152556	75682.4	121492	68158.7	77444	84599.2	27284.6	36441.2
E9Q6P5	Mus musculus	5.22906e-10	64605.4	73909.8	68426.5	121684	114843	111625	153343	147287	222410	203102	210901	230123
E9Q735	Mus musculus	1.42946e-07	68681.5	62349.8	74777.4	61824.7	71513	64291.2	53527	49526.7	44396.8	48544.3	53498	62604.7
E9Q7G0	Mus musculus	1.3127e-06	103637	110035	113462	62730.1	53671.9	59030.6	66252.5	65014.5	47473.9	73835.1	94260.1	66449.5
E9Q7T7	Mus musculus	2.41099e-09	28565.9	21373.9	25088.3	11233.4	21626.8	21693.2	12479	5411.13	7399.3	4479.4	4220.09	Filtered
E9Q7X7	Mus musculus	8.47161e-10	288861	381067	283053	205141	217050	208329	132428	134169	129876	126956	113809	116950
E9Q8I9	Mus musculus	1.92922e-07	154515	140415	129881	122687	136041	122643	117943	120311	140380	112129	109547	117455
E9Q942	Mus musculus	0.000627962	167492	125708	155856	186758	169497	93553.7	201003	130657	106349	124509	168563	76815.3
E9Q9D5	Mus musculus	0.000125603	43426.5	22566.8	27727.8	Filtered	Filtered	6541.54	Filtered	Filtered	Filtered	Filtered	Filtered	Filtered
E9QAT4	Mus musculus	2.90113e-06	64732	58455.5	76708.9	41712.3	64391.7	65452.8	35420.3	43000.2	44756.2	38690.9	42847.7	44679.5
F6SEU4	Mus musculus	1.39653e-09	333487	273735	323292	687298	613890	688095	949117	926012	976972	802286	915108	932217
F6W8I0	Mus musculus	4.4401e-07	Filtered	19113.4	Filtered	27563.6	29030.5	25866.1	48573.2	48509.3	65334.2	53473.2	41055.1	53539.9
F6ZDS4	Mus musculus	1.47954e-09	109200	122570	102177	77434.6	90256.7	87777.3	60502.1	64517.7	76794.4	77284	78513.4	102136
F8VPU2	Mus musculus	2.02542e-09	658113	871170	629778	438181	390473	413308	292766	308739	234932	263773	237783	250050
F8VQB6	Mus musculus	0.00661604	7008.79	Filtered	11199.4	Filtered	5188.17	Filtered	Filtered	Filtered	60299.7	Filtered	Filtered	7398.86
G3X9J0	Mus musculus	5.94855e-05	15699.1	8162.52	8455.59	9280.24	11369.3	8971.95	33157.7	8217.6	4458.61	11792.2	8326.59	8189.5
G3X9K3	Mus musculus	5.14615e-08	88043.5	78799	81452.1	81417.9	82815.3	79608.5	70180.4	72524.2	76238.3	73713.2	73258.2	90018.1
G3XA57	Mus musculus	2.84489e-06	45557.9	57091.7	45537.7	38527.3	58814.3	50945.8	46203.9	45683.9	55577.3	38224.9	37127.3	50257.9
G5E829	Mus musculus	1.29819e-09	3.34356e+06	3299482	4.01562e+06	4.66989e+06	3.41043e+06	4.0121e+06	6.95384e+06	6.59196e+06	3.85132e+06	6806413	7148013	6027779
G5E870	Mus musculus	5.595e-09	76106.6	77268.4	65574.3	45452.6	58608.3	58740.5	35569.2	40686.5	37632.7	34450.8	30385.2	33072.5
G5E897	Mus musculus	0.000253474	68913.7	9058.73	13165.3	15448.2	22731.9	13938.7	11724.2	10984	5414.48	8643.21	8157.71	Filtered
G5E8K5	Mus musculus	4.20927e-09	307048	323709	308579	320808	298036	313974	382286	377765	307286	526719	512721	449495
O08529	Mus musculus	2.67305e-09	278754	350039	310531	276458	231893	255902	258529	258804	307578	360952	345897	383122
O08530	Mus musculus	1.18637e-08	57626.2	61304.7	49606.8	122314	138092	113670	163257	162517	270377	196856	209955	268750
O08532	Mus musculus	1.18665e-09	768225	946718	693800	975880	1.03463e+06	948698	691663	715609	704456	663690	740337	795796
O08539	Mus musculus	1.26343e-09	364306	442386	399298	441817	375455	404040	469055	450301	395350	569605	585395	589537
O08547	Mus musculus	4.51605e-09	337165	284673	338109	351762	359387	332525	427414	396769	279302	394855	389503	377446
O08553	Mus musculus	6.66367e-09	18665668	26669354	21394398	16471974	14915142	14995413	15523506	15094637	17694756	20986440	20595384	22396328
O08573	Mus musculus	0.00288765	Filtered	Filtered	Filtered	17670.2	14964.9	9836.96	Filtered	8736	4065.68	Filtered	Filtered	Filtered
O08576	Mus musculus	6.15273e-08	118576	100515	115447	121689	138855	123974	90211	84896.9	101569	75163.5	79563.1	81599.5
O08579	Mus musculus	9.97084e-08	135923	149835	152806	104391	86971.9	102275	87734.4	87444.8	46780.1	76911.5	82227.6	80508.9
O08582	Mus musculus	6.20668e-08	134441	158429	140005	102019	110782	103934	79952.1	83003.3	96544.8	79872.3	92725.1	101997
O08583	Mus musculus	7.26344e-09	118561	135682	145971	83855.1	526292	914650	76330.1	70452.1	105054	97461.9	100027	131073
O08585	Mus musculus	1.96982e-09	1.87527e+06	2.31898e+06	2.03534e+06	2178308	2.1105e+06	2.06964e+06	2.74295e+06	2743767	2.20508e+06	3.43653e+06	3.68952e+06	3.67038e+06
O08586	Mus musculus	2.33281e-08	208140	191858	216072	187877	156581	150612	152407	164207	99464.8	154548	164514	133579
O08599	Mus musculus	2.77541e-09	4.12846e+06	2.57257e+06	3279136	5303156	5823763	5583904	7536242	7939547	11658930	10548401	10665869	13991762
O08600	Mus musculus	3.54721e-06	48998.1	40400.9	41715.2	69665	73350.7	63051.6	60904.7	59723.8	39584.2	52207.1	52313.2	66495.4
O08638	Mus musculus	2.75228e-07	Filtered	79121.8	14054.8	99517.8	13165.5	9859.97	20769	21607.4	24444.1	36065.8	33215.7	34060.5
O08644	Mus musculus	1.32082e-06	885078	1.15142e+06	965966	621554	545029	515513	463505	549800	809526	518782	330459	292074
O08648	Mus musculus	0.00274816	4504.56	2334	5146.42	Filtered	Filtered	2652.75	4440.51	4116.88	6468.97	3650.55	110753	Filtered
O08663	Mus musculus	5.42563e-09	174517	179847	175925	120595	123079	121398	83271	76983.2	72339.2	65725	72383.8	74538.8
O08672	Mus musculus	2.7408e-07	36550.6	24961.9	33967.1	35316.3	42442.4	40893.6	34275.5	33196	39149.9	27114.2	26420.1	30732.1
O08677	Mus musculus	6.01553e-05	64204.2	58665.2	69683	50221.1	44866	47573.7	52532	45548.2	38679	53913.6	46281.8	50848.8
O08688	Mus musculus	9.79512e-08	146570	166915	162397	95352.6	85034.4	90752.1	73182.4	71867.9	41521.7	71302.7	76394.3	73465.3
O08709	Mus musculus	1.95254e-09	458425	573043	466903	866024	1.00307e+06	779472	1.17821e+06	1.09552e+06	1.61706e+06	1.40601e+06	1459821	1.43594e+06
O08715	Mus musculus	0.000280895	32247.2	48120.2	45461.2	22869.7	419947	106481	526449	887973	44838.5	707343	1.02625e+06	999166
O08739	Mus musculus	1.01261e-07	43810.2	44099.6	42918.2	44232.2	40533	44721.8	38046.2	38263.3	41528.7	36255.2	31147.5	36746
O08749	Mus musculus	3.55643e-09	1.19968e+06	1.7079e+06	1.20416e+06	1.82636e+06	1633128	1.70196e+06	2.35565e+06	2.37599e+06	2.97148e+06	3151281	3.3224e+06	3.42139e+06
O08756	Mus musculus	9.89415e-10	488715	589810	527413	540778	470874	509251	544311	559650	488089	605370	587650	539253
O08759	Mus musculus	1.09475e-09	265212	311181	311910	269942	217670	256280	241546	288271	267570	281629	220061	194536
O08784	Mus musculus	3.96909e-08	18110.5	19696.8	19773.7	18243.8	12064.2	13749.1	10578.3	14522	10588	12983.3	14938.9	7228.18
O08788	Mus musculus	9.79793e-10	407971	547444	458265	357558	326407	337140	333124	315416	289776	307326	291462	305336
O08795	Mus musculus	1.92628e-09	431156	368965	400238	344880	355457	320286	289739	277787	284424	275732	295797	402991
O08800	Mus musculus	7.17135e-08	Filtered	Filtered	Filtered	21595.7	Filtered	13345.5	26253.5	26060	26420.9	31075.2	34011.1	46896.9
O08807	Mus musculus	4.0135e-07	127122	149123	133588	113351	109317	103286	56596.4	63777.6	62060.2	57358.5	51311.7	63695
O08808	Mus musculus	3.9229e-06	32785.9	25323.3	28345.3	22852.8	20055.6	21365.5	28790.1	29479	31173.5	35079.4	35078.1	37799.1
O08810	Mus musculus	1.49831e-09	3521734	4.53728e+06	3170205	2.36837e+06	1.60757e+06	2.19561e+06	1531595	1.56584e+06	1.3133e+06	1.40119e+06	1.43088e+06	1.23552e+06
O08842	Mus musculus	0.000209735	73049.8	63297	79708.4	120769	120054	125107	110057	108924	78919.7	101559	89303.8	124997
O08848	Mus musculus	7.10117e-09	157945	173446	150562	100425	126361	121063	91358.9	87018.7	104577	114169	116893	143188
O08908	Mus musculus	6.85611e-05	61116.6	23523.9	81161.8	51254.2	86238.4	19941	57394.5	59248.2	90833.9	106230	74462.9	56703.8
O08912	Mus musculus	0.00558376	21526.8	8858.83	17076.3	28259.1	Filtered	18495	11318.1	14180	Filtered	Filtered	Filtered	39640.9
O08914	Mus musculus	8.65879e-08	46795.2	41200.9	48322.3	56751.9	77327.3	69775.3	69001.9	77035.8	87904.7	69943.9	64201	83533.2
O08915	Mus musculus	4.31931e-07	124697	126876	134859	112746	131696	104960	117979	110715	118148	120040	104172	121455
O08917	Mus musculus	1.34522e-09	392640	373428	373405	321132	284904	324654	265678	280841	203820	263391	269635	247081
O08919	Mus musculus	4.29655e-09	215783	220719	219566	211651	187249	201706	193742	201130	159268	196285	200461	206158
O08967	Mus musculus	2.44788e-07	121185	140798	117005	75859.5	81642.3	47532	49606	45525.4	71426.5	26026.9	56611.7	54190.5
O08989	Mus musculus	3.53782e-07	179053	191883	179280	235451	255644	214915	255400	281962	226957	322804	333751	380183
O08992	Mus musculus	6.12011e-06	24387.4	26852.8	21087	20406	25459.1	23952.6	28048.2	27681.3	49383.4	35762.6	30044.8	48617.4
O08997	Mus musculus	4.47323e-08	241255	296252	266357	178923	170004	173245	142187	145259	114399	128356	141850	199832
O09005	Mus musculus	0.00220382	40491.7	151685	141014	129810	49425.6	40774.9	20382.1	121986	73650.5	Filtered	239778	24575.8
O09012	Mus musculus	3.09629e-08	88337.8	79073.4	87682.5	71948	81939.4	79966.3	50435.5	39142.2	60698.2	43203.3	54964.3	87133.4
O09044	Mus musculus	0.000189429	348830	Filtered	21284.2	11261.9	21955.3	12880.8	15823.5	18084.6	37514.2	20783.3	19733.9	30662
O09061	Mus musculus	4.2252e-09	1.1258e+06	1.27462e+06	1.11937e+06	928925	1192988	1.02113e+06	670686	720241	748346	690622	675894	808383
O09106	Mus musculus	1.71816e-08	267513	306336	282970	177314	192025	176959	109233	111439	151004	117842	120569	148348
O09111	Mus musculus	1.27215e-09	641933	823247	731155	925126	946855	896874	1.13031e+06	1.16516e+06	1.2512e+06	1.47097e+06	1.47271e+06	1.69303e+06
O09114	Mus musculus	1.34544e-06	321521	303733	346795	235518	260218	261788	185605	202405	145360	219829	256018	201508
O09117	Mus musculus	0.00033998	Filtered	Filtered	16317.5	23494.6	17566.7	19921.8	31914.8	30129.8	37986.8	59646	60187.1	66466.8
O09126	Mus musculus	2.02158e-05	343529	336894	137104	76183	63911.4	67849.6	54847.2	51601.8	48300.4	63328.5	61745.9	61385.7
O09131	Mus musculus	2.41633e-07	1.33606e+06	1.27598e+06	1.17395e+06	1.00039e+06	1.00448e+06	962507	644106	453718	444147	478914	491609	488048
O09159	Mus musculus	0.000875543	19078.7	23891.1	29043.2	33363.3	35270.9	35830.7	17159.8	19173.8	18214.6	10099.9	24218.7	22838.4
O09164	Mus musculus	7.30769e-06	9530.82	7292.53	7363.92	22215.4	14646.1	20103.4	18849.2	20444.1	34607.5	16150.6	14970.6	17642.3
O09167	Mus musculus	2.48677e-09	564272	697006	466789	413982	392176	361098	249136	230786	227498	223120	216794	188285
O09172	Mus musculus	3.39423e-06	211040	290953	252089	236501	462691	524313	313782	342516	320276	261796	329231	355044
O09174	Mus musculus	0.00102161	426199	745463	380636	827534	397733	418474	540430	652972	291893	767910	743161	781172
O35075	Mus musculus	2.82847e-07	71769.5	99485.6	89277	65339.6	56935.9	68536.7	68506.9	48329	56144.2	58408.8	46259.5	71414.8
O35083	Mus musculus	3.76098e-08	151951	136897	166453	160103	186002	169566	143619	132433	163096	148465	156051	216233
O35089	Mus musculus	1.83885e-05	138606	122376	150530	95252.1	103018	108494	95358.3	90875	124247	83735.9	87952.2	50116
O35098	Mus musculus	1.53996e-09	1.21247e+06	1.46911e+06	2.32145e+06	2.47393e+06	855029	1.87448e+06	1.45371e+06	1.35211e+06	495625	1.3986e+06	1.33342e+06	580785
O35099	Mus musculus	6.95068e-07	325232	434189	206622	206928	166666	186340	140356	226839	138618	273025	171468	226305
O35114	Mus musculus	2.28001e-06	75026.2	120404	90495.1	74925.8	74516.2	71304.7	46980.8	50337.6	72989.6	59762.9	53429	77015.9
O35126	Mus musculus	0.00274988	28782.1	43927.6	34957.6	19179.1	Filtered	19098	14368.7	17847	15403.1	Filtered	18410.6	Filtered
O35127	Mus musculus	2.97377e-09	75366.1	95879.7	74720.9	59469.5	75240.2	71194.6	45836.5	38039.1	39713.2	37455.6	43333.8	42959.1
O35129	Mus musculus	2.51404e-09	1.05936e+06	1.41874e+06	1.12394e+06	1.31413e+06	1.39096e+06	1.33796e+06	1.34631e+06	1374246	1.20993e+06	1654096	1.56398e+06	1.84007e+06
O35136	Mus musculus	5.46882e-09	408829	386625	373614	569342	619238	587073	573046	543164	441260	607448	632233	699475
O35143	Mus musculus	1.43482e-09	1.62453e+06	1.89498e+06	1.79448e+06	1.4826e+06	1.40533e+06	1.43819e+06	1.84173e+06	1.87194e+06	1.17563e+06	1.63193e+06	1.68126e+06	1.402e+06
O35144	Mus musculus	2.46088e-05	19088.3	13641.6	16051.1	12412.8	13677.7	9572.02	9142.73	8572.09	19694.6	10282.9	9556.63	10271
O35153	Mus musculus	0.00721617	70828.2	95096.2	92174.5	Filtered	Filtered	58317.4	Filtered	41888.7	34832.7	Filtered	Filtered	Filtered
O35166	Mus musculus	0.000242057	38448.4	52427.7	95657.2	54787.3	54246.4	51828.4	42111.8	37557	57379.5	43744.2	61428.9	45021.9
O35188	Mus musculus	5.28628e-08	80077.9	61252.2	87455.4	118625	136449	122721	99284.2	82254.5	89180.3	74225.8	75833.9	74407.6
O35207	Mus musculus	0.000244604	22554.2	21805.7	24054.3	12266.4	17937.3	13925.7	13930.1	21210.5	25594.9	9718.35	15799	10964.1
O35215	Mus musculus	4.01199e-09	540254	708856	680185	642778	635462	623675	752753	749211	582741	963336	1.11979e+06	1.17989e+06
O35218	Mus musculus	1.77975e-06	126455	169888	126662	110035	97475.9	38469.1	71805.7	21717.6	20599.3	23733.7	40845.3	57467.1
O35226	Mus musculus	3.32613e-09	392959	530897	495776	371292	323536	320464	246346	252885	175290	212467	214978	175748
O35239	Mus musculus	1.0402e-09	65907.8	61016.3	58927.9	62040.4	73171.7	66317.1	71487.9	70481.3	89839.6	91324.4	86661.1	106606
O35250	Mus musculus	1.7321e-08	150733	201771	160425	145943	177546	147067	135326	133967	167329	150226	142665	153229
O35286	Mus musculus	3.08722e-09	449760	656306	533012	303419	267254	273642	227418	238008	214639	247480	248125	201419
O35295	Mus musculus	4.26571e-09	840203	773856	962293	1.15054e+06	814352	965399	1.01485e+06	966115	671866	631934	660307	419011
O35316	Mus musculus	5.93774e-07	96654.6	61268.7	115082	82413.7	170116	134428	123040	68577.4	158408	215535	117940	259815
O35326	Mus musculus	1.97771e-07	141735	95663.8	121976	83929.3	120006	98307.2	64864	63740.7	63586.7	71331.5	69331.2	99987.5
O35343	Mus musculus	1.61027e-08	67876.2	92309.9	31719.6	19512.5	48558.4	42632.9	20008.6	36317.4	37493.6	48686.4	49972.4	13779.1
O35344	Mus musculus	1.21643e-09	390391	341297	455154	284765	263223	246721	223764	208108	237306	239254	240707	204554
O35345	Mus musculus	7.40027e-05	128792	86042.9	95074.1	83539.1	130743	91248.8	72558.7	53004.5	71551.2	77670.3	77249.2	86443.7
O35350	Mus musculus	8.17201e-07	55882.3	49032.8	49378	49689.1	51997.7	52288.6	44459.2	45677.9	32863.3	60924.4	61815.5	80168
O35381	Mus musculus	7.3877e-09	773118	774725	909772	571314	526318	558997	481666	441896	445795	460222	438062	258767
O35382	Mus musculus	2.11648e-09	267306	187565	281353	246549	235751	192065	213991	207967	177345	217119	232708	274434
O35387	Mus musculus	7.50675e-05	72702.5	32922	38054	35669.2	43552.4	51486.7	46077.8	43398.1	48393.2	47022.9	45625.3	102813
O35393	Mus musculus	0.000401171	46037.2	55204.4	59106.4	24403.8	26625	29751.8	Filtered	Filtered	Filtered	35852	26418.9	35992.3
O35405	Mus musculus	2.01241e-09	1.31941e+06	1.76774e+06	1.4715e+06	2.43752e+06	2216806	2400179	1.39111e+06	1.39697e+06	2124361	1.22597e+06	1.18556e+06	1.43928e+06
O35409	Mus musculus	1.14597e-05	Filtered	Filtered	14431.7	28139.2	130830	19679.6	103994	109242	143461	28734.5	22986.4	106509
O35425	Mus musculus	3.52451e-05	13974.9	10758.3	11508.4	4481.45	6531.46	4669.78	8859.77	10335.4	12172	12068.6	26443.2	13579.5
O35435	Mus musculus	2.78588e-09	97650.1	89239.3	91387.5	110910	109162	114276	107521	105438	95959.9	111681	107894	120594
O35449	Mus musculus	1.19094e-09	440141	617119	551331	667791	608416	672485	342359	384555	355923	296567	282581	342691
O35454	Mus musculus	1.34617e-05	126458	86876.9	111378	78266.9	78571.7	75587.6	54350.5	56709.3	45462.8	57067.7	58575.4	51687.5
O35459	Mus musculus	1.18538e-06	96524.6	127987	114113	118903	115256	112761	73818.8	83213.1	83603.5	80212.3	74022.3	93133.9
O35465	Mus musculus	2.47694e-08	571142	546502	655251	476626	397640	416685	344779	332923	263955	299045	329487	287900
O35474	Mus musculus	3.55034e-05	48182.1	63712.9	32225.2	228097	55720.8	22312.5	144305	24973.4	190075	33699.5	29037.8	24235.8
O35495	Mus musculus	0.000839923	15889	44045.9	19045.2	35327.7	36715	26922.9	76482.2	535837	41756.1	105440	77819.4	185953
O35526	Mus musculus	2.29481e-09	995775	1.2259e+06	996666	1.40136e+06	1.3213e+06	1.24964e+06	1.80972e+06	1.82944e+06	953670	2.06728e+06	2.3531e+06	2.36453e+06
O35551	Mus musculus	1.11983e-09	170233	193045	183343	171172	182064	174574	141563	148466	115723	146457	145028	170052
O35566	Mus musculus	2.1072e-05	15298.8	9654.44	14079.1	11147.6	Filtered	4847.17	14101.8	15576	Filtered	11896.7	13348.3	Filtered
O35593	Mus musculus	9.64317e-09	390123	693230	455111	417281	408702	419512	230524	230841	236214	219934	186614	190224
O35598	Mus musculus	0.000235255	86189	186991	77205.5	84754	119474	103442	54154.9	76737.8	92772.7	88718	89196.9	128592
O35604	Mus musculus	9.43111e-05	49880.2	32417.2	27673.6	29391.2	32117.5	27124	4011.56	Filtered	25888.5	23300.4	29021.5	27671.2
O35607	Mus musculus	1.00301e-05	78925.8	89786.2	77593.4	75884.6	64672.1	73155.9	64397.6	69173	68026.6	66661	63483.5	67066.2
O35609	Mus musculus	4.89745e-06	82738.1	79364.2	89560.3	90576.1	90708.4	88477.1	99622.7	99805.9	91325.6	90391.8	103434	96345.3
O35621	Mus musculus	1.25003e-09	350973	244014	315062	382408	197592	314044	245882	263543	423357	250391	252880	333563
O35633	Mus musculus	2.30272e-09	362657	531101	406030	725094	530158	606394	921834	905213	589940	1.20145e+06	1.22061e+06	1.09523e+06
O35638	Mus musculus	8.73531e-05	11516	23010.6	11289.6	15239.8	619704	782325	6882.72	15256.9	14500.5	7418.75	8324.42	18685.3
O35639	Mus musculus	1.82108e-09	189682	213220	176205	218731	244985	201828	191038	191877	180613	215674	191798	245301
O35643	Mus musculus	1.34535e-09	1.21183e+06	1090320	1.12335e+06	1.43015e+06	1.56044e+06	1.32295e+06	1.5529e+06	1567179	1.69603e+06	2.04721e+06	1.96369e+06	2.24852e+06
O35657	Mus musculus	0.00329243	Filtered	Filtered	58958.4	77935.3	58975.8	73379.2	Filtered	56835.2	Filtered	46523.5	39760.9	43948.1
O35658	Mus musculus	9.35245e-09	465111	477446	452281	486169	578563	527139	631327	614482	814963	686761	693714	872215
O35678	Mus musculus	2.30288e-09	175848	252291	182452	360655	405272	376918	651047	691522	686174	748542	702870	796272
O35681	Mus musculus	1.53458e-06	58373.6	71933.3	78024.7	79898.9	71417.8	68868.5	67201.9	67374.7	119203	87919.6	87043.9	96117.1
O35682	Mus musculus	3.91652e-09	176121	151024	184967	377222	322738	295078	311991	328403	308520	404431	447326	430776
O35683	Mus musculus	1.39732e-07	154131	126969	165421	239325	314183	300057	375728	349775	378884	374151	387803	575827
O35684	Mus musculus	4.11917e-06	92552	73805.4	88092.9	106003	122585	110193	80676.3	77410.4	76777.1	83398.2	80206.5	104639
O35685	Mus musculus	2.17813e-09	696079	700863	771811	468578	436113	466519	370584	354025	204355	350676	380022	328734
O35691	Mus musculus	2.45045e-06	120634	135498	134902	67480.5	61328.4	65349.7	54203.7	55888.8	47138.4	59028.3	63857.4	50880.9
O35704	Mus musculus	0.00532198	60922.5	83584.8	59009	34518.7	63242.6	55695.6	Filtered	Filtered	45099.8	54976.2	Filtered	Filtered
O35710	Mus musculus	7.1619e-05	Filtered	Filtered	Filtered	11445.9	6591.79	44113.9	Filtered	26444.6	10052.3	Filtered	Filtered	Filtered
O35737	Mus musculus	2.93589e-09	1233497	1.0828e+06	1.22891e+06	655360	724264	638664	510555	498684	309318	401232	463375	368484
O35841	Mus musculus	7.28479e-10	370046	484518	384095	276812	282932	293786	225136	220544	231458	247556	219787	274296
O35855	Mus musculus	1.46796e-07	42769.6	21592.7	43603.5	57266.2	48521.4	48515.4	69492.3	73552.7	70428.1	73814.9	73930	70018.5
O35857	Mus musculus	1.05976e-09	144905	139438	161049	134594	154300	150497	169257	152294	185901	160831	170292	162178
O35864	Mus musculus	2.32815e-09	294834	358729	346646	282503	257518	274282	257170	268069	220239	291316	296925	259973
O35874	Mus musculus	1.16871e-08	551710	575590	541063	322205	397216	372404	401469	378386	385132	453078	349169	347718
O35887	Mus musculus	3.22169e-09	324223	437756	384719	283649	310289	277624	159546	163130	179725	137781	132587	130610
O35892;Q99388	Mus musculus	0.000550279	76941.5	93524.1	843133	107717	36531.5	48611	327866	303557	85998.4	Filtered	Filtered	242536
O35900	Mus musculus	5.21714e-08	54229.1	62683.6	59782.5	36041.5	29520.7	49285.2	21805.1	35285.6	48142.5	28170.4	52966.1	59616.7
O35926	Mus musculus	3.26345e-09	116661	141059	123442	146210	93501.6	113554	143600	144078	146568	118638	139217	71174
O35927	Mus musculus	3.00594e-09	210401	248702	235755	222148	193534	217400	237287	220873	147353	220233	220208	227073
O35943	Mus musculus	0.000295173	26139.5	34333.4	35235.1	44198.1	33570.7	40108.5	15737.2	33529.4	17997.3	40829.2	51846.4	45665.2
O35954	Mus musculus	5.81324e-09	411147	391703	424487	546197	481752	499675	402104	396174	486900	368857	395448	434401
O35963	Mus musculus	0.000127047	154244	204315	179835	142331	132450	147093	107798	108893	123462	127860	134096	146929
O35969	Mus musculus	0.000255943	74588.9	121654	86913.3	68197.8	56967	64647.4	48455.8	46324.2	65501.9	44720.1	61696.4	37874.3
O35972	Mus musculus	6.41468e-05	51501.9	52160.9	45868.1	53779.4	61594.2	61825	43036.4	47085.7	38745.7	32130.5	31267.5	49476.4
O35988	Mus musculus	3.15008e-05	Filtered	Filtered	Filtered	50048.6	Filtered	28239.9	45413.6	40367.5	45303.5	50745.8	55637.7	108947
O54692	Mus musculus	5.69832e-05	48723.6	27859	30179.3	26372.1	21570.6	19260.4	21012.2	19735.1	21707.6	27967.1	22091.4	24292.6
O54724	Mus musculus	0.000277988	353907	60954.8	387878	64142	112813	124396	34677.7	88709.4	47332	130528	152578	57706.9
O54734	Mus musculus	4.96813e-09	553144	488102	537657	568353	552702	548062	299329	320676	359197	290588	277791	370940
O54774	Mus musculus	1.8307e-09	477880	382339	449175	437266	428074	476458	427024	448963	406443	408618	430307	513925
O54781	Mus musculus	3.91652e-09	325929	342023	364305	317790	273034	305160	260070	252932	250609	223348	259532	166317
O54786	Mus musculus	0.00324605	52968.7	30204.2	27723	26995.7	25539.1	24272.4	22187.7	27979	41446.9	54134.9	40207	30561.2
O54818	Mus musculus	0.000110832	22725.9	25814.6	19708.1	24662.6	20296.4	23535.8	26535.6	30439.9	22849.9	35644.6	37768.8	39897.1
O54825	Mus musculus	7.60511e-07	42332.2	28280.7	33083.9	18570.7	23150.8	18491.6	13757.4	11278.7	10611.2	11933.1	12998.2	11164.9
O54829	Mus musculus	1.55809e-09	149240	127448	145535	229751	279775	246580	314732	355772	383476	401659	415646	562215
O54833	Mus musculus	1.12011e-07	203028	235219	221762	227182	249737	241820	238895	248727	251504	261722	253064	317319
O54865	Mus musculus	9.79793e-10	342723	258213	321616	268573	328129	266973	235388	231307	295156	258684	289859	323374
O54879	Mus musculus	6.24097e-08	396825	383383	415368	152839	143944	165396	107530	217487	77717.7	67475.6	230313	104718
O54901	Mus musculus	1.54023e-08	1.2377e+06	1.19341e+06	1.33921e+06	975033	909629	956152	468748	490589	503184	431797	437562	419937
O54916	Mus musculus	8.04172e-08	36751.6	33328.6	37008.4	40323.4	37709.6	35231.8	39147.3	38275.2	47360.1	39600.8	53613.6	42854.7
O54929	Mus musculus	1.58582e-07	41869.5	36865.4	37432.3	15166.4	31798.7	14949.4	15299.6	20796.4	14166.8	10119.2	10525.4	11389.4
O54931	Mus musculus	3.25398e-05	45665.2	61470.2	44471.1	43237.8	38790.3	38440.5	56550.4	59952.3	49942.3	33516.7	34476.1	30605.3
O54941	Mus musculus	0.000286688	138285	174085	141543	104456	53338	75980	30011.4	24987.9	37235.5	49055.1	28773.3	37462.4
O54942	Mus musculus	0.000245372	65780.9	85279	70410	76934.1	80583.7	76036.3	54181.7	66338.5	Filtered	64079.1	53017.2	70097.3
O54946	Mus musculus	3.36563e-08	28076.4	32397.6	29824.3	113629	19256.8	19266.3	27724.9	27116.4	114235	33407.4	34571.5	190036
O54950	Mus musculus	3.98083e-06	48158.8	39644.2	38076.9	42545.8	43611.9	42123	43730.2	49376.6	35658.8	54006.2	59001.4	62097.9
O54962	Mus musculus	1.07107e-07	419403	304049	409226	166810	195381	159322	91614.3	97713.6	78790.3	96490.8	95052.1	110598
O54983	Mus musculus	1.30359e-09	227135	281458	253384	234089	211504	209279	156686	151792	90878.6	156639	191075	161044
O54984	Mus musculus	5.89714e-09	733086	642627	638187	625148	585989	617454	489472	461223	383317	573058	561218	620902
O54988	Mus musculus	7.19641e-06	345428	60952.1	54724.3	83639.4	69001.6	79494.7	88050.6	93890	58289.2	98038.6	97437.2	91076.3
O54990	Mus musculus	0.00356047	Filtered	Filtered	Filtered	Filtered	Filtered	16727.5	28835.9	21405.3	27603.5	29113.2	36410.3	46608.5
O54991	Mus musculus	6.11002e-09	69420.6	57002.5	72544.2	369956	416264	374609	434207	436880	441746	596860	544679	726480
O55003	Mus musculus	0.000107952	34890.7	44582.2	31152	31306.6	23751.7	14893	42623.1	40086.7	21590.7	38863.1	33353.7	44332
O55013	Mus musculus	5.93503e-09	247480	293528	259823	206009	180331	224677	190954	194024	130783	187698	194273	775585
O55017	Mus musculus	4.44079e-09	69210.2	55487.6	62286.7	77888.6	95268.4	82093.4	106911	99836.7	101631	107077	118070	117436
O55022	Mus musculus	6.45786e-09	1.45042e+06	1.66904e+06	1.55276e+06	1.13532e+06	1186443	1.23958e+06	904803	894272	990993	958428	968945	977841
O55023	Mus musculus	1.65528e-09	699142	905152	840846	910407	1.05395e+06	953231	1066881	1.07429e+06	1.33722e+06	1361655	1.47526e+06	1.65674e+06
O55026	Mus musculus	1.64412e-08	47667	66118.5	54150.4	103699	105270	92991.8	100038	111094	126816	111652	112866	121964
O55028	Mus musculus	0.000334783	16837	18972.6	19403.9	25731.3	20444.5	25472.1	25738.4	29238.3	25882.2	19328.1	21439.2	34207.2
O55029	Mus musculus	1.78618e-09	426667	465249	402819	301045	275684	260190	256817	316906	138319	159614	174472	167172
O55033	Mus musculus	1.92962e-07	159237	166760	151213	138659	143360	148491	146487	135874	119879	164117	180009	191913
O55042	Mus musculus	1.28635e-08	904226	918242	891326	1.4787e+06	1.50928e+06	1.48443e+06	1.6213e+06	1.73306e+06	2376985	1965694	1.87248e+06	2.58758e+06
O55047	Mus musculus	1.60624e-09	39325.8	29451.2	36293.8	34481.2	36994.6	41214.9	22560.7	22439	25538.8	32028	24825.9	39262.6
O55057	Mus musculus	2.75023e-08	116984	102630	114512	93062.1	103279	103648	75830.2	71390.8	84881.3	87250.7	72416.2	108015
O55060	Mus musculus	1.05976e-09	47658.7	50376.2	44827.9	50462.2	54015.8	46187.6	44921.5	44772.4	39766.9	46157.5	46699.8	47345.9
O55074;Q7TN79	Mus musculus	3.60339e-09	479735	576593	490536	350394	287653	310963	236626	240590	208683	215092	219064	271088
O55091	Mus musculus	1.58473e-06	66034.7	45262.6	63114	109734	111600	110342	109759	100341	79693.2	120731	114979	102873
O55100	Mus musculus	1.32695e-07	850541	648108	931164	2.08594e+06	2.09395e+06	2.15842e+06	3.11391e+06	3038944	3.69828e+06	3986787	3.87668e+06	5001028
O55102	Mus musculus	0.00586158	Filtered	Filtered	34321.4	Filtered	Filtered	33400.3	Filtered	Filtered	Filtered	Filtered	34981.1	Filtered
O55106	Mus musculus	1.79979e-08	178871	176788	166542	228902	265098	234192	189196	182643	194868	148299	148995	194668
O55125	Mus musculus	1.17903e-09	720583	770340	640920	944865	906079	865948	1.0976e+06	1.11953e+06	1.06639e+06	1.4588e+06	1.37454e+06	1.573e+06
O55126	Mus musculus	2.01378e-08	179477	219927	199068	278362	261477	267997	381032	388537	273913	506813	464340	524048
O55128	Mus musculus	2.77541e-09	299359	345153	368316	190414	175174	181045	140337	137975	139399	139940	256992	101376
O55131	Mus musculus	1.59999e-09	874403	1.02782e+06	947576	1.40917e+06	1.27806e+06	1281147	1.71365e+06	1.89256e+06	1.48147e+06	2.42759e+06	2.10999e+06	2.34455e+06
O55135	Mus musculus	4.73164e-06	199166	257941	211072	157933	132197	148390	103630	99611.4	99000.5	119144	122551	105433
O55137	Mus musculus	2.68985e-07	552169	647741	543994	389469	329295	362335	247103	260679	161125	264619	251294	248960
O55142	Mus musculus	1.57488e-09	1034864	1.41709e+06	1.18447e+06	793800	669309	698082	462636	685153	263586	509726	393990	374015
O55143	Mus musculus	1.47456e-09	2.29245e+06	2.20695e+06	2.42592e+06	2.93779e+06	2.36041e+06	2860406	2.82138e+06	2.89425e+06	1.77166e+06	2.80962e+06	2.71781e+06	2.64296e+06
O55176	Mus musculus	0.000346294	19293.6	16553.1	25723.3	6656.17	4637.4	10003.8	12559.7	Filtered	7464.38	10408.4	11365.1	Filtered
O55201	Mus musculus	3.83837e-05	37705.9	38801.6	42310.6	25132.9	24664.5	25127.7	23270.5	25336.9	20085.4	17491.8	17507.2	7624.45
O55222	Mus musculus	2.79523e-06	85285.6	99222.4	82442.8	98407.8	91158.4	101029	105464	79658.3	172041	97751	91406.3	100994
O55229	Mus musculus	9.89415e-10	43486.4	38592.8	47684.7	35061.3	32025.1	38614.7	39552.9	39347.5	46235.3	47043.6	35872.9	30236.7
O55234	Mus musculus	1.74286e-09	598068	729835	658878	469627	411534	434498	354476	364837	329737	323056	309963	260896
O55236	Mus musculus	0.000888512	19280.1	16287.6	16924.6	9232.85	6728.43	7059.87	Filtered	7783.12	Filtered	Filtered	8805.72	4945.56
O55242	Mus musculus	0.000149614	45011.2	142306	38981.9	76553.7	84444	80750.2	80673.6	124448	56582.3	73822.7	137900	59926.9
O70133	Mus musculus	6.05557e-09	814919	1.05413e+06	927996	548764	459537	466690	369510	341894	384177	373284	373012	279133
O70139	Mus musculus	0.00948858	25316.4	Filtered	Filtered	Filtered	Filtered	39831.2	30367.8	35523.9	51979.4	Filtered	Filtered	Filtered
O70146	Mus musculus	0.00256476	7472.74	5447.03	9041.92	Filtered	Filtered	Filtered	5758	Filtered	14815.8	7110.22	Filtered	Filtered
O70152	Mus musculus	1.6313e-05	133156	108908	113922	71830.9	130114	121542	72938.2	76472.4	75746.5	45732.4	55098.3	88018.7
O70161	Mus musculus	4.86568e-10	196987	300390	238333	312850	300287	339458	417199	437460	628491	448103	432537	510316
O70166	Mus musculus	3.07938e-08	276777	313256	306090	140787	116060	124921	75530.7	79375	67709	65584.6	75666.1	63766.5
O70172	Mus musculus	1.88623e-08	129054	111671	147302	137853	142109	161164	203664	199054	214459	282044	270855	259316
O70194	Mus musculus	4.91156e-09	368640	384678	379658	297454	322808	310634	189552	202821	178817	194852	193377	222104
O70228	Mus musculus	1.92417e-09	356018	333013	339394	239005	229835	245393	144120	150702	138667	133661	132004	150268
O70250	Mus musculus	1.16719e-08	3.09376e+06	3.35832e+06	3.39053e+06	3615544	3.05103e+06	3.46526e+06	4538693	4.48156e+06	3.17614e+06	4585303	4971539	4.43322e+06
O70251	Mus musculus	1.14473e-09	1.22599e+06	1.49034e+06	1.38311e+06	1.17214e+06	980769	949894	748392	711313	868819	661988	698090	626713
O70252	Mus musculus	9.58471e-08	137877	127772	143851	120938	99869.5	115937	111349	115971	66963.6	115313	141279	125427
O70293	Mus musculus	0.000183682	43250.4	36661.8	35306.6	34064.3	38587.1	29266.5	22527.1	28100.1	42026.1	35877.8	27558.6	28642.2
O70305	Mus musculus	2.63982e-07	198011	216645	223283	179205	161653	138270	126507	124073	86518.8	118252	120808	105758
O70310	Mus musculus	9.89415e-10	206747	200340	236669	182308	196828	201084	167885	179436	163810	166989	206248	207328
O70311	Mus musculus	2.61944e-09	297885	292290	248437	244469	236991	236979	163695	161034	145248	152362	157355	135273
O70318	Mus musculus	5.1856e-09	197086	229164	221435	308718	278701	303643	409755	374484	224250	477867	532204	518492
O70325	Mus musculus	3.25788e-09	150998	177217	185320	155770	179198	178987	156844	168692	162310	190053	178220	213806
O70340	Mus musculus	0.000144751	43906.6	13429	166780	83571.6	74845.9	75852.3	63401.6	64364.4	49461.1	54636.6	54899.1	64651.5
O70354	Mus musculus	0.00069978	67944.2	62200.1	47081.8	56059.2	68936.6	50340.6	54402.2	50324.2	85882.8	45449.2	44183.5	44618.4
O70378	Mus musculus	3.80715e-06	89867.2	83224.3	97873.9	92149.3	92054.8	81871	71136.7	61304.4	72643.7	28904.9	66981.7	54247.3
O70400	Mus musculus	0.00209188	Filtered	Filtered	Filtered	73254	69513.6	Filtered	67958	59088.8	Filtered	43778.3	74999.7	39857.2
O70423	Mus musculus	0.00801125	Filtered	Filtered	Filtered	Filtered	4214.81	Filtered	7689.11	Filtered	Filtered	3867.77	Filtered	Filtered
O70433	Mus musculus	7.54415e-08	51221.6	53869.9	51624.4	99876.1	89310	96816	145469	146381	78650.5	136208	124574	103694
O70435	Mus musculus	2.38763e-08	836496	843282	748576	731919	707983	689078	491494	493977	436106	460288	480586	545343
O70439	Mus musculus	6.58978e-09	603059	497802	586421	311742	401721	356173	284645	288852	220092	299613	292876	280882
O70443	Mus musculus	2.45618e-09	309896	394237	287586	399850	443802	424478	504602	479518	688710	629823	615685	781639
O70451	Mus musculus	1.33226e-06	218144	233062	244932	198029	183538	182987	137395	127602	173219	82685.5	189695	113398
O70480	Mus musculus	9.25655e-08	79973.8	71428.4	75600.9	78669.1	82649.6	77069.5	56058	55382.2	36112.5	55142.4	57862.8	51527.4
O70481	Mus musculus	3.73611e-07	19457.2	15080.4	14788.5	14357.5	14574.4	15270.2	11495.7	114758	10449.3	16525.5	17648.7	20994.3
O70492	Mus musculus	1.43286e-09	556892	665475	560082	500983	388755	464904	369928	395721	267067	332195	328236	288396
O70493	Mus musculus	2.1829e-09	473307	639328	538144	451418	344004	371017	429930	409330	410739	459376	494925	382891
O70496	Mus musculus	0.00208967	35900.1	Filtered	250249	40759.4	111151	91961.6	37027.2	281880	74254.8	41333.2	36566	421547
O70503	Mus musculus	5.29015e-08	394535	300621	360536	371541	315868	339367	334417	328008	314072	317632	332317	338190
O70507	Mus musculus	0.000358229	37013	20281.2	42328	30215.8	30750.9	27121.3	27780.3	37060.2	45279.7	25166.4	19207.5	23388
O70551	Mus musculus	8.50239e-08	106198	101322	93593.4	72293.1	82292.5	78530.4	46314.9	53694	31845.2	37777.9	37345.4	32766
O70566	Mus musculus	1.75868e-09	24101.3	15651.9	30224.6	37570	39836.4	38429.1	50075.6	49919.3	54765.9	67169	61541.2	77357.2
O70572	Mus musculus	2.65467e-07	43423.4	40515.1	39765.7	46974	40810.2	42436.7	28903.6	29852.5	33017.8	31157	28622.5	27818.9
O70579	Mus musculus	4.70771e-09	35813.5	45803.7	36890.9	24266.2	22259.7	24299.8	9590.11	6624.54	18352.9	6712.6	6593.09	Filtered
O70589	Mus musculus	1.26343e-09	409067	513349	461921	388503	338589	362937	352529	350121	347577	418358	445307	373897
O70591	Mus musculus	1.33578e-09	421611	531479	505062	376357	285074	349288	331370	308450	342410	420372	365696	379265
O70622	Mus musculus	0.000738707	46690.8	49830.6	57955.2	54905.1	41754.1	35257.7	26491.8	43060.6	37832.3	32709.2	26468.3	28229.3
O70628	Mus musculus	0.00108133	29377.2	57945.9	19459.5	22781	24885.9	23840.5	10161.5	18921.3	Filtered	Filtered	Filtered	Filtered
O88196	Mus musculus	2.20037e-05	27454.8	26360.6	27129.6	16955.6	11901.6	14635.8	6562.09	12583.1	10165.6	7808.32	6314.73	24017.2
O88271	Mus musculus	7.5101e-09	37421.6	37624.1	39765.7	19436	15262.5	16926.6	14700.1	14100.9	8638.49	10671.3	11554.1	39229.1
O88291	Mus musculus	4.21291e-07	305838	291959	280557	178238	160091	165588	103882	111773	54205.9	83686.7	83378.8	87610.1
O88307	Mus musculus	4.14791e-07	62911.7	66027.7	65301.5	92629	96034.6	85298	89561	83287.6	106235	98754.8	91583.7	113858
O88322	Mus musculus	6.72918e-08	20478.9	28397.3	25309.6	38894.8	45360.2	41927.1	45073.4	41946	41123.8	54092.3	55096.2	59851.4
O88342	Mus musculus	2.94367e-09	1.35067e+06	1.60393e+06	1.59952e+06	1.49014e+06	1.53898e+06	1456239	1.38114e+06	1.39262e+06	1.05564e+06	1.28965e+06	1.5932e+06	1.69246e+06
O88343	Mus musculus	1.71623e-09	421536	661523	502109	947990	729522	810126	1206931	1.19919e+06	1.05153e+06	1631086	1608007	1.69682e+06
O88351	Mus musculus	6.48819e-05	25538.8	37587.7	28175.2	27997.5	25207	27362	24418.3	74767.4	10961.1	22064.8	19266.3	26496.7
O88384	Mus musculus	1.22442e-08	353269	459817	384083	314459	261550	266473	218562	219089	213368	206440	234093	229293
O88441	Mus musculus	2.01241e-09	160028	190597	198060	244800	220418	217748	264063	248280	287434	315354	322406	346195
O88444	Mus musculus	1.75035e-08	140884	109683	127856	91506.3	105660	105463	59043.3	59356.2	124626	55363	55894.3	58987.9
O88447	Mus musculus	1.3762e-08	390643	413737	402646	232103	261083	268957	184725	180458	224696	180710	191994	238082
O88448	Mus musculus	3.17031e-09	658888	653689	681526	392872	410589	392896	355615	346265	284137	347419	348587	362427
O88455	Mus musculus	1.14473e-09	222938	166548	201421	122349	145228	121733	71366.5	73430.6	122931	47125.9	52794.6	130418
O88456	Mus musculus	1.68145e-09	135858	162444	145018	118953	109763	118903	128569	124161	92195.3	152125	145789	140369
O88485	Mus musculus	4.66038e-09	396141	375943	465247	318108	277974	316320	340239	329678	376303	355562	374224	297117
O88487	Mus musculus	4.41834e-09	542413	661026	589018	393261	349781	334474	300077	304251	248712	280009	319922	311582
O88507	Mus musculus	3.27661e-06	102106	104606	94868.3	102172	98423.2	91578.8	108837	130503	99043.2	136640	114594	121963
O88508	Mus musculus	1.59999e-09	223701	167168	188275	115806	133347	125536	20229.9	18668.7	17215.9	Filtered	Filtered	Filtered
O88520	Mus musculus	9.28989e-06	69495	57543	68792.9	42979.8	53634.5	44388.3	27787.1	30254.6	31028.5	21987.1	22487.3	47817.9
O88522	Mus musculus	0.00852617	7709.82	Filtered	6102.48	21586.7	81875.5	Filtered	29892	17091.6	Filtered	Filtered	Filtered	54270.4
O88531	Mus musculus	4.51036e-09	55384.1	51806.4	57866	78451	100240	85168.1	86469.6	90730.1	122974	125670	122825	183688
O88532	Mus musculus	2.24414e-09	111454	124738	107240	97245	80610.5	91560.3	84085.9	84973.4	64533.9	88477.3	82899.1	79698.6
O88533	Mus musculus	0.00118933	Filtered	8023.8	7433.31	7754.81	5441.15	8707.7	10178.8	10085.9	14202.1	15179.1	15457.5	13302.1
O88543	Mus musculus	1.70817e-07	447378	436028	284107	309304	344127	332096	351955	307265	257915	404322	494752	352805
O88544	Mus musculus	6.76462e-09	366971	413118	388194	366950	366194	367013	335555	347158	346809	363609	362559	436664
O88545	Mus musculus	9.9894e-08	244092	322433	283956	271024	234520	265357	208065	197300	251343	235907	248744	288086
O88561	Mus musculus	0.00377093	51110.7	58000.9	65571.9	Filtered	Filtered	Filtered	Filtered	Filtered	Filtered	Filtered	Filtered	Filtered
O88569	Mus musculus	5.22906e-10	5512304	4.48379e+06	5001640	3.57155e+06	4.01e+06	3.41739e+06	3.09967e+06	2.98218e+06	3318009	3.14045e+06	3.13235e+06	3.45648e+06
O88587	Mus musculus	6.88862e-08	173812	231633	182070	176629	224379	192612	179633	171094	279847	165045	161721	199286
O88597	Mus musculus	6.84959e-05	56712	18013.7	62597.6	36679.3	34976.4	16346.2	21296.8	22109.5	30919.9	22088.1	20917.6	38390
O88602	Mus musculus	9.52763e-09	73546.3	44713.8	39610.2	51516.5	60865	53832.5	85017.6	87857.3	114461	87719.1	91490.1	82235.1
O88622	Mus musculus	1.73385e-05	29135.6	28200.7	29404.5	26912.6	28129.1	29845	21081.4	23951.4	29422.3	13156.8	18185.5	12031.7
O88630	Mus musculus	0.000208894	87355.3	111899	82303.4	291783	66579.2	44580.4	130382	61978.1	222269	Filtered	Filtered	72624.3
O88643	Mus musculus	2.45618e-09	445937	489728	437992	661318	698021	641713	1.13441e+06	1130231	1557354	1.44633e+06	1.35789e+06	1640177
O88653	Mus musculus	1.75958e-07	157590	160283	140970	103675	124571	126303	103418	108146	115285	115744	90759.9	153035
O88668	Mus musculus	2.75228e-07	42473.4	33669.6	36713.8	27697.5	38340.3	33039.3	27828	25355.6	29472.1	32364.2	20997.8	25973.3
O88685	Mus musculus	3.56624e-08	898705	825755	879096	741224	733221	568894	485669	463156	400599	373392	1.42109e+06	1.30462e+06
O88689;Q91Y13	Mus musculus	9.1712e-07	70314.7	70412.1	57954.3	43657	46928.1	39668	34637.4	33474.6	35676.9	26123.5	26358.9	42331.2
O88693	Mus musculus	0.000703186	23190.9	23214.4	28413.5	29138	22831.1	8838.65	16357.9	Filtered	4858.95	45845.8	3491.99	Filtered
O88696	Mus musculus	3.16672e-09	146465	128160	121540	148086	156465	150137	159628	162982	160376	169014	172635	172632
O88697	Mus musculus	4.65542e-05	11156.5	12998.1	12969.1	11126.1	13155.4	10787	Filtered	Filtered	Filtered	9476.43	4441.16	5718.32
O88703	Mus musculus	9.14568e-06	76660.7	68177.9	72301	110456	104195	116088	175737	181467	200442	277374	298019	280388
O88704	Mus musculus	1.26184e-08	11676.2	9207.78	23781.5	35318.3	34019.5	25958.1	54441.3	49092.2	29680.4	49372.9	51693.5	31070.9
O88705	Mus musculus	0.0039897	42309.7	24823.7	20989.3	Filtered	Filtered	20636	Filtered	Filtered	Filtered	Filtered	Filtered	Filtered
O88712	Mus musculus	1.21643e-09	987092	984080	958480	894305	813865	814019	1.15242e+06	1137431	935914	1.50824e+06	1.56849e+06	1.59984e+06
O88735	Mus musculus	0.000190646	54399.9	16558.6	20138.6	25751.3	23499.4	24438	35347.6	37545.6	28550.9	36798.1	39160.1	22418.6
O88736	Mus musculus	1.58985e-06	42532.9	38334.2	41530.4	37477.6	43060.3	40291.8	28677.2	27275.4	21240.6	23266.4	19411.5	25920.5
O88737	Mus musculus	9.24128e-10	106201	102507	110477	291698	283911	287181	489993	489314	469316	572129	557853	643120
O88738	Mus musculus	1.21704e-09	150002	150129	134087	98329.9	111276	101364	66913.1	71355.7	84716.1	53477.6	60269.2	52394.5
O88741	Mus musculus	1.78618e-09	174271	160090	166503	163056	146325	158720	184486	182469	118319	181486	182839	173550
O88745	Mus musculus	8.874e-07	34119.8	66268.7	35357.2	69264.3	38600.5	Filtered	69385.2	32868.2	98110	87461.9	89457.2	93199.4
O88746	Mus musculus	2.48835e-08	143003	102925	125475	145013	148660	145263	168395	151557	139310	140903	128249	149812
O88792	Mus musculus	0.00218098	39061.1	Filtered	48131.4	62628.1	30461	56997.8	59506.5	63645.4	Filtered	Filtered	57600.6	49294.8
O88796	Mus musculus	0.000265742	19954.4	15250.3	15217.8	12792.3	13887.5	15897.1	15806	10674.3	Filtered	11483.6	Filtered	Filtered
O88809	Mus musculus	6.17217e-10	1.82744e+06	2.29436e+06	1.98469e+06	618276	555898	598390	223863	228060	156395	391378	372618	374120
O88811	Mus musculus	0.000338422	38539.4	39370.9	42922.8	31999.9	42839.7	18504.8	29519.9	32631	5953.16	Filtered	9470.18	80492.4
O88822	Mus musculus	0.000239191	58609.2	41998.8	51462.6	32325.9	32142.1	29551.7	4746.94	27416	49387.4	Filtered	11446.2	25205.7
O88829	Mus musculus	0.00699899	Filtered	25462.5	Filtered	Filtered	10187.3	20747.9	14634.6	Filtered	Filtered	Filtered	14768.2	Filtered
O88834	Mus musculus	0.000600106	25897.9	12413.1	21586	10774.7	13961	15717	16353.4	17308.3	9551.22	15507.5	8668.47	12021.7
O88839	Mus musculus	0.00043992	24792.5	24285.7	24977.3	13371.7	1905.93	8184.14	6550.24	Filtered	Filtered	28428.2	31642.9	Filtered
O88844	Mus musculus	1.92506e-09	1.36372e+06	1.03749e+06	1.53676e+06	572921	532432	602528	309665	313043	288065	235385	223318	226551
O88845	Mus musculus	3.14404e-07	47919.4	49473.5	51370.7	57904.5	63070.4	62828.2	56283.6	61049.4	58095.2	72877	74700.9	93880.5
O88848	Mus musculus	1.03129e-09	72973.3	50736.7	66856.3	55665	71154.9	68932.8	46156.2	53027.2	68456.1	59908	59806.4	60650
O88851	Mus musculus	2.04685e-05	215027	210108	246972	268380	190733	246834	220355	212188	56331.8	295725	273083	292485
O88874	Mus musculus	0.000841428	33767.9	37021.3	35755.5	33225.7	34476.8	39066.8	29235.9	28722.2	23482.8	30950.9	22759.2	Filtered
O88878	Mus musculus	0.00631136	21988.5	40092.1	27981.4	30009.2	21066.1	26533	Filtered	Filtered	Filtered	13631.6	15566.4	Filtered
O88910	Mus musculus	2.25715e-08	23291.4	30612.6	21604.8	35892.9	34478.2	34749.5	54699.3	53205.6	57499.4	72752.4	88349.8	91897.5
O88935	Mus musculus	1.98285e-09	1821059	2.07555e+06	1.95011e+06	3.86049e+06	3.87235e+06	3.55306e+06	6.39285e+06	6610285	6.46146e+06	8681482	8723635	11018963
O88951	Mus musculus	4.94762e-07	98655.1	150434	136626	204376	225362	193174	181416	138381	113683	217444	220342	262476
O88952	Mus musculus	2.66244e-08	391228	549578	443710	339542	318633	318278	272901	277285	211449	318839	333246	435538
O88958	Mus musculus	1.26757e-07	66258.4	69783.8	74231.5	99391.8	98724	98802	127946	131455	116658	155782	159171	188031
O88967	Mus musculus	0.000129549	135601	142030	141296	125800	114370	128858	62944.6	95038.3	79023.9	93868.5	94389.1	73501
O88983	Mus musculus	8.77409e-08	98485.1	139434	109125	94951.8	94792.8	82757.6	78668.5	75949.9	70941.6	88883.6	80878.3	97362.9
O88986	Mus musculus	0.0001215	38642.8	41305	33416.2	31670.4	25182.9	26196.3	24935.7	20688.8	25421.4	32010.9	30948.9	32675.5
O88998	Mus musculus	1.21704e-09	79937.3	93707.6	77530.5	131572	144387	143170	166373	127979	170415	171979	180955	184944
O89001	Mus musculus	3.93062e-09	257498	227886	241427	196675	205795	200479	133554	135392	86947.2	80450.6	71018.9	86111.2
O89013	Mus musculus	0.000265093	9519.54	7639.71	9976.39	4623.95	3928.22	5998.74	4688.35	Filtered	3980.51	Filtered	Filtered	Filtered
O89017	Mus musculus	2.60238e-05	77473.6	62575.7	60448.2	48246	65348.4	64938.3	30960	41738.9	57385.7	49529.7	20758.1	15084.4
O89023	Mus musculus	0.000123539	49229.2	57875.7	49453.3	87396.4	78848.4	68893.4	99125	105451	76039.6	143339	132518	157317
O89026	Mus musculus	0.0044746	50620	Filtered	34989.4	Filtered	25722.9	Filtered	Filtered	Filtered	Filtered	Filtered	Filtered	Filtered
O89029	Mus musculus	0.00020246	56601.1	58922	59308.9	19684.1	27385	26010.4	10953.4	85770	19360.2	51040.1	46779.6	3691.55
O89050	Mus musculus	2.81286e-07	15176.4	13082.3	14538.6	107201	14811.2	12465.5	7779.16	8888.18	6345.05	16978.6	8009.51	8287.31
O89051	Mus musculus	5.2128e-05	65091.9	75369	60150.7	88238	80792	84630.2	71894.9	72309.6	66058.7	74857.1	80242.3	91494.5
O89053	Mus musculus	3.00604e-09	1.48537e+06	1.54843e+06	1.5222e+06	1.8166e+06	1.74716e+06	1866980	2.21017e+06	2.24217e+06	2.22971e+06	2355026	2.51212e+06	2279237
O89079	Mus musculus	8.66734e-08	144615	122948	130860	109832	141260	108404	85574.9	79111	73241	65891.3	77903.2	115815
O89084	Mus musculus	1.72885e-05	21264.6	41200.5	35482.9	47225	72728.3	48272.3	64330.4	69258.5	57340.4	74841	67062.1	85759.9
O89086	Mus musculus	1.00475e-08	871689	687359	976696	448918	410441	381040	182129	173519	64677.4	121976	120175	99237.9
O89106	Mus musculus	0.0079491	Filtered	Filtered	Filtered	8081.79	12255.7	43873.9	Filtered	31296.3	Filtered	Filtered	69564.6	13889.4
O89112	Mus musculus	1.9628e-08	159633	213040	199948	197322	159778	186298	274910	257970	184038	306734	310408	313996
O89114	Mus musculus	1.51657e-08	35041.1	34343.9	33397.9	45355.4	76279.5	52119	53787.5	40759.9	38826.5	36688.8	29853.2	37504.6
O89116	Mus musculus	2.13832e-07	163810	195183	173410	142904	138522	141649	133134	134957	147943	147414	150659	146266
P00158	Mus musculus	9.37922e-09	319024	103300	111701	185162	462553	352561	324833	149603	409481	347042	349054	429642
P00397	Mus musculus	3.00604e-09	221656	170257	186402	286751	365785	293563	384486	396997	426186	436016	450277	430166
P00405	Mus musculus	1.36939e-09	2.61678e+06	2.99452e+06	2.97732e+06	3.6029e+06	4.0639e+06	3.68658e+06	5406435	5.26815e+06	4956343	5.27236e+06	5990050	4.82785e+06
P00416	Mus musculus	1.0439e-08	141176	101029	156482	182064	129538	101264	293909	274341	80435.5	266958	292296	72786.8
P00493	Mus musculus	6.00459e-09	570799	584517	547325	443498	512626	435653	350606	383228	303068	404924	368488	369142
P00520	Mus musculus	0.000288747	97411.4	14262.1	40710.4	10240.9	7576.87	39406.7	40004.3	8713.56	31309.2	6084.29	41405.3	67227.4
P00848	Mus musculus	7.01804e-08	64809.2	96385.7	72736.5	95407.1	55248.4	82562.6	130278	138784	109194	141129	131253	101410
P00920	Mus musculus	4.58612e-09	372263	407356	412618	568694	551264	569779	981321	919556	646917	2.05535e+06	2201060	2.13857e+06
P01027	Mus musculus	1.59131e-06	44339.9	43639.5	41351.5	34091.1	33361.6	38262.3	33993.2	33947.6	28739	35522.3	39151.3	49866.8
P01831	Mus musculus	5.47832e-09	2.08087e+06	2.27316e+06	2.03426e+06	4.18003e+06	3.6368e+06	4.06224e+06	5.46182e+06	5913728	4580468	7001052	6537377	7.18907e+06
P01864	Mus musculus	0.000508302	122734	188702	142954	76413.6	59743.2	71060.7	Filtered	Filtered	Filtered	Filtered	Filtered	Filtered
P01867	Mus musculus	7.17248e-06	73334.2	94807.1	97478.3	57704.6	9548.42	28737.6	Filtered	Filtered	Filtered	Filtered	Filtered	Filtered
P01868;P01869	Mus musculus	0.00782936	256145	137744	96359.7	Filtered	Filtered	Filtered	Filtered	Filtered	27725.1	Filtered	Filtered	Filtered
P01887	Mus musculus	0.00473764	Filtered	33801.1	Filtered	Filtered	Filtered	27397.9	Filtered	36379.3	38825.1	22358.2	Filtered	Filtered
P01897;P01899	Mus musculus	0.000822771	Filtered	9825.02	21296.7	22172.8	Filtered	22576	36713.2	36671.1	23539.6	26566.8	26760.4	35584.5
P01942	Mus musculus	5.3514e-09	5.27011e+06	6335997	5.92863e+06	5308910	4872535	5.19774e+06	9808464	10172112	12181084	15513445	13826157	17743478
P02088	Mus musculus	3.09042e-09	11217485	9298464	10951690	9913062	10707516	9264929	19119096	19458438	13221776	25581538	27543870	29470042
P02301;P84244	Mus musculus	9.03069e-07	94297.9	82530.4	83168.2	61083.4	101329	69255.8	97745	98802.7	119449	59184.9	60637.8	58233.1
P02463	Mus musculus	0.00020282	21498.6	25588.2	43150.5	54899.2	47551	54600.2	20346.3	38201.7	33821.8	47413.9	90500.2	69235.7
P02468	Mus musculus	1.27725e-06	26173.5	25680.1	23624.5	46673	64501.4	53352.3	51773.5	57702.5	57655.5	73456.4	72020.6	93600.7
P02469	Mus musculus	0.000220559	20594	15169.5	24577	27961.1	36989.9	28051.6	16663.9	19615.7	16106.9	17939.8	6473.04	26685.8
P02535	Mus musculus	8.0062e-09	1.01377e+06	1.12081e+06	1.04813e+06	741934	704560	667367	515223	520202	327086	826570	842458	763678
P02772	Mus musculus	1.59689e-08	295358	322074	296982	Filtered	Filtered	Filtered	Filtered	Filtered	Filtered	1.07744e+06	Filtered	Filtered
P03888	Mus musculus	1.10485e-08	451347	367584	461971	610600	767200	713466	943812	949624	1214484	1.11223e+06	1151729	1375514
P03893	Mus musculus	5.61744e-09	96699.3	67159.5	73528.2	76625.8	153640	122487	153989	172257	207459	156842	144190	245231
P03899	Mus musculus	3.3031e-06	43900.8	Filtered	38145.5	71101.7	76809.4	76202.8	86922	117192	73618.1	140353	118968	141606
P03911	Mus musculus	5.26314e-08	180340	186857	210933	244552	323015	291664	335132	356043	470565	395731	433177	560619
P03921	Mus musculus	7.28479e-10	162367	192675	178632	254922	227823	238232	295063	300534	374332	404967	397843	369831
P03930	Mus musculus	1.28544e-05	154256	249290	171953	310911	259441	270006	223915	238812	396740	469189	445252	461694
P03958	Mus musculus	4.65224e-09	1.04608e+06	515140	1.19027e+06	527247	1.78032e+06	1.61496e+06	2.31594e+06	2172040	1.25951e+06	2.68353e+06	3.2372e+06	264618
P03975	Mus musculus	0.00536708	Filtered	36641.7	34827.3	22769.9	21326.6	30755.4	Filtered	Filtered	Filtered	Filtered	Filtered	Filtered
P03995	Mus musculus	2.25361e-09	803091	989471	828740	918651	850206	904746	484486	494098	473236	746757	707696	778972
P04104	Mus musculus	4.9942e-09	552972	637088	533547	514162	514185	487864	281946	318303	226053	946631	860455	987441
P04370	Mus musculus	2.00373e-09	225334	273197	260396	889995	719944	625829	3157938	2.89222e+06	2.08664e+06	7.92149e+06	8.28095e+06	4921928
P04627	Mus musculus	7.01804e-08	243587	224591	268847	172537	164941	189144	172918	174247	134349	161013	172040	106309
P04919	Mus musculus	1.20898e-08	43091.1	48198.9	44323.2	204240	174331	160630	352355	345094	59394	498195	490726	600594
P04925	Mus musculus	7.33664e-09	424886	357818	482935	520500	490985	461197	670584	634642	414034	734380	764292	336205
P05063	Mus musculus	2.9829e-09	1.27884e+06	1.44851e+06	1169861	2572108	3.09733e+06	3.05175e+06	4294281	4098716	6370843	4.39856e+06	4312559	4.96196e+06
P05064	Mus musculus	4.6141e-09	4563624	5617552	4406520	7.68628e+06	7284681	7.69391e+06	11196828	11344515	8158139	12393614	12761977	15040289
P05132	Mus musculus	3.47715e-09	2654202	3.02122e+06	2.41362e+06	2.29674e+06	1.93737e+06	2.17643e+06	1.64495e+06	1.7147e+06	1488265	1.58286e+06	1.61987e+06	1.59212e+06
P05201	Mus musculus	2.65174e-09	1.18219e+06	1.14352e+06	1.24286e+06	2.73961e+06	2.95778e+06	2.78923e+06	3.40047e+06	3.36211e+06	5564275	4.98657e+06	4639615	6253801
P05202	Mus musculus	1.00955e-08	1.73531e+06	2.12042e+06	1.8898e+06	2.86847e+06	2.80977e+06	2670698	4385038	4.49572e+06	5.18261e+06	6104351	7000301	7.13246e+06
P05213	Mus musculus	5.22906e-10	180650720	131481640	162758816	122775232	136092672	132229200	94848152	90012448	97509976	100758360	99073968	128393752
P05480	Mus musculus	6.38941e-08	360023	495195	410905	318063	293945	309251	261932	283926	211664	260026	245836	258727
P05532	Mus musculus	7.58653e-08	167286	428936	344083	219065	242990	13521.3	17448.1	15989	104077	11842.3	83980.3	8131.52
P05555	Mus musculus	0.00541395	Filtered	Filtered	Filtered	26555	Filtered	16594	25725.8	23828.3	32991.2	36726	48565.2	Filtered
P06151	Mus musculus	4.58612e-09	5.68094e+06	5.71172e+06	5627916	6.40462e+06	6.66444e+06	5996114	6.16086e+06	6574315	5.53088e+06	5.83821e+06	6110799	6.47219e+06
P06537	Mus musculus	5.1192e-05	34083.4	32638.8	35224.4	29494.9	25928.3	28452.7	26145.5	28213.3	33673.3	30148.4	29173.2	31924.7
P06728	Mus musculus	3.26176e-06	123496	131876	126654	43564	32778.9	36404.9	118838	147610	44445.3	10955.5	Filtered	915204
P06745	Mus musculus	1.0752e-09	1.12694e+06	982689	1.03953e+06	1596037	1.70915e+06	1.51046e+06	1.74955e+06	1.89338e+06	2168238	2.23049e+06	2281676	2.22789e+06
P06797	Mus musculus	5.06477e-06	30848.9	33840.9	32469	254039	185381	47283	43350.8	34260.2	120623	48125	53723.2	164028
P06801	Mus musculus	8.62346e-10	521960	505475	503332	448048	493010	414789	342445	337216	389524	346549	399498	424023
P06837	Mus musculus	4.3271e-09	1.14177e+06	1.06961e+06	1.29236e+06	587429	586472	673190	495769	521354	818558	328472	326133	267873
P06909	Mus musculus	0.00782574	Filtered	Filtered	11565.7	18171.4	Filtered	Filtered	12791.2	2584.75	Filtered	Filtered	21060	45268.5
P07214	Mus musculus	0.000196068	61664.3	64390.5	71009.9	41150.2	50251.3	48963.5	37301.4	26679.6	44155.4	24158	Filtered	Filtered
P07309	Mus musculus	1.84037e-09	190969	221511	199020	99587.3	85117.4	91245.6	55300.4	50259.6	49812.4	72347	60861.6	69997.2
P07310	Mus musculus	1.16465e-07	79876	96618.5	83889.3	156188	292702	259044	187299	538030	327409	494513	350905	324562
P07356	Mus musculus	2.81895e-07	61253.9	89579.5	76708.8	86728.2	83979.4	93960.9	58489.7	63668.5	69658.4	66425	65904.9	65894.6
P07724	Mus musculus	2.29481e-09	4852065	5946675	5751723	3772622	3.85994e+06	3.4172e+06	3.84137e+06	3.59219e+06	2.55352e+06	3207616	3983852	3117287
P07742	Mus musculus	0.000190994	28189.1	20065.6	33051.6	106495	9108.2	136720	207632	192675	126860	194985	186689	Filtered
P07759	Mus musculus	3.33387e-08	13740.1	Filtered	Filtered	Filtered	Filtered	Filtered	92571.1	87505.6	91638.4	179188	170477	240080
P07901	Mus musculus	2.21378e-09	3.04809e+06	3.65088e+06	3.17599e+06	2.5518e+06	2.22252e+06	2215630	2.35843e+06	2216915	1.66855e+06	2681074	2940346	2.57865e+06
P07934	Mus musculus	0.00849678	Filtered	Filtered	Filtered	24652.1	22349.7	30435.1	Filtered	Filtered	47187.1	25233.7	34107.4	21575.8
P08003	Mus musculus	1.92417e-09	317916	353430	280813	229801	196977	219287	161701	167908	129569	151658	161388	162602
P08030	Mus musculus	1.82642e-07	524460	432778	541136	244175	150574	282120	213038	192947	235747	180545	172923	77857.9
P08032	Mus musculus	7.11092e-08	985318	809278	1.02316e+06	1.38675e+06	1.30067e+06	1.44358e+06	1.26298e+06	1.35654e+06	1.52145e+06	928357	962903	2.39499e+06
P08113	Mus musculus	2.32815e-09	945740	1.16167e+06	979517	960150	1.00136e+06	996296	671014	713626	459267	612476	598148	628757
P08122	Mus musculus	0.000290422	83429.8	99857.5	72274.9	84769.8	75374.9	83834.1	68895.3	69467.4	35334.6	72581	60707.5	65556.3
P08226	Mus musculus	4.11523e-09	1077126	1.28648e+06	1.12328e+06	1175224	1.01338e+06	1154161	968402	1.02367e+06	809777	1.24366e+06	1.34673e+06	1.28721e+06
P08228	Mus musculus	8.69202e-09	2229100	2492090	2.26512e+06	2210237	1.99946e+06	2106239	2.79675e+06	2.71535e+06	2.07649e+06	3.75907e+06	3.57557e+06	3.87351e+06
P08249	Mus musculus	1.92417e-09	5.73858e+06	6220702	6.16614e+06	7320100	6.96776e+06	7428639	10040152	9980041	9859931	11153977	12206820	10660080
P08414	Mus musculus	1.25003e-09	661092	846657	828480	793313	712946	770984	621475	571094	704540	556407	628227	619773
P08551	Mus musculus	3.31803e-09	812269	1.38782e+06	998679	1.96215e+06	2.04747e+06	1.82829e+06	2.54933e+06	2434194	2828946	4.73139e+06	4889931	5103817
P08553	Mus musculus	1.0402e-09	736466	794482	802204	1.32034e+06	1.33253e+06	1.27887e+06	1.74172e+06	1.71124e+06	1.56617e+06	3.02756e+06	3.02589e+06	2430798
P08556	Mus musculus	1.0866e-05	190366	137262	129533	117541	109393	115230	171002	163216	199938	180637	101439	218314
P08752	Mus musculus	4.6278e-09	1.43502e+06	1.9086e+06	1.50463e+06	1735289	1.68073e+06	1.61798e+06	1.85135e+06	1.82421e+06	1.75348e+06	2.33813e+06	2.06411e+06	2052511
P08775	Mus musculus	0.000128764	221712	263644	256906	235575	194670	226237	172038	225037	100662	222642	269432	340745
P09055	Mus musculus	2.04365e-09	156901	167936	176564	177838	177428	168628	143640	152693	153204	134630	134557	148872
P09103	Mus musculus	3.61013e-09	1.0351e+06	834733	1.03253e+06	774671	560461	399177	417019	322910	229684	471842	330123	443672
P09242	Mus musculus	1.72345e-06	16647.9	23811.3	23040.1	45115	46478.4	47680	42619.2	18164.7	23353.9	17481.8	10382.5	14085.4
P09405	Mus musculus	6.46006e-10	1468882	1.83962e+06	1.69698e+06	896788	846407	880059	617578	586033	475252	609479	686228	503649
P09411	Mus musculus	8.47544e-10	2.59223e+06	2.55279e+06	2269659	3.70018e+06	4501911	3775962	4684806	4.86937e+06	5514475	6029009	6.12283e+06	7539715
P09528	Mus musculus	1.05976e-09	350920	389737	401299	342750	223081	307526	364915	347414	405938	491509	513799	493146
P09541	Mus musculus	1.53e-08	Filtered	11195.1	Filtered	23238.5	17481	20797.8	48723	47052	34640	51943.9	40154.7	36177.3
P09581	Mus musculus	0.00519396	Filtered	18644.7	Filtered	22482.7	22953	23376.2	Filtered	Filtered	Filtered	Filtered	Filtered	Filtered
P09602	Mus musculus	7.52994e-08	183859	167026	162724	163001	174396	138266	130754	115416	39489.1	66713.7	78861.4	74661.7
P09671	Mus musculus	9.99773e-10	487977	520183	488953	866402	956127	942840	1568843	1.53891e+06	1.75545e+06	1.89238e+06	1.95573e+06	2.08757e+06
P09813	Mus musculus	1.40326e-06	18169.1	11776.3	12197.9	123454	14383.5	98320	20153.8	20127.6	19391	18585.2	30802.6	24283
P09925	Mus musculus	0.00346523	48220.2	Filtered	Filtered	34334.4	45551.8	44471.2	168782	64284.2	49234.8	55806.9	Filtered	49920.4
P0C027;P0C028	Mus musculus	5.22219e-05	192478	186931	172542	147557	149140	110765	104978	98008.3	85121.1	92662.4	88981.9	103576
P0C0A3	Mus musculus	6.42593e-08	237828	75619.1	174285	173180	102495	55849.3	193633	181139	72729.7	61174.6	204765	110494
P0C0S6;Q3THW5	Mus musculus	3.51303e-09	553049	682324	572722	286433	429722	296073	339061	302970	344926	386472	388435	456660
P0C192	Mus musculus	5.41143e-10	205154	163485	191308	139981	168685	146240	141710	151241	143005	133156	125542	176099
P0C5E4	Mus musculus	0.000561332	8325.26	8370.34	9010.23	7316.24	Filtered	6215.86	Filtered	8510.21	27539.7	9316.81	9250.4	Filtered
P0C7L0	Mus musculus	1.29404e-05	26481.5	50941.8	97476.9	52715	26558	37110.8	101408	107753	87097.6	121633	122318	130659
P0C7M9	Mus musculus	4.86568e-10	111161	123319	96678	155370	131852	139933	139329	154343	141699	127510	137809	143253
P0CW02	Mus musculus	0.00636022	Filtered	Filtered	Filtered	Filtered	11369.6	13316.3	Filtered	Filtered	22502.6	Filtered	Filtered	10481.9
P0DI97	Mus musculus	0.000752173	33105.7	36909.4	24792.8	40661.4	34717.2	29610	36966.8	42717.5	22667.6	43864.1	48737.3	42854.8
P0DJF2	Mus musculus	1.95742e-05	17790	7982.72	16940.1	24189.7	25856.1	22309.9	28586.2	27593.6	25265.8	34542.3	41358.8	42289.8
P0DN34	Mus musculus	5.74293e-08	247546	176643	197132	284650	259584	273319	320107	332223	278500	374413	404891	421221
P0DN89;P0DN90;P0DN91	Mus musculus	2.23923e-09	144259	156313	146408	131947	129927	106059	54858.2	59753	26879.4	38275.1	41090.1	38484.4
P0DP26;P0DP27;P0DP28	Mus musculus	1.56852e-08	16840424	20338502	17590380	20357428	14408485	15804948	18885958	18974140	12251348	16853996	16418890	19700356
P0DP60	Mus musculus	2.07105e-06	281850	330522	315884	367951	541178	592975	905257	847885	652441	985027	1.01922e+06	897838
P0DP99	Mus musculus	0.000614417	249037	224531	Filtered	Filtered	Filtered	4977.49	17998.5	111404	12241.9	76127.7	95717.8	Filtered
P10107	Mus musculus	0.000653782	4594.26	4365.68	4200.13	6734.28	7990.66	6915.26	Filtered	Filtered	2918.02	Filtered	Filtered	Filtered
P10126	Mus musculus	1.80792e-08	8933893	10471337	8700212	4905499	4.88028e+06	4671254	2.63901e+06	2500794	2778182	2.26595e+06	2.06027e+06	2.62575e+06
P10404;P11370	Mus musculus	1.80974e-05	11266.3	9492.72	8475.52	5822.38	8839.87	5910.92	3700.41	3740.63	3325.37	1621.44	1227.8	Filtered
P10417	Mus musculus	9.31245e-08	18117.8	14338.8	11841.3	10743.6	14113.4	11583.5	11239.4	Filtered	Filtered	9515.47	15221.2	6501.97
P10493	Mus musculus	6.82905e-08	34029.2	31131	33541.8	70132.8	74348.7	69389	66441.9	71758.1	93952.4	73615.6	78543.4	105112
P10518	Mus musculus	8.93816e-10	117681	97202.5	110739	86459.3	121029	94650.4	90970	93714.8	154274	130487	110901	135969
P10605	Mus musculus	4.85781e-08	135724	163196	147448	206038	209028	199337	205351	197341	258738	242506	224676	283011
P10630	Mus musculus	1.39653e-09	1615456	2.17757e+06	1.59808e+06	1.58678e+06	1.40203e+06	1.47887e+06	1.16654e+06	1175996	746537	1.11576e+06	961060	1.04429e+06
P10637	Mus musculus	1.26155e-09	11909459	11949295	12561642	5917066	5204945	6183225	3.9702e+06	3.96634e+06	3.14832e+06	3.93685e+06	3.72735e+06	3.92033e+06
P10639	Mus musculus	1.85446e-08	910670	784670	1125107	606160	691947	669425	539416	514879	576847	535481	569399	307871
P10649	Mus musculus	3.6813e-09	426357	476012	442450	478145	483118	483311	1.13274e+06	1.12865e+06	1.30778e+06	2.23303e+06	2.17357e+06	2.82524e+06
P10711	Mus musculus	1.0096e-07	169534	176945	179103	130098	137766	110295	93991.6	100648	60935.7	111333	106232	101012
P10833	Mus musculus	6.11476e-06	33086.4	31763	36830.6	69181.6	64744	61026.1	32773.9	31601.9	38038.5	51045.7	55788.5	48885.7
P10852	Mus musculus	1.12349e-09	1.48291e+06	1.76021e+06	1.54179e+06	1.7928e+06	1.8548e+06	1.8486e+06	1.90397e+06	1.88335e+06	1597972	2558310	2.66724e+06	2.73026e+06
P10854;Q64478;Q64525;Q6ZWY9	Mus musculus	7.66779e-08	13950281	12945684	16438804	9182378	8282243	7.97124e+06	7776592	7124125	8810366	8.2921e+06	8710015	4950982
P10922	Mus musculus	6.46006e-10	717878	781249	785396	557327	563130	577136	755871	723782	540407	1.27142e+06	1.42962e+06	713281
P11031	Mus musculus	7.29535e-09	253005	212366	212538	182362	170111	174671	140436	138571	140414	144260	166540	179472
P11087	Mus musculus	4.4401e-07	20121.6	152901	11225.6	90560.9	86950.6	72024.5	59544.8	61964.8	47218.1	27617.1	26844.4	38377.6
P11103	Mus musculus	3.26905e-08	106773	74698.8	93380.3	65615.7	76267.5	68402.7	36896.6	36332.7	34222.2	37306.2	29762.7	42220.6
P11152	Mus musculus	0.00335056	19346	17244.5	22539.4	11523.6	Filtered	Filtered	Filtered	Filtered	Filtered	Filtered	Filtered	Filtered
P11276	Mus musculus	9.02929e-05	38870.2	47131.7	39838.8	40633.5	44654.6	44519.1	27052.7	27241.6	36690.4	26243.1	21928.8	16009.9
P11352	Mus musculus	0.000102283	110611	102081	113969	106733	89444.5	99254	127589	126925	146005	132576	126870	154014
P11404	Mus musculus	3.25059e-09	2908752	4030972	2992001	3024466	2.95484e+06	2.61432e+06	2.5334e+06	2.54973e+06	1.99625e+06	2.62196e+06	2727262	2621697
P11438	Mus musculus	3.40672e-09	253864	266322	284538	245467	231824	222622	141739	149178	125380	144019	141268	136238
P11499	Mus musculus	8.43757e-10	10586470	11429435	11539239	9006445	7.68589e+06	8616255	6999219	6824836	5800387	6.90389e+06	7.25633e+06	8.33678e+06
P11531	Mus musculus	2.86224e-08	27576.2	25705.9	31938.2	41543.9	48209.5	42450.1	43258.8	43460.8	47674.1	48013.9	50580.9	66027.1
P11627	Mus musculus	2.45077e-09	1.44538e+06	1.75429e+06	1551389	896747	1.02413e+06	951914	563060	596144	429724	497393	460211	388954
P11798	Mus musculus	1.21255e-08	3.144e+06	4127619	3.47491e+06	9698276	8576338	8823209	15644042	15218257	13441564	15932362	16596210	17704002
P11859	Mus musculus	0.0026512	25947.7	25804.8	29971.5	14976.6	16444.2	11297.6	Filtered	Filtered	Filtered	Filtered	Filtered	Filtered
P11881	Mus musculus	7.42158e-10	50679	37351.5	39364.8	101935	112535	104104	202658	204623	194459	284559	257179	347524
P11930	Mus musculus	1.02268e-06	37906.1	20826.8	32352.6	24196.2	31105.6	103608	18723.9	36572	21602.4	16446.5	46283.9	50206.2
P11983	Mus musculus	2.18269e-09	2.2088e+06	2.41681e+06	2.19966e+06	1.53302e+06	1.53479e+06	1.48681e+06	910086	905654	702428	944458	977140	950712
P12023	Mus musculus	1.73276e-09	525540	597271	631778	440333	412311	402861	372562	370428	293193	349282	359962	349734
P12367	Mus musculus	1.0752e-09	378722	461069	438385	328027	284978	313451	372598	375363	259550	468844	502580	352329
P12382	Mus musculus	9.56258e-10	410918	424372	463638	610381	488078	563751	740282	712557	586065	838411	932492	888402
P12657	Mus musculus	5.40102e-08	45621.4	64126.4	60272.2	86762.3	62977.7	74150.3	92991.1	98890.4	98024.2	79935.7	70029.1	63747.1
P12658	Mus musculus	1.11131e-09	133276	124256	134917	387139	466073	410607	645738	517976	305215	460697	476512	497312
P12787	Mus musculus	6.52303e-09	3.49429e+06	4.47525e+06	3.67247e+06	4538972	4095886	4.3541e+06	5.2511e+06	5486868	3.20962e+06	5.45636e+06	5732065	6999086
P12815	Mus musculus	4.86568e-10	246069	209694	209779	217073	242502	221162	257315	236508	307289	306483	303068	337533
P12849	Mus musculus	1.67772e-08	76244	80520	73905.8	110625	120641	110623	79414.3	74123.4	73926.7	83304.8	75674.2	90694.9
P12960	Mus musculus	1.25003e-09	3189645	3.6795e+06	3.61518e+06	3618534	3.01362e+06	3232235	2.66605e+06	2730781	2.20807e+06	3.11403e+06	3310047	3256128
P12961	Mus musculus	5.05497e-05	13883	7844.01	22674.1	14169.7	16958.8	15957.2	12821.7	11596.7	9755.46	11163.1	11242.5	15632.6
P12970	Mus musculus	1.53733e-09	1.29306e+06	1.52297e+06	1.35627e+06	859820	859162	854305	578737	581392	569630	470673	537705	507524
P13011	Mus musculus	0.000627516	62530.9	76739.1	50187.2	33792.4	35283.7	30603.5	9080.9	27367.2	8603.63	36424	30199.8	31670.1
P13020	Mus musculus	4.98344e-08	350048	495014	415993	443823	345473	433804	369117	408154	304099	360067	418854	280076
P13439	Mus musculus	7.44379e-08	71764.6	63337.8	79468	58397.4	69167.2	61815.1	44948.7	45062.9	83636	55588.1	53939.5	71904.6
P13595	Mus musculus	1.37462e-09	5500277	6.39561e+06	5776362	4.09471e+06	3670864	3.76876e+06	2.61221e+06	2661217	2807522	2255913	2.38364e+06	2.23316e+06
P13634	Mus musculus	2.37384e-06	Filtered	3946.17	1866.74	2879.23	2970.94	2733.82	9448.74	23510.5	12998	17662.2	29619.9	28736.6
P13705	Mus musculus	1.22777e-05	70493.2	71111.7	67219.5	41795.2	25127.2	26376.5	47765.7	59020.1	96969.4	53710.4	46387.6	29098.1
P13707	Mus musculus	2.99596e-09	83794.2	100220	75249.4	215194	166807	156459	543461	618209	683136	832878	737609	765441
P13864	Mus musculus	1.23453e-06	49729.7	57552.5	30003.9	38929.8	40124	22915.1	11937.2	11059.7	62575.3	12978.5	9643.98	Filtered
P14069	Mus musculus	3.68318e-06	151196	242252	121430	135409	94537.2	112345	129863	122642	78997.6	2130.34	87797.2	112662
P14094	Mus musculus	4.99985e-09	6.67448e+06	6563732	6.03577e+06	13022976	12552449	11967600	16998572	16220060	18828980	20388120	19057646	21169980
P14106	Mus musculus	1.64558e-08	53074.2	37438.1	53520.3	78610.5	70231	74876.1	105650	115592	98079.2	175097	172548	192753
P14115	Mus musculus	1.49427e-08	704576	591568	641860	588999	596816	559014	372545	340656	349286	331706	353840	442527
P14131	Mus musculus	8.65228e-10	1.67566e+06	1.74242e+06	1.70113e+06	1.25951e+06	1.27325e+06	1245958	752748	713092	605709	577565	605402	590053
P14148	Mus musculus	4.25932e-09	1.76006e+06	2399728	1.92295e+06	1.45217e+06	1.20218e+06	1.24107e+06	920512	973545	533563	967831	1.12835e+06	745114
P14152	Mus musculus	1.50765e-09	4457145	4.64422e+06	4619835	7758336	8299885	7.80341e+06	9925591	10043661	7149563	11739510	11569753	12099145
P14206	Mus musculus	3.53263e-09	1.54866e+06	1.47936e+06	1.39418e+06	1.03049e+06	1202354	1.04214e+06	591601	652228	693416	596113	592098	772735
P14211	Mus musculus	9.81097e-10	2.451e+06	2.82742e+06	2601249	2.32815e+06	1859228	2.00959e+06	1.51251e+06	1.59239e+06	937394	1.29679e+06	1459752	1.25806e+06
P14231	Mus musculus	3.16337e-09	575095	735206	792667	1.10148e+06	1.04203e+06	1185110	1.86882e+06	1.83153e+06	2.967e+06	2.02338e+06	1.9529e+06	2.65906e+06
P14576	Mus musculus	1.63951e-08	129744	155065	147518	88770.4	58638.2	68272.2	69153.5	73720.5	45395.4	73052.4	77237.1	48434
P14602	Mus musculus	0.00205574	Filtered	Filtered	Filtered	Filtered	Filtered	Filtered	51824.7	44576.5	34894.6	67800.4	71286.5	69648.6
P14685	Mus musculus	1.05976e-09	321620	414792	307022	242451	252194	255505	193833	193783	236942	155572	155175	191870
P14733	Mus musculus	1.8856e-09	1092941	1.16165e+06	1.22526e+06	790102	736267	687853	669779	702777	481403	771353	783248	536086
P14824	Mus musculus	1.24752e-09	925821	924428	1.01679e+06	1.03418e+06	1.00389e+06	984457	1.01604e+06	1.02203e+06	1.22424e+06	1.23073e+06	1301351	1.28895e+06
P14869	Mus musculus	1.57681e-09	873834	1.28291e+06	1.04534e+06	670333	625731	618133	440614	402903	383898	382978	385994	366162
P14873	Mus musculus	8.13291e-10	3774660	3.83271e+06	4.16741e+06	1.65691e+06	1.69485e+06	1737848	1.35204e+06	1.37123e+06	1.52425e+06	1506132	1451923	1.71174e+06
P15105	Mus musculus	1.36624e-09	1.86397e+06	1.78244e+06	2.00263e+06	3.11902e+06	3.3241e+06	2.19281e+06	5487862	4956493	3141113	4458339	5269485	4280126
P15116	Mus musculus	6.66367e-09	249728	213779	292560	199575	205288	176830	222753	212731	148497	216163	232569	155155
P15208	Mus musculus	0.000142398	87914.4	73103.4	89182	42364.4	40959.7	100134	77078.4	77073.4	62462.5	41325.7	74533.5	107879
P15209	Mus musculus	1.12156e-08	421167	410231	428500	358027	364647	378155	319482	327104	166221	314491	301595	314695
P15307	Mus musculus	0.0013458	20931.3	15249.1	20715.3	14091.2	10703.8	16730.7	15232.9	15013.7	10287.7	12692.6	9560.41	Filtered
P15327	Mus musculus	6.0311e-05	78057.6	95972.8	79776.9	74022.8	39039	66457.4	72542	74220.4	44094.4	85920.5	89642	84856.5
P15379	Mus musculus	7.01804e-08	101774	64274.7	75847.8	74499.3	87018.8	72778.2	45105.6	40251.6	19165.9	41785.4	37562.5	44678.9
P15388	Mus musculus	1.03599e-07	33785	181225	142668	46692.9	52033.1	51427.1	104698	113758	92733.5	156736	152584	195918
P15508	Mus musculus	4.08346e-10	532110	550994	655767	536393	449548	531229	724067	702371	1007466	595458	672255	397119
P15532	Mus musculus	2.06644e-08	1.5597e+06	1.12725e+06	1.57961e+06	1161024	1.01446e+06	1.04297e+06	1.00289e+06	919023	1234092	986178	1.04186e+06	999697
P15626	Mus musculus	0.000764073	5548.53	Filtered	5436.81	6888.73	11935	6677.9	Filtered	8228.6	5600.26	8508.49	5482.24	Filtered
P15864	Mus musculus	2.10766e-09	465384	548234	531187	541988	235077	263246	395691	383906	364832	484909	591330	407026
P15920	Mus musculus	4.10707e-05	100826	147854	114309	72911.1	47283.7	73261.2	56748.2	73575.9	46312.4	80919.2	96515.9	33643.9
P16014	Mus musculus	4.90789e-08	39508.9	28259.5	49803.8	33793.2	35215.8	40857.9	37709.3	29017.8	33004.7	28910.6	33505.4	15158.5
P16045	Mus musculus	2.95507e-08	54288.1	76484.4	53052	57861.8	55763	85131.4	45209.1	48449.1	40453.6	94537.8	63874.6	137105
P16054	Mus musculus	1.37116e-09	421631	536947	430181	365943	343840	365778	343348	333942	300006	373606	352684	391328
P16056	Mus musculus	4.3271e-09	51326.2	54153	55654.4	23192.1	30343.7	25849.8	32250.4	22988.8	18997.1	36002.7	66082.5	Filtered
P16125	Mus musculus	1.99146e-09	3288274	3.56318e+06	3.29177e+06	6753647	6981134	7.08631e+06	10683823	11263016	8.17516e+06	13845015	14991040	14067942
P16254	Mus musculus	5.4536e-06	105550	100224	102514	69902	89736.9	76382.9	59626.2	53843.8	65581.5	59241.2	51908.9	51384.6
P16283	Mus musculus	1.59037e-05	51494.1	50238.7	72274	39765.7	9729.93	37174	38653.8	61181.5	43539.6	48239.9	55082.5	47430.6
P16330	Mus musculus	1.96124e-09	178730	195017	177560	419291	347705	375276	1.10611e+06	1.11754e+06	1.01957e+06	2620135	2.7264e+06	2692598
P16332	Mus musculus	1.33578e-09	92873.6	88491.7	89730.9	130150	115544	127871	122472	128123	132637	134931	141875	143272
P16388	Mus musculus	9.79399e-09	95667.3	93138.9	102274	143881	144194	128744	291273	326490	411431	563874	644650	707797
P16406	Mus musculus	0.000375419	Filtered	Filtered	Filtered	17047.9	Filtered	20187.8	21877.2	47964.8	31074.6	24521.7	31378.1	23622.3
P16460	Mus musculus	7.31007e-05	143037	177674	141200	89160.4	850510	701302	86101.8	66671.3	559032	129793	1.05434e+06	140677
P16546	Mus musculus	1.05976e-09	3.47431e+06	3819382	3.66426e+06	4.01592e+06	4587687	4253493	4818770	5024179	4143135	5.68182e+06	5207775	6374578
P16675	Mus musculus	6.23338e-07	57054.7	76426.2	60770.7	77158	62209.4	68788.4	53227	54615.4	58976.8	51525.8	43804.9	51888.7
P16858	Mus musculus	2.48377e-09	17025768	22236730	18357798	23568250	21623236	22551800	28318802	28628434	13228118	32833466	32331782	34177096
P17047	Mus musculus	1.47845e-08	101784	89104.4	96949.5	107707	106363	108648	96608.9	79992.3	99454.2	112033	100343	127069
P17095	Mus musculus	2.97406e-09	244538	239122	256342	155377	139816	139525	171885	157597	94020.8	159094	197585	172166
P17156	Mus musculus	2.32815e-09	7.59032e+06	6897441	9167222	6.40956e+06	6687257	6.1226e+06	6656676	6.27264e+06	6.05886e+06	6.96665e+06	7266225	5.53802e+06
P17182	Mus musculus	4.77582e-09	4574843	5.15418e+06	4705242	6.06433e+06	5.49967e+06	5737951	7076065	7224212	5782891	8699492	9163939	11119406
P17183	Mus musculus	2.02096e-09	2.81671e+06	2.50911e+06	2.41441e+06	3.7709e+06	5.08089e+06	4.45738e+06	6278719	6.60662e+06	7221841	9364556	8907068	11737877
P17225	Mus musculus	3.14729e-06	88893.1	113398	93648	70296.9	67304.6	77883.3	21685.9	23923.4	25726	33673.7	34422.2	46416.5
P17426	Mus musculus	5.92614e-10	2311416	2.02488e+06	2.20987e+06	2.33059e+06	3.29348e+06	2804972	3490689	3.4134e+06	3.86688e+06	4.07283e+06	4282953	4.61047e+06
P17427	Mus musculus	1.19632e-09	1.02381e+06	1.36263e+06	1.12805e+06	1.1211e+06	942568	1.02801e+06	1.11682e+06	1202151	775223	1.62318e+06	1.59241e+06	1.67562e+06
P17439	Mus musculus	4.02129e-09	64525.6	48430.1	58089.1	37256.8	38466.9	38517.3	30463.3	26166.5	45530.5	19308.4	23801.6	16998.5
P17563	Mus musculus	2.50158e-07	53566.2	42511.3	48039.7	69831.6	70158.5	66652.3	94130.1	98526.9	101305	145015	148083	162832
P17665	Mus musculus	1.14619e-08	134044	139107	136537	242815	213628	197330	330909	279996	475200	368933	413357	370121
P17710	Mus musculus	6.65617e-10	2614779	3.12064e+06	2441175	3964310	3.91352e+06	4028930	5.64318e+06	5656779	7004989	6573998	6.62853e+06	6610579
P17742	Mus musculus	1.99146e-09	10057320	8760339	9964239	7.86106e+06	7.832e+06	7824933	8400198	8115632	8.18293e+06	7.95699e+06	8481532	9896587
P17751	Mus musculus	2.31902e-09	3.55432e+06	2.95826e+06	3292607	4.47647e+06	4824168	4350797	6566081	6371464	8.28562e+06	7047644	8439228	9746317
P17809	Mus musculus	2.26901e-09	178772	229907	419730	289278	478801	232719	684409	628229	669614	672322	855269	780831
P17879;Q61696	Mus musculus	3.28277e-09	484312	1.07327e+06	1.01228e+06	474414	959598	947335	376264	377219	414424	560846	561413	786457
P17918	Mus musculus	0.0021206	266309	66801.7	86885.8	Filtered	77965.5	73128.8	Filtered	Filtered	Filtered	Filtered	Filtered	Filtered
P18052	Mus musculus	2.67786e-08	235403	244644	242221	243497	244161	266308	226403	224768	251413	259299	301275	284543
P18242	Mus musculus	2.61944e-09	264303	188424	220029	267664	352988	281625	323268	317195	427668	329419	334671	365856
P18572	Mus musculus	2.80456e-09	1.32941e+06	1560306	1.16219e+06	1.65349e+06	1.44705e+06	1.42701e+06	1.42842e+06	1.5023e+06	1066171	1.25028e+06	1.3842e+06	1.19365e+06
P18581	Mus musculus	0.00401556	22567.3	95975	38277.2	128576	166995	14218.2	82926.8	73393.4	48328.1	66038.5	58786.4	89637.8
P18608	Mus musculus	0.001399	15264.3	11847.9	15082.9	12276.1	Filtered	5498.92	Filtered	6814.74	11538.9	Filtered	Filtered	Filtered
P18653	Mus musculus	0.000101854	83929.5	73395.4	92472.7	75258.3	46821.5	72533.9	41347.3	56184.8	44095.2	49674.4	56991.2	43612.8
P18654	Mus musculus	4.8407e-05	43065.3	46300.4	40192.7	36953.9	30756.5	37363.3	21865.6	46108.8	28789.6	28323.7	11228.8	18537.1
P18760	Mus musculus	9.89415e-10	9240167	9191493	8838033	5926396	6.83676e+06	6263592	6006276	5.9982e+06	5.67249e+06	5118744	5.18155e+06	4.44495e+06
P18826	Mus musculus	0.000299177	64310.8	78156.3	85519.7	88455.4	88619	87332.3	30085.6	32532.2	34960.4	93105.8	91005.7	87647.2
P18828	Mus musculus	0.0031047	61101.2	90256.9	64959.7	Filtered	Filtered	Filtered	Filtered	Filtered	Filtered	Filtered	Filtered	Filtered
P18872	Mus musculus	2.69227e-09	10251543	14857628	10646088	12881947	11667275	13412213	12833660	12225018	9911844	15237242	15243695	16220018
P19096	Mus musculus	6.99899e-10	1.05728e+06	1.26992e+06	966464	624727	528428	590424	413119	400343	348749	430263	386779	487962
P19137	Mus musculus	0.00269326	Filtered	Filtered	Filtered	61096.1	9106.52	13125.5	25249.4	9855.22	11988.1	71817.2	68492.1	13535.7
P19157	Mus musculus	3.86969e-08	936759	997814	944433	767932	719013	799991	665872	716553	736034	1.03861e+06	1.08063e+06	1.19013e+06
P19246	Mus musculus	1.53733e-09	103083	108538	100532	169395	177058	171582	374509	365031	407915	822364	788873	702128
P19253	Mus musculus	1.71623e-09	1.31085e+06	1.83794e+06	1.46337e+06	1.08773e+06	1.04784e+06	585124	643146	590392	411806	511313	479592	301117
P19258	Mus musculus	0.00181604	238985	34947.2	Filtered	95267.6	33092.9	28988.4	63520.3	32581.8	68400.4	74175.2	19800.9	31420.3
P19324	Mus musculus	3.46485e-09	148562	140736	128073	106897	112052	105853	42445.8	48556.9	64606.3	23209.6	24292.8	21246
P19536	Mus musculus	1.7743e-09	1.20375e+06	1.53082e+06	1.30735e+06	1.5942e+06	1.54687e+06	1.66427e+06	2643279	2698241	2.13221e+06	2.95533e+06	2711567	2624403
P19783	Mus musculus	1.57488e-09	2.00107e+06	2121613	1.98835e+06	2.98197e+06	2.71087e+06	3.09584e+06	3.92015e+06	3.94581e+06	2732036	4.40914e+06	4.18232e+06	4953323
P20029	Mus musculus	9.89028e-10	1919071	2317066	2.38276e+06	1.81475e+06	1.70555e+06	1.82351e+06	1.42015e+06	1.46309e+06	1.52862e+06	1.37389e+06	1.22483e+06	1.25916e+06
P20060	Mus musculus	1.12156e-09	200549	174496	173559	266701	259144	264686	239786	228220	252090	262040	240519	266925
P20065	Mus musculus	9.66392e-09	1.27522e+06	626584	1326335	922320	670100	732711	671902	657682	50067.6	75181.4	56635.8	773223
P20108	Mus musculus	6.35794e-09	947602	1.03046e+06	946103	1.08511e+06	1.01849e+06	1.0113e+06	1.21354e+06	1.15479e+06	1.04763e+06	1281248	1449982	1.26937e+06
P20152	Mus musculus	1.80966e-09	946669	1.11067e+06	1.10023e+06	1.14193e+06	1.07244e+06	1.20001e+06	1.20229e+06	1.19128e+06	1.28996e+06	2.29989e+06	2.25521e+06	2.60632e+06
P20239	Mus musculus	0.000738707	52274.7	84077.5	45313	21143.3	Filtered	28144.7	29392.1	Filtered	65474.5	13853.9	Filtered	Filtered
P20352	Mus musculus	1.51149e-08	78083.2	26769.5	26918	68263.6	78490	56893.6	147080	141055	157998	198442	207936	200562
P20357	Mus musculus	9.79793e-10	4.02178e+06	5909576	4.06208e+06	3.53654e+06	2.78586e+06	3.34164e+06	2.53379e+06	2731039	2.47116e+06	2663843	2.75033e+06	2740865
P20444	Mus musculus	5.56452e-09	197945	170015	226651	221872	185606	202622	321023	339152	333798	370106	390482	236096
P20917	Mus musculus	9.41317e-10	56659.7	25408.8	42527.7	186997	192964	194854	556453	555687	488402	1.45762e+06	1.31025e+06	1.45687e+06
P21107	Mus musculus	3.87467e-09	2.06118e+06	2253989	2124098	1.55688e+06	1533318	1.53482e+06	1.54109e+06	1.58645e+06	1385713	1.79338e+06	1.95006e+06	1.58752e+06
P21126	Mus musculus	7.78936e-09	152418	167865	176624	125490	103004	118582	111411	106248	105892	123642	120586	68242.7
P21278	Mus musculus	9.71551e-10	468986	470830	511096	350177	306598	348395	325247	329380	282799	301595	313677	228263
P21279	Mus musculus	2.80456e-09	1.84225e+06	1.89228e+06	2.37338e+06	1622753	1.61038e+06	1.66611e+06	1477046	1.46176e+06	2.0777e+06	1.60736e+06	1.67811e+06	1699240
P21300	Mus musculus	4.21256e-06	30220.1	38208.2	50790.1	43150.3	42040	46868.9	59295.6	58755.2	50362.3	82526	67892.8	68667.9
P21447	Mus musculus	4.55412e-07	35994.6	399193	36385.9	50225	345656	48485.4	57923.7	53559	45720.1	65409.5	75215.3	34067
P21460	Mus musculus	3.24052e-09	161674	150295	158334	130294	132933	126047	96854.4	107685	134787	80229.9	78238.8	88864.9
P21614	Mus musculus	0.000830171	96371.9	106619	66601.4	Filtered	Filtered	Filtered	71021.2	78364.7	Filtered	65993.6	51077.1	57459.9
P21619	Mus musculus	7.93166e-08	227297	251239	230134	191318	195590	185238	261991	254950	98183.3	219346	231454	232309
P21661	Mus musculus	0.00229459	189189	266615	23228	244909	127209	116393	34805.8	322905	115425	27996.5	25123.4	84141
P21836	Mus musculus	0.000272874	13025.8	12962.5	13348.2	13372.8	19383.2	11938.1	14671.2	14972.3	16613.3	19470.9	18596.2	17039.7
P21956	Mus musculus	0.000744723	38230.3	40447.7	71381.8	47603.8	75474.5	61826.8	20043	53815	38818.2	48095.9	71036.1	17801.6
P21981	Mus musculus	8.65738e-07	9648.16	Filtered	Filtered	28722.5	24272.2	25480.8	27123.9	27382.1	32477.7	53849.3	48027	67756.9
P21995	Mus musculus	1.48384e-08	Filtered	9667.48	13874.1	29224.1	32678.3	32027.7	53450	43617.2	41663.3	69031.7	67957.8	91374.6
P22315	Mus musculus	1.38463e-08	261177	215670	254380	373401	323541	359732	453090	469750	367766	445290	432588	399900
P22599	Mus musculus	1.38529e-07	73195.2	87137.9	71049.1	70314.1	66213.1	16073	57800.1	55639.1	36523.3	111610	129137	127987
P22682	Mus musculus	8.24672e-05	54060.4	61429.8	50896.7	45827.5	40220.7	47053.7	34874.8	30505.5	34313.6	33420.8	33430.6	32623.3
P22723	Mus musculus	1.55549e-09	304890	258270	236871	344595	422081	338105	424195	425485	528788	443518	477158	438584
P22892	Mus musculus	4.53561e-09	808988	915774	796501	767356	677236	662287	554127	592860	565753	601981	626139	656114
P22907	Mus musculus	1.7034e-08	12374.7	10448.1	61538.5	6996.93	7907.15	8080.22	7375.34	7964	10606.2	5084.29	5622.57	7772.33
P22933	Mus musculus	8.10528e-08	24914.3	16105.1	12251.7	67757	44207.8	93193.1	99724.8	204611	176253	50087.7	44305.2	65579.6
P23116	Mus musculus	1.11852e-09	520323	420611	480964	359766	462586	432446	236803	239096	283460	213265	217776	294258
P23198	Mus musculus	3.00604e-09	290300	313475	281206	176117	209504	197702	120364	117738	144939	110252	104510	121499
P23242	Mus musculus	1.04623e-08	24694.5	28515.5	46004.5	91088.4	134188	89054.9	114112	115857	72329.9	186198	182889	239792
P23359	Mus musculus	6.08388e-07	345012	502114	398830	100557	405207	425556	769650	624951	563510	754466	814746	677160
P23492	Mus musculus	5.22906e-10	122648	114463	98646.5	128249	170504	147836	197110	189409	249869	202083	189394	209812
P23506	Mus musculus	1.58402e-09	348227	323277	411143	376656	330738	390496	518593	499557	388179	652851	688848	670322
P23591	Mus musculus	4.38831e-09	170206	242231	171038	173827	162826	164870	111252	104858	123409	98182	90056.5	115796
P23780	Mus musculus	1.44978e-08	104611	102220	102412	69388.5	81307	81681.1	68685.6	76372.1	62172.8	59288.7	64081.1	71593.2
P23818	Mus musculus	1.59999e-09	123656	128329	128068	156972	188425	169444	155026	146923	205135	148587	159355	190696
P23819	Mus musculus	2.72293e-09	592196	785681	573909	896017	1.04141e+06	987421	942697	958920	1.0346e+06	1.08737e+06	1.06997e+06	1.11331e+06
P23927	Mus musculus	8.70414e-09	Filtered	532866	692069	Filtered	Filtered	133253	42577.9	142210	12538.6	120192	127147	133953
P23953	Mus musculus	8.13568e-06	29074.4	25045	22729.5	22929.2	20240.2	22358.1	30715.9	27900	23500.3	29582.7	20582.8	16341.6
P24270	Mus musculus	1.25003e-09	500981	544127	524585	273419	286625	289911	131563	124969	111330	106943	116625	134932
P24288	Mus musculus	4.71514e-08	137979	132346	124353	126413	128084	129059	150132	151397	134133	215963	217300	254655
P24369	Mus musculus	1.19904e-09	889198	946558	918366	647915	465986	394864	422503	426089	172469	274129	234861	233222
P24457	Mus musculus	0.00315166	Filtered	Filtered	Filtered	Filtered	21489.5	24716.4	38509.7	27636.8	32245.3	32233.9	38658.7	29649
P24472	Mus musculus	4.68478e-08	118054	117466	114295	284272	219884	219531	364851	346794	178352	375034	397643	386755
P24527	Mus musculus	1.4305e-09	207380	175536	177602	222640	218200	232165	249076	230363	247858	296711	282414	353966
P24547	Mus musculus	8.65228e-10	388571	432370	461014	237736	229838	242076	158116	155554	120365	138596	148429	175549
P24549	Mus musculus	6.14105e-08	134973	169235	192390	103671	109081	145270	245851	251498	158448	274191	262232	306112
P24638	Mus musculus	2.24529e-09	147132	147485	130497	144515	155611	135569	86614.5	88755.4	85571.8	74836.5	65705.8	66408.2
P24668	Mus musculus	4.42055e-09	135560	170661	158010	190761	182218	161979	187019	200870	186704	198829	203628	199196
P24788	Mus musculus	3.76398e-06	32740.1	49236.3	32887.4	24556.6	24231.2	20905.8	13919.3	16253.9	19480.2	14051.2	14963.2	20663.3
P25233	Mus musculus	0.000527582	22970.1	24485.8	18751.1	Filtered	Filtered	10719.9	Filtered	Filtered	Filtered	Filtered	Filtered	Filtered
P25444	Mus musculus	1.39922e-09	2385881	3310328	2.60388e+06	2.01525e+06	1.61428e+06	1.69263e+06	1095208	1.10339e+06	989982	934358	968640	845146
P25911	Mus musculus	0.00968829	837995	37124.8	Filtered	53024.8	Filtered	335970	291013	Filtered	377859	510817	Filtered	Filtered
P25976	Mus musculus	6.52779e-07	76010	73597.9	74845.9	53739.4	50001.8	57811.1	38601.9	21907.7	42583.7	20067	30536.1	55970
P26039	Mus musculus	1.27338e-09	139108	127544	132403	162309	144058	173591	136901	132841	152544	127931	123816	154077
P26040	Mus musculus	2.81847e-09	432323	458575	489789	514000	421709	394144	575847	563220	293003	590151	696506	457514
P26041	Mus musculus	6.49425e-09	177150	203301	198900	192366	162969	173019	180553	175405	118936	156792	172429	120028
P26043	Mus musculus	1.54564e-09	318707	354015	339690	378613	347630	377430	408580	416019	376219	432744	447253	407265
P26049	Mus musculus	1.38795e-08	135772	119895	147225	77699.7	71979.2	73569.2	38355.3	41817.2	24589.4	33430.6	37440.3	23990.1
P26231	Mus musculus	1.75198e-09	652915	781218	635429	670335	632445	669039	643818	623875	446246	657437	645637	649272
P26339	Mus musculus	2.32551e-06	112267	124740	126298	75867.4	72671.5	65762.7	49208.5	52994.1	27577.9	31421.8	35400.4	16756.3
P26350	Mus musculus	5.72913e-09	123784	124664	150694	56345.6	53552.6	53840.2	165333	155014	154857	80513	90367.9	46867.4
P26369	Mus musculus	1.06366e-09	483928	476982	500839	313375	382708	376831	270505	241510	255175	236208	247762	283579
P26443	Mus musculus	3.30312e-09	1.76831e+06	2.72601e+06	1.99529e+06	2.72917e+06	2.42621e+06	2.6814e+06	2.67096e+06	2.69808e+06	3.25295e+06	2.973e+06	2867465	3410605
P26450	Mus musculus	8.59082e-08	342932	404351	331445	321366	280299	286023	224758	207590	157323	213139	224049	224383
P26516	Mus musculus	1.82097e-09	379953	388928	353725	263225	279699	262237	194394	207284	201562	176989	189565	206817
P26638	Mus musculus	1.05976e-09	936248	1.05078e+06	967919	743420	973057	876145	870237	1.03515e+06	789686	674710	815728	931892
P26645	Mus musculus	3.17208e-09	2308545	2.26915e+06	2.62016e+06	1.72003e+06	1.29957e+06	1.47997e+06	995462	974570	1.09009e+06	832330	808677	602084
P26883	Mus musculus	8.83836e-09	875765	1.36694e+06	909661	800879	698771	735002	897872	913853	739951	884998	904273	996536
P27048	Mus musculus	1.62407e-07	580313	662896	700927	502333	444314	413819	396368	394210	525914	403782	403918	441756
P27545	Mus musculus	9.08255e-07	23869.8	24054.3	25126.8	25531.5	28532.5	26709.2	16400.2	14983.3	16258.5	25517.1	25101.9	10838.4
P27546	Mus musculus	2.02096e-09	877032	1.43388e+06	1.52616e+06	1.58065e+06	527254	1.10593e+06	1.36282e+06	1.40854e+06	2.06773e+06	1694805	2.00195e+06	1.26056e+06
P27600	Mus musculus	0.00619587	29110.5	21246.9	25538.5	Filtered	26568.8	26368.1	480671	502419	18931.4	637257	25732.5	20905.6
P27601	Mus musculus	1.05976e-09	174426	139341	151192	175739	188784	152377	210277	187051	246344	228186	239740	261088
P27612	Mus musculus	5.38016e-09	294424	364294	299756	266450	236710	224801	202626	210285	168648	168703	167376	171958
P27659	Mus musculus	1.26155e-09	2.29004e+06	3073951	2.49435e+06	1.84238e+06	1.45303e+06	1.70924e+06	1.05109e+06	1.04543e+06	616944	951983	1.0079e+06	918208
P27661	Mus musculus	8.13291e-10	525929	438330	473615	395149	397008	249748	358199	292905	493430	389386	395938	335546
P27671	Mus musculus	4.40451e-05	38101.7	45905.8	35447.6	136044	80361.1	116694	145638	139296	117643	205297	194990	132177
P27773	Mus musculus	5.22906e-10	1.48638e+06	1576434	1.40172e+06	1.36705e+06	1244570	1.33862e+06	912377	925725	659166	825697	811161	803711
P28028	Mus musculus	6.4382e-08	110790	98507.4	107013	141323	129600	135106	145275	131936	147218	151595	154891	164470
P28184	Mus musculus	1.20131e-07	4593.32	1470.41	3677.26	7034.88	7032.42	6027.9	19510.4	10282.4	13475.9	7994.39	8169.11	8067.16
P28271	Mus musculus	1.37258e-09	493903	426779	451588	377606	406200	361502	323298	316187	314449	326033	280529	281457
P28352	Mus musculus	1.88367e-07	276277	310644	304537	165059	172812	166894	137770	133375	151801	138445	141177	145236
P28474	Mus musculus	3.4135e-09	533466	573591	601205	446298	402047	409859	339632	354471	232882	357681	392521	358502
P28571	Mus musculus	5.14544e-07	115993	100275	107998	72956.2	96453	91876.1	75256.3	65410.8	54841.7	122910	124058	112962
P28574	Mus musculus	0.00677985	24892.5	Filtered	27049.6	23518.6	23472.4	23913.1	Filtered	Filtered	Filtered	Filtered	Filtered	Filtered
P28650	Mus musculus	5.45516e-09	4128.42	3678	5518.12	14097.1	13106	15162.7	53260.9	57157.3	22666.3	83583.4	92922.2	70504.7
P28651	Mus musculus	2.1977e-07	80144.8	85036.4	97258.7	59580.4	61763.3	64471.6	34517.3	40824.4	32364.7	31976.2	31482.8	41372.8
P28652	Mus musculus	3.51639e-09	6.17934e+06	6.24297e+06	6115971	12936348	12214984	13516849	17952604	17813884	21482110	20340228	21599370	24812924
P28656	Mus musculus	5.50514e-08	330072	221577	272957	274752	329521	285305	273568	279032	181449	251152	262449	332383
P28658	Mus musculus	1.34562e-08	367543	344631	298650	197343	246419	203891	148154	119434	94113.4	123471	193558	125384
P28659	Mus musculus	1.11986e-06	229212	262393	294398	180806	159890	185384	181326	177268	221668	141727	130717	142842
P28660	Mus musculus	1.9e-09	1.17122e+06	1.0844e+06	1.25857e+06	1.22536e+06	1202906	1.24608e+06	1.35031e+06	1283780	1.10874e+06	1.28587e+06	1.30767e+06	1.29152e+06
P28661	Mus musculus	7.3877e-09	205781	320472	470919	355184	307186	303050	465612	465851	497811	692975	610421	587764
P28663	Mus musculus	6.56653e-09	733751	734734	757801	931274	1036158	1.09808e+06	1.33897e+06	1.39251e+06	1.16918e+06	1.60294e+06	1.56319e+06	1.85995e+06
P28665	Mus musculus	9.11483e-10	Filtered	Filtered	Filtered	Filtered	Filtered	Filtered	20951.2	20868.6	25574.8	46575.2	48460.8	49321.6
P28667	Mus musculus	3.55174e-08	2.40313e+06	2.60075e+06	2.54048e+06	1.83153e+06	1.48108e+06	1.43437e+06	822672	642444	374322	229678	236194	198418
P28704	Mus musculus	0.000443503	10665.9	8424.34	6385.92	5462.23	10081.1	8265.16	4857.05	4926.28	3508.92	4639.86	4559.18	Filtered
P28738	Mus musculus	3.79008e-09	544178	493898	584492	352719	254058	304785	316997	330502	209199	307784	305356	175729
P28740	Mus musculus	1.05976e-09	1.19742e+06	942819	1.07181e+06	872719	1.03306e+06	901333	724619	712143	622578	750266	757115	810863
P28741	Mus musculus	4.20278e-08	159299	133706	158719	109626	128184	114268	87542.6	84907.7	87772.5	94744.3	99684.3	112320
P28828	Mus musculus	0.000627005	24683.1	25217.1	25977.8	28061.3	34112.9	22284.8	15310.6	18160.4	Filtered	Filtered	15122.2	Filtered
P28867	Mus musculus	8.13291e-10	61375.6	37970.2	36295.2	117764	98009.2	90071.5	201303	193636	130599	231418	266339	204843
P29341	Mus musculus	8.33158e-10	1.19444e+06	1.38442e+06	1324092	901608	718788	770092	748837	700305	799375	645341	688597	494420
P29387	Mus musculus	2.88725e-09	405974	347687	406550	282561	256239	215778	240043	203205	101243	174530	192495	124037
P29391	Mus musculus	2.00971e-07	228013	241620	234976	118085	123959	129550	95567.1	103240	114400	116113	112559	130125
P29416	Mus musculus	7.7583e-05	60058.8	45663.5	46146.6	48708.6	61860.9	51968.8	49604	47441.1	57261.4	53305.3	60127.5	75621.9
P29533	Mus musculus	1.17298e-05	833851	796530	581022	487754	481569	449825	277291	218533	315545	264099	265403	330025
P29595	Mus musculus	1.92628e-09	109778	105610	318995	92672.9	105835	211529	155811	113430	277823	82070	77813.6	92960.4
P29699	Mus musculus	1.03686e-05	121522	133287	125617	93950.7	88161.3	97818.9	58467.1	58370.3	40528.5	76012.9	70800.9	67143.2
P29758	Mus musculus	5.22906e-10	856229	888859	750281	736332	705976	708191	623167	599205	475997	653121	654903	698570
P29788	Mus musculus	0.00498781	38649.3	45076.1	44276.9	Filtered	Filtered	10578	Filtered	21810.7	23973.2	Filtered	Filtered	24288.5
P30275	Mus musculus	8.42675e-10	1.01936e+06	1070166	1.03603e+06	2.43297e+06	2339674	2202257	3902381	3.83332e+06	4787934	4.87279e+06	5356690	6001315
P30416	Mus musculus	8.40423e-09	260166	278537	284305	162189	172760	174209	136489	132053	139103	167791	176458	169967
P30681	Mus musculus	1.77161e-06	128707	143635	260435	158393	165786	137904	159832	97082.1	125238	151735	140175	128223
P30875	Mus musculus	0.000941984	79306.3	62879.2	93031.1	62376.6	60141.3	56045	36024.3	33906.8	2820.35	Filtered	Filtered	20991.2
P30999	Mus musculus	4.08346e-10	311406	317148	364653	319856	236023	203475	265494	250632	94923.1	225272	222645	155342
P31001	Mus musculus	0.00398227	203709	199125	262904	346132	200980	361153	565697	511683	511417	741547	679176	1.63371e+06
P31230	Mus musculus	1.2013e-08	127916	149869	129025	100711	109207	107988	95437.8	83469.8	106939	81176.3	72782.4	94997
P31324	Mus musculus	1.39498e-09	1.60135e+06	1.70808e+06	1.49001e+06	1351411	1.36642e+06	1.34239e+06	985937	1.00652e+06	1.25341e+06	1.0769e+06	1.07012e+06	1.2263e+06
P31361	Mus musculus	0.00362465	242587	62545.8	251655	13517.8	104251	26101.3	279074	Filtered	Filtered	8287.52	939923	Filtered
P31648	Mus musculus	3.21501e-08	304355	298691	314833	532146	468692	482176	703558	720041	457328	824093	791974	742591
P31650	Mus musculus	6.37655e-09	867076	884594	1.01494e+06	924706	771290	908339	1.12687e+06	1143880	1.06609e+06	1.31514e+06	1.34254e+06	936683
P31750	Mus musculus	1.08654e-08	209571	152119	203911	181005	195354	181222	164885	182527	186591	170495	158283	195552
P31786	Mus musculus	9.86844e-09	589984	570962	523355	392198	477525	403151	550516	534848	777600	378175	376814	558365
P31938	Mus musculus	1.10134e-09	420461	606012	427647	685854	525977	637617	845970	835025	774789	963615	940387	809165
P32020	Mus musculus	9.59187e-08	105928	101776	105049	104825	84811.4	88086.2	74373.8	79723	48732.8	77995.9	53027.1	73768.3
P32037	Mus musculus	4.73045e-09	343263	342193	344458	659906	618062	621216	907742	903854	833806	997041	948482	1.01625e+06
P32067	Mus musculus	2.88765e-09	330699	263301	250106	163589	209235	188824	124431	140371	128464	127677	131503	155854
P32211	Mus musculus	7.57804e-05	26596.9	33285.8	36606.9	44817.7	56218.2	54212.1	88777.7	74034.5	104927	69315.2	63515.3	140246
P32233	Mus musculus	1.21262e-08	166561	170299	168044	110409	109648	114165	89089.1	83351.3	70152.7	79823.8	79298.8	86505.3
P32261	Mus musculus	0.000287299	51171.1	26970.8	22264.5	43950.6	76274.8	40215	54748.5	45640.8	125084	67084.9	106711	144064
P32507	Mus musculus	3.17587e-08	43531.9	54604.4	33755.5	37107.7	15035.5	15675.9	8840.4	11217.1	Filtered	Filtered	Filtered	291766
P32848	Mus musculus	1.29364e-07	33502.3	Filtered	11968.6	19881	21153.9	951096	79479.6	75547	112359	107683	120711	112334
P32883	Mus musculus	1.16719e-08	678338	947823	674973	593238	521246	568264	562914	570694	375814	611013	693982	604206
P32921	Mus musculus	2.83337e-09	521511	425293	440586	419252	475631	427718	401844	410474	341948	449486	425275	471283
P33173	Mus musculus	1.21704e-09	408608	314771	408187	366348	378466	356959	292870	302150	325302	329176	333017	405006
P33174	Mus musculus	0.000592121	44476.9	42835.7	31688.1	20920.2	26648.1	29584.6	18308.3	8741.05	22298.7	13879	7340.25	Filtered
P33175	Mus musculus	2.38088e-09	313783	602431	594839	498097	495925	461302	550909	575924	404983	749342	795935	634678
P34022	Mus musculus	7.74546e-09	382251	374220	440707	304509	442975	278288	239135	338220	184681	244233	260815	380197
P34152	Mus musculus	9.99773e-10	244049	315489	258195	270868	270349	273711	291994	294079	325041	346849	356270	404168
P34884	Mus musculus	1.42545e-07	1.85202e+06	1.54564e+06	2005563	1.2773e+06	1.19042e+06	1.25072e+06	1.1233e+06	1050026	1.0333e+06	939408	1.01283e+06	1.10884e+06
P34914	Mus musculus	7.17248e-06	34190.6	39302.1	34852.3	63007.2	42553.8	65604.6	79166.6	74430.1	84428.2	117109	115765	127834
P35123	Mus musculus	1.57681e-09	42414	32569.4	31339.4	25073.3	24508.5	29331.3	23092.5	24694.3	26897.2	20686.2	19015	21081
P35235	Mus musculus	1.59999e-09	253552	303661	262786	260545	245973	247400	236084	255343	235586	294047	311369	319096
P35278	Mus musculus	1.53875e-09	986253	833439	1.01916e+06	836487	894719	730877	696839	708883	426514	584415	618790	574854
P35279	Mus musculus	8.27659e-09	496782	561838	532531	459999	485142	489670	455421	521342	520676	464149	446102	529541
P35282	Mus musculus	7.26344e-09	213203	321467	261487	240328	212825	212870	208399	201647	236785	243927	225698	253977
P35283	Mus musculus	1.78618e-09	235096	236327	228541	235239	217847	210813	198033	186161	207622	224254	200186	239223
P35285	Mus musculus	0.000843208	27636.3	16364.7	16597	21342.8	14680.3	25476.6	29009.1	13822.9	27205.9	18919.7	Filtered	18753.3
P35288	Mus musculus	1.15852e-06	144034	102548	133553	142682	156440	147043	131411	135909	140123	160159	153834	209129
P35290	Mus musculus	1.00341e-06	48512.5	64000.9	49532.4	50081.4	47401.5	51073.1	83846.2	66465.7	34598.7	68979.4	65392.4	48126.1
P35293	Mus musculus	2.02542e-09	804826	789054	758250	661006	702751	601920	547076	565463	607457	668867	647076	793603
P35347	Mus musculus	1.67027e-05	36928	43132.8	39684.1	31639	24587.8	26389.8	18982.5	16054.7	13939.4	13882.9	14709	15641.6
P35436	Mus musculus	1.05382e-09	21483.1	30966.8	27531.8	65369.8	83458.2	73385.8	111036	111836	127003	117438	117167	149350
P35438	Mus musculus	3.89563e-09	558689	498333	587885	1.01309e+06	916582	854853	1.10643e+06	1.03482e+06	920477	1.12472e+06	1.12434e+06	1.1681e+06
P35486	Mus musculus	1.45075e-09	1.38327e+06	1.30887e+06	1.5028e+06	2.08545e+06	2029250	2.06365e+06	3020559	2865071	3.93581e+06	3656355	3.74145e+06	4.07795e+06
P35505	Mus musculus	3.71181e-06	93902.1	109764	102254	89958.8	75374.7	80762.2	118878	123857	109681	202924	199235	154818
P35550	Mus musculus	8.39172e-09	89160.2	98139.1	123138	69673.5	55266.1	41390.8	55629.4	42962.5	48064.9	52562.2	38630.6	22946.1
P35564	Mus musculus	2.53376e-09	1.27907e+06	1.44067e+06	1.32874e+06	966392	1064482	1.03875e+06	884068	939283	796908	801736	762866	850773
P35585	Mus musculus	1.12432e-08	523979	523073	504554	501841	509741	511027	378306	417832	446424	400313	398524	445098
P35700	Mus musculus	2.43862e-09	2230486	2.74444e+06	2.10527e+06	2316152	2.34653e+06	2.27899e+06	2020837	1.91617e+06	2.10024e+06	1.9028e+06	1.91869e+06	2170890
P35762	Mus musculus	8.21958e-07	39378.9	100406	41177	105441	104522	112036	141301	159933	110014	256008	233903	330173
P35802	Mus musculus	1.36939e-09	4.1e+06	5006803	4409875	6.39274e+06	6.15477e+06	6123072	6247876	6.8283e+06	7.42611e+06	8063413	7.37101e+06	9079497
P35803	Mus musculus	4.86568e-10	2.29295e+06	2.19404e+06	2.22188e+06	2.93028e+06	2914019	2.8431e+06	2.78322e+06	2.76255e+06	2.62465e+06	2.47998e+06	2476425	2731255
P35821	Mus musculus	7.69358e-06	93233.7	100250	83109.5	61388.6	77327.4	68157.1	40540.4	37844.5	45922.7	36583.5	115517	46411.3
P35822	Mus musculus	5.53004e-07	100059	108052	105843	99982.9	96322.4	94055.1	90723.5	88705.2	60212.2	83042	80843.8	74543.5
P35831	Mus musculus	9.48684e-06	22692.4	8518.37	12026.5	3503.34	Filtered	23992.2	6073.09	5568.06	6351.08	Filtered	2510.33	Filtered
P35922	Mus musculus	2.20544e-09	139059	129603	144259	92706	107770	105809	84296.8	89349.7	90299.1	73264.4	66682.1	51098.2
P35979	Mus musculus	1.78618e-09	840553	645856	793148	544874	601881	602888	379080	367020	333414	324142	348111	310423
P35980	Mus musculus	2.60508e-09	1.25736e+06	1.66443e+06	1.25946e+06	959787	1.07546e+06	879169	608212	526762	419177	632624	509994	652188
P36536	Mus musculus	4.41834e-09	96315.1	76169.8	78279.1	73870	110610	94016.2	72643.3	74337.8	138644	66385.4	71586.1	79775.7
P36552	Mus musculus	7.45994e-08	79440.7	85400.1	82731.8	92165.8	103109	104707	85362.3	83728.8	89795.3	80905.3	82238.9	86061.8
P36895;P36898	Mus musculus	0.00671434	25833.2	22598.3	21929.6	18087.3	20849.7	19251.5	Filtered	18296.9	27314.4	21426.8	Filtered	22082.6
P36916	Mus musculus	1.20679e-08	189772	237105	238346	296580	260367	263097	235043	227754	314839	290914	284570	329058
P36993	Mus musculus	6.36284e-06	44916.9	143910	43408.9	95829.7	55926.5	42929.6	32080.4	79353.8	33031.3	72917.6	28253.3	61785.4
P37040	Mus musculus	5.80087e-09	500431	613620	535368	493739	462123	437122	408015	391473	497926	387223	404664	426878
P37172	Mus musculus	0.00340033	16060.3	Filtered	13810	12032.2	Filtered	Filtered	Filtered	9703.72	Filtered	Filtered	Filtered	Filtered
P37804	Mus musculus	9.05657e-06	Filtered	Filtered	Filtered	43255.9	290928	38986.2	43640.1	38027.1	33125.7	45328.6	48987.6	57794
P38060	Mus musculus	2.0276e-08	116193	141896	114078	116348	115204	113957	135152	139460	94168.4	130985	136765	100315
P38585	Mus musculus	5.95619e-07	139589	130874	137253	142011	143656	146278	141000	128617	161516	128095	129400	163893
P38647	Mus musculus	1.0402e-09	1.5424e+06	1.33966e+06	1.67989e+06	1.92498e+06	1.78359e+06	1.92436e+06	1.90729e+06	2.07295e+06	2.21639e+06	2.25324e+06	2297519	2.25331e+06
P39053	Mus musculus	7.04942e-10	1.89586e+06	2111179	1.95885e+06	4493969	3.84365e+06	3.98223e+06	6.45006e+06	6.77194e+06	7.52214e+06	9068910	8599748	10630722
P39054	Mus musculus	1.33578e-09	91822.4	95883	95677	92728.1	98388.9	94062.7	71648.5	73476.8	116926	1903188	93564.2	1.51169e+06
P39087	Mus musculus	3.31578e-09	26326.6	26401.1	27958	28389.7	38408.9	29688.6	30389.4	32299.3	36085.3	37492.1	36452.3	33263.5
P39098	Mus musculus	0.000273715	27363.9	13235.6	14116.1	10570.3	104324	22430.6	9120.71	8184.27	9469.76	5927.72	Filtered	Filtered
P39447	Mus musculus	1.30073e-08	124402	130585	111943	153239	152718	149485	138947	112435	83994	128556	143617	149076
P39688	Mus musculus	3.66416e-07	171088	203175	158615	102064	118695	111692	100873	92679.9	132037	103401	95927.8	47471
P40124	Mus musculus	3.1707e-09	621796	389471	553815	636939	726584	483348	625481	544340	877483	571250	602695	665103
P40142	Mus musculus	5.42303e-09	4.19275e+06	4.25452e+06	3.90964e+06	2.80397e+06	2.54037e+06	2.49142e+06	1.85291e+06	1977030	1.68773e+06	2.05464e+06	2.12584e+06	2.26522e+06
P40237	Mus musculus	2.09105e-08	Filtered	Filtered	Filtered	Filtered	Filtered	Filtered	13956.9	14336.1	19161.9	85116.4	84842.4	73813.6
P40240	Mus musculus	1.21967e-08	85189.9	167187	104491	58302.4	45920.9	114619	100629	78758.5	68995	214735	221997	112739
P40336	Mus musculus	1.5815e-07	319299	250556	290130	344732	347974	382220	273524	286717	356887	305006	293965	345768
P40630	Mus musculus	5.22906e-10	121328	143019	121579	146246	131052	134484	172688	175532	191868	235231	206976	258846
P41105	Mus musculus	1.0752e-09	926499	917401	1.05756e+06	644308	611479	558250	441319	432978	267082	321984	380392	275962
P41216	Mus musculus	1.49082e-09	124228	139881	145423	173726	200257	177780	166200	165718	150559	177301	171093	216520
P41233	Mus musculus	1.45818e-06	45996.2	34386.7	70731.6	24631.2	14908.7	25548.2	30926.9	75870.4	16447.8	53787.9	43586.9	61589
P41234	Mus musculus	0.00163587	30481.2	14112.5	21016.5	68159.2	40617.2	28523	64140.4	49056.3	14392.1	16206.8	16761.6	Filtered
P41241	Mus musculus	2.38055e-08	171595	138634	142638	67514.6	82460.1	76206.6	51884.7	48587.7	60378	43707.5	47891.6	49961.7
P41242	Mus musculus	9.25707e-07	134720	133111	146525	111079	113413	103830	57259.7	53336.9	69196.8	46243.8	48750.6	64451.6
P41778	Mus musculus	4.85766e-05	19472	12851.7	19243	4072.19	5649.91	4085.94	6243.45	3393.36	4447.69	2818.66	2758.92	Filtered
P42125	Mus musculus	1.62101e-09	70877	83324.3	62359.6	111565	108717	113803	134220	133733	149038	180889	178049	177315
P42128	Mus musculus	0.00795775	46089.6	28370.3	33454.2	Filtered	21436.1	30529.7	26704.2	31966.7	Filtered	Filtered	Filtered	Filtered
P42208	Mus musculus	6.1846e-08	205631	209338	160304	177537	197479	162713	151435	153550	149168	155234	160055	180722
P42225	Mus musculus	1.19601e-05	17659.7	16728.1	Filtered	70914.2	21333.1	24446.7	28278.2	21473.7	24235.7	22969.7	31921.4	30522.3
P42227	Mus musculus	0.000278769	24273.5	31331.1	11690.5	14025.8	33819.6	37041.3	55019.1	51189.7	9343.09	46683.5	47378.2	12511.6
P42337	Mus musculus	3.30038e-07	56747.1	30826.9	52782.5	41460.6	25069	26135.4	39261.3	36979.7	28377.6	33176.5	17453	29729.3
P42567	Mus musculus	4.64705e-09	38531.7	28123.7	30501.9	39152.9	43458.2	41171.7	41714.3	41932.9	42513.9	42175.4	46276	52887.8
P42669	Mus musculus	1.00958e-08	572280	446321	544105	762154	911984	801594	1.02148e+06	1.07163e+06	1.10004e+06	1.40155e+06	1.35982e+06	1.58911e+06
P42703	Mus musculus	0.00151591	1144.09	Filtered	Filtered	Filtered	819.494	858.648	1329.81	Filtered	4487.17	Filtered	Filtered	Filtered
P42859	Mus musculus	1.92417e-09	92596.3	93182.8	104109	144796	108015	119754	170385	184189	163923	170516	190930	136617
P42932	Mus musculus	2.2552e-09	1914211	2.05255e+06	1.78761e+06	1.20557e+06	1.26959e+06	1.19746e+06	696883	717257	623788	718382	743397	913345
P43006	Mus musculus	1.05382e-09	1.28003e+06	1.13371e+06	1.3429e+06	3927380	4.62376e+06	4.49728e+06	7.10894e+06	7112422	6.55562e+06	8297416	8644474	9941000
P43024	Mus musculus	1.41017e-08	310786	374851	276077	394638	297953	323840	450302	507800	255220	509301	547045	389924
P43247	Mus musculus	9.90029e-05	32708.9	30305.3	27766.1	12016.2	29732.3	24475.1	14864.1	7464.26	6036.15	15239.1	11864	11970.1
P43274	Mus musculus	2.92389e-09	1.97759e+06	3.04824e+06	2.21121e+06	2.08506e+06	1.70922e+06	1.85306e+06	1.60237e+06	1.63012e+06	1.01114e+06	2.4931e+06	2.1107e+06	2.26105e+06
P43275	Mus musculus	5.45516e-08	192666	164443	191934	133991	128138	125711	75109.4	150902	58095.8	239841	174938	1.96404e+06
P43276	Mus musculus	2.10462e-09	1.13838e+06	1.38782e+06	1.17224e+06	2176326	816431	649578	391796	442269	306591	422660	537297	3.32613e+06
P43277	Mus musculus	1.62608e-09	4.72486e+06	4.92375e+06	4.57894e+06	3.02245e+06	2445399	2783262	2245148	2.6078e+06	2.05526e+06	3.2156e+06	3.54487e+06	2.79645e+06
P43406	Mus musculus	1.21704e-09	86878.8	107474	82341.3	118830	116378	115093	142390	137038	196656	159381	142853	171084
P45376	Mus musculus	1.43286e-09	895177	870817	814826	889061	852952	862808	918491	871342	596904	1018085	993390	983746
P45377	Mus musculus	5.9285e-06	51027	64927.5	50822.6	89790.2	66996.7	73231.8	40123.8	44081.9	63436.3	70115.1	131611	159273
P45481	Mus musculus	1.26307e-05	23189.3	15057.3	18471.3	14543.4	39377.7	15619.9	21391.4	19858.4	25938	29167	25134.9	33931.9
P45591	Mus musculus	1.28224e-08	400047	421063	364111	278328	307008	296806	279838	255409	173058	261552	245974	249571
P45878	Mus musculus	1.14384e-07	375739	395829	366114	479395	583136	487042	418305	397439	434751	467165	420670	648478
P45952	Mus musculus	1.32974e-09	154767	143163	163598	187473	218264	186981	160932	152243	138235	181046	190542	177261
P46061	Mus musculus	3.62433e-08	194484	226830	204424	164420	185936	176551	138938	138167	88701.6	148923	151563	177500
P46096	Mus musculus	2.77541e-09	2117539	2.394e+06	2.20396e+06	4.07956e+06	3607145	3.54274e+06	5894809	5843658	3039860	7005360	7097843	6472998
P46097	Mus musculus	2.62582e-09	70833.4	47310.6	73514.8	146925	169472	142455	301687	339958	367006	475761	475076	561598
P46414	Mus musculus	6.27008e-08	65048.6	1.55241e+06	94013.7	869121	801445	858832	56486.5	548715	647241	556503	524599	554421
P46460	Mus musculus	1.27215e-09	2527433	1.94317e+06	2.61413e+06	4.548e+06	4.25527e+06	4.51812e+06	6020495	5870289	6.65477e+06	7126800	7426548	8663734
P46467	Mus musculus	1.05045e-05	33624.7	46535.3	33762.2	34197.6	28194	30484.6	38354.9	39690.3	69478.2	36684.5	34632.6	31703.6
P46471	Mus musculus	1.34522e-09	761657	744041	762985	660239	566369	455888	422557	397925	326450	393945	385136	404961
P46638	Mus musculus	2.46786e-09	2.61804e+06	3.65918e+06	2833701	2.32439e+06	2.31985e+06	2.13992e+06	1.96892e+06	1.84167e+06	1.55141e+06	2.18858e+06	2.0771e+06	2.13911e+06
P46656	Mus musculus	0.00530944	Filtered	Filtered	Filtered	82732.1	Filtered	Filtered	110715	Filtered	60572.8	73485.5	Filtered	Filtered
P46660	Mus musculus	1.74931e-09	1.27855e+06	1.20355e+06	1.30898e+06	1.43043e+06	1.3077e+06	1.31055e+06	2482818	2.46954e+06	2.61372e+06	5.23322e+06	5999192	5882480
P46662	Mus musculus	4.50567e-05	27634.2	19045.8	18995.9	18224.3	21961.3	Filtered	8100.65	21080.8	31007.8	18629.3	18296.6	Filtered
P46664	Mus musculus	3.87467e-09	374514	516807	406885	329848	322246	334615	274024	291989	275624	322588	329420	339578
P46735	Mus musculus	5.31837e-08	204222	183212	171636	221959	248327	214663	152105	166776	207856	170785	159169	191322
P46737	Mus musculus	8.25109e-07	41179.8	38406	44690.9	40788.7	15539.4	38858.1	36331.2	39855.9	25085.7	38993.3	38340.3	32171.9
P46935	Mus musculus	4.94831e-09	321802	362956	298848	155242	185446	173936	112262	114175	147759	117949	113188	135929
P46978	Mus musculus	1.05382e-09	253185	267004	261542	235909	238152	229007	149437	155522	171771	129615	129750	153816
P47199	Mus musculus	7.84782e-05	108167	41494.7	126961	144637	116916	128109	140056	142242	150124	204225	197395	204899
P47708	Mus musculus	9.79793e-10	314404	353170	373410	551725	473410	448624	698321	648303	418344	726055	841017	604400
P47738	Mus musculus	2.21998e-09	580024	615795	582269	655431	761051	763642	714691	724320	573346	923048	983132	1100805
P47740	Mus musculus	3.16672e-09	112382	127794	105727	121083	119111	122188	115441	109359	99024.8	149754	141095	177068
P47746	Mus musculus	0.000255943	75901.4	56920.5	82995	63097.8	48402.6	69931.1	108766	98452.9	48690.8	137220	129065	88481.8
P47753	Mus musculus	1.01712e-09	63264	57459.8	60421	49958.1	51924.4	50741.6	46661.5	35616.2	25869	37747.9	34285.6	40287
P47754	Mus musculus	3.10806e-09	2.37166e+06	1.96194e+06	2.39239e+06	2.60824e+06	3102336	2.72922e+06	2.32034e+06	2198183	2.43162e+06	2.53576e+06	2.69929e+06	3.23959e+06
P47757	Mus musculus	5.22906e-10	731991	824165	799924	700608	665076	702308	688442	662290	727450	728104	722370	795185
P47758	Mus musculus	1.35077e-07	119290	103699	118459	93416	102359	94499	66202.6	65874.7	55048.4	55246.3	54434.7	58314.1
P47759	Mus musculus	2.82246e-07	76787.3	75143	77335.8	42443.8	37449.9	33143.6	27727.9	18017.3	7961.35	16640.5	12990.2	17680.9
P47791	Mus musculus	3.60339e-09	224608	179371	203675	231422	229695	213970	194738	199877	233025	237802	233099	264544
P47802	Mus musculus	2.99248e-09	206881	252935	224474	290562	264694	289785	344526	342752	293808	388523	393539	450005
P47809	Mus musculus	5.22906e-10	263130	254108	329344	348418	282907	306375	337924	249742	195839	279331	356851	144339
P47811	Mus musculus	6.12248e-05	16026.2	12456.9	15055.3	21003.1	46266.6	21668.1	17822.7	11432.8	12825.8	11128.7	10338	7001.28
P47856	Mus musculus	1.04652e-09	284920	327057	234051	145975	219447	174238	134855	115130	132389	95223.7	83852.8	78480
P47857	Mus musculus	2.38088e-09	863014	1178243	958490	1562083	1.36664e+06	1.5075e+06	1.79075e+06	1.83995e+06	2.21797e+06	2.02108e+06	2274177	2651902
P47867	Mus musculus	5.22906e-10	65714.6	70284.5	76243.1	64640.1	63395.3	62417.5	38208.4	32785.4	43995.2	35289.2	23796.6	36102.6
P47911	Mus musculus	1.05976e-09	3.12342e+06	4.00672e+06	3.13612e+06	2344017	2.48799e+06	2.23914e+06	1.41586e+06	1424504	1.99415e+06	1290509	1.24987e+06	1.55805e+06
P47915	Mus musculus	8.2794e-09	596849	487847	633963	415299	330829	287129	268398	268574	140867	199042	223257	174599
P47934	Mus musculus	9.01008e-05	119748	91930.3	122449	119923	123708	142453	130073	144393	133885	138026	153656	84568.4
P47941	Mus musculus	1.05848e-09	62572.7	70469.8	66524	55654.3	67612.5	57270.6	57915.9	55901.7	73327.9	63007.9	65168	74965.5
P47955	Mus musculus	6.19167e-07	1.87035e+06	1.91719e+06	1.71299e+06	1.10985e+06	1.73354e+06	1.39443e+06	772343	792158	973720	642288	662791	757236
P47962	Mus musculus	1.54301e-09	722271	833908	811762	516257	458093	503545	368752	355507	247490	298892	292239	260445
P47963	Mus musculus	6.30774e-09	2688549	2.58823e+06	3.16788e+06	2.29278e+06	2288672	2278997	1.42111e+06	1.28122e+06	1.65677e+06	1.19345e+06	1.31023e+06	1.44212e+06
P47964	Mus musculus	9.45618e-08	634553	683328	692062	530939	503792	540708	391663	415036	349066	315581	269692	299850
P48024	Mus musculus	3.8936e-06	19159.9	15833.1	20403.5	12761.3	17581.7	12055.2	16827.3	14615.6	24934.5	11986.7	16332.5	9640.65
P48036	Mus musculus	9.24128e-10	401743	462072	426974	592259	732635	645665	752976	785838	967850	1.23004e+06	1253074	1.63485e+06
P48193	Mus musculus	0.000140669	62260	36052.9	104450	94124.4	137436	74405.1	74295.6	29543	36713.1	56470.5	62764.9	43929.3
P48302	Mus musculus	0.000792353	25997.6	52601.3	36909.8	16133.8	21140.3	33664.3	33672	27474.3	17593.9	42620.2	39928.8	28705.8
P48318	Mus musculus	2.70692e-09	64675.4	62307.2	79307.1	137420	143350	151946	288715	273232	300835	374235	375963	223325
P48320	Mus musculus	2.15089e-08	2.59493e+06	2860686	3316728	313345	334766	330334	377015	384715	341199	436255	539593	328182
P48381	Mus musculus	8.25889e-05	25483.1	29998	30614.5	9725.07	18987.2	20527.7	Filtered	6810.81	Filtered	5436.32	Filtered	Filtered
P48428	Mus musculus	3.15998e-08	344022	408788	412627	173999	140409	146198	70486.3	123125	89126	120112	150478	142215
P48453	Mus musculus	3.00594e-09	1.97945e+06	2.05906e+06	1.71464e+06	2.85494e+06	3.59239e+06	2.9314e+06	3.72889e+06	3.91665e+06	2.69468e+06	4.04528e+06	3.95086e+06	4579263
P48455	Mus musculus	5.26577e-05	37566.6	30429.5	17194.7	30777.9	14368.3	47561	18374.8	16563.7	29366.4	11111.3	21503.7	39600.3
P48542	Mus musculus	1.69382e-06	49191	57489.1	73029.5	52498.9	52931.7	51974	70911.2	77218.5	197929	72300.4	70449.9	61593.8
P48543	Mus musculus	9.06643e-07	31753.3	32114.3	37631.2	37095.1	33775	33921.3	47007.5	45307.2	61532.5	50189.9	56325.1	37923.2
P48678	Mus musculus	2.45077e-09	553196	713806	771629	1.09436e+06	699805	970382	558020	542191	650738	663220	1.18096e+06	836404
P48722	Mus musculus	9.39894e-10	453574	387894	461703	722146	709173	720835	1.01114e+06	960028	850468	1280994	1.39764e+06	1.61392e+06
P48758	Mus musculus	4.60103e-09	780143	850298	865343	739404	686872	751120	740403	809040	1136309	986694	908726	1.10214e+06
P48771	Mus musculus	3.10347e-08	868308	1.20435e+06	918266	1.38763e+06	1279247	1445051	1872249	1.82879e+06	1.48034e+06	2247255	1.99237e+06	2.21948e+06
P48774	Mus musculus	3.53981e-09	734237	995197	782495	1.15982e+06	1.23862e+06	1.15057e+06	1.59414e+06	1.71928e+06	1109954	2.01829e+06	1.87172e+06	1.73458e+06
P48962	Mus musculus	1.98132e-09	7714607	7.23265e+06	6019209	10414112	11077211	11158537	13141087	12811815	18064164	15131948	16757693	19268692
P49025	Mus musculus	1.53733e-09	2.61589e+06	3245070	2.77563e+06	4597669	5740838	5.11884e+06	7357392	7.03776e+06	9863485	10435122	9866738	13934436
P49070	Mus musculus	2.92287e-08	73206.6	64164.6	81998.9	47005.8	46824.4	45660.6	20945.1	38903	66070.4	8850.47	10834.5	42707.4
P49312	Mus musculus	4.86568e-10	2.34487e+06	1.86269e+06	2.1129e+06	1.17536e+06	1.48093e+06	1.08578e+06	658274	677197	1.00223e+06	570514	663542	694970
P49442	Mus musculus	4.73385e-09	133079	212817	166371	188519	146607	165014	167785	163351	167211	173611	182614	187825
P49443	Mus musculus	1.14403e-09	318116	366283	363059	366014	338019	304103	407773	289362	218657	401916	460275	314874
P49446	Mus musculus	0.00102077	42936.7	217660	328800	243275	Filtered	240094	Filtered	549247	195922	697865	Filtered	47045.6
P49586	Mus musculus	7.8991e-05	37792.3	36068.2	51035.2	20228.4	70040.2	49129.5	76053.3	50181.2	15668.9	5702.77	6459.02	3337.83
P49615	Mus musculus	1.72362e-08	375441	590366	446008	503045	473698	478583	400357	432411	687942	479588	454448	512848
P49722	Mus musculus	1.51081e-09	1.38423e+06	1.46723e+06	1.49238e+06	1.08252e+06	1.01851e+06	1.03824e+06	787052	795337	603348	668729	743699	593325
P49769	Mus musculus	9.77267e-05	14025.4	Filtered	2268.01	7907.74	13273.6	10537.4	1295.07	9628.13	1717.54	779.597	Filtered	29935.9
P49813	Mus musculus	2.00888e-08	348214	411286	371456	343261	264267	278123	296186	289438	481321	355156	347799	374150
P49817	Mus musculus	5.09947e-07	29409.4	32355	43688	41604.5	37475.1	45241.5	63826	52766.2	51155	50661.9	61521.4	32372.4
P49962	Mus musculus	0.000181502	66183.7	51216.1	76802.4	45881.3	156709	64861.8	30972.3	58866.7	32046.4	59884.6	50707.1	96589.5
P50096	Mus musculus	6.35168e-09	135310	119231	137372	53377.4	50435.9	55143.4	23017.8	25670.8	29753.2	21389.5	22503.6	27591.5
P50114	Mus musculus	4.80636e-08	64913.7	31406.4	35055.6	84980.2	109524	198521	205764	205559	316857	285858	246154	304164
P50136	Mus musculus	0.000122767	108935	128417	118092	145084	129986	135102	129608	129922	144186	125011	132226	155099
P50153	Mus musculus	2.52986e-07	91134.2	75459.7	110205	81319.3	109586	76598.2	73124.9	64750.3	38635.1	55115.4	62982	42838.8
P50171	Mus musculus	9.8719e-07	67875.3	130337	121329	91126.3	53654.1	48590.4	61041.7	59774.3	73419.1	83658.6	83496.6	90543.9
P50172	Mus musculus	1.88226e-06	37916.5	27767.7	39043	100438	119818	93983.3	129064	118961	104585	98748.8	96821.2	144168
P50247	Mus musculus	4.86568e-10	673792	866350	727228	508620	448582	470867	427886	434471	447951	481696	485245	424625
P50285	Mus musculus	1.34142e-06	32017.8	34323.8	33613.5	30686.3	25305.8	26576.8	13997.9	14282.5	24982.4	11005.9	14373.3	Filtered
P50396	Mus musculus	3.08343e-09	4.02452e+06	4.68969e+06	4617340	3.94148e+06	4.10745e+06	4.18118e+06	3830763	3.81885e+06	4346108	3895059	3.39742e+06	4.47159e+06
P50427	Mus musculus	0.00570371	98738.9	97130.7	109857	159404	162551	146207	164792	207173	100017	382287	Filtered	293945
P50428	Mus musculus	8.73531e-05	91985.3	76540	80207.1	72249.3	105593	76791.6	86717.1	86149.6	72347.9	98317.8	121835	100510
P50429	Mus musculus	6.46006e-10	156524	168820	165744	255658	217864	227548	197536	195320	161013	165167	168210	179131
P50446	Mus musculus	1.1708e-08	255354	228302	316285	214983	228347	248300	228310	192727	190727	277165	308182	267344
P50516	Mus musculus	8.95333e-10	2785637	3.2794e+06	2.87768e+06	4.1515e+06	3692600	3.93395e+06	5203608	5.15352e+06	3251555	5823552	6207393	5.88811e+06
P50518	Mus musculus	1.39653e-09	2104460	2210591	2.26402e+06	3.0808e+06	2.77422e+06	2925249	4.26083e+06	4231597	3.39967e+06	4.575e+06	4760740	3.64606e+06
P50543	Mus musculus	0.000235054	39334.3	33213.8	34335.1	26075.1	38751.2	23556.4	20946.6	20703.2	Filtered	3868.78	25944.9	21176.2
P50544	Mus musculus	7.36423e-09	183476	218002	179123	274321	282844	251345	280608	271860	259262	213984	225617	198341
P50571	Mus musculus	0.000255987	48777.5	27538.4	53477.3	68770.5	50210	69213.4	28016.1	50080.5	85163.4	72739	59463	72382.3
P50580	Mus musculus	7.46482e-09	1.33621e+06	1.61542e+06	1360704	1.02067e+06	903894	966611	589379	567569	552641	502386	552368	571570
P50586	Mus musculus	8.36622e-06	63851.7	63870.2	70827.1	47864.4	115954	37007.6	29514.7	30381.2	49746	29270.7	103975	26822
P51125	Mus musculus	5.24077e-06	4598.79	6606.92	4702.8	6675.88	9239.42	3430.57	21111.6	5457.01	8277.24	11592.3	12883	11144.5
P51141	Mus musculus	0.00458108	37893.9	Filtered	Filtered	38084.8	239555	232932	55313.9	8094.53	29108.4	28825	12822.7	342227
P51150	Mus musculus	5.04254e-09	1.33721e+06	1.6427e+06	1.40004e+06	1.36021e+06	1.36667e+06	1.49927e+06	1.1369e+06	1.08554e+06	1.52236e+06	1.15322e+06	1.10063e+06	1.37434e+06
P51163	Mus musculus	2.11053e-06	72440.2	89021.6	68103	83476.1	74273.6	81526.7	41238.8	45053.1	42185.4	41078	39768.9	54944.4
P51174	Mus musculus	2.99904e-09	300398	342198	289667	410449	367634	392135	430164	450068	480785	547170	494966	614884
P51175	Mus musculus	1.21076e-06	29336.5	19527.1	20240.9	22877.5	28995	28208	37353.6	38497.1	29700.5	43954.5	43031.6	47886
P51410	Mus musculus	4.2252e-09	266580	213959	261758	174944	168642	162138	127773	122427	189909	112831	119233	101891
P51432	Mus musculus	0.000220456	24180.3	20767.7	24384.8	23290.3	41308	41535.4	39777.3	21901	51527.8	24327.2	23948.2	19164.5
P51569	Mus musculus	0.00111159	41216	44665.8	20843	28818.9	8308.77	27012.9	21348.8	5711.01	44284.2	4254.43	3606.16	6941
P51660	Mus musculus	2.1658e-09	744395	723088	699686	668392	598919	575418	501078	529180	484119	417547	380066	370028
P51791	Mus musculus	2.43862e-09	193672	180516	150572	145958	193875	129769	127923	122877	192469	128156	137293	133891
P51807	Mus musculus	2.71012e-09	126384	154448	116223	59286.4	65863.8	64421.4	11489.9	10864.8	9468.72	11751.5	3161.29	4414.19
P51830	Mus musculus	1.5854e-09	35489.9	27317.4	31707.5	65814.2	85300.4	67270.3	107073	122423	143878	138961	162222	178739
P51855	Mus musculus	5.27132e-09	153584	174284	135117	161978	166834	174052	168320	167706	228011	205424	207989	211213
P51859	Mus musculus	2.32815e-09	65249.1	57176.4	60963.7	58122.4	61368.1	56509.9	55576.1	57523.9	68859.6	64326.8	62965.6	75138.6
P51860	Mus musculus	2.59429e-05	5561.3	3652.08	3841.78	2792.31	3163.26	771061	2.33014e+06	Filtered	276610	Filtered	Filtered	Filtered
P51863	Mus musculus	5.85855e-09	842923	971078	849046	1.41684e+06	1.51711e+06	1560061	1884844	2360335	2252285	2.32618e+06	2.14724e+06	2872046
P51880	Mus musculus	2.37987e-09	9436966	11095829	8409602	3.87886e+06	3.96905e+06	4.06551e+06	997484	1.11589e+06	1.04884e+06	297770	294715	312808
P51881	Mus musculus	2.21998e-09	14944765	16041038	15990956	21614946	21304368	19656780	28809320	27305234	15927466	30136066	32435398	35078360
P51906	Mus musculus	3.43769e-07	32058.8	28907.8	30117.3	23190.8	40296.9	24530	25586.1	33482.1	32066.7	27342.5	17301.6	28404.2
P51949	Mus musculus	0.00270295	Filtered	1006.76	1183.25	Filtered	Filtered	866.734	Filtered	Filtered	158881	Filtered	Filtered	Filtered
P52019	Mus musculus	0.000235536	180969	74408	56460	14054.8	19056.6	Filtered	181059	Filtered	Filtered	266599	Filtered	Filtered
P52189	Mus musculus	7.42561e-05	135273	3276761	126572	52784.6	45685.3	66067.6	337897	331202	95654.2	351199	158100	83600.6
P52196	Mus musculus	5.78899e-09	289228	381522	320066	446611	370783	435823	429017	444657	484096	515845	495053	519715
P52293	Mus musculus	0.000267846	37824.3	34341.1	31738.4	22552.5	29688.1	26077.5	11984.6	27868.5	7047.24	Filtered	4337.31	Filtered
P52332	Mus musculus	0.00091497	60723.9	209935	65820.4	99319.1	139986	34599.2	104462	275052	99529.1	124382	65123.7	34749.6
P52432	Mus musculus	2.00525e-05	36984.2	29956.3	20663.1	14773.2	17048.7	16459.5	6400.05	9984.88	Filtered	8233.52	11765.5	10525.5
P52479	Mus musculus	1.07599e-07	176207	146242	148420	124047	134952	121468	95619	96004	81816.4	85783.4	75667.3	90595.2
P52480	Mus musculus	1.10693e-09	4893452	5.85532e+06	5.34309e+06	6.77741e+06	6.35767e+06	6.86061e+06	9354118	9266593	7.5814e+06	13013455	13173942	14489432
P52503	Mus musculus	1.83153e-09	60125.1	89001.6	79666.1	98812.2	90452.2	93837.5	126361	118786	96920.1	123110	127761	108033
P52623	Mus musculus	3.58302e-06	162913	245565	141821	147592	111994	101669	82257.7	87693	99331.7	98121.1	101447	122665
P52760	Mus musculus	1.60637e-08	64544.7	107008	74363.4	110960	86168.3	102953	152527	201461	191132	323223	307055	329083
P52795	Mus musculus	0.00137945	27252.3	30832.7	28276.1	14678.7	19059.2	14583.9	14819.3	41725.2	31120.8	11008.8	15742.2	15749.7
P52800	Mus musculus	1.01345e-05	52095	44834.7	54522.5	42954.2	45378.3	38182.8	48035.6	43315.5	60369.6	30550.7	37165.6	32791.6
P52825	Mus musculus	0.000149941	32481.3	24069.9	34697.7	42768.3	42580.9	34074.3	45544.9	44630.7	41567.5	47073.3	44860.7	58049.1
P52875	Mus musculus	4.35298e-06	54489	37355.3	56634	52815.4	60169.2	52869.3	34406.3	33101.4	35349.6	33267	31846.7	32057.4
P52912	Mus musculus	3.33119e-08	178707	247863	199048	154067	151474	152769	108283	113700	119637	114805	108671	103221
P53026	Mus musculus	1.89116e-09	1.5672e+06	1.89059e+06	1.57524e+06	1.17121e+06	980340	1.19786e+06	709090	721769	547990	684904	669359	657440
P53395	Mus musculus	4.32554e-09	133240	150128	130785	141486	154059	158205	183955	183163	199391	175105	178067	183839
P53564	Mus musculus	0.000295172	17442.1	25622.3	26203.3	21210.2	16845.2	20390.9	22704.6	26592.6	Filtered	14199	Filtered	Filtered
P53612	Mus musculus	1.35114e-05	106251	132919	92544	98042	108667	97053.4	88842.3	87449.7	78907.3	103250	128744	136204
P53702	Mus musculus	1.53401e-08	141078	155380	144056	172913	188660	167200	123581	128907	134974	115795	110949	203150
P53798	Mus musculus	1.93112e-06	79000.7	83804.6	74327.1	40400.3	45398	34839.9	12260.6	12738.6	22415.9	10364.7	7577.42	Filtered
P53810	Mus musculus	2.84812e-09	472521	673678	577184	617827	527677	589385	592119	607978	657198	684475	642205	740211
P53811	Mus musculus	5.25747e-08	330140	394120	328871	428974	258076	290558	411301	277473	281820	415028	405934	292025
P53986	Mus musculus	2.06358e-09	161973	174988	173254	180690	161567	172814	131875	139790	92567.7	115238	135739	120306
P53994	Mus musculus	9.24128e-10	575151	655484	611782	517923	605073	521870	526522	484920	459913	563418	549106	578254
P53995	Mus musculus	1.07267e-08	60084	61518.3	61816.1	34626.9	35394.4	31560	18510.4	29327	20788.2	25315.6	30364	18543.2
P53996	Mus musculus	9.89532e-07	75878.8	87510	75510.3	61725.9	43848.3	69991.6	71535.3	41154.8	55193.6	33755.5	30993.3	14168.9
P54071	Mus musculus	1.7743e-09	175826	173400	193047	198047	164223	193188	228108	228317	296746	282202	307790	281563
P54103	Mus musculus	1.79547e-07	195643	226868	43724.3	150522	151488	147803	120630	137814	64566	118508	138273	116914
P54116	Mus musculus	0.00263283	32880.1	116562	64668.6	48008.4	30822	36655.1	43261.2	13614.1	62155	39708.3	36675.7	38952.2
P54227	Mus musculus	1.49831e-09	2.44185e+06	1.95488e+06	2.60676e+06	838613	702406	546190	552778	533598	388458	446952	465144	295756
P54254	Mus musculus	0.000550256	34556.5	143473	126156	136577	24433.9	82789.1	33609.2	120194	22634.1	175499	312403	Filtered
P54276	Mus musculus	0.00022957	29297	19198.9	22678.4	13013.1	8116.65	5114.29	6540.44	10870.4	17901.3	Filtered	6256.23	Filtered
P54285	Mus musculus	3.18029e-08	56480	58631.9	54067.9	87918.4	93675.3	83424.9	113293	105671	144216	130946	139004	164510
P54726	Mus musculus	1.29017e-08	408837	446388	422404	312219	269772	303211	239989	236669	129714	233814	256123	303581
P54728	Mus musculus	8.65228e-10	652228	783254	672275	540434	561907	535077	395980	400489	321195	393181	396014	381110
P54729	Mus musculus	0.00207098	92448.7	117395	53515.3	167091	31280.6	151871	208215	231297	201589	466663	192053	144753
P54731	Mus musculus	3.7061e-08	69468	60810.3	79200.7	32136.2	33218.9	39447.7	31455.7	27558.2	37466.5	26956.4	29888	27829
P54754	Mus musculus	3.03837e-06	358627	437333	345470	394890	302836	324173	256522	230214	228097	301046	216768	195095
P54763	Mus musculus	1.13184e-09	95703.3	116116	91715.1	68476.9	80432.7	71898.4	58473.9	51336.6	69527	56949.3	53358.6	65290.4
P54775	Mus musculus	1.71623e-09	895203	980260	983873	711822	558466	658037	557735	579662	414882	470907	521707	392722
P54797	Mus musculus	0.000294005	387956	519652	401580	305451	270406	281805	178175	176690	191325	226995	173025	167036
P54822	Mus musculus	1.61137e-07	130729	143135	113873	91169.1	106515	102892	84609.9	82739.1	109800	95231.7	88555	115821
P54823	Mus musculus	2.765e-09	407371	425880	424419	257835	245042	263848	236414	240795	240348	212632	219894	246619
P54830	Mus musculus	4.24478e-08	45490.8	39870.2	52489.9	66384.8	70100.2	60718.9	69727.6	73282.3	84327.3	89673	90539.2	105737
P54869	Mus musculus	2.02786e-06	215581	318096	263430	129581	234032	142167	132396	120569	133773	83714	133661	174355
P54923	Mus musculus	1.56161e-08	423156	523383	506940	319631	211944	240393	192256	179987	64690.5	144534	242046	155890
P55012	Mus musculus	8.35472e-09	101287	96927.1	92106.3	125897	123288	108489	160955	161083	141597	242054	251764	323823
P55065	Mus musculus	0.00119432	9574.02	Filtered	15778.8	Filtered	43527.8	27470.3	9529.04	11237.5	14726.8	9344.66	Filtered	136503
P55066	Mus musculus	1.53996e-09	1.55484e+06	1.69459e+06	1.67944e+06	1.30059e+06	1.32435e+06	1.31391e+06	1.13345e+06	1214485	904534	1.39569e+06	1.3457e+06	1.61112e+06
P55088	Mus musculus	2.12398e-08	217135	146393	211066	166241	169821	167977	223404	232945	187135	321097	308951	315400
P55096	Mus musculus	1.10676e-08	363721	342098	364927	230213	318243	285257	151343	159738	156943	118957	105804	122148
P55144	Mus musculus	0.000330475	Filtered	Filtered	Filtered	35977.5	67068.3	17488.2	44813.8	45249.1	48239	31164.3	55212	35738.6
P55194	Mus musculus	6.15462e-05	7479.71	7754.15	Filtered	33283.1	34241.5	3964.01	10966.7	26514	8090.2	23801.9	24197.9	19643.3
P55258	Mus musculus	2.22394e-08	630810	616182	694528	602122	451448	458666	492922	499864	332141	488254	551321	432661
P55264	Mus musculus	3.00604e-09	281951	352023	279958	382139	333538	348879	367589	385405	418978	396463	404374	303942
P55288	Mus musculus	4.99177e-05	99555.9	84161.5	86210.1	86966.8	91389.9	91181.8	73177.6	78315.3	61793.7	74799.2	43686.2	61372.9
P55302	Mus musculus	1.33578e-09	235919	209887	263701	178447	190126	169205	125429	120338	125209	101375	118133	73234.9
P55821	Mus musculus	1.06167e-08	3.10865e+06	4.14413e+06	3.3792e+06	1.25599e+06	1.05288e+06	1.1119e+06	700362	716421	718131	867988	826681	942379
P55937	Mus musculus	9.93413e-05	69019.7	83803.9	71464.7	53422.4	43905.9	54926.6	38782.7	40842	40914.1	44547.3	40182.6	27807.9
P56135	Mus musculus	5.2268e-07	1.29034e+06	1217742	1.9501e+06	1.71727e+06	3.21149e+06	2.12296e+06	2.81804e+06	2.57758e+06	3.3603e+06	2733337	2448529	3.55394e+06
P56183	Mus musculus	0.00301534	8666.55	30160.8	32458.2	5532.49	3460.83	1810.83	52479.2	Filtered	Filtered	Filtered	Filtered	Filtered
P56212	Mus musculus	3.45071e-06	262060	309453	284715	330939	331939	303163	360236	375202	135507	389851	411417	357050
P56213	Mus musculus	0.000321692	27039.5	12016.8	18595	25649.7	31420	31285.2	49477.8	48129.4	57318	69401.1	56935.8	62114.6
P56371	Mus musculus	1.50477e-08	313936	407409	367502	655970	222097	226154	596179	155184	120104	132391	703766	304311
P56375	Mus musculus	2.86821e-07	112565	96649.8	127346	167480	120350	124671	155420	153061	173389	161625	172339	149041
P56376	Mus musculus	4.38831e-09	213219	221952	232997	273634	264620	268647	372689	389440	398019	434716	434172	503981
P56379	Mus musculus	9.18317e-08	509465	973074	465660	1.02891e+06	505842	622046	809054	764376	1.30161e+06	1915173	1.4661e+06	1.12274e+06
P56380	Mus musculus	1.58766e-09	149335	135823	126196	91678.7	109023	87491	74482.7	72886.6	67561.3	91541.5	96895.5	92887.6
P56382	Mus musculus	3.60048e-08	223441	251431	248202	297558	234902	267906	332643	259354	174236	304264	331638	296230
P56383;P56384;Q9CR84	Mus musculus	3.55643e-09	719338	222617	739573	694107	410790	333872	3.92366e+06	6636131	536547	3.26163e+06	4423661	1.55429e+06
P56387	Mus musculus	4.83444e-05	Filtered	55481.3	45099.2	64177.4	45857.9	67858.3	63101.8	68890.1	74738.7	60103.1	58003.1	53572
P56391	Mus musculus	1.40606e-08	817020	902708	964903	886652	781931	790236	1.21809e+06	1.17624e+06	657136	1408866	1.56982e+06	1.44558e+06
P56392	Mus musculus	0.00857909	Filtered	Filtered	Filtered	11129.9	7662.88	Filtered	13814.1	16047.5	Filtered	30741.2	23001.9	26064.9
P56393	Mus musculus	3.09574e-06	259531	204294	260700	300568	227258	220591	501956	425234	196018	326065	436327	253342
P56394	Mus musculus	0.000245309	27394.2	31676	27065.1	31588.6	23107.6	31617.8	32138.5	33819.3	13288	28365.4	29347.1	18259.7
P56395	Mus musculus	1.14003e-08	329902	353935	301056	284405	262244	274528	231500	240152	164839	228998	207290	201710
P56399	Mus musculus	9.89415e-10	936168	857642	825429	849133	829486	941795	708177	719916	522768	755662	839999	989643
P56480	Mus musculus	1.57488e-09	9323149	9044002	9348406	15908000	13719513	15345303	17615024	17968378	23446806	23360752	22542850	30555756
P56501	Mus musculus	1.7419e-06	Filtered	Filtered	Filtered	2669.1	Filtered	2511.45	7318.06	7664.34	11426.4	10763.7	8746.24	10713.5
P56528	Mus musculus	0.000387951	Filtered	39049.9	16932.7	75556	49594.9	81690.7	183712	119201	27904.5	13368.6	100932	102676
P56564	Mus musculus	3.26926e-09	1.53658e+06	1.52321e+06	1.3044e+06	2185664	2.90498e+06	2.35265e+06	3.76688e+06	4.00209e+06	6342967	4.2932e+06	4.09783e+06	5.3639e+06
P56565	Mus musculus	4.36714e-09	42333.5	43001	35203.6	40779.9	68824.4	42739.6	106620	67131.6	76045.6	145275	128286	142299
P56581	Mus musculus	9.98131e-05	81002.4	92892.4	90029.7	50326.7	65697.3	59404	Filtered	Filtered	Filtered	Filtered	24097.4	Filtered
P56695	Mus musculus	2.54891e-08	54231.3	46505.9	56279.2	114423	119852	106030	132357	127753	88696.4	107048	111970	122187
P56812	Mus musculus	1.05976e-09	345781	264709	304526	228051	301283	242134	177685	171211	221798	162530	171194	240380
P56818	Mus musculus	0.000494303	61663.1	60768.6	48005.9	42084.3	28302	35808.7	23089.7	16408.1	27737.6	Filtered	24594.3	21466.3
P56873	Mus musculus	5.56375e-06	57509.6	34686.8	102841	77057.4	66600.8	94849.7	73616.6	62027.9	96578.7	61646.1	69305.1	89059.5
P56959	Mus musculus	1.33486e-09	1.72381e+06	1622418	1.80496e+06	1.02766e+06	829329	934014	676471	648446	458899	647343	648811	708588
P56960	Mus musculus	0.000345224	29480.6	140192	26660.6	Filtered	21387.4	20797.7	Filtered	Filtered	8990.34	Filtered	Filtered	Filtered
P57716	Mus musculus	1.72859e-09	249461	277140	237695	218064	229605	214445	154130	164668	233370	149806	144693	155924
P57722	Mus musculus	1.71623e-09	118568	105869	124072	116238	114974	101128	80369.7	81236.9	51455.6	63212.1	80788.3	81743.5
P57746	Mus musculus	3.65056e-09	728299	1.11988e+06	755755	1.21767e+06	1.02859e+06	1.10359e+06	1.33615e+06	1.36016e+06	1.81504e+06	1.78984e+06	1.58338e+06	1.80506e+06
P57759	Mus musculus	1.08797e-09	412555	387099	384437	252041	358918	284685	206707	205755	154283	169076	174034	173247
P57776	Mus musculus	1.00958e-08	325300	382672	347044	261237	301128	303545	208250	213839	154060	169937	169117	209919
P57780	Mus musculus	6.86138e-10	458381	674067	556554	722384	625022	662058	899559	910244	985808	1133765	1.09706e+06	1168257
P57784	Mus musculus	5.77057e-08	306540	413706	366227	247852	236784	230634	157507	164691	160325	157056	156493	170451
P58021	Mus musculus	2.64495e-09	211801	158182	226012	183201	186490	170974	146212	152651	133789	158858	154991	159533
P58044	Mus musculus	6.30774e-09	273999	272800	256807	176451	206788	172810	122106	121267	115121	110660	97794.7	130412
P58059	Mus musculus	4.80302e-06	52014.2	68631.2	70265.6	84504.8	85358.6	92729.9	67619.7	103922	123392	100052	96938.1	112842
P58064	Mus musculus	6.94421e-09	25733.5	21542.9	18039.7	29415.2	15972.4	18762.7	21128.8	21076	11137.2	25866.2	17948.6	17473.3
P58069	Mus musculus	0.000222946	1.60292e+06	2.71219e+06	1.61236e+06	1.45375e+06	739578	1.0762e+06	1287158	1.11157e+06	2.20367e+06	1.92977e+06	1.0831e+06	1.26357e+06
P58158	Mus musculus	2.8162e-05	120308	151685	107786	78286.3	67370.6	85150	51604.5	55011.3	70199.5	44548.5	51402.3	60949.1
P58252	Mus musculus	5.22906e-10	4.13437e+06	4.28644e+06	4.86125e+06	2409439	2.12558e+06	2.41112e+06	1.70394e+06	1.65309e+06	1.37869e+06	1.52472e+06	1.54124e+06	1.27692e+06
P58281	Mus musculus	1.78618e-09	421744	436729	421620	474101	563854	519605	686073	695511	623337	659387	690026	752538
P58389	Mus musculus	1.33578e-09	659506	817625	792813	656088	586568	598577	712362	700133	412661	721751	774633	646246
P58390	Mus musculus	0.000260895	15245.4	19114	12565.2	21739.3	29569.7	25137.8	29726	31026.4	36342.9	25577.4	24565.3	39180.9
P58404	Mus musculus	2.62582e-09	391252	443401	379323	381559	355627	346885	334168	324794	316867	247638	270316	284186
P58462	Mus musculus	0.000452363	13016	11592.2	13907.4	2474.87	8704.36	1187.17	Filtered	Filtered	Filtered	Filtered	Filtered	Filtered
P58501	Mus musculus	0.000866666	14622.4	19105.9	11723.8	Filtered	21356.3	18630.5	7034.8	Filtered	32116.7	25598.4	6992.74	Filtered
P58544	Mus musculus	0.000561526	73830.3	104995	85846.8	73709.4	62335.5	83723.4	59842.8	Filtered	54874.2	52400.6	43997.1	47935.1
P58742	Mus musculus	7.98639e-06	33857.2	12546.7	20999.4	18929.3	18143	16639.7	17889.9	11528.7	13293.9	7722.32	10774	Filtered
P58771	Mus musculus	1.20052e-09	260561	242056	282729	334433	318674	296128	462173	445085	567376	552460	537644	622000
P58774	Mus musculus	0.000101624	Filtered	Filtered	Filtered	9328.67	Filtered	9183.52	11058.6	16855	16497	13709.6	14341.1	8524.37
P58802	Mus musculus	0.000279142	251765	119911	133860	132613	99407.1	101608	98707	75543.4	96079.6	81697.3	81485.1	41746
P58854	Mus musculus	5.52189e-06	25572.6	49320	26646.5	26090.2	28688.7	27218.9	26297.4	17659	34737.9	27543.3	31875.5	29971.6
P58871	Mus musculus	3.90257e-07	70444.7	69203.1	65289.2	85654.1	93004.8	91765.6	118059	115134	106703	114812	125218	133183
P59016	Mus musculus	1.73609e-07	71038.4	91354.3	74770.1	65342.5	56478.2	55706.8	52307	51139.1	46284.3	58419.7	62406.6	67653.9
P59017	Mus musculus	3.08722e-09	129104	129632	152202	132538	131362	133350	171183	162150	163660	141596	135208	69029.5
P59108	Mus musculus	7.74489e-06	101763	123817	106092	63534.7	73574.6	67286.1	70091.2	53040.7	46417.5	59762.8	50678.7	67937.3
P59114	Mus musculus	3.53738e-05	28518.9	55714.6	26857.7	109298	26466.4	15957.1	108437	94204.9	11944.7	16775.9	19616.4	48710.7
P59235	Mus musculus	0.000217795	16831.7	26317.8	23555.5	12440.3	14895.3	16136.5	21395.6	Filtered	17425.6	17317.9	14861.8	Filtered
P59279	Mus musculus	4.67898e-06	37909.6	35580.9	36735.1	35652.9	34522.2	38263.3	41277.3	33864.2	23925.5	39457.1	42937.1	34580.9
P59281	Mus musculus	2.48134e-07	123181	203662	156631	130059	121047	133303	143272	143641	126248	158634	178396	154486
P59325	Mus musculus	2.44552e-08	338367	387096	389876	292481	272619	261905	194945	192427	175650	211240	214961	212347
P59326	Mus musculus	0.000156561	96469.2	70292.6	101037	91530	72669.6	87390.5	46738.9	55784.5	66462.3	33993.3	44662	57050.7
P59481	Mus musculus	9.61717e-08	128146	85431.8	125899	125275	122656	122971	69992	76328	82904.8	72055	71087	94664.7
P59644	Mus musculus	6.91e-07	35999.7	35990.5	29757.7	73306.7	37745.6	70330	75755.3	76593.7	87482.9	86711.3	96118.9	104765
P59648	Mus musculus	4.25541e-07	525128	684653	550877	1.61497e+06	374275	1020131	880590	968212	995506	1117394	1.09368e+06	962752
P59672	Mus musculus	0.000615865	26350.3	23044.7	22564.7	29469.8	18954.4	14761.8	69476.8	19053.7	12231.5	4965.41	59206.5	13833.3
P59708	Mus musculus	7.76677e-06	144224	97406	121383	81637.2	103545	80101.7	73693.7	67443.8	40723.5	56194.1	66323.5	56440.8
P59759	Mus musculus	1.49456e-09	84696.2	82105.9	95947.8	85593.7	85946.8	90671.3	75625.5	77196.5	49280.9	63624.6	67431.7	41139.4
P59764	Mus musculus	1.25726e-08	38963.6	25068.1	27020.9	47089.1	57902.6	46510.1	59846.7	54764.7	71241.8	43174	34655.7	36675.7
P59808	Mus musculus	0.000334437	30372.2	15300.6	17851.1	12022.6	16961.6	13843.7	13064.2	13988.5	12103.3	12971.2	12832.7	14307.1
P59823	Mus musculus	0.000102787	15485.3	16490	86782.4	29662.7	77109.8	34586.6	48716.1	50081.4	66919.4	48502.3	40466.2	153961
P59913	Mus musculus	0.000108929	41612.2	136515	57321.4	69992.4	59701.2	54347.1	61509.4	49709.2	149419	58177.2	77288.2	62323
P59999	Mus musculus	2.48951e-09	1.18178e+06	1.99217e+06	1.43168e+06	1378449	1.37705e+06	1.41628e+06	1.15676e+06	1.14833e+06	1168594	1.40257e+06	1.39774e+06	1.49657e+06
P60041	Mus musculus	3.38935e-06	104493	76761.5	133013	82305.8	73174.5	67822.7	78865	78892.4	38720.5	51801.4	70104.2	23799.8
P60122	Mus musculus	1.57681e-09	234021	191935	188102	170472	214269	196467	147906	145621	148824	129807	132609	160589
P60191	Mus musculus	0.000115893	37425.7	55369.9	41477.1	35385.2	76692.6	45705.1	28988.3	29874.6	52951.6	40289.3	36205.3	41199.5
P60202	Mus musculus	1.21704e-09	277599	329511	320075	1.5327e+06	1.40728e+06	1.4072e+06	7.14939e+06	7.02435e+06	5.73131e+06	21143988	22284834	25997838
P60229	Mus musculus	1.60398e-09	485367	523235	473602	343099	343331	337645	218940	212288	224412	184348	193132	219350
P60335	Mus musculus	2.196e-09	1259986	1.13329e+06	1229929	993016	1.03551e+06	953217	875999	847655	509426	837779	935785	1050334
P60469	Mus musculus	1.21704e-09	553040	854698	631515	762900	628269	725395	613508	777211	633244	841189	707357	942575
P60487	Mus musculus	5.22906e-10	708256	1.00677e+06	766068	1.00145e+06	827018	902616	950790	987226	1.42975e+06	1.23365e+06	1.269e+06	1.57123e+06
P60521	Mus musculus	6.18884e-07	148362	194272	164110	132201	103306	123221	91830.7	100688	124693	117501	116128	95190.5
P60603	Mus musculus	8.73978e-06	67821.5	85874.8	78751.6	63741.3	97779.1	66497.1	62134.2	61653.4	80986.1	69455.7	65239.4	108815
P60670	Mus musculus	3.32039e-08	165862	327752	225975	228290	205003	221115	105579	102882	366693	117746	237283	138535
P60710;P63260	Mus musculus	3.13442e-09	25822254	38385236	28520518	28572482	22139048	24690788	21166520	26044556	31744396	26263332	25501336	26392416
P60755	Mus musculus	0.000220559	34422.9	31453.4	37481.4	73081.8	28573.4	76442.1	34581.5	56421.6	43691.3	90154.7	41810	40332.7
P60761	Mus musculus	2.90969e-08	2.94753e+06	2.21211e+06	2.81661e+06	2.86295e+06	4090172	2.72514e+06	6834067	5738787	2478195	4.04447e+06	3.40238e+06	4.96208e+06
P60762	Mus musculus	1.48684e-06	16745.6	13965.3	18352.6	3070.38	30972	3989.46	4189.43	4077.78	Filtered	4753.75	1952.95	Filtered
P60764	Mus musculus	3.08716e-08	244622	234358	281354	160533	164939	179391	89043.9	120152	126295	77552.9	71705	202123
P60766	Mus musculus	2.19745e-09	757970	675629	734515	585543	654020	534795	655562	632937	476624	619913	629874	487914
P60824	Mus musculus	5.3586e-09	242318	183315	254866	93474.6	115175	102442	67937.2	69541.1	76301.5	60792.5	61115.3	44315.8
P60840	Mus musculus	7.46362e-08	198355	270635	255169	329312	319103	282277	329618	366147	369440	336974	340130	424770
P60843	Mus musculus	3.44984e-09	2.89308e+06	3.73397e+06	3094656	2237436	2260657	2.30713e+06	1.46243e+06	1.41762e+06	1.79843e+06	1.30675e+06	1179428	1.43483e+06
P60853	Mus musculus	7.71324e-05	134528	189649	146989	87710.2	83800.2	96133.8	52207.7	112084	47471.6	78531.4	38900.8	38261
P60867	Mus musculus	3.55643e-09	1.35611e+06	2.0845e+06	1.51406e+06	1.11726e+06	874519	981324	639134	663718	605400	525348	565416	512770
P60879	Mus musculus	1.30359e-09	865872	981081	809296	1.48516e+06	1.78185e+06	1.80162e+06	3.17755e+06	3.28773e+06	3.7622e+06	3.44868e+06	3.27257e+06	3.99485e+06
P60882	Mus musculus	0.000248567	14523.7	16337.1	17934.4	9393.82	10421.8	13579.8	11834.3	2718	Filtered	Filtered	2456.5	31409.8
P60904	Mus musculus	1.11206e-09	331829	301188	301260	403654	343204	333397	545716	492745	661155	532044	617472	473706
P61021	Mus musculus	3.14595e-09	415711	351163	461963	373175	319550	352498	358272	352462	429569	378135	399496	261845
P61022	Mus musculus	2.49619e-08	132882	90474.8	117663	135843	144574	151356	136871	142828	121299	178571	178816	239564
P61027	Mus musculus	1.25003e-09	1.43701e+06	1.60802e+06	1.61465e+06	1.26648e+06	1.0308e+06	1.07908e+06	1.00599e+06	977055	567888	897582	956091	822412
P61028	Mus musculus	1.39653e-09	79878.5	61861.7	62547	70340	68712	69886.5	68890.4	68127.7	74217.7	65684	105248	110331
P61079	Mus musculus	6.05557e-09	789124	935978	848093	687526	1.04919e+06	598567	537020	533218	393882	562282	574339	241504
P61080	Mus musculus	0.000632123	285632	380839	293537	272736	200083	170596	167363	158136	119158	197140	268469	341078
P61082	Mus musculus	5.04118e-09	713401	841997	918989	666890	674705	599948	537051	552787	386687	543505	571835	535390
P61087	Mus musculus	4.96813e-09	508970	551683	437340	291583	295510	282275	226764	250867	167751	217676	294657	281893
P61089	Mus musculus	7.94296e-09	3.24173e+06	3.61868e+06	3.73108e+06	2.95521e+06	2.51518e+06	2.60517e+06	2681507	2.58944e+06	2713104	2.79307e+06	2850884	3.088e+06
P61148	Mus musculus	4.02798e-07	11205.3	5122.47	5990.55	19794.8	29595.3	23645.8	29742.5	27256	46549.3	41893.8	39497.4	51796.6
P61161	Mus musculus	6.9187e-10	810402	1.04857e+06	914042	840519	696314	781964	743501	762129	850324	792434	693924	752640
P61164	Mus musculus	4.41834e-09	282309	264515	298277	179876	192112	204651	118534	128304	133195	116525	119860	167418
P61202	Mus musculus	1.39653e-09	145635	210884	187628	169873	166349	170102	139935	126143	216905	173038	153650	203284
P61205	Mus musculus	1.42318e-08	6376663	5962036	6988169	5.70133e+06	5.88778e+06	6507538	6976951	7.18123e+06	8187149	7.31565e+06	6506427	8070549
P61208	Mus musculus	9.1185e-05	20601.1	18924.9	21947.9	9151.14	9604.36	10423.1	5181.97	9125.75	9609.63	8940.82	6306.96	6786.35
P61211	Mus musculus	5.14044e-07	311952	233937	267866	273608	298630	271645	189801	186863	223276	231396	217779	289528
P61215	Mus musculus	0.000316706	54373.4	Filtered	27454.2	46849.4	38158.4	48713.4	45060.3	45756.1	41523.2	51426.3	37309.9	38393.3
P61222	Mus musculus	2.00152e-07	248567	331096	287191	210153	200733	197816	125130	135821	189266	127588	134203	157037
P61226	Mus musculus	4.62765e-09	197045	271243	228625	242383	242892	234184	353496	317903	389143	392707	409020	415684
P61255	Mus musculus	1.25003e-09	1.02094e+06	1.03518e+06	1.16727e+06	659157	600542	638980	470654	460975	342481	380087	419049	279539
P61264	Mus musculus	5.36619e-09	1.41067e+06	1.39528e+06	1.55076e+06	2.21108e+06	2.26557e+06	2317034	3455747	3357173	3.10651e+06	4827930	5.03233e+06	5.66386e+06
P61290	Mus musculus	1.64843e-08	101904	86953.5	90650.2	70130.1	79436.2	75583	52164.8	51923.1	79758.9	43965.9	45059.1	55396.5
P61294	Mus musculus	1.34522e-09	937512	1.17401e+06	961751	948202	956252	1038263	888692	865390	648090	1.00231e+06	915616	945079
P61315	Mus musculus	0.000129662	20268.7	16255.2	18845.5	31498.6	49052.3	32898.9	16218.9	22483.1	119424	12471.3	16494.8	111566
P61327;Q9CQL1	Mus musculus	2.69349e-08	235428	269215	235991	152197	143315	132242	117213	119813	71292.9	105342	108787	74573.7
P61329	Mus musculus	1.54564e-09	82810.6	79026.2	82182.2	109440	99685.2	101944	118808	110341	102891	146878	150514	148694
P61358	Mus musculus	3.89563e-09	2.1844e+06	2.72352e+06	2.48797e+06	1.6034e+06	1.55798e+06	1.60149e+06	996772	947701	1.45823e+06	928871	920489	1.00185e+06
P61458	Mus musculus	0.000439557	86580.3	102279	89277.7	79034.3	44573.3	63100.3	34319.8	Filtered	Filtered	37061	Filtered	36965
P61460	Mus musculus	0.0098449	5726.44	814852	670863	593241	706846	8860.21	Filtered	Filtered	10242.3	Filtered	Filtered	Filtered
P61514	Mus musculus	1.51081e-09	162319	151570	162140	137381	81593.5	61221.2	86598.9	66026.6	24156.2	63223.8	66309	39841.5
P61600	Mus musculus	0.000763273	32043.8	47653.1	37545.4	29054.8	33870.5	27478.1	61524.5	27353	41593.5	51817.6	Filtered	5883.62
P61620	Mus musculus	3.20437e-07	178071	213216	185794	146207	124600	136577	91317.2	92614.1	52784.9	70423.8	72031.9	60730.4
P61750	Mus musculus	5.22906e-10	894232	1.20084e+06	969864	635174	589924	524193	376260	393400	308262	352682	358356	339408
P61759	Mus musculus	9.12277e-08	186962	183954	202425	122555	127222	125031	107709	97825.5	119260	114611	112981	118588
P61793	Mus musculus	0.000103319	25515.9	13318.1	18090.2	25455.9	42328.9	40640.8	32843.2	33985.4	84893.9	42241	50894.4	73529.5
P61804	Mus musculus	7.10117e-09	190594	210676	223359	210926	171911	196070	160078	142427	93153.2	157092	125537	152423
P61807	Mus musculus	0.000893485	33184.1	48860	48297.9	27667.4	25762.7	26192.8	Filtered	21321.4	Filtered	27582.3	Filtered	Filtered
P61809	Mus musculus	2.26882e-05	104722	115135	82289.6	78556.1	38865.7	82617.6	64120.7	63008.9	49403.1	61891.6	80835.6	24812.3
P61922	Mus musculus	4.44899e-09	618799	566117	734722	1.22481e+06	1.1071e+06	1.15899e+06	2298376	2.10984e+06	1978049	2.2197e+06	2.32256e+06	1.44224e+06
P61924	Mus musculus	2.02517e-06	78737.5	77195.9	107118	79936.4	117404	89644.6	50690.1	59842.6	108459	52937.3	93796.2	68462.1
P61957	Mus musculus	2.11876e-06	154486	116205	175460	68058.4	64134.7	59831	59145.7	47847.4	55427.7	44399.2	50911.9	12158.1
P61961	Mus musculus	0.000937054	1.01721e+06	1.18915e+06	173043	1.1878e+06	561472	935944	550628	1.509e+06	446482	844841	1.6782e+06	480333
P61963	Mus musculus	7.56386e-07	91787.2	89636.3	86549.9	66589.1	78226	76236.1	52090.8	51980.3	67531.3	43573.6	51736.7	58063.9
P61965	Mus musculus	9.14861e-06	37560	31936.8	40409.4	21559.5	22346.3	19980	21543.5	16866.4	11318.6	15130	20696.1	15027.4
P61967	Mus musculus	2.5274e-05	35431.4	26313.3	32032.5	20872.9	41333.3	32555.5	32438.7	30815.6	37688.2	36626	35441.5	24095
P61971	Mus musculus	1.12432e-08	283032	431240	293954	248858	184226	216566	204127	198497	174179	221171	216986	206385
P61979	Mus musculus	5.92614e-10	4.45741e+06	5.77718e+06	4870985	3214397	2.77555e+06	2.30394e+06	1.43281e+06	2.20082e+06	1.52719e+06	1.528e+06	2.09406e+06	1.57039e+06
P61982	Mus musculus	1.75868e-09	39027212	37300120	39402580	33310288	35229436	28540474	32337822	29953884	15914302	30715382	31441278	34299504
P62069	Mus musculus	2.78639e-09	151600	124313	133919	125631	127028	129661	122993	123316	108666	123339	134017	148790
P62071	Mus musculus	3.34055e-09	146469	135965	160749	121525	129448	132038	94777.4	95612.5	104197	79480.2	81230.2	77856.5
P62073	Mus musculus	1.97112e-08	90676.5	89030	91104.8	84652	77519.5	88010	138968	140954	105766	81778.1	143138	108190
P62075	Mus musculus	2.19664e-08	139731	136575	154843	163625	195885	173612	204462	224988	394347	250909	227721	325969
P62077	Mus musculus	1.14447e-07	83974	57534.6	61259.8	76506.7	69652.1	65560.8	56950.3	63826.7	86702.3	77474.6	76239.8	78070.6
P62082	Mus musculus	1.14473e-09	3.39734e+06	3.81075e+06	3.47535e+06	2333135	1.99708e+06	2111311	1.40169e+06	1393684	753847	1.20479e+06	1.26617e+06	1.06174e+06
P62137	Mus musculus	1.62101e-09	1013811	1.10554e+06	1.05675e+06	1136906	1.11426e+06	1.05756e+06	948084	972863	1.15524e+06	927783	930450	1.01436e+06
P62141	Mus musculus	2.11104e-08	436819	352815	427861	389409	408465	385327	378991	364406	307423	384885	408536	419016
P62192	Mus musculus	2.63162e-09	592418	752048	618950	523112	436116	489731	326351	338531	215977	276861	298935	301573
P62196	Mus musculus	2.48951e-09	369463	474687	437835	326838	348561	342606	258659	259394	288074	248343	221235	300780
P62242	Mus musculus	4.51148e-09	790017	764856	759206	627035	759119	649343	378075	401656	400842	341404	365617	431806
P62245	Mus musculus	1.35295e-08	696883	1053242	822959	619236	547537	574976	353316	335764	455256	345339	312323	333877
P62254	Mus musculus	0.000134159	56418	64242.8	78695.6	55141.5	54248	51098.9	25322.3	53550	50401	237555	456064	64123.4
P62257	Mus musculus	1.34116e-06	44071.9	37866.9	50823.7	38458.5	56337.8	37135.5	41212.2	38843.6	46403.9	32725.5	46368.2	54067.6
P62259	Mus musculus	1.99146e-09	8641936	9259936	9163325	6788838	6.33881e+06	6473013	5.82821e+06	5.88178e+06	3.78461e+06	6044104	6765937	5496538
P62264	Mus musculus	1.94908e-09	3.18706e+06	4285052	3670709	2.18754e+06	2448287	2.43991e+06	1.48697e+06	1.68943e+06	1.50496e+06	1.22173e+06	1.21355e+06	1442858
P62267	Mus musculus	6.65617e-10	600805	743806	713143	405473	305234	350283	261358	257815	185558	205506	233680	161652
P62270	Mus musculus	1.12908e-09	4994059	5.24687e+06	4.88299e+06	3569190	3.27661e+06	3.57958e+06	2.03986e+06	1.98707e+06	1.89036e+06	1.90635e+06	1.76003e+06	1.94096e+06
P62274	Mus musculus	2.54007e-09	322151	363204	361304	239487	193454	207731	127772	122978	89046.8	100575	96638.3	91127.4
P62281	Mus musculus	5.93927e-08	1.67484e+06	2.19609e+06	1.81535e+06	1.26249e+06	983755	1.06894e+06	716150	713948	492778	619093	597491	546066
P62301	Mus musculus	2.76036e-09	2843467	3.76276e+06	3.11312e+06	2.42773e+06	1.95086e+06	2.38444e+06	1424658	1.36421e+06	531069	1.16727e+06	839454	992468
P62305	Mus musculus	2.50321e-09	234033	241574	227891	107591	148391	184683	178794	128090	291034	255970	77584.3	138986
P62307	Mus musculus	0.00237214	86282.9	94027	93095.6	52445.6	62971.9	56681.9	24721.1	32543.1	Filtered	Filtered	21638.7	Filtered
P62309	Mus musculus	3.92558e-08	648540	494758	708841	334437	356584	341915	308904	270854	369758	263118	279343	121154
P62311	Mus musculus	8.44381e-08	412118	346594	433931	330037	327585	339189	241228	229730	206025	247554	239904	323060
P62313	Mus musculus	5.49084e-05	97006.9	112478	99165.2	55915.9	55750.7	52336.8	38354.2	37426.9	21225.7	33944.7	38264.4	35532.2
P62315	Mus musculus	3.35324e-06	292585	415655	299442	219869	217591	223188	166338	145863	154771	176657	156104	189269
P62317	Mus musculus	1.7743e-09	709468	758600	792178	485433	512699	474294	391730	351809	411334	394908	420155	455413
P62320	Mus musculus	1.75868e-09	517979	601213	683728	479467	349374	516957	322044	318987	501312	342602	230483	513559
P62331	Mus musculus	2.35104e-06	72695.1	47954.2	84098.6	78032.3	83915.9	94465.7	116127	112783	116181	113086	117334	150471
P62334	Mus musculus	2.21998e-09	743535	663124	786263	523765	471023	531116	337253	308100	256765	285551	268640	355650
P62340	Mus musculus	0.00181254	71498.5	87750.6	63749.4	51741.1	91776.9	55022.8	Filtered	10888.8	72907.4	Filtered	43013.8	48535.7
P62342	Mus musculus	8.69801e-06	121802	148392	120418	106213	123233	113777	181908	63734.9	98088.1	76011.5	68974	92737
P62482	Mus musculus	1.37952e-08	115798	77930.6	88429.3	121989	144074	138815	228859	227477	163231	338478	360460	396022
P62484	Mus musculus	1.61866e-08	402757	543959	391305	505368	475988	498322	482666	486262	398607	471849	443178	501202
P62488	Mus musculus	0.00028293	36250.7	43917.5	36968.3	31689	24589.6	30892.3	25062.3	18876.9	21665.7	25514.5	28237.2	24468.6
P62500	Mus musculus	7.8141e-09	119041	115205	130905	70360.5	79550.4	85717.3	99402.2	83260	61277.8	57999.4	58374	59421.4
P62627	Mus musculus	3.37181e-09	448503	338266	408564	347439	436070	403942	259208	277904	254311	368250	488769	387991
P62631	Mus musculus	1.56383e-09	28811348	35893188	29844090	22739162	18969876	20654548	14712282	15054770	13771535	14382670	14316499	13743901
P62700	Mus musculus	0.00030803	22121.7	32494.2	20342.7	16893	Filtered	20073.7	11779.1	11161.8	Filtered	16142.3	12977.5	Filtered
P62702	Mus musculus	2.436e-09	2947968	3.82253e+06	3.04142e+06	2.16855e+06	1.68632e+06	1891935	1.19882e+06	1.23281e+06	1133750	1.02271e+06	1110855	1.0411e+06
P62715	Mus musculus	1.19128e-05	128483	83985.6	123904	91787.9	86747.1	82730.7	102151	98333.8	61539.3	96366.1	111273	73192.8
P62717	Mus musculus	4.77261e-09	500792	469994	633637	295343	285380	335587	240190	219347	186868	186335	201104	136767
P62743	Mus musculus	9.47214e-09	1.54534e+06	2.40809e+06	1.61849e+06	1.75388e+06	2257546	1.86438e+06	2.28399e+06	2.23585e+06	3087888	2.66768e+06	2761175	3.71304e+06
P62746	Mus musculus	3.96875e-09	1.16899e+06	773489	1.3375e+06	807492	1.14387e+06	1.22807e+06	1.09926e+06	678310	813152	1.0878e+06	802995	1.08831e+06
P62748	Mus musculus	6.31598e-07	104327	95578.5	84807.9	80358.4	95119.4	87708.5	163625	181746	189376	188458	192646	201597
P62751	Mus musculus	5.08446e-09	1481660	2.32288e+06	1.75282e+06	1.31383e+06	1.16106e+06	1.23575e+06	698394	734152	918461	718604	654834	819941
P62754	Mus musculus	1.2417e-09	439941	401429	499036	276144	223967	273035	210127	194786	250144	152800	160543	145159
P62761	Mus musculus	3.86993e-09	3.62942e+06	2.8635e+06	3.9093e+06	3.99086e+06	4.0247e+06	4.39523e+06	4406345	4.27341e+06	4095796	4.23774e+06	4.02492e+06	5.09188e+06
P62774	Mus musculus	3.79351e-09	489233	586858	536300	367606	370956	398273	321567	338250	468735	345612	348209	432031
P62806	Mus musculus	1.78618e-09	24129288	24238224	26417090	18803956	21427742	18374726	13131642	12877201	13712064	15498922	14840571	20119734
P62812	Mus musculus	9.89415e-10	432317	454293	461355	689553	630012	666208	763367	744622	699436	807827	911379	659992
P62814	Mus musculus	3.00604e-09	1.49482e+06	1568563	1.59235e+06	2275055	2194144	2.35293e+06	2.8133e+06	2.91496e+06	2.36544e+06	3.2497e+06	3.38375e+06	3.61898e+06
P62821	Mus musculus	4.86568e-10	2.11894e+06	1.92198e+06	2.25883e+06	1.86962e+06	2.15703e+06	1.90306e+06	1713824	1.6355e+06	882258	1.85504e+06	1.77903e+06	1.77469e+06
P62823	Mus musculus	1.94324e-09	530982	741269	577751	1074293	1.04047e+06	1.16e+06	1.2725e+06	490852	979216	409713	1.24714e+06	1.49086e+06
P62827	Mus musculus	1.12647e-09	1.70219e+06	1.85732e+06	1.80542e+06	1.53133e+06	1.39658e+06	1.52787e+06	1.26387e+06	1.31637e+06	944970	1.4514e+06	1.42193e+06	1.31043e+06
P62830	Mus musculus	1.82731e-09	936972	863041	1.05612e+06	672693	636230	649207	444656	418651	452961	367539	404409	433319
P62835	Mus musculus	1.33578e-09	1.30943e+06	1417682	1.3971e+06	1.21089e+06	1.33443e+06	1.1019e+06	1.18495e+06	1.19769e+06	565371	1.34518e+06	1.44964e+06	1.34356e+06
P62838	Mus musculus	4.27154e-09	468468	644649	526471	548656	427922	460560	460633	439656	414555	474907	489283	591745
P62843	Mus musculus	2.98254e-09	583224	649631	640113	368328	302316	371200	282054	283164	242499	212652	208226	187412
P62849	Mus musculus	2.0276e-08	764053	725524	799609	448471	682362	535068	435063	371369	542866	284568	259061	284571
P62852	Mus musculus	1.51623e-08	3562871	4920255	3977608	3.00182e+06	2746788	2.8904e+06	1.69873e+06	1.72832e+06	1.59765e+06	1.45872e+06	1.54971e+06	1.43655e+06
P62855	Mus musculus	2.10405e-08	1.76193e+06	2.89229e+06	2.23405e+06	1.15728e+06	1859267	1.69613e+06	780433	730252	602055	596336	1089728	685042
P62858	Mus musculus	1.43286e-09	986468	797038	850972	524680	697721	558804	435858	433962	447265	346834	351727	348061
P62862	Mus musculus	2.79048e-07	735958	595392	675132	531215	413172	530161	455698	287425	395706	666050	460934	412571
P62869	Mus musculus	1.64241e-09	398633	512033	404431	294618	243998	263588	219078	210120	197494	230089	227484	213438
P62874	Mus musculus	3.09267e-09	9425701	10885824	10402711	9531411	9292646	9125407	9137980	9002720	6.3225e+06	10639788	11800398	12730004
P62876	Mus musculus	0.0043106	38118.6	118183	43576.3	50562.7	53704.2	52027.1	Filtered	Filtered	Filtered	Filtered	Filtered	Filtered
P62878	Mus musculus	0.00785288	Filtered	Filtered	Filtered	Filtered	379906	362305	226864	184736	Filtered	Filtered	Filtered	Filtered
P62880	Mus musculus	9.20189e-09	601183	493293	569363	532112	458555	397182	718956	681046	275910	778595	839064	628890
P62881	Mus musculus	2.24512e-09	320553	435492	348083	406772	381564	356066	475536	470241	295476	522100	626353	549815
P62889	Mus musculus	3.23959e-09	902261	1.10897e+06	1075492	616384	567864	570368	408020	410498	379968	299547	346049	340527
P62892	Mus musculus	4.85452e-09	161361	222503	192231	164950	152643	142621	82890.1	111559	93209.8	233198	85219.8	119840
P62897	Mus musculus	1.7743e-09	2.20152e+06	3.19546e+06	2.54076e+06	3.77617e+06	3.6142e+06	3658513	5095144	4.75138e+06	8264961	5.76718e+06	5944678	6.43178e+06
P62900	Mus musculus	2.75172e-08	1.37106e+06	1.31375e+06	1.3223e+06	835872	964475	906296	620767	607697	607394	465269	514113	536699
P62908	Mus musculus	1.18536e-09	3.74671e+06	4.14806e+06	3.98848e+06	2.81888e+06	3.2492e+06	2.75151e+06	1.66263e+06	1.70389e+06	1.75051e+06	1553127	1.51874e+06	1.62765e+06
P62911	Mus musculus	5.13111e-09	1.05171e+06	1611823	1.33599e+06	860792	638867	802012	530114	540028	476317	418360	443775	353823
P62915	Mus musculus	0.00023716	65603.8	61680.5	15571.1	7288.11	26088.4	32933.9	Filtered	11516.6	Filtered	12657.5	12707.7	5134.55
P62918	Mus musculus	2.78554e-09	2175000	2.56781e+06	2.55895e+06	1699143	1.68349e+06	1.54807e+06	1083886	1.05761e+06	661368	838319	1.05222e+06	859026
P62960	Mus musculus	2.28094e-09	258280	299730	244690	83210.2	68196.7	88966.7	30101.2	32099.2	16598.9	28551.2	14807.7	25782.3
P62962	Mus musculus	2.62582e-09	1.20092e+06	1.10786e+06	1144876	1059477	1.00811e+06	1016879	912114	925015	1426078	888774	836789	1.09617e+06
P62983	Mus musculus	7.55039e-08	6.89357e+06	6907425	10940404	6.19799e+06	5853169	7647038	6.44274e+06	6616736	6.79222e+06	8023076	5581338	6.69287e+06
P62996	Mus musculus	3.78247e-08	385065	345238	356701	213906	206734	191271	165398	153950	161469	156159	162937	149726
P63001	Mus musculus	1.81731e-09	2.15131e+06	3.03509e+06	2152199	2376838	2.59104e+06	2.38756e+06	2.1196e+06	2.23753e+06	2188195	2575404	2363646	2.66591e+06
P63002	Mus musculus	0.000630346	42412.6	37790.8	48746.4	19544.2	9343.97	13920.8	Filtered	9868.5	5012.25	5293.92	9569.16	8233.7
P63005	Mus musculus	2.80397e-09	957232	1.22375e+06	965892	931080	778662	838987	756024	732705	703314	755221	724633	783824
P63011	Mus musculus	1.04728e-08	642194	781337	618295	1.20164e+06	1.48413e+06	1.29318e+06	1.74036e+06	1660228	1964051	1.8253e+06	1.82488e+06	2.10859e+06
P63017	Mus musculus	9.89415e-10	11866025	11707018	12959929	12243656	12577345	12421193	10099022	10369846	8867140	11314143	11386808	14329940
P63028	Mus musculus	4.13215e-09	834906	648334	734203	558577	566648	575576	453854	429724	507270	359674	394871	450956
P63030	Mus musculus	7.36423e-09	339450	299452	348442	484766	425627	401579	558829	519360	269435	445468	473154	389283
P63034	Mus musculus	2.17362e-06	135396	178673	142673	136143	131077	133982	103965	104628	85123.2	113434	105026	106258
P63037	Mus musculus	1.05976e-09	507541	501146	602301	353436	333088	369559	334873	314653	230191	319509	345768	275327
P63038	Mus musculus	4.08346e-10	2.22132e+06	2736207	2526267	2436083	2.22233e+06	2.45169e+06	2.81183e+06	2.75532e+06	2.5684e+06	2871576	3137997	2765602
P63040	Mus musculus	7.74596e-09	180557	134300	126257	216485	189627	244828	405157	401844	274483	435221	396711	496844
P63042	Mus musculus	8.45823e-06	90350.2	109660	75302.2	50972.9	123873	46562	55407.1	133022	Filtered	75074.6	65014.2	25915.3
P63044	Mus musculus	5.00851e-09	2.44715e+06	3019454	2562242	3089352	3012446	3329272	3.72521e+06	3527493	3.92104e+06	3830862	3.96719e+06	4036227
P63046	Mus musculus	8.37613e-08	118996	103375	120027	107175	120423	125502	149031	140224	266344	140389	132532	151347
P63054	Mus musculus	5.92837e-08	1.88998e+06	2.21718e+06	1.83322e+06	2981380	2990142	2.77739e+06	3.20112e+06	3.45587e+06	2.57167e+06	3.88009e+06	4082734	4.13548e+06
P63056	Mus musculus	0.00394076	633003	505738	501963	921018	1.25525e+06	966304	640150	628314	30964.7	492128	34038.5	25690.8
P63058	Mus musculus	2.45636e-05	14671.5	26857.2	26815.6	12553.6	Filtered	Filtered	Filtered	Filtered	Filtered	Filtered	Filtered	Filtered
P63073	Mus musculus	2.92769e-08	657183	576181	713049	516971	400832	477534	397216	364035	267502	353199	353132	239689
P63080	Mus musculus	5.74299e-09	277516	319321	295932	392341	303337	379709	279197	282187	379505	310972	291701	347832
P63082	Mus musculus	3.04254e-07	330044	205840	248468	371420	513459	533708	727406	646499	859701	540890	445418	830355
P63085	Mus musculus	5.22906e-10	839357	1.16396e+06	885343	838807	794280	781272	822173	734536	936958	843260	787368	780644
P63087	Mus musculus	2.57432e-08	396814	377251	368867	414285	401201	396006	461597	470399	274904	506620	497322	445744
P63089	Mus musculus	5.27432e-08	382049	284242	419812	201584	148311	171665	91097.4	93315.3	123950	55963.8	62341.8	29020.2
P63094;Q6R0H7	Mus musculus	9.92158e-09	344558	392242	363846	360198	344268	375325	301266	315348	331835	376710	357709	451488
P63101	Mus musculus	1.08797e-09	13204680	14992730	12810705	12435354	11081326	12460534	10840041	10726739	9889920	11197117	11409197	12107995
P63115	Mus musculus	1.38097e-07	71736.6	99295.7	91509.2	115402	111490	107327	119096	164469	74051.1	138449	148432	134392
P63137	Mus musculus	5.74338e-09	144694	185432	148925	255861	274459	268951	276557	270003	400164	306941	305955	327554
P63141	Mus musculus	0.000186342	Filtered	Filtered	104542	111859	63867	69362	92515.1	91527.8	112252	131406	156053	209652
P63143	Mus musculus	7.86856e-08	27905.8	30620.5	28673.5	64372.9	43518.5	53590.6	109903	108162	82811.9	164498	190268	137505
P63147	Mus musculus	0.000939479	83006.6	60511.6	Filtered	Filtered	90015.2	81103.5	Filtered	Filtered	Filtered	72992.5	73397.7	74868.3
P63154	Mus musculus	4.17692e-07	735912	495226	743957	525396	321673	516319	1.04572e+06	1.01888e+06	612239	606276	1.43898e+06	826183
P63158	Mus musculus	2.01241e-09	257776	303489	259598	153242	128525	151083	117425	117914	85554.8	141117	124903	119467
P63166	Mus musculus	0.00021978	203885	302783	210983	172758	156726	177149	139959	115735	94397.6	135567	150290	136532
P63168	Mus musculus	3.80711e-08	1190617	1.12458e+06	1.32841e+06	999956	805636	973479	1.04098e+06	958941	711506	925529	990631	608834
P63213	Mus musculus	5.32868e-09	3.19837e+06	2.91906e+06	3.32554e+06	1.93236e+06	2.44583e+06	2.35012e+06	2.42747e+06	2.31632e+06	2.26101e+06	2.49371e+06	2.46012e+06	2.28871e+06
P63216	Mus musculus	6.13527e-07	453416	521071	499029	643946	589259	603616	795011	784145	494776	810425	913383	840576
P63242	Mus musculus	8.78122e-09	599706	792935	640429	418768	384182	374322	320508	327689	330356	306433	292990	296716
P63248	Mus musculus	0.000223248	45061.9	46278.7	36050.8	46500.8	45390.8	32685	15549.5	16430.9	13349.1	22367.1	20665.3	43105.3
P63250	Mus musculus	2.96723e-07	50002.3	45581.3	42315.8	66824.1	83683.7	74911.4	131463	133410	213403	140961	138496	96045.6
P63268	Mus musculus	5.25301e-06	22259.9	Filtered	Filtered	61056.9	88832.4	55109.1	85252.6	82075.7	48867.8	135109	126241	101896
P63271;Q9Z199	Mus musculus	0.000831654	41381.8	68527	45774.3	31112.6	47593.5	53291.2	32928.1	41859.4	Filtered	31621.4	36699.2	35512
P63276	Mus musculus	2.2552e-09	217172	224651	221512	154121	178471	177788	104389	103127	115920	74419.6	65871.3	86374.4
P63280	Mus musculus	1.78302e-08	137108	139687	152693	91688.8	76326.9	105019	90903.2	76066.7	61640.8	80448.3	108131	101489
P63300	Mus musculus	9.89583e-09	47767.6	57969.5	75512	37777	52387.7	45002.5	37421.3	46970.3	36325	36410	45219.6	23374
P63318	Mus musculus	1.57681e-09	964313	1.13177e+06	906591	1.44334e+06	1231032	1.39391e+06	954586	1.0231e+06	636874	836684	869474	802498
P63321	Mus musculus	6.96731e-09	1.2163e+06	1.02911e+06	1.11794e+06	946189	1.01394e+06	977518	901897	816412	1.05143e+06	860430	830489	913748
P63323	Mus musculus	1.47068e-08	648861	631558	655901	467544	557230	417685	390101	393915	259202	307700	307561	330421
P63325	Mus musculus	1.42808e-08	2.32311e+06	1.33605e+06	1898644	1.44326e+06	1.50497e+06	1.2079e+06	983649	926759	632870	686552	702175	451107
P63328	Mus musculus	1.08797e-09	1.61267e+06	1.85932e+06	1.94327e+06	3.26007e+06	2.97212e+06	3.26293e+06	4.24036e+06	4061326	5042398	4972978	5.25406e+06	5754890
P63330	Mus musculus	7.81008e-09	3442224	3.0116e+06	3.17651e+06	3.09098e+06	3341858	2.67674e+06	2.91584e+06	2.83395e+06	1.97648e+06	2.8403e+06	2964743	2.82841e+06
P67778	Mus musculus	3.39531e-09	665662	900897	735886	921956	794608	835846	809379	843704	1.06641e+06	925276	950786	1085213
P67871	Mus musculus	1.26155e-09	377077	419952	427415	329762	317834	322057	325767	322203	339372	316480	316312	330919
P67984	Mus musculus	1.62686e-08	1864971	1.54103e+06	1.86856e+06	1.5209e+06	1.32806e+06	1.44616e+06	872847	944836	887320	861280	826094	825530
P68033	Mus musculus	4.08758e-09	170553520	181076576	190735984	136464832	121908096	123672552	122977416	117704968	83665600	124931176	133988008	146868112
P68037	Mus musculus	8.92971e-08	225915	218332	256282	125563	144164	133569	148262	147207	82969.2	149268	157024	138451
P68040	Mus musculus	3.94803e-09	987728	992031	986874	882955	958501	871069	475675	463498	711156	443225	420276	490604
P68181	Mus musculus	7.34791e-10	712633	797500	731451	536034	849446	681620	427364	409692	507160	402659	352719	401497
P68254	Mus musculus	1.87009e-09	5.26979e+06	4848555	6.00388e+06	3.43688e+06	3.01415e+06	3.91179e+06	3710770	3.3449e+06	3233524	3.14464e+06	3.21086e+06	2.26692e+06
P68368	Mus musculus	9.24571e-09	3.2619e+06	3561031	3.18222e+06	9237127	10306359	9529603	16588612	16903060	26991390	27227706	28047756	36764936
P68369	Mus musculus	2.5983e-06	47368820	53049808	4.97114e+06	25029088	48604736	29399186	18906102	1.93045e+06	20451346	15232549	14979117	18824748
P68372	Mus musculus	4.81666e-09	115594640	136808208	115003976	78149840	80365424	79350224	59657568	56935532	76865376	64596760	61325680	80034992
P68404	Mus musculus	1.36939e-09	405556	395464	487638	630366	604938	613163	853346	891760	1060973	1175841	1.09212e+06	1.42133e+06
P68433	Mus musculus	1.63029e-05	7543.27	7776.44	8540.12	5557.71	39439.9	6963.46	11253.2	10651.1	19382.9	1629.14	8079.21	13012.7
P68500	Mus musculus	7.0852e-05	393296	1.33915e+06	436766	776913	484033	668022	473657	388986	202273	517371	314116	420224
P68510	Mus musculus	1.98034e-09	4.13541e+06	5.15236e+06	4.56903e+06	5455498	5035459	4879679	5060751	5.15549e+06	3.13316e+06	4345874	4282509	4.01433e+06
P69566	Mus musculus	4.8145e-09	49996.8	48522.4	49643.3	48921.8	52435.4	54179.7	42027.5	42680.3	59399.4	53589.5	43447.5	52469.3
P70122	Mus musculus	4.7792e-06	125858	138628	143786	139692	113095	112453	119983	116355	123223	144550	143315	147900
P70158	Mus musculus	5.75775e-05	41007.4	35318.4	33369.8	35554	34671.1	36245	28331.2	30549.5	13260.5	21531	24847.2	9703.54
P70168	Mus musculus	2.01339e-09	757793	893745	820087	572413	603985	578342	590466	567052	569553	554460	603338	606871
P70175	Mus musculus	2.61944e-09	342154	436043	367522	462484	446683	461452	410041	425926	418175	360866	368387	390915
P70182	Mus musculus	0.000243612	16470	27049.2	6279.16	19876.9	20478.6	118677	49686.3	24160	20819.5	19784.9	23858	37605.6
P70188	Mus musculus	8.55693e-09	166321	142107	137518	104203	88705.2	92769.6	79569.6	81684.8	81449.6	94099.3	94986.4	94898.9
P70195	Mus musculus	2.27375e-09	449460	580814	518427	392180	403685	391423	276152	280454	209095	268383	259987	277838
P70202	Mus musculus	4.93342e-09	572953	509020	567883	539918	541416	550316	394477	419541	504437	566117	645547	695915
P70205	Mus musculus	4.18981e-05	74749.7	59056	54550.2	69267.1	73110.5	73740.3	64111.4	62691.6	55251.6	55946.7	59863.7	87248.3
P70206	Mus musculus	3.53821e-09	844241	1.0166e+06	861687	558532	580566	586179	382226	390893	378400	324274	302258	267632
P70207	Mus musculus	4.3271e-09	201547	220371	215102	164248	163630	151081	99101.1	93261.7	80928.4	101764	93023.2	90028.1
P70208	Mus musculus	1.96992e-08	52800.8	35295.5	45412.7	22600.1	26587.4	23164.9	7227.4	7444.98	6702.93	5276.45	10667	Filtered
P70211	Mus musculus	8.22092e-05	54521.7	39516.9	41232.6	45428.3	56705.6	46878.4	87116.9	106292	35020.3	35886.4	45212	Filtered
P70232	Mus musculus	1.57488e-09	288685	311448	346275	110775	106703	111851	60716	57821.6	61267.2	53219.8	60369.4	42239.1
P70236	Mus musculus	3.31163e-08	200990	168381	200201	141947	126790	144546	113299	121864	112450	129942	124849	134824
P70245	Mus musculus	0.000766673	247563	184899	161060	198035	151305	171753	202398	184984	112310	171674	193320	156680
P70257	Mus musculus	1.05901e-08	120440	85636.7	127491	45028.6	98079	53998.3	37920.2	30466.4	37953.2	36229.8	36896.4	71697.2
P70261	Mus musculus	0.000384071	45752.3	38488.9	32806.8	67693.4	45326.6	49831.3	31405.8	24669.6	61344.1	97011.4	75665.3	122915
P70265	Mus musculus	9.66688e-05	44026.1	25520.3	32814.7	28287.8	31997.5	34644.7	30547.1	34327.6	44805.3	35492.1	28592.3	41259.8
P70268	Mus musculus	6.52831e-08	90769.5	80331.2	80501.5	51100	183337	51130.8	35371.4	35162.3	47832.7	28232.9	425186	526603
P70271	Mus musculus	0.00334475	Filtered	Filtered	Filtered	Filtered	8212.2	Filtered	Filtered	11701.7	Filtered	Filtered	Filtered	Filtered
P70279	Mus musculus	1.93078e-07	329807	407904	223893	270616	262479	267071	208753	221015	92618.9	214804	253177	438816
P70280	Mus musculus	2.98609e-06	95521.9	52686.1	65988.9	73666	82503.7	72869.4	74613.9	70073.7	54088.7	61186.3	58602.4	93274.8
P70288	Mus musculus	4.94812e-08	111822	92977.9	119756	51112	53228.2	58409.3	58175.5	51061.2	53608.5	46576.4	47860.8	54155.9
P70290	Mus musculus	3.91044e-08	114249	91392.4	93850.1	135877	172173	136548	164889	149057	170820	261676	264566	323191
P70295	Mus musculus	0.00076108	Filtered	28931.4	19534.1	27704.4	22733.5	24187.6	24396.3	25628.7	46915.5	29138.9	23733.8	33508.1
P70296	Mus musculus	2.59736e-09	2.78443e+06	2.8222e+06	2.93309e+06	2642050	2.9376e+06	2.77488e+06	2.75158e+06	2.7369e+06	2.68834e+06	2.86599e+06	3.00999e+06	3.58132e+06
P70297	Mus musculus	4.59013e-09	165738	178661	152960	166919	172810	197129	178631	175407	214214	171628	174021	233213
P70302	Mus musculus	8.21059e-09	80724.8	72442.6	67295.9	92408.8	122120	113402	96507.4	111011	116217	104212	105955	116230
P70303	Mus musculus	0.000204602	39214.6	26181.5	36284	8259.29	27777	26478	19967.5	11942.2	17475.9	25525.4	25822.5	34684.8
P70318	Mus musculus	1.92352e-07	111673	127428	119808	99555.7	101185	94890.6	73930.9	74361.8	53627.6	78068.7	74405.1	75055.5
P70333	Mus musculus	3.23435e-08	145042	134296	155713	193664	217690	203305	185310	176862	173655	157343	165141	175724
P70336	Mus musculus	2.99248e-09	106769	142135	114651	191395	186805	177876	267324	270058	261303	305591	322962	295303
P70345	Mus musculus	0.000331179	39553.3	Filtered	78990.5	66540.9	94400.7	85745.4	69044.2	54521.8	46316.5	63414.3	92938.9	158168
P70349	Mus musculus	1.54542e-08	528382	704023	560318	442117	430026	458093	495662	455486	504641	514161	473030	528239
P70362	Mus musculus	8.96833e-09	101240	134405	110564	124580	119274	119314	76974.6	81286.1	113172	78553.5	75245.8	93665.6
P70365	Mus musculus	0.00028684	22908	19542.8	20881	18170.6	15417.7	16155.5	Filtered	15270	13931.6	11829.9	11453.4	13903.4
P70372	Mus musculus	3.00053e-09	911358	966157	1000227	701760	702765	682684	600621	551672	429208	612878	600266	695811
P70377	Mus musculus	0.000223295	135063	360089	142798	134332	143889	141366	40624.8	34343.4	22597.2	64658.7	66795.9	89057.1
P70392	Mus musculus	7.01754e-07	255423	325048	282619	192199	252631	269396	238966	241124	192608	216146	227214	134712
P70398	Mus musculus	1.56383e-09	507732	560025	464682	431381	475535	444258	385704	385573	471440	394744	365962	381997
P70399	Mus musculus	1.14676e-08	147180	188153	139791	78426.4	67737.5	81362.1	41720.8	42763.4	55540.6	17777.3	31823	20487.5
P70403	Mus musculus	1.36426e-07	29485.8	142797	178607	139055	147608	131865	24711.3	19379.8	119561	140983	18112.4	Filtered
P70404	Mus musculus	5.07992e-09	605709	688609	576396	861140	642891	775716	1.35687e+06	1455469	1342057	1.62537e+06	1.63427e+06	1.40116e+06
P70408	Mus musculus	2.91576e-09	84035.5	103425	77767.2	89602.5	97935	99966	92593.2	93651.6	71568.7	85460	87127.7	92230.7
P70414	Mus musculus	2.77783e-09	542538	603950	576307	414347	453773	397460	388507	347513	197138	392028	484955	327866
P70425	Mus musculus	0.000109034	51301	31113.4	28735.7	33174.9	9990.66	42900.3	47723.7	20164.3	61866.1	67924.6	39031.7	Filtered
P70426	Mus musculus	2.3603e-08	6879.86	6381.62	3776.78	3165.81	3690.39	2843.27	3121.26	3538.7	3598.75	3525.38	2785.09	Filtered
P70429	Mus musculus	3.05209e-08	109121	129219	111964	77605.4	74893.8	73270.4	55725.4	54165.3	60796.2	49614.9	49609.2	55375.2
P70441	Mus musculus	2.196e-09	316603	456368	392073	631559	677744	701794	821731	782119	1.04449e+06	923032	1.0351e+06	1.05753e+06
P70445	Mus musculus	0.00929228	12608.3	20357.9	20121.1	Filtered	Filtered	8432.68	Filtered	Filtered	Filtered	Filtered	6758.81	Filtered
P70451	Mus musculus	0.00210463	18268.1	18985.5	12902.8	10519.7	19120.5	11326.3	8707.91	5485.66	85241.3	9316.53	8893.39	Filtered
P70452	Mus musculus	0.00253599	30781.4	22885.8	58982.1	23825.1	13664.8	22994.3	20701.5	19937.2	Filtered	31574.9	27840.2	28366.9
P70460	Mus musculus	1.83079e-05	77310	112002	103902	71571.9	67036.4	61241.1	40470.6	33797	30007.2	95745.5	57416.2	54930.4
P70662	Mus musculus	0.00405812	22506.8	18119	23401.7	5319.57	Filtered	Filtered	Filtered	9290.03	Filtered	7384.53	Filtered	Filtered
P70663	Mus musculus	2.65864e-08	205565	193639	196318	158934	125322	146732	141332	148119	106065	153327	136613	140834
P70670;Q60817	Mus musculus	8.72037e-09	847020	689565	810005	551382	597142	509460	381165	375814	262694	390219	322992	320343
P70677	Mus musculus	9.7228e-09	805091	792709	771681	146472	164522	152364	48740.8	53715.9	35097.1	19080.9	37214	83001.8
P70689	Mus musculus	5.67181e-05	7478.26	Filtered	Filtered	Filtered	Filtered	Filtered	6664.63	7281.73	10449	22028.1	24632.4	83138.8
P70694;Q8K023;Q91WR5	Mus musculus	5.07898e-05	120692	Filtered	4161.8	19258.4	13406	16521.8	19636.4	19190	29753.2	17724.6	17356	17859.6
P70697	Mus musculus	1.42007e-09	101641	95861	97620.3	94325.8	115627	95150	81917.7	82426	76883.7	85476.1	82999.7	97894.9
P70698	Mus musculus	2.84812e-09	179140	163672	142141	97798.8	107999	105084	56028.2	57336.1	57452.3	53089.3	54302.2	54532.7
P70699	Mus musculus	2.37098e-07	121869	118381	129570	104463	122139	109195	92495.3	110698	86304.6	83510.4	61172.5	95208.3
P70704	Mus musculus	4.64244e-09	226307	322977	227529	244190	246232	246360	229730	234839	324057	276548	277186	327275
P80313	Mus musculus	7.15041e-10	807709	1083492	957958	713391	449504	613922	447261	357973	417879	635297	651332	284944
P80314	Mus musculus	5.22906e-10	2382589	2806815	2241178	1.45039e+06	1.39862e+06	1.43209e+06	870628	918116	1.07228e+06	1.02888e+06	981719	1.0682e+06
P80315	Mus musculus	1.34522e-09	2.50298e+06	2.36253e+06	2.86625e+06	1.5609e+06	1.44562e+06	1218378	904270	907982	422221	848015	942886	792914
P80316	Mus musculus	8.13291e-10	1.5369e+06	1.60037e+06	1.63691e+06	1.15579e+06	1.25361e+06	1.07627e+06	675043	598979	1.02883e+06	833068	919345	666886
P80317	Mus musculus	1.05382e-09	1.94748e+06	1.96817e+06	1.83195e+06	1.27326e+06	1.22343e+06	1.25073e+06	779010	771902	673649	791494	748265	816071
P80318	Mus musculus	1.26155e-09	3898733	3691160	3.69443e+06	2.30269e+06	2.0897e+06	2144862	1.37182e+06	1.3136e+06	1.10621e+06	1.48543e+06	1.50216e+06	1.37476e+06
P80560	Mus musculus	1.21255e-08	53874.9	64620.8	63143.2	72413.8	56558.7	62128.4	55780.4	41120.2	61668.1	53964.2	56988.6	60331.7
P81117	Mus musculus	1.14473e-09	80282.5	60895.4	66791.2	47304.6	57288	45485.6	32483	32067.7	34840.7	26969.3	25864.6	22279.7
P81122	Mus musculus	4.39204e-06	38842.3	48823.2	33450.4	7080.38	31858.9	48715.1	26500.7	Filtered	16578.9	10252.4	32355	14155.8
P83093	Mus musculus	3.85133e-05	18033.7	75673.4	36710.5	59675.1	40079.3	50657.9	57950.5	54726.7	39267.6	46543.4	62667	60286.8
P83510	Mus musculus	4.03715e-09	258999	273522	267000	292196	238843	268632	245629	244427	174028	205747	202715	193429
P83741	Mus musculus	6.02767e-06	597046	521497	505847	829614	1.04356e+06	859120	32307	698950	460119	1.13998e+06	1.62851e+06	1.34848e+06
P83870	Mus musculus	0.000221665	141086	138737	121427	77167.6	97134.1	86684.5	115583	1.48633e+06	43045.6	113017	114216	95536.9
P83877	Mus musculus	0.00411936	67182.6	88392.1	91447.5	44983.4	Filtered	41109.4	Filtered	Filtered	Filtered	27640.4	37199.6	Filtered
P83882	Mus musculus	5.22906e-10	304338	295010	381022	240318	190820	171489	151203	151103	86114.1	136456	152201	75461
P83887	Mus musculus	6.65617e-10	72104.2	54073.8	78701.9	68557.9	83944.7	74764.2	70541.7	70675.2	62231	89242.9	89159.8	123615
P83917	Mus musculus	0.000105477	144435	168450	107675	111005	95508.2	98833	46277.8	61547.3	60833	76004	46621.1	60473.5
P83940	Mus musculus	3.65708e-07	303859	306711	340455	237482	170632	207977	192478	184995	158845	169677	168355	139525
P84075	Mus musculus	4.6141e-09	2.24028e+06	1.95575e+06	2178206	1.76196e+06	2150086	1.84957e+06	1895521	1.93649e+06	2.67512e+06	1.76623e+06	1.95765e+06	1.60902e+06
P84078	Mus musculus	9.10534e-05	6217.07	4363.88	7746.14	6787.09	6417.96	6423.14	16213.9	14896.6	Filtered	15970.6	12405.3	8719.47
P84084	Mus musculus	3.47885e-08	1.03198e+06	1.16917e+06	1295322	755715	758207	847372	662736	714249	760125	585250	579381	457131
P84086	Mus musculus	2.21998e-09	1.6324e+06	1.36521e+06	1.43305e+06	2057693	2.15139e+06	2.23135e+06	3030275	2.84562e+06	2.58177e+06	3.35357e+06	4.22417e+06	4.29079e+06
P84089	Mus musculus	8.00656e-09	172259	159303	233954	93658.7	124024	159625	79423.2	80043.5	79178.8	98899.4	101284	55735.2
P84091	Mus musculus	2.2552e-09	2.50284e+06	2.45382e+06	2595719	2.73332e+06	2.68125e+06	2.73033e+06	3.27069e+06	3.20488e+06	2467939	3704021	4.24116e+06	3445992
P84096	Mus musculus	2.68021e-08	54099.8	93718.2	58734.7	75467.5	81955.5	89183.4	123577	129258	88416.5	287485	310502	278367
P84099	Mus musculus	3.0991e-08	3.23196e+06	3.97935e+06	3894804	2.52322e+06	2.2195e+06	2268410	1502839	1.47718e+06	1.03063e+06	1252643	1.47234e+06	1.39841e+06
P84104	Mus musculus	4.81666e-09	1.56598e+06	1.33853e+06	1.68438e+06	968497	860238	631654	700597	470491	177500	668553	684064	287572
P84228	Mus musculus	1.63951e-08	19500100	22510426	21886472	12269962	10476959	11758788	9819885	9780761	8714809	11181625	11696518	10840794
P84309	Mus musculus	2.82947e-07	39296.1	34390.9	50358.2	43580.3	67937.6	47826.8	55283.5	60103.6	46006	69115.5	69770.4	65969.8
P85094	Mus musculus	1.44992e-07	17211.5	19261.6	16928.9	23605	26204.5	25881	41385.2	43617.7	42074.4	61194.6	70802.8	60116.3
P97291	Mus musculus	0.000125907	56784.8	72557.5	60850.5	70844.5	29791.8	50384.3	19466.2	23830.5	65464.8	35084.2	87180.6	Filtered
P97298	Mus musculus	0.00196014	38650.2	41331.5	34375.1	18354.4	4556.67	Filtered	Filtered	35100.6	Filtered	Filtered	Filtered	Filtered
P97300	Mus musculus	6.60279e-09	3.2547e+06	4.43881e+06	3.61782e+06	5.65143e+06	5.42644e+06	5.23255e+06	7.29008e+06	7404523	6114795	8314459	8.00294e+06	8478074
P97311	Mus musculus	0.0004909	284628	155402	133552	102263	101903	158922	76943.5	176323	33166.8	147452	77906.3	92204.1
P97314	Mus musculus	9.27673e-05	13046.1	10695	15359.1	Filtered	Filtered	Filtered	Filtered	Filtered	Filtered	Filtered	Filtered	Filtered
P97315	Mus musculus	5.22057e-09	31350.7	61952.5	62463.6	77112.7	69654.3	61802.6	88005.8	91030.2	116734	150888	129328	136737
P97318	Mus musculus	3.58288e-08	42859.3	53065.5	48459.6	45520.5	26711.3	45601.5	16667.9	30579.5	77799.2	68488.3	33170.7	71694.9
P97326	Mus musculus	3.00053e-09	118421	101803	97102.9	109065	130028	115043	91000.4	93280.9	101720	69572.3	73307.5	68350
P97351	Mus musculus	8.27659e-09	1.57722e+06	2267091	1.74373e+06	1.2422e+06	1.08065e+06	1096708	690818	717116	395552	632319	681387	619928
P97352	Mus musculus	8.30924e-06	71896.1	177816	148493	160750	133522	155535	128828	124736	114698	163090	171699	78972.5
P97355	Mus musculus	5.40587e-08	280340	277693	279519	175851	146677	167514	150924	147017	61637	159540	165405	144915
P97363	Mus musculus	0.00326527	46036	32498.8	30247.3	22596.7	26274.6	3932.75	Filtered	Filtered	1081.16	Filtered	Filtered	Filtered
P97364	Mus musculus	7.05827e-08	127700	440005	245468	169680	140943	127693	52501.8	193651	175100	669366	199314	685052
P97367;Q60954	Mus musculus	0.00189219	Filtered	4251.84	3792.16	Filtered	Filtered	Filtered	Filtered	Filtered	Filtered	Filtered	Filtered	Filtered
P97370	Mus musculus	1.87278e-08	375868	349448	358784	359752	430600	406047	409703	407828	481159	474353	514546	533003
P97371	Mus musculus	6.86499e-09	565464	672316	527167	278789	308959	272527	151162	151279	165571	172436	144668	168038
P97372	Mus musculus	3.00604e-09	176675	225404	182519	112312	110781	121136	81314	62759.6	88737.9	93366.7	48690.4	87538.1
P97379	Mus musculus	1.25003e-09	781890	695966	876347	535430	436474	436031	409720	385773	231285	296132	315501	197725
P97382	Mus musculus	8.74318e-09	Filtered	Filtered	Filtered	52007.9	47142.8	53876.7	67696.9	58200	110315	96357.3	88102.9	120400
P97384	Mus musculus	1.49755e-08	1.97734e+06	Filtered	2.36644e+06	581379	488244	475595	239048	235238	222510	288554	305393	542032
P97386	Mus musculus	1.22828e-06	119355	95613.4	104869	75499.3	52146.9	46643.9	60964.5	50142.1	55236.8	19410.9	26983.3	20062.2
P97390	Mus musculus	9.79793e-10	196203	236312	190850	158818	201467	176744	147205	158277	182514	164540	164677	192500
P97393	Mus musculus	6.20668e-08	57796	53178.4	59633.1	73128.8	67883.1	71322.6	67153.7	67790.8	62182.6	72044.5	64826.3	80286.1
P97411	Mus musculus	0.000116201	69384.2	60665.8	68164.2	68778.8	67063.7	62958.5	52972	63291.8	54817.2	57062.8	56322.7	62819.1
P97412	Mus musculus	2.54678e-05	9639.39	5497.14	7520.91	8320.5	11684.9	8369.54	12541.7	12290.6	10761.8	12078.8	12536	12263.7
P97427	Mus musculus	7.28479e-10	12098850	9490623	11760639	7374358	6825910	6833945	4.40032e+06	4309388	5.1579e+06	4031475	4.3016e+06	4738934
P97429	Mus musculus	1.86006e-05	33073	65268	47823	46424.1	36488.9	25529.2	30268.8	41537	29996.6	44898.8	42591.3	97525.8
P97434	Mus musculus	8.37499e-06	113569	122906	128622	123784	92170.9	132236	114244	132902	97625.9	126974	124701	69352.7
P97441	Mus musculus	1.63199e-08	134576	117255	110978	208640	260673	243600	391181	436998	467270	489597	465193	538453
P97445	Mus musculus	6.07127e-08	46666.7	44324.7	40840.6	82391.6	81811.7	75480.7	107705	118220	120674	120785	116980	125260
P97447	Mus musculus	6.19167e-07	213134	208140	223680	263384	220959	262745	225653	242772	165780	204133	209843	260663
P97449	Mus musculus	2.09555e-08	21747.8	18459	24218.9	35988	31001.6	36358.5	33424.5	34472	34792.9	39955.9	42249.4	46825.4
P97450	Mus musculus	8.15683e-09	313690	530512	346498	385214	345252	392761	558124	501286	411824	711790	660256	10407795
P97452	Mus musculus	0.000869367	58068.2	93198.9	119951	Filtered	Filtered	41527.3	Filtered	Filtered	Filtered	Filtered	Filtered	Filtered
P97454	Mus musculus	0.000273715	50525.6	39689.7	45892.9	33827	29934	38367.7	Filtered	44489.5	18306.8	Filtered	17296.3	22640
P97461	Mus musculus	2.61944e-09	1.49045e+06	1620842	1.60747e+06	937870	767973	844180	679619	604807	310302	508052	551948	431078
P97467	Mus musculus	4.33265e-05	32075	21259.7	31954	48730.5	44870.1	46975.7	37872.7	37921.9	30994.8	44144.2	40188.5	76394.8
P97470	Mus musculus	1.14336e-06	93977.6	73548.5	77728.2	70668.7	93475.2	50226	238527	64821.9	100922	65995.9	69816.6	71906.9
P97471	Mus musculus	5.28116e-08	136313	232786	194377	27699	5174.5	110371	6637.42	6204.33	108947	95255.4	23471.7	3825.88
P97473	Mus musculus	0.000934708	60529.7	79350.2	71576.6	Filtered	Filtered	46905.9	Filtered	Filtered	Filtered	Filtered	Filtered	Filtered
P97478	Mus musculus	0.000855363	Filtered	48444.4	35842.3	32682.8	64978.9	49328.9	40958.4	39461.9	52842.1	69108.3	68901.9	90220.3
P97490	Mus musculus	1.01261e-07	43713.5	35650	45431	65565.5	60882.6	67902.8	64574.1	62061.3	61962.2	59792.4	62763.1	75526.3
P97492	Mus musculus	1.08568e-06	7049.77	5458.24	3917.74	16875.6	18316.3	17664.4	33279.3	32934.8	55708.8	33223	38607	41997.5
P97493	Mus musculus	9.98765e-08	37116	25239.3	33605.3	33754.8	62647	42202	58373	43075.1	51358.8	54349.5	47428.5	66007.6
P97494	Mus musculus	1.71041e-09	50148.9	40644	44449.8	52489.7	60033.2	51762.1	58881.5	57965.3	74237.4	72744.9	91980.2	96908.4
P97496	Mus musculus	5.05193e-10	239397	216907	262896	163560	94455.9	109607	125537	113127	82274.9	121515	117202	74602.8
P97742	Mus musculus	7.37592e-09	242916	264971	232837	254828	189040	227341	181664	186187	132888	161284	164356	129258
P97760	Mus musculus	0.00232339	198099	138122	27189.6	23814	Filtered	51860.2	Filtered	37320.1	Filtered	22575.1	Filtered	Filtered
P97765	Mus musculus	3.00604e-09	271207	297951	234681	272329	252153	232957	244650	264934	143790	315915	292507	265126
P97770	Mus musculus	0.000764253	22035.7	22610	24284.5	31511.2	22278.9	22514.6	16907.5	14748.4	17523.4	Filtered	20434.3	22492.2
P97772	Mus musculus	1.0737e-07	17601.6	11395.6	13725.2	15092.6	15273.5	13738	15416.2	13837	15123.2	15500.8	17659.9	15945.1
P97783	Mus musculus	0.000220829	37840.7	49657.4	39484.2	17862.4	42782.9	27248.5	Filtered	Filtered	Filtered	Filtered	Filtered	17602.5
P97789	Mus musculus	0.000119181	37316.8	45167.8	35523.3	26189.7	29774.1	104339	16693.8	19715	95874.3	10427.2	9029.66	18524.5
P97792	Mus musculus	1.34522e-09	2.48451e+06	2819628	2724074	795200	936977	1.01893e+06	218746	228701	74030.7	26100.3	25454.9	37398
P97797	Mus musculus	3.64875e-09	420116	468757	464479	958005	740195	896849	1.70816e+06	1.74248e+06	1.19855e+06	2.00475e+06	2.28774e+06	2.05965e+06
P97798	Mus musculus	1.34522e-09	375027	582323	390061	215790	219914	205736	86843.9	89595	98070.5	78899	77954.9	103650
P97807	Mus musculus	1.20052e-09	1.38943e+06	1.50947e+06	1603005	1.75719e+06	1.59945e+06	1.64623e+06	2.27303e+06	2.23724e+06	1.78335e+06	2.76307e+06	3.48272e+06	2.59357e+06
P97813	Mus musculus	0.00653735	9867.08	6755.1	Filtered	Filtered	7093.62	Filtered	11103.4	12313	Filtered	3504.6	11989.7	14803.3
P97819	Mus musculus	0.00409806	33763.7	26222.5	38911.8	26805.4	Filtered	33055.2	28657.8	43239	41156.6	29519.9	21293.4	54968.9
P97820	Mus musculus	3.17208e-09	477750	442076	512108	573313	656122	567599	416357	355162	465712	428818	418396	358056
P97822	Mus musculus	8.37613e-08	129466	122935	128557	130688	129737	133012	83453.5	95275.6	116734	86849.6	86649.2	99001.8
P97823	Mus musculus	2.31439e-08	83827	95996.5	83359.5	92958.3	98335.8	99119.4	117203	116192	95876.9	140779	153759	103766
P97825	Mus musculus	1.49807e-07	325847	289346	329961	136692	146426	89566	55970.2	153399	146115	124922	58158.8	146214
P97855	Mus musculus	8.63511e-08	206240	266681	178099	105039	115293	134903	103975	86819.6	55114	45344.8	54603.8	58384.2
P97858	Mus musculus	0.00879214	47745.5	35570.1	41907.4	29473.9	34712.2	29594.1	21854.5	23499	Filtered	18915	21060.8	18718.4
P97863	Mus musculus	0.000102283	63841.6	67247.4	47220.2	21886	38611.9	31301.4	Filtered	Filtered	21451.9	Filtered	Filtered	Filtered
P97864	Mus musculus	0.000186392	172010	234928	238302	34537.2	55664.1	24361	Filtered	Filtered	7232.32	Filtered	Filtered	Filtered
P97927	Mus musculus	5.12717e-05	31179.4	33965.6	22262.7	20295.4	46623.1	34898.6	35482.5	34605.8	24042.8	45492.2	44092.6	44170.1
P97930	Mus musculus	6.48514e-05	76681.5	73023.6	72761	88863	92378.7	72931.7	63218.9	92609.6	74019.2	82181.3	97575	130383
P97950	Mus musculus	3.16259e-06	96723.2	112396	104532	104677	88901.2	98392.4	101126	95213.8	109967	92325.4	84444.8	107089
P97952	Mus musculus	5.41152e-07	45713.3	44893.9	28669.2	96651.6	64583.9	74921	124383	114995	82924.4	172525	165850	138327
P98078	Mus musculus	9.27673e-05	34568.2	21455.1	49446.7	3094985	9086.28	12552.3	6682.58	7094.65	9072.58	Filtered	Filtered	Filtered
P98084	Mus musculus	4.80945e-05	63969.8	60679.6	60558	62979.1	49301.5	47169.4	62011.1	56053.5	37832.2	54237	52231.5	40373.9
P98086	Mus musculus	2.05957e-06	63301.6	15530	14767.5	80760.8	60023.8	73914.1	103292	101940	53167.2	170909	166735	158952
P98156	Mus musculus	6.36458e-05	40992.2	31285.9	36894.3	34209.7	39510.4	38090.6	28257.2	26253	23136	21982.4	17872.7	19981.7
P98191	Mus musculus	6.66584e-07	49717.5	83911.8	48417.6	68537.5	61359.4	63415.7	76096.6	81319.7	61432.7	87025.5	90645	107322
P98192	Mus musculus	0.000114669	17235.3	12644.4	8457.21	8078.07	18064.9	13048.8	7722.04	8321.78	Filtered	5996.92	6236.28	Filtered
P98200	Mus musculus	2.77065e-09	84628.9	73411.7	65972.9	67429.8	76042.3	59577.9	55767.7	57644.9	71281.9	54715.2	54136	64353.9
P98203	Mus musculus	3.18329e-08	83568.1	85392.7	72579.9	57197.7	62545.9	59691.4	55340.7	55497.3	57744.5	58482.8	50279.5	113889
P99024	Mus musculus	3.22448e-08	22169658	22216882	20342096	11073047	12933841	11463424	8210476	7.85369e+06	9207062	7874020	7908070	7311737
P99026	Mus musculus	1.05382e-09	626676	828944	663161	513334	500331	500385	357152	359291	319235	337501	368724	337887
P99027	Mus musculus	2.61529e-08	1.03382e+06	947822	1.0406e+06	881860	860496	963332	490995	503016	616219	468778	474820	634109
P99028	Mus musculus	1.05429e-05	89696.9	87811.4	102517	112665	107822	104805	139229	138473	88123.5	140868	154263	132113
P99029	Mus musculus	2.60032e-09	1638776	1.98823e+06	1.71027e+06	2317685	2.10805e+06	2.15641e+06	3.10924e+06	2.99507e+06	4832626	3755739	4096273	3.85851e+06
Q00262	Mus musculus	0.00504729	283606	233825	245993	515848	596972	662641	786401	781126	864531	1.12205e+06	964225	2129238
Q00422	Mus musculus	0.000195901	23397.1	16938.6	18753.7	13473	12232.7	10072	8370.09	8896.51	7550.92	8445.22	9199.76	6670.34
Q00493	Mus musculus	3.09042e-09	301688	317462	285283	289195	282159	288811	194125	196617	207429	148496	165637	149950
Q00558	Mus musculus	1.07063e-08	46272.8	41308.2	42320.8	53433.9	52409.5	47784.7	63806.9	62804.4	64398.5	58788.3	71069.8	58976.5
Q00560	Mus musculus	0.00662268	Filtered	8461.04	Filtered	Filtered	18210.7	Filtered	Filtered	Filtered	Filtered	20184.6	Filtered	15876.6
Q00612	Mus musculus	1.26155e-09	371238	493059	369162	430444	292527	326252	285468	281778	233066	489504	551900	572617
Q00623	Mus musculus	3.9162e-09	570126	729572	595119	586157	539672	584933	488614	495872	481196	579807	538228	521397
Q00896	Mus musculus	1.72321e-08	59714.3	97823	65732	55403.5	46140.3	47029.1	61261.1	58712.4	48158.6	129312	114721	129021
Q00897	Mus musculus	8.16957e-05	47045.1	47890.1	33464.6	32329.6	36912.8	36857.9	47533.5	45703.2	76743.3	75053.2	93124.9	83861.1
Q00898	Mus musculus	1.68304e-06	6752.79	3526.83	6230.38	1395.67	Filtered	Filtered	14458.1	14319.6	26266.7	53851.1	47965.4	77184.8
Q00915	Mus musculus	2.51399e-06	98357.9	125497	100796	134354	126894	139684	119736	117203	160406	140459	128126	157025
Q00PI9	Mus musculus	1.35962e-09	957920	1.13019e+06	1041682	682724	677374	652019	476716	463982	447174	506480	600755	611488
Q01063	Mus musculus	5.66704e-06	38088.6	46772.7	43398.4	54726.6	51875.8	53858	57075.6	52650.7	48867.6	62419.7	68937.5	63743
Q01065	Mus musculus	9.08462e-10	131639	123667	119874	171220	208052	181170	188039	190574	174416	204561	224350	237644
Q01097	Mus musculus	2.21998e-09	167193	227736	174618	209537	286906	225973	227171	235555	384383	210648	199892	253632
Q01147	Mus musculus	0.000145962	107926	121276	117345	98345.6	65014	162211	99193.7	100098	42509.6	133685	65755.4	54163.4
Q01149	Mus musculus	3.51888e-05	12961	17346.9	Filtered	71827.6	59751.7	66711.1	38498.4	34983.1	31067.9	29983.6	23152	12675.9
Q01237	Mus musculus	3.45464e-05	20025.8	16643	18304.5	13494.2	5523.24	5486.04	Filtered	Filtered	Filtered	Filtered	Filtered	Filtered
Q01279	Mus musculus	5.67235e-06	43346.5	32790.1	39332.3	35187.9	39421.9	37772.7	27878.3	25831.9	33086.7	27217.2	39796.7	43900
Q01405	Mus musculus	1.41239e-09	375771	334378	440732	308482	284672	273765	288636	278520	196961	268106	286571	206298
Q01730	Mus musculus	1.26343e-09	142660	107104	150301	128185	117117	119327	109639	118061	134045	106863	106016	113010
Q01768	Mus musculus	3.13442e-09	2.92871e+06	4259775	3.84217e+06	2.05331e+06	1.86697e+06	2.22775e+06	1.56168e+06	1.56393e+06	1.70391e+06	1.41071e+06	1.34872e+06	1.41554e+06
Q01815	Mus musculus	2.31469e-08	11056.7	7886.04	8926.37	13403.7	13593.3	13460.8	19325.9	21612.5	14873.3	23150.7	14554	23841.4
Q01853	Mus musculus	1.26342e-09	2.21589e+06	2.04651e+06	1.99954e+06	1.60565e+06	1.892e+06	1.66103e+06	1.15884e+06	1.17208e+06	1.33518e+06	1.03338e+06	1.18094e+06	1.07302e+06
Q02053	Mus musculus	5.41143e-10	3.32237e+06	4.08519e+06	3.22616e+06	2.50155e+06	2.65659e+06	2.59949e+06	1.87006e+06	1.85013e+06	2.6114e+06	1.87675e+06	1.79697e+06	2.10271e+06
Q02105	Mus musculus	2.68586e-06	30800	37260.4	30624.1	44932.8	27926.6	47061.1	61873.6	61194	55118.2	101512	109095	100137
Q02248	Mus musculus	7.42158e-10	963535	1.11131e+06	988611	954596	901214	869768	838316	853478	1.18536e+06	870485	853523	894938
Q02257	Mus musculus	8.82668e-09	445213	676312	478085	451772	742972	590662	515879	462412	476131	586588	520880	737719
Q02357	Mus musculus	2.59736e-09	404140	251977	365183	417765	485467	408020	473328	446104	430486	600604	674254	911006
Q02614	Mus musculus	5.3639e-05	43215.2	27416.3	43913.8	35299.6	36731.6	31386.7	20638.2	23992.9	27112.6	32956.1	32379.1	34937.7
Q02780	Mus musculus	0.00537444	55233.4	44892	66325	26948.9	31700.2	35928.7	31836	46725.6	Filtered	12861.2	Filtered	15544.8
Q02819	Mus musculus	2.60848e-09	196064	190660	157729	124497	150027	134239	107575	102673	137274	94512	96916	117186
Q02956	Mus musculus	0.000291386	34503.4	41009.3	46459.2	38168.4	69555.4	69214.6	Filtered	20022.8	38796.7	36090.8	118338	34968.5
Q03059	Mus musculus	0.00554993	Filtered	Filtered	Filtered	Filtered	3474.02	Filtered	6066.58	5204.13	Filtered	4521.58	4549.29	Filtered
Q03137	Mus musculus	2.94367e-09	331277	358496	353952	337065	325535	336112	215978	220664	213191	214261	212289	235821
Q03141	Mus musculus	5.19403e-08	455282	489615	484808	462835	418128	437412	346156	347055	240072	315743	320578	323315
Q03147	Mus musculus	0.000698022	7653.06	6638.69	6389.09	4870.56	6949.76	5970.44	Filtered	42078.5	78299.8	4723.97	4375.93	Filtered
Q03157	Mus musculus	2.49208e-08	249190	227527	250485	149754	137061	149787	119291	120859	74968.1	103533	104528	101573
Q03173	Mus musculus	3.84401e-07	68135.4	52199.3	77233.7	55197.7	44694.1	49464.1	58635.1	56572.3	31034.8	57724.8	63107.4	36420.3
Q03249	Mus musculus	0.00459816	8567.03	10013.5	Filtered	15083.5	23157	17863.1	19202.5	11955.4	19038.8	20931.9	16240.4	19888.3
Q03265	Mus musculus	1.04618e-09	13635281	18878532	14629536	21001424	18234306	19180108	23961070	25633340	22970584	28866676	30021104	26898908
Q03517	Mus musculus	4.81666e-09	219705	264396	268459	220008	208202	224449	157550	148817	234323	149812	147768	201026
Q03717	Mus musculus	1.13733e-07	27307	16075.6	21659.8	45641.6	58432.5	53354	90350.3	85798.3	57692.3	82698.9	80595.8	92410.3
Q03958	Mus musculus	5.69909e-08	169910	177379	177540	130934	138735	111289	95726.5	94012.1	126527	101944	100930	129736
Q04447	Mus musculus	1.38463e-08	9490414	7616879	8503592	12971447	18051796	15161687	23742642	21593892	23339616	31940810	33382988	41235112
Q04519	Mus musculus	5.64058e-05	69824	54362	61495.1	78888.9	75511.8	80568.2	45411.6	48219.8	60959.4	54254.9	58584.5	80228.3
Q04690	Mus musculus	4.08346e-10	220074	169189	168726	162817	147547	187836	118201	149800	166519	140814	156391	194014
Q04692	Mus musculus	0.000813242	4793.98	4469.21	4196.13	2548.41	1922.28	2598.51	2500.58	1514.25	Filtered	Filtered	Filtered	Filtered
Q04735	Mus musculus	4.2076e-09	121316	310446	138562	140492	301109	140942	111835	383594	133949	223029	170634	141241
Q04736	Mus musculus	9.24128e-10	435633	580073	443907	410676	358624	366889	281979	273618	336131	275642	268890	317671
Q04742	Mus musculus	0.00268348	20361.8	18775.9	20130.2	26744.5	4597.94	11208	2126.83	Filtered	84019.1	243953	1779.16	Filtered
Q04750	Mus musculus	3.13508e-07	332061	355940	287389	243737	219975	227399	156744	149369	185684	153613	157714	170873
Q04857	Mus musculus	0.000737836	Filtered	Filtered	Filtered	10980.8	9016.34	12516.2	5776.86	Filtered	Filtered	Filtered	Filtered	Filtered
Q04899	Mus musculus	9.98509e-05	909.967	Filtered	714.25	Filtered	Filtered	826.396	2170.76	2518.9	578.612	2146.31	2668.26	3035.15
Q05144	Mus musculus	0.00237896	32117.9	26166.5	27798.4	28583.5	30493.8	32630.9	18597.9	16682.8	15173.3	14925.3	16054.4	16136.4
Q05186	Mus musculus	1.52681e-06	65536.9	92497.5	88684.3	66672.7	62550.3	67200.9	27583	18382.2	9773.52	15746.3	73975.1	54450.9
Q05512	Mus musculus	5.40693e-09	898778	1.13685e+06	1.01175e+06	374663	295760	316019	316332	320815	273300	322710	300916	291924
Q05793	Mus musculus	3.16007e-06	68605.9	93622.4	70474.7	64640.2	57089.8	69693.7	52458.7	51724.1	66725.5	64090.7	60400.5	67391.8
Q05816	Mus musculus	8.17103e-09	4.75297e+06	4.83714e+06	5868202	3.05925e+06	3.14248e+06	3.19707e+06	1.91174e+06	1871379	1.94613e+06	1.57751e+06	1.60083e+06	1.69461e+06
Q05909	Mus musculus	8.59726e-09	59888.5	50585.4	44567.5	53901.3	57054.3	57256.1	47427.2	45895.5	56849.7	35368.8	37112.5	33244.6
Q05920	Mus musculus	4.59572e-09	375498	642694	390050	659356	613335	640694	840499	894645	1.20369e+06	1.12947e+06	1.05612e+06	1.43484e+06
Q05A36;Q3UE17;Q69Z36	Mus musculus	0.00463605	122226	238633	123193	58434.8	Filtered	49697	25894.1	Filtered	Filtered	Filtered	Filtered	Filtered
Q05A62	Mus musculus	1.07585e-07	20488.4	25755.5	20290.9	23894.3	22252.8	20896.9	20301.5	27154.4	26115.8	22109.5	24440.9	31335.4
Q05AA6	Mus musculus	0.000599705	13457.6	21415	14867.9	18771.7	19317	16520.1	14510.6	21603.5	17618.6	14312.5	18957.6	Filtered
Q05BC3	Mus musculus	7.95534e-08	164129	192697	193993	128250	121018	120188	107678	121743	125350	137341	144264	160332
Q05CL8	Mus musculus	5.04993e-05	35005.7	29186.8	37485.1	29563.7	31673.1	35433.4	22874.9	21784.5	34665.7	13003.2	24400.7	Filtered
Q05D44	Mus musculus	1.53603e-08	82874.5	80505.2	85473.2	68435.1	81254.3	71930.4	38443.7	39459.8	52881.3	44102.9	43412.8	63531.2
Q06138	Mus musculus	2.21998e-09	300055	304003	311507	230987	222850	257128	237859	232169	261885	232946	249107	272471
Q06180	Mus musculus	7.62783e-07	358291	469525	523303	332315	259280	286304	200805	177294	74297	194813	316800	174274
Q06185	Mus musculus	2.196e-09	1.49158e+06	853956	865829	1.10694e+06	892901	1.00408e+06	1.39253e+06	1.33997e+06	1.08178e+06	1537967	1.52433e+06	1.28931e+06
Q06335	Mus musculus	2.61535e-07	76565.9	60930.4	66886.1	65509.8	81964.2	64984.9	56099.9	76732	45296.2	75551.3	56336.6	90286.8
Q06890	Mus musculus	5.61569e-09	206975	182286	175402	246858	302564	255715	349432	326769	343441	350385	385499	400009
Q07076	Mus musculus	8.86361e-09	266915	292619	246186	216195	235541	212950	309735	284670	180376	399411	401300	440991
Q07113	Mus musculus	0.000155297	26060.4	21881.7	27693.8	24144.9	25209.9	23822.7	16328.7	14532.1	17532.5	43831.9	13976.4	20395.6
Q07235	Mus musculus	1.56987e-09	97037.1	83393.3	85819.9	39688.3	59641.3	43813	27934.3	24965.3	28687.8	26093.3	25790.1	22245.2
Q07409	Mus musculus	4.44183e-07	41444.4	34966.7	33748.8	28916.2	33089	31243.1	30510.8	29349.2	34608.8	25134.2	25730.7	29693.3
Q07417	Mus musculus	0.000129062	66693.6	40574.3	65008.1	80234	88212.4	85539.9	75380	76288.1	99602.8	92664	88454.4	119167
Q07646	Mus musculus	1.00109e-05	85196.4	62004.6	78553.5	88606.7	108316	107143	116422	49979.3	71303.8	125889	39138.7	62501.2
Q07813	Mus musculus	6.30774e-09	254694	228348	213297	134986	164090	136057	82851.8	80905.7	124814	70488.9	65356.1	71487.4
Q08024	Mus musculus	0.00463675	109203	Filtered	105374	Filtered	Filtered	59692.5	122781	132563	Filtered	144986	Filtered	Filtered
Q08122	Mus musculus	0.000394504	40864.6	42361.7	40051.8	21125.6	28840.5	34077.8	16706	19731.9	Filtered	Filtered	Filtered	Filtered
Q08274	Mus musculus	0.000260916	86150.5	71155.2	67396	67734.6	71062.7	63564.8	54210.9	62819.9	46333.3	49917.2	53437.1	54840.9
Q08331	Mus musculus	1.26155e-09	140977	118248	121409	138694	139602	145076	61806.5	69409.5	80276.2	35694.5	38286.2	43894.5
Q08460	Mus musculus	1.56383e-09	113676	113157	106206	230811	212605	225160	282052	283907	297223	304808	298730	398465
Q08481	Mus musculus	6.32289e-05	17309.6	14251	21964.2	26802	19610.7	17746.1	40327.1	22394.1	5726.58	43445.6	54459.8	28930.7
Q08509	Mus musculus	0.000335725	47260	38855.1	44814.4	32787.2	32772.3	70241.6	39436.9	272300	20153.7	38460.1	44955.2	21921.3
Q08642	Mus musculus	5.14293e-07	40068.6	32737.5	1344.46	32596.9	5207.71	2916.33	28038.4	25210.2	40084.4	35192.1	31445.2	47805
Q08890	Mus musculus	9.42671e-05	57234.2	51265.4	54255.6	40069.7	41443.7	45068	27712.4	21231.1	17596.9	Filtered	Filtered	Filtered
Q08943	Mus musculus	4.79947e-07	186081	183933	179835	102786	109019	103822	72345.9	67796.9	79933.1	75136.2	76204.8	71964.4
Q09143	Mus musculus	2.8997e-08	190399	146762	151839	95703.6	115102	103331	56524.7	54602	79621.1	59397.6	55220.5	131073
Q09200	Mus musculus	0.00037974	35628.2	49825.8	60212.3	35085.7	40744.2	39700.1	29376.7	27900.5	23204.6	223361	25929.2	13587.1
Q09XV5	Mus musculus	5.81324e-09	299666	318256	286907	86551.2	330116	341614	549910	543384	387909	501899	540637	437570
Q0GA42	Mus musculus	1.31196e-05	18427.3	48063.8	35729.3	12093.8	15732.1	13796	28176.8	31029.4	33057.1	30339.4	31816.2	30599
Q0GNC1	Mus musculus	8.31077e-08	19765.2	17319.7	28259.1	48377.9	43389.2	30473.5	43535.2	39622.3	52140.4	58194.2	57700.8	56113.7
Q0KK55	Mus musculus	2.41633e-07	8971.32	3849.68	7997.54	4033.74	5411.56	5070.11	8310.41	6910.27	16002	10402	6814.81	7982.52
Q0KL01	Mus musculus	3.93628e-05	179413	216420	188282	170713	177981	157623	217774	206329	110283	255784	277315	271929
Q0KL02	Mus musculus	5.22906e-10	171584	485913	379693	470120	403851	576348	124744	112397	127613	672842	909421	383375
Q0P5W1	Mus musculus	5.88487e-08	124425	130743	117182	94172.2	93045.8	90523.7	72366.6	80191.7	79681.1	74234	66723	68987.9
Q0P678	Mus musculus	0.000228728	32123.4	28259	46254.2	27925.4	55847.3	26270.8	11313.5	27041.4	12079.1	36787.4	14109.1	53334.2
Q0PHV7	Mus musculus	0.000165018	160171	103296	176726	58217.9	66686.4	59666.2	40955.7	47184.5	40553.1	46916.6	62570.2	46685.2
Q0PMG2	Mus musculus	8.41269e-08	56314.7	49253.6	49782.2	37334.7	34518.6	25363.7	12784.5	12383.2	15118	43024.2	Filtered	Filtered
Q0V8T9	Mus musculus	0.000538239	29710.8	51639.8	40437.2	45765.6	41258.9	50896.5	32004.2	42983.4	26047.5	37019.7	41465.8	53556.8
Q0VBD0	Mus musculus	2.5234e-05	44218	46369.5	36505	58517.1	63357.2	60315.1	67992.7	68485.1	95598.9	92107.6	79598.8	95716.5
Q0VBF8	Mus musculus	3.97796e-09	102865	123415	99949.1	156891	137728	156726	208028	225835	206738	238868	239430	269209
Q0VBL3	Mus musculus	2.32829e-07	23199	22786.3	25281.1	18167.1	15168.1	19046.5	14319.7	13213.4	10135.5	11948.7	11441.5	6770.14
Q0VBU9	Mus musculus	0.00980315	Filtered	Filtered	Filtered	Filtered	Filtered	Filtered	Filtered	Filtered	18615.8	Filtered	38710.6	45524.5
Q0VE82	Mus musculus	3.35404e-05	40549.6	32316.2	37570.9	32025.1	69817.1	27513.4	26158.7	24092.6	24703.7	Filtered	Filtered	Filtered
Q0VGB7	Mus musculus	1.79666e-05	29467.2	34801.2	35653.9	23133.8	11591.9	19380.4	24499.3	30830.5	23861.2	31464.4	24857.4	Filtered
Q11011	Mus musculus	1.55681e-09	1.16152e+06	1.21636e+06	1.05821e+06	1.07227e+06	1.05291e+06	1.0844e+06	904111	936489	952384	1021297	1042572	1.15229e+06
Q11136	Mus musculus	1.26155e-09	397932	402456	341776	316563	315447	289766	228087	235944	288880	242546	258923	253604
Q148V7	Mus musculus	1.51241e-09	214669	201011	176970	135788	215624	156052	169171	171765	234683	156377	147473	143399
Q149F3	Mus musculus	2.62511e-06	100550	113780	85952.6	103517	97513.2	94647.7	72597.9	71357.7	21461.8	78939.7	23371.4	28784.8
Q149L6	Mus musculus	5.9721e-08	26000.6	25719.7	24461.7	27386.7	32517.2	28532	24458.1	23878.2	20004.1	24963.4	24787.8	26251.3
Q14B80	Mus musculus	2.18775e-09	120490	25115.1	91246.5	139955	180068	95023.8	151031	144829	126725	271229	298997	268008
Q14BB9	Mus musculus	9.79512e-08	17611.5	37746.5	33787.4	60353.7	76445.4	68112.3	171193	175092	125986	253314	278712	217695
Q14BI2	Mus musculus	3.9269e-09	240153	293146	242700	416111	407554	388529	580236	597301	554685	614135	634251	643653
Q14BV6	Mus musculus	0.000280895	379476	648586	515532	435152	445580	494924	446965	471548	1.19425e+06	383332	1.65105e+06	1.28413e+06
Q14C51	Mus musculus	4.40541e-09	128545	113766	125881	151014	143462	154212	110925	116939	119380	101654	116782	134194
Q14C59	Mus musculus	8.05912e-05	408136	506149	387938	335732	Filtered	317379	197985	230600	171470	232806	204538	Filtered
Q14CH0	Mus musculus	1.94873e-07	37399.9	41183.4	46910.9	45130.3	47127.3	48078.5	36093.6	38398.9	26059.2	47829.5	40597.7	26004.1
Q14CH7	Mus musculus	3.90387e-08	48073.8	37810.1	31855.4	43788.5	38701.6	42235.5	36337.6	38113.7	24218.8	22643.4	26257.8	21945.5
Q1HFZ0	Mus musculus	0.00011268	156195	20937.4	24061.4	13356.2	82574.9	69098.1	81438.1	41756.7	18688.2	9907.8	25303.2	36325.1
Q1RLL3	Mus musculus	9.52763e-09	9289.73	9170.14	10238	11155	16703.4	13959.8	29741.1	34344.5	60784.2	23757	28367.4	29134.3
Q2HXL6	Mus musculus	0.000182862	15111.4	30391.4	22596.3	17968.1	21449.9	18155.8	7891.31	8090.78	Filtered	Filtered	Filtered	Filtered
Q2KN98	Mus musculus	0.00933219	35240.3	21696.8	24798.8	40548.5	22786.3	52195	Filtered	Filtered	Filtered	Filtered	Filtered	Filtered
Q2M3X8	Mus musculus	2.5278e-09	263376	331256	328517	505742	412739	484333	469696	444998	535375	448687	417981	446775
Q2NL51	Mus musculus	4.53899e-09	401441	384506	350531	318448	294781	312510	319235	343207	250578	305583	312377	296926
Q2PFD7	Mus musculus	7.34791e-10	340754	446310	331259	463030	428499	417942	471302	481980	328779	557838	636345	598263
Q2PZL6	Mus musculus	0.000750365	103502	116573	123472	Filtered	Filtered	Filtered	265292	Filtered	Filtered	36409	Filtered	Filtered
Q2TA57	Mus musculus	3.791e-07	179473	Filtered	317637	402357	273751	317947	465754	495325	398372	549242	674848	321958
Q2TBE6	Mus musculus	3.31803e-09	118694	114700	120525	113345	115937	118336	87409.4	86304.7	77447.1	93629.3	102703	90498.6
Q2TPA8	Mus musculus	4.86568e-10	98420.5	104060	107819	96748	100192	96936.9	70141.9	75875.4	61542.7	70519.4	71879.3	60701.7
Q2TV84	Mus musculus	4.22111e-05	965264	876853	956398	9657.25	34208.2	9162.9	11663.9	1.19344e+06	14961.6	10130.9	9663.07	3656.69
Q2WF71	Mus musculus	3.45968e-06	37434.2	49183.4	43502.6	40230.9	35972.1	37937.1	29018.3	31480.2	37586.2	33230.3	32493.5	37628
Q2YDW2	Mus musculus	5.5834e-05	29773	22831.2	32092.6	21474.3	24886.5	23441.4	16374.9	15420.5	12826.4	15131.7	Filtered	Filtered
Q31125	Mus musculus	9.2027e-05	122724	88383.4	144636	74734.9	44000.6	77305.7	47646.5	58784.7	60596	64558.8	80301.6	32742.9
Q32NY4	Mus musculus	0.000870871	19469.8	15659.6	22204	20334.9	14038.8	17565.1	16441.3	156165	20679.9	20395.8	20851.8	Filtered
Q3B7Z2	Mus musculus	2.25994e-07	122184	119644	114457	134593	120172	135626	126909	132196	107557	146379	142315	138239
Q3KNM2	Mus musculus	4.82895e-05	182700	208348	161809	153530	188082	186634	129284	132245	146253	114330	110510	133699
Q3SXD3	Mus musculus	5.16092e-08	72578	62966.4	61551.2	72653.5	81865.3	47158.3	82190.8	84828.7	89763.2	34820.4	38023.1	85166.2
Q3TAS6	Mus musculus	0.000307573	129843	88727.2	118270	87230.6	94432.2	95310.1	72452.1	61860.1	63283.8	85984.9	84643.4	64463.2
Q3TBW2	Mus musculus	3.59647e-08	35523.9	22800.1	21188.7	32720.5	35335.2	33896.8	30859.4	30064	36795.8	18636.4	23153.6	28089.7
Q3TC33	Mus musculus	0.00103591	84740.3	34203.2	Filtered	73144.9	37522.8	60437.1	92372.8	96061.7	410373	93651.9	143399	96682.5
Q3TC72	Mus musculus	1.92986e-07	89063.6	101125	89790.3	159108	131301	137610	211414	229523	192986	279189	279551	267462
Q3TCH7	Mus musculus	1.05382e-09	79916.6	80446.8	83780.1	53993.9	73806.6	58552.6	70529.2	69132.4	59279.3	72279.3	66299.2	58180.4
Q3TCJ1	Mus musculus	8.26401e-05	87466.1	98800.6	86766.3	88749.8	86466	95494.3	80631.9	90096.1	81052.9	91039.6	95218.2	107711
Q3TCN2	Mus musculus	4.45687e-09	66539.6	52559	69523.1	87502.8	85391.2	81233.8	61211.8	64414.6	51431.4	61491.8	68791.6	67696.8
Q3TD49	Mus musculus	2.70541e-05	59304.8	41161.8	53306.9	43778.8	45345.5	53021	33095.1	563798	132852	28082.6	76852.1	51442.7
Q3TDD9	Mus musculus	2.29481e-09	587361	520550	628670	474599	366025	295650	324211	308558	118315	263347	290169	180226
Q3TDK6	Mus musculus	1.04523e-08	214971	308267	242313	372613	348759	363614	452392	482928	527577	532732	512511	577239
Q3TDN2	Mus musculus	4.37543e-08	125080	110161	122536	127582	127478	117787	117914	117441	168526	128307	127407	132550
Q3TDQ1	Mus musculus	5.10895e-09	432464	429188	449920	427675	376450	408211	243735	227363	294778	217755	229074	272301
Q3TEA8	Mus musculus	2.69692e-09	661619	822835	674196	478277	433716	457059	371653	370526	236247	370387	375282	409201
Q3TES0	Mus musculus	5.33742e-10	20713.6	21526.1	18941.8	38834.5	32434.5	37567.8	55985.6	64865.9	54733.3	65376.6	67020	62130.3
Q3TFD2	Mus musculus	4.47455e-06	160357	188132	155605	74257.6	111174	96882.6	59200.8	67108.5	66052.9	60260.4	60360.3	74113.2
Q3TFQ1	Mus musculus	3.51508e-07	53720.6	88048.4	84060.4	70041.1	61715.8	66400.1	51433.2	53826	80392.6	60921.8	59436.7	62292.2
Q3TGW2	Mus musculus	0.000475921	19983	17655.8	16108.1	17259.1	21799.9	19264	20436.5	17555.9	31377.4	26302.6	21203	Filtered
Q3THE2	Mus musculus	9.89415e-10	694113	681734	692845	696778	833129	748882	657537	728001	766318	731603	653511	895878
Q3THG9	Mus musculus	8.8833e-10	200201	210187	227239	121858	117771	121121	48804.1	62985.4	56493.4	72306.1	63511	90923.4
Q3THJ3	Mus musculus	0.00448998	10682.2	17981.4	19054.5	5577.43	6116.75	7003.11	5630.7	7346.6	Filtered	5490.53	Filtered	Filtered
Q3THK3	Mus musculus	0.00153723	29054.1	58982.9	38894.1	34375.3	55568.6	38948.2	8790.61	Filtered	15915	16232.3	Filtered	41529.6
Q3THK7	Mus musculus	4.50699e-08	246125	353061	294605	242037	205449	220919	183656	187364	171460	195424	189676	223792
Q3THS6	Mus musculus	1.14403e-09	505508	824517	529497	509726	417172	435473	404640	390132	481090	440556	439053	460453
Q3TIR1	Mus musculus	0.000206058	67965.5	65255.1	77231.5	56730.6	56067.7	51124.4	60308.9	49306.3	33999.5	51607	56767.4	31468.5
Q3TIR3	Mus musculus	2.94452e-09	116279	130703	117737	83304.1	109342	76200.7	65026.9	69789.4	71943.4	71779.4	72230.8	103937
Q3TIU4	Mus musculus	0.000274619	84983.9	68330.7	69549.6	47587	55947	59323.8	45177.3	38056.5	25590.5	44338.8	66548.5	57636.4
Q3TIV5	Mus musculus	8.56486e-07	151841	53825.7	96793.8	210861	36168.9	164334	28517.7	18622.2	46053.4	36649.8	15263.4	18233.7
Q3TIX9	Mus musculus	1.23127e-08	50270.6	51378.3	37087.4	38922	35421.6	44325.9	14960.6	17643.5	72064.1	28354.8	32001.2	43925.2
Q3TJZ6	Mus musculus	7.83491e-08	74986.2	77492.4	74814.4	67663.1	68774.4	62476.9	44739.8	44539.3	56793.7	31281.6	45411.9	47897.6
Q3TKT4	Mus musculus	4.18444e-08	139489	98378.9	124482	65401.4	73883.6	59850.6	49277.1	46805.8	31325.9	35540.9	43430.1	35969.3
Q3TKY6	Mus musculus	0.000591694	26813.6	33176.8	42851.1	Filtered	15966.6	Filtered	Filtered	Filtered	Filtered	Filtered	Filtered	Filtered
Q3TL44	Mus musculus	2.91563e-07	15826.9	13193.2	15802.1	24504.7	25123.8	22481.6	27529.2	29081	34314	34066.8	28838.6	29339.5
Q3TLH4	Mus musculus	4.52127e-08	239566	242639	240888	202498	176604	196197	164208	163927	120168	155417	160492	133644
Q3TLI0	Mus musculus	1.77301e-05	26991.9	22102	57680.8	24264.3	32064.6	35742.1	30394.5	30879	33171.4	28843.6	26359.9	32360
Q3TLS3	Mus musculus	1.6091e-07	31145.2	31242.9	26517	37932.7	50457	37930.3	44063.7	43801.6	39784.4	49221.3	47649.9	58284.7
Q3TMH2	Mus musculus	5.00502e-06	18658.6	18968.9	15029.4	24601.2	36175.8	29329.1	60001.6	53315	60951.4	74117.1	65662.8	81465.5
Q3TMP8	Mus musculus	1.62892e-07	12284.9	13511.1	22418.5	30935.2	40408	34129.6	39819.5	42233.8	34758.8	34888	30308.8	45750.1
Q3TP92	Mus musculus	0.000193454	Filtered	28206.1	Filtered	33438.1	45773.5	32274.6	Filtered	19161.9	28455.2	23168.6	25469.8	24214.3
Q3TPE9	Mus musculus	1.46433e-05	54081.3	59238.3	57013	42592.4	45506	44914.3	162252	31212.7	44950.9	49298.5	25983.7	246748
Q3TPX4	Mus musculus	1.27338e-09	157407	184643	156474	157432	167118	153975	126339	120758	152896	140541	143027	161846
Q3TRM4	Mus musculus	8.97389e-06	19715.6	21565.7	17047	12504.4	15055.4	14480.9	16394.2	16208.7	6932.86	12052.2	13542.7	9157.22
Q3TRR0	Mus musculus	4.72465e-08	46144.8	60529.3	45684.4	47158.3	40570.2	42619.5	42748.9	41952.1	37937.9	59503.4	40502.3	34730.7
Q3TSG4	Mus musculus	0.00875924	Filtered	Filtered	Filtered	Filtered	17160.5	17153.6	Filtered	Filtered	Filtered	Filtered	16288.2	Filtered
Q3TTY5	Mus musculus	1.57488e-09	206707	232396	222669	182184	185885	176730	114041	113673	79624.2	241259	243267	230421
Q3TUA9	Mus musculus	0.00276944	15096	9046.1	22706	44432.6	45991.6	25229.8	33042.9	33566.8	16388.4	27630.4	Filtered	Filtered
Q3TUH1	Mus musculus	0.000133529	55601.2	73651	58842.7	50617.2	47014.1	54846.4	66753.9	63950.4	64355	78367.6	76256.8	75147.8
Q3TVA9	Mus musculus	7.6325e-08	28085.7	31745.4	26111.7	30547.1	41796	31140.5	41342.8	44153.3	69852.9	42448.8	42139.2	46018.3
Q3TVI8	Mus musculus	0.000124856	23826.9	37331.2	47015.2	30494.7	34096.5	30072.8	21797.2	23432.9	3717.53	22895.9	21978	9893.03
Q3TW96	Mus musculus	2.02096e-09	69337.2	65574.5	66542.2	71435.7	68712.6	66450.3	65822.9	67576.6	73458.1	81693.1	78439.5	92617.3
Q3TWI9	Mus musculus	4.95916e-09	89004.7	88883.4	104708	90482.1	99639.8	94428.2	79238.8	75548.1	78061.1	74790.8	71306	85480.2
Q3TWL2	Mus musculus	9.20037e-08	50779.8	68108.5	66650.2	47917.2	43310.5	48928.3	42270.4	47022.7	53449.6	45889.3	85398.8	81925
Q3TWN3	Mus musculus	6.64605e-09	44640.8	27450.8	27934.1	104025	32891	54354.1	104391	99192.8	46016.7	101476	106669	42301.8
Q3TWW8	Mus musculus	2.59206e-07	256167	253461	293639	165329	158182	137627	103078	93266	70296	116878	106811	108822
Q3TX08	Mus musculus	0.00698766	58578.7	81168.5	27559.8	Filtered	37011.1	42091.8	Filtered	39517.1	Filtered	Filtered	Filtered	Filtered
Q3TXS7	Mus musculus	2.29481e-09	599329	652082	572430	431655	530237	438736	363022	359594	252346	288933	293379	251061
Q3TXU5	Mus musculus	0.000888512	34687.4	41991.5	21457.5	22103	55788.1	35164.5	24993.1	19994.5	22044.6	25257.1	Filtered	23691.8
Q3TXX3	Mus musculus	0.00378443	24831.9	30412.7	27505.5	20845.4	20397.7	32949.5	20410.2	11257.8	22003.5	16031.7	17183.4	Filtered
Q3TXX4	Mus musculus	2.7973e-09	994745	1.36298e+06	1.18951e+06	2918472	2.44335e+06	2.53889e+06	4250267	4.33507e+06	3.09254e+06	5.21977e+06	5224576	5.2095e+06
Q3TY60	Mus musculus	2.31446e-07	155611	139787	182182	164335	137006	142632	173467	164020	121570	191576	216260	185401
Q3TY65	Mus musculus	2.44552e-08	28041.8	16034.5	30105.3	21019.7	16968	39500.3	38388.3	Filtered	36267.9	37874.6	31075.7	33230.8
Q3TY86	Mus musculus	6.1846e-08	Filtered	Filtered	7780.74	33767.7	44885.9	32255.6	74864.6	77333.8	76539.2	132230	129497	166543
Q3TYA6	Mus musculus	0.00111135	12187.4	4957.51	9418.18	Filtered	7605.25	8610.5	Filtered	Filtered	Filtered	Filtered	Filtered	Filtered
Q3TYD6	Mus musculus	2.25361e-09	74262.2	94423.9	78849.4	100750	113367	107149	66409.1	69005.1	87839.4	50428.3	56841.3	63351.5
Q3TYS2	Mus musculus	3.41309e-09	111370	69931.8	105738	123587	86780.3	94323.4	188349	168009	40552.6	179142	342955	98931.6
Q3TYX3	Mus musculus	4.37774e-08	133354	87564.1	149955	180263	114559	103369	119704	77314.5	52034.4	87381.3	86380	179434
Q3TZM9	Mus musculus	0.0069935	31653.6	49462.2	69178	37922.5	42597.7	26277.7	37215.3	25284.1	28931	26772.1	20485.9	40343.5
Q3TZX3	Mus musculus	0.00152241	84273.9	63270.7	57658.4	74979.8	71596.3	64047.7	47216.8	49606.7	93112.6	65877.5	61859.5	85173.6
Q3TZX8	Mus musculus	9.86198e-07	58068.8	51755.1	54208.5	33708.7	28741.6	28582.9	29585.6	36858.8	19600.8	28227.5	24783.8	29911.3
Q3TZZ7	Mus musculus	1.93721e-06	944571	1.12659e+06	1.00507e+06	680290	558628	558987	531032	521192	439420	579905	608714	558011
Q3U0D9	Mus musculus	1.67546e-09	8528.1	11408.8	7680.1	19357.4	22943.9	20766	36132.5	32995.9	42488.5	41198.6	37985.6	47304.1
Q3U0K8	Mus musculus	0.000228852	15753.5	5622.99	8101.6	10659.4	14460.2	13789.1	14212.3	13215.2	17679	16929.4	11639.3	29068.5
Q3U0M1	Mus musculus	4.68539e-08	126682	144841	157655	126733	104322	119374	92957.4	92003.7	78344.7	100736	106809	105835
Q3U0V1	Mus musculus	2.19024e-09	1.19906e+06	1.62143e+06	1.27158e+06	1.01631e+06	936152	959820	726798	695372	632050	660683	682798	699479
Q3U186	Mus musculus	4.52581e-06	50602.5	50572.4	48876.1	52333.7	58865.7	58237.3	56493.7	57039	40476.7	48348.3	52062	44510.3
Q3U1F9	Mus musculus	0.000415869	87982.1	63304.1	33600.9	64523.2	52371.6	64642.5	49101.2	54274.4	10483.4	54004.1	25673.5	27677.8
Q3U1J4	Mus musculus	2.2552e-09	487163	637282	526785	512402	534201	492580	832506	450998	315145	434173	485965	484584
Q3U1V6	Mus musculus	0.00503861	29986.2	98886.8	34937	33454.6	27179.3	31062.4	19106	19100.1	38152.3	27837.5	20160.3	23821.6
Q3U1Y4	Mus musculus	0.00459099	Filtered	32199.6	24152.5	37314.3	19580.2	24377.4	17666.5	22287.5	17471.8	33140.9	31636.7	16704.7
Q3U214	Mus musculus	7.25842e-06	21714.9	22126.2	22539.8	44232.5	29035.9	31238	61970.4	62559.5	62485.8	65135.8	59430.2	63173.9
Q3U2A8	Mus musculus	0.0013192	42777	60421.8	48423.8	44077.5	46438.1	43574.4	34880.1	57949	50228.1	13360.5	45745.7	26727.2
Q3U2I3	Mus musculus	1.2417e-09	60359.1	44799.5	58017.6	56186.9	51219.7	56788.7	37447.2	37495.5	34297.3	34615.1	38686.6	39393.9
Q3U2P1	Mus musculus	2.91201e-09	37774.4	32207.7	27895.3	26421.9	33773.9	28995.3	17677.6	17099.2	21523.4	12608.5	12584.6	11044.8
Q3U2V3	Mus musculus	0.00111159	12450.9	Filtered	59934.9	39308.6	12196.8	37926.4	12990.8	11838.9	13529	163726	12241.9	12107.3
Q3U308	Mus musculus	0.000281122	49377.7	40707.3	49172.6	36945.2	23619.7	23008.5	38628.6	20467.6	Filtered	Filtered	4979.21	32211.2
Q3U319	Mus musculus	4.30246e-05	235471	302463	236633	250922	202534	212594	380993	250997	128430	164999	285373	262708
Q3U3E2	Mus musculus	0.00103682	39751.3	69810.4	36526.3	7821.98	25982.4	29424	Filtered	24226.4	Filtered	22198.6	21567.7	6375.85
Q3U3Q1	Mus musculus	3.67979e-07	16695.4	13627.4	14114.6	14268.3	13634	14684.1	21029.2	20623.1	14502.9	16646.8	14643.4	18121.5
Q3U3W5	Mus musculus	0.0050055	17995.2	18055.3	18875.7	14543.9	9877.53	10391.6	Filtered	7073.73	Filtered	Filtered	9419.21	Filtered
Q3U487	Mus musculus	5.50335e-09	104026	125419	97966.4	73132.3	98584.6	93166.1	69957.2	72323.7	80882.3	70747.3	53493.9	77470.9
Q3U5C7	Mus musculus	0.000785905	Filtered	Filtered	Filtered	Filtered	Filtered	24683.2	20799.5	Filtered	Filtered	20567.9	Filtered	Filtered
Q3U5F4	Mus musculus	0.00912504	30411.7	35482.3	19879.4	23160.7	24649.1	Filtered	15296.7	Filtered	Filtered	Filtered	Filtered	Filtered
Q3U5Q7	Mus musculus	6.18022e-06	135795	175347	131810	159284	155736	153787	161744	175994	229140	200286	199120	214772
Q3U7R1	Mus musculus	8.70172e-10	51863	57469.6	47171.3	56649.1	70144.6	60869.6	66390.6	66589.8	77849.3	91844.3	91175.5	92026
Q3U7U3	Mus musculus	0.000121221	33297.5	22419.1	29204.7	31947.8	36820.8	43836.8	35541.1	36340.6	29746.6	42579.4	35022	55447.3
Q3U9G9	Mus musculus	0.00068739	78090.7	114801	90307.8	34199.7	68573.3	71802.5	30386.6	25414.8	36935.1	55733.8	25772.3	64702.4
Q3UA37	Mus musculus	3.94233e-06	39239.9	38258.8	31116.2	19512.2	20427.2	22133	19468.7	20723.6	30633.6	16594.6	19041.5	15542.1
Q3UBG2	Mus musculus	0.0048721	75168.6	95498.8	56253.1	47439.2	21089	29151	Filtered	43382.1	Filtered	40459.9	37130.8	15914
Q3UBX0	Mus musculus	8.81485e-09	158494	134212	188398	178036	202479	266159	203913	159443	154912	176124	225498	202782
Q3UCV8	Mus musculus	0.00293109	25170.3	Filtered	25205.2	13635.1	Filtered	Filtered	Filtered	Filtered	Filtered	Filtered	7626.58	Filtered
Q3UD01	Mus musculus	0.00679064	39928.8	45162.8	45916.4	Filtered	53558.9	Filtered	Filtered	Filtered	Filtered	Filtered	Filtered	Filtered
Q3UDE2	Mus musculus	1.05382e-09	210260	175133	195407	151190	158318	156521	88523	95880	119336	94668	102795	128421
Q3UDK1	Mus musculus	2.15826e-08	31000.4	15847.9	23438.4	19847.6	34162.2	46383.8	11305.5	12030.1	14370.9	8859.87	19630.9	Filtered
Q3UDP0	Mus musculus	0.000544904	71357.8	69569.4	21910.6	25889.2	35089.2	28318.6	28447	21713.6	40622.5	25239	23658.7	25125.8
Q3UDR8	Mus musculus	9.38167e-08	56049.6	43724.5	51055.2	49394.5	46311.3	44482	32888.9	28206.6	64354	30601.6	28188.1	33418.2
Q3UE31	Mus musculus	2.38014e-07	79423	68196.3	80708.7	45522.8	54791.8	48973.5	45776.8	33563.1	23160.5	29795.7	88529.4	136376
Q3UE37	Mus musculus	5.67235e-06	122890	135412	160172	82976.1	82226.7	95509.1	79762	90033.2	97208	83656.6	92470.9	64738.3
Q3UEB3	Mus musculus	8.03943e-09	360437	373493	343349	266477	234072	150502	168180	163982	200258	166386	176523	171463
Q3UFF7	Mus musculus	0.000262247	26326.8	20931.2	26036.8	38594	41138.2	34510.2	30425.4	32240.6	34582.4	35730.1	37179.9	41493.9
Q3UFK8	Mus musculus	0.00220075	Filtered	Filtered	18954.3	Filtered	22009.7	Filtered	Filtered	Filtered	21988.5	Filtered	Filtered	17505.7
Q3UFQ8	Mus musculus	3.25044e-06	5280.2	6155.83	7102.1	5034.73	5876.89	3757.22	1685.97	2120.96	Filtered	Filtered	Filtered	Filtered
Q3UFS0	Mus musculus	7.3504e-09	66035.7	80459.8	66287.3	54811.9	58281.2	66883.2	39935.6	46652.4	55264.5	43850.6	46760.7	55028.4
Q3UFS4	Mus musculus	0.00431027	7304.5	6486.46	8764.03	Filtered	7475.13	Filtered	Filtered	Filtered	Filtered	Filtered	Filtered	Filtered
Q3UFT3	Mus musculus	0.000223248	19161.4	30020.7	29156.1	21052.6	17207.9	17475.1	47434	11244.7	41866.2	13646.5	33651.6	8859.67
Q3UFY7	Mus musculus	3.06292e-06	57384.6	80682.7	65916.3	52013.1	36018.9	40640	49747.3	28340.3	43205.1	33004.4	31117.5	36025.4
Q3UFY8	Mus musculus	0.00035765	Filtered	Filtered	10456.1	9044.29	Filtered	3143.37	17801	8262.26	17491.8	Filtered	6684.59	9802.75
Q3UGC7;Q66JS6	Mus musculus	1.68746e-09	168105	194182	151790	143809	146913	138011	112774	105034	116311	92086.7	87244.3	83380.3
Q3UGP8	Mus musculus	2.61944e-09	114887	72961.4	89863	66581	67819	78439.4	61061.7	54136.2	19653.2	41865.5	44871.5	35417.4
Q3UGR5	Mus musculus	8.72037e-09	169544	124339	166008	192515	184331	164615	267608	256579	182762	304181	344838	269883
Q3UGS4	Mus musculus	7.64097e-05	114256	108944	105643	80106.5	88907.1	83346.3	66298.5	70255.9	63318.2	65370.8	71379.5	54357.3
Q3UGX3	Mus musculus	2.0731e-08	40166.2	38444.2	115261	77716.9	66300.7	74458.4	91720.4	102322	111657	118264	112247	132105
Q3UGY8	Mus musculus	1.20956e-08	161122	198006	142723	176910	199532	184656	148125	185531	198598	174116	137027	175841
Q3UH60	Mus musculus	4.16364e-09	135380	153112	154104	157199	139294	145151	137443	146784	189237	182712	185620	188176
Q3UH66	Mus musculus	1.28456e-08	123462	104821	113814	127638	118934	117669	103792	100370	118266	124919	115548	143863
Q3UH68	Mus musculus	1.59037e-05	78860.6	88621.4	72175.3	59335.5	45839	59459.2	48048.5	47872.7	30643.1	42100.1	46788.8	42865.6
Q3UH93	Mus musculus	4.96064e-09	160384	201125	161247	213388	167159	199826	122845	125543	143791	83619.1	100693	81033
Q3UH99	Mus musculus	5.23326e-06	90007.8	94631.1	104829	74453.8	60112.8	66155.9	49514	42167.2	67966	45636.9	45079.1	50864.8
Q3UHB1	Mus musculus	5.70156e-09	317389	337056	307813	432642	412712	398754	438244	429590	518458	374603	381741	386509
Q3UHB8	Mus musculus	4.08197e-09	79510.4	72016.7	73055.4	102610	92042.5	101310	128597	128652	124391	206338	192702	226130
Q3UHC7	Mus musculus	6.58978e-09	198081	175359	197499	351938	371658	342805	478630	489009	413645	491617	505694	638881
Q3UHD1	Mus musculus	7.71877e-07	118069	111237	126900	96342.2	112317	119483	140461	139979	107776	128545	157460	163350
Q3UHD2	Mus musculus	1.52174e-08	84471.1	78707.7	91702.5	125302	109753	128125	123454	120629	156163	129164	158979	172558
Q3UHD3	Mus musculus	7.02367e-05	29136.4	29868.8	26459.8	22833.9	22645.3	22570.9	24936.6	43569.4	18018.2	27066.3	24837.1	36551.9
Q3UHD6	Mus musculus	1.83471e-08	363729	508144	428067	382555	358296	388175	356800	370331	293701	392583	372235	420671
Q3UHD9	Mus musculus	5.02173e-10	249533	336468	259468	327175	301442	335537	291090	303697	306685	321183	294085	328416
Q3UHE1	Mus musculus	4.36939e-07	17485.2	22232.7	28504.7	31166.2	21493	24717.2	36497.8	36134.9	46221.9	34101.6	33191.2	32143.6
Q3UHG7	Mus musculus	0.00148029	48719.7	Filtered	31755.6	48404.3	49033.3	40926.5	43850.5	46478.6	96760.4	57448.3	61580.9	54005.6
Q3UHH1	Mus musculus	1.61093e-07	20373	21570.3	39473.2	30493.4	16478	36616.8	27692.3	15593.5	9153.04	30813.7	13788.5	17245.3
Q3UHH2	Mus musculus	6.52173e-07	54787.4	96913.2	98767	92990	73271.6	85432.2	81423.3	90206.8	65357.3	100421	95710.9	102378
Q3UHI4	Mus musculus	0.000291146	39853.6	56869.6	41478.5	40237.6	36848.2	40312.9	21027.3	35984.7	45406.7	29720.4	38064.8	43101.3
Q3UHJ0	Mus musculus	1.30359e-09	208885	245132	212415	339403	271588	296804	467320	479702	467263	575191	606096	573566
Q3UHK1	Mus musculus	4.96226e-07	62608.4	66527.8	60967.3	106036	115832	108132	89856.7	102701	96471.7	88065.8	84717.4	89829.3
Q3UHK6	Mus musculus	8.31077e-08	42475.2	45977	39444.1	42394.1	46635.3	43494.6	56405.3	57618.6	66401	60097	53399.7	62737.8
Q3UHL1	Mus musculus	4.17675e-09	1281194	1.43457e+06	1.16986e+06	1.23267e+06	1.47052e+06	1.30382e+06	868476	954643	845435	713459	686386	811962
Q3UHQ6	Mus musculus	1.43406e-08	7456.97	43295.6	25183.7	7779.15	10266.1	763.067	1752.49	21791	34745.9	531.344	237263	37562.4
Q3UHU5	Mus musculus	0.000336836	270548	282960	642191	614296	581855	589280	570520	561896	604141	516992	440600	496771
Q3UHX2	Mus musculus	1.62344e-08	211585	212565	218270	159438	192671	178695	114440	119205	162608	123402	125582	187528
Q3UI43	Mus musculus	0.000232025	110381	358784	448627	317695	261487	324729	273707	28954	174217	281783	346350	212895
Q3UIU2	Mus musculus	9.64229e-09	681431	567190	400258	574666	511147	622768	1.25166e+06	728785	714778	1411526	1.64199e+06	814613
Q3UJB9	Mus musculus	1.00211e-08	226503	248930	219870	184969	198775	184778	104372	102826	110712	77661.7	64200.7	85206.9
Q3UJD6	Mus musculus	1.00929e-06	31338.9	28571.5	26207.6	22989.3	30681.5	26437.8	25480.6	35787.3	45959	28920.6	28010	23906.1
Q3UJP5	Mus musculus	0.00158006	16205.7	28479.5	16637.5	51015.5	31085	26795.1	23879.5	21332.1	30342.4	38550.6	43657.2	51415.8
Q3UJU9	Mus musculus	1.88623e-08	65202.2	68149.5	58709.8	86221	83667.7	78779.7	93589.5	103462	103834	106506	115629	131722
Q3UKC1	Mus musculus	0.00352503	62942.2	47422.8	47377.2	68337.3	40145.9	53654	50044	56828.2	101071	78743.9	77821.6	22171.2
Q3UKJ7	Mus musculus	3.40036e-07	91923.1	82047.2	108400	66945.1	72855.4	71005.9	56586.9	53967.4	76221.8	50476.2	47297	59072.3
Q3UL36	Mus musculus	0.000216186	395511	373055	385339	283949	294596	205677	463195	437726	351869	843633	839460	811850
Q3ULB5	Mus musculus	0.000145605	42272.1	37241.1	33323.3	35917.9	21597.5	35578.9	9232.77	13536.5	6133.47	Filtered	Filtered	Filtered
Q3ULD5	Mus musculus	5.94352e-07	112164	120714	125387	117940	111115	118761	121249	112515	89861.5	125274	136670	143787
Q3ULF4	Mus musculus	1.64952e-05	23324.6	66473.4	22745.9	46130.5	91332.7	47555.9	39396.1	40351.6	80355.2	61859.4	72407.2	115133
Q3ULJ0	Mus musculus	7.05178e-09	889063	967721	832173	799452	693170	714527	749691	752085	743859	814284	788417	843837
Q3UM29	Mus musculus	0.000156561	50921.5	54446.8	43580.6	35284.9	35298.2	38089.5	26037.7	33897.6	17848.3	24904.9	27407.9	24235.8
Q3UM45	Mus musculus	1.26155e-09	548570	401052	530162	592885	638444	694692	685218	644059	908848	654288	628324	892771
Q3UMB5	Mus musculus	9.97937e-10	32659.5	22721.4	29597.4	36233.3	37236.9	23703.8	32612.1	32951.3	35078.1	31797.3	30532.4	35569.2
Q3UMB9	Mus musculus	1.26412e-07	3.24303e+06	2.36812e+06	2.72884e+06	2.22023e+06	2.23333e+06	1.97116e+06	1.01526e+06	463831	321672	1077261	1.247e+06	1430527
Q3UMC0	Mus musculus	0.000826795	38398.8	53789.2	69472.3	54013.2	Filtered	59220.1	Filtered	79915	97854.4	Filtered	Filtered	74798.9
Q3UMF9	Mus musculus	0.00410024	30135.4	8813.61	9972.46	8531.25	11648.4	6962.83	Filtered	26329.2	25053.2	Filtered	Filtered	Filtered
Q3UMG5	Mus musculus	2.02517e-06	52648.2	134158	89566.8	73123.8	25427	44749.6	80622.5	88328.3	21428.7	13561.6	55789.7	12407.8
Q3UMR5	Mus musculus	1.44982e-09	452540	510064	453043	526447	462844	500544	531808	539339	397376	486852	453271	449596
Q3UMT1	Mus musculus	4.75599e-06	29988.7	26832.2	21178.3	25681.2	21977.5	23597.2	20491.5	20708.5	27283.1	19016	22142	18540.4
Q3UMU9	Mus musculus	5.2355e-08	195800	177155	146093	109322	137208	107110	95322.5	105833	147632	114661	109729	116168
Q3UMY5	Mus musculus	3.22097e-08	126843	153434	119002	82861	100133	86112.2	67302.1	68102.7	79407.4	73189.7	68454.5	85403.3
Q3UN02	Mus musculus	1.74111e-05	111729	129269	130970	116470	113678	117028	86308	82834.9	84432.2	99514.5	96725	104639
Q3UN04	Mus musculus	0.000870871	19288	Filtered	17501.7	38356	Filtered	38984.1	Filtered	27419.3	13665.3	2203.8	Filtered	Filtered
Q3UN16	Mus musculus	0.000702331	32596.7	43084.4	26310	60096.9	55837.1	63947.2	53134.9	69701	83413.1	71836.2	81629.5	73908
Q3UNH4	Mus musculus	5.22906e-10	946438	1.32227e+06	1.08511e+06	910255	745820	854965	608957	660061	520026	511473	527641	431462
Q3UNZ8	Mus musculus	0.000785905	Filtered	Filtered	Filtered	36396.9	25287.5	31130.1	30289.5	30460.6	31322.2	44257.2	32184.9	22387.9
Q3UPH1	Mus musculus	6.52234e-09	53205.8	36086.9	45131.5	32043.1	38173.8	38190.9	28673	29310.6	35496.8	22914.2	23115	29369.6
Q3UPL0	Mus musculus	1.54301e-09	419654	534437	483699	435315	394472	385465	298164	316578	310886	276008	338598	335174
Q3UQ44	Mus musculus	0.000276972	10761.5	62265.4	5051.91	24918.4	27068.8	26751.7	27364.1	26624.7	39380.6	27446.8	32100	32393.8
Q3UQ84	Mus musculus	4.92819e-06	39283.4	66479.7	50995.5	74283.1	50627.1	64828.6	59223.6	64927.5	50479.4	22411.6	54247.5	35835.9
Q3UQA7	Mus musculus	0.00213022	44521	30488.6	31398.1	Filtered	Filtered	12484	Filtered	Filtered	Filtered	Filtered	Filtered	Filtered
Q3UQN2	Mus musculus	0.000716687	42843.7	22616.9	23100.7	32237.9	26603.9	25752.1	18444.7	19993.5	37961.1	30937.9	32701.8	19699.7
Q3UR70	Mus musculus	9.18785e-09	51429.1	46415.4	48640.1	37340	47586.5	42792	38447.2	39876.4	33073.6	34251.8	37961.6	35619.9
Q3URD3	Mus musculus	5.18556e-07	71851.1	81090.8	74533.4	105000	75140.9	82620.6	76736.1	78322.6	48594.3	65738.2	68666.9	44629.7
Q3URE1	Mus musculus	1.27081e-05	56310.9	68891.7	68117.6	62784.1	56581.3	62300	74411.2	66284.5	58868	68370.9	71921.2	58871.1
Q3URE9	Mus musculus	8.37454e-05	56303.6	30488.9	35272.7	30998.1	36947.9	31554.1	59386	32915.9	47422.5	26945.1	50688.7	17066.9
Q3URF8	Mus musculus	0.00152993	Filtered	Filtered	Filtered	26574.3	Filtered	25005.6	21305.5	23582.1	Filtered	23947	21432.1	22772.1
Q3URQ0	Mus musculus	7.14848e-07	46871.2	49028.5	45476.5	29154.4	30869.3	32865.8	19808	58019.1	28445.1	19539.1	17563.1	22502.6
Q3URS9	Mus musculus	7.72882e-05	11984.9	6038.97	47386.6	6699.2	12373	13984	15511.7	14468.1	13644.2	17132.5	25915.8	17736.6
Q3USB7	Mus musculus	2.2974e-08	22098	24270.3	21941.8	26647.9	32578.1	28002.5	24948	25525.2	34429.4	36810.5	39943.6	53541.5
Q3UTH8	Mus musculus	5.22906e-10	82180.2	80581.8	83067.3	121630	137958	129709	148884	144953	178921	148509	165425	164011
Q3UTJ2	Mus musculus	1.17571e-08	94021	70886.1	80009.6	241196	225567	224287	339912	332706	342636	312533	366022	396350
Q3UTQ8	Mus musculus	8.70172e-10	104447	116146	98377.6	128210	86181.4	118786	134620	134852	92058.5	118363	123864	95013.6
Q3UTZ3	Mus musculus	7.71306e-07	88570.5	107164	97937.2	70680.9	68620.3	74715.8	66112.8	61589.3	56971.9	72085.8	76119.9	58199.4
Q3UU96	Mus musculus	3.18481e-07	92997.6	94404.7	97145.4	72810.3	78537.3	76614.1	63140.6	62940.5	63320.9	58311.7	73812.6	67959.6
Q3UUG6	Mus musculus	2.29058e-08	174427	281954	195429	260438	236267	259434	254327	244072	266758	239639	262854	196639
Q3UUI3	Mus musculus	2.04576e-08	99706.2	82226.5	82065.6	115903	146712	118968	151501	153929	170250	171549	179313	181758
Q3UUJ4	Mus musculus	0.000574054	66601.8	283167	181891	68301.7	93505.6	77055.4	72556	57968.8	40364.6	64274.4	64530	71545.7
Q3UUQ7	Mus musculus	1.21825e-08	114498	120412	98931.2	64360.3	67685.9	65686.2	31655.4	29441.6	43485.1	24427	25304.8	21758.9
Q3UV17	Mus musculus	1.96441e-08	247479	241885	305010	265862	256802	259135	156170	147695	45332.3	611176	700640	579945
Q3UV70	Mus musculus	1.89231e-08	60384.8	79541.7	60214.2	91158.3	80773	89568.1	104389	111185	147881	123935	124581	143324
Q3UVC0	Mus musculus	7.96066e-05	104142	9871.65	365168	22574.3	39197.7	24578.3	70191.5	20907.6	16243.2	10505.1	73465.8	73520
Q3UVG3	Mus musculus	0.000221024	35068.5	47095.7	44641	39617.9	35769.3	35321.2	28212.6	27459.9	33564.3	36423	28749.1	37017.9
Q3UVK0	Mus musculus	3.57499e-07	101119	110236	102687	115802	110344	102665	71564.3	70733.7	71659.8	78392.6	80826.2	77448.2
Q3UVL4	Mus musculus	1.42007e-09	297035	312306	271059	237858	235604	230022	225761	223099	219674	242776	239815	225874
Q3UVX5	Mus musculus	1.04972e-07	265403	278766	300664	198807	178967	186722	167462	174722	111379	164766	172058	175744
Q3UX10	Mus musculus	4.11935e-06	2.96504e+06	2.54526e+06	2.59674e+06	1.04351e+06	1.64464e+06	1.63358e+06	1.34487e+06	1.26506e+06	1719215	1.3565e+06	1.09941e+06	2.27688e+06
Q3UXZ6	Mus musculus	6.65636e-08	36026.3	21899	12565.1	18838	21624.8	16783.1	35737	35450.3	27276.4	45670.4	41867.7	55073.9
Q3UY34	Mus musculus	7.12815e-05	25446.3	37253.6	28466.2	30247.7	19270.3	24220.4	18900.7	19764.2	24142	22673.5	18747.4	20845.8
Q3UYC0	Mus musculus	1.51566e-08	120883	136036	129462	144133	158419	179200	199571	209484	266395	254700	212055	254769
Q3UYG8	Mus musculus	8.54066e-08	119022	146727	123637	100070	59413.9	84932.7	79099.2	83543.2	60381.9	89721	79751.7	77671.3
Q3UYH7	Mus musculus	0.000185978	7786.39	9051.21	34174.9	27165.7	45855.3	49631.1	42650.4	59383.2	50075.5	23079.1	23837.7	7030.72
Q3UYV9	Mus musculus	1.05976e-09	110208	135689	116897	86951.9	79361.3	81764	54805.2	59335.6	74246.8	61139.9	55829.2	60089.9
Q3UZ39	Mus musculus	0.00020106	27101.3	29965.1	34251.6	18005.2	35522.6	13735.7	9539.53	15795	17538.5	9929.86	8643.1	10904.6
Q3UZP4	Mus musculus	5.52223e-08	29516.7	25823.5	147762	121125	180313	121884	151297	137328	102537	125067	197657	182746
Q3UZV7	Mus musculus	1.07708e-07	51724.1	39196.5	39491.9	36226.6	47384.6	33691.6	20962.6	17998.6	12279.9	32802.9	20870.7	29244.7
Q3V038	Mus musculus	2.25568e-05	59367.3	76111.7	61445.7	52337.4	64005.8	56373.5	42207.2	43014.7	49279.4	49815.7	78788.1	79167.8
Q3V0C5	Mus musculus	1.08038e-08	10249.9	9738.96	7880.29	4762.68	Filtered	4905.41	3146.99	2293.97	Filtered	2317.4	Filtered	Filtered
Q3V0G7	Mus musculus	3.75843e-06	66419.4	53855.2	65370.2	41548.9	47247.4	45615.6	26133.9	26921.1	23625.7	28039	25129.9	23952.1
Q3V0I2	Mus musculus	1.34384e-07	55484.4	26466.1	41874.8	91734	44044.7	170243	165589	74239.5	179885	219260	227394	341151
Q3V0J1	Mus musculus	0.00918044	8086.84	Filtered	10446.6	4177.26	5159.02	5531.6	Filtered	Filtered	Filtered	Filtered	Filtered	106315
Q3V0K9	Mus musculus	0.0023246	1342.75	Filtered	1460.71	Filtered	Filtered	Filtered	2279.83	5293.79	6022.23	2142.71	10326.7	18324.7
Q3V188	Mus musculus	0.000398689	Filtered	Filtered	Filtered	Filtered	Filtered	Filtered	23137.7	21667.2	16923.9	17785.3	18076	6818.46
Q3V1L4	Mus musculus	4.86568e-10	105805	118547	104684	82529.5	68787.3	71848.2	68857.7	64080.1	50426.3	93059.3	98737.1	96821.9
Q3V1U8	Mus musculus	7.03019e-07	58200.6	61018.5	43029.8	43550.6	38291.4	43915	39751.2	50512.7	47559.2	32728.5	44642.5	42429.3
Q3V384	Mus musculus	4.23873e-06	9263.98	Filtered	Filtered	22623.5	25335.1	32912.2	25967.7	26183.4	34855.1	45154	43891.8	59431.9
Q3V3Q7	Mus musculus	1.00958e-08	127004	117169	119727	87522.1	80432.4	78825.9	46926.1	49877.9	45433.6	51829.1	47169.1	51276.3
Q3V3R1	Mus musculus	1.12156e-09	732649	880954	1.04198e+06	696378	600432	1.05832e+06	820129	812462	552007	656369	864723	588131
Q3V3R4	Mus musculus	4.33011e-06	24778.6	22181.5	25284.5	39387.6	29980	29773.4	36476.1	36816.6	42625.2	33630.7	37763.9	31630.2
Q3V3V9	Mus musculus	5.02999e-09	34111	24561.4	31726.2	33039.3	56540.6	29878	48709.7	47742.4	49192	57666.4	57725.1	54412.5
Q3ZK22	Mus musculus	0.000154164	33387.9	36703.6	34041.7	27801.6	32999.9	31305.9	21484.1	26254.9	19749.9	19461.5	19729.7	17612.7
Q400C8	Mus musculus	0.000273931	34809	35791.3	60653.7	188261	84293.6	Filtered	Filtered	Filtered	169619	Filtered	Filtered	Filtered
Q45VK7	Mus musculus	1.07133e-06	22099.3	18902.5	21656.6	16565.8	26331.2	20197.5	12813.9	13437	21409	11625.6	11851.5	16269.2
Q499E0	Mus musculus	1.98949e-08	38309.1	33129.5	31712.7	44197.8	60589.6	49384.7	49009.7	45375.1	76656.3	45774.9	43710.1	53560.4
Q499X9	Mus musculus	1.16138e-06	21213.8	15270	18049.2	19417.8	20575.4	20665.3	16580.7	18422.1	21464.5	20439	27108.2	28080.9
Q4ACU6	Mus musculus	1.99686e-09	378641	414028	237800	437185	503342	435234	460734	382905	350769	512084	812826	806234
Q4FK66	Mus musculus	2.42597e-05	32625.8	30323.7	30316.2	49945.6	12308.8	12435.4	9607.05	304147	7995.94	14662.2	8837.17	Filtered
Q4G5Y1	Mus musculus	0.00858044	37189.7	22853.7	Filtered	21835.7	20840.6	18395	20382	Filtered	23189.6	14501.6	Filtered	6910.15
Q4JIM5	Mus musculus	1.4575e-06	63519.7	79946.1	72865.5	77860.3	59928.3	67251.4	58625.9	59455.4	58814.7	61457.5	58140.1	66775.2
Q4KML4	Mus musculus	4.64282e-06	303241	198053	293639	163798	223271	160790	111800	98385.2	80530.6	137453	275693	192751
Q4KMM3	Mus musculus	1.12603e-09	116815	114771	117653	246787	303333	274935	500026	522282	430404	629660	751582	689617
Q4KUS2	Mus musculus	2.48178e-08	193858	206053	190385	263665	235052	269306	292832	319595	252207	313313	338654	341516
Q4KWH5	Mus musculus	2.43312e-06	57987.9	90696.2	96114.9	110586	82681.6	95235.9	59751.5	29535.5	99616	Filtered	76237	70722.3
Q4LDD4	Mus musculus	4.33352e-06	4.23268e+06	4.30552e+06	5.55105e+06	8976056	5383970	6488359	4.11254e+06	962025	3.41043e+06	8778765	5735934	8095004
Q4PJX1	Mus musculus	0.00193598	48593.2	24893.6	61695.8	50172.9	60304.9	35467.4	41905.6	24839.9	70341.1	47730.9	34011.7	53430.9
Q4QQM4	Mus musculus	4.80816e-06	126032	120396	165223	103154	65610.9	83300.6	59480	61569.9	19230.2	88349.5	98317.6	40168.7
Q4QQM5	Mus musculus	1.30545e-06	32842.9	15068.6	16158.3	21007.2	20597.9	20312.1	15945.4	17879.8	15855.8	17023.2	16517.7	17195.5
Q4U2R1	Mus musculus	0.000464109	16099.1	12951.8	14255.4	9086.33	7537.16	8623	Filtered	Filtered	8812.12	9010.95	8338.68	Filtered
Q4V9Z5	Mus musculus	8.65228e-10	127032	144295	158364	118766	135466	118121	139198	116137	154949	134324	127538	149906
[truncated: 3,904 more rows]

## Sheet: DDA_Precursors
Precursor	StrippedSequence	Organisms	ProteinAccessions	Quantity Run P9-1	Quantity P9-2	Quantity P9-3	Quantity P15-1	Quantity P15-2	Quantity P15-3	Quantity P30-1	Quantity P30-2	Quantity P30-3	Quantity P54-1	Quantity P54-2	Quantity P54-3
_SFAVDPQITSLDVLQHILIR_.3	SFAVDPQITSLDVLQHILIR	Mus musculus	A1A5B6	7999.89	9819.33	3020.72	5299.73	5421.81	5178.64	5330.23	6095.37	10453.5	Filtered	Filtered	4765.71
_EFAFDDALR_.2	EFAFDDALR	Mus musculus	A1A5B6	17302.7	13739.9	20322.1	Filtered	Filtered	Filtered	Filtered	Filtered	Filtered	Filtered	Filtered	Filtered
_SIFLFLDR_.2	SIFLFLDR	Mus musculus	A2A432	134333	101660	100213	94466.3	119412	90964.2	97353.3	103034	133821	113962	122290	127512
_LITYLDQTTQK_.2	LITYLDQTTQK	Mus musculus	A2A432	102337	119179	98398.5	103554	116212	104441	93113.2	93734.7	82005.7	110061	111952	120110
_QYQIDAAIVR_.2	QYQIDAAIVR	Mus musculus	A2A432	112882	162091	87323.4	91436.6	99547.6	77449.5	86271.1	86872.2	99113.6	109723	85740.6	94677.8
_TIDGILLLIER_.2	TIDGILLLIER	Mus musculus	A2A432	100310	101179	94884.9	64594.4	125443	68877.4	95015.6	96701.9	129131	125004	84193.7	106139
_RPNKPAELIAK_.3	RPNKPAELIAK	Mus musculus	A2A432	103650	105427	140672	112052	90967.3	81191.2	106140	93583.5	33880.5	81208.1	97784.5	34605.6
_DVFEAFYK_.2	DVFEAFYK	Mus musculus	A2A432	84890.2	49139	60912.6	64411.7	93531.2	63488.1	81088.7	78442.9	43548.4	73413.4	68212.5	85021.2
_LYAAEGQK_.2	LYAAEGQK	Mus musculus	A2A432	80643.9	61154.7	94516.7	49310.1	45042.5	65049.4	70169.7	67933.2	32930.7	56839.4	65189.3	40664.4
_EDSLDSVLFLK_.2	EDSLDSVLFLK	Mus musculus	A2A432	62779.5	53087.4	50104.1	41942	59456.9	57217.6	55102.1	50210.1	68521.1	61436.1	69686.7	67667.4
_ETVEEQASTTER_.2	ETVEEQASTTER	Mus musculus	A2A432	64582.7	48752.1	72445.2	41975.9	49946.9	50363.8	54120.7	50962.7	60955.5	54005.3	55404.4	31706.2
_LPENYTDETWQK_.2	LPENYTDETWQK	Mus musculus	A2A432	51787.8	52085.5	53406.3	53828.5	58216.8	54340.2	39624.5	49108.2	38145.2	54842.8	46601.9	49522.6
_HATGIEDGELR_.2	HATGIEDGELR	Mus musculus	A2A432	51312.5	53542.2	59780.4	41730.9	27873.4	35067.7	46203.5	49490.9	27905.3	45902	54172	36252.8
_GGVQVLLQQWIEYIK_.2	GGVQVLLQQWIEYIK	Mus musculus	A2A432	9322.94	7019.94	7309.38	7205.65	6878.31	6126.03	10260.5	12846.3	15939.5	7817.83	8291.88	5594.12
_INQIQMK_.2	INQIQMK	Mus musculus	A2A432	123016	123025	164568	139792	85989.7	78761.1	103083	229728	Filtered	68648.5	77657.1	48397.5
_EAVEAIQNSTSIK_.2	EAVEAIQNSTSIK	Mus musculus	A2A432	39937	53985.4	46185.3	44270	44694.3	46939.1	41324.3	39615	Filtered	50106	46184.4	46292.4
_EAFETFINK_.2	EAFETFINK	Mus musculus	A2A432	27772.1	34380.5	Filtered	26944.4	23172.3	23662.6	21193.4	21805.9	21298.1	21486.3	21672.8	29615.4
_HATGIEDGELRR_.3	HATGIEDGELRR	Mus musculus	A2A432	29567	24809.5	35144.5	24266.7	24049.6	24311.3	21491.3	19505.8	Filtered	23015.8	21591.9	8785.54
_DKENPNQYNYIA_.2	DKENPNQYNYIA	Mus musculus	A2A432	21310	16917.3	20986.6	21323.3	26882.5	22237.4	17175	14145.8	Filtered	16943.2	17089.7	19406.6
_IQDLSLLYQLFSR_.2	IQDLSLLYQLFSR	Mus musculus	A2A432	21491.3	18173.5	15931.2	14751.9	18665.5	14221.7	22826.8	22390.9	10896.3	Filtered	17025.2	8691.17
_AQIHQFR_.2	AQIHQFR	Mus musculus	A2A432	685487	Filtered	275508	158136	891868	999048	1422113	Filtered	2.76465e+06	1438115	1.77602e+06	772394
_SLIASVEK_.2	SLIASVEK	Mus musculus	A2A432	414362	499424	420260	441477	341535	410007	355759	325895	156545	467303	423255	425198
_SLIASVEK_.1	SLIASVEK	Mus musculus	A2A432	3162.25	4280.11	Filtered	2341.09	Filtered	Filtered	2853.61	3411.6	3816.87	1361.82	2363.92	Filtered
_RIESLIDR_.2	RIESLIDR	Mus musculus	A2A432	48958.2	Filtered	27884.6	Filtered	39478.9	6002.27	74523.5	84297.4	36090.8	91942	93586.8	74248.6
_SATDGNTSTTPPTSAK_.2	SATDGNTSTTPPTSAK	Mus musculus	A2A432	18056	10398.5	19182.9	13530.1	11170.2	7148.74	10549.4	10698.1	Filtered	7782.14	6231.84	Filtered
_HEC[Carbamidomethyl (C)]GAAFTSK_.2	HECGAAFTSK	Mus musculus	A2A432	3273.94	1193.1	3280.96	2095.25	1764.22	1425.83	2479.48	2515.09	Filtered	1497.93	1674.76	Filtered
_FPVKPADLK_.2	FPVKPADLK	Mus musculus	A2A432	35159.4	46999	37358.2	32221.5	Filtered	26598.5	27015.6	26059.5	23419.9	Filtered	Filtered	Filtered
_AFGSTIVINPEK_.2	AFGSTIVINPEK	Mus musculus	A2A432	17357.6	19010.1	23165.6	Filtered	Filtered	29623.3	13955.9	15480.6	37532.3	Filtered	Filtered	34211.3
_TMVQELLDFK_.2	TMVQELLDFK	Mus musculus	A2A432	10680.4	7827.55	8840.17	Filtered	Filtered	10841.4	Filtered	9447.54	9856.8	9747.82	Filtered	8919.84
_QLLGEHLTAILQK_.3	QLLGEHLTAILQK	Mus musculus	A2A432	36089	19463.8	27858.2	32429.5	23245.5	28659.2	30427.5	23824.3	12875.5	30323.7	31947.6	62463.5
_QLLGEHLTAILQK_.2	QLLGEHLTAILQK	Mus musculus	A2A432	Filtered	Filtered	Filtered	27848.5	Filtered	Filtered	Filtered	Filtered	Filtered	Filtered	28697	Filtered
_TLQSLAC[Carbamidomethyl (C)]GK_.2	TLQSLACGK	Mus musculus	A2A432	29905.7	41217.2	30337.4	29352.3	32149.6	26429.3	24332.3	23129.8	13563.3	20171.9	Filtered	20757.9
_TLQSLAC[Carbamidomethyl (C)]GK_.1	TLQSLACGK	Mus musculus	A2A432	Filtered	1498.09	Filtered	887.275	Filtered	Filtered	Filtered	Filtered	953.916	Filtered	Filtered	Filtered
_ISANLYK_.2	ISANLYK	Mus musculus	A2A432	Filtered	100723	91899.2	80707	55982.6	78442.3	Filtered	Filtered	Filtered	69547.5	Filtered	Filtered
_TLSHNLLVSEVYNQLK_.3	TLSHNLLVSEVYNQLK	Mus musculus	A2A432	25564.2	20010	16587.6	26647.1	29396.9	27221.7	23126.9	23508.5	22006.1	33411.2	41485.5	39318.7
_YNLEELYQAVENLC[Carbamidomethyl (C)]SHK_.3	YNLEELYQAVENLCSHK	Mus musculus	A2A432	20354.4	16340.9	18527.6	14157.2	20266.8	17508.2	15222.5	16283.5	15150	16067.2	12191.1	13844.5
_SSTAVSSFANSKPGSAK_.3	SSTAVSSFANSKPGSAK	Mus musculus	A2A432	Filtered	17446.2	Filtered	17876.9	16597.4	18823.7	9310.38	Filtered	Filtered	7585.44	Filtered	Filtered
_AHIISDQK_.2	AHIISDQK	Mus musculus	A2A432	40630.6	20477.4	11426	27221.4	24644.8	12985.9	Filtered	20685.9	Filtered	15225.8	16824.9	8875.59
_AHIISDQK_.1	AHIISDQK	Mus musculus	A2A432	Filtered	Filtered	Filtered	Filtered	Filtered	Filtered	Filtered	1207.54	Filtered	Filtered	Filtered	Filtered
_LKHEC[Carbamidomethyl (C)]GAAFTSK_.2	LKHECGAAFTSK	Mus musculus	A2A432	4754.09	2009.22	3612.86	2828.37	Filtered	1475.43	6822.5	6877.26	Filtered	2875.67	2963.73	Filtered
_LKHEC[Carbamidomethyl (C)]GAAFTSK_.3	LKHECGAAFTSK	Mus musculus	A2A432	Filtered	Filtered	Filtered	Filtered	Filtered	8930.38	Filtered	Filtered	Filtered	Filtered	Filtered	Filtered
_RLEEEADR_.2	RLEEEADR	Mus musculus	A2A432	Filtered	Filtered	1653.65	Filtered	Filtered	Filtered	11177.1	9843.55	Filtered	5370.04	6431.11	Filtered
_LKEAVEAIQNSTSIK_.2	LKEAVEAIQNSTSIK	Mus musculus	A2A432	8034.22	Filtered	Filtered	11744.4	9396.05	11544.8	7097.84	7309.04	2682.52	Filtered	Filtered	Filtered
_EVPEYLHHVNK_.3	EVPEYLHHVNK	Mus musculus	A2A432	Filtered	21127.5	22031.7	Filtered	Filtered	Filtered	Filtered	Filtered	Filtered	11077.7	13616.9	Filtered
_EVPEYLHHVNK_.2	EVPEYLHHVNK	Mus musculus	A2A432	Filtered	Filtered	Filtered	Filtered	Filtered	Filtered	Filtered	Filtered	Filtered	7691.59	Filtered	Filtered
_RIESLIDRDYMER_.3	RIESLIDRDYMER	Mus musculus	A2A432	Filtered	Filtered	Filtered	7709.03	Filtered	10142.9	Filtered	Filtered	Filtered	Filtered	Filtered	Filtered
_AFGSTIVINPEKDK_.3	AFGSTIVINPEKDK	Mus musculus	A2A432	21451.8	Filtered	Filtered	Filtered	Filtered	18149	Filtered	Filtered	Filtered	Filtered	Filtered	Filtered
_AFGSTIVINPEKDK_.2	AFGSTIVINPEKDK	Mus musculus	A2A432	Filtered	26053.6	Filtered	Filtered	Filtered	Filtered	Filtered	Filtered	Filtered	Filtered	Filtered	Filtered
_EATDEELEK_.2	EATDEELEK	Mus musculus	A2A432	Filtered	Filtered	Filtered	Filtered	Filtered	Filtered	Filtered	Filtered	Filtered	49468.3	Filtered	Filtered
_SILISSVASVHHANGLAK_.3	SILISSVASVHHANGLAK	Mus musculus	A2A432	Filtered	Filtered	Filtered	Filtered	Filtered	14118.4	Filtered	Filtered	Filtered	Filtered	Filtered	Filtered
_LTRISDPEKWEIK_.3	LTRISDPEKWEIK	Mus musculus	A2A4P0	291400	374288	348563	262379	231639	242355	175026	176122	121064	165668	154216	144346
_IFTGSTR_.2	IFTGSTR	Mus musculus	A2A5R2	238159	242258	279656	212523	156226	194601	224377	211374	182385	229388	286550	114561
_NLINQTTAK_.2	NLINQTTAK	Mus musculus	A2A5R2	175362	182480	164521	147930	118325	117366	143655	133813	94380.8	134099	158353	116493
_DAFLVFR_.2	DAFLVFR	Mus musculus	A2A5R2	117942	83934.2	96536.1	103739	140507	105039	95725	90781.4	77352.5	118685	117140	148247
_LDSTQVGEFLGDSTR_.2	LDSTQVGEFLGDSTR	Mus musculus	A2A5R2	69488.2	49383.6	58757.5	78840	93560.3	84990.3	67560.1	73005.4	86250.3	95524	94054.6	150669
_HGLPEPDR_.2	HGLPEPDR	Mus musculus	A2A5R2	79957.5	55661.6	101880	58839.5	71638.3	72598.4	108240	123435	70118.7	104695	115085	38339
_HWWQDLFR_.2	HWWQDLFR	Mus musculus	A2A5R2	104871	57601.8	72125.1	83687.6	73305.3	67937.5	95862.1	86961	112490	80709.8	85568.5	40584.4
_TFLEGFR_.2	TFLEGFR	Mus musculus	A2A5R2	61236.2	53860.7	60238.4	75850.8	55297.4	66009.2	75707.8	70915.6	87503.4	84629.2	79869.8	87782
_DAYVQALAR_.2	DAYVQALAR	Mus musculus	A2A5R2	55698.7	62983.8	51181.7	57588.4	59643.9	66584.1	68306.1	69296.6	51040.4	55633.2	67159.6	66726.9
_LIAYGHITGNAPDSGAPGK_.3	LIAYGHITGNAPDSGAPGK	Mus musculus	A2A5R2	23666	30933.7	23500.8	24057.2	15438.1	26261	26241.9	24156.5	16601.4	35094.8	33684.8	24585.9
_LLASLLIK_.2	LLASLLIK	Mus musculus	A2A5R2	18815.2	12450.2	18326.4	21923.2	23539.6	16819.3	27070.9	23711.6	13957.1	29358	38987.3	34890.8
_EIFLNILETSTSSFEHR_.3	EIFLNILETSTSSFEHR	Mus musculus	A2A5R2	15026.7	13516	10276.2	13694.6	17133.8	13464.1	19483.1	18942.8	25539.4	18769.2	21695.2	16868.3
_ATLTQMLNVIFTR_.2	ATLTQMLNVIFTR	Mus musculus	A2A5R2	25491	12857.1	16563	13180.3	19014.6	12933.9	22776.2	18477.7	773.483	22893.2	16622.2	15555.7
_GLEC[Carbamidomethyl (C)]LVSILK_.2	GLECLVSILK	Mus musculus	A2A5R2	8775.88	5824.08	7887.28	7624.69	11273.8	10497	11217.6	8758.95	9151.21	7789.14	8108.31	5342.35
_GELANFR_.2	GELANFR	Mus musculus	A2A5R2	4.28748e+06	6.52666e+06	2.30015e+06	6162705	150239	191281	6056789	7022386	3.76507e+06	7.20662e+06	8898687	152084
_GELANFR_.1	GELANFR	Mus musculus	A2A5R2	100944	186314	473179	57331.9	453225	616534	905425	82018.6	249039	813896	Filtered	493598
_MENQVLQEAR_.2	MENQVLQEAR	Mus musculus	A2A5R2	41723.5	57756.5	44180.1	46491.4	Filtered	52057.1	55399.2	59804.2	54293.5	52122.6	48986.8	52453.2
_VLQEYTSDDMNVAPGDR_.2	VLQEYTSDDMNVAPGDR	Mus musculus	A2A5R2	16381.9	Filtered	15165.1	18334.9	19433.8	20753	22781.6	20367.2	18529.7	25165	17985	25034
_GTDSGAQEVVKDILEDVVTSAVK_.3	GTDSGAQEVVKDILEDVVTSAVK	Mus musculus	A2A5R2	3696.04	1690.66	4919.56	3486.52	7244.27	Filtered	4472.45	4139.18	4508.29	3599.7	4091.43	2197.23
_LGAAAPPK_.2	LGAAAPPK	Mus musculus	A2A5R2	375816	287983	133374	195156	179567	209576	Filtered	97926.7	116388	259422	282404	Filtered
_EFVSALR_.2	EFVSALR	Mus musculus	A2A5R2	230551	176565	163103	248971	Filtered	Filtered	236483	126231	65710.1	1.45642e+06	241207	Filtered
_GQSQLSNPTDDSWK_.2	GQSQLSNPTDDSWK	Mus musculus	A2A5R2	Filtered	76321.6	50088.7	87031.9	96853.1	87484.1	138195	Filtered	Filtered	140773	162577	203331
_FSLLTASSSITEMK_.2	FSLLTASSSITEMK	Mus musculus	A2A5R2	61215.4	Filtered	30938.5	30523.5	Filtered	40112.2	83841.2	60441.1	70461.3	Filtered	39152	74150
_DFLRPFEHIMK_.3	DFLRPFEHIMK	Mus musculus	A2A5R2	19947.8	11153.4	17351.7	21938	13624.1	22343.9	29444.4	24215.2	11302.7	22253.5	20342.5	17142.6
_DFLRPFEHIMK_.4	DFLRPFEHIMK	Mus musculus	A2A5R2	1324.87	Filtered	454.252	Filtered	415.629	Filtered	561.756	818.484	1459.42	Filtered	Filtered	Filtered
_TLITVAHTDGNYLGNSWHEILK_.3	TLITVAHTDGNYLGNSWHEILK	Mus musculus	A2A5R2	42305	Filtered	Filtered	34111.4	51309.1	32322.6	50570.5	Filtered	Filtered	Filtered	31607.9	55417.1
_AFNSNYEQR_.2	AFNSNYEQR	Mus musculus	A2A5R2	39171.7	Filtered	Filtered	24454.8	32475.6	Filtered	23677.6	23499.4	Filtered	24391.3	Filtered	14738.3
_TTIPHVLLTWRPAGMEEEVSDR_.4	TTIPHVLLTWRPAGMEEEVSDR	Mus musculus	A2A5R2	10172.3	Filtered	Filtered	9099.78	13551.6	12598.4	18370.5	Filtered	Filtered	11356.6	10878.5	Filtered
_HLDVDLDR_.2	HLDVDLDR	Mus musculus	A2A5R2	Filtered	Filtered	1.68943e+06	Filtered	1.07017e+06	969099	Filtered	Filtered	165609	211903	218057	Filtered
_LVNDLSK_.1	LVNDLSK	Mus musculus	A2A5R2	Filtered	6719.49	12157.7	5555.67	Filtered	Filtered	Filtered	10131.1	11272	5346.49	10415.5	Filtered
_LVNDLSK_.2	LVNDLSK	Mus musculus	A2A5R2	Filtered	Filtered	Filtered	152145	112644	Filtered	Filtered	Filtered	Filtered	104209	127184	137044
_DILEDVVTSAVK_.2	DILEDVVTSAVK	Mus musculus	A2A5R2	Filtered	4523.56	Filtered	Filtered	Filtered	5949.82	Filtered	4657.64	8002.39	Filtered	10198.3	7865.44
_EIIEHGIELFNK_.3	EIIEHGIELFNK	Mus musculus	A2A5R2	20272.5	Filtered	Filtered	22274.1	24302	25595.6	26923.8	24952.5	39628.1	31027.9	30057.1	38160
_EIIEHGIELFNK_.2	EIIEHGIELFNK	Mus musculus	A2A5R2	Filtered	Filtered	Filtered	Filtered	Filtered	Filtered	42490.3	Filtered	Filtered	Filtered	Filtered	Filtered
_DSWDEIQQR_.2	DSWDEIQQR	Mus musculus	A2A5R2	26406.7	Filtered	Filtered	Filtered	Filtered	33774.6	30558.7	25735.4	Filtered	Filtered	Filtered	58101.4
_DLPEEYLSSIYDEIEGKK_.3	DLPEEYLSSIYDEIEGKK	Mus musculus	A2A5R2	Filtered	Filtered	Filtered	9375.15	12116.4	11732.1	Filtered	Filtered	18469.4	Filtered	14156.6	Filtered
_IVEISYYNMNR_.2	IVEISYYNMNR	Mus musculus	A2A5R2	Filtered	Filtered	21504.9	Filtered	29661.8	20366.4	24672.6	Filtered	Filtered	Filtered	Filtered	Filtered
_ALLTAVTSPHIEIHEGTILQTVR_.3	ALLTAVTSPHIEIHEGTILQTVR	Mus musculus	A2A5R2	Filtered	Filtered	Filtered	Filtered	Filtered	12673	Filtered	28982.2	28960.9	Filtered	9808.79	Filtered
_ANFIEADKYFLPFELAC[Carbamidomethyl (C)]QSK_.3	ANFIEADKYFLPFELACQSK	Mus musculus	A2A5R2	17097.5	Filtered	Filtered	Filtered	Filtered	27214.2	Filtered	13282.2	Filtered	10206.7	Filtered	Filtered
_ALMEAVSHAK_.2	ALMEAVSHAK	Mus musculus	A2A5R2	Filtered	25207.3	25561	Filtered	Filtered	Filtered	Filtered	33166.6	Filtered	28583.9	28123.6	33293.3
_AC[Carbamidomethyl (C)]QVALDEIK_.2	ACQVALDEIK	Mus musculus	A2A5R2	Filtered	Filtered	Filtered	Filtered	51719.5	Filtered	Filtered	Filtered	Filtered	50255	Filtered	47978.2
_LPDQEMGDGK_.2	LPDQEMGDGK	Mus musculus	A2A5R2	Filtered	Filtered	Filtered	29352.7	Filtered	Filtered	Filtered	39008.6	Filtered	Filtered	33538.5	Filtered
_SGHELGMTPLQELSLR_.3	SGHELGMTPLQELSLR	Mus musculus	A2A5R2	Filtered	Filtered	14691.4	8726.21	Filtered	13018.5	14563.5	Filtered	Filtered	10126.2	Filtered	18956.1
_DLYVNPNHQATLGQER_.3	DLYVNPNHQATLGQER	Mus musculus	A2A5R2	Filtered	70811.8	Filtered	Filtered	Filtered	Filtered	50856	37793.5	18587.8	Filtered	Filtered	Filtered
_DLYVNPNHQATLGQER_.2	DLYVNPNHQATLGQER	Mus musculus	A2A5R2	Filtered	Filtered	Filtered	Filtered	Filtered	Filtered	Filtered	Filtered	13795.9	Filtered	Filtered	Filtered
_ANFIEADK_.2	ANFIEADK	Mus musculus	A2A5R2	Filtered	Filtered	32830.7	Filtered	Filtered	Filtered	Filtered	194683	Filtered	Filtered	Filtered	Filtered
_LIAYGHITGNAPDSGAPGKR_.4	LIAYGHITGNAPDSGAPGKR	Mus musculus	A2A5R2	13686	Filtered	Filtered	Filtered	12890.9	Filtered	Filtered	Filtered	Filtered	9586.26	Filtered	Filtered
_LIAYGHITGNAPDSGAPGKR_.3	LIAYGHITGNAPDSGAPGKR	Mus musculus	A2A5R2	Filtered	Filtered	Filtered	Filtered	Filtered	Filtered	3866.79	Filtered	Filtered	Filtered	Filtered	Filtered
_LLDC[Carbamidomethyl (C)]LQESHSFSK_.3	LLDCLQESHSFSK	Mus musculus	A2A5R2	Filtered	Filtered	Filtered	Filtered	Filtered	Filtered	7874.31	7184.22	Filtered	Filtered	Filtered	Filtered
_LLYNVEMEQMAK_.2	LLYNVEMEQMAK	Mus musculus	A2A5R2	Filtered	Filtered	40761.8	Filtered	Filtered	Filtered	Filtered	Filtered	Filtered	Filtered	Filtered	Filtered
_VGC[Carbamidomethyl (C)]NPNEDVAIFAVDSLR_.3	VGCNPNEDVAIFAVDSLR	Mus musculus	A2A5R2	Filtered	Filtered	Filtered	Filtered	Filtered	4133.84	Filtered	Filtered	Filtered	Filtered	Filtered	Filtered
_LGFLLGEK_.1	LGFLLGEK	Mus musculus	A2A690	670963	611063	777308	589478	361392	567302	598653	571888	1.002e+06	622595	543124	370126
_LGFLLGEK_.2	LGFLLGEK	Mus musculus	A2A690	80147.1	54888.4	69341.9	80960	74740.9	70685.4	58742.2	54515.7	3262603	65414.6	59277.8	69522.6
_GAVPLFSTVR_.2	GAVPLFSTVR	Mus musculus	A2A690	224173	226449	253519	247386	219157	240527	174031	188903	163092	196662	189658	216022
_YSQTPQIGR_.2	YSQTPQIGR	Mus musculus	A2A690	160235	136705	186047	148412	130099	132964	113314	113243	56463	93701.8	101330	90776.4
_VSLLLNLSR_.2	VSLLLNLSR	Mus musculus	A2A690	130186	125678	130413	123216	145199	107290	89418.7	89805.3	61185.8	114353	99940.7	140827
_SPQLTAYR_.2	SPQLTAYR	Mus musculus	A2A690	117922	154528	153718	113011	127095	111889	90568.6	87630.7	55560.1	89095.5	96616.6	80720.1
_LLILGGANINYR_.2	LLILGGANINYR	Mus musculus	A2A690	108179	70508.4	108491	123080	162385	118194	95377.1	88430.8	37454.6	94522.5	94509.1	144402
_SYEAYYAR_.2	SYEAYYAR	Mus musculus	A2A690	79426.4	64284.8	69532.9	86072.1	90974.4	71116.7	58397.8	63166.8	47148.5	56448.7	54373.1	53931.4
_NTSVVVTLLK_.2	NTSVVVTLLK	Mus musculus	A2A690	92539.2	47894.8	53894.3	57972.5	59031.7	53542.6	52716.8	52055.7	73445.7	59639.7	53948.1	56467.1
_ELGSGGNLKPWQSQK_.3	ELGSGGNLKPWQSQK	Mus musculus	A2A690	37908.5	37481.3	43241.4	49620.4	33945.5	41779.1	36418	27611.9	6379.23	30926.1	33289	28178.4
_ELGSGGNLKPWQSQK_.2	ELGSGGNLKPWQSQK	Mus musculus	A2A690	24456.9	31219.2	22035.1	22722	19358.6	31826.5	22869.2	24343.8	28178	23778.8	20764.8	8572.25
_TLSQGSYLYLK_.2	TLSQGSYLYLK	Mus musculus	A2A690	41080.3	66138	55823.4	59898.1	70874.4	52964.5	30878.9	44119.7	55414.2	46339.7	62538	71409.8
_LTFDLIEK_.2	LTFDLIEK	Mus musculus	A2A690	44038.6	28912.8	38784.4	41304.2	45580.6	41158.2	41425.1	39058.6	32346	50372.9	50833.8	60961.6
_YQSSQGDMGVSQSR_.2	YQSSQGDMGVSQSR	Mus musculus	A2A690	55389.1	43419.3	58708.1	35534.6	38379.6	47185.1	44856.6	40854.1	57646.9	32294.2	29411.4	14792.5
_LLLEQGAAVAQPNR_.2	LLLEQGAAVAQPNR	Mus musculus	A2A690	37407.2	51240	39888.6	37673.6	36362.4	41292.8	32520.5	36661.9	35099.4	38418.2	33842.4	43239.7
_VSQASSYPDVK_.2	VSQASSYPDVK	Mus musculus	A2A690	53299	47179.9	67328.3	35462.5	33716.8	33866.2	22211	25113.8	8834.32	21545.6	21517.6	14884.2
_PNSVAATSSAHLEDLAYLDEQR_.3	PNSVAATSSAHLEDLAYLDEQR	Mus musculus	A2A690	17717.3	23301.2	19765.7	27457.7	22777.8	26701.6	24614	43166.4	33029.5	26867.8	24992.6	43864.5
_SSMDSC[Carbamidomethyl (C)]LYR_.2	SSMDSCLYR	Mus musculus	A2A690	28796.9	26489	28407.7	30707.8	36637.5	37402.9	22762.3	23473.4	12890.1	22908	23157.5	29170.6
_LEENEAIDQDLQAYILHR_.3	LEENEAIDQDLQAYILHR	Mus musculus	A2A690	23469.3	14635.2	17078	14513	21365	19940.5	11286.8	12622.9	14765.4	11817.3	14786.6	20685.2
_SSSQLGSPDVSHLIR_.3	SSSQLGSPDVSHLIR	Mus musculus	A2A690	29397	78868.6	39342.3	66212.8	55896.3	57931.4	39864.7	32641	26451.6	41366.8	34342.6	45560.9
_SSSQLGSPDVSHLIR_.2	SSSQLGSPDVSHLIR	Mus musculus	A2A690	83078.2	124518	82200.1	100327	30694.7	84833.6	64849.8	55459.2	159291	78594.5	91625.9	Filtered
_EPHLQSMLSLR_.3	EPHLQSMLSLR	Mus musculus	A2A690	142900	111673	141121	Filtered	141801	114055	184493	69077.3	78987.8	221204	600155	91818.1
_ASPPAESMSVYR_.2	ASPPAESMSVYR	Mus musculus	A2A690	111779	131668	110263	104821	86410.1	92113.1	66609.9	69743	47925	60057.4	55449.3	Filtered
_VDENMAASTYSLNK_.2	VDENMAASTYSLNK	Mus musculus	A2A690	37904.4	43589.1	46527	40087.7	34847.8	42196.2	37079	41639.3	Filtered	33793.5	32257.1	29863.4
_MLLTGGK_.2	MLLTGGK	Mus musculus	A2A690	Filtered	4.59118e+06	4.39391e+06	Filtered	2.17376e+06	2149490	2.03617e+06	1.87328e+06	72162.8	1.68229e+06	2.06712e+06	1.63182e+06
_FPTQSSFDR_.2	FPTQSSFDR	Mus musculus	A2A690	61892.7	48132.5	81941	156059	69153.1	112977	68614.2	Filtered	Filtered	116979	48185.9	23347.5
_ALELKPK_.2	ALELKPK	Mus musculus	A2A690	64519.6	55847.7	81761.7	Filtered	42159.1	46608.5	57039.3	43188.9	29342.2	53645.4	69115.5	Filtered
_SNSSVGSPTR_.2	SNSSVGSPTR	Mus musculus	A2A690	27946.7	20830.8	Filtered	25897.2	22779.9	18697.5	36214.9	31323.5	Filtered	26808.9	31623.9	22785.7
_AQINSFDSLWGETALTAAAGR_.2	AQINSFDSLWGETALTAAAGR	Mus musculus	A2A690	196813	64441.2	46318.1	48121.7	54464.1	63699.2	28172.1	67607.6	Filtered	Filtered	44545.1	Filtered
_AQINSFDSLWGETALTAAAGR_.3	AQINSFDSLWGETALTAAAGR	Mus musculus	A2A690	23120.5	25642.3	25381.3	200254	39785.8	34628.9	Filtered	26904.2	37306.6	Filtered	Filtered	31092.2
_QGHWQIVDLLLTHGADVNMADK_.4	QGHWQIVDLLLTHGADVNMADK	Mus musculus	A2A690	4134.84	Filtered	3067.04	4666.41	4278.93	3188.19	5629.92	5320.2	5951.88	Filtered	Filtered	2672.51
_TSLQEITK_.2	TSLQEITK	Mus musculus	A2A690	53329.9	53979.2	40473.2	41143.9	34307.3	37079.8	34170.4	34498.8	17184	31903.9	30745.9	23872.7
_TSLQEITK_.1	TSLQEITK	Mus musculus	A2A690	53464.4	53428.4	51430.4	24888.6	Filtered	Filtered	Filtered	Filtered	Filtered	Filtered	39557.3	Filtered
_EGFGEDLK_.2	EGFGEDLK	Mus musculus	A2A690	65194.8	70734.7	74329.5	79331.9	76209.3	80401.3	49182.6	Filtered	Filtered	50925.7	Filtered	Filtered
_IHSSSEIQNNISLNGK_.3	IHSSSEIQNNISLNGK	Mus musculus	A2A690	Filtered	16218.5	14704.7	13903.9	14219.1	11123.9	Filtered	6518.49	Filtered	6146.36	7887.07	Filtered
_FAPYRPPDISLKPLLFEVPSITTESVFVGR_.4	FAPYRPPDISLKPLLFEVPSITTESVFVGR	Mus musculus	A2A690	63513.8	66474.2	56973.4	49316.2	88947.2	70179.4	54804.4	67699.8	55065.4	65723.5	60759.6	66971.9
_FAPYRPPDISLKPLLFEVPSITTESVFVGR_.3	FAPYRPPDISLKPLLFEVPSITTESVFVGR	Mus musculus	A2A690	Filtered	51895.5	Filtered	76637.2	Filtered	Filtered	Filtered	Filtered	Filtered	Filtered	Filtered	Filtered
_GVLEPLENLHK_.3	GVLEPLENLHK	Mus musculus	A2A690	55276.2	81213.5	59210.2	65213.7	34670.4	56837.3	35884.6	35398.9	33076.5	44153	44713.4	36294.6
_GVLEPLENLHK_.2	GVLEPLENLHK	Mus musculus	A2A690	Filtered	Filtered	Filtered	Filtered	Filtered	144438	47751.2	Filtered	Filtered	Filtered	Filtered	Filtered
_YQQETNVSQLPGRPK_.3	YQQETNVSQLPGRPK	Mus musculus	A2A690	60686.8	73043.1	64348.1	54390.7	56060.9	65211.8	51044.4	56179.3	36616.5	48069.7	57510.3	50276.5
_YQQETNVSQLPGRPK_.2	YQQETNVSQLPGRPK	Mus musculus	A2A690	3155.68	Filtered	Filtered	2297.49	Filtered	Filtered	Filtered	Filtered	Filtered	Filtered	Filtered	Filtered
_MIGNFPSWLK_.2	MIGNFPSWLK	Mus musculus	A2A690	46010.2	29683.1	44475.6	Filtered	Filtered	44543.8	Filtered	37449.8	40213.9	Filtered	Filtered	33474.1
_VTEVQPSDQYSMEVQDENQTSAITQR_.3	VTEVQPSDQYSMEVQDENQTSAITQR	Mus musculus	A2A690	Filtered	Filtered	18221.5	14137.3	Filtered	16084.3	8843.32	8074.38	14766.2	Filtered	Filtered	23131.8
_ELPLTQAPSAHSSITSGSC[Carbamidomethyl (C)]PGTPEMR_.3	ELPLTQAPSAHSSITSGSCPGTPEMR	Mus musculus	A2A690	Filtered	Filtered	Filtered	Filtered	6106.63	12330.3	8158.51	8471.68	8000.65	8953.99	Filtered	4620.15
_MENLSMFLIK_.2	MENLSMFLIK	Mus musculus	A2A690	5939.92	4418.65	7430.39	Filtered	Filtered	7664.97	6672.68	6383.24	13093	Filtered	Filtered	Filtered
_DSAYISSSPLGSHQVFDFR_.3	DSAYISSSPLGSHQVFDFR	Mus musculus	A2A690	34372.6	19368.1	26542.8	25853.8	38949.3	37796.6	31833.8	34857.5	32489.4	36515.7	33898.6	56256.7
_LVALSC[Carbamidomethyl (C)]HGTR_.3	LVALSCHGTR	Mus musculus	A2A690	22017.7	24450.5	30666.5	21279.9	Filtered	24992.9	19681.2	15822.6	Filtered	26602	28755.5	14626.2
_LVALSC[Carbamidomethyl (C)]HGTR_.2	LVALSCHGTR	Mus musculus	A2A690	Filtered	17267.4	Filtered	12002.2	Filtered	Filtered	Filtered	Filtered	Filtered	Filtered	Filtered	Filtered
_FSPSSNSISSTSNLTPTFR_.2	FSPSSNSISSTSNLTPTFR	Mus musculus	A2A690	27320.7	28565.6	24245	Filtered	33002.7	23400.2	Filtered	15541.3	Filtered	Filtered	Filtered	Filtered
_IFLDRLEENEAIDQDLQAYILHR_.4	IFLDRLEENEAIDQDLQAYILHR	Mus musculus	A2A690	10609.1	7862.98	8660.35	12753	24126.9	16282.1	7117.54	8115.59	12122.1	Filtered	6333.01	Filtered
_IFLDRLEENEAIDQDLQAYILHR_.3	IFLDRLEENEAIDQDLQAYILHR	Mus musculus	A2A690	Filtered	Filtered	Filtered	Filtered	13507.4	10429.8	Filtered	Filtered	Filtered	Filtered	Filtered	Filtered
_LLLEQGAAVAQPNRR_.3	LLLEQGAAVAQPNRR	Mus musculus	A2A690	51806	50323.6	51741.5	62733.6	50912.4	55944.2	30017	31909.9	8588.67	25812.3	25622.5	Filtered
_QFAAALEDLK_.2	QFAAALEDLK	Mus musculus	A2A690	Filtered	99616.8	117180	Filtered	91666.5	Filtered	81627.3	Filtered	Filtered	67460.1	Filtered	Filtered
_GHLSVVR_.2	GHLSVVR	Mus musculus	A2A690	Filtered	Filtered	85469	63916.3	Filtered	57757	Filtered	50639	Filtered	Filtered	43607.4	Filtered
_SC[Carbamidomethyl (C)]VQDPMASFR_.2	SCVQDPMASFR	Mus musculus	A2A690	Filtered	54358.2	40485.5	50104.8	39436.7	45225.5	Filtered	Filtered	Filtered	Filtered	Filtered	Filtered
_NLETVLSQSVQSIPLYLMPR_.3	NLETVLSQSVQSIPLYLMPR	Mus musculus	A2A690	26064.3	18920.3	26148.1	16131.5	22527.7	18143.7	24365.7	29732.2	Filtered	19430.6	16573.1	Filtered
_PSSSIQQMEIPLKPAYDR_.3	PSSSIQQMEIPLKPAYDR	Mus musculus	A2A690	Filtered	64070.1	Filtered	Filtered	44245.5	53974.8	Filtered	45550.4	Filtered	Filtered	Filtered	Filtered
_TLPVAQAYQDNLYR_.2	TLPVAQAYQDNLYR	Mus musculus	A2A690	Filtered	54240.1	53649.2	40220	Filtered	Filtered	Filtered	34169.8	Filtered	Filtered	Filtered	Filtered
_MNDFGMAEEFATK_.2	MNDFGMAEEFATK	Mus musculus	A2A690	Filtered	Filtered	21590.1	21503.8	Filtered	35568.1	Filtered	Filtered	28215.1	Filtered	Filtered	Filtered
_QQTIELGHHILK_.3	QQTIELGHHILK	Mus musculus	A2A690	5692.72	5365.41	5809.38	Filtered	5352.71	6438.31	Filtered	3083.9	Filtered	3081.74	Filtered	Filtered
_QQTIELGHHILK_.4	QQTIELGHHILK	Mus musculus	A2A690	Filtered	Filtered	11439	Filtered	16461.4	13192.3	Filtered	Filtered	Filtered	Filtered	Filtered	Filtered
_QQTIELGHHILK_.2	QQTIELGHHILK	Mus musculus	A2A690	Filtered	4482.67	Filtered	Filtered	Filtered	Filtered	Filtered	Filtered	2844.2	Filtered	Filtered	Filtered
_GHLEVVK_.2	GHLEVVK	Mus musculus	A2A690	Filtered	14430.2	23617.5	Filtered	Filtered	Filtered	18352.6	10320.9	Filtered	Filtered	Filtered	Filtered
_PLLHSQSVGLR_.3	PLLHSQSVGLR	Mus musculus	A2A690	Filtered	Filtered	Filtered	193309	167124	Filtered	250336	Filtered	Filtered	Filtered	Filtered	Filtered
_FSPPPVGGQSK_.2	FSPPPVGGQSK	Mus musculus	A2A690	Filtered	76553.9	Filtered	Filtered	Filtered	Filtered	Filtered	Filtered	2437.4	68442.4	Filtered	Filtered
_YVGEGSK_.2	YVGEGSK	Mus musculus	A2A690	Filtered	Filtered	117197	Filtered	89176.4	Filtered	52029.8	Filtered	36777.2	Filtered	Filtered	Filtered
_DSGIIATLTNYSENMER_.2	DSGIIATLTNYSENMER	Mus musculus	A2A690	Filtered	Filtered	Filtered	Filtered	48814	Filtered	Filtered	Filtered	Filtered	Filtered	Filtered	36213.4
_SLVDNGAATDHADK_.2	SLVDNGAATDHADK	Mus musculus	A2A690	Filtered	15569.4	Filtered	15318.5	Filtered	Filtered	Filtered	18240.3	Filtered	Filtered	Filtered	Filtered
_TQQYPHLHQQNR_.3	TQQYPHLHQQNR	Mus musculus	A2A690	Filtered	Filtered	Filtered	Filtered	11149.4	Filtered	18448	Filtered	Filtered	Filtered	Filtered	Filtered
_TPLDLAAFYGDAEVVQFLVDHGAMIEHVDYSGMRPLDR_.5	TPLDLAAFYGDAEVVQFLVDHGAMIEHVDYSGMRPLDR	Mus musculus	A2A690	Filtered	Filtered	Filtered	Filtered	Filtered	Filtered	Filtered	Filtered	1238.85	Filtered	Filtered	Filtered
_AQLPAPPPPAPPR_.2	AQLPAPPPPAPPR	Mus musculus	A2A699	235556	334693	220169	151666	102798	142609	111644	94861.7	66829.4	60399.9	100378	98471.7
_AWFVSLDGR_.2	AWFVSLDGR	Mus musculus	A2A699	222690	143632	155012	95800	123249	110744	113490	109970	78226.5	106358	108777	123106
_LGTWVLVTAAR_.2	LGTWVLVTAAR	Mus musculus	A2A699	160561	106014	118061	84421.8	111500	81334.1	89449.7	77855.2	65670.3	78643.5	84806.6	79695.2
_ALAVGTSIPAWR_.2	ALAVGTSIPAWR	Mus musculus	A2A699	110777	80725.3	97625.7	68671.9	71482.2	72104.6	51483.8	53791.5	76460.7	65172.4	65629.5	73332.6
_LALSEDTEPSSSESR_.2	LALSEDTEPSSSESR	Mus musculus	A2A699	89114.4	94717.3	86599	69916.8	58103.7	69642.8	50518.1	54797.9	28927.6	56896.3	58454.9	55828.1
_VQVYVSGELVPLAR_.2	VQVYVSGELVPLAR	Mus musculus	A2A699	62531.2	51571	58660	44133.2	47190.4	54786.3	42135.3	39238.5	42365.1	40625.1	52309.3	74737.5
_PGFLTNSVPWR_.2	PGFLTNSVPWR	Mus musculus	A2A699	57226	48538	48931.2	48219.5	49135.5	43608.8	28241.9	29369.4	46203.2	26678.4	41894	54599.4
_TVEGAGLK_.2	TVEGAGLK	Mus musculus	A2A699	857413	825951	1.05882e+06	941383	632092	585435	482513	393969	414712	438028	499554	294701
_TVEGAGLK_.1	TVEGAGLK	Mus musculus	A2A699	4337.58	7002.78	7812.75	5590.58	5090.14	5764.84	Filtered	5524.62	16130.1	21627.6	21680.6	Filtered
_SASRPAAEPPGAR_.3	SASRPAAEPPGAR	Mus musculus	A2A699	131096	100073	146923	87450.8	65795.3	66091.4	66957.9	65619.2	Filtered	45441.8	46088.9	37732.1
_STDASLDSGVDVHEAR_.3	STDASLDSGVDVHEAR	Mus musculus	A2A699	62158.4	70351.7	74547.9	44568.1	41194	40600.1	32072.9	33243.5	38533.3	51232.8	59387.8	56118.2
_STDASLDSGVDVHEAR_.2	STDASLDSGVDVHEAR	Mus musculus	A2A699	25404.8	26925.4	22713.9	12752.5	Filtered	13096.1	Filtered	12113.7	10162.5	13611	15673.8	Filtered
_SPPEPPSPQEILIK_.2	SPPEPPSPQEILIK	Mus musculus	A2A699	40311.4	37191.2	38400.1	25189.2	25932.9	31232.4	21333.1	27106.6	Filtered	Filtered	25424	Filtered
_SSASELR_.2	SSASELR	Mus musculus	A2A699	129205	113330	175084	Filtered	88454.6	71434.6	139084	Filtered	Filtered	143744	164896	Filtered
_PAAEPPGAR_.2	PAAEPPGAR	Mus musculus	A2A699	159927	94497.5	103165	Filtered	Filtered	35111.9	Filtered	Filtered	Filtered	52515	63481.2	33292.7
_TLLAAGTTDSEGVATLPLSYR_.3	TLLAAGTTDSEGVATLPLSYR	Mus musculus	A2A699	25009.7	25798.4	Filtered	26639.9	32662.9	28157.4	Filtered	Filtered	20621.5	Filtered	19977.9	36800.1
_TLLAAGTTDSEGVATLPLSYR_.2	TLLAAGTTDSEGVATLPLSYR	Mus musculus	A2A699	32002.3	29189	28549	Filtered	31359.5	Filtered	20874.2	Filtered	Filtered	Filtered	Filtered	Filtered
_KLQLSGPSDNKR_.2	KLQLSGPSDNKR	Mus musculus	A2A699	56909.5	51296.3	60319.1	63926.6	53077.1	57243	91922.8	87655.4	129868	61925.8	67308.2	43714.6
_SVEGPGGLEPSLDEYRR_.3	SVEGPGGLEPSLDEYRR	Mus musculus	A2A699	43403.5	54798.7	38862.9	37256.7	28643	34386.8	30495.6	29448.8	13697.6	34704.4	24869	33152.6
_SVEGPGGLEPSLDEYR_.2	SVEGPGGLEPSLDEYR	Mus musculus	A2A699	32226.2	33512.2	Filtered	31152.3	Filtered	Filtered	Filtered	17064.9	47597.3	31509.6	Filtered	Filtered
_HSYIDLQAGSGGR_.2	HSYIDLQAGSGGR	Mus musculus	A2A699	31340.6	41509.6	31910.5	23514.5	24462.5	18489.4	20493.6	21431.6	13426.6	23847.8	18635.9	Filtered
_SQPWVQFQR_.2	SQPWVQFQR	Mus musculus	A2A699	290345	Filtered	360106	395206	Filtered	338743	Filtered	467889	Filtered	Filtered	Filtered	Filtered
_NVMPTLVIPAHYVR_.3	NVMPTLVIPAHYVR	Mus musculus	A2A699	Filtered	158872	162185	81702.8	Filtered	116355	83700.4	82774.4	Filtered	93287.2	Filtered	Filtered
_NVMPTLVIPAHYVR_.2	NVMPTLVIPAHYVR	Mus musculus	A2A699	Filtered	Filtered	43996.3	Filtered	Filtered	Filtered	26279.3	Filtered	31530.4	Filtered	Filtered	Filtered
_LQLSGPSDNKR_.3	LQLSGPSDNKR	Mus musculus	A2A699	72148	63126.9	78627.6	Filtered	41966.3	44396.4	Filtered	Filtered	Filtered	Filtered	Filtered	Filtered
_LQLSGPSDNKR_.2	LQLSGPSDNKR	Mus musculus	A2A699	44658.8	39828.1	42499.1	19532.4	Filtered	Filtered	Filtered	20862.1	Filtered	Filtered	Filtered	Filtered
_LLELGVKPHPR_.3	LLELGVKPHPR	Mus musculus	A2A699	137087	159297	120667	80086	50603.4	66526.1	60984.8	73275.9	Filtered	Filtered	59587.7	Filtered
_TPDFLLSQSVDQLARPPSLSQPGQLIFC[Carbamidomethyl (C)]GSIDHLK_.4	TPDFLLSQSVDQLARPPSLSQPGQLIFCGSIDHLK	Mus musculus	A2A699	25170.3	Filtered	24949.2	Filtered	Filtered	20268.5	Filtered	14083.4	Filtered	Filtered	Filtered	Filtered
_LGGEAGAAGVGDEATPPEGSAAGPAR_.2	LGGEAGAAGVGDEATPPEGSAAGPAR	Mus musculus	A2A699	Filtered	Filtered	27670.6	Filtered	Filtered	Filtered	Filtered	Filtered	Filtered	Filtered	Filtered	Filtered
_STDASLDSGVDVHEARPAR_.4	STDASLDSGVDVHEARPAR	Mus musculus	A2A699	Filtered	Filtered	Filtered	Filtered	16609.5	Filtered	Filtered	Filtered	Filtered	Filtered	Filtered	Filtered
_TDPIPIVVK_.2	TDPIPIVVK	Mus musculus	A2A6A1	15929.3	17843.7	16158.7	15619.6	10485.2	15033.6	9530.32	Filtered	11821.1	Filtered	11186.8	Filtered
_DESTALQWPSELLIFTK_.2	DESTALQWPSELLIFTK	Mus musculus	A2A6A1	2999.12	Filtered	3651.44	Filtered	Filtered	Filtered	Filtered	Filtered	Filtered	Filtered	Filtered	Filtered
_AAAEGLMSLLR_.2	AAAEGLMSLLR	Mus musculus	A2A6Q5	Filtered	14008.6	14350.9	Filtered	11089.4	9558.78	8781.73	Filtered	8117.16	4956.57	Filtered	Filtered
_AIQVDPNYAYAYTLLGHEFVLTEELDK_.3	AIQVDPNYAYAYTLLGHEFVLTEELDK	Mus musculus	A2A6Q5	Filtered	101174	82892.9	100826	61471.6	92760.7	Filtered	Filtered	Filtered	Filtered	Filtered	Filtered
_LDSSIISEGK_.2	LDSSIISEGK	Mus musculus	A2A6Q5	Filtered	Filtered	Filtered	Filtered	Filtered	167185	195743	Filtered	Filtered	Filtered	Filtered	Filtered
_GGLTQPSINDSLEITK_.2	GGLTQPSINDSLEITK	Mus musculus	A2A6Q5	Filtered	Filtered	28549.5	Filtered	Filtered	Filtered	Filtered	Filtered	Filtered	Filtered	Filtered	Filtered
_LQTLVGVLR_.2	LQTLVGVLR	Mus musculus	A2A6T1	33372.1	35827.8	38526.3	23698.2	20552.4	21757.3	18292.4	17805.1	18458.4	32284.8	32099	31506.1
_VLNQLEELLSDMK_.2	VLNQLEELLSDMK	Mus musculus	A2A8L1	48154.1	51168.9	58802.1	18394.8	31852.3	24908.4	14638.6	14428.4	15069.3	16158.2	9003.19	14287
_ESLAGNKPANAVLHK_.3	ESLAGNKPANAVLHK	Mus musculus	A2A8L1	55660.2	53697.6	60175.4	19002.9	9774.92	17098.8	8828.65	8353.51	Filtered	4986.05	Filtered	Filtered
_GPYLVSAPLSTIINWER_.2	GPYLVSAPLSTIINWER	Mus musculus	A2A8L1	43034.6	38309	44558.6	17616.7	Filtered	30415.6	Filtered	35736	Filtered	32671.4	Filtered	Filtered
_ILNHSFDK_.2	ILNHSFDK	Mus musculus	A2A8L1	438729	Filtered	444920	Filtered	170767	Filtered	Filtered	92371.9	Filtered	168154	Filtered	Filtered
_FNNLEGFLEEFADISKEDQIK_.3	FNNLEGFLEEFADISKEDQIK	Mus musculus	A2A8L1	21851.4	16421.6	19168.3	Filtered	Filtered	7285.68	7204.2	Filtered	Filtered	Filtered	Filtered	Filtered
_YSTPDLVPEGAEGK_.2	YSTPDLVPEGAEGK	Mus musculus	A2A8L1	Filtered	Filtered	20086.4	47835.4	Filtered	Filtered	4.82445e+06	Filtered	Filtered	Filtered	Filtered	Filtered
_YMILNEPFK_.2	YMILNEPFK	Mus musculus	A2A8L1	116642	Filtered	Filtered	Filtered	Filtered	Filtered	75058.4	81627.9	Filtered	Filtered	Filtered	Filtered
_GPLGTEEELPR_.2	GPLGTEEELPR	Mus musculus	A2A8L1	Filtered	50217.7	43320.7	Filtered	Filtered	Filtered	Filtered	Filtered	Filtered	Filtered	Filtered	Filtered
_GGGNQVSLLNIMMDLK_.2	GGGNQVSLLNIMMDLK	Mus musculus	A2A8L1	Filtered	Filtered	Filtered	Filtered	Filtered	25169.3	Filtered	Filtered	Filtered	Filtered	Filtered	Filtered
_TGEGFIDFIGQVHK_.3	TGEGFIDFIGQVHK	Mus musculus	A2A8L5	37661.9	23664.7	22630.5	18628.6	21812.3	18403.2	19766.3	18414.9	10050.5	16741.2	208932	265148
_VGGNLLAPR_.2	VGGNLLAPR	Mus musculus	A2A8L5	53220.4	69214.7	58165.7	34796.4	25066.4	35244.5	25643.7	29228.5	23832.5	16484.9	19251.5	13946.8
_TAPDLLPQKPLPASAFIEDGR_.3	TAPDLLPQKPLPASAFIEDGR	Mus musculus	A2A8L5	44455.1	46595.3	54615.6	33501.6	78886.9	89653.1	Filtered	Filtered	56523.4	32605.5	29108.5	Filtered
_GYQVTYVR_.2	GYQVTYVR	Mus musculus	A2A8L5	Filtered	30653.5	35836.1	38099.4	36627.3	30145.5	14756.1	Filtered	20051.3	42968.7	Filtered	Filtered
_LENGEPR_.2	LENGEPR	Mus musculus	A2A8L5	288846	239565	319462	192969	187351	197882	Filtered	Filtered	Filtered	Filtered	Filtered	82161.1
_VTFDPTSSYTLEDLKPDTLYHFQLAAR_.4	VTFDPTSSYTLEDLKPDTLYHFQLAAR	Mus musculus	A2A8L5	45656.9	24384.4	14735.9	23700.1	35481.7	Filtered	18165.8	Filtered	Filtered	Filtered	Filtered	Filtered
_NVLELSNVMR_.2	NVLELSNVMR	Mus musculus	A2A8L5	Filtered	Filtered	Filtered	Filtered	Filtered	315893	952726	657955	Filtered	Filtered	Filtered	Filtered
_LIADLQPNTEYSFVLMNR_.2	LIADLQPNTEYSFVLMNR	Mus musculus	A2A8L5	Filtered	Filtered	Filtered	162063	Filtered	Filtered	Filtered	Filtered	Filtered	Filtered	Filtered	190070
_GSSAGGLQHLVSIR_.3	GSSAGGLQHLVSIR	Mus musculus	A2A8L5	Filtered	Filtered	Filtered	48400.5	Filtered	Filtered	Filtered	Filtered	239503	Filtered	Filtered	Filtered
_SDLGVGVFTPTVEAR_.2	SDLGVGVFTPTVEAR	Mus musculus	A2A8L5	Filtered	65708.5	Filtered	Filtered	Filtered	72155.9	Filtered	Filtered	Filtered	Filtered	Filtered	Filtered
_LVNIMPYELTR_.2	LVNIMPYELTR	Mus musculus	A2A8L5	49446.1	35544.7	Filtered	Filtered	Filtered	Filtered	Filtered	Filtered	Filtered	Filtered	Filtered	Filtered
_VLLTSIDGVPGSDYINANYIDGYR_.2	VLLTSIDGVPGSDYINANYIDGYR	Mus musculus	A2A8L5	Filtered	Filtered	21410.8	Filtered	28352.4	Filtered	Filtered	Filtered	Filtered	Filtered	Filtered	Filtered
_VLAFTAVGDGPPSPTIQVK_.2	VLAFTAVGDGPPSPTIQVK	Mus musculus	A2A8L5	Filtered	22814.2	Filtered	Filtered	22820.8	Filtered	Filtered	Filtered	Filtered	Filtered	Filtered	Filtered
_TQQGVPAQPADFQANAESDTR_.2	TQQGVPAQPADFQANAESDTR	Mus musculus	A2A8L5	16271.6	Filtered	18744.5	Filtered	Filtered	Filtered	Filtered	Filtered	Filtered	Filtered	Filtered	Filtered
_YEGVVDMFQTVK_.2	YEGVVDMFQTVK	Mus musculus	A2A8L5	Filtered	11138.1	Filtered	Filtered	Filtered	Filtered	Filtered	Filtered	Filtered	Filtered	22257.3	Filtered
_DHPPIPITDLADNIER_.3	DHPPIPITDLADNIER	Mus musculus	A2A8L5	116211	Filtered	Filtered	Filtered	Filtered	Filtered	Filtered	55024.6	Filtered	Filtered	Filtered	Filtered
_APFQVILLR_.2	APFQVILLR	Mus musculus	A2A8U2	22532.5	12596.1	13435.6	9331.38	12264.6	8281.09	12318.3	11313.9	15363.6	10908.5	11332.1	7347.32
_ALLLSHQFR_.3	ALLLSHQFR	Mus musculus	A2A8U2	57419.6	77219.8	67877.6	60204.6	48847.3	55404.3	46459.5	49473.8	33398.4	57944.5	64427.5	56774.1
_ALLLSHQFR_.2	ALLLSHQFR	Mus musculus	A2A8U2	Filtered	102790	Filtered	Filtered	Filtered	Filtered	Filtered	Filtered	Filtered	Filtered	Filtered	Filtered
_VVLPTFILER_.2	VVLPTFILER	Mus musculus	A2A8Z1	250276	200700	187612	174803	135000	150295	125062	132572	143998	109443	112591	77956.8
_LTEADAYLQILIEQLK_.3	LTEADAYLQILIEQLK	Mus musculus	A2A8Z1	4922.67	3787.53	5379.05	2493.46	2497.11	2129.16	3036.95	3451.63	678.152	1606.12	2491.2	2213.88
_LTEADAYLQILIEQLK_.2	LTEADAYLQILIEQLK	Mus musculus	A2A8Z1	3704.21	2855.86	3749.16	1648.84	Filtered	1527.34	2988.63	3294.14	2080.42	Filtered	785.829	Filtered
_YATGENTVFVDTK_.2	YATGENTVFVDTK	Mus musculus	A2A8Z1	32935.5	50896.7	46953	28569.2	Filtered	34528.7	19149.7	Filtered	19903.7	Filtered	17704.6	Filtered
_WYLSAFHAGR_.3	WYLSAFHAGR	Mus musculus	A2A8Z1	36429.7	35070.8	34042.9	30833.9	28932.8	25860	20609.1	18345.1	27807.2	16360.4	Filtered	21893
_SVIMHLLSQVR_.3	SVIMHLLSQVR	Mus musculus	A2A8Z1	8159.04	8805.25	12861.8	12381.9	Filtered	Filtered	Filtered	Filtered	11055.7	5765.66	Filtered	Filtered
_SVIMHLLSQVR_.2	SVIMHLLSQVR	Mus musculus	A2A8Z1	11651.5	Filtered	Filtered	Filtered	Filtered	Filtered	Filtered	Filtered	19924.6	Filtered	Filtered	Filtered
_WIHALEETILR_.3	WIHALEETILR	Mus musculus	A2A8Z1	7631.95	3942.11	Filtered	Filtered	6177.02	Filtered	Filtered	Filtered	Filtered	Filtered	Filtered	Filtered
_LIDSSGSASVLTHSSSGNSLK_.3	LIDSSGSASVLTHSSSGNSLK	Mus musculus	A2A8Z1	Filtered	Filtered	Filtered	131989	Filtered	Filtered	Filtered	Filtered	Filtered	Filtered	Filtered	Filtered
_VADPVGVLK_.1	VADPVGVLK	Mus musculus	A2A935	5383336	4774771	5.75102e+06	4.09724e+06	4831131	4126014	2.51647e+06	2.76517e+06	7302432	2.01587e+06	2.29158e+06	2.94626e+06
_VADPVGVLK_.2	VADPVGVLK	Mus musculus	A2A935	1.40307e+06	1.46621e+06	1.4421e+06	1.00757e+06	919117	855271	641031	663067	1.22161e+06	618750	587321	929468
_LALAELEELLEAVHAK_.3	LALAELEELLEAVHAK	Mus musculus	A2A9C3	2489.81	3176.5	3157.89	1621.6	2298.44	1030.24	2731.01	3063.77	2596.42	2470.26	1858.65	878.693
_SQEPISSEDSVAPR_.2	SQEPISSEDSVAPR	Mus musculus	A2A9C3	Filtered	Filtered	Filtered	Filtered	Filtered	Filtered	11543.9	Filtered	Filtered	Filtered	Filtered	Filtered
_FIVVTPAFK_.2	FIVVTPAFK	Mus musculus	A2AAE1	29446.3	18277.5	29081	27231.6	24704.6	25399.3	29485.1	28872.6	22175.4	29831.8	27898.7	32356.4
_LWFLWPDDTLK_.2	LWFLWPDDTLK	Mus musculus	A2AAE1	Filtered	Filtered	11575.2	10444.9	10733.1	12296.5	18284.9	18962.7	Filtered	15916.7	14713.7	11308.1
_NVDANNTENSTTVK_.2	NVDANNTENSTTVK	Mus musculus	A2AAE1	6334.45	3943.3	7160.13	5171.29	3346.43	2279.82	7752.75	7292.18	Filtered	5511.25	Filtered	Filtered
_QILAFELR_.2	QILAFELR	Mus musculus	A2AAE1	Filtered	217241	259580	227668	267458	Filtered	191726	205270	Filtered	233232	Filtered	263611
_VLSVLIK_.2	VLSVLIK	Mus musculus	A2AAE1	Filtered	Filtered	23856.4	20208.7	16155.2	Filtered	Filtered	19529.1	26777.1	Filtered	Filtered	24817.6
_EVNEVIQK_.2	EVNEVIQK	Mus musculus	A2AAE1	Filtered	45144.4	Filtered	34379.7	25234.4	21408.2	Filtered	Filtered	Filtered	Filtered	Filtered	Filtered
_GSVVQESPVTK_.2	GSVVQESPVTK	Mus musculus	A2AAE1	Filtered	27172.1	Filtered	23096.6	Filtered	Filtered	Filtered	Filtered	Filtered	14019.2	17684.7	Filtered
_VSEIAQPGRPR_.3	VSEIAQPGRPR	Mus musculus	A2AAE1	25252.6	Filtered	Filtered	Filtered	Filtered	17542.2	Filtered	Filtered	Filtered	Filtered	25109.5	Filtered
_LSEILAFPR_.2	LSEILAFPR	Mus musculus	A2AAE1	Filtered	Filtered	Filtered	Filtered	Filtered	Filtered	Filtered	Filtered	17410.6	Filtered	19597.8	Filtered
_VDAASPGPR_.2	VDAASPGPR	Mus musculus	A2AAE1	Filtered	Filtered	Filtered	49876.4	Filtered	Filtered	Filtered	Filtered	Filtered	Filtered	Filtered	Filtered
_AGMPGSSGLGSPLGR_.2	AGMPGSSGLGSPLGR	Mus musculus	A2AAE1	Filtered	Filtered	Filtered	Filtered	Filtered	Filtered	Filtered	Filtered	Filtered	Filtered	19100.6	Filtered
_HENPPHGVASVK_.3	HENPPHGVASVK	Mus musculus	A2AAE1	18469	Filtered	Filtered	Filtered	Filtered	Filtered	Filtered	Filtered	Filtered	Filtered	Filtered	Filtered
_IGETDELPEIR_.2	IGETDELPEIR	Mus musculus	A2AAE1	Filtered	Filtered	Filtered	Filtered	Filtered	Filtered	Filtered	8454.56	Filtered	Filtered	Filtered	Filtered
_IIPFLPGK_.2	IIPFLPGK	Mus musculus	A2AAY5	93806.6	72787.6	91983.7	58027.7	61370.5	56121.2	27030.7	26632	26898.8	15475.2	16507	11811.1
_GAVVEVVQK_.2	GAVVEVVQK	Mus musculus	A2AAY5	92091.5	106641	102916	52974.2	42799.3	40304.1	551261	Filtered	265155	Filtered	Filtered	613083
_SEEELLER_.2	SEEELLER	Mus musculus	A2AAY5	Filtered	Filtered	Filtered	Filtered	43899	40091.8	62243.3	202606	171893	Filtered	Filtered	46269.5
_SFLPGEGPGHGQDR_.3	SFLPGEGPGHGQDR	Mus musculus	A2AAY5	29996.3	38901.1	33187.7	20413.5	15083.1	18110	Filtered	6284.61	Filtered	Filtered	Filtered	Filtered
_SFLPGEGPGHGQDR_.2	SFLPGEGPGHGQDR	Mus musculus	A2AAY5	36491.2	42622.5	31172.1	25811.6	Filtered	30207.6	Filtered	Filtered	Filtered	Filtered	Filtered	Filtered
_LGPSSPAHSGALDLDGVSR_.3	LGPSSPAHSGALDLDGVSR	Mus musculus	A2AAY5	21208.4	42360	25926.5	20077.3	15759.3	18419.4	Filtered	Filtered	Filtered	Filtered	Filtered	Filtered
_HYVYIIR_.2	HYVYIIR	Mus musculus	A2AAY5	40831.4	Filtered	56462.5	26027.2	29130.4	34690.5	Filtered	Filtered	Filtered	Filtered	Filtered	Filtered
_AASFLNADGPK_.2	AASFLNADGPK	Mus musculus	A2AAY5	Filtered	111721	101206	Filtered	Filtered	82338.2	Filtered	Filtered	Filtered	75995.2	Filtered	Filtered
_ALLDGESHHAAGSHDTALSR_.4	ALLDGESHHAAGSHDTALSR	Mus musculus	A2AAY5	24666.9	22657.6	24410.1	9961.43	10051.5	9881.87	Filtered	Filtered	Filtered	Filtered	Filtered	Filtered
_ALLDGESHHAAGSHDTALSR_.3	ALLDGESHHAAGSHDTALSR	Mus musculus	A2AAY5	16380.4	13187.4	17262.2	6260.46	Filtered	8318.33	Filtered	5083.32	Filtered	Filtered	Filtered	Filtered
_VTWSSGATEAIYR_.2	VTWSSGATEAIYR	Mus musculus	A2AAY5	41249.2	61726.2	Filtered	39145.5	Filtered	Filtered	Filtered	Filtered	Filtered	Filtered	Filtered	Filtered
_PNFLAPLPHEMTQLR_.3	PNFLAPLPHEMTQLR	Mus musculus	A2AAY5	17920.4	14742.3	13544.1	Filtered	Filtered	Filtered	Filtered	Filtered	Filtered	Filtered	Filtered	Filtered
_EGWAPASYLK_.2	EGWAPASYLK	Mus musculus	A2AAY5	Filtered	85401.9	Filtered	64440.6	Filtered	Filtered	Filtered	Filtered	Filtered	Filtered	Filtered	Filtered
_TEPAQSEDHVDIYNLR_.3	TEPAQSEDHVDIYNLR	Mus musculus	A2AAY5	57861.1	Filtered	86338	Filtered	Filtered	Filtered	Filtered	Filtered	Filtered	Filtered	Filtered	Filtered
_NVPVPVQEATLQQR_.2	NVPVPVQEATLQQR	Mus musculus	A2AAY5	Filtered	44960.7	33023.8	Filtered	Filtered	Filtered	Filtered	Filtered	Filtered	Filtered	Filtered	Filtered
_EKELLNNQR_.2	EKELLNNQR	Mus musculus	A2AAY5	68743.3	Filtered	Filtered	Filtered	Filtered	Filtered	Filtered	Filtered	Filtered	Filtered	Filtered	Filtered
_DQDEMNLER_.2	DQDEMNLER	Mus musculus	A2AAY5	Filtered	Filtered	Filtered	66422.1	Filtered	Filtered	Filtered	Filtered	Filtered	Filtered	Filtered	Filtered
_NDMGLEC[Carbamidomethyl (C)]GHK_.2	NDMGLECGHK	Mus musculus	A2AAY5	Filtered	Filtered	11182.4	Filtered	Filtered	Filtered	Filtered	Filtered	Filtered	Filtered	Filtered	Filtered
_VSAGLLR_.2	VSAGLLR	Mus musculus	A2ACJ2	882212	912945	1.00308e+06	273503	133068	785863	225512	Filtered	751576	279006	252023	240955
_APTGSTELLALSSK_.2	APTGSTELLALSSK	Mus musculus	A2ACJ2	29911	39014.1	25712.4	10009.7	6970.19	7616.44	Filtered	Filtered	Filtered	Filtered	Filtered	Filtered
_ILHHLEEPVIFIGALR_.3	ILHHLEEPVIFIGALR	Mus musculus	A2ACJ2	48689	44358.8	55039.2	27974	16417.5	18795.4	Filtered	Filtered	Filtered	Filtered	Filtered	Filtered
_ILHHLEEPVIFIGALR_.4	ILHHLEEPVIFIGALR	Mus musculus	A2ACJ2	14414.1	7750.95	10801	Filtered	Filtered	3593.05	Filtered	Filtered	Filtered	Filtered	Filtered	Filtered
_EVVGAALAPSDPLEAPYLEQFPLSLPK_.3	EVVGAALAPSDPLEAPYLEQFPLSLPK	Mus musculus	A2ACJ2	19701.4	9542.55	17885.1	Filtered	Filtered	8072.41	Filtered	Filtered	Filtered	Filtered	Filtered	Filtered
_ASWSESGNLVPELR_.2	ASWSESGNLVPELR	Mus musculus	A2ACJ2	42685	38472.4	42429.9	Filtered	Filtered	Filtered	Filtered	Filtered	Filtered	Filtered	Filtered	Filtered
_MAMANAGQK_.2	MAMANAGQK	Mus musculus	A2ACJ2	Filtered	Filtered	Filtered	29313.5	Filtered	Filtered	Filtered	148563	Filtered	Filtered	Filtered	Filtered
_ALVTSGLAPGDPK_.2	ALVTSGLAPGDPK	Mus musculus	A2ACJ2	31162.2	Filtered	31378.4	Filtered	Filtered	Filtered	Filtered	Filtered	Filtered	Filtered	Filtered	Filtered
_VLVEQQQDR_.2	VLVEQQQDR	Mus musculus	A2ADY9	71852.6	74323.5	86338.7	64368.6	55985.4	66466.3	96320.3	94745.3	109439	115155	117400	53977.2
_LFSADPFDLEAQAK_.2	LFSADPFDLEAQAK	Mus musculus	A2ADY9	65681.7	50937.7	55296	60391.3	76780.6	67575.7	66809.4	64393.8	90011.6	81267.9	87845.5	122988
_DGDVVILR_.2	DGDVVILR	Mus musculus	A2ADY9	52973.2	88587	49016.8	51899.2	46820.4	47532.7	64381.8	64648.5	67567.2	86605.3	71016.6	77093.1
_PAVQFSNLPR_.2	PAVQFSNLPR	Mus musculus	A2ADY9	32299.2	44365.5	36854.2	34812.8	32936.2	32260.2	48941	43231	59170.8	60402.8	67982.8	68585.6
_DMLLANPHELSLLK_.3	DMLLANPHELSLLK	Mus musculus	A2ADY9	7994.82	5418.24	7549.6	6920.06	7214.74	9650.17	12942	11997.3	4647.87	13046.8	9281.44	14995.8
_TQAQHSSPGEMASSPQGLDNPALLR_.3	TQAQHSSPGEMASSPQGLDNPALLR	Mus musculus	A2ADY9	Filtered	Filtered	6861.5	7759.31	10440.6	8099.28	11444	12089.6	17048.3	11565.3	13512.6	23850.1
_LAYGTGR_.2	LAYGTGR	Mus musculus	A2ADY9	Filtered	Filtered	Filtered	54145.1	64217.4	69724.9	68802.2	86061.2	147012	163603	101324	Filtered
_SLASYGLK_.2	SLASYGLK	Mus musculus	A2ADY9	Filtered	Filtered	88404.4	87807.7	54869.5	Filtered	82679.3	76315.8	70989.1	105544	101343	Filtered
_IDFSSIAVPGTSNPQQR_.2	IDFSSIAVPGTSNPQQR	Mus musculus	A2ADY9	Filtered	56167.6	Filtered	Filtered	94745	Filtered	106163	105683	134769	136948	Filtered	210114
_NPPLAEALLSGDLEK_.2	NPPLAEALLSGDLEK	Mus musculus	A2ADY9	Filtered	Filtered	Filtered	31971.2	57344.4	55561.2	63141.5	56073.8	106310	57752.7	66856	33587.1
_NPPLAEALLSGDLEK_.3	NPPLAEALLSGDLEK	Mus musculus	A2ADY9	Filtered	Filtered	Filtered	Filtered	Filtered	Filtered	Filtered	5928.9	2559.16	Filtered	Filtered	2707.03
_EDIRPEEIADQELAEAIQK_.3	EDIRPEEIADQELAEAIQK	Mus musculus	A2ADY9	Filtered	Filtered	Filtered	Filtered	Filtered	Filtered	Filtered	Filtered	26714.3	28580.4	Filtered	Filtered
_HQC[Carbamidomethyl (C)]SIDLK_.2	HQCSIDLK	Mus musculus	A2ADY9	Filtered	Filtered	Filtered	Filtered	Filtered	Filtered	Filtered	Filtered	Filtered	13831	Filtered	Filtered
_KQDTVETPVGFAWVPLLK_.3	KQDTVETPVGFAWVPLLK	Mus musculus	A2AF47	12872.9	12236.1	11980	8858.75	10628.6	10208.3	Filtered	6446.67	Filtered	Filtered	Filtered	Filtered
_YAEIPDESR_.2	YAEIPDESR	Mus musculus	A2AF47	39389.7	58194.9	69993.5	Filtered	Filtered	46096.3	Filtered	33148.5	Filtered	Filtered	Filtered	Filtered
_FVFEAPYTLSGK_.2	FVFEAPYTLSGK	Mus musculus	A2AF47	Filtered	Filtered	Filtered	Filtered	Filtered	Filtered	Filtered	11084.8	Filtered	Filtered	Filtered	Filtered
_TNLVALLADFSHVNR_.3	TNLVALLADFSHVNR	Mus musculus	A2AFR3	16813.3	18173.6	11113.4	7229.92	11590.2	7390.63	7965.77	6813.13	11062	9595.21	6432.58	7343.85
_GLDPAVVSTLEALEALSEEQQK_.3	GLDPAVVSTLEALEALSEEQQK	Mus musculus	A2AFR3	9932.04	8630.66	8034.15	4962.7	5501.4	3171.87	6715.42	4712.01	6358.47	3687.43	4670.6	Filtered
_GLDPAVVSTLEALEALSEEQQK_.2	GLDPAVVSTLEALEALSEEQQK	Mus musculus	A2AFR3	Filtered	4266.55	Filtered	Filtered	Filtered	Filtered	Filtered	Filtered	Filtered	Filtered	Filtered	Filtered
_SVTPGGPSEGK_.2	SVTPGGPSEGK	Mus musculus	A2AFR3	23006.8	19115.1	27813.5	17669.9	Filtered	Filtered	Filtered	Filtered	Filtered	Filtered	Filtered	Filtered
_RDPVLGFGFVAGSEKPVVVR_.3	RDPVLGFGFVAGSEKPVVVR	Mus musculus	A2AFR3	21384	12103.3	17382.5	13309.3	Filtered	Filtered	Filtered	Filtered	Filtered	Filtered	Filtered	Filtered
_SENSGVAILR_.2	SENSGVAILR	Mus musculus	A2AFR3	Filtered	30198.5	25927	Filtered	Filtered	Filtered	Filtered	Filtered	Filtered	Filtered	Filtered	Filtered
_GAMAGGEPSQMEK_.2	GAMAGGEPSQMEK	Mus musculus	A2AG50	39215.2	38872	48771.7	30353.6	27897.3	40705.1	46537.2	47666.5	46325.4	49682.5	49376.6	38315.6
_ALQDILDFTGPPAFPK_.2	ALQDILDFTGPPAFPK	Mus musculus	A2AG50	31880.6	32039.7	25951	31120.8	51462.6	42708.9	31070.7	36568.9	32072.3	41285.6	42195.6	49957.1
_ALQDILDFTGPPAFPK_.3	ALQDILDFTGPPAFPK	Mus musculus	A2AG50	5943.67	7969.21	4151.38	7156.6	5674.56	5700.1	Filtered	5264.45	12297.4	6178.45	5561.63	8819.64
_EGAPGQQSTVLPR_.2	EGAPGQQSTVLPR	Mus musculus	A2AG50	96506.1	96383.6	78728.6	Filtered	71787.1	98371.6	97350.1	99505.2	47443.8	112345	120454	91637.2
_EQIMLQIEQER_.2	EQIMLQIEQER	Mus musculus	A2AG50	Filtered	62705.6	51312.1	57530.3	69100.2	80635.3	76085.1	63577.8	150931	72997.9	28018.2	88605.5
_EKAEEELLSK_.2	EKAEEELLSK	Mus musculus	A2AG50	26468.7	24808.8	27162.8	25754.6	Filtered	16255.2	24248.6	29336.3	9511.74	27403.7	30952.8	8313.07
_VATSAASGGHGSPLR_.2	VATSAASGGHGSPLR	Mus musculus	A2AG50	15707.4	14651.4	16783	13457.7	6559.63	13999.3	17006.6	16937.7	29844.5	17632.6	20476.4	6148.69
_VATSAASGGHGSPLR_.3	VATSAASGGHGSPLR	Mus musculus	A2AG50	Filtered	Filtered	Filtered	16617	15961	22284.6	23408.4	18046.3	29020.5	24544	30573.6	13304.5
_NTPISAMGDAGK_.2	NTPISAMGDAGK	Mus musculus	A2AG50	44640.8	Filtered	Filtered	59653	95582.9	57285	Filtered	56178.8	30814	61994	69828.8	109838
_TAKPTYLGSPVK_.3	TAKPTYLGSPVK	Mus musculus	A2AG50	28743.6	38922.9	45807.4	55545.3	45988.2	53322.5	34547.8	36364.5	27999	47441.4	64049.7	67991.2
_TAKPTYLGSPVK_.2	TAKPTYLGSPVK	Mus musculus	A2AG50	95942.1	Filtered	Filtered	Filtered	Filtered	Filtered	28719.7	28050.7	141775	Filtered	Filtered	46547.8
_AEHSAGKPTAGTTDAGEAAK_.3	AEHSAGKPTAGTTDAGEAAK	Mus musculus	A2AG50	12690.6	6125.93	9974.92	11292.9	10424	7874.9	16314.5	12034	19586.6	8225.51	8626.79	8131.56
_AEHSAGKPTAGTTDAGEAAK_.2	AEHSAGKPTAGTTDAGEAAK	Mus musculus	A2AG50	5419.1	Filtered	4046.29	4670	2683.45	Filtered	5444.43	6374.2	14927.9	4003.05	4946.7	Filtered
_AEHSAGKPTAGTTDAGEAAK_.4	AEHSAGKPTAGTTDAGEAAK	Mus musculus	A2AG50	Filtered	29521.3	Filtered	Filtered	Filtered	Filtered	32158.4	Filtered	Filtered	Filtered	Filtered	Filtered
_HLSSSTVAISYSPDR_.2	HLSSSTVAISYSPDR	Mus musculus	A2AG50	Filtered	28801.5	19891.4	29444	38843	Filtered	24580.8	31921.5	29889.3	24796.4	21728.6	39052.1
_HLSSSTVAISYSPDR_.3	HLSSSTVAISYSPDR	Mus musculus	A2AG50	Filtered	Filtered	Filtered	43477.7	Filtered	Filtered	Filtered	Filtered	31203	Filtered	Filtered	46813.5
_GLSLLLAK_.2	GLSLLLAK	Mus musculus	A2AG50	65839.8	36271.9	48920.5	64675.6	68499.1	63426.3	72211.3	62799.8	62231.4	97656.8	98141.9	125123
_C[Carbamidomethyl (C)]SWAGSPGPGGR_.2	CSWAGSPGPGGR	Mus musculus	A2AG50	Filtered	Filtered	Filtered	9341.93	Filtered	9351.92	7685.86	Filtered	Filtered	14758.3	13491.9	6585.59
_SAGMDGFLK_.2	SAGMDGFLK	Mus musculus	A2AG50	Filtered	57236.4	Filtered	Filtered	Filtered	Filtered	Filtered	Filtered	63109.9	Filtered	58048.5	Filtered
_EQQILEK_.2	EQQILEK	Mus musculus	A2AG50	77443.9	Filtered	Filtered	Filtered	Filtered	125383	Filtered	105423	75807.7	Filtered	257110	Filtered
_NLGIPVITVLGDSK_.2	NLGIPVITVLGDSK	Mus musculus	A2AGT5	382391	328454	327757	310800	384374	301431	280117	259458	317334	268975	281220	292113
_TALAATNPAVR_.2	TALAATNPAVR	Mus musculus	A2AGT5	380115	568924	415611	335065	264247	253715	265573	293845	113088	219162	239855	198513
_SLSGHPEAAQMVR_.3	SLSGHPEAAQMVR	Mus musculus	A2AGT5	185712	227764	250776	137431	109586	144122	144152	126672	96616.5	125269	118750	98745.9
_SLSGHPEAAQMVR_.2	SLSGHPEAAQMVR	Mus musculus	A2AGT5	77105.6	84177.6	79182.9	44382.5	32064.7	49193.1	71200	70197.5	62651.3	41281	46307.8	37708.8
_TSAQIVLDGLVDK_.2	TSAQIVLDGLVDK	Mus musculus	A2AGT5	261393	178998	235309	194675	218839	168600	166048	166789	135755	174162	186381	258585
_ITSELVSK_.2	ITSELVSK	Mus musculus	A2AGT5	196215	300056	264961	209032	192575	180701	184972	174414	85349.8	163261	183204	205654
_AVELMER_.2	AVELMER	Mus musculus	A2AGT5	231213	283268	204479	152640	149520	169288	155357	189531	124019	125424	144454	131293
_LDDIFEPVLIPEPK_.2	LDDIFEPVLIPEPK	Mus musculus	A2AGT5	207462	173234	159848	130230	205917	180640	138127	138030	167280	123037	142227	161511
_DAAFEALGTALK_.2	DAAFEALGTALK	Mus musculus	A2AGT5	198425	134047	166773	153624	180393	174885	121963	123728	117679	143961	160659	227167
_EGLDEVAGIINEAK_.2	EGLDEVAGIINEAK	Mus musculus	A2AGT5	198383	141302	161524	130303	198202	134218	122559	136003	122024	114659	140006	196824
_LSGYEEALK_.2	LSGYEEALK	Mus musculus	A2AGT5	181041	196657	197350	162802	124334	149671	132128	139779	56362.5	160026	152068	127215
_FIQPNIGELPTALK_.2	FIQPNIGELPTALK	Mus musculus	A2AGT5	182461	155261	156764	141689	171056	169622	106483	125311	190565	129849	108568	137627
_HINDSAPEVR_.2	HINDSAPEVR	Mus musculus	A2AGT5	214024	182014	256238	127112	110118	121205	160510	139673	142937	135010	132211	39152.7
_EFGFSELNVK_.2	EFGFSELNVK	Mus musculus	A2AGT5	154878	111712	151670	136670	142951	121832	127161	141137	147476	120733	132506	168434
_MQGQSPPAPTR_.2	MQGQSPPAPTR	Mus musculus	A2AGT5	170536	163100	230278	77864.6	98308	113919	139986	111074	133176	103404	79635.2	45231.2
_LFAIEIYR_.2	LFAIEIYR	Mus musculus	A2AGT5	159884	81887.8	134969	100848	133153	100290	115249	118122	90352.2	105252	112558	134828
_FVTDSNAVVQLK_.2	FVTDSNAVVQLK	Mus musculus	A2AGT5	125435	169508	134811	119500	107066	108552	83285.3	89142.7	106248	98056	94611.9	128204
_DQVLAMLEK_.2	DQVLAMLEK	Mus musculus	A2AGT5	119872	65376.9	98029	74626.3	84800	92676.5	86249.9	96651.4	72335.7	87729.9	70759.7	130909
_EALEAVEVLVK_.2	EALEAVEVLVK	Mus musculus	A2AGT5	114425	69483.5	89284.6	73091.8	100662	77890.6	73049.8	77558.9	50220.4	77847	77619.6	103325
_YSDTDIEPFLK_.2	YSDTDIEPFLK	Mus musculus	A2AGT5	99132.1	91549.1	98429.8	76838.4	88342.2	83828.8	65452.1	60998.2	69446.9	75486	75787	97581.6
_VNDFLAEIFK_.2	VNDFLAEIFK	Mus musculus	A2AGT5	97741.2	102293	82637.4	41277.3	69636.7	49297.9	67740.3	59461.6	59752.2	65612	68640.5	66512.2
_FFDTNTSVLMK_.2	FFDTNTSVLMK	Mus musculus	A2AGT5	63744.9	64209.6	82111.9	61218.8	60730.3	74598.9	60771	52219.9	56926.3	70088.1	63314.2	96877.4
_LHIVALIAQK_.2	LHIVALIAQK	Mus musculus	A2AGT5	52649.8	78362.6	46128.4	32627.5	32393.8	29001.2	31489.6	30470.2	26248.8	31758.6	26162.5	25058.1
_LHIVALIAQK_.3	LHIVALIAQK	Mus musculus	A2AGT5	43580.1	52364.1	37556.1	26101.7	23286.7	22442.4	19328	23981	33127.2	21037	25317.6	22960
_QELLGWLAEK_.2	QELLGWLAEK	Mus musculus	A2AGT5	97249.4	62415.1	76187.8	60881.7	64149.8	55217.5	59973	54595.5	87564.6	54486.9	62649.6	33732
_NSSQFFQSYVER_.2	NSSQFFQSYVER	Mus musculus	A2AGT5	61562.2	66765.3	63101.5	57500.5	65760.3	58267.5	46265.7	52067.5	76619.3	54260.8	55495.2	78208.6
_DTNVMLVALAAK_.2	DTNVMLVALAAK	Mus musculus	A2AGT5	65123.9	54279.4	54290.3	41497.3	67907.5	50919.7	44599.2	45085.1	40601.4	35858	44038.3	56236.3
_NQSETLNWLSNAIK_.2	NQSETLNWLSNAIK	Mus musculus	A2AGT5	45349.8	40465.7	38119.8	36724.2	54184.1	41169.9	35932.9	39360.5	38446.4	37315.2	38058.5	30776
_SVNPFLADVDKLK_.3	SVNPFLADVDKLK	Mus musculus	A2AGT5	41833.8	35251.2	37150.8	42143.8	32125.9	39374.8	27309.8	26394.8	27719.9	21713.3	21509.4	24741.5
_DFYDKIEAK_.2	DFYDKIEAK	Mus musculus	A2AGT5	29217.2	35579.7	30841.3	27645.5	21476	25165.2	22631.8	25296.5	11556.2	20813	19491.7	13000.1
_HC[Carbamidomethyl (C)]TSSTLPK_.2	HCTSSTLPK	Mus musculus	A2AGT5	33662.6	29811.7	30797.1	20948.9	17128.1	13698.8	20403.2	17074.6	2084.38	14611.5	15559.6	8243.48
_KGPAEDMSSK_.2	KGPAEDMSSK	Mus musculus	A2AGT5	26995.2	20009.3	27584.8	19880.9	16109.8	14035.1	24248.8	17733.2	17905.5	11291.4	14511.3	5527.67
_GLEAALVYVENAHVAGK_.3	GLEAALVYVENAHVAGK	Mus musculus	A2AGT5	147298	134425	126432	99010.1	126779	104756	87640.8	78302.7	92781.2	86879.4	102976	135560
_GLEAALVYVENAHVAGK_.2	GLEAALVYVENAHVAGK	Mus musculus	A2AGT5	44533.8	27059.2	28761.4	23284.2	30058.6	31999.9	23646.8	26583.8	26891.7	22932.1	22987.6	Filtered
_IEDLEEGQQVIR_.2	IEDLEEGQQVIR	Mus musculus	A2AGT5	140634	160714	134356	101367	Filtered	115022	109274	114111	115083	105067	103473	99222.6
_HTLQNINSVQLK_.2	HTLQNINSVQLK	Mus musculus	A2AGT5	29736.6	45348	28643.6	26444.1	20587.3	21095.2	19550.3	21725.9	16098.7	24609.3	25993.8	14351.3
_HTLQNINSVQLK_.3	HTLQNINSVQLK	Mus musculus	A2AGT5	43509.6	124235	82603.9	78610.3	65858.4	80166.9	Filtered	49163.5	Filtered	59846.9	66695.2	54897.1
_ANMPSKPAAPAK_.2	ANMPSKPAAPAK	Mus musculus	A2AGT5	28585.9	26527.7	34675.8	18938.4	9320.63	11054.4	22628.1	22144.1	6755.97	14433.7	20956.5	3129.37
_ANMPSKPAAPAK_.3	ANMPSKPAAPAK	Mus musculus	A2AGT5	95996	51285.9	103175	63231.3	46845.2	37964.3	67497.8	60788.6	Filtered	53314.1	Filtered	13304.8
_DMSMLEER_.2	DMSMLEER	Mus musculus	A2AGT5	72809	90231	84060	63045.2	69037.1	73153.9	52708	58911.7	101389	51917.5	Filtered	57087.9
_IIVAC[Carbamidomethyl (C)]IETLR_.2	IIVACIETLR	Mus musculus	A2AGT5	61284.3	52360.5	62047.3	60831.3	72584.4	58907.2	44107.9	47479.3	Filtered	57694.5	57233.8	69535.3
_VELVHGK_.2	VELVHGK	Mus musculus	A2AGT5	65820.7	52353.1	61099	57631.6	20940.8	26040.1	49701.3	36375.8	20399.8	54492	66918.1	Filtered
_LAC[Carbamidomethyl (C)]MEEFQK_.2	LACMEEFQK	Mus musculus	A2AGT5	26446.9	29714.5	30387.3	20336.3	20218.9	21389.4	18877.4	18381.4	Filtered	21287.3	18280	19222.4
_EQHQHSDLDSNQTHSAGTMTSSSSTTNIDDLKK_.5	EQHQHSDLDSNQTHSAGTMTSSSSTTNIDDLKK	Mus musculus	A2AGT5	9383.87	8405.56	12807	6858.35	4960.51	8430.23	7967.67	8135.2	3413.13	6138.22	4727	Filtered
_FGQYAGHVVPTILEK_.3	FGQYAGHVVPTILEK	Mus musculus	A2AGT5	97062.7	97800.2	90503.8	78117.1	57295.9	68706.2	59020.2	56276.1	42753.1	63136	59638	93891.6
_FGQYAGHVVPTILEK_.2	FGQYAGHVVPTILEK	Mus musculus	A2AGT5	28983.4	44112.4	29148.1	22976.2	21246.5	27473.2	Filtered	Filtered	55921.3	21803.4	23387.3	Filtered
_WNFTTPR_.2	WNFTTPR	Mus musculus	A2AGT5	152317	184621	160735	141705	Filtered	116946	122382	117561	120507	Filtered	110716	93006.7
_LLPDTINSINLDR_.2	LLPDTINSINLDR	Mus musculus	A2AGT5	Filtered	180326	112791	101007	115534	118902	83322.5	Filtered	131848	82152.9	89952.6	158164
_QQTSLFIAR_.2	QQTSLFIAR	Mus musculus	A2AGT5	111123	182459	127479	Filtered	109382	103001	87665	Filtered	103011	110858	104477	119742
_SVNLLVVK_.2	SVNLLVVK	Mus musculus	A2AGT5	105452	133715	102369	85096.5	66282.7	88927.9	69807.4	64815.6	110271	83987.4	81382.9	75779.7
_SVNLLVVK_.1	SVNLLVVK	Mus musculus	A2AGT5	5219.86	12082.3	2748.56	Filtered	Filtered	Filtered	4989.76	6869.88	14329.7	Filtered	2048.41	1331.62
_PAIPPVASSTDMLHSK_.3	PAIPPVASSTDMLHSK	Mus musculus	A2AGT5	135832	169791	128716	50606.4	71443.1	84354.9	97412	78929.4	99110.5	74051.3	Filtered	Filtered
_AAALATVNAWAEQTGMK_.2	AAALATVNAWAEQTGMK	Mus musculus	A2AGT5	76527	50803.3	69822.1	52064.9	Filtered	73636.1	54060.3	45613.2	58244.9	55381.9	55054.7	Filtered
_TEMPC[Carbamidomethyl (C)]QALVK_.2	TEMPCQALVK	Mus musculus	A2AGT5	55269.3	73927.7	69814.4	54068.6	Filtered	67946.4	53473.7	51545.9	33315.8	57423.4	48751.9	Filtered
_KEALEAVEVLVK_.3	KEALEAVEVLVK	Mus musculus	A2AGT5	16995.4	20466	22018.6	18454.4	17459	14531.4	15190.1	17006.5	23001.1	Filtered	15531.2	19078.5
_KEALEAVEVLVK_.2	KEALEAVEVLVK	Mus musculus	A2AGT5	14756.1	13670.5	13583.8	11636.7	Filtered	8927.95	8898.49	9737.86	Filtered	11068.8	8794.72	Filtered
_EASTGVLK_.2	EASTGVLK	Mus musculus	A2AGT5	122201	108444	134519	Filtered	46993.3	71131	121784	141263	105337	166202	Filtered	25378.9
_EASTGVLK_.1	EASTGVLK	Mus musculus	A2AGT5	3177.87	3133.83	46783.7	30449	18400.6	Filtered	34139.4	38135.2	7688.08	Filtered	29663	Filtered
_TQPIPAPVEDSVSSTIEAKPDLK_.3	TQPIPAPVEDSVSSTIEAKPDLK	Mus musculus	A2AGT5	113459	122712	125395	79925.4	Filtered	71035.8	88582.1	Filtered	Filtered	80513.9	105045	138425
_IISLKPIIK_.2	IISLKPIIK	Mus musculus	A2AGT5	78216.5	112755	94888.7	79453.1	Filtered	57781	47728.6	46710.9	47383.2	Filtered	53681.2	Filtered
_DVSGPKPGPLK_.2	DVSGPKPGPLK	Mus musculus	A2AGT5	38620.1	36493.4	41432.4	25433.4	14675.1	23296.8	24929	25251.8	16819.4	17706	20222.9	7712.64
_DVSGPKPGPLK_.3	DVSGPKPGPLK	Mus musculus	A2AGT5	30103.9	37022.8	Filtered	20585.3	Filtered	18383.1	Filtered	24456.7	Filtered	Filtered	17821.4	Filtered
_SVNPFLADVDK_.2	SVNPFLADVDK	Mus musculus	A2AGT5	49138.8	30798.5	53781.5	47260.2	Filtered	Filtered	40216.7	41953.8	63486.9	46529.7	45173.3	Filtered
_DLMHGLITLMLDSR_.3	DLMHGLITLMLDSR	Mus musculus	A2AGT5	13528.6	7788.53	18359.3	10612.2	15928.3	8198.29	15162.3	15661.8	37217.3	10493.3	8174.94	12774
_DLMHGLITLMLDSR_.2	DLMHGLITLMLDSR	Mus musculus	A2AGT5	Filtered	Filtered	6565.61	Filtered	3752.57	5877.08	Filtered	13346.3	17073.7	4375.76	Filtered	Filtered
_KALSEFGSK_.2	KALSEFGSK	Mus musculus	A2AGT5	28826.7	22747.8	31696.2	21211.9	Filtered	14659.2	21223.6	14759	Filtered	18688.7	20512.6	Filtered
_QDDRPPLTSLLSK_.3	QDDRPPLTSLLSK	Mus musculus	A2AGT5	5529.73	14670.5	9920.81	11575.3	6065.96	8317.3	Filtered	Filtered	10759.2	11401.5	9929.38	Filtered
_NAALNTIVTVYNVHGDQVFK_.3	NAALNTIVTVYNVHGDQVFK	Mus musculus	A2AGT5	129742	102172	89355.2	76206.5	140547	87941.6	81246.5	80452.4	95556.5	83812.4	76690.3	171122
_NAALNTIVTVYNVHGDQVFK_.2	NAALNTIVTVYNVHGDQVFK	Mus musculus	A2AGT5	19881.1	Filtered	27306.4	27651.4	Filtered	27927.9	Filtered	Filtered	Filtered	17697.3	Filtered	Filtered
_VNDFLAEIFKK_.3	VNDFLAEIFKK	Mus musculus	A2AGT5	29029.7	23214.7	24536.8	26454.4	30120.6	22643.2	19900.4	19333.6	15408.6	14178	16639.3	9720.1
_VNDFLAEIFKK_.2	VNDFLAEIFKK	Mus musculus	A2AGT5	22166.5	28110.8	26372	31481.1	Filtered	Filtered	Filtered	18689.6	Filtered	Filtered	Filtered	Filtered
_ALSEFGSK_.2	ALSEFGSK	Mus musculus	A2AGT5	137855	168852	Filtered	108432	89556.8	86931.3	95903.3	96669	Filtered	Filtered	103915	Filtered
_EIAIHIGDRDNAVR_.3	EIAIHIGDRDNAVR	Mus musculus	A2AGT5	42906.2	47242.6	39867.4	46286.6	27403.6	43084.4	37634.4	40887.4	21821.6	Filtered	Filtered	22727
_EIAIHIGDRDNAVR_.4	EIAIHIGDRDNAVR	Mus musculus	A2AGT5	80097.6	Filtered	83324.1	116295	98860.8	104733	Filtered	Filtered	12416.1	Filtered	Filtered	Filtered
_GESVQEELLK_.2	GESVQEELLK	Mus musculus	A2AGT5	56936.7	Filtered	65274.7	Filtered	43793.3	36551.7	32329.5	35488.8	Filtered	38319.8	Filtered	36548.1
_AMSKPMGGSAPAK_.3	AMSKPMGGSAPAK	Mus musculus	A2AGT5	45244.2	42392.7	61403.3	48762.5	25824.7	31586.6	48426.4	Filtered	Filtered	31771.1	Filtered	Filtered
_TQMSTC[Carbamidomethyl (C)]VAK_.2	TQMSTCVAK	Mus musculus	A2AGT5	43204.4	31860.2	52782.1	29844.8	Filtered	35947.7	35366.9	Filtered	Filtered	38394	31579.2	Filtered
_TTAPGGSASAGTK_.2	TTAPGGSASAGTK	Mus musculus	A2AGT5	140632	89696.2	129711	87972.4	90183.4	68419.7	98131.8	75203	110133	59208.1	57870.4	Filtered
_TTAPGGSASAGTK_.1	TTAPGGSASAGTK	Mus musculus	A2AGT5	Filtered	7360.88	10594.7	Filtered	Filtered	2688.68	Filtered	Filtered	14644.1	Filtered	Filtered	Filtered
_AFISNVK_.2	AFISNVK	Mus musculus	A2AGT5	208723	236586	185408	145451	Filtered	147654	138138	140793	59200.4	136301	120007	Filtered
_AFISNVK_.1	AFISNVK	Mus musculus	A2AGT5	16825.4	28169.9	22130.4	Filtered	Filtered	Filtered	Filtered	Filtered	Filtered	Filtered	Filtered	Filtered
_DEYIEQLK_.2	DEYIEQLK	Mus musculus	A2AGT5	96101.1	103721	110744	85755.5	98068	95703.1	68468.7	80719.9	61761	82310.5	74519.2	90427
_DEYIEQLK_.1	DEYIEQLK	Mus musculus	A2AGT5	Filtered	Filtered	Filtered	Filtered	Filtered	Filtered	Filtered	3190.88	Filtered	Filtered	Filtered	Filtered
_ALAVMVDHLESEK_.3	ALAVMVDHLESEK	Mus musculus	A2AGT5	29981	51998.4	43183.4	23882.8	26338.3	31932.7	28197.7	31302.3	43592.3	32846.4	30314.3	34917.6
_ALAVMVDHLESEK_.2	ALAVMVDHLESEK	Mus musculus	A2AGT5	Filtered	Filtered	Filtered	Filtered	Filtered	Filtered	Filtered	Filtered	27510.7	Filtered	Filtered	Filtered
_TTGEVVSGVVSK_.2	TTGEVVSGVVSK	Mus musculus	A2AGT5	304199	387065	287667	239784	236570	233106	195316	211118	181117	209760	186423	216369
_LEAGDYADLVK_.2	LEAGDYADLVK	Mus musculus	A2AGT5	117417	146396	112344	91415	89995.4	85520.9	96085.4	93296.9	108087	104222	91947.1	96976.6
_TQNINSNANMLR_.2	TQNINSNANMLR	Mus musculus	A2AGT5	11399.6	Filtered	18300.8	27193.6	19815.9	25383.1	Filtered	23682.9	Filtered	Filtered	Filtered	Filtered
_MC[Carbamidomethyl (C)]LVYPASK_.2	MCLVYPASK	Mus musculus	A2AGT5	17853.5	20162.9	22103.5	18826.7	Filtered	20046.8	Filtered	Filtered	15953.2	Filtered	Filtered	Filtered
_DVSGPKPGPLKK_.3	DVSGPKPGPLKK	Mus musculus	A2AGT5	Filtered	Filtered	17798.6	23248	12069.8	13751.3	Filtered	13117.1	Filtered	Filtered	9525.21	Filtered
_EGLAELYEYK_.2	EGLAELYEYK	Mus musculus	A2AGT5	75104.6	77207	80582.4	74750.7	93251.1	75484.5	57654.1	52509.8	56697.7	65986	62456.6	Filtered
_ESKPLPGR_.2	ESKPLPGR	Mus musculus	A2AGT5	296298	361203	Filtered	34501.5	Filtered	Filtered	243579	Filtered	66478.3	Filtered	Filtered	Filtered
_EWLEGEDLSEELKK_.3	EWLEGEDLSEELKK	Mus musculus	A2AGT5	45731.4	Filtered	46517.2	23194.3	30992.1	27197.3	27061.6	Filtered	49175.3	36611.3	33626.2	53766.7
_FSELVMK_.2	FSELVMK	Mus musculus	A2AGT5	48073.4	58516.4	57233	Filtered	Filtered	50101.7	Filtered	Filtered	40589.4	Filtered	Filtered	Filtered
_AQDALPFFMMHLGYEK_.3	AQDALPFFMMHLGYEK	Mus musculus	A2AGT5	30841.7	36366	20576.8	18987.7	19990.8	17340.7	13054.5	14459.8	20695.9	12003.9	Filtered	Filtered
_NESELEAHLC[Carbamidomethyl (C)]R_.2	NESELEAHLCR	Mus musculus	A2AGT5	11736.1	12875.7	Filtered	Filtered	Filtered	Filtered	7867.77	10865.1	4724.04	Filtered	Filtered	Filtered
_LIGNLSEK_.2	LIGNLSEK	Mus musculus	A2AGT5	257715	323978	290353	233161	202635	187909	162268	168712	118641	Filtered	Filtered	Filtered
_SQQELEAK_.2	SQQELEAK	Mus musculus	A2AGT5	Filtered	Filtered	Filtered	Filtered	Filtered	Filtered	45661.2	39286.1	2235.19	22804.8	Filtered	Filtered
_LIYSTHMADEK_.3	LIYSTHMADEK	Mus musculus	A2AGT5	8296.39	13892.7	12478.9	9364.34	Filtered	Filtered	Filtered	Filtered	Filtered	Filtered	Filtered	Filtered
_AEAMSGHIDQFLIATFMQLR_.3	AEAMSGHIDQFLIATFMQLR	Mus musculus	A2AGT5	Filtered	2892.16	6534.33	Filtered	Filtered	Filtered	5743.63	Filtered	10398.3	Filtered	Filtered	Filtered
_MIFEDEKPALLSQIDAEFQK_.3	MIFEDEKPALLSQIDAEFQK	Mus musculus	A2AGT5	Filtered	21457.6	26242.4	17678.3	24050.6	Filtered	28199	Filtered	49987.1	Filtered	9327.23	Filtered
_AAALATVNAWAEQTGMKEWLEGEDLSEELKK_.4	AAALATVNAWAEQTGMKEWLEGEDLSEELKK	Mus musculus	A2AGT5	25357.1	Filtered	Filtered	21791.9	Filtered	43437.7	Filtered	Filtered	Filtered	Filtered	Filtered	Filtered
_WLQDEMFHSDFQHHNK_.4	WLQDEMFHSDFQHHNK	Mus musculus	A2AGT5	8057.47	6099.08	Filtered	4754.93	Filtered	6310.49	Filtered	Filtered	Filtered	Filtered	Filtered	Filtered
_WLQDEMFHSDFQHHNK_.3	WLQDEMFHSDFQHHNK	Mus musculus	A2AGT5	Filtered	Filtered	Filtered	Filtered	Filtered	Filtered	Filtered	22086.6	Filtered	16693.4	Filtered	Filtered
_SLLKPFC[Carbamidomethyl (C)]AALLK_.3	SLLKPFCAALLK	Mus musculus	A2AGT5	Filtered	Filtered	4451.89	7463.72	Filtered	7583.83	Filtered	4660.1	Filtered	Filtered	Filtered	Filtered
_SLLKPFC[Carbamidomethyl (C)]AALLK_.2	SLLKPFCAALLK	Mus musculus	A2AGT5	Filtered	116259	Filtered	Filtered	Filtered	Filtered	Filtered	Filtered	Filtered	Filtered	Filtered	Filtered
_HSMDQTGSK_.2	HSMDQTGSK	Mus musculus	A2AGT5	Filtered	Filtered	Filtered	Filtered	Filtered	Filtered	Filtered	Filtered	41157.6	Filtered	Filtered	Filtered
_TQPIPAPVEDSVSSTIEAKPDLKK_.4	TQPIPAPVEDSVSSTIEAKPDLKK	Mus musculus	A2AGT5	Filtered	Filtered	Filtered	Filtered	21791.2	Filtered	Filtered	Filtered	Filtered	Filtered	Filtered	Filtered
_ILDHLTMIDNKNESELEAHLC[Carbamidomethyl (C)]R_.4	ILDHLTMIDNKNESELEAHLCR	Mus musculus	A2AGT5	Filtered	Filtered	Filtered	Filtered	Filtered	Filtered	Filtered	9845.34	Filtered	Filtered	Filtered	Filtered
_ILDHLTMIDNKNESELEAHLC[Carbamidomethyl (C)]R_.5	ILDHLTMIDNKNESELEAHLCR	Mus musculus	A2AGT5	Filtered	5009.6	Filtered	Filtered	Filtered	Filtered	Filtered	Filtered	Filtered	Filtered	Filtered	Filtered
_MFPFIMEGTK_.2	MFPFIMEGTK	Mus musculus	A2AGT5	Filtered	Filtered	Filtered	Filtered	Filtered	8361.13	Filtered	Filtered	Filtered	Filtered	Filtered	Filtered
_IEISDKITSELVSK_.3	IEISDKITSELVSK	Mus musculus	A2AGT5	Filtered	Filtered	Filtered	1722.59	Filtered	Filtered	Filtered	Filtered	Filtered	Filtered	Filtered	Filtered
_TSPQAPGLVASIR_.2	TSPQAPGLVASIR	Mus musculus	A2AHC3	121815	181029	132682	133558	118931	139165	88170.7	83062	95014.5	106015	99512.3	102227
_VESLEALPILSR_.2	VESLEALPILSR	Mus musculus	A2AHC3	121915	85384.5	102004	78684.9	97125.9	97507	68233.4	69045.7	82471.4	63882.5	75970.3	92136.7
_LNETISTLQQAILK_.2	LNETISTLQQAILK	Mus musculus	A2AHC3	82140.5	60345.5	76062.4	61836.3	68929.5	62388.3	33971.2	34522.4	62067.4	38454.1	42278.9	49223.6
_SPSDPGGELPEK_.2	SPSDPGGELPEK	Mus musculus	A2AHC3	64520.6	68335.2	72047.8	50757.4	46755.6	48513.1	44998.2	46108.9	41293	38871	41439.5	36964
_VSQTEEIPDQR_.2	VSQTEEIPDQR	Mus musculus	A2AHC3	84321.2	74896.9	91302.3	58623.5	49048.6	56349.7	45569.5	40851.2	38747.7	35973.4	39661.4	Filtered
_SFLGSPAAMSPADQPPSTQPLAEGSHR_.3	SFLGSPAAMSPADQPPSTQPLAEGSHR	Mus musculus	A2AHC3	22562.8	30619.2	26157.1	24681.7	19808.9	30916.7	13198.2	12836.4	32135.5	Filtered	15817.4	21865.2
_DPASLLASELVQLHMQLEEK_.3	DPASLLASELVQLHMQLEEK	Mus musculus	A2AHC3	18238.1	14756	16051	Filtered	7742.91	10535.1	9973.94	8783.88	11264.4	5571.89	6161.33	6885.37
_APVHFVEPLSPTGVPGHR_.4	APVHFVEPLSPTGVPGHR	Mus musculus	A2AHC3	43976	74256.8	42500.4	42836.4	35923.6	44635.3	Filtered	42431	35390.2	1.34013e+06	Filtered	28549.5
_DPAALHDGEK_.2	DPAALHDGEK	Mus musculus	A2AHC3	55580.6	34512.7	55118.1	37828.2	28399.9	18328.9	33795.9	28942.5	Filtered	18827.4	20045.4	Filtered
_ISQQQEQLLMK_.2	ISQQQEQLLMK	Mus musculus	A2AHC3	33117.5	37057.5	32724.7	24414	18169.1	22163	24795.5	26855.1	15184.5	23228.3	Filtered	Filtered
_GDQVATLQGHQSVIQALSR_.3	GDQVATLQGHQSVIQALSR	Mus musculus	A2AHC3	29771	41815.2	31940.7	27520.3	25217.9	30986	12450.5	15761.4	19933.1	Filtered	Filtered	18910.3
_GASTFSPSHPLLPLR_.3	GASTFSPSHPLLPLR	Mus musculus	A2AHC3	104329	122963	128962	112483	102004	119966	63996	67001.1	93789.2	77748.4	77257.1	92913.7
_GASTFSPSHPLLPLR_.2	GASTFSPSHPLLPLR	Mus musculus	A2AHC3	14946.5	19516.7	14043.4	11704.6	11855.7	Filtered	Filtered	5118.34	22281.2	Filtered	Filtered	Filtered
_EVPSMADSLYNIR_.2	EVPSMADSLYNIR	Mus musculus	A2AHC3	128780	Filtered	121568	116957	116691	106654	Filtered	85314	90561.9	Filtered	81908.3	123004
_TPTPSVETLPQSR_.2	TPTPSVETLPQSR	Mus musculus	A2AHC3	25489.5	34701.6	31626.4	18476.9	19042.1	Filtered	16257.5	19465	14620.9	Filtered	Filtered	19149.7
_EHTPVEEPLR_.2	EHTPVEEPLR	Mus musculus	A2AHC3	53091.3	64389.3	60295.5	39836.8	28457.8	37454.4	30979.1	32903.4	15364.6	20920.2	28275.5	20439.2
_EHTPVEEPLR_.3	EHTPVEEPLR	Mus musculus	A2AHC3	130597	116253	125856	Filtered	84665.9	65924.5	Filtered	Filtered	Filtered	Filtered	Filtered	Filtered
_SSRPPVPISNATK_.3	SSRPPVPISNATK	Mus musculus	A2AHC3	52890.1	72138.4	78393	44464.5	44570.8	45202	Filtered	28654.5	18139.7	22950.5	34034.9	Filtered
_SSRPPVPISNATK_.2	SSRPPVPISNATK	Mus musculus	A2AHC3	15713.9	13229.5	14608	7574.3	Filtered	6205.74	Filtered	7071.52	3145.82	Filtered	Filtered	Filtered
_QQQALEEQGLGKPK_.3	QQQALEEQGLGKPK	Mus musculus	A2AHC3	11176.3	14358.6	16310.7	7629.26	Filtered	6945.43	4517.85	4335.49	Filtered	Filtered	4796.7	Filtered
_DANIVSEQVNFK_.2	DANIVSEQVNFK	Mus musculus	A2AHC3	100446	119667	93009.4	88585.2	81549.7	116301	Filtered	66000.5	Filtered	Filtered	Filtered	Filtered
_FDTLPQGQAADGFFLHVGR_.3	FDTLPQGQAADGFFLHVGR	Mus musculus	A2AHC3	52533.6	31320.3	37431.6	36246.2	41092.8	41126.4	32203.1	29049.9	16201.7	26595	25757.6	36383.9
_FDTLPQGQAADGFFLHVGR_.2	FDTLPQGQAADGFFLHVGR	Mus musculus	A2AHC3	Filtered	16675.3	Filtered	Filtered	Filtered	Filtered	Filtered	Filtered	Filtered	Filtered	Filtered	Filtered
_AYGLDNIPEDLRDPFYIDQYEQEHIKPPVIK_.5	AYGLDNIPEDLRDPFYIDQYEQEHIKPPVIK	Mus musculus	A2AHC3	63494.5	47895.9	49799.2	104729	58897.5	81181.2	106029	83210.5	138636	84847.1	Filtered	Filtered
_AYGLDNIPEDLRDPFYIDQYEQEHIKPPVIK_.4	AYGLDNIPEDLRDPFYIDQYEQEHIKPPVIK	Mus musculus	A2AHC3	Filtered	Filtered	15094.2	Filtered	Filtered	18351.6	Filtered	Filtered	Filtered	Filtered	Filtered	Filtered
_SPTVPTPGTK_.2	SPTVPTPGTK	Mus musculus	A2AHC3	Filtered	117969	88072.3	88690.4	Filtered	81771.3	84897.3	73507.6	Filtered	Filtered	Filtered	Filtered
_DLSDAQDVAFVQLHKPR_.4	DLSDAQDVAFVQLHKPR	Mus musculus	A2AHC3	24700.7	42969.8	24752.7	22579.1	23991.9	22478.9	13373.2	14300.6	20039.4	11983.5	9578.87	15943.9
_STDRDWETASAASSLASVAEYTGPK_.3	STDRDWETASAASSLASVAEYTGPK	Mus musculus	A2AHC3	Filtered	16593.3	25963.3	28396.1	Filtered	29157.4	Filtered	27826	Filtered	21159.9	Filtered	Filtered
_AAFLHVVK_.2	AAFLHVVK	Mus musculus	A2AHC3	Filtered	30707	25385.3	20182	10184.1	14654.4	Filtered	Filtered	8907.57	Filtered	Filtered	Filtered
_EAGLSSSTITGK_.2	EAGLSSSTITGK	Mus musculus	A2AHC3	84427.2	Filtered	81289.3	67371.9	48947.9	Filtered	44620.6	47591.1	26942.2	34068.5	33175.1	46921.7
_GAIGAWPDKK_.2	GAIGAWPDKK	Mus musculus	A2AHC3	52824	78118.1	58475.9	Filtered	24523.1	34904.8	Filtered	Filtered	Filtered	Filtered	Filtered	Filtered
_FSTFSASK_.2	FSTFSASK	Mus musculus	A2AHC3	84469.7	74892.5	78819.8	Filtered	75189.4	58954.3	Filtered	Filtered	Filtered	Filtered	Filtered	Filtered
_FSTFSASK_.1	FSTFSASK	Mus musculus	A2AHC3	4136.5	Filtered	Filtered	Filtered	Filtered	3064.98	4055.29	Filtered	Filtered	Filtered	Filtered	Filtered
_EFSNEHLNK_.2	EFSNEHLNK	Mus musculus	A2AHC3	16166.4	10389.9	16922	7498.61	Filtered	Filtered	Filtered	25530.6	Filtered	Filtered	Filtered	Filtered
_EFSNEHLNK_.3	EFSNEHLNK	Mus musculus	A2AHC3	Filtered	Filtered	Filtered	Filtered	Filtered	Filtered	Filtered	Filtered	Filtered	Filtered	Filtered	228591
_SKTPTPSVETLPQSR_.3	SKTPTPSVETLPQSR	Mus musculus	A2AHC3	Filtered	Filtered	42011.1	35550.2	Filtered	35667.3	Filtered	Filtered	Filtered	Filtered	Filtered	Filtered
_ADGAPQPLRPEHFTK_.3	ADGAPQPLRPEHFTK	Mus musculus	A2AHC3	34895.8	Filtered	36321.5	23159.8	Filtered	18921.4	Filtered	Filtered	Filtered	Filtered	Filtered	Filtered
_ADGAPQPLRPEHFTK_.2	ADGAPQPLRPEHFTK	Mus musculus	A2AHC3	9400.19	8005.92	Filtered	Filtered	Filtered	Filtered	Filtered	Filtered	Filtered	Filtered	Filtered	Filtered
_KGIYVMESDDTPVTDADLSQAPIK_.3	KGIYVMESDDTPVTDADLSQAPIK	Mus musculus	A2AHC3	Filtered	Filtered	Filtered	14001	11122.8	Filtered	Filtered	Filtered	Filtered	Filtered	Filtered	Filtered
_AEDELAK_.2	AEDELAK	Mus musculus	A2AHC3	Filtered	Filtered	Filtered	68208.9	Filtered	Filtered	Filtered	Filtered	3041.27	Filtered	Filtered	Filtered
_KQQQALEEQGLGKPK_.3	KQQQALEEQGLGKPK	Mus musculus	A2AHC3	4195.52	Filtered	Filtered	Filtered	Filtered	Filtered	Filtered	Filtered	Filtered	Filtered	Filtered	Filtered
_HSKDPASLLASELVQLHMQLEEK_.4	HSKDPASLLASELVQLHMQLEEK	Mus musculus	A2AHC3	4007.96	Filtered	Filtered	Filtered	Filtered	Filtered	Filtered	Filtered	Filtered	Filtered	Filtered	Filtered
_AGEISLLK_.2	AGEISLLK	Mus musculus	A2AHG0	45396.3	976558	660958	817786	36666.5	749861	44078.5	47650.6	45734.2	52663.7	41621	77296.8
_LQAELAAER_.2	LQAELAAER	Mus musculus	A2AHG0	285357	323419	280138	209518	206978	230584	111864	110371	60388.5	107819	126218	99169
_AQQGLQLQVLR_.2	AQQGLQLQVLR	Mus musculus	A2AHG0	Filtered	Filtered	Filtered	28342.5	34474	25714.4	52648.6	50987.2	84609.4	73271.4	73848.4	77506
_ADPGRDPLLAFAPR_.3	ADPGRDPLLAFAPR	Mus musculus	A2AHG0	Filtered	Filtered	Filtered	Filtered	Filtered	188727	143489	129622	150828	135095	105263	144585
_EQADFLPR_.2	EQADFLPR	Mus musculus	A2AHG0	68647.5	Filtered	Filtered	Filtered	Filtered	Filtered	Filtered	88503	62227.8	93504.2	85493.3	68114.6
_NSLTSLPTYSSSYSQHLAPLSASTSHINR_.4	NSLTSLPTYSSSYSQHLAPLSASTSHINR	Mus musculus	A2AHG0	Filtered	Filtered	Filtered	Filtered	43239.1	16056.8	23813.7	24830.4	50814.7	33805.1	29193.4	46325.9
_NSLTSLPTYSSSYSQHLAPLSASTSHINR_.3	NSLTSLPTYSSSYSQHLAPLSASTSHINR	Mus musculus	A2AHG0	Filtered	Filtered	Filtered	Filtered	Filtered	11120.7	Filtered	20209.8	29241.8	Filtered	21213.6	Filtered
_TGGGGNQGSFPGPR_.2	TGGGGNQGSFPGPR	Mus musculus	A2AHG0	Filtered	Filtered	Filtered	Filtered	19273.3	19065.9	59540.8	53911.5	Filtered	Filtered	59085.7	42005.4
_EKEEQLLSLR_.2	EKEEQLLSLR	Mus musculus	A2AHG0	Filtered	Filtered	Filtered	Filtered	Filtered	Filtered	19734.7	23022.9	14613.2	17968.8	23504.6	14940.7
_LETLPVR_.2	LETLPVR	Mus musculus	A2AHG0	Filtered	Filtered	Filtered	Filtered	Filtered	Filtered	124312	138134	94646.2	126880	Filtered	113626
_TMTPAGGSGGGLSDSGR_.2	TMTPAGGSGGGLSDSGR	Mus musculus	A2AHG0	Filtered	Filtered	Filtered	Filtered	Filtered	Filtered	41695	39107.3	31094.3	33373.5	Filtered	35024.5
_SLEQSEAAVAQVLEER_.3	SLEQSEAAVAQVLEER	Mus musculus	A2AHG0	Filtered	Filtered	Filtered	Filtered	Filtered	321215	8891.16	Filtered	43295.6	5411.16	Filtered	11139.4
_SLEQSEAAVAQVLEER_.2	SLEQSEAAVAQVLEER	Mus musculus	A2AHG0	Filtered	Filtered	Filtered	Filtered	Filtered	Filtered	41743.7	Filtered	Filtered	Filtered	Filtered	Filtered
_PSELGPPDPR_.2	PSELGPPDPR	Mus musculus	A2AHG0	Filtered	Filtered	Filtered	Filtered	Filtered	Filtered	22297.1	Filtered	Filtered	Filtered	45981.8	68610.2
_IGTAGYSSGSSGGGSGYQDLGTSDSGR_.2	IGTAGYSSGSSGGGSGYQDLGTSDSGR	Mus musculus	A2AHG0	Filtered	Filtered	Filtered	Filtered	Filtered	Filtered	Filtered	60688.2	Filtered	Filtered	15328.8	Filtered
_GAAGGSSTPTPQHGEEK_.3	GAAGGSSTPTPQHGEEK	Mus musculus	A2AHG0	Filtered	Filtered	Filtered	Filtered	Filtered	Filtered	Filtered	Filtered	Filtered	Filtered	12277.8	8782.81
_WVTALEEIPSLIIK_.2	WVTALEEIPSLIIK	Mus musculus	A2AIV2	Filtered	9864.12	6387.38	Filtered	Filtered	3040.9	Filtered	Filtered	Filtered	Filtered	Filtered	Filtered
_TVLDLIVEDLQSTSEDKEK_.3	TVLDLIVEDLQSTSEDKEK	Mus musculus	A2AIV2	5573.77	Filtered	Filtered	Filtered	Filtered	815.669	Filtered	Filtered	Filtered	Filtered	Filtered	Filtered
_GVIEAFLHAWK_.3	GVIEAFLHAWK	Mus musculus	A2AJ15	4225.25	3328.12	2902.05	2296	1768.25	1799.05	1845.66	1774.62	2124.76	1151.58	1027.99	Filtered
_VPSGGYSSINNVQNSHKPEPR_.4	VPSGGYSSINNVQNSHKPEPR	Mus musculus	A2AJ15	Filtered	Filtered	Filtered	9919.66	Filtered	9960.42	Filtered	Filtered	Filtered	Filtered	Filtered	Filtered
_SPAQAPEPAAEGLGR_.2	SPAQAPEPAAEGLGR	Mus musculus	A2AJA9	47655.5	62689.9	51391.9	119198	101895	122170	193912	205259	149249	228808	242833	226749
_AAGPGGATLLAPSR_.2	AAGPGGATLLAPSR	Mus musculus	A2AJA9	19824.5	23120.8	15541.2	33534.5	33572.4	30576.5	61513.4	57324.2	33479.8	73192.5	67379.1	61088.7
_FGLEGLLLSPTYLSLR_.2	FGLEGLLLSPTYLSLR	Mus musculus	A2AJA9	10004.2	8177.32	12222.4	31146.4	39063.3	31822	82167.9	75250.1	6449.08	67189	69593.8	50163
_EVAFIHIQR_.3	EVAFIHIQR	Mus musculus	A2AJA9	7696.8	9044.4	5402.16	18082.3	9649.01	15537.4	26819.6	30669.8	18946	40244.1	31779.9	39518.3
_ALANELHPIK_.3	ALANELHPIK	Mus musculus	A2AJA9	Filtered	11423.3	5990.59	21865.7	17944.9	17228.6	31928.4	34472.9	25031.1	41746.6	44033.3	28236.1
_TFYTEDFGR_.2	TFYTEDFGR	Mus musculus	A2AJA9	Filtered	Filtered	33089	82544.7	80931.2	78633.3	152574	130595	179230	184100	155627	194527
_SYENLLGR_.2	SYENLLGR	Mus musculus	A2AJA9	Filtered	Filtered	91266.7	55088.3	32492.4	51666.3	115375	118581	84747.3	143639	125161	103809
_SWDNILAPGPR_.2	SWDNILAPGPR	Mus musculus	A2AJA9	Filtered	Filtered	20346.3	49828.7	51163.2	48276.9	77350.1	82316.9	102482	103034	97074.3	125627
_SYYGETTR_.2	SYYGETTR	Mus musculus	A2AJA9	18465.2	Filtered	Filtered	40306.4	47229.2	42016.3	90640.2	82351.8	75310.9	94633.8	110842	59731.6
_ELATHAAPLGSYAR_.3	ELATHAAPLGSYAR	Mus musculus	A2AJA9	Filtered	Filtered	Filtered	118759	102698	110254	157982	166391	43037	205661	173142	191803
_ELATHAAPLGSYAR_.2	ELATHAAPLGSYAR	Mus musculus	A2AJA9	Filtered	Filtered	Filtered	24853.3	18420.9	22133	41818.5	36926.5	40466.5	39574.9	45196.9	35063
_AYGMPFVPR_.2	AYGMPFVPR	Mus musculus	A2AJA9	Filtered	Filtered	Filtered	108269	96017.8	109174	161300	174402	164419	226395	239312	233608
_TAPQFHGLTVPGPR_.3	TAPQFHGLTVPGPR	Mus musculus	A2AJA9	Filtered	Filtered	Filtered	88243.6	89596.3	87461.6	123234	129060	128627	137230	133508	128491
_FTPTTIYPTDR_.2	FTPTTIYPTDR	Mus musculus	A2AJA9	Filtered	Filtered	Filtered	56285.3	79007.8	54861.1	98731.8	100919	151765	122631	136885	163154
_LDIKPDEAVLQHAAR_.3	LDIKPDEAVLQHAAR	Mus musculus	A2AJA9	Filtered	Filtered	Filtered	44051.3	35008.7	42889.7	69315.1	69990.3	67877.5	92383.1	75645.2	89136.4
_LDIKPDEAVLQHAAR_.4	LDIKPDEAVLQHAAR	Mus musculus	A2AJA9	Filtered	Filtered	Filtered	12413.2	13202.7	16149.4	37880.1	34262.6	68699.6	45854	49784	43783
_YAALSLSETSLTEK_.2	YAALSLSETSLTEK	Mus musculus	A2AJA9	Filtered	Filtered	Filtered	28162.6	27486.9	28623.7	41305.9	45348.3	86557.3	58908.2	63965.3	86563.9
_QPVSTVPEGPASSR_.2	QPVSTVPEGPASSR	Mus musculus	A2AJA9	Filtered	Filtered	Filtered	29746.7	23172.2	27186.4	59040.8	62140.1	52259.9	64770.8	65329	51608.7
_RPPVVVNLSTSPR_.3	RPPVVVNLSTSPR	Mus musculus	A2AJA9	Filtered	Filtered	Filtered	27175	22667.9	25600.1	46646.7	54730.4	30194.8	63735	64741.6	64372.6
_PYLSEEPPRPSPR_.3	PYLSEEPPRPSPR	Mus musculus	A2AJA9	Filtered	Filtered	Filtered	61501.9	Filtered	42139.3	99896.6	116603	63241.2	169851	152702	115358
_GVLFLGFPSPGSADNFLR_.2	GVLFLGFPSPGSADNFLR	Mus musculus	A2AJA9	37073.5	31537.3	Filtered	45631.2	99007.5	70961.6	99362.4	107922	112852	110467	100598	131675
_SSPPWADWGPR_.2	SSPPWADWGPR	Mus musculus	A2AJA9	Filtered	Filtered	Filtered	Filtered	Filtered	Filtered	125236	Filtered	68735.5	121903	114923	118224
_GWELPGGRPR_.3	GWELPGGRPR	Mus musculus	A2AJA9	Filtered	Filtered	Filtered	Filtered	Filtered	42296.6	90395.4	92433.6	Filtered	93837.3	95603.3	Filtered
_NWYVTPEITITDNDLR_.2	NWYVTPEITITDNDLR	Mus musculus	A2AJA9	Filtered	Filtered	Filtered	Filtered	Filtered	Filtered	58646.4	Filtered	66726.8	62627.8	76426.7	73168.2
_DSSPVHR_.2	DSSPVHR	Mus musculus	A2AJA9	Filtered	Filtered	Filtered	Filtered	Filtered	Filtered	78781.2	Filtered	151653	56527.8	Filtered	29803.4
_IAPLC[Carbamidomethyl (C)]ATPGR_.2	IAPLCATPGR	Mus musculus	A2AJA9	Filtered	Filtered	Filtered	Filtered	38857.3	Filtered	Filtered	Filtered	33843	44378.5	47278.7	Filtered
_FTPTTIYPTDRR_.3	FTPTTIYPTDRR	Mus musculus	A2AJA9	Filtered	Filtered	Filtered	Filtered	Filtered	Filtered	Filtered	17365.7	Filtered	18703.7	18614.3	12765.3
_REDPLGR_.2	REDPLGR	Mus musculus	A2AJA9	Filtered	Filtered	Filtered	Filtered	Filtered	Filtered	93538	88487.9	28987.4	Filtered	Filtered	Filtered
_TLYC[Carbamidomethyl (C)]DGPLPGPR_.2	TLYCDGPLPGPR	Mus musculus	A2AJA9	Filtered	Filtered	Filtered	Filtered	20221	Filtered	Filtered	34695.1	Filtered	Filtered	Filtered	Filtered
_TPGPTVR_.2	TPGPTVR	Mus musculus	A2AJA9	Filtered	Filtered	Filtered	Filtered	Filtered	Filtered	Filtered	Filtered	Filtered	Filtered	681674	Filtered
_VEPGPGAPAAVLAR_.2	VEPGPGAPAAVLAR	Mus musculus	A2AJI0	312253	444638	312798	298830	345401	292690	247445	247652	295661	270099	285537	304837
_TAEGLLPFAEAEAFLK_.2	TAEGLLPFAEAEAFLK	Mus musculus	A2AJI0	217162	208452	173092	117814	192719	160791	121921	133573	187734	141580	126631	152889
_TAEGLLPFAEAEAFLK_.3	TAEGLLPFAEAEAFLK	Mus musculus	A2AJI0	5220.05	7825.85	5009.29	3824.77	4702.08	3151.24	3639.74	2754.59	4890.16	3431.63	3160.47	3905.96
_YEAAIQR_.2	YEAAIQR	Mus musculus	A2AJI0	176643	187111	240744	119542	133233	135137	132523	114219	106651	142715	155354	68706.6
_GPTPTATGPR_.2	GPTPTATGPR	Mus musculus	A2AJI0	108369	74513.3	114211	71083.3	58297.9	57276.7	107336	96641.5	135891	109514	124330	32610.9
_SSATLWNSPSR_.2	SSATLWNSPSR	Mus musculus	A2AJI0	79199.9	78872.7	70632.1	74706.4	65713.3	77076.3	96555.3	108054	49879.3	101542	84352.9	99207.9
_LMTPTLSFLAR_.2	LMTPTLSFLAR	Mus musculus	A2AJI0	58406.7	58556.7	62671.5	39380.7	59665.5	67166.6	47208.3	50906	129686	42984.8	36673.9	83465.8
_SASASPLTPC[Carbamidomethyl (C)]SAPR_.2	SASASPLTPCSAPR	Mus musculus	A2AJI0	56314.8	63852.5	48207.4	62853.1	49223	59409.4	55789.1	58343	34408.9	48171.2	49458.7	39028.8
_ETAANNSGPDPVK_.2	ETAANNSGPDPVK	Mus musculus	A2AJI0	73932	59723.9	84191.5	35830.8	35294.4	47879.1	43800.2	39799.2	50968.3	43007.1	46823.6	22312.9
_RLEATPVQK_.2	RLEATPVQK	Mus musculus	A2AJI0	61037	41619.5	77008.7	43641.4	33596.6	31320	51256.1	47213.6	22190.2	40604.5	45657.5	11174.9
_ESPSPSGPEDK_.2	ESPSPSGPEDK	Mus musculus	A2AJI0	36133.7	18926.7	37268.8	28614.2	26837.8	19227.8	60116.9	57667.4	1800.5	40334.1	44130.5	44471.9
_AAEEKEPAAPASPAPSPVPSPTPAQPQK_.3	AAEEKEPAAPASPAPSPVPSPTPAQPQK	Mus musculus	A2AJI0	11945.5	Filtered	11540.2	23074.2	21382	21625.7	34759	39459.5	22268	43806.6	40068.7	42498.5
_HVDSIINK_.2	HVDSIINK	Mus musculus	A2AJI0	37598.8	24839	43862.5	18912.3	17068.4	21567.3	19578.4	28852	28025.7	27968.6	Filtered	15692.5
_TAEGLLPFAEAEAFLKK_.3	TAEGLLPFAEAEAFLKK	Mus musculus	A2AJI0	6467.46	6231.45	4760.58	7061.78	9775.98	8258.07	3576.39	3913.86	Filtered	3079.71	2256.86	Filtered
_SLQLSAWESSIVDR_.2	SLQLSAWESSIVDR	Mus musculus	A2AJI0	158233	Filtered	104614	124727	102835	118230	105254	113435	Filtered	105338	153923	Filtered
_QSLPASIRPR_.3	QSLPASIRPR	Mus musculus	A2AJI0	115052	Filtered	122250	100837	Filtered	Filtered	98280.6	91738.3	79647.2	102306	120159	98204.6
_LEATPVQK_.2	LEATPVQK	Mus musculus	A2AJI0	78106.6	79300.1	91827	38872.4	Filtered	Filtered	54373	Filtered	Filtered	45509.6	60942.2	33873.7
_DSMQKEELAPQEPQWSLPSK_.3	DSMQKEELAPQEPQWSLPSK	Mus musculus	A2AJI0	Filtered	Filtered	11329.7	14521.9	14036.2	21904.1	20437.4	14742.3	25482.3	10638.2	Filtered	Filtered
_AVETRPSGLQK_.2	AVETRPSGLQK	Mus musculus	A2AJI0	7049.35	6479.12	6733.68	7217.47	2644.31	4432.53	5898.45	4811.51	Filtered	11550.8	3687.69	Filtered
_AVETRPSGLQK_.3	AVETRPSGLQK	Mus musculus	A2AJI0	23967.5	18411.2	Filtered	Filtered	Filtered	Filtered	Filtered	16785	Filtered	Filtered	15341.7	Filtered
_LSTGSELSPK_.2	LSTGSELSPK	Mus musculus	A2AJI0	129681	147047	167363	118884	110467	105990	105039	88957.7	58508	98583.7	129401	96448
_AGASLAPGPHPDR_.3	AGASLAPGPHPDR	Mus musculus	A2AJI0	Filtered	38590.7	59133.8	26400.7	Filtered	23250.5	Filtered	23753.9	24938.3	Filtered	Filtered	Filtered
_AGASLAPGPHPDR_.2	AGASLAPGPHPDR	Mus musculus	A2AJI0	Filtered	25343.5	31285.7	Filtered	Filtered	34022.4	Filtered	Filtered	21924	14443.8	Filtered	Filtered
_KPGAGGSPALAR_.2	KPGAGGSPALAR	Mus musculus	A2AJI0	14119.7	9665.9	13888.5	11830.4	Filtered	6536.77	Filtered	Filtered	4455.63	11706.1	14614.6	Filtered
_KPGAGGSPALAR_.3	KPGAGGSPALAR	Mus musculus	A2AJI0	Filtered	62738.5	Filtered	Filtered	Filtered	Filtered	45920	Filtered	Filtered	51911.6	Filtered	Filtered
_WSWAGALHHSSPGR_.4	WSWAGALHHSSPGR	Mus musculus	A2AJI0	28574.9	Filtered	20185.2	21562.7	Filtered	19698.8	28040.9	26938	Filtered	27247.5	30771.1	Filtered
_WSWAGALHHSSPGR_.3	WSWAGALHHSSPGR	Mus musculus	A2AJI0	27294.9	Filtered	Filtered	31897.9	Filtered	Filtered	24914.7	27455.8	Filtered	Filtered	Filtered	Filtered
_EELAPQEPQWSLPSK_.2	EELAPQEPQWSLPSK	Mus musculus	A2AJI0	Filtered	Filtered	Filtered	Filtered	Filtered	30724.8	Filtered	Filtered	20232	24062.1	36288.9	Filtered
_HVDSIINKR_.3	HVDSIINKR	Mus musculus	A2AJI0	Filtered	Filtered	65675.8	49889.9	Filtered	Filtered	43502.6	Filtered	Filtered	Filtered	Filtered	Filtered
_AVVQPPQVTEVL_.2	AVVQPPQVTEVL	Mus musculus	A2AJI0	32564	Filtered	Filtered	Filtered	Filtered	Filtered	Filtered	16267	Filtered	Filtered	Filtered	Filtered
_KAVWLEK_.2	KAVWLEK	Mus musculus	A2AJI0	Filtered	Filtered	Filtered	Filtered	Filtered	Filtered	Filtered	Filtered	Filtered	Filtered	31729.9	Filtered
_TLPAWIR_.2	TLPAWIR	Mus musculus	A2AJT4	45392.6	51736.8	45329.5	32040	39606	35436.4	25425.7	23502.7	Filtered	27796.4	26993.9	46210.8
_VIQLLGTTPR_.2	VIQLLGTTPR	Mus musculus	A2AKG8	27376.8	42812.2	26091.5	32782.1	27518.4	26206.7	20013.5	20555	27849.2	20256	23722.2	32696.8
_TVAGIPNFILK_.2	TVAGIPNFILK	Mus musculus	A2AKG8	28084.9	20327.4	23980.5	26069.6	34376.8	31956	25711.7	21375	21136.9	21641.5	20404.7	Filtered
_SYSGENTASAIAR_.2	SYSGENTASAIAR	Mus musculus	A2AKG8	Filtered	16942.5	21873.6	16545.5	14797	12739.5	13023.6	Filtered	7003.59	Filtered	Filtered	Filtered
_HLIPVAFVSEK_.2	HLIPVAFVSEK	Mus musculus	A2ALI5	Filtered	Filtered	Filtered	Filtered	Filtered	26199.9	44899.3	37088.1	50222.9	30580.8	34681.5	33953.3
_ASVPVYADETLHSTGEYK_.3	ASVPVYADETLHSTGEYK	Mus musculus	A2ALI5	Filtered	Filtered	Filtered	12300.4	Filtered	15413.7	20012.6	Filtered	9357.24	16149	15189	16329.1
_NLPVYPLDIVR_.2	NLPVYPLDIVR	Mus musculus	A2ALK8	Filtered	Filtered	Filtered	15225.1	17870.7	20545.2	32504.1	30784.6	4056.81	30918.3	39532.7	29867.6
_ELALVIR_.2	ELALVIR	Mus musculus	A2ALK8	Filtered	Filtered	259712	780086	108163	99856.8	64891.3	72854	102275	Filtered	Filtered	106709
_TLDFYGVELHGGR_.3	TLDFYGVELHGGR	Mus musculus	A2ALK8	Filtered	Filtered	Filtered	17656.2	14678.2	Filtered	29640	25360.8	Filtered	28553.1	23150.1	27852.9
_VESLHEQHSGLK_.3	VESLHEQHSGLK	Mus musculus	A2ALK8	Filtered	Filtered	Filtered	Filtered	Filtered	Filtered	8683.58	6856.29	Filtered	5903.5	7806.9	Filtered
_EYFGLQHGDDPVDSPR_.3	EYFGLQHGDDPVDSPR	Mus musculus	A2ALK8	Filtered	Filtered	Filtered	Filtered	Filtered	Filtered	30027	20264.2	Filtered	Filtered	Filtered	21817.8
_SDDGDGYLVLIR_.2	SDDGDGYLVLIR	Mus musculus	A2ALK8	Filtered	Filtered	Filtered	Filtered	Filtered	Filtered	10484.7	Filtered	Filtered	Filtered	10620.2	Filtered
_VIGGMVWNPVMR_.2	VIGGMVWNPVMR	Mus musculus	A2ALK8	Filtered	Filtered	Filtered	Filtered	Filtered	Filtered	Filtered	Filtered	22537	Filtered	Filtered	Filtered
_YDVIGDQEHLR_.3	YDVIGDQEHLR	Mus musculus	A2ALS5	156912	219117	157547	179618	149177	172528	169861	156699	105703	161570	162995	154650
_YDVIGDQEHLR_.2	YDVIGDQEHLR	Mus musculus	A2ALS5	87971.7	103595	92552.2	92485.5	85597.6	87293.2	80165.2	84856.8	82607.6	103854	87599.8	87382
_AAGISLIVPGK_.2	AAGISLIVPGK	Mus musculus	A2ALS5	150518	146094	157423	175572	170572	171145	177063	183829	383782	268464	272799	295515
_LPYTEGDAQQLQR_.2	LPYTEGDAQQLQR	Mus musculus	A2ALS5	140261	179378	167449	192924	181960	199294	167971	184202	156952	200109	200981	208606
_SSAIGIENIQEVQEK_.2	SSAIGIENIQEVQEK	Mus musculus	A2ALS5	85635.1	122664	98101.3	141225	150416	146276	104772	114757	136951	141565	137093	210141
_LINAEYAC[Carbamidomethyl (C)]YK_.2	LINAEYACYK	Mus musculus	A2ALS5	59268.4	62646.6	54324.1	78380.8	57704.3	76361.6	62274.4	57753.4	36845.4	64954.7	69116.9	81038
_SQSMDAMGLSNK_.2	SQSMDAMGLSNK	Mus musculus	A2ALS5	31094.8	28741.6	39391.6	45131.8	39581.1	47719.8	58766.2	49639.3	23957.9	56372.1	59769.8	55073
_GPEFQEFLLTK_.2	GPEFQEFLLTK	Mus musculus	A2ALS5	14938.5	11063.7	13733.5	12377.2	14817.4	12539.1	14575.7	13912.8	7001.55	15732.5	15328	15739.4
_FGVIYQK_.2	FGVIYQK	Mus musculus	A2ALS5	268262	405636	265460	324622	260815	311237	314408	321402	123599	352040	342732	323736
_FGVIYQK_.1	FGVIYQK	Mus musculus	A2ALS5	21146.3	36140.6	20197.4	22641.3	37256.1	23025.3	25438.2	25588.9	51350.7	25633.4	29747.5	Filtered
_KGPEFQEFLLTK_.3	KGPEFQEFLLTK	Mus musculus	A2ALS5	53151.8	49068.4	42817.5	46795.1	46327.4	43395.2	44154.5	44739.4	42417.7	58225.5	49158.9	75451.9
_KGPEFQEFLLTK_.2	KGPEFQEFLLTK	Mus musculus	A2ALS5	31015.7	25814.6	28425.9	45093.7	35359	33754.9	37690.9	44031.4	56726.5	42185.2	44774.7	Filtered
_KPNTVSTSHSGSFTPNNPDLAK_.4	KPNTVSTSHSGSFTPNNPDLAK	Mus musculus	A2ALS5	44682.6	51970.6	51031.3	45473.5	41802.6	42974.2	45994.6	51144.4	23547.4	43998.5	50747.8	35362.8
_KPNTVSTSHSGSFTPNNPDLAK_.3	KPNTVSTSHSGSFTPNNPDLAK	Mus musculus	A2ALS5	30953.5	33530	34529.6	34465.9	26668.1	Filtered	41252.4	38728	41273.9	35489.2	37495.6	21626.8
_LVC[Carbamidomethyl (C)]EDVNVDR_.2	LVCEDVNVDR	Mus musculus	A2ALS5	46270.3	57863.7	66259.5	50860.1	52387	Filtered	53165.9	55753.1	44916.2	50002.6	56312	67134.7
_DDVPFFGPPLPDPAVFR_.2	DDVPFFGPPLPDPAVFR	Mus musculus	A2ALS5	235942	199487	178842	187568	299526	253605	206738	181704	530679	252414	215281	264944
_DDVPFFGPPLPDPAVFR_.3	DDVPFFGPPLPDPAVFR	Mus musculus	A2ALS5	11236.2	24972.3	Filtered	12312.3	Filtered	Filtered	12259.7	8002.92	29381.2	10953.5	11411.1	13165.2
_LIVTFDEHVISNNFK_.3	LIVTFDEHVISNNFK	Mus musculus	A2ALS5	66042.7	54998.2	69207	81173.4	136362	84693.6	73927.4	73300.5	48431.5	91232.6	89858.1	143736
_LIVTFDEHVISNNFK_.2	LIVTFDEHVISNNFK	Mus musculus	A2ALS5	18893.7	19817.1	17426.5	23152.5	Filtered	24209.7	Filtered	21965.8	32789.7	Filtered	44632.5	55194
_TPDSGHVSQEPK_.2	TPDSGHVSQEPK	Mus musculus	A2ALS5	11787.5	5062.73	6958.96	9180.74	6642.92	6433.38	23091.8	20719.9	5366.24	11791.8	14213.3	6913.16
_TPDSGHVSQEPK_.3	TPDSGHVSQEPK	Mus musculus	A2ALS5	Filtered	Filtered	Filtered	20059.7	22478.3	14813.4	38377.6	34696.9	8310.63	28580.3	27793.5	21024.1
_EGPFPLILLPQFGGYWIEGTNHEISSLPETEPLQSPTTK_.4	EGPFPLILLPQFGGYWIEGTNHEISSLPETEPLQSPTTK	Mus musculus	A2ALS5	6734.1	5873.79	6722.48	5388.44	4825.01	6324.14	9339.94	9826.83	Filtered	6447.65	7009.51	Filtered
_EGPFPLILLPQFGGYWIEGTNHEISSLPETEPLQSPTTK_.3	EGPFPLILLPQFGGYWIEGTNHEISSLPETEPLQSPTTK	Mus musculus	A2ALS5	6371.6	5831.88	5965.17	4451.83	4108.8	4398.75	10531.2	10496.9	Filtered	7068.55	7996.47	Filtered
_TEEDYIPYPSVHEVLGR_.3	TEEDYIPYPSVHEVLGR	Mus musculus	A2ALS5	87135.6	27442.1	60675.4	72512.3	81460.2	83364	70033.4	79876.8	74622.8	117489	100358	147640
_TEEDYIPYPSVHEVLGR_.2	TEEDYIPYPSVHEVLGR	Mus musculus	A2ALS5	Filtered	25638.7	Filtered	37167.4	Filtered	Filtered	36841.8	Filtered	34745.9	40847.6	Filtered	44600.6
_VESAAQR_.2	VESAAQR	Mus musculus	A2ALS5	Filtered	34558.7	Filtered	25730.6	38400.8	12591.6	Filtered	112743	123363	47972	58575.9	34389
_LEC[Carbamidomethyl (C)]NPTAR_.2	LECNPTAR	Mus musculus	A2ALS5	Filtered	Filtered	Filtered	24395.1	27313.8	Filtered	28087	31107.6	16053.5	24522.8	29543.3	12849.2
_EHFNYYSLDTALGHLVFSLK_.3	EHFNYYSLDTALGHLVFSLK	Mus musculus	A2ALS5	Filtered	Filtered	Filtered	3427.72	Filtered	3705.81	7288.63	6302.84	6406.3	4409.59	5394.6	Filtered
_LGQTSEEELFSTNEESPAFVEFLEFLGQK_.3	LGQTSEEELFSTNEESPAFVEFLEFLGQK	Mus musculus	A2ALS5	Filtered	Filtered	2754.51	Filtered	Filtered	Filtered	2690.28	5644.54	2459.46	4921.37	2376.99	4888.11
_FYPVLYPK_.2	FYPVLYPK	Mus musculus	A2ALS5	191721	193086	209847	236750	244671	228676	199215	198567	287342	233805	255904	284215
_FYPVLYPK_.1	FYPVLYPK	Mus musculus	A2ALS5	Filtered	Filtered	Filtered	37398.9	Filtered	Filtered	Filtered	Filtered	Filtered	Filtered	Filtered	Filtered
_TEVLQGFSR_.2	TEVLQGFSR	Mus musculus	A2ALS5	Filtered	273859	Filtered	Filtered	43450.2	Filtered	Filtered	Filtered	57258.7	122450	110635	120629
_EIMFHVSTK_.3	EIMFHVSTK	Mus musculus	A2ALS5	26519.6	32222	31444.7	20780	18894.1	26138.6	35369.5	40270	47246.6	32313.9	25230.7	42777.7
_SGDPAC[Carbamidomethyl (C)]PEIK_.2	SGDPACPEIK	Mus musculus	A2ALS5	60584.1	58074.4	59368.5	Filtered	41698.3	52168.3	72138.3	66686.3	39825.6	70542.8	86861.8	42076.4
_GGLDVTHGQTGTESVYC[Carbamidomethyl (C)]NFR_.3	GGLDVTHGQTGTESVYCNFR	Mus musculus	A2ALS5	Filtered	56039	57118.7	53548.2	65687.6	63789.4	62000.3	55286.3	42886.6	56600	57980.3	70609.4
_DSFLYSTWLDDSVSTTSGGSSPGLTR_.2	DSFLYSTWLDDSVSTTSGGSSPGLTR	Mus musculus	A2ALS5	Filtered	Filtered	Filtered	Filtered	23617.4	Filtered	Filtered	30124.6	Filtered	Filtered	40387.9	23270.7
_SPHPDVGK_.2	SPHPDVGK	Mus musculus	A2ALS5	Filtered	Filtered	47453.9	Filtered	37483.1	Filtered	56469.2	42393.7	62579	Filtered	Filtered	Filtered
_SPHPDVGK_.1	SPHPDVGK	Mus musculus	A2ALS5	Filtered	Filtered	Filtered	Filtered	Filtered	Filtered	Filtered	2522.92	3618.51	Filtered	Filtered	Filtered
_THHDVIPISC[Carbamidomethyl (C)]LTEFPNVVQMAK_.4	THHDVIPISCLTEFPNVVQMAK	Mus musculus	A2ALS5	Filtered	Filtered	10961.5	Filtered	Filtered	11040.2	Filtered	11052.4	Filtered	Filtered	Filtered	Filtered
_THHDVIPISC[Carbamidomethyl (C)]LTEFPNVVQMAK_.3	THHDVIPISCLTEFPNVVQMAK	Mus musculus	A2ALS5	Filtered	41023.9	Filtered	39730.5	Filtered	Filtered	Filtered	Filtered	Filtered	Filtered	Filtered	Filtered
_SENSSTQSSPEMPTTK_.2	SENSSTQSSPEMPTTK	Mus musculus	A2ALS5	Filtered	Filtered	8815.49	Filtered	Filtered	Filtered	Filtered	Filtered	Filtered	Filtered	Filtered	Filtered
_VKLEC[Carbamidomethyl (C)]NPTAR_.2	VKLECNPTAR	Mus musculus	A2ALS5	Filtered	Filtered	Filtered	22026.9	Filtered	Filtered	Filtered	Filtered	Filtered	Filtered	Filtered	Filtered
_ARPPEPRPPSTPAPPVR_.4	ARPPEPRPPSTPAPPVR	Mus musculus	A2ALU4	404489	202110	456247	279208	242312	289530	243009	256793	139843	196233	57732.1	125399
_ARPPEPRPPSTPAPPVR_.3	ARPPEPRPPSTPAPPVR	Mus musculus	A2ALU4	131740	169199	142105	86483.2	58548.9	72175.8	53501.4	74955.3	55791.1	57910.4	59648.6	58564
_VVNLLLSLSGR_.2	VVNLLLSLSGR	Mus musculus	A2ALU4	301187	253664	221750	217136	199675	166723	198151	182269	219660	152852	161683	168194
_SALIIEQR_.2	SALIIEQR	Mus musculus	A2ALU4	270641	303406	250087	202733	193388	172535	147230	156415	76147.5	137175	115459	148525
_VMDNNTTVK_.2	VMDNNTTVK	Mus musculus	A2ALU4	118861	111009	159515	81788.1	65217.2	51534.2	69590.3	67765.8	18024.3	48470.2	55428.8	20493
_VENALNNLDDNPSPGDR_.2	VENALNNLDDNPSPGDR	Mus musculus	A2ALU4	77410	84608.8	76954.1	63919.8	82290.1	75113	51218.4	46597.5	37358.5	48234.9	44665.1	52822.2
_KQDPGMPGVVSLATNSTYYSTSAPK_.3	KQDPGMPGVVSLATNSTYYSTSAPK	Mus musculus	A2ALU4	31008.5	37249.1	36824.5	16140	47221.5	48075.8	22883.4	25043.1	34476.1	28824.5	24629.8	42266.8
_TLSTSEQC[Carbamidomethyl (C)]YSR_.2	TLSTSEQCYSR	Mus musculus	A2ALU4	21069.3	17337.7	23577.9	11585.1	11923.9	13990.3	10194.5	10653.8	8866.73	7132.63	7914.21	1824.64
_IVFDILATYLSEENLADYEHFVK_.3	IVFDILATYLSEENLADYEHFVK	Mus musculus	A2ALU4	25237.8	17909.6	18956.7	14074.9	14772.1	7344.54	23874.6	20427	15180.9	11005.7	13043.9	7102.93
_IVFDILATYLSEENLADYEHFVK_.4	IVFDILATYLSEENLADYEHFVK	Mus musculus	A2ALU4	6715.84	6760.97	6020.93	2970.86	3820.08	Filtered	4802.67	4126.66	4559.76	Filtered	2230.08	1781.72
_IVHSESQPEK_.2	IVHSESQPEK	Mus musculus	A2ALU4	58066.2	39430.9	48504	31414.3	30941.8	24502.1	32934.5	28080.9	68487.9	16616.5	22702.5	Filtered
_IVHSESQPEK_.3	IVHSESQPEK	Mus musculus	A2ALU4	514833	411942	548122	256290	Filtered	126055	217621	215078	107569	Filtered	Filtered	155771
_LTDKPPLLIHEDNSAR_.4	LTDKPPLLIHEDNSAR	Mus musculus	A2ALU4	164354	196255	177735	127711	125787	131378	77727.5	87998	54261.9	98045.7	77811.3	81037.1
_LTDKPPLLIHEDNSAR_.3	LTDKPPLLIHEDNSAR	Mus musculus	A2ALU4	105531	134817	106037	97837.7	49476.7	86955.1	61028.2	55859.1	38320.7	63562.7	60757.5	45304.5
_LTDKPPLLIHEDNSAR_.2	LTDKPPLLIHEDNSAR	Mus musculus	A2ALU4	20174.4	31868.3	16757.6	Filtered	Filtered	Filtered	Filtered	Filtered	18195.5	Filtered	Filtered	Filtered
_TTMDLMEGIFPK_.2	TTMDLMEGIFPK	Mus musculus	A2ALU4	64719.6	53309.6	57108.3	41767	Filtered	54093.4	38099	43112.9	39212.9	32224.5	Filtered	Filtered
_IHLGEEQLK_.2	IHLGEEQLK	Mus musculus	A2ALU4	333261	321308	332652	221038	102854	147197	157143	154702	93638.1	144597	139231	60308.8
_IHLGEEQLK_.3	IHLGEEQLK	Mus musculus	A2ALU4	1.07372e+06	2.39402e+06	2.19627e+06	Filtered	437854	Filtered	Filtered	201345	Filtered	Filtered	Filtered	Filtered
_KQELIDSISR_.3	KQELIDSISR	Mus musculus	A2ALU4	92710.8	122128	88149.3	78111.4	69117	69482.9	55109.2	55924.3	40678.2	57539.2	Filtered	Filtered
_KQELIDSISR_.2	KQELIDSISR	Mus musculus	A2ALU4	75053.1	Filtered	51708.7	71468.2	60925	44992.3	216476	Filtered	Filtered	Filtered	Filtered	22724.8
_SLADILDPSVK_.2	SLADILDPSVK	Mus musculus	A2ALU4	228538	137880	169982	134065	159865	147784	113487	118053	73228.4	92818.7	97548	133866
_SLADILDPSVK_.1	SLADILDPSVK	Mus musculus	A2ALU4	24327.6	Filtered	18730.7	Filtered	Filtered	Filtered	Filtered	Filtered	Filtered	Filtered	Filtered	Filtered
_DEYLLEEAQQR_.2	DEYLLEEAQQR	Mus musculus	A2ALU4	161677	195941	140648	107105	126449	105016	92950.6	103400	117213	87824.9	63079.8	90402.6
_DEYLLEEAQQR_.3	DEYLLEEAQQR	Mus musculus	A2ALU4	Filtered	7416.84	Filtered	Filtered	Filtered	Filtered	Filtered	Filtered	4174.78	Filtered	Filtered	Filtered
_SPSPQFAPQK_.2	SPSPQFAPQK	Mus musculus	A2ALU4	Filtered	Filtered	Filtered	16316.3	Filtered	Filtered	66551.6	68796	37302.8	55533.2	54382.4	52458.3
_ESLLEDIQANNALGDEVEAIVK_.3	ESLLEDIQANNALGDEVEAIVK	Mus musculus	A2ALU4	31309.1	27787.6	26763.1	17247	28246.9	16860.7	19114.6	16405.6	19748.3	20556.1	16851.2	21641.5
_ESLLEDIQANNALGDEVEAIVK_.2	ESLLEDIQANNALGDEVEAIVK	Mus musculus	A2ALU4	Filtered	Filtered	23330.6	Filtered	41028.3	Filtered	Filtered	Filtered	Filtered	Filtered	Filtered	Filtered
_VLTQQHEDAK_.2	VLTQQHEDAK	Mus musculus	A2ALU4	38881.8	26527	29102.9	20842.1	16474.9	11428.4	20337.9	17856.8	32153.9	8279.07	Filtered	6224.54
_VLTQQHEDAK_.3	VLTQQHEDAK	Mus musculus	A2ALU4	31834.5	Filtered	Filtered	Filtered	Filtered	Filtered	Filtered	Filtered	Filtered	Filtered	Filtered	Filtered
_TMDDLKSEELAR_.3	TMDDLKSEELAR	Mus musculus	A2ALU4	98045	77604.8	65247.4	Filtered	Filtered	61820.3	66081.4	70117.6	36009.7	Filtered	Filtered	Filtered
_TMDDLKSEELAR_.2	TMDDLKSEELAR	Mus musculus	A2ALU4	42507.4	57729.8	46147	Filtered	Filtered	Filtered	Filtered	Filtered	14108.2	Filtered	Filtered	Filtered
_MFIGDLDK_.2	MFIGDLDK	Mus musculus	A2ALU4	Filtered	137215	89796.4	Filtered	Filtered	Filtered	96823	Filtered	92314.6	157158	Filtered	Filtered
_DVC[Carbamidomethyl (C)]KPNEFDKFR_.3	DVCKPNEFDKFR	Mus musculus	A2ALU4	8797.88	9799.1	Filtered	11509.3	7273.91	10328.4	Filtered	Filtered	Filtered	Filtered	Filtered	Filtered
_C[Carbamidomethyl (C)]LFDSLQPER_.2	CLFDSLQPER	Mus musculus	A2ALU4	Filtered	Filtered	36832.1	Filtered	Filtered	Filtered	Filtered	Filtered	Filtered	Filtered	Filtered	Filtered
_TAPLILAR_.2	TAPLILAR	Mus musculus	A2AN08	251693	413136	298886	282748	222202	227183	192531	199637	150794	189947	163050	171943
_ALATNPALR_.2	ALATNPALR	Mus musculus	A2AN08	275291	286260	275877	220949	198014	199816	167463	154511	72919.4	148383	166822	153172
_LLQTLPQLR_.2	LLQTLPQLR	Mus musculus	A2AN08	237183	159571	192114	193987	159590	162853	145225	152098	189003	123474	144034	159596
_IIPYLSFGEVEK_.2	IIPYLSFGEVEK	Mus musculus	A2AN08	188475	161849	129618	159930	206488	169680	129088	120312	157912	120151	125480	111925
_ILGPAESDEFLAR_.2	ILGPAESDEFLAR	Mus musculus	A2AN08	145417	139364	149509	140166	143198	159326	139820	152598	200455	113836	113114	149553
_ELFDYNLR_.2	ELFDYNLR	Mus musculus	A2AN08	160846	122681	181975	150521	166172	164205	110891	117910	119712	141452	125861	136364
_TPVFIFER_.2	TPVFIFER	Mus musculus	A2AN08	199553	130781	139898	138779	152932	136510	112742	120095	132964	123599	108796	140644
_HILVSQGLIR_.2	HILVSQGLIR	Mus musculus	A2AN08	172739	233830	150066	173672	145417	138235	114940	100573	97605.3	119487	94719.7	88206.9
_SNPSVLQGLLR_.2	SNPSVLQGLLR	Mus musculus	A2AN08	135383	110304	162387	153733	148470	177748	89294.3	83032.8	89600.3	102178	107690	139968
_WFDFPFTR_.2	WFDFPFTR	Mus musculus	A2AN08	162096	143409	117584	124318	146516	126160	102328	106566	125475	98187.6	98228.7	97303
_TSVQPTFTASQYR_.2	TSVQPTFTASQYR	Mus musculus	A2AN08	140999	151568	147338	139703	148009	145701	105286	107769	44162.2	120546	100886	92379.9
_QVLFTPATQAAR_.2	QVLFTPATQAAR	Mus musculus	A2AN08	125372	167878	124858	121186	114353	110790	102800	114736	119244	95696.5	89335.7	82979.6
_PALPFILR_.2	PALPFILR	Mus musculus	A2AN08	139621	117486	132223	148444	146616	138584	100872	89487.5	149904	66598.2	85486	50982.4
_VLGIYTFTK_.2	VLGIYTFTK	Mus musculus	A2AN08	135002	73126.2	111000	125850	122070	126297	86837.8	89738.5	121556	110660	93902.2	120498
_HTLLSLVR_.2	HTLLSLVR	Mus musculus	A2AN08	116981	178970	123571	134343	122918	111417	78460.7	90288.4	101886	95882	79549.6	81889.9
_AVSNINTLLDK_.2	AVSNINTLLDK	Mus musculus	A2AN08	96985.6	173303	123783	119113	102785	106142	83481	72841.1	92731.4	89896.5	82617.7	100380
_MQILVER_.2	MQILVER	Mus musculus	A2AN08	106574	117258	105911	82181.1	71393.6	72321.6	73201.3	69927.1	104383	66790.2	63469	68802.1
_HAAQELATLLLSLPAPASVQQQSK_.3	HAAQELATLLLSLPAPASVQQQSK	Mus musculus	A2AN08	92376.4	63787.1	71839.5	71979.2	110524	87090.6	67011.8	59489.4	74916	59589.1	57718.3	68341.5
_GVLPYVGNLITK_.2	GVLPYVGNLITK	Mus musculus	A2AN08	95506.3	65160.4	76719.5	69578	90594.6	75693	54920.5	57481.9	83168.4	56776.4	62264.6	59268
_STLEVLQLFPINIK_.2	STLEVLQLFPINIK	Mus musculus	A2AN08	89724.1	74144.6	71613.4	58601.6	80766.8	61384.9	47560.1	52102.2	106815	51881.1	51143.3	43904.2
_VQLTPGQTEVK_.2	VQLTPGQTEVK	Mus musculus	A2AN08	76589.3	105669	91624.8	99473.4	60614.3	74944	60108	56679.8	24429.5	69868.6	16303.1	44495.3
_EKDPLAALR_.2	EKDPLAALR	Mus musculus	A2AN08	88287	104032	113841	40867.5	45609.3	71528.9	49637.7	42314.8	46118.5	55767.3	40201.9	60460.2
_NLLPATLQLIDTYASFTR_.2	NLLPATLQLIDTYASFTR	Mus musculus	A2AN08	45922.8	37516.4	38302.2	33885.4	38480.8	34059.9	29536.7	47009.9	45168.8	40206.8	30283.7	20337.5
_NLLPATLQLIDTYASFTR_.3	NLLPATLQLIDTYASFTR	Mus musculus	A2AN08	21438.9	17824.7	22457.6	16276.1	26982.6	12911.1	20314.6	19959	25999.9	10330.5	11608	10542.8
_QLLQLLTTYIVR_.2	QLLQLLTTYIVR	Mus musculus	A2AN08	65389.9	65430.5	56057.7	42698.4	67212.5	44848.1	41607.8	43309.2	34477.5	36400.5	27803.4	26858.2
_SLLEYWK_.2	SLLEYWK	Mus musculus	A2AN08	50024.5	44694.9	37680.1	46992.4	44493.2	43273.9	39160.7	37562.2	24757.8	40872	39439	48750.5
_GHQGFGVLSVILANHAIK_.3	GHQGFGVLSVILANHAIK	Mus musculus	A2AN08	30190.2	24252.6	27312.5	22650.1	22240.9	24779.6	18589.4	22750.7	13227.4	20088.5	18316.4	16496.1
_GHQGFGVLSVILANHAIK_.4	GHQGFGVLSVILANHAIK	Mus musculus	A2AN08	23511.4	21589.5	21226.3	16887.1	17574.2	10591.2	12731.3	13695	11831	15084.4	10179.2	13792.6
_MNYSGDQGQTIR_.2	MNYSGDQGQTIR	Mus musculus	A2AN08	45951.6	41683.4	62308.1	34422.5	31995.3	41651.4	32935.6	33760.9	30002.3	25708.5	22649.3	27262.8
_AYLLQNLNEEGSTEKPSQEK_.3	AYLLQNLNEEGSTEKPSQEK	Mus musculus	A2AN08	39681.5	55207.7	39629	36864.1	37073.7	34392.9	27355.3	28604.2	29539.9	28179.4	29968.3	26274.3
_YTTTQQVVK_.2	YTTTQQVVK	Mus musculus	A2AN08	44736.4	54278.3	56079.9	32954	27400.8	34838.3	29589.6	28569.8	31334.7	26874.2	32079.5	11556
_VC[Carbamidomethyl (C)]LNLPYFLR_.2	VCLNLPYFLR	Mus musculus	A2AN08	40198.3	37321.4	32932.4	37897.5	36728.9	40543.5	26178.9	24215.5	30115.5	18720	22474.7	22485.4
_TPSSGMSSTMK_.2	TPSSGMSSTMK	Mus musculus	A2AN08	36746.6	36458.4	54297.4	22331.4	26451.8	26871.1	27129.7	26942.8	30517.8	21874.6	22167.3	11576.3
_LLASLFQDLQVEALHK_.3	LLASLFQDLQVEALHK	Mus musculus	A2AN08	35775.7	34247.8	28199.9	28618.2	29876.5	27160.9	25492.6	24911	29935.1	20577.2	28676	21280.5
_SLTGLLSSFVEVESIKR_.3	SLTGLLSSFVEVESIKR	Mus musculus	A2AN08	30595.4	36292.7	25631.1	30291.2	42891.6	34704.3	21975.4	27706.6	16242.1	16470	16277.2	16527.9
_AAQFVDLLGYFSLK_.2	AAQFVDLLGYFSLK	Mus musculus	A2AN08	30713.4	24501.5	24021.2	17912.7	28186.3	14283.8	26328.4	25369.2	44234.5	16544.8	19584.7	12268.4
_FAMEQSFSADTGGGGR_.2	FAMEQSFSADTGGGGR	Mus musculus	A2AN08	22318.5	30520.1	23898.4	23598.2	27675.7	25273.6	17129.1	21210.2	24023.2	18046.8	17673.2	19443.3
_HLLTVLLK_.2	HLLTVLLK	Mus musculus	A2AN08	17984.1	25282.7	17732.4	14365.6	10906.8	12436.4	11195.4	10610.4	17313.4	10450.4	8842.08	7835.34
_LEQVSSDEGIGTLAENLLEALR_.3	LEQVSSDEGIGTLAENLLEALR	Mus musculus	A2AN08	4707.74	3991.82	3711.72	3759.22	5765.81	2888.68	3369.56	4654.88	7601.92	3035.96	2477.4	3819.1
_TSPADHGGSVGSESGGSAVDSVAGEHSVSGR_.4	TSPADHGGSVGSESGGSAVDSVAGEHSVSGR	Mus musculus	A2AN08	25900.6	30064.9	26212.9	23700.2	25243	22276.9	18275.7	19314.1	13748.5	15236.2	17230.4	21082.8
_TSPADHGGSVGSESGGSAVDSVAGEHSVSGR_.3	TSPADHGGSVGSESGGSAVDSVAGEHSVSGR	Mus musculus	A2AN08	6156.29	5520.52	3905.53	4455.89	2292.72	3016.94	Filtered	4146.96	5260.67	2225.68	1577.26	2304.44
_GNILASR_.2	GNILASR	Mus musculus	A2AN08	231548	261446	258200	Filtered	34905	407038	443707	306426	60403.4	367118	124281	97180.6
_IQIGTQAIER_.2	IQIGTQAIER	Mus musculus	A2AN08	180032	272014	166808	155063	152474	147770	115905	125982	Filtered	113726	100797	99702.9
_NLQGFLEQPK_.2	NLQGFLEQPK	Mus musculus	A2AN08	147502	125402	116477	134843	104288	98370.8	Filtered	125276	130443	163074	103039	88569.1
_SLTGLLSSFVEVESIK_.2	SLTGLLSSFVEVESIK	Mus musculus	A2AN08	136979	119743	116535	76941.5	134897	93848.4	Filtered	93323.8	154451	88741.4	74802	71190
_ALGTLGMTTNEK_.2	ALGTLGMTTNEK	Mus musculus	A2AN08	112246	195964	117295	119423	111606	118499	90145.7	84918.2	52033.9	87611.3	63054.6	Filtered
_ITVLQLSALLK_.2	ITVLQLSALLK	Mus musculus	A2AN08	97423.5	96603.6	77321.5	73140.5	58183.8	61163.4	55605.3	67051.8	66366.4	62271.1	60703.6	Filtered
_GITQNALDYMK_.2	GITQNALDYMK	Mus musculus	A2AN08	62977.1	83034.4	61702.4	52106.4	59949.7	59682.1	48506.5	45297.1	68865.5	41591.3	45546.5	Filtered
_SVFIAQNVASLQELGGSEK_.2	SVFIAQNVASLQELGGSEK	Mus musculus	A2AN08	60757.5	53017.8	58574.6	49080.2	88680.2	64443.7	41334.7	40168.8	41704	38814.8	55822.4	Filtered
_ELPQLVASVIESESEILHHEK_.4	ELPQLVASVIESESEILHHEK	Mus musculus	A2AN08	35287.6	30823.8	14570.3	25487.5	21149.7	25614.4	22783	24680.3	15099.7	21868.5	17536.9	20127.5
_ELPQLVASVIESESEILHHEK_.3	ELPQLVASVIESESEILHHEK	Mus musculus	A2AN08	24363.5	19337.1	18636.7	11859.2	2854.59	8446.15	34898	Filtered	13886.9	8486.3	10015.4	Filtered
_LHGFAAVLAIGSSR_.3	LHGFAAVLAIGSSR	Mus musculus	A2AN08	44196.7	24401.7	41679.5	40708.4	42498.9	37899.1	28626.2	30482.1	26460.1	Filtered	30145.6	35480.8
_EVQMNFLNQLTSVFNPR_.2	EVQMNFLNQLTSVFNPR	Mus musculus	A2AN08	17470.9	15545.7	13103.5	14009.4	16864.4	10036.9	18818.3	14413.9	8280.34	12232.8	Filtered	7707.55
_GHWANPDLASSLQYEMLLLTDSISK_.3	GHWANPDLASSLQYEMLLLTDSISK	Mus musculus	A2AN08	17539.2	12403.2	16638.4	10633.8	11598	7656.04	12150.2	13668.6	9945.12	10439.7	9842.47	Filtered
_ASVVTASSGSALQYDTLISLMEHLK_.3	ASVVTASSGSALQYDTLISLMEHLK	Mus musculus	A2AN08	15013.9	13468	14338.1	7944.25	12425	9745.89	5461.48	9526.79	12399	Filtered	6544.05	11872.1
_HFSSDAAPQPR_.2	HFSSDAAPQPR	Mus musculus	A2AN08	87539.3	54526.3	99179.7	48055.6	40332.8	44769.1	58917.7	55213.3	27890.3	38498.2	39143.2	17607.7
_HFSSDAAPQPR_.3	HFSSDAAPQPR	Mus musculus	A2AN08	81276.4	47245.5	73955.4	45852.5	Filtered	42588.6	46363.7	42437.6	9404.58	Filtered	44139.3	Filtered
_LLLIWQHK_.3	LLLIWQHK	Mus musculus	A2AN08	28191	24811.8	22844	23221	19827.3	19370.5	17577.3	16332.1	24788.5	23951.4	17519.4	18763.9
_LLLIWQHK_.2	LLLIWQHK	Mus musculus	A2AN08	22611.2	25413	28358.7	27966.2	Filtered	16551.7	27848.3	17919.2	22561.4	39036.6	Filtered	Filtered
_LQAWLTR_.2	LQAWLTR	Mus musculus	A2AN08	1.54858e+06	Filtered	1.21007e+06	3690575	1.20737e+06	2611633	3.61363e+06	2.91393e+06	2999937	8300461	6.19004e+06	Filtered
_TLLPLLLESSTESAAEISSNSLER_.3	TLLPLLLESSTESAAEISSNSLER	Mus musculus	A2AN08	105646	125162	83262	66611.4	137281	87243.7	71582.3	61239.9	122437	89752.5	61569.9	122275
_TLLPLLLESSTESAAEISSNSLER_.2	TLLPLLLESSTESAAEISSNSLER	Mus musculus	A2AN08	23874.2	22940.6	Filtered	16285	28501.3	21031.1	Filtered	Filtered	39692.7	Filtered	9698.55	12624.9
_SLLASLHSSR_.3	SLLASLHSSR	Mus musculus	A2AN08	67925.4	90339.4	70253.8	54638	70697.5	61948.1	43130.1	47961.7	Filtered	46178.3	42288.7	45620.3
_SLLASLHSSR_.2	SLLASLHSSR	Mus musculus	A2AN08	58161.7	73874.5	68965	62926.6	38668.6	49505	39379.3	Filtered	39361.8	58116.9	Filtered	Filtered
_SFAATVSR_.2	SFAATVSR	Mus musculus	A2AN08	144186	136077	145224	99911.9	90163.5	71127.8	82880.3	Filtered	31553.8	78034	93742.5	Filtered
_YNLDDYR_.2	YNLDDYR	Mus musculus	A2AN08	53177	47800.2	65201.8	41982.6	48135.2	38764.5	41597.4	39157.7	Filtered	37354.4	39097.1	Filtered
_VLAALAASTGSSSVASSSAPPAASSGQATTQSK_.3	VLAALAASTGSSSVASSSAPPAASSGQATTQSK	Mus musculus	A2AN08	Filtered	40150.2	42524.1	45540.2	51331.1	62668.5	Filtered	25594.2	44267	35355.6	34358.3	55539.5
_LFQLTEK_.2	LFQLTEK	Mus musculus	A2AN08	51375.3	65115.2	51027	47757.2	Filtered	50081.7	27893.1	31604.7	26853.4	Filtered	30000.6	38519.7
_ISSYVSWIK_.2	ISSYVSWIK	Mus musculus	A2AN08	46815.3	40050.4	48959.9	46626.9	49629.9	Filtered	37870.6	39300.1	32819.7	39678.3	Filtered	30203.5
_VQVSLDEHFSK_.3	VQVSLDEHFSK	Mus musculus	A2AN08	32240.9	39189.7	Filtered	35038.1	20744.1	30270.3	19992	22735.8	Filtered	27187.9	25448	18879.8
_HLILLIK_.2	HLILLIK	Mus musculus	A2AN08	25035	45521.2	33560	25772.2	19872.6	21594.1	Filtered	Filtered	28380.3	19567.3	20217.5	19132.3
_YDELYSSLTTLLAAGSQLDTTR_.2	YDELYSSLTTLLAAGSQLDTTR	Mus musculus	A2AN08	24963.3	25924.6	22048.1	14561.5	21644	17054.3	Filtered	22046.7	Filtered	19413.4	18731.9	16600.7
_MQSSGIPDGGHIR_.3	MQSSGIPDGGHIR	Mus musculus	A2AN08	Filtered	79168.5	87062.4	33621.9	Filtered	63229.9	48269.8	59053.5	51932.1	35827.1	40214	49546.9
_MQSSGIPDGGHIR_.2	MQSSGIPDGGHIR	Mus musculus	A2AN08	14007.4	18560.2	19205.9	10286.5	Filtered	13396.5	Filtered	14983.3	14825.8	11897.8	9256.73	Filtered
_FADKETLIQFLR_.3	FADKETLIQFLR	Mus musculus	A2AN08	56144.7	34393.9	39037.3	40647.7	32981.9	36271.9	32211.9	35454.9	24936.8	35543.3	33353.7	35836.9
_FADKETLIQFLR_.2	FADKETLIQFLR	Mus musculus	A2AN08	5508.58	5332.82	6371.98	3996.15	Filtered	Filtered	4666.23	4869.67	5700.83	Filtered	Filtered	Filtered
_TMQLNLSR_.2	TMQLNLSR	Mus musculus	A2AN08	86810.2	147796	135882	85858.8	64402.8	118957	50221.2	1.88414e+06	Filtered	62634	Filtered	Filtered
_IISLDLPVAEVYK_.2	IISLDLPVAEVYK	Mus musculus	A2AN08	104841	83313.3	78503.2	Filtered	93403.2	107030	91239.7	Filtered	80234.7	61578.4	Filtered	76266.6
_TVQAIVELK_.2	TVQAIVELK	Mus musculus	A2AN08	89661.7	104380	91894.5	65403.3	49966.2	60350.6	Filtered	Filtered	55679	Filtered	56913.9	71413.4
_MAAETDPHK_.2	MAAETDPHK	Mus musculus	A2AN08	37844.8	21692.8	30440.5	18455	18028.7	15282.4	24027.3	18408.3	Filtered	7261.32	Filtered	Filtered
_IISLDLPVAEVYKK_.3	IISLDLPVAEVYKK	Mus musculus	A2AN08	19561.5	10958.2	16677.7	25784.7	24322.1	28787.2	14441.4	14919.4	10876.5	Filtered	Filtered	Filtered
_DHEISYAK_.2	DHEISYAK	Mus musculus	A2AN08	25678.8	13071	28104.7	9795.62	13784.2	17177.5	10693.2	Filtered	Filtered	Filtered	24912.3	5560.25
_TGSTSSKEDDYESDAATIVQK_.3	TGSTSSKEDDYESDAATIVQK	Mus musculus	A2AN08	7930.12	11265	12519.6	10337.7	8460.14	13392.5	6206.93	4396.68	Filtered	8685.86	Filtered	Filtered
_SIAVTRPNNLVHFTESK_.3	SIAVTRPNNLVHFTESK	Mus musculus	A2AN08	43101.8	42124.9	39626.4	45382.3	39265.3	41177.5	34606	31395.5	14156.8	31217.4	25512	Filtered
_SIAVTRPNNLVHFTESK_.4	SIAVTRPNNLVHFTESK	Mus musculus	A2AN08	22584.6	53130.8	Filtered	41444	38424.4	54528.4	Filtered	19102	Filtered	Filtered	Filtered	Filtered
_DLHTLDSHVR_.3	DLHTLDSHVR	Mus musculus	A2AN08	44475.6	68206.1	46701.9	36742.5	30772.3	38568.5	36961.9	28340.4	Filtered	31159.6	24136.8	27263.2
_DLHTLDSHVR_.2	DLHTLDSHVR	Mus musculus	A2AN08	Filtered	51723.3	39834.4	25334	Filtered	26853.2	25336.4	Filtered	25376.3	Filtered	Filtered	Filtered
_AQQALSELHTVDK_.2	AQQALSELHTVDK	Mus musculus	A2AN08	23380.7	35196.3	22667.5	17913.1	Filtered	16951.6	Filtered	20537.3	11011.2	13565.9	10925.8	Filtered
_AQQALSELHTVDK_.3	AQQALSELHTVDK	Mus musculus	A2AN08	49628.1	43836.1	40030.5	35187.9	36336	33513.2	Filtered	Filtered	10286	Filtered	28329.2	Filtered
_GREEWESAALQNANTK_.2	GREEWESAALQNANTK	Mus musculus	A2AN08	12801.5	13310	8990.63	8065.95	6189.44	7164.85	9185.99	10020.9	6388.05	Filtered	5503.31	Filtered
_GREEWESAALQNANTK_.3	GREEWESAALQNANTK	Mus musculus	A2AN08	30471.4	20104.9	Filtered	24327.5	19093.4	Filtered	Filtered	Filtered	Filtered	25906.1	24101.3	22551.3
_APSYIEIFGR_.2	APSYIEIFGR	Mus musculus	A2AN08	Filtered	236920	Filtered	288210	652469	375769	263971	245992	153194	Filtered	Filtered	296742
_IQDMVAIR_.2	IQDMVAIR	Mus musculus	A2AN08	Filtered	Filtered	105727	98602.9	Filtered	99933.4	90917.9	91206.3	117244	Filtered	169191	78399.9
_LLVASHAR_.2	LLVASHAR	Mus musculus	A2AN08	96547.5	85464.4	121165	68566.7	51205.1	67909.8	Filtered	57655.9	86664.1	Filtered	Filtered	Filtered
_DLDPEVFQR_.2	DLDPEVFQR	Mus musculus	A2AN08	74440.5	93516.6	67982.4	Filtered	70996.2	74150.3	Filtered	Filtered	74235.2	Filtered	57419.4	84633.6
_DVTFLFNEEGK_.2	DVTFLFNEEGK	Mus musculus	A2AN08	60947.2	52903.8	53534.8	Filtered	Filtered	43236	58857.1	49470.5	Filtered	65408	47266	Filtered
_ASYEAWK_.2	ASYEAWK	Mus musculus	A2AN08	52517.3	48423.8	58457.5	Filtered	47254.5	49004.8	31886	32309.3	Filtered	Filtered	27504.4	Filtered
_VNEAAPEKPQEDSGTAGGISSTSASVNR_.3	VNEAAPEKPQEDSGTAGGISSTSASVNR	Mus musculus	A2AN08	35673.8	32169.8	40228.6	Filtered	25802	36283.4	21903.5	21354.5	Filtered	23617.9	Filtered	Filtered
_VALEEMENKPR_.3	VALEEMENKPR	Mus musculus	A2AN08	59832.4	81212	72251.2	52056.9	36154.9	43369.4	42701.8	34185.3	26427.9	36486.7	34485.4	32940.2
_VALEEMENKPR_.2	VALEEMENKPR	Mus musculus	A2AN08	55251	66878.5	Filtered	Filtered	Filtered	Filtered	Filtered	Filtered	Filtered	Filtered	Filtered	Filtered
_SALNEVHLVVMR_.3	SALNEVHLVVMR	Mus musculus	A2AN08	40203.9	62080.2	53074.8	40375.9	27207.8	44659.9	32472.7	29411.8	96984.3	33427	30843.8	43170.9
_SALNEVHLVVMR_.2	SALNEVHLVVMR	Mus musculus	A2AN08	3205.2	Filtered	Filtered	Filtered	Filtered	Filtered	Filtered	Filtered	17614.8	Filtered	Filtered	Filtered
_DQALLSK_.1	DQALLSK	Mus musculus	A2AN08	12403.2	17511.6	12764.3	27227.3	Filtered	Filtered	10891.6	9706.78	10145.4	4147.84	Filtered	Filtered
_DQALLSK_.2	DQALLSK	Mus musculus	A2AN08	63181.5	Filtered	92574.4	66590.1	Filtered	Filtered	40607.7	35484.1	Filtered	59620.5	Filtered	Filtered
_NLDADIWK_.2	NLDADIWK	Mus musculus	A2AN08	45451	46459.2	53893.9	44416.4	33378.1	Filtered	38388	Filtered	48758.5	Filtered	Filtered	Filtered
_AVWLPGSQTELAIVTADFVK_.3	AVWLPGSQTELAIVTADFVK	Mus musculus	A2AN08	12541.8	12468.2	11578.4	7397.64	10266.5	10004.6	14892.3	Filtered	10895.3	12491.9	11996.2	Filtered
_AVWLPGSQTELAIVTADFVK_.2	AVWLPGSQTELAIVTADFVK	Mus musculus	A2AN08	19697.6	Filtered	19038.9	6757.69	12634	Filtered	Filtered	Filtered	Filtered	Filtered	Filtered	Filtered
_TLSDVEDQKELASPVSPELR_.3	TLSDVEDQKELASPVSPELR	Mus musculus	A2AN08	23382.8	33572.8	23129.9	25289	31872.8	Filtered	Filtered	18246.6	Filtered	13750.2	Filtered	Filtered
_APVYLFEQVQHNLLSPPFGWASGSQDSSSR_.4	APVYLFEQVQHNLLSPPFGWASGSQDSSSR	Mus musculus	A2AN08	20101.7	34838.1	Filtered	11094.3	16044.7	14410.1	Filtered	7105.46	21240	8936.01	Filtered	Filtered
_APVYLFEQVQHNLLSPPFGWASGSQDSSSR_.3	APVYLFEQVQHNLLSPPFGWASGSQDSSSR	Mus musculus	A2AN08	Filtered	30333.5	40726.5	26528.4	45851.9	33593.3	Filtered	Filtered	Filtered	Filtered	Filtered	Filtered
_GLAMQHPATQVLIGTDSITSLHK_.4	GLAMQHPATQVLIGTDSITSLHK	Mus musculus	A2AN08	32235.5	30972	35918.5	43753.1	32978.2	46626.3	37502.6	30067	39445.8	12528	Filtered	18256.3
_GLAMQHPATQVLIGTDSITSLHK_.3	GLAMQHPATQVLIGTDSITSLHK	Mus musculus	A2AN08	Filtered	Filtered	Filtered	Filtered	Filtered	Filtered	Filtered	Filtered	Filtered	Filtered	Filtered	30710.9
_FQDAVVANSFFIMPATVADATAVR_.3	FQDAVVANSFFIMPATVADATAVR	Mus musculus	A2AN08	37549.9	32837.7	29358.6	17080	28677	33573.3	23665.5	30332.9	26669.6	23184.4	14924	24146.7
_HNTYLQEC[Carbamidomethyl (C)]TGQR_.2	HNTYLQECTGQR	Mus musculus	A2AN08	16486.4	7297.98	12572.3	6049.83	Filtered	8252.81	9203.04	10859.8	8980.14	2934.01	4894.44	Filtered
_HNTYLQEC[Carbamidomethyl (C)]TGQR_.3	HNTYLQECTGQR	Mus musculus	A2AN08	Filtered	11015.9	Filtered	Filtered	Filtered	6901.66	Filtered	Filtered	Filtered	Filtered	Filtered	Filtered
_LLEEQGIFLR_.2	LLEEQGIFLR	Mus musculus	A2AN08	100419	84623.9	112563	102967	Filtered	Filtered	73773.4	Filtered	Filtered	Filtered	Filtered	Filtered
_NSFDELSK_.2	NSFDELSK	Mus musculus	A2AN08	67136.6	59450	31936.6	Filtered	40290.4	35560.4	Filtered	Filtered	Filtered	Filtered	Filtered	Filtered
_HNDMPIYEAADK_.2	HNDMPIYEAADK	Mus musculus	A2AN08	20533.8	19539.5	19670.7	17153.5	11416.1	19798.2	17428.2	18329.6	Filtered	Filtered	8454.63	Filtered
_HNDMPIYEAADK_.3	HNDMPIYEAADK	Mus musculus	A2AN08	Filtered	Filtered	Filtered	Filtered	37667.6	Filtered	Filtered	Filtered	Filtered	Filtered	Filtered	Filtered
_DNPEATQQMNDLIIGK_.2	DNPEATQQMNDLIIGK	Mus musculus	A2AN08	Filtered	22116	21680.3	Filtered	Filtered	22884.3	Filtered	18517.3	29199.5	Filtered	Filtered	Filtered
_VWC[Carbamidomethyl (C)]ATNEGEPMR_.2	VWCATNEGEPMR	Mus musculus	A2AN08	Filtered	17380.5	16943.2	Filtered	13306.1	18924.9	9854.28	Filtered	Filtered	Filtered	Filtered	Filtered
_ESAFQSEPR_.2	ESAFQSEPR	Mus musculus	A2AN08	Filtered	Filtered	145541	108828	Filtered	Filtered	157396	148529	Filtered	Filtered	Filtered	Filtered
_AVAPGGATR_.2	AVAPGGATR	Mus musculus	A2AN08	Filtered	91655.5	114714	Filtered	Filtered	Filtered	Filtered	Filtered	32617.9	Filtered	Filtered	50118.5
_DSDQLEVIQENR_.2	DSDQLEVIQENR	Mus musculus	A2AN08	37437.5	Filtered	45303.2	Filtered	27976.5	Filtered	Filtered	Filtered	Filtered	23229.7	Filtered	Filtered
_EPTYQLNIHDIK_.3	EPTYQLNIHDIK	Mus musculus	A2AN08	17316	26438.3	15509.5	Filtered	17414.1	Filtered	Filtered	Filtered	Filtered	Filtered	Filtered	Filtered
_LIGSHTISK_.2	LIGSHTISK	Mus musculus	A2AN08	Filtered	7066.84	12819.5	Filtered	6038.72	Filtered	Filtered	Filtered	13339.4	Filtered	Filtered	Filtered
_LIKPPAPTSK_.3	LIKPPAPTSK	Mus musculus	A2AN08	Filtered	132915	Filtered	70491.6	Filtered	61253.7	Filtered	Filtered	Filtered	Filtered	Filtered	Filtered
_LTGDLIVWSDEMNPAQVIR_.3	LTGDLIVWSDEMNPAQVIR	Mus musculus	A2AN08	8088.99	Filtered	5986.69	6366.78	8678.46	Filtered	Filtered	Filtered	Filtered	Filtered	Filtered	Filtered
_LTGDLIVWSDEMNPAQVIR_.2	LTGDLIVWSDEMNPAQVIR	Mus musculus	A2AN08	Filtered	65931.2	Filtered	Filtered	Filtered	Filtered	32098.1	Filtered	Filtered	Filtered	Filtered	Filtered
_AC[Carbamidomethyl (C)]AEIAAQR_.2	ACAEIAAQR	Mus musculus	A2AN08	Filtered	Filtered	26047.3	Filtered	8656.73	9008.86	Filtered	Filtered	Filtered	Filtered	Filtered	Filtered
_AAPPPPPPPPPLESSPR_.2	AAPPPPPPPPPLESSPR	Mus musculus	A2AN08	66853.4	Filtered	8498.02	12911.3	Filtered	41311.2	Filtered	28415.3	Filtered	Filtered	Filtered	Filtered
_YARFDFMLYAK_.3	YARFDFMLYAK	Mus musculus	A2AN08	Filtered	Filtered	Filtered	14538.1	Filtered	42936.2	Filtered	12412.6	57253.7	Filtered	Filtered	Filtered
_YARFDFMLYAK_.2	YARFDFMLYAK	Mus musculus	A2AN08	Filtered	Filtered	Filtered	Filtered	Filtered	Filtered	14576.6	Filtered	Filtered	Filtered	Filtered	Filtered
_EDYLAVC[Carbamidomethyl (C)]GLK_.2	EDYLAVCGLK	Mus musculus	A2AN08	Filtered	469537	Filtered	Filtered	Filtered	Filtered	Filtered	Filtered	Filtered	Filtered	171522	Filtered
_AGAQGDPDVPEC[Carbamidomethyl (C)]LK_.2	AGAQGDPDVPECLK	Mus musculus	A2AN08	Filtered	36101.3	31672.6	Filtered	Filtered	Filtered	Filtered	Filtered	Filtered	Filtered	Filtered	Filtered
_EEALQADR_.2	EEALQADR	Mus musculus	A2AN08	Filtered	Filtered	Filtered	Filtered	Filtered	Filtered	Filtered	34246.3	12826.8	Filtered	Filtered	Filtered
_VAMC[Carbamidomethyl (C)]VLSSPHGR_.3	VAMCVLSSPHGR	Mus musculus	A2AN08	Filtered	28306.3	Filtered	Filtered	Filtered	14211.7	Filtered	Filtered	Filtered	Filtered	Filtered	Filtered
_ANTPLYHGFK_.3	ANTPLYHGFK	Mus musculus	A2AN08	51475.7	Filtered	30798.9	71082.8	Filtered	Filtered	Filtered	Filtered	Filtered	Filtered	65211.3	Filtered
_ANTPLYHGFK_.1	ANTPLYHGFK	Mus musculus	A2AN08	Filtered	Filtered	Filtered	Filtered	Filtered	Filtered	Filtered	Filtered	Filtered	36084.8	Filtered	Filtered
_ELLEYDLQQR_.2	ELLEYDLQQR	Mus musculus	A2AN08	Filtered	Filtered	Filtered	Filtered	Filtered	Filtered	Filtered	Filtered	Filtered	Filtered	Filtered	35776.2
_SYLSASLSEHHMATLASIIK_.3	SYLSASLSEHHMATLASIIK	Mus musculus	A2AN08	Filtered	Filtered	Filtered	34488.1	Filtered	Filtered	Filtered	Filtered	Filtered	Filtered	Filtered	Filtered
_TVPSPPISPQALVEGENDEQSSPDQVSAAK_.3	TVPSPPISPQALVEGENDEQSSPDQVSAAK	Mus musculus	A2AN08	Filtered	Filtered	Filtered	Filtered	Filtered	32161	Filtered	Filtered	Filtered	Filtered	Filtered	Filtered
_EVEENWSK_.2	EVEENWSK	Mus musculus	A2AN08	Filtered	Filtered	27373.1	Filtered	Filtered	Filtered	Filtered	Filtered	Filtered	Filtered	Filtered	Filtered
_ALSVLGC[Carbamidomethyl (C)]GHTSSTK_.2	ALSVLGCGHTSSTK	Mus musculus	A2AN08	Filtered	Filtered	Filtered	Filtered	Filtered	14967.4	Filtered	11592.4	Filtered	Filtered	Filtered	Filtered
_MPGNPYSSNEPGIGPLMR_.2	MPGNPYSSNEPGIGPLMR	Mus musculus	A2AN08	Filtered	Filtered	Filtered	Filtered	Filtered	14696.6	Filtered	Filtered	Filtered	Filtered	Filtered	Filtered
_IYDLSIDALSPTFYFLLPSSK_.2	IYDLSIDALSPTFYFLLPSSK	Mus musculus	A2AN08	Filtered	Filtered	Filtered	Filtered	Filtered	Filtered	Filtered	Filtered	9918.52	Filtered	Filtered	Filtered
_EVDKDGLK_.2	EVDKDGLK	Mus musculus	A2AN08	Filtered	Filtered	Filtered	Filtered	Filtered	Filtered	Filtered	Filtered	Filtered	Filtered	Filtered	5495.29
_KELLEYDLQQR_.2	KELLEYDLQQR	Mus musculus	A2AN08	Filtered	Filtered	Filtered	Filtered	Filtered	Filtered	Filtered	Filtered	5005.67	Filtered	Filtered	Filtered
_LVASAAPGSLEGGR_.2	LVASAAPGSLEGGR	Mus musculus	A2ANU3	223391	314722	249060	225783	184844	217118	Filtered	203943	175156	185580	193219	194859
_DGLVSVYPAPQYQSHR_.3	DGLVSVYPAPQYQSHR	Mus musculus	A2ANU3	32152.2	Filtered	Filtered	34410.5	29187.1	40584.4	Filtered	25780.7	Filtered	20664.4	22068.4	Filtered
_FIDLSGDDIK_.2	FIDLSGDDIK	Mus musculus	A2ANU3	Filtered	49489.2	Filtered	52768.7	53269.6	Filtered	Filtered	18121.8	Filtered	Filtered	Filtered	33723.2
_FLVWDHDPIGR_.3	FLVWDHDPIGR	Mus musculus	A2AP18	4473.73	1261.4	3037.55	4830.33	3282.04	5424.33	11505.9	9077.05	10257.3	14077.4	11367.7	16982.3
_SPAGDIFNPEHNR_.3	SPAGDIFNPEHNR	Mus musculus	A2AP18	27672.8	40539.8	Filtered	Filtered	Filtered	27886.7	32008.1	27549.6	11248.3	36940.3	33776.9	Filtered
_LNVNLPR_.2	LNVNLPR	Mus musculus	A2AP18	73813.8	Filtered	Filtered	Filtered	Filtered	77841	Filtered	93704.7	66503.1	123414	107267	99944
_ISIDSIQEVSEGR_.2	ISIDSIQEVSEGR	Mus musculus	A2AP18	Filtered	Filtered	Filtered	Filtered	48717.1	Filtered	60092.6	51560.1	94255.7	Filtered	Filtered	Filtered
_IISGQQLPKPR_.3	IISGQQLPKPR	Mus musculus	A2AP18	Filtered	Filtered	Filtered	Filtered	Filtered	Filtered	Filtered	Filtered	Filtered	44663.4	36231.8	29981.1
_QSEIFQR_.2	QSEIFQR	Mus musculus	A2AP18	Filtered	Filtered	Filtered	Filtered	327591	Filtered	Filtered	Filtered	Filtered	Filtered	Filtered	222978
_ESLDLVSPSSEEAR_.2	ESLDLVSPSSEEAR	Mus musculus	A2AP18	Filtered	Filtered	Filtered	Filtered	Filtered	Filtered	Filtered	Filtered	Filtered	103366	Filtered	74799.4
_TWVTGLR_.2	TWVTGLR	Mus musculus	A2AP18	Filtered	Filtered	Filtered	Filtered	Filtered	Filtered	Filtered	Filtered	72443.1	Filtered	Filtered	Filtered
_AHQILQQKPTQYLR_.4	AHQILQQKPTQYLR	Mus musculus	A2AP18	Filtered	Filtered	Filtered	Filtered	Filtered	Filtered	Filtered	Filtered	Filtered	34330	Filtered	Filtered
_VEEDVEAGEDSGVSR_.2	VEEDVEAGEDSGVSR	Mus musculus	A2AP18	Filtered	Filtered	Filtered	Filtered	Filtered	Filtered	Filtered	Filtered	3641	Filtered	Filtered	Filtered
_SIEDLHR_.2	SIEDLHR	Mus musculus	A2APV2	85798.8	165183	102990	315626	308437	303758	563080	511274	201509	635015	645063	617163
_NLAITLR_.2	NLAITLR	Mus musculus	A2APV2	43242.6	564605	479604	817289	560616	64083.7	816729	819480	66215.1	67103.7	70136.2	77542.8
_TTPPSVFFPVFVR_.2	TTPPSVFFPVFVR	Mus musculus	A2APV2	238499	207373	150345	112334	159792	171794	149415	145516	149678	140233	126636	119504
_LQSLDLLLDTK_.2	LQSLDLLLDTK	Mus musculus	A2APV2	63413.2	50001.3	45610.8	44299.5	266796	69017.5	45581.4	41623.3	158119	54385.4	47860.4	302334
_VQESTQVLR_.2	VQESTQVLR	Mus musculus	A2APV2	92143.3	103025	95705.5	83233.4	67981.6	78611.4	112228	104365	26505.5	102794	117125	88599.5
_LQDTENEAMSK_.2	LQDTENEAMSK	Mus musculus	A2APV2	32059.6	28535.3	41495.7	19498.9	19695.6	19996.1	23569.5	24303	29904	21373.6	21515.4	8836.05
_DANTQVHTLR_.2	DANTQVHTLR	Mus musculus	A2APV2	14124	12368.1	16114	9935.79	Filtered	9347.84	9837.41	9434.8	10485.6	8256.73	8608.82	3616.1
_DANTQVHTLR_.3	DANTQVHTLR	Mus musculus	A2APV2	38159.5	32432.7	40753.3	39954	16421.3	24525.8	24275.6	Filtered	6375.73	16771.3	Filtered	15545.6
_AAAVSLENVLLDVK_.2	AAAVSLENVLLDVK	Mus musculus	A2APV2	87300.4	66515.7	74144.5	56977.8	85327.3	53182.5	Filtered	49867.4	56992.8	Filtered	60494	42952.1
_VHLQYEFTK_.3	VHLQYEFTK	Mus musculus	A2APV2	22612.6	Filtered	35744.4	28700.3	23424.9	25619.1	20564	15596.4	Filtered	28429.4	25540.6	14706.2
_VHLQYEFTK_.2	VHLQYEFTK	Mus musculus	A2APV2	31024.4	35908.7	35293.8	Filtered	25109.4	29134.8	25764	Filtered	Filtered	Filtered	Filtered	8136.22
_FLPTENEVK_.2	FLPTENEVK	Mus musculus	A2APV2	92672.3	102449	85800.6	70540.2	83465	65315.1	Filtered	Filtered	35777.7	Filtered	Filtered	51760.8
_QQQELIAELR_.2	QQQELIAELR	Mus musculus	A2APV2	15590.3	22383.1	14911.8	9767.67	Filtered	12040.2	Filtered	9795.93	14918.7	Filtered	Filtered	Filtered
_LGLDEYLDK_.2	LGLDEYLDK	Mus musculus	A2APV2	Filtered	34285.7	35303.2	Filtered	Filtered	23573.8	Filtered	29246.2	46691	Filtered	Filtered	25174.8
_ILEDLNVDEFEEIFK_.2	ILEDLNVDEFEEIFK	Mus musculus	A2APV2	Filtered	24077.7	16645.4	Filtered	12212.4	13441.5	17409.3	Filtered	30871.2	Filtered	Filtered	Filtered
_GYLDPAVTR_.2	GYLDPAVTR	Mus musculus	A2APV2	Filtered	167932	Filtered	103806	81020.8	Filtered	Filtered	Filtered	Filtered	94517.1	Filtered	78769.2
_NKELDVVR_.2	NKELDVVR	Mus musculus	A2APV2	Filtered	Filtered	Filtered	55119.1	Filtered	64710.4	Filtered	Filtered	38632.9	Filtered	69415.4	34201.6
_AIHVFDLK_.2	AIHVFDLK	Mus musculus	A2APV2	20328.1	48609.8	27412.1	48570	Filtered	Filtered	Filtered	51871.1	Filtered	Filtered	Filtered	Filtered
_AQGPAIDLSSSK_.2	AQGPAIDLSSSK	Mus musculus	A2APV2	Filtered	Filtered	66356.8	Filtered	56589	66450.8	Filtered	Filtered	21811.5	Filtered	Filtered	Filtered
_YQQVTLFYNELHYVEK_.3	YQQVTLFYNELHYVEK	Mus musculus	A2APV2	13995	Filtered	14292.9	Filtered	18159.7	14937.4	9952.81	Filtered	16469.4	16157.5	20416.6	Filtered
_GGHEIILSAFDNFK_.3	GGHEIILSAFDNFK	Mus musculus	A2APV2	12593.3	5275.59	12758.2	10616.1	Filtered	13224.9	9783.55	7020.22	Filtered	Filtered	12936.1	Filtered
_IAQDAFDDVVK_.2	IAQDAFDDVVK	Mus musculus	A2APV2	83022.1	Filtered	Filtered	Filtered	Filtered	Filtered	66351.7	64255.4	Filtered	Filtered	Filtered	Filtered
_VEELEENISHLSEK_.3	VEELEENISHLSEK	Mus musculus	A2APV2	15171.3	28827	22083.9	Filtered	21645.9	19869	Filtered	Filtered	Filtered	Filtered	Filtered	18577.1
_LLEQEALMEQQDAK_.2	LLEQEALMEQQDAK	Mus musculus	A2APV2	Filtered	Filtered	Filtered	Filtered	Filtered	Filtered	Filtered	39801.7	67252.6	Filtered	Filtered	Filtered
_EFLNEENK_.2	EFLNEENK	Mus musculus	A2APV2	Filtered	Filtered	206899	Filtered	Filtered	Filtered	Filtered	Filtered	Filtered	8994.82	Filtered	Filtered
_LPMPEPGELEER_.2	LPMPEPGELEER	Mus musculus	A2APV2	Filtered	Filtered	Filtered	Filtered	Filtered	Filtered	Filtered	Filtered	93165.2	Filtered	Filtered	Filtered
_EKEEAIQR_.2	EKEEAIQR	Mus musculus	A2APV2	Filtered	Filtered	Filtered	Filtered	Filtered	Filtered	37674.5	Filtered	Filtered	Filtered	Filtered	Filtered
_TFIVLNK_.2	TFIVLNK	Mus musculus	A2APX8	152229	212889	170937	212739	151495	181021	252920	205350	152913	337957	307370	354460
_TFIVLNK_.1	TFIVLNK	Mus musculus	A2APX8	31755.8	60289.7	35631.8	38687.3	36533.1	30600.8	52901.4	50335.6	132264	52724.6	49164	54060.8
_LMTQDFWENLYQLTLR_.2	LMTQDFWENLYQLTLR	Mus musculus	A2APX8	6729.86	4733.17	10273.4	5223.8	4445.95	7036.81	16952.4	16702.9	23110.2	10860.8	10602.7	12436.2
_KQEEVSAVIIQR_.2	KQEEVSAVIIQR	Mus musculus	A2APX8	41800.3	70779	58265.7	62232.8	38557.6	66119.6	21883.5	20097.1	43811.1	29849	84048.8	24201.1
_KQEEVSAVIIQR_.3	KQEEVSAVIIQR	Mus musculus	A2APX8	1.2969e+06	2.50704e+06	2207297	3.10639e+06	Filtered	3.90066e+06	109566	131553	76922.1	161785	171267	144188
_FSATSALYILTPFNPLR_.2	FSATSALYILTPFNPLR	Mus musculus	A2APX8	38695.8	35185.2	36867	30943.1	54161.6	Filtered	38390.9	13842.3	86025.7	49116.9	60844.9	46061.3
_ESLAAIER_.2	ESLAAIER	Mus musculus	A2APX8	Filtered	342150	273870	49636.3	Filtered	98812.9	137832	138205	64196.9	236397	234598	192632
_VSYQPITTTLK_.2	VSYQPITTTLK	Mus musculus	A2APX8	Filtered	Filtered	Filtered	62985.2	67289.7	68919.3	173945	178821	194280	318012	300446	297354
_IYEFIQQSFVK_.2	IYEFIQQSFVK	Mus musculus	A2APX8	Filtered	Filtered	Filtered	18480.1	20684.2	17570.9	47978.7	43900	47004.6	68520.6	74326.6	90878.5
_ILDEIKPLDDLNNR_.3	ILDEIKPLDDLNNR	Mus musculus	A2APX8	Filtered	Filtered	Filtered	34783.4	Filtered	19458.2	39242.9	47070.9	40038	82309.4	69848.4	141265
_YSSPHQSLLSIR_.3	YSSPHQSLLSIR	Mus musculus	A2APX8	Filtered	Filtered	Filtered	10409.6	Filtered	9385.07	38897.8	39768.7	24058.2	72970.3	67062.5	66773.8
_YSSPHQSLLSIR_.2	YSSPHQSLLSIR	Mus musculus	A2APX8	Filtered	Filtered	Filtered	Filtered	Filtered	2234.38	13928.4	16616.8	11678.1	17535.7	18192.8	15197.4
_SYIQDSR_.2	SYIQDSR	Mus musculus	A2APX8	Filtered	Filtered	Filtered	Filtered	8675.19	Filtered	86869.7	71966.6	92541.7	119654	141038	86014.2
_RKQEEVSAVIIQR_.3	RKQEEVSAVIIQR	Mus musculus	A2APX8	Filtered	Filtered	25454.9	31672.9	28433.8	29594.4	Filtered	Filtered	Filtered	19193.3	26264.6	24020.4
_VTKPIVEK_.2	VTKPIVEK	Mus musculus	A2APX8	Filtered	Filtered	Filtered	Filtered	Filtered	1977.12	25727.3	22833.6	9343.99	27194	46547.1	14869.4
_DSLFVPR_.2	DSLFVPR	Mus musculus	A2APX8	Filtered	Filtered	Filtered	Filtered	Filtered	Filtered	162396	164308	233163	279631	289377	305690
_FSIEGNR_.2	FSIEGNR	Mus musculus	A2APX8	Filtered	Filtered	Filtered	Filtered	Filtered	Filtered	116442	125036	69265	181505	183523	160057
_INENSITEK_.2	INENSITEK	Mus musculus	A2APX8	Filtered	Filtered	Filtered	Filtered	Filtered	Filtered	105051	129010	75971.6	147373	176812	90206.9
_SSSFHVSMDFLEDPSQR_.3	SSSFHVSMDFLEDPSQR	Mus musculus	A2APX8	Filtered	Filtered	Filtered	8141.39	Filtered	Filtered	23630.6	23292.5	Filtered	37616.1	43837.3	63401.3
_QQEAAQQAAATTASEHSR_.3	QQEAAQQAAATTASEHSR	Mus musculus	A2APX8	Filtered	Filtered	Filtered	Filtered	Filtered	Filtered	17326.5	15413.5	3075.64	18756.4	21789.9	12147.3
_EDMLIDR_.2	EDMLIDR	Mus musculus	A2APX8	Filtered	Filtered	Filtered	632718	Filtered	Filtered	90346.9	Filtered	Filtered	86385.2	88879.2	96237.2
_LQLIAMDLPMVSGDR_.2	LQLIAMDLPMVSGDR	Mus musculus	A2APX8	Filtered	Filtered	Filtered	Filtered	Filtered	Filtered	67961.1	39613.7	68795.9	41808.1	Filtered	47828.2
_FDPDATQFMEFEK_.2	FDPDATQFMEFEK	Mus musculus	A2APX8	Filtered	Filtered	Filtered	Filtered	Filtered	Filtered	41810.3	34101.4	29260.3	48764.5	Filtered	Filtered
_LSQFAAALEPPLNLPQPNK_.3	LSQFAAALEPPLNLPQPNK	Mus musculus	A2APX8	Filtered	Filtered	Filtered	Filtered	Filtered	Filtered	21149.1	28150.2	Filtered	36609.8	40556	43931.5
_LSQFAAALEPPLNLPQPNK_.2	LSQFAAALEPPLNLPQPNK	Mus musculus	A2APX8	Filtered	Filtered	Filtered	Filtered	Filtered	Filtered	Filtered	Filtered	Filtered	34124.6	Filtered	Filtered
_TDLTMSTAAC[Carbamidomethyl (C)]PPSYDR_.2	TDLTMSTAACPPSYDR	Mus musculus	A2APX8	Filtered	Filtered	Filtered	Filtered	Filtered	Filtered	Filtered	21807.3	Filtered	Filtered	Filtered	22411.1
_EGGFSPHISPFTAVNDLGHLLGR_.4	EGGFSPHISPFTAVNDLGHLLGR	Mus musculus	A2APY7	5844.73	3991.19	4548.02	8089.59	9845.6	8527.17	7650.54	8955.04	11203.8	6001.87	6329.69	7100.47
_GSATVSFGELAK_.2	GSATVSFGELAK	Mus musculus	A2APY7	Filtered	Filtered	Filtered	47844.9	38911.5	Filtered	66390.5	49011.8	Filtered	56142.9	45137.9	43202.9
_IFQTDIAEHALK_.3	IFQTDIAEHALK	Mus musculus	A2APY7	17693.5	22098.9	Filtered	25402.7	21441.8	26328	28273	28383.6	Filtered	35818.4	29185.5	34760.1
_IFQTDIAEHALK_.2	IFQTDIAEHALK	Mus musculus	A2APY7	8642.21	Filtered	Filtered	Filtered	Filtered	Filtered	11792.5	12385.9	14027.2	Filtered	Filtered	Filtered
_GYIAQHLDKETVGK_.3	GYIAQHLDKETVGK	Mus musculus	A2APY7	14410.3	14146.9	15051.3	17948.1	Filtered	16053.9	20370.2	15933.2	7177.56	Filtered	17794.9	13802.4
_DFPLALDIGC[Carbamidomethyl (C)]GR_.2	DFPLALDIGCGR	Mus musculus	A2APY7	Filtered	Filtered	Filtered	Filtered	Filtered	Filtered	44406.7	Filtered	Filtered	Filtered	Filtered	Filtered
_GMGESNC[Carbamidomethyl (C)]SWNR_.2	GMGESNCSWNR	Mus musculus	A2APY7	Filtered	Filtered	Filtered	Filtered	Filtered	3092.67	Filtered	Filtered	Filtered	Filtered	Filtered	Filtered
_FWEVIGEEHGIDC[Carbamidomethyl (C)]AGSYC[Carbamidomethyl (C)]GTSALQLER_.3	FWEVIGEEHGIDCAGSYCGTSALQLER	Mus musculus	A2AQ07	4.12336e+06	365450	540577	2.14837e+06	619950	635144	1.5454e+06	753041	2819080	1.02783e+06	54523.7	1.29647e+06
_FWEVIGEEHGIDC[Carbamidomethyl (C)]AGSYC[Carbamidomethyl (C)]GTSALQLER_.4	FWEVIGEEHGIDCAGSYCGTSALQLER	Mus musculus	A2AQ07	5212538	432333	554738	634817	803246	1.02955e+06	598589	735366	768358	1134438	1.03595e+06	2.61537e+06
_VAEITGVVETAK_.2	VAEITGVVETAK	Mus musculus	A2AQ19	56067.9	95373.6	79443.8	46136.1	Filtered	Filtered	37987.3	Filtered	41076.9	35095.2	33948.6	27475.6
_SQPVSLPEELNR_.2	SQPVSLPEELNR	Mus musculus	A2AQ19	56817.3	84428.6	62494.8	Filtered	48182.8	47222.5	Filtered	24748.4	Filtered	Filtered	Filtered	Filtered
_IDLQVPSSESK_.2	IDLQVPSSESK	Mus musculus	A2AQ19	88115.8	109275	102115	Filtered	Filtered	Filtered	Filtered	Filtered	Filtered	Filtered	Filtered	Filtered
_YGSGVLPDAPK_.2	YGSGVLPDAPK	Mus musculus	A2AQ19	Filtered	64614.7	58937.7	Filtered	Filtered	Filtered	Filtered	Filtered	Filtered	Filtered	Filtered	Filtered
_ALAITSK_.1	ALAITSK	Mus musculus	A2AQ19	Filtered	5242.24	Filtered	Filtered	Filtered	Filtered	Filtered	Filtered	1685.31	Filtered	Filtered	Filtered
_QIQDQLNELEER_.2	QIQDQLNELEER	Mus musculus	A2AQ19	Filtered	Filtered	Filtered	Filtered	40148.4	Filtered	Filtered	Filtered	Filtered	Filtered	Filtered	Filtered
_TASDLSEDLFK_.2	TASDLSEDLFK	Mus musculus	A2AQ19	Filtered	Filtered	Filtered	Filtered	Filtered	24112.2	Filtered	Filtered	Filtered	Filtered	Filtered	Filtered
_LTQIQESQVTSHNK_.3	LTQIQESQVTSHNK	Mus musculus	A2AQ19	Filtered	20295.4	Filtered	Filtered	Filtered	Filtered	Filtered	Filtered	Filtered	Filtered	Filtered	Filtered
_GDGLVAPR_.2	GDGLVAPR	Mus musculus	A2AQ25	637977	49723	584820	78363.4	69613.3	75198.9	81690.5	139654	52648.9	167411	185283	187813
_VSSEDPGPTPQTR_.2	VSSEDPGPTPQTR	Mus musculus	A2AQ25	31765.7	28773.6	33882.5	50664.8	68398	57396	107894	106507	127692	127342	134298	82379.1
_SMTDVLTMLR_.2	SMTDVLTMLR	Mus musculus	A2AQ25	21590.1	16288.1	14558.8	39348.7	29636.7	31262.8	51834.1	52378	78776.9	51848.1	49928.2	67034.6
_QIASLTGLVQSALFK_.2	QIASLTGLVQSALFK	Mus musculus	A2AQ25	12902.4	11212.1	12456.2	26713.1	30425	29510.2	42306.2	55083.6	42026.3	68118.6	51453.1	65204.6
_TLVEQER_.2	TLVEQER	Mus musculus	A2AQ25	137655	88418.3	153165	121352	Filtered	159579	183038	188156	206746	237249	269370	109041
_IEVEAVR_.2	IEVEAVR	Mus musculus	A2AQ25	75318.5	266540	93257.3	Filtered	166026	155494	157897	145527	74608.6	230740	174430	295972
_SISPSPSAILER_.2	SISPSPSAILER	Mus musculus	A2AQ25	32949.7	63425.7	Filtered	101526	89299.3	97694.5	120477	146282	219894	219090	201919	248867
_SYLPGSGLTTTR_.2	SYLPGSGLTTTR	Mus musculus	A2AQ25	41566	Filtered	36999	123551	103156	88639.5	150517	143997	117778	240736	209923	192181
_GTDASQAAQYVAMEK_.2	GTDASQAAQYVAMEK	Mus musculus	A2AQ25	Filtered	23106.4	21321.8	34834.6	36507.2	48049.1	48619.6	56763.1	63410.9	62710.9	62851	86957.7
_NQADGAGTAHVSAGK_.3	NQADGAGTAHVSAGK	Mus musculus	A2AQ25	12357.7	12394.1	12862.1	Filtered	17242	13593.8	27035.3	19964.9	3154.14	22788.2	28158.8	24766.8
_NQADGAGTAHVSAGK_.2	NQADGAGTAHVSAGK	Mus musculus	A2AQ25	8239.17	Filtered	5087.68	9185.24	7601.33	4808.99	18775.4	18659.8	3232.57	12613.2	14048.3	6594.17
_YLHEEER_.2	YLHEEER	Mus musculus	A2AQ25	17730.5	6202.37	Filtered	20323.4	21244	14318.9	47422.1	35408	3926.6	36721.4	44145.8	16012.5
_ATAAEVLK_.1	ATAAEVLK	Mus musculus	A2AQ25	14337.6	42367.2	7348.06	4330.44	17470.9	5620.27	9419.7	8312.37	14197	9111.2	11071	4473.25
_ATAAEVLK_.2	ATAAEVLK	Mus musculus	A2AQ25	Filtered	Filtered	Filtered	435485	338374	359126	474695	469483	291731	489081	697018	543247
_PMAIPGNATIPR_.2	PMAIPGNATIPR	Mus musculus	A2AQ25	64689.1	Filtered	63213.6	142472	108101	112774	219469	Filtered	331463	254996	219199	232064
_LSSLPVSR_.2	LSSLPVSR	Mus musculus	A2AQ25	109898	Filtered	Filtered	162516	120851	157382	178741	193752	167814	98369.8	298161	114243
_ALFVSAFPQQLTMK_.2	ALFVSAFPQQLTMK	Mus musculus	A2AQ25	Filtered	24441.7	Filtered	38068.8	40543.3	46805.7	51355.6	51670.3	91757.5	71227.5	66875.3	94581.4
_IPALSPSSGK_.2	IPALSPSSGK	Mus musculus	A2AQ25	Filtered	Filtered	51517.8	52283.8	Filtered	86794.1	72623.7	84259.1	52259.7	88821	118746	126431
_NTSGLSSLVDLGPPLVEK_.2	NTSGLSSLVDLGPPLVEK	Mus musculus	A2AQ25	Filtered	Filtered	Filtered	4717.53	16455.4	24598.4	23746	27726.4	34443.9	31178.4	47711.8	50839.4
_NEGFYADPYLYHEGR_.3	NEGFYADPYLYHEGR	Mus musculus	A2AQ25	27319.3	Filtered	Filtered	48400.8	58892.8	57023.6	54112.2	57444.6	88573.6	83195.2	100696	129173
_NEGFYADPYLYHEGR_.2	NEGFYADPYLYHEGR	Mus musculus	A2AQ25	Filtered	Filtered	Filtered	Filtered	117023	105437	98459.4	56390.9	99679.9	82485.8	Filtered	85646.9
_RLEDPVQR_.2	RLEDPVQR	Mus musculus	A2AQ25	Filtered	Filtered	Filtered	2044393	113581	124164	286246	Filtered	139790	328242	258271	79521.2
_NVYYELNDVR_.2	NVYYELNDVR	Mus musculus	A2AQ25	Filtered	Filtered	Filtered	77634.4	61918.5	77869.8	117490	Filtered	141618	173711	156076	187823
_QVGEAVATLK_.2	QVGEAVATLK	Mus musculus	A2AQ25	Filtered	Filtered	Filtered	Filtered	37033.3	56157.2	89936.2	93570.5	61453.9	106902	104943	59763.7
_QLQLQNQEILR_.2	QLQLQNQEILR	Mus musculus	A2AQ25	Filtered	Filtered	Filtered	Filtered	22786.9	21087.5	36394.7	38638.3	57567.6	52763.1	50835	61165.8
_LQLQQMR_.2	LQLQQMR	Mus musculus	A2AQ25	Filtered	Filtered	Filtered	Filtered	1.1634e+06	Filtered	135006	220145	131549	Filtered	145281	113383
_DVEDGAFLLR_.2	DVEDGAFLLR	Mus musculus	A2AQ25	20206.3	14379.6	14740.2	35589.6	45800	40352.1	66409.4	66526.4	64261.9	82618.2	82514	122814
_EPGTLVYIEKPR_.3	EPGTLVYIEKPR	Mus musculus	A2AQ25	Filtered	Filtered	Filtered	32184.1	37750.4	34524.8	57787.7	61001.3	81138.1	85797.4	80225.7	92855.2
_EPGTLVYIEKPR_.2	EPGTLVYIEKPR	Mus musculus	A2AQ25	Filtered	Filtered	Filtered	Filtered	Filtered	Filtered	Filtered	Filtered	Filtered	22671.7	21254.3	16184.2
_SLGVLYLQYGDETK_.2	SLGVLYLQYGDETK	Mus musculus	A2AQ25	Filtered	Filtered	Filtered	Filtered	31420.4	Filtered	37592.7	42676.9	Filtered	44293.6	47657.7	61520.1
_KAELEISNK_.2	KAELEISNK	Mus musculus	A2AQ25	Filtered	Filtered	Filtered	21331.2	Filtered	Filtered	38977.6	33184	Filtered	47771.2	52627.6	15226.6
_HQEETAHAPGQPLHC[Carbamidomethyl (C)]STGSPGDVK_.4	HQEETAHAPGQPLHCSTGSPGDVK	Mus musculus	A2AQ25	Filtered	Filtered	Filtered	Filtered	3983.13	6769.3	13662.7	11041	7230.35	15124.6	16616.2	5027.12
_HQEETAHAPGQPLHC[Carbamidomethyl (C)]STGSPGDVK_.3	HQEETAHAPGQPLHCSTGSPGDVK	Mus musculus	A2AQ25	Filtered	Filtered	Filtered	Filtered	Filtered	Filtered	4299.15	Filtered	Filtered	2961.59	2264.92	Filtered
_MLESPSVAIYIK_.2	MLESPSVAIYIK	Mus musculus	A2AQ25	Filtered	Filtered	Filtered	Filtered	Filtered	Filtered	20088	18646.9	25950.2	25317.8	Filtered	40565.4
_MPNEVTSTDTIR_.2	MPNEVTSTDTIR	Mus musculus	A2AQ25	Filtered	Filtered	Filtered	41213.5	36624.6	46439.8	65406.5	70038.6	45321.6	83859.6	84353.1	75578.9
_KEPGTLVYIEKPR_.3	KEPGTLVYIEKPR	Mus musculus	A2AQ25	Filtered	Filtered	Filtered	Filtered	Filtered	Filtered	49624.6	52304.4	Filtered	66616.6	57753	46379.4
_KEPGTLVYIEKPR_.4	KEPGTLVYIEKPR	Mus musculus	A2AQ25	Filtered	Filtered	Filtered	Filtered	Filtered	Filtered	Filtered	24317.9	17043.8	14656.5	Filtered	14102.5
_SGDVVYTGR_.2	SGDVVYTGR	Mus musculus	A2AQ25	Filtered	Filtered	Filtered	Filtered	Filtered	Filtered	82890.8	85499.3	46457.9	Filtered	Filtered	409731
_LEDPVQR_.2	LEDPVQR	Mus musculus	A2AQ25	Filtered	Filtered	Filtered	Filtered	Filtered	Filtered	73757.9	Filtered	Filtered	105023	101808	96250.7
_MPVPMTSK_.2	MPVPMTSK	Mus musculus	A2AQ25	Filtered	Filtered	Filtered	Filtered	Filtered	56710.5	Filtered	Filtered	54057.2	113135	Filtered	84328.7
_EAFLEHLK_.2	EAFLEHLK	Mus musculus	A2AQ25	Filtered	23311.5	Filtered	Filtered	Filtered	Filtered	Filtered	Filtered	Filtered	63180.7	57604.4	44711.8
_GEFPTLQNK_.2	GEFPTLQNK	Mus musculus	A2AQ25	Filtered	Filtered	Filtered	Filtered	90260.5	71427.8	116001	111269	Filtered	153822	152591	125879
_DVKPDEDMSSK_.2	DVKPDEDMSSK	Mus musculus	A2AQ25	Filtered	Filtered	Filtered	Filtered	Filtered	Filtered	34190.6	25861.8	18703.5	32694	23805.1	10509.2
_DVKPDEDMSSK_.3	DVKPDEDMSSK	Mus musculus	A2AQ25	Filtered	Filtered	Filtered	Filtered	Filtered	Filtered	Filtered	Filtered	Filtered	Filtered	Filtered	2222.33
_KYPDSHLPTLGSK_.3	KYPDSHLPTLGSK	Mus musculus	A2AQ25	Filtered	Filtered	Filtered	Filtered	Filtered	Filtered	Filtered	Filtered	Filtered	93500.6	117344	74706.6
_QGFAYSTTTIPK_.2	QGFAYSTTTIPK	Mus musculus	A2AQ25	Filtered	Filtered	Filtered	Filtered	Filtered	Filtered	100674	Filtered	Filtered	77400.1	Filtered	Filtered
_LLEEAQANIMK_.2	LLEEAQANIMK	Mus musculus	A2AQ25	Filtered	Filtered	Filtered	Filtered	Filtered	Filtered	Filtered	Filtered	Filtered	25901	22868.3	Filtered
_SSSLPSASGDSSNLPNAPATKPSIASTPLSPQAGR_.3	SSSLPSASGDSSNLPNAPATKPSIASTPLSPQAGR	Mus musculus	A2AQ25	Filtered	Filtered	Filtered	Filtered	Filtered	Filtered	Filtered	15438.2	Filtered	Filtered	Filtered	Filtered
_LC[Carbamidomethyl (C)]ELEDFVEDLKK_.3	LCELEDFVEDLKK	Mus musculus	A2AQ25	Filtered	Filtered	Filtered	Filtered	Filtered	Filtered	Filtered	Filtered	Filtered	3552.66	Filtered	Filtered
_KAGGDC[Carbamidomethyl (C)]KPTSPSLPASK_.3	KAGGDCKPTSPSLPASK	Mus musculus	A2AQ25	Filtered	Filtered	Filtered	Filtered	Filtered	Filtered	Filtered	2222.09	Filtered	Filtered	Filtered	Filtered
_EFLLSMANR_.2	EFLLSMANR	Mus musculus	A2AR02	111353	93110.2	118541	88767.7	93686.2	Filtered	69333.9	68998.8	87652.5	71695.4	Filtered	Filtered
_TDAASKPFAEVR_.2	TDAASKPFAEVR	Mus musculus	A2AR02	58785.3	63972.9	56389.3	40703.7	23572.8	30337.8	43112.3	47511.1	40321.3	Filtered	Filtered	Filtered
_GGESIYGGFFEDESFAVK_.2	GGESIYGGFFEDESFAVK	Mus musculus	A2AR02	Filtered	Filtered	Filtered	51197.7	43181.2	Filtered	Filtered	Filtered	Filtered	Filtered	Filtered	Filtered
_STQKPLHYK_.2	STQKPLHYK	Mus musculus	A2AR02	Filtered	Filtered	72878.6	Filtered	Filtered	Filtered	11561.5	Filtered	3324.71	Filtered	Filtered	Filtered
_SYDAVVFDVLK_.2	SYDAVVFDVLK	Mus musculus	A2AR50	36457.3	21430.3	26141.3	15818.6	18049	15649	7886.65	7681.86	8679.43	6233.91	6210.23	Filtered
[truncated: 106,190 more rows]

## Sheet: Unfiltered_ProteinGroups
ProteinAccessions	Organisms	Qvalue	Quantity Run P9-1	Quantity P9-2	Quantity P9-3	Quantity P15-1	Quantity P15-2	Quantity P15-3	Quantity P30-1	Quantity P30-2	Quantity P30-3	Quantity P54-1	Quantity P54-2	Quantity P54-3
[truncated: 7,761 more rows]

[truncated: 9 more sheets: Unfiltered_Precursors, MouseProt50_ProteinGroups, MouseProt50_Precursors, MouseProt60_ProteinGroups, MouseProt60_Precursors, MouseProt75_ProteinGroups, MouseProt75_Precursors, directDIA_ProteinGroups, directDIA_Precursors]
