# Supplementary material for: In silico spectral libraries by deep learning facilitate data-independent acquisition proteomics
Source: Nat Commun. 2020 Jan 9;11:146. doi: 10.1038/s41467-019-13866-z (PMC6952453; doi:10.1038/s41467-019-13866-z)
Supplement: Supplementary file 8 — Supplementary Data 6 [file 41467_2019_13866_MOESM8_ESM.xlsx]

## Sheet: DDA_Precursors
Serum data DIA analysis by DDA library, DeepDIA predicted library, and directDIA, for Figure 5 and Supplementary Figure 10.
Precursor	StrippedSequence	ProteinAccessions	Quantity Run A1	Quantity Run A2	Quantity Run S1	Quantity Run S2	Quantity Run N1	Quantity Run N2
_FSGSLLGGK_.2	FSGSLLGGK	A0A075B6I9	61219.3	64755.2	56649.7	50214.9	70884.7	121515
_TLIYDTSNK_.2	TLIYDTSNK	A0A075B6I9	Filtered	2664.78	10126.5	11601.8	12414	8463.97
_ITC[Carbamidomethyl (C)]SGDALPK_.2	ITCSGDALPK	A0A075B6K4	13116.2	20942	38242.7	35863.8	20113	17633.1
_SGQAPVLVIYEDSK_.2	SGQAPVLVIYEDSK	A0A075B6K4	3294.07	2085.93	Filtered	Filtered	12674.1	10004.6
_FSGSNSGNTATLTISR_.2	FSGSNSGNTATLTISR	A0A075B6K5	158121	154469	50757	47321.8	79208.3	129477
_PGQAPVLVIYR_.2	PGQAPVLVIYR	A0A075B6K5	17348.8	10184.9	16883.9	10297.4	Filtered	Filtered
_DSNRPSGIPER_.2	DSNRPSGIPER	A0A075B6K5	1309.44	821.995	Filtered	Filtered	Filtered	Filtered
_FSGSGSGTDFTLK_.2	FSGSGSGTDFTLK	A0A075B6P5;P01615	651859	642557	1.11655e+06	1.15835e+06	659361	811682
_ASGVPDR_.2	ASGVPDR	A0A075B6P5;P01615	1.22631e+06	Filtered	805417	Filtered	1.35477e+06	1.35906e+06
_PGQSPQLLIYLGSNR_.2	PGQSPQLLIYLGSNR	A0A075B6P5;P01615	34793.5	32484.9	52284.2	62709.4	Filtered	Filtered
_PGQSPQLLIYLGSNR_.3	PGQSPQLLIYLGSNR	A0A075B6P5;P01615	10409.7	9018.42	19961.3	26226.9	Filtered	Filtered
_SSQSLLHSDGK_.2	SSQSLLHSDGK	A0A075B6S2;A2NJV5	24954.4	31668.2	37021.6	31553.6	1968.03	Filtered
_LLIYAASTLQSGVPSR_.2	LLIYAASTLQSGVPSR	A0A075B6S5;A0A0C4DH67;A0A0C4DH69	64844.8	63302.3	209302	197982	39035.7	36000.8
_LLIYAASTLQSGVPSR_.3	LLIYAASTLQSGVPSR	A0A075B6S5;A0A0C4DH67;A0A0C4DH69	1870.95	2088.81	17721.5	18507.7	2835.46	1998.75
_ASQSVSSNLAWYQQK_.2	ASQSVSSNLAWYQQK	A0A087WSY6;P01624	12928.3	11480.9	8084.06	11176.7	1805.09	Filtered
_LLIYDASNR_.2	LLIYDASNR	A0A0A0MRZ8;P04433	619931	560692	641186	666494	610134	648067
_ASQSVSSYLAWYQQK_.2	ASQSVSSYLAWYQQK	A0A0A0MRZ8;P04433	2026.59	2058.49	1611.74	Filtered	Filtered	Filtered
_GLEWVGFIR_.2	GLEWVGFIR	A0A0A0MS15	132767	131445	124925	164641	32458.8	29643.8
_AYGGTTEYAASVK_.2	AYGGTTEYAASVK	A0A0A0MS15	1968.47	2205.87	Filtered	2940.83	1275.14	Filtered
_TDGGTTDYAAPVK_.2	TDGGTTDYAAPVK	A0A0B4J1V0	6231.91	8454.82	5503.87	7056.82	6410.21	3158.34
_TEDTALYYC[Carbamidomethyl (C)]AK_.2	TEDTALYYCAK	A0A0B4J1X8	22715.4	21710.5	41903.3	49177.1	15608.1	39211.4
_FSVLGSGLNR_.2	FSVLGSGLNR	A0A0B4J1Y8	4459.03	2853.56	Filtered	Filtered	2713.22	4327.88
_TEDTAVYYC[Carbamidomethyl (C)]AR_.2	TEDTAVYYCAR	A0A0B4J1Y9	71241.9	84938	103908	92813.6	48485.1	55008
_ANSYTTEYAASVK_.2	ANSYTTEYAASVK	A0A0B4J1Y9	1635.88	1624.16	2904.23	Filtered	2494.16	Filtered
_LSC[Carbamidomethyl (C)]AASGFTFSDHYMDWVR_.3	LSCAASGFTFSDHYMDWVR	A0A0B4J1Y9	2258.06	3420.61	1433.95	1111.46	Filtered	Filtered
_SEDTAVYYC[Carbamidomethyl (C)]AR_.2	SEDTAVYYCAR	A0A0B4J2H0;A0A0C4DH29;P01742;P01743;P0DP01	403477	441065	595508	517850	175660	267917
_SDDTAVYYC[Carbamidomethyl (C)]AR_.2	SDDTAVYYCAR	A0A0C4DH31	256846	271725	611575	423230	211973	250502
_VTMTTDTSTSTAYMELR_.2	VTMTTDTSTSTAYMELR	A0A0C4DH31	13173.5	11037.3	19209	19843	5844.38	7259.05
_VTMTTDTSTSTAYMELR_.3	VTMTTDTSTSTAYMELR	A0A0C4DH31	523.32	Filtered	Filtered	Filtered	Filtered	Filtered
_VTMSVDTSK_.2	VTMSVDTSK	A0A0C4DH34	62071.4	69758.2	82970.2	95714.7	31752.5	11673.1
_GLEWMGIIYPGDSDTR_.2	GLEWMGIIYPGDSDTR	A0A0C4DH38	85969.3	71983.8	93666.1	99637.9	71408.1	62852.5
_YSPSFQGQVTISADK_.2	YSPSFQGQVTISADK	A0A0C4DH38	19562.7	11159.4	35047.6	33315.8	11974.2	12625.4
_KPGESLK_.2	KPGESLK	A0A0C4DH38	43831.4	265431	37164.9	Filtered	77822.8	2483.78
_SISTAYLQWSSLK_.2	SISTAYLQWSSLK	A0A0C4DH38	13427.3	13259.2	14063.6	14344.9	933.822	Filtered
_VTISVDTSK_.2	VTISVDTSK	A0A0C4DH41;P01824;P01825;P06331;P0DP06;P0DP08	189445	188210	215500	295925	107497	184073
_LSSVTAADTAVYYC[Carbamidomethyl (C)]AR_.2	LSSVTAADTAVYYCAR	A0A0C4DH41;P01824;P01825;P06331;P0DP06;P0DP08	115547	104203	138143	139085	53132.2	55740.3
_FSGVPDR_.2	FSGVPDR	A0A0C4DH68	162134	167066	243123	346691	116814	110114
_FSGSGAGTDFTLK_.2	FSGSGAGTDFTLK	A0A0C4DH68	43230.6	33301.9	37134	46409.5	78578.1	93706.9
_NTLYLQMSSLR_.2	NTLYLQMSSLR	A0A0J9YX35	52877.6	51868.5	51824.2	48517.5	20445.1	18189.4
_AEDTAVYYC[Carbamidomethyl (C)]VK_.2	AEDTAVYYCVK	A0A0J9YX35	38698.4	33144.2	34295.5	34268.2	24743.2	38312.5
_ANPTVTLFPPSSEELQANK_.2	ANPTVTLFPPSSEELQANK	B9A064	2.38288e+06	2329272	2.04151e+06	2.29682e+06	3.67652e+06	3.36317e+06
_ANPTVTLFPPSSEELQANK_.3	ANPTVTLFPPSSEELQANK	B9A064	539401	552172	687315	772668	826284	897856
_VTVLGQPK_.2	VTVLGQPK	B9A064	945999	949819	900895	1.19105e+06	1.07943e+06	1.25744e+06
_VTVLGQPK_.1	VTVLGQPK	B9A064	174445	158132	178186	278821	286962	311525
_LASPGFPGEYANDQER_.2	LASPGFPGEYANDQER	O00187	2704.03	Filtered	Filtered	Filtered	5762.15	6919.17
_VLATLC[Carbamidomethyl (C)]GQESTDTER_.2	VLATLCGQESTDTER	O00187	Filtered	Filtered	Filtered	Filtered	4146.7	7229.14
_WTLTAPPGYR_.2	WTLTAPPGYR	O00187	2715.73	Filtered	Filtered	Filtered	1463.06	Filtered
_LAGAPSEDPQFPK_.2	LAGAPSEDPQFPK	O00391	969.268	Filtered	2371.37	1519.13	Filtered	2446.04
_DFNIPGFPTVR_.2	DFNIPGFPTVR	O00391	2553.94	Filtered	6438.77	Filtered	11296.1	Filtered
_VLNTEANVVR_.2	VLNTEANVVR	O00391	Filtered	Filtered	1.21262	Filtered	388.876	Filtered
_VPVLMESR_.2	VPVLMESR	O00391	Filtered	Filtered	Filtered	Filtered	Filtered	827.33
_LDVPVWDVEATLNFLK_.2	LDVPVWDVEATLNFLK	O00391	Filtered	Filtered	Filtered	Filtered	824.513	Filtered
_SALYSPSDPLTLLQADTVR_.2	SALYSPSDPLTLLQADTVR	O00391	Filtered	Filtered	Filtered	2803.93	Filtered	Filtered
_AAPGQEPPEHMAELQR_.3	AAPGQEPPEHMAELQR	O00391	Filtered	Filtered	Filtered	Filtered	1060.16	Filtered
_AHFSPSNIILDFPAAGSAAR_.3	AHFSPSNIILDFPAAGSAAR	O00391	Filtered	1.0274	Filtered	Filtered	Filtered	Filtered
_VNEPSILEMSR_.2	VNEPSILEMSR	O14791	48230.9	49036.1	63240.6	55800	97608.9	92854.5
_VTEPISAESGEQVER_.2	VTEPISAESGEQVER	O14791	19272.7	19727	25770.7	24231.5	33555.5	49630.4
_LNILNNNYK_.2	LNILNNNYK	O14791	16363.9	19086	14022.5	15890.2	11021.9	16360.2
_VQQNVPSGTDTGDPQSK_.2	VQQNVPSGTDTGDPQSK	O14791	18357.5	22928	33610	33886.7	4144.61	Filtered
_PLGDWAAGTMDPESSIFIEDAIK_.2	PLGDWAAGTMDPESSIFIEDAIK	O14791	7770.48	Filtered	5826.92	10986	Filtered	Filtered
_SELEDNIR_.2	SELEDNIR	O14791	Filtered	Filtered	5003.06	Filtered	Filtered	Filtered
_LVGGDNLC[Carbamidomethyl (C)]SGR_.2	LVGGDNLCSGR	O43866	109704	119420	98240.1	95692.2	107033	129681
_NTC[Carbamidomethyl (C)]NHDEDTWVEC[Carbamidomethyl (C)]EDPFDLR_.3	NTCNHDEDTWVECEDPFDLR	O43866	76183.4	79248	62341.3	72975.2	79345.1	71037.3
_ELGC[Carbamidomethyl (C)]GAASGTPSGILYEPPAEK_.2	ELGCGAASGTPSGILYEPPAEK	O43866	59862.8	67388.7	38951	43064.5	58559	59396.9
_ELGC[Carbamidomethyl (C)]GAASGTPSGILYEPPAEK_.3	ELGCGAASGTPSGILYEPPAEK	O43866	13596.7	12905.2	7776.55	7537.48	9584.37	11875.6
_IWLDNVR_.2	IWLDNVR	O43866	77788.8	73899.1	36891.2	42057.8	40523.7	49968.5
_DVAVLC[Carbamidomethyl (C)]R_.2	DVAVLCR	O43866	48237.3	57511.1	24998.9	15981.5	55209.6	50317.8
_EATLQDC[Carbamidomethyl (C)]PSGPWGK_.2	EATLQDCPSGPWGK	O43866	42792.5	46324.9	21492.2	23820.4	28471.6	35866.4
_SLSPSFR_.2	SLSPSFR	O43866	38653.1	44251	15163.4	18122.5	18063.1	14737.6
_GQWGTVC[Carbamidomethyl (C)]DDGWDIK_.2	GQWGTVCDDGWDIK	O43866	12763.7	6871.41	2790.91	5154.09	6351.88	6715.19
_GVWGSVC[Carbamidomethyl (C)]DDNWGEK_.2	GVWGSVCDDNWGEK	O43866	12277.9	11277.1	5243.54	5392.63	2494.14	2693.8
_C[Carbamidomethyl (C)]YGPGVGR_.2	CYGPGVGR	O43866	35744.1	35271	14253.2	Filtered	Filtered	Filtered
_C[Carbamidomethyl (C)]SGEEQSLEQC[Carbamidomethyl (C)]QHR_.3	CSGEEQSLEQCQHR	O43866	3498.81	6870.86	2560.05	Filtered	932.514	Filtered
_C[Carbamidomethyl (C)]SGEEQSLEQC[Carbamidomethyl (C)]QHR_.2	CSGEEQSLEQCQHR	O43866	1479.21	2085.35	Filtered	Filtered	Filtered	Filtered
_FWGFHDC[Carbamidomethyl (C)]THQEDVAVIC[Carbamidomethyl (C)]SG_.3	FWGFHDCTHQEDVAVICSG	O43866	7574.13	4654.02	4541.94	3555.19	Filtered	Filtered
_GVWGSVC[Carbamidomethyl (C)]DDNWGEKEDQVVC[Carbamidomethyl (C)]K_.3	GVWGSVCDDNWGEKEDQVVCK	O43866	Filtered	Filtered	Filtered	Filtered	2800.3	2748.51
_YGIDWASGR_.2	YGIDWASGR	O75636	17861.8	16307.7	13374.8	13567.1	10714.4	13597.7
_YAVSEAAAHK_.2	YAVSEAAAHK	O75636	Filtered	8052.37	7296.1	Filtered	Filtered	Filtered
_QDGSVDFFR_.2	QDGSVDFFR	O75636	4427.81	Filtered	Filtered	3208.25	Filtered	Filtered
_ELLSQGATLSGWYHLC[Carbamidomethyl (C)]LPEGR_.3	ELLSQGATLSGWYHLCLPEGR	O75636	1218.81	1349.48	Filtered	Filtered	1037.36	1120.58
_RQDGSVDFFR_.2	RQDGSVDFFR	O75636	1575.35	2479.71	Filtered	1113.53	Filtered	Filtered
_LLGEVDHYQLALGK_.3	LLGEVDHYQLALGK	O75636	1436.81	Filtered	Filtered	Filtered	Filtered	Filtered
_LLGEVDHYQLALGK_.2	LLGEVDHYQLALGK	O75636	1096.14	Filtered	Filtered	Filtered	Filtered	Filtered
_LTGSSGFVTDGPGNYK_.2	LTGSSGFVTDGPGNYK	O75882	7782.29	6878.5	14643.8	14542.3	13647.9	16886.8
_GDEC[Carbamidomethyl (C)]QLC[Carbamidomethyl (C)]EVENR_.2	GDECQLCEVENR	O75882	5006.51	5283.69	13184.7	9710.42	7448.33	9623.59
_SC[Carbamidomethyl (C)]ALDQNC[Carbamidomethyl (C)]QWEPR_.2	SCALDQNCQWEPR	O75882	4770.01	3966.57	7424.55	7798.58	9589.69	11010.2
_C[Carbamidomethyl (C)]TWLIEGQPNR_.2	CTWLIEGQPNR	O75882	2770.6	1678.52	4267.16	5103.32	3899.72	5389.15
_LTLTPWVGLR_.2	LTLTPWVGLR	O75882	7541.75	6767.3	Filtered	4864.58	5129.93	6523.12
_NQEC[Carbamidomethyl (C)]IALPENIC[Carbamidomethyl (C)]GIGWHLVGNSC[Carbamidomethyl (C)]LK_.3	NQECIALPENICGIGWHLVGNSCLK	O75882	4044.63	Filtered	6334.11	5797.42	6621.49	5941.18
_YDVDTQMWTILK_.2	YDVDTQMWTILK	O75882	924.104	1418.11	2768.12	3263.06	Filtered	Filtered
_C[Carbamidomethyl (C)]FSSDFMAYDIAC[Carbamidomethyl (C)]DR_.2	CFSSDFMAYDIACDR	O75882	Filtered	Filtered	1788.44	2206.43	2500.05	1454.44
_SEAAC[Carbamidomethyl (C)]LAAGPGIR_.2	SEAACLAAGPGIR	O75882	23251	21278	44460.4	47446.5	49663.9	86798.8
_IYMYGGK_.2	IYMYGGK	O75882	1806.1	Filtered	2934.3	1189.5	Filtered	Filtered
_GEAC[Carbamidomethyl (C)]DIPHC[Carbamidomethyl (C)]TDNC[Carbamidomethyl (C)]GFPHR_.3	GEACDIPHCTDNCGFPHR	O75882	1097.3	Filtered	2926.66	Filtered	Filtered	Filtered
_GEAC[Carbamidomethyl (C)]DIPHC[Carbamidomethyl (C)]TDNC[Carbamidomethyl (C)]GFPHR_.4	GEACDIPHCTDNCGFPHR	O75882	Filtered	Filtered	3610.54	Filtered	Filtered	Filtered
_C[Carbamidomethyl (C)]VWNTGSSQC[Carbamidomethyl (C)]ISWALATDEQEEK_.3	CVWNTGSSQCISWALATDEQEEK	O75882	Filtered	Filtered	Filtered	Filtered	Filtered	1439.71
_DNPMYYC[Carbamidomethyl (C)]NK_.2	DNPMYYCNK	O75882	Filtered	Filtered	1242.08	Filtered	Filtered	Filtered
_DLDMFINASK_.2	DLDMFINASK	O75882	Filtered	Filtered	2752.87	Filtered	Filtered	Filtered
_DGLC[Carbamidomethyl (C)]VPR_.2	DGLCVPR	O95445	Filtered	7963.13	50879.7	38475.8	40085.9	19281.2
_EELATFDPVDNIVFNMAAGSAPMQLHLR_.3	EELATFDPVDNIVFNMAAGSAPMQLHLR	O95445	33314.7	5675.09	71361.7	98766.4	Filtered	Filtered
_EFPEVHLGQWYFIAGAAPTK_.3	EFPEVHLGQWYFIAGAAPTK	O95445	8056.62	7017.8	14033.4	23827.5	Filtered	Filtered
_SLTSC[Carbamidomethyl (C)]LDSK_.2	SLTSCLDSK	O95445	2202.96	Filtered	14142.8	11201.4	13150.6	Filtered
_AFLLTPR_.2	AFLLTPR	O95445	24823.5	19292.9	62548.1	62137.5	25047.1	30073.7
_WIYHLTEGSTDLR_.2	WIYHLTEGSTDLR	O95445	1552.82	Filtered	1454.88	1043.19	Filtered	Filtered
_WIYHLTEGSTDLR_.3	WIYHLTEGSTDLR	O95445	1325.08	Filtered	Filtered	Filtered	1266.04	Filtered
_TEGRPDMK_.2	TEGRPDMK	O95445	Filtered	Filtered	2195.22	Filtered	Filtered	Filtered
_TELFSSSC[Carbamidomethyl (C)]PGGIMLNETGQGYQR_.3	TELFSSSCPGGIMLNETGQGYQR	O95445	Filtered	Filtered	Filtered	Filtered	411.929	Filtered
_VIGSGC[Carbamidomethyl (C)]NLDSAR_.2	VIGSGCNLDSAR	P00338	3342.09	3509.94	2458.35	Filtered	4503.97	Filtered
_DQLIYNLLK_.2	DQLIYNLLK	P00338	Filtered	1241.22	Filtered	Filtered	Filtered	Filtered
_DLADELALVDVIEDK_.2	DLADELALVDVIEDK	P00338	920.19	Filtered	Filtered	Filtered	Filtered	Filtered
_DIASGLIGPLIIC[Carbamidomethyl (C)]K_.2	DIASGLIGPLIICK	P00450	798492	868398	772324	540504	825607	928018
_DIASGLIGPLIIC[Carbamidomethyl (C)]K_.3	DIASGLIGPLIICK	P00450	8804.13	12523.2	11407.2	6558.19	20096.6	21681.3
_DIFTGLIGPMK_.2	DIFTGLIGPMK	P00450	682966	1.01891e+06	640747	452319	921553	698286
_DIFTGLIGPMK_.1	DIFTGLIGPMK	P00450	97005	66014.1	33303.9	23417.9	84493.1	86296.1
_DLYSGLIGPLIVC[Carbamidomethyl (C)]R_.2	DLYSGLIGPLIVCR	P00450	368515	837389	457182	199927	399734	385287
_DLYSGLIGPLIVC[Carbamidomethyl (C)]R_.3	DLYSGLIGPLIVCR	P00450	28470.3	15430.1	14966.9	23390.7	13940.5	7699.07
_MYYSAVDPTK_.2	MYYSAVDPTK	P00450	300182	330162	266562	213240	263814	454333
_MYYSAVDPTK_.1	MYYSAVDPTK	P00450	24396.7	22034.6	16352.8	12856.1	24422.5	52530.3
_EYTDASFTNR_.2	EYTDASFTNR	P00450	262357	272286	192054	191709	83736.6	164678
_VNKDDEEFIESNK_.3	VNKDDEEFIESNK	P00450	97379.5	125272	67143.9	85655.1	86964.8	130115
_VNKDDEEFIESNK_.2	VNKDDEEFIESNK	P00450	60760.3	64859.9	52648.8	68833.7	122228	102864
_QSEDSTFYLGER_.2	QSEDSTFYLGER	P00450	245153	217176	163377	151065	132145	146026
_MYSVNGYTFGSLPGLSMC[Carbamidomethyl (C)]AEDR_.3	MYSVNGYTFGSLPGLSMCAEDR	P00450	140955	153933	87960.8	117783	85366.8	58803
_MYSVNGYTFGSLPGLSMC[Carbamidomethyl (C)]AEDR_.2	MYSVNGYTFGSLPGLSMCAEDR	P00450	87004.7	79850.2	50107.2	47250	44762.7	40083.4
_YTVNQC[Carbamidomethyl (C)]R_.2	YTVNQCR	P00450	178545	216604	88380	81722.2	60521.1	52038
_QYTDSTFR_.2	QYTDSTFR	P00450	136854	185570	95555.6	122123	69313.5	27499.4
_PVWLGFLGPIIK_.2	PVWLGFLGPIIK	P00450	87469.2	290525	149806	75522	694.962	8756.56
_GEFYIGSK_.2	GEFYIGSK	P00450	144431	171653	137650	99754.1	25783	22621
_SGAGTEDSAC[Carbamidomethyl (C)]IPWAYYSTVDQVK_.3	SGAGTEDSACIPWAYYSTVDQVK	P00450	47966.1	69839.4	70966.3	65256.6	92884.7	72007.5
_ERGPEEEHLGILGPVIWAEVGDTIR_.4	ERGPEEEHLGILGPVIWAEVGDTIR	P00450	52652	43395.5	23491.5	38545.3	13353	36772
_ERGPEEEHLGILGPVIWAEVGDTIR_.3	ERGPEEEHLGILGPVIWAEVGDTIR	P00450	43769.4	36918.1	22290.6	32187.9	12809.2	16372.8
_EFYLFPTVFDENESLLLEDNIR_.3	EFYLFPTVFDENESLLLEDNIR	P00450	44287.6	11679.6	14941.6	35312.3	7234.14	23984.2
_DTANLFPQTSLTLHMWPDTEGTFNVEC[Carbamidomethyl (C)]LTTDHYTGGMK_.4	DTANLFPQTSLTLHMWPDTEGTFNVECLTTDHYTGGMK	P00450	10417.5	38623.9	11851.7	8880.85	26477.3	30654.2
_MFTTAPDQVDK_.2	MFTTAPDQVDK	P00450	11401.4	12488.3	10201.2	10965.1	4401.1	7558.98
_KAEEEHLGILGPQLHADVGDK_.3	KAEEEHLGILGPQLHADVGDK	P00450	81190.2	86735.1	50214	52701.9	23679.5	29525.2
_KAEEEHLGILGPQLHADVGDK_.4	KAEEEHLGILGPQLHADVGDK	P00450	55442.3	56168.4	37003.6	39347.3	8728.31	19136.7
_KAEEEHLGILGPQLHADVGDK_.2	KAEEEHLGILGPQLHADVGDK	P00450	2489.99	1410.37	Filtered	1035.5	Filtered	Filtered
_AEEEHLGILGPQLHADVGDK_.3	AEEEHLGILGPQLHADVGDK	P00450	18108.9	13717.3	10756.4	9516.55	10746.2	8785.7
_AEEEHLGILGPQLHADVGDK_.4	AEEEHLGILGPQLHADVGDK	P00450	10507.1	6627.63	4530.53	7789.08	4929.62	4121.49
_AEEEHLGILGPQLHADVGDK_.2	AEEEHLGILGPQLHADVGDK	P00450	3417.75	2094.44	Filtered	Filtered	1683.68	Filtered
_GAYPLSIEPIGVR_.2	GAYPLSIEPIGVR	P00450	630399	650820	627644	742884	759048	648741
_GAYPLSIEPIGVR_.3	GAYPLSIEPIGVR	P00450	Filtered	Filtered	Filtered	5476.84	5738.66	5450.47
_VYPGEQYTYMLLATEEQSPGEGDGNC[Carbamidomethyl (C)]VTR_.3	VYPGEQYTYMLLATEEQSPGEGDGNCVTR	P00450	558867	414301	334424	321871	355699	307332
_VYPGEQYTYMLLATEEQSPGEGDGNC[Carbamidomethyl (C)]VTR_.4	VYPGEQYTYMLLATEEQSPGEGDGNCVTR	P00450	2080.25	443.092	Filtered	Filtered	Filtered	Filtered
_LISVDTEHSNIYLQNGPDR_.3	LISVDTEHSNIYLQNGPDR	P00450	115295	101233	67654.2	73954	31832.5	33161.6
_LISVDTEHSNIYLQNGPDR_.2	LISVDTEHSNIYLQNGPDR	P00450	28940.4	25740.3	19924.9	20299.4	6584.15	10032.7
_MFTTAPDQVDKEDEDFQESNK_.3	MFTTAPDQVDKEDEDFQESNK	P00450	78980.8	44538.2	32702.1	36781	51388.1	63336.6
_MFTTAPDQVDKEDEDFQESNK_.2	MFTTAPDQVDKEDEDFQESNK	P00450	8748.25	6241.37	4940.91	4542.84	9513.65	10904.9
_IYHSHIDAPK_.2	IYHSHIDAPK	P00450	42789	23791.9	11231.4	5888.01	8054.22	Filtered
_IYHSHIDAPK_.3	IYHSHIDAPK	P00450	47772.5	37255	4619.53	Filtered	Filtered	Filtered
_RQSEDSTFYLGER_.3	RQSEDSTFYLGER	P00450	17719.2	18258.8	7879.36	7580.54	4183.12	Filtered
_RQSEDSTFYLGER_.2	RQSEDSTFYLGER	P00450	4895.39	4055.49	Filtered	Filtered	2167.98	Filtered
_NNEGTYYSPNYNPQSR_.2	NNEGTYYSPNYNPQSR	P00450	291088	264293	160912	169648	186355	185105
_NNEGTYYSPNYNPQSR_.3	NNEGTYYSPNYNPQSR	P00450	Filtered	1674.39	Filtered	Filtered	Filtered	Filtered
_EVGPTNADPVC[Carbamidomethyl (C)]LAK_.2	EVGPTNADPVCLAK	P00450	487996	388129	253814	314279	333891	391194
_ALYLQYTDETFR_.2	ALYLQYTDETFR	P00450	408412	393527	242123	264313	120284	108737
_SVPPSASHVAPTETFTYEWTVPK_.3	SVPPSASHVAPTETFTYEWTVPK	P00450	102190	80529.8	50942.8	53120	72366.7	74306.9
_GVYSSDVFDIFPGTYQTLEMFPR_.3	GVYSSDVFDIFPGTYQTLEMFPR	P00450	142145	35836.3	28556.5	104713	23970.5	22567
_TTIEKPVWLGFLGPIIK_.3	TTIEKPVWLGFLGPIIK	P00450	1471.64	Filtered	Filtered	Filtered	42039.4	32948.6
_TTIEKPVWLGFLGPIIK_.2	TTIEKPVWLGFLGPIIK	P00450	Filtered	Filtered	Filtered	Filtered	19979.7	11787.7
_GPEEEHLGILGPVIWAEVGDTIR_.3	GPEEEHLGILGPVIWAEVGDTIR	P00450	30921.1	34829.5	16881.9	12216.4	76282.8	163273
_GPEEEHLGILGPVIWAEVGDTIR_.2	GPEEEHLGILGPVIWAEVGDTIR	P00450	Filtered	Filtered	Filtered	Filtered	4313.01	Filtered
_TYC[Carbamidomethyl (C)]SEPEKVDKDNEDFQESNR_.4	TYCSEPEKVDKDNEDFQESNR	P00450	Filtered	Filtered	Filtered	Filtered	28764.4	34633.4
_TYC[Carbamidomethyl (C)]SEPEKVDKDNEDFQESNR_.3	TYCSEPEKVDKDNEDFQESNR	P00450	Filtered	Filtered	Filtered	Filtered	25255.6	33960.8
_HYYIAAEEIIWNYAPSGIDIFTK_.3	HYYIAAEEIIWNYAPSGIDIFTK	P00450	6896.75	Filtered	1486.79	Filtered	Filtered	Filtered
_RDTANLFPQTSLTLHMWPDTEGTFNVEC[Carbamidomethyl (C)]LTTDHYTGGMK_.4	RDTANLFPQTSLTLHMWPDTEGTFNVECLTTDHYTGGMK	P00450	751.952	Filtered	Filtered	Filtered	Filtered	429.453
_HYYIGIIETTWDYASDHGEK_.3	HYYIGIIETTWDYASDHGEK	P00450	10283.7	6483.22	2043.7	5582.92	Filtered	2128.07
_KLISVDTEHSNIYLQNGPDR_.4	KLISVDTEHSNIYLQNGPDR	P00450	1956.91	1575.42	Filtered	Filtered	Filtered	Filtered
_KLISVDTEHSNIYLQNGPDR_.3	KLISVDTEHSNIYLQNGPDR	P00450	855.473	Filtered	Filtered	Filtered	700.946	Filtered
_AGLQAFFQVQEC[Carbamidomethyl (C)]NK_.2	AGLQAFFQVQECNK	P00450	6748.08	2530.68	Filtered	Filtered	Filtered	Filtered
_DVDKEFYLFPTVFDENESLLLEDNIR_.3	DVDKEFYLFPTVFDENESLLLEDNIR	P00450	Filtered	Filtered	Filtered	Filtered	4092.64	3825.96
_PYTFHSHGITYYK_.4	PYTFHSHGITYYK	P00450	Filtered	Filtered	Filtered	Filtered	Filtered	100484
_STVLTIPEIIIK_.2	STVLTIPEIIIK	P00488	8729.25	7111.35	10414	9175.11	6642.83	6095.77
_LIASMSSDSLR_.2	LIASMSSDSLR	P00488	5561.27	6127.33	9036.47	12324	3586.19	4732.83
_LALETALMYGAK_.2	LALETALMYGAK	P00488	3515.29	Filtered	2741.71	3389.3	3054.91	5624.97
_ETFDVTLEPLSFK_.2	ETFDVTLEPLSFK	P00488	3462.99	2184.99	5263.61	2929.54	1769.97	Filtered
_GTYIPVPIVSELQSGK_.2	GTYIPVPIVSELQSGK	P00488	14990.3	9227.56	22215.1	22215.4	12568.9	18958
_C[Carbamidomethyl (C)]LGIPAR_.2	CLGIPAR	P00488	Filtered	Filtered	5188.95	Filtered	Filtered	Filtered
_AVPPNNSNAAEDDLPTVELQGVVPR_.3	AVPPNNSNAAEDDLPTVELQGVVPR	P00488	Filtered	Filtered	Filtered	Filtered	3073.64	2052.17
_SNVDMDFEVENAVLGK_.2	SNVDMDFEVENAVLGK	P00488	Filtered	Filtered	Filtered	486.37	Filtered	Filtered
_AQMDLSGR_.2	AQMDLSGR	P00488	Filtered	Filtered	Filtered	Filtered	2585.42	Filtered
_SEGSSVNLSPPLEQC[Carbamidomethyl (C)]VPDR_.2	SEGSSVNLSPPLEQCVPDR	P00734	223110	206155	241214	259374	357942	366120
_SEGSSVNLSPPLEQC[Carbamidomethyl (C)]VPDR_.3	SEGSSVNLSPPLEQCVPDR	P00734	11572.9	10661.8	13596.2	14817.4	22655.4	24874.1
_ELLESYIDGR_.2	ELLESYIDGR	P00734	191845	189011	221019	215155	293949	362864
_LAAC[Carbamidomethyl (C)]LEGNC[Carbamidomethyl (C)]AEGLGTNYR_.2	LAACLEGNCAEGLGTNYR	P00734	100220	93306	113110	111650	161547	175115
_LAAC[Carbamidomethyl (C)]LEGNC[Carbamidomethyl (C)]AEGLGTNYR_.3	LAACLEGNCAEGLGTNYR	P00734	24140.7	24203.3	28167.5	27724	32669	40546.4
_ETWTANVGK_.2	ETWTANVGK	P00734	81910	95623.4	90397.3	149154	128439	126188
_HQDFNSAVQLVENFC[Carbamidomethyl (C)]R_.3	HQDFNSAVQLVENFCR	P00734	97206.5	93567.5	80566.6	60761.2	171286	90095.5
_HQDFNSAVQLVENFC[Carbamidomethyl (C)]R_.2	HQDFNSAVQLVENFCR	P00734	7368.96	11043.4	7156.44	6155.25	11666.5	4870.69
_SGIEC[Carbamidomethyl (C)]QLWR_.2	SGIECQLWR	P00734	87132.8	74858.2	104356	100767	95603.1	138704
_ENLDRDIALMK_.2	ENLDRDIALMK	P00734	40204.6	37575.6	39867.4	37100.1	63948	62515.3
_ITDNMFC[Carbamidomethyl (C)]AGYKPDEGK_.3	ITDNMFCAGYKPDEGK	P00734	35385.8	31341.8	33608.4	34244.8	24971.2	29757.1
_ITDNMFC[Carbamidomethyl (C)]AGYKPDEGK_.2	ITDNMFCAGYKPDEGK	P00734	11725.4	14053.2	15182	14321.2	9698.78	9537.05
_TFGSGEADC[Carbamidomethyl (C)]GLRPLFEK_.3	TFGSGEADCGLRPLFEK	P00734	36198.5	30393.5	30865.6	33671.3	28743.6	32189.2
_TFGSGEADC[Carbamidomethyl (C)]GLRPLFEK_.2	TFGSGEADCGLRPLFEK	P00734	8570.18	7560.05	9234.61	8126.52	9390.98	10727.9
_RGDAC[Carbamidomethyl (C)]EGDSGGPFVMK_.3	RGDACEGDSGGPFVMK	P00734	19919.1	20332.8	22890.1	18367.4	8601.46	7157.21
_RGDAC[Carbamidomethyl (C)]EGDSGGPFVMK_.2	RGDACEGDSGGPFVMK	P00734	17980.1	12618.2	19828	11921.1	13222	10737
_GDAC[Carbamidomethyl (C)]EGDSGGPFVMK_.2	GDACEGDSGGPFVMK	P00734	7843.73	8005.89	13483.1	11925.4	44904.8	59878.9
_VIDQFGE_.1	VIDQFGE	P00734	20243.4	18544.7	27453.6	21697	8142.4	10143.3
_VTGWGNLK_.2	VTGWGNLK	P00734	50084.4	56042.2	76482.3	40444.7	52271.9	65136.1
_VTGWGNLK_.1	VTGWGNLK	P00734	1834.7	2603.61	2617.68	Filtered	3017.44	703.735
_IVEGSDAEIGMSPWQVMLFR_.2	IVEGSDAEIGMSPWQVMLFR	P00734	108183	16926.7	40852.1	105879	71212.7	Filtered
_IVEGSDAEIGMSPWQVMLFR_.3	IVEGSDAEIGMSPWQVMLFR	P00734	4888.22	11683.7	36207.4	11625.6	Filtered	30554.2
_NPDSSTTGPWC[Carbamidomethyl (C)]YTTDPTVR_.2	NPDSSTTGPWCYTTDPTVR	P00734	56376.9	48777.7	52412.9	56502.3	81238.1	88315.8
_NPDSSTTGPWC[Carbamidomethyl (C)]YTTDPTVR_.3	NPDSSTTGPWCYTTDPTVR	P00734	4757.76	Filtered	Filtered	Filtered	3456.75	Filtered
_SPQELLC[Carbamidomethyl (C)]GASLISDR_.2	SPQELLCGASLISDR	P00734	4402.21	3446.96	3370.49	4974.1	80512	71619.4
_SPQELLC[Carbamidomethyl (C)]GASLISDR_.3	SPQELLCGASLISDR	P00734	Filtered	Filtered	Filtered	Filtered	8427.07	7447.09
_YTAC[Carbamidomethyl (C)]ETAR_.2	YTACETAR	P00734	24032.3	27026.3	43413.8	Filtered	38049.8	Filtered
_ETAASLLQAGYK_.2	ETAASLLQAGYK	P00734	1169.72	899.479	Filtered	Filtered	6463.26	9905.69
_WYQMGIVSWGEGC[Carbamidomethyl (C)]DRDGK_.3	WYQMGIVSWGEGCDRDGK	P00734	2842.11	1937.64	1188.27	3325.02	Filtered	Filtered
_LAVTTHGLPC[Carbamidomethyl (C)]LAWASAQAK_.3	LAVTTHGLPCLAWASAQAK	P00734	48346.4	41236.2	17628.9	20982.1	27600	65070.2
_LAVTTHGLPC[Carbamidomethyl (C)]LAWASAQAK_.2	LAVTTHGLPCLAWASAQAK	P00734	7542.53	13570.4	2817.99	Filtered	5262.21	10862.6
_TATSEYQTFFNPR_.2	TATSEYQTFFNPR	P00734	134748	120004	127859	131030	208176	197875
_TATSEYQTFFNPR_.3	TATSEYQTFFNPR	P00734	Filtered	Filtered	Filtered	Filtered	941.856	Filtered
_GQPSVLQVVNLPIVERPVC[Carbamidomethyl (C)]K_.3	GQPSVLQVVNLPIVERPVCK	P00734	46971.1	62872.3	25401.3	22603.8	39390.3	35946.6
_GQPSVLQVVNLPIVERPVC[Carbamidomethyl (C)]K_.2	GQPSVLQVVNLPIVERPVCK	P00734	7767.45	8149.14	3562.77	Filtered	2641.96	Filtered
_NPDGDEEGVWC[Carbamidomethyl (C)]YVAGK_.2	NPDGDEEGVWCYVAGK	P00734	9864.53	10252.2	11913.7	14171.2	1492.41	2950.46
_WYQMGIVSWGEGC[Carbamidomethyl (C)]DR_.2	WYQMGIVSWGEGCDR	P00734	3144.7	1663.8	2727.69	1927.99	1563.39	3573.6
_PGDFGYC[Carbamidomethyl (C)]DLNYC[Carbamidomethyl (C)]EEAVEEETGDGLDEDSDR_.3	PGDFGYCDLNYCEEAVEEETGDGLDEDSDR	P00734	22689.7	31474.4	34206.2	33977.1	6649.09	Filtered
_QEC[Carbamidomethyl (C)]SIPVC[Carbamidomethyl (C)]GQDQVTVAMTPR_.2	QECSIPVCGQDQVTVAMTPR	P00734	Filtered	Filtered	1448.04	885.185	2632.17	3279.97
_QEC[Carbamidomethyl (C)]SIPVC[Carbamidomethyl (C)]GQDQVTVAMTPR_.3	QECSIPVCGQDQVTVAMTPR	P00734	Filtered	Filtered	Filtered	1919.4	2577.92	2720.44
_RQEC[Carbamidomethyl (C)]SIPVC[Carbamidomethyl (C)]GQDQVTVAMTPR_.3	RQECSIPVCGQDQVTVAMTPR	P00734	49202.9	43521.7	30866.5	31754.2	57532	64092.8
_ITDNMFC[Carbamidomethyl (C)]AGYKPDEGKR_.4	ITDNMFCAGYKPDEGKR	P00734	Filtered	Filtered	Filtered	Filtered	16689.9	21433.4
_ITDNMFC[Carbamidomethyl (C)]AGYKPDEGKR_.3	ITDNMFCAGYKPDEGKR	P00734	Filtered	Filtered	Filtered	Filtered	12977.6	16163.3
_ITDNMFC[Carbamidomethyl (C)]AGYKPDEGKR_.2	ITDNMFCAGYKPDEGKR	P00734	Filtered	Filtered	Filtered	Filtered	4014.6	6198.63
_KSPQELLC[Carbamidomethyl (C)]GASLISDR_.3	KSPQELLCGASLISDR	P00734	Filtered	Filtered	Filtered	Filtered	8478.97	12960.6
_KSPQELLC[Carbamidomethyl (C)]GASLISDR_.2	KSPQELLCGASLISDR	P00734	Filtered	Filtered	Filtered	Filtered	2061.22	965.985
_KPVAFSDYIHPVC[Carbamidomethyl (C)]LPDRETAASLLQAGYK_.4	KPVAFSDYIHPVCLPDRETAASLLQAGYK	P00734	Filtered	Filtered	1.2172	Filtered	Filtered	Filtered
_KPVAFSDYIHPVC[Carbamidomethyl (C)]LPDR_.3	KPVAFSDYIHPVCLPDR	P00734	Filtered	Filtered	Filtered	Filtered	1	283.308
_LFGEVTSPLFPK_.2	LFGEVTSPLFPK	P00736	92013.8	98979.2	69341.8	75222.6	24908.6	15188.6
_QRPPDLDTSSNAVDLLFFTDESGDSR_.3	QRPPDLDTSSNAVDLLFFTDESGDSR	P00736	49632.4	28966.6	23300.1	28460.7	20886.4	20105.5
_SYPPDLR_.2	SYPPDLR	P00736	16309.6	19128.9	9558.66	22115.8	30810.7	30017.5
_YTTTMGVNTYK_.2	YTTTMGVNTYK	P00736	15715.4	19031.8	16958.1	9539.92	11638.7	17596.6
_DYFIATC[Carbamidomethyl (C)]K_.2	DYFIATCK	P00736	14857.2	12889.4	14402.2	8566.35	14702.5	19170
_VLNYVDWIK_.2	VLNYVDWIK	P00736	13188.9	11976.2	10924.8	11134.3	3171.8	3975.98
_MDVFSQNMFC[Carbamidomethyl (C)]AGHPSLK_.2	MDVFSQNMFCAGHPSLK	P00736	4834.41	3824.72	2193.73	2624.38	2576.85	5295.43
_TLDEFTIIQNLQPQYQFR_.2	TLDEFTIIQNLQPQYQFR	P00736	32218.9	56722.8	43495.9	22411.3	34108	59738.5
_TLDEFTIIQNLQPQYQFR_.3	TLDEFTIIQNLQPQYQFR	P00736	15342.6	10377.4	Filtered	24751.6	39797.6	6804.98
_PYPNNFETTTVITVPTGYR_.2	PYPNNFETTTVITVPTGYR	P00736	24527.2	22329.5	14142.3	17342.1	6937.77	5645.21
_PYPNNFETTTVITVPTGYR_.3	PYPNNFETTTVITVPTGYR	P00736	8178.72	7211.77	4439.37	6237.3	4970.64	Filtered
_YTTEIIK_.2	YTTEIIK	P00736	7808.08	8063.18	5657.22	5951.5	14617.3	11670.2
_YTTEIIK_.1	YTTEIIK	P00736	3111.62	2304.51	1350.9	Filtered	6027.9	1867.98
_PVNPVEQR_.2	PVNPVEQR	P00736	86053.5	70207.3	67794.7	28253.3	Filtered	Filtered
_LPVANPQAC[Carbamidomethyl (C)]ENWLR_.2	LPVANPQACENWLR	P00736	34189.2	30555.8	23933	19662	33637.7	34227.4
_FC[Carbamidomethyl (C)]GQLGSPLGNPPGK_.2	FCGQLGSPLGNPPGK	P00736	33001.7	29228.4	23432.9	23823.1	7792.15	7362.6
_ESEQGVYTC[Carbamidomethyl (C)]TAQGIWK_.2	ESEQGVYTCTAQGIWK	P00736	22357.2	18343.2	13271.5	15563.1	27052	24605.7
_QDAC[Carbamidomethyl (C)]QGDSGGVFAVR_.2	QDACQGDSGGVFAVR	P00736	18656.7	16631.4	14244.2	12795.8	19981.9	33509.2
_LVFQQFDLEPSEGC[Carbamidomethyl (C)]FYDYVK_.2	LVFQQFDLEPSEGCFYDYVK	P00736	27610.8	Filtered	Filtered	16550.1	28708.3	10569.1
_LVFQQFDLEPSEGC[Carbamidomethyl (C)]FYDYVK_.3	LVFQQFDLEPSEGCFYDYVK	P00736	Filtered	Filtered	Filtered	Filtered	2650.4	4674.92
_GFLAYYQAVDLDEC[Carbamidomethyl (C)]ASR_.2	GFLAYYQAVDLDECASR	P00736	11393.8	12426.5	7628.17	10175.7	3241.56	3514.7
_MGNFPWQVFTNIHGR_.3	MGNFPWQVFTNIHGR	P00736	6821.79	5674.45	1190.18	Filtered	1839.04	1701.05
_MGNFPWQVFTNIHGR_.2	MGNFPWQVFTNIHGR	P00736	2037.57	Filtered	Filtered	Filtered	Filtered	Filtered
_QGYQLIEGNQVLHSFTAVC[Carbamidomethyl (C)]QDDGTWHR_.3	QGYQLIEGNQVLHSFTAVCQDDGTWHR	P00736	2870.49	1422.18	Filtered	Filtered	1188.03	Filtered
_QGYQLIEGNQVLHSFTAVC[Carbamidomethyl (C)]QDDGTWHR_.4	QGYQLIEGNQVLHSFTAVCQDDGTWHR	P00736	1099.03	1075.75	Filtered	Filtered	693.704	Filtered
_IQYYC[Carbamidomethyl (C)]HEPYYK_.2	IQYYCHEPYYK	P00736	Filtered	2287.14	Filtered	Filtered	1890.99	2365.83
_C[Carbamidomethyl (C)]LPVC[Carbamidomethyl (C)]GKPVNPVEQR_.2	CLPVCGKPVNPVEQR	P00736	Filtered	Filtered	Filtered	Filtered	3616.94	11641.2
_VSVHPDYR_.2	VSVHPDYR	P00736	Filtered	2389.65	Filtered	Filtered	Filtered	Filtered
_YVMLPVADQDQC[Carbamidomethyl (C)]IR_.2	YVMLPVADQDQCIR	P00738	21042740	16828804	2.58958e+06	2.73542e+06	5.82728e+06	5.10515e+06
_YVMLPVADQDQC[Carbamidomethyl (C)]IR_.3	YVMLPVADQDQCIR	P00738	73487.1	49692	8026.29	11075.3	16197.5	17434.2
_VMPIC[Carbamidomethyl (C)]LPSK_.2	VMPICLPSK	P00738	12373265	10330815	1.85724e+06	2036576	2.62005e+06	3.48557e+06
_VMPIC[Carbamidomethyl (C)]LPSK_.1	VMPICLPSK	P00738	1131907	989384	153694	156973	244106	327975
_DIAPTLTLYVGK_.2	DIAPTLTLYVGK	P00738	9802064	9356363	2.56742e+06	2.20473e+06	2.48652e+06	2.2919e+06
_LPEC[Carbamidomethyl (C)]EAVC[Carbamidomethyl (C)]GK_.2	LPECEAVCGK	P00738	6.56009e+06	6.87557e+06	1.55303e+06	1.78434e+06	47935.2	38808.7
_VTSIQDWVQK_.2	VTSIQDWVQK	P00738	6476732	4803779	973627	998140	1.79345e+06	1.65299e+06
_DYAEVGR_.2	DYAEVGR	P00738	4.58346e+06	4404989	910394	957089	1.45268e+06	1.57609e+06
_DYAEVGR_.1	DYAEVGR	P00738	943359	647686	145113	167600	295509	365503
_VGYVSGWGR_.2	VGYVSGWGR	P00738	6343096	5515755	518975	477684	622498	1074740
_LRTEGDGVYTLNNEK_.3	LRTEGDGVYTLNNEK	P00738	3.85942e+06	4.63712e+06	651980	597777	492651	697055
_LRTEGDGVYTLNNEK_.2	LRTEGDGVYTLNNEK	P00738	1087759	1.0288e+06	247731	147651	262154	316966
_SPVGVQPILNEHTFC[Carbamidomethyl (C)]AGMSK_.3	SPVGVQPILNEHTFCAGMSK	P00738	3.30769e+06	2598147	403260	365504	604305	692770
_SPVGVQPILNEHTFC[Carbamidomethyl (C)]AGMSK_.2	SPVGVQPILNEHTFCAGMSK	P00738	2.0529e+06	1.53685e+06	186095	235154	514979	411629
_TEGDGVYTLNDK_.2	TEGDGVYTLNDK	P00738	2751399	2.71481e+06	673893	577793	472805	912179
_ILGGHLDAK_.2	ILGGHLDAK	P00738	3.03769e+06	2.81373e+06	339080	422597	470660	466241
_LRTEGDGVYTLNDK_.3	LRTEGDGVYTLNDK	P00738	1.71841e+06	1.93158e+06	323791	305317	150840	173064
_LRTEGDGVYTLNDK_.2	LRTEGDGVYTLNDK	P00738	892678	878136	193450	141057	117259	143598
_NPANPVQR_.2	NPANPVQR	P00738	2.20344e+06	2.04379e+06	435925	42304.3	563058	155327
_TEGDGVYTLNNEK_.2	TEGDGVYTLNNEK	P00738	1.09862e+06	1.24918e+06	209446	175891	524320	621142
_LPEC[Carbamidomethyl (C)]EAVC[Carbamidomethyl (C)]GKPK_.3	LPECEAVCGKPK	P00738	462004	597060	77058.2	55645.5	111483	76618.9
_LPEC[Carbamidomethyl (C)]EAVC[Carbamidomethyl (C)]GKPK_.2	LPECEAVCGKPK	P00738	456374	449294	43738.6	58644.2	58258.1	76622.5
_LPEC[Carbamidomethyl (C)]EADDGC[Carbamidomethyl (C)]PKPPEIAHGYVEHSVR_.3	LPECEADDGCPKPPEIAHGYVEHSVR	P00738	525093	653676	80376.7	84589.3	23614.9	24497.4
_LPEC[Carbamidomethyl (C)]EADDGC[Carbamidomethyl (C)]PKPPEIAHGYVEHSVR_.4	LPECEADDGCPKPPEIAHGYVEHSVR	P00738	508703	424951	57274.3	57182.7	13884.1	19497.5
_AVGDKLPEC[Carbamidomethyl (C)]EAVC[Carbamidomethyl (C)]GK_.3	AVGDKLPECEAVCGK	P00738	462917	450341	56940	55201.4	69493.1	111165
_AVGDKLPEC[Carbamidomethyl (C)]EAVC[Carbamidomethyl (C)]GK_.2	AVGDKLPECEAVCGK	P00738	469258	309474	31585.1	55429.1	53130.4	127127
_AVGDKLPEC[Carbamidomethyl (C)]EADDGC[Carbamidomethyl (C)]PKPPEIAHGYVEHSVR_.4	AVGDKLPECEADDGCPKPPEIAHGYVEHSVR	P00738	214781	201255	15688.5	18422.6	171188	195408
_AVGDKLPEC[Carbamidomethyl (C)]EADDGC[Carbamidomethyl (C)]PKPPEIAHGYVEHSVR_.3	AVGDKLPECEADDGCPKPPEIAHGYVEHSVR	P00738	107212	97686.2	8998.72	7708.14	84917.4	93642.3
_VVLHPNYSQVDIGLIK_.3	VVLHPNYSQVDIGLIK	P00738	351730	295918	29939.7	29381.5	29230.3	30522.6
_VVLHPNYSQVDIGLIK_.2	VVLHPNYSQVDIGLIK	P00738	132304	91581.2	9357.67	9108.02	12346	15143.4
_TEGDGVYTLNDKK_.2	TEGDGVYTLNDKK	P00738	139146	106085	8284.91	15447.6	161844	218262
_AVGDKLPEC[Carbamidomethyl (C)]EAVC[Carbamidomethyl (C)]GKPK_.3	AVGDKLPECEAVCGKPK	P00738	56256.8	58854.9	Filtered	2508.33	421171	341767
_AVGDKLPEC[Carbamidomethyl (C)]EAVC[Carbamidomethyl (C)]GKPK_.2	AVGDKLPECEAVCGKPK	P00738	17051.7	18064.6	Filtered	Filtered	338753	302665
_HYEGSTVPEK_.2	HYEGSTVPEK	P00738	3.52737e+06	3320689	330807	132316	288939	24340.1
_HYEGSTVPEK_.3	HYEGSTVPEK	P00738	Filtered	34344.4	5868.06	Filtered	Filtered	Filtered
_YQEDTC[Carbamidomethyl (C)]YGDAGSAFAVHDLEEDTWYATGILSFDK_.4	YQEDTCYGDAGSAFAVHDLEEDTWYATGILSFDK	P00738	4922.94	5293.64	Filtered	4263.92	Filtered	1369.27
_SC[Carbamidomethyl (C)]AVAEYGVYVK_.2	SCAVAEYGVYVK	P00738	8893033	7.77758e+06	1.25622e+06	1.37533e+06	2.03022e+06	2.53321e+06
_HYEGSTVPEKK_.3	HYEGSTVPEKK	P00738	Filtered	Filtered	Filtered	Filtered	2328.66	Filtered
_VGYVSGWGQSDNFK_.2	VGYVSGWGQSDNFK	P00739	33638.4	61546.2	29874.5	86739.6	28343.9	54098.1
_YVMLPVADQYDC[Carbamidomethyl (C)]ITHYEGSTC[Carbamidomethyl (C)]PK_.3	YVMLPVADQYDCITHYEGSTCPK	P00739	18119.1	23654.9	16786.6	20217.1	25506.7	20954.2
_SPVGVQPILNEHTFC[Carbamidomethyl (C)]VGMSK_.3	SPVGVQPILNEHTFCVGMSK	P00739	12909.8	13988	10196.7	11392.4	9176.58	10189.2
_NYAEVGR_.2	NYAEVGR	P00739	254620	260584	Filtered	948166	1.35443e+06	1.57609e+06
_VVLHPNYHQVDIGLIK_.3	VVLHPNYHQVDIGLIK	P00739	2301.98	Filtered	Filtered	Filtered	Filtered	Filtered
_SC[Carbamidomethyl (C)]EPAVPFPC[Carbamidomethyl (C)]GR_.2	SCEPAVPFPCGR	P00740	18408.8	15243.4	11501.3	8065.45	20022	20842.2
_NC[Carbamidomethyl (C)]ELDVTC[Carbamidomethyl (C)]NIK_.2	NCELDVTCNIK	P00740	6758.47	6029.44	3137.32	4893.37	6840.12	6587.92
_VDAFC[Carbamidomethyl (C)]GGSIVNEK_.2	VDAFCGGSIVNEK	P00740	5361.2	5657.02	4218.06	4094.6	2768.44	Filtered
_VVC[Carbamidomethyl (C)]SC[Carbamidomethyl (C)]TEGYR_.2	VVCSCTEGYR	P00740	6402.19	7285.74	7891.18	Filtered	6261.84	Filtered
_SALVLQYLR_.2	SALVLQYLR	P00740	8639.95	8792.11	Filtered	2900.27	1757.03	Filtered
_DDINSYEC[Carbamidomethyl (C)]WC[Carbamidomethyl (C)]PFGFEGK_.2	DDINSYECWCPFGFEGK	P00740	5361.82	5694.16	6539.08	Filtered	Filtered	Filtered
_YNHDIALLELDEPLVLNSYVTPIC[Carbamidomethyl (C)]IADK_.3	YNHDIALLELDEPLVLNSYVTPICIADK	P00740	Filtered	6596.01	Filtered	Filtered	4316.56	Filtered
_VVGGEDAKPGQFPWQVVLNGK_.3	VVGGEDAKPGQFPWQVVLNGK	P00740	Filtered	786.087	Filtered	Filtered	2326.84	Filtered
_PGQFPWQVVLNGK_.2	PGQFPWQVVLNGK	P00740	Filtered	1475.95	Filtered	Filtered	Filtered	Filtered
_MLEVPYVDR_.2	MLEVPYVDR	P00742	26900.9	22675.1	20603.7	21009.6	21148.1	25305.5
_ETYDFDIAVLR_.2	ETYDFDIAVLR	P00742	21833.5	23339.1	16916.9	13056	2111.11	1444.67
_MNVAPAC[Carbamidomethyl (C)]LPER_.2	MNVAPACLPER	P00742	4628.36	4381.2	4342.92	4248.73	5287.12	6110.19
_AC[Carbamidomethyl (C)]IPTGPYPC[Carbamidomethyl (C)]GK_.2	ACIPTGPYPCGK	P00742	19158.5	16625.4	10595.4	Filtered	13575.3	27129.3
_NC[Carbamidomethyl (C)]ELFTR_.2	NCELFTR	P00742	10909.2	11639.4	8086.17	9903.17	16479.4	Filtered
_TGIVSGFGR_.2	TGIVSGFGR	P00742	4827.43	3913.34	Filtered	Filtered	Filtered	Filtered
_QEDAC[Carbamidomethyl (C)]QGDSGGPHVTR_.3	QEDACQGDSGGPHVTR	P00742	1243.07	1982.86	3052.34	Filtered	Filtered	Filtered
_DGDQC[Carbamidomethyl (C)]ETSPC[Carbamidomethyl (C)]QNQGK_.2	DGDQCETSPCQNQGK	P00742	Filtered	1320.77	Filtered	Filtered	Filtered	Filtered
_NTEQEEGGEAVHEVEVVIK_.3	NTEQEEGGEAVHEVEVVIK	P00742	1150.43	Filtered	Filtered	Filtered	Filtered	Filtered
_LSSPAVITDK_.2	LSSPAVITDK	P00747	136115	140811	189668	226516	330652	413898
_LSSPAVITDK_.1	LSSPAVITDK	P00747	1908.91	7361.99	1866.06	7699.97	6558.08	26958.5
_EAQLPVIENK_.2	EAQLPVIENK	P00747	196376	190425	284381	284843	224367	292446
_FSPATHPSEGLEENYC[Carbamidomethyl (C)]R_.3	FSPATHPSEGLEENYCR	P00747	101529	94701.5	120481	129154	143815	243966
_FSPATHPSEGLEENYC[Carbamidomethyl (C)]R_.2	FSPATHPSEGLEENYCR	P00747	25544.9	24444.9	33940.4	38070.6	45858.7	104481
_QLGAGSIEEC[Carbamidomethyl (C)]AAK_.2	QLGAGSIEECAAK	P00747	92271.2	96591.8	130507	145981	118431	245028
_ELRPWC[Carbamidomethyl (C)]FTTDPNK_.3	ELRPWCFTTDPNK	P00747	38465.7	31349.1	37476.9	40116.1	9006.32	11314.9
_ELRPWC[Carbamidomethyl (C)]FTTDPNK_.2	ELRPWCFTTDPNK	P00747	42966.1	31094.1	33846	35492	10866.8	11990.2
_TMSGLEC[Carbamidomethyl (C)]QAWDSQSPHAHGYIPSK_.4	TMSGLECQAWDSQSPHAHGYIPSK	P00747	22838.9	21147.9	17499.9	22515.4	15044.4	19723.1
_TMSGLEC[Carbamidomethyl (C)]QAWDSQSPHAHGYIPSK_.3	TMSGLECQAWDSQSPHAHGYIPSK	P00747	9208.53	9706.32	5495.21	8638.42	7567.82	6897.49
_TEC[Carbamidomethyl (C)]FITGWGETQGTFGAGLLK_.2	TECFITGWGETQGTFGAGLLK	P00747	11741.8	8569.21	14484.9	16738.2	28172.8	29299.9
_TEC[Carbamidomethyl (C)]FITGWGETQGTFGAGLLK_.3	TECFITGWGETQGTFGAGLLK	P00747	4942	2424.71	5082.29	7744.04	13769.7	13499.1
_LFLEPTR_.2	LFLEPTR	P00747	15837.3	14647.2	20892.5	20598.2	22676.2	29790.3
_DVVLFEK_.2	DVVLFEK	P00747	10350.5	8735.8	11337.1	10987.3	9894.62	8347.55
_DVVLFEK_.1	DVVLFEK	P00747	7903.82	6623	11691.2	9977.67	10701.9	11280.4
_MRDVVLFEK_.2	MRDVVLFEK	P00747	18874.2	17321	18857.1	12449	11075.2	15674.4
_C[Carbamidomethyl (C)]EEDEEFTC[Carbamidomethyl (C)]R_.2	CEEDEEFTCR	P00747	9552.18	9782.4	16346	14489.5	6181.61	12213.2
_TPENYPNAGLTMNYC[Carbamidomethyl (C)]R_.2	TPENYPNAGLTMNYCR	P00747	105817	90261.1	128514	134393	159307	164218
_TPENYPNAGLTMNYC[Carbamidomethyl (C)]R_.3	TPENYPNAGLTMNYCR	P00747	4036.27	Filtered	3992.09	3071.58	8355.4	4587.51
_VIPAC[Carbamidomethyl (C)]LPSPNYVVADR_.2	VIPACLPSPNYVVADR	P00747	65422	77274	138703	148235	262827	244964
_VIPAC[Carbamidomethyl (C)]LPSPNYVVADR_.3	VIPACLPSPNYVVADR	P00747	Filtered	Filtered	7129.82	7364.66	5866.81	2005.47
_TPENFPC[Carbamidomethyl (C)]K_.2	TPENFPCK	P00747	54241.2	71230	99905.2	15867.4	60357.4	Filtered
_HSIFTPETNPR_.2	HSIFTPETNPR	P00747	8720.52	30202.3	5656.8	68340.2	52360.6	78995.9
_HSIFTPETNPR_.3	HSIFTPETNPR	P00747	2934.69	3294.86	Filtered	Filtered	16659	12763.9
_RWELC[Carbamidomethyl (C)]DIPR_.2	RWELCDIPR	P00747	14771.3	19163.1	11971.9	16064.2	4644.56	4465.58
_RWELC[Carbamidomethyl (C)]DIPR_.3	RWELCDIPR	P00747	2739.07	3721.27	1266.17	2044.93	Filtered	Filtered
_EQQC[Carbamidomethyl (C)]VIMAENRK_.2	EQQCVIMAENRK	P00747	7151.84	9160.92	13654.5	7930.2	13497.6	Filtered
_ATTVTGTPC[Carbamidomethyl (C)]QDWAAQEPHR_.3	ATTVTGTPCQDWAAQEPHR	P00747	73391.2	77990.7	89596.1	87352	118785	206442
_ATTVTGTPC[Carbamidomethyl (C)]QDWAAQEPHR_.2	ATTVTGTPCQDWAAQEPHR	P00747	15487.7	10109.8	20013.1	17534.9	31240.3	57211.6
_ATTVTGTPC[Carbamidomethyl (C)]QDWAAQEPHR_.4	ATTVTGTPCQDWAAQEPHR	P00747	Filtered	Filtered	Filtered	Filtered	Filtered	3759.51
_NPDGDVGGPWC[Carbamidomethyl (C)]YTTNPR_.2	NPDGDVGGPWCYTTNPR	P00747	108706	91827.5	124646	136106	172582	160018
_NPDGDVGGPWC[Carbamidomethyl (C)]YTTNPR_.3	NPDGDVGGPWCYTTNPR	P00747	1252.06	Filtered	Filtered	Filtered	Filtered	1366.79
_VILGAHQEVNLEPHVQEIEVSR_.4	VILGAHQEVNLEPHVQEIEVSR	P00747	51377.6	28181.6	43854.4	42377.8	31264.8	33895.5
_VILGAHQEVNLEPHVQEIEVSR_.3	VILGAHQEVNLEPHVQEIEVSR	P00747	28482.3	15021.4	29784.5	19490.9	20245.6	17414.8
_LYDYC[Carbamidomethyl (C)]DVPQC[Carbamidomethyl (C)]AAPSFDC[Carbamidomethyl (C)]GK_.2	LYDYCDVPQCAAPSFDCGK	P00747	62395.4	52701.7	88849.4	90071.8	Filtered	Filtered
_LYDYC[Carbamidomethyl (C)]DVPQC[Carbamidomethyl (C)]AAPSFDC[Carbamidomethyl (C)]GK_.3	LYDYCDVPQCAAPSFDCGK	P00747	3180.55	4511.73	5903.04	7614.23	Filtered	Filtered
_VYLSEC[Carbamidomethyl (C)]K_.2	VYLSECK	P00747	50315.5	46305	69641.9	20112.6	Filtered	Filtered
_RYDYC[Carbamidomethyl (C)]DILEC[Carbamidomethyl (C)]EEEC[Carbamidomethyl (C)]MHC[Carbamidomethyl (C)]SGENYDGK_.3	RYDYCDILECEEECMHCSGENYDGK	P00747	Filtered	4157.27	3963.05	6204.1	Filtered	1221.19
_VQSTELC[Carbamidomethyl (C)]AGHLAGGTDSC[Carbamidomethyl (C)]QGDSGGPLVC[Carbamidomethyl (C)]FEK_.3	VQSTELCAGHLAGGTDSCQGDSGGPLVCFEK	P00747	60710.1	55267.8	85151.1	101397	57744.9	67112
_VQSTELC[Carbamidomethyl (C)]AGHLAGGTDSC[Carbamidomethyl (C)]QGDSGGPLVC[Carbamidomethyl (C)]FEK_.4	VQSTELCAGHLAGGTDSCQGDSGGPLVCFEK	P00747	Filtered	Filtered	Filtered	Filtered	430.835	Filtered
_NLDENYC[Carbamidomethyl (C)]R_.2	NLDENYCR	P00747	52096.9	53457.2	110201	56485	87501.6	42226.4
_NLDENYC[Carbamidomethyl (C)]R_.1	NLDENYCR	P00747	227.631	Filtered	Filtered	Filtered	Filtered	Filtered
_C[Carbamidomethyl (C)]TTPPPSSGPTYQC[Carbamidomethyl (C)]LK_.2	CTTPPPSSGPTYQCLK	P00747	33306.1	33942.2	54556.5	56662.1	59203.4	84619.6
_C[Carbamidomethyl (C)]TTPPPSSGPTYQC[Carbamidomethyl (C)]LK_.3	CTTPPPSSGPTYQCLK	P00747	Filtered	Filtered	Filtered	Filtered	Filtered	1285.32
_WEYC[Carbamidomethyl (C)]NLK_.2	WEYCNLK	P00747	45134.9	49599.5	67299.8	69666.4	22563.8	27756.1
_WEYC[Carbamidomethyl (C)]NLK_.1	WEYCNLK	P00747	Filtered	485.212	Filtered	Filtered	Filtered	Filtered
_FVTWIEGVMR_.2	FVTWIEGVMR	P00747	258694	296011	353117	376284	195442	117044
_EQQC[Carbamidomethyl (C)]VIMAENR_.2	EQQCVIMAENR	P00747	89451.1	129148	224191	211990	180509	234060
_GPWC[Carbamidomethyl (C)]FTTDPSVR_.2	GPWCFTTDPSVR	P00747	193002	214589	170828	166223	38059.1	40126.7
_WELC[Carbamidomethyl (C)]DIPR_.2	WELCDIPR	P00747	46284.7	46142.4	72176.9	69144.9	164276	189755
_NPDNDPQGPWC[Carbamidomethyl (C)]YTTDPEK_.2	NPDNDPQGPWCYTTDPEK	P00747	79424.5	65858.9	91732	101759	23484.5	22442.3
_LYDYC[Carbamidomethyl (C)]DVPQC[Carbamidomethyl (C)]AAPSFDC[Carbamidomethyl (C)]GKPQVEPK_.3	LYDYCDVPQCAAPSFDCGKPQVEPK	P00747	46557.3	37479.6	45320.7	57038	56521.6	61551.2
_YDYC[Carbamidomethyl (C)]DILEC[Carbamidomethyl (C)]EEEC[Carbamidomethyl (C)]MHC[Carbamidomethyl (C)]SGENYDGK_.3	YDYCDILECEEECMHCSGENYDGK	P00747	7901.88	8191.04	14633.2	10052.6	25887.6	29508.6
_C[Carbamidomethyl (C)]QSWSSMTPHR_.2	CQSWSSMTPHR	P00747	1823.97	4848.42	Filtered	Filtered	5352.1	839.765
_C[Carbamidomethyl (C)]QSWSSMTPHR_.3	CQSWSSMTPHR	P00747	1484.52	3889	Filtered	Filtered	Filtered	Filtered
_YILQGVTSWGLGC[Carbamidomethyl (C)]AR_.2	YILQGVTSWGLGCAR	P00747	3601.81	2455.22	2187.88	1608.84	405.427	Filtered
_NPDADKGPWC[Carbamidomethyl (C)]FTTDPSVR_.3	NPDADKGPWCFTTDPSVR	P00747	Filtered	Filtered	Filtered	Filtered	162007	177700
_NPDADKGPWC[Carbamidomethyl (C)]FTTDPSVR_.2	NPDADKGPWCFTTDPSVR	P00747	Filtered	Filtered	Filtered	Filtered	66708.6	67494.4
_NPDNDPQGPWC[Carbamidomethyl (C)]YTTDPEKR_.3	NPDNDPQGPWCYTTDPEKR	P00747	4013.4	Filtered	2788.25	Filtered	45511.4	66439
_NPDNDPQGPWC[Carbamidomethyl (C)]YTTDPEKR_.2	NPDNDPQGPWCYTTDPEKR	P00747	Filtered	Filtered	Filtered	Filtered	36452.8	17616.5
_KLYDYC[Carbamidomethyl (C)]DVPQC[Carbamidomethyl (C)]AAPSFDC[Carbamidomethyl (C)]GKPQVEPK_.3	KLYDYCDVPQCAAPSFDCGKPQVEPK	P00747	Filtered	Filtered	Filtered	Filtered	25330.3	24354.3
_KLYDYC[Carbamidomethyl (C)]DVPQC[Carbamidomethyl (C)]AAPSFDC[Carbamidomethyl (C)]GKPQVEPK_.4	KLYDYCDVPQCAAPSFDCGKPQVEPK	P00747	Filtered	Filtered	Filtered	Filtered	7308.25	6398.09
_C[Carbamidomethyl (C)]SGTEASVVAPPPVVLLPDVETPSEEDC[Carbamidomethyl (C)]MFGNGK_.3	CSGTEASVVAPPPVVLLPDVETPSEEDCMFGNGK	P00747	2553.47	Filtered	Filtered	11613.3	Filtered	Filtered
_ELRPWC[Carbamidomethyl (C)]FTTDPNKR_.3	ELRPWCFTTDPNKR	P00747	1164.11	Filtered	Filtered	Filtered	5344.94	4931.14
_KQLGAGSIEEC[Carbamidomethyl (C)]AAK_.2	KQLGAGSIEECAAK	P00747	Filtered	Filtered	Filtered	Filtered	836.938	Filtered
_VVGGC[Carbamidomethyl (C)]VAHPHSWPWQVSLR_.4	VVGGCVAHPHSWPWQVSLR	P00747	1354.58	Filtered	Filtered	Filtered	Filtered	Filtered
_EQPPSLTR_.2	EQPPSLTR	P00748	20714.6	24649.7	31249	8335.56	29867	Filtered
_WGYC[Carbamidomethyl (C)]LEPK_.2	WGYCLEPK	P00748	4676.46	2901.79	Filtered	4298.28	5407.96	8459.59
_TTLSGAPC[Carbamidomethyl (C)]QPWASEATYR_.2	TTLSGAPCQPWASEATYR	P00748	15734.4	12983.6	12963.8	13074.2	27670.6	31265.1
_TTLSGAPC[Carbamidomethyl (C)]QPWASEATYR_.3	TTLSGAPCQPWASEATYR	P00748	Filtered	Filtered	Filtered	Filtered	2296.01	Filtered
_LQEDADGSC[Carbamidomethyl (C)]ALLSPYVQPVC[Carbamidomethyl (C)]LPSGAAR_.3	LQEDADGSCALLSPYVQPVCLPSGAAR	P00748	7727.68	5879.23	9145.51	9069.67	23809.5	27004.7
_C[Carbamidomethyl (C)]FEPQLLR_.2	CFEPQLLR	P00748	3104.03	Filtered	Filtered	3821.83	Filtered	7688.17
_NPDNDIRPWC[Carbamidomethyl (C)]FVLNR_.3	NPDNDIRPWCFVLNR	P00748	4716.36	4174.27	3716.86	Filtered	11483.2	8077.9
_C[Carbamidomethyl (C)]LEVEGHR_.2	CLEVEGHR	P00748	Filtered	6275.51	Filtered	Filtered	3864.69	Filtered
_C[Carbamidomethyl (C)]SAPDVHGSSILPGMLC[Carbamidomethyl (C)]AGFLEGGTDAC[Carbamidomethyl (C)]QGDSGGPLVC[Carbamidomethyl (C)]EDQAAER_.4	CSAPDVHGSSILPGMLCAGFLEGGTDACQGDSGGPLVCEDQAAER	P00748	Filtered	2315.29	Filtered	Filtered	2728.58	Filtered
_LPPTTTC[Carbamidomethyl (C)]QQQK_.2	LPPTTTCQQQK	P00751	398703	407875	136920	76544.7	147639	79782.7
_FLC[Carbamidomethyl (C)]TGGVSPYADPNTC[Carbamidomethyl (C)]R_.2	FLCTGGVSPYADPNTCR	P00751	236900	213112	105825	114746	196070	185886
_FLC[Carbamidomethyl (C)]TGGVSPYADPNTC[Carbamidomethyl (C)]R_.3	FLCTGGVSPYADPNTCR	P00751	16275.4	13846.2	5008.65	7366.93	12130.4	10260
_YGLVTYATYPK_.2	YGLVTYATYPK	P00751	314806	258040	112405	114624	153832	148406
_LEDSVTYHC[Carbamidomethyl (C)]SR_.2	LEDSVTYHCSR	P00751	146846	90446.2	70703.1	72774.6	122821	7026.69
_LEDSVTYHC[Carbamidomethyl (C)]SR_.3	LEDSVTYHCSR	P00751	94268.8	87720.6	35021.7	41155.7	81755.7	51575.4
_ALFVSEEEK_.2	ALFVSEEEK	P00751	193851	208718	105738	116281	40123.6	55149.8
_ALFVSEEEK_.1	ALFVSEEEK	P00751	8095.4	7607.95	3345.11	5012.47	1585.93	771.507
_DAQYAPGYDK_.2	DAQYAPGYDK	P00751	162514	202132	87959.3	107827	51679.6	99072.6
_DISEVVTPR_.2	DISEVVTPR	P00751	148972	140002	87964.9	80780.2	115295	127729
_STGSWSTLK_.2	STGSWSTLK	P00751	111776	135188	49238.6	48321.3	54375	40954.6
_WSGQTAIC[Carbamidomethyl (C)]DNGAGYC[Carbamidomethyl (C)]SNPGIPIGTR_.3	WSGQTAICDNGAGYCSNPGIPIGTR	P00751	63112	50542.3	23292.1	28307.9	48131.1	40062.4
_ALFVSEEEKK_.2	ALFVSEEEKK	P00751	11186.4	10419.9	4882.84	1881.64	127726	137240
_ALFVSEEEKK_.3	ALFVSEEEKK	P00751	795.879	583.931	207.022	Filtered	6501.9	1594.31
_LLQEGQALEYVC[Carbamidomethyl (C)]PSGFYPYPVQTR_.3	LLQEGQALEYVCPSGFYPYPVQTR	P00751	449310	447787	260330	273218	329841	399438
_LLQEGQALEYVC[Carbamidomethyl (C)]PSGFYPYPVQTR_.4	LLQEGQALEYVCPSGFYPYPVQTR	P00751	8329.05	8476.23	Filtered	5137.75	Filtered	7830.55
_EAGIPEFYDYDVALIK_.2	EAGIPEFYDYDVALIK	P00751	440232	391990	233148	250721	238883	259040
_EAGIPEFYDYDVALIK_.3	EAGIPEFYDYDVALIK	P00751	6201.05	3008.17	Filtered	1486.51	Filtered	1153.38
_GDSGGPLIVHK_.2	GDSGGPLIVHK	P00751	48484.1	54597.4	26292.6	25366.5	13769	Filtered
_GDSGGPLIVHK_.3	GDSGGPLIVHK	P00751	20980.9	14764.3	12340	2206.92	5357.59	Filtered
_EELLPAQDIK_.2	EELLPAQDIK	P00751	305513	273220	185988	180888	124170	170981
_EELLPAQDIK_.1	EELLPAQDIK	P00751	8239.1	6729.13	Filtered	Filtered	Filtered	6227.75
_C[Carbamidomethyl (C)]LVNLIEK_.2	CLVNLIEK	P00751	108923	97673.9	64071.8	61781.9	33340.1	42872.2
_C[Carbamidomethyl (C)]LVNLIEK_.1	CLVNLIEK	P00751	4589.07	2774.89	2332.04	Filtered	Filtered	Filtered
_DFHINLFQVLPWLK_.3	DFHINLFQVLPWLK	P00751	5109.94	10878.7	3640.49	1624.32	2364.18	12544.4
_DFHINLFQVLPWLK_.2	DFHINLFQVLPWLK	P00751	12700.2	4999.17	Filtered	Filtered	4272.49	Filtered
_YGQTIRPIC[Carbamidomethyl (C)]LPC[Carbamidomethyl (C)]TEGTTR_.3	YGQTIRPICLPCTEGTTR	P00751	66559.1	63149.6	18414.1	19669.3	23581.8	28678.6
_YGQTIRPIC[Carbamidomethyl (C)]LPC[Carbamidomethyl (C)]TEGTTR_.2	YGQTIRPICLPCTEGTTR	P00751	2992.85	1519.57	Filtered	Filtered	Filtered	Filtered
_EDYLDVYVFGVGPLVNQVNINALASK_.3	EDYLDVYVFGVGPLVNQVNINALASK	P00751	2859.94	Filtered	1560.22	Filtered	3738.73	10767.9
_QLNEINYEDHK_.2	QLNEINYEDHK	P00751	39231.2	43826.8	22589.6	32391.9	53719	53780.8
_QLNEINYEDHK_.3	QLNEINYEDHK	P00751	Filtered	16340	Filtered	Filtered	Filtered	Filtered
_VSEADSSNADWVTK_.2	VSEADSSNADWVTK	P00751	112700	111215	57351.5	57870.3	107881	180271
_VASYGVK_.2	VASYGVK	P00751	70366	110523	50845.9	Filtered	Filtered	Filtered
_VASYGVK_.1	VASYGVK	P00751	9969.47	16963.9	1408.59	Filtered	Filtered	Filtered
_PQGSC[Carbamidomethyl (C)]SLEGVEIK_.2	PQGSCSLEGVEIK	P00751	26058.4	22367.5	9076.14	7223.93	22020.8	38040.6
_PIC[Carbamidomethyl (C)]LPC[Carbamidomethyl (C)]TEGTTR_.2	PICLPCTEGTTR	P00751	31227.1	32272.3	14098.5	12371.5	14555.9	18634.2
_DNEQHVFK_.2	DNEQHVFK	P00751	18259.2	22605.1	12940.2	Filtered	Filtered	Filtered
_DLLYIGK_.1	DLLYIGK	P00751	1426.01	Filtered	Filtered	Filtered	2706.49	1030.12
_DLLYIGK_.2	DLLYIGK	P00751	915.501	486.647	Filtered	Filtered	644.259	Filtered
_VKDISEVVTPR_.3	VKDISEVVTPR	P00751	Filtered	Filtered	Filtered	9437246	57152.7	Filtered
_VKDISEVVTPR_.2	VKDISEVVTPR	P00751	Filtered	Filtered	Filtered	Filtered	24901	59589.7
_KEAGIPEFYDYDVALIK_.3	KEAGIPEFYDYDVALIK	P00751	Filtered	Filtered	Filtered	Filtered	9915.51	9131.22
_KEAGIPEFYDYDVALIK_.2	KEAGIPEFYDYDVALIK	P00751	Filtered	Filtered	Filtered	Filtered	9567.27	Filtered
_GHESC[Carbamidomethyl (C)]MGAVVSEYFVLTAAHC[Carbamidomethyl (C)]FTVDDK_.3	GHESCMGAVVSEYFVLTAAHCFTVDDK	P00751	2916.38	2048.54	919.066	Filtered	Filtered	Filtered
_FIQVGVISWGVVDVC[Carbamidomethyl (C)]K_.2	FIQVGVISWGVVDVCK	P00751	5105.46	1684.88	Filtered	Filtered	Filtered	Filtered
_PHDFENGEYWPR_.3	PHDFENGEYWPR	P00751	3300.74	Filtered	Filtered	Filtered	Filtered	3012.13
_ADGLAVIGVLMK_.2	ADGLAVIGVLMK	P00915	23652.9	24939.5	Filtered	Filtered	3099.51	2091.52
_VLDALQAIK_.2	VLDALQAIK	P00915	18984.4	18924.9	Filtered	Filtered	4624.77	Filtered
_ESISVSSEQLAQFR_.2	ESISVSSEQLAQFR	P00915	22893.3	23455.9	Filtered	Filtered	19422.4	23296.6
_GGPFSDSYR_.2	GGPFSDSYR	P00915	29633.8	Filtered	Filtered	Filtered	16136.4	Filtered
_YSSLAEAASK_.2	YSSLAEAASK	P00915	15344.2	17063.6	Filtered	Filtered	Filtered	Filtered
_PISVSYNPATAK_.2	PISVSYNPATAK	P00915	1531.35	Filtered	Filtered	Filtered	Filtered	Filtered
_SLLSNVEGDNAVPMQHNNRPTQPLK_.3	SLLSNVEGDNAVPMQHNNRPTQPLK	P00915	2484.08	Filtered	Filtered	Filtered	Filtered	Filtered
_EIINVGHSFHVNFEDNDNR_.3	EIINVGHSFHVNFEDNDNR	P00915	2525.64	Filtered	Filtered	Filtered	Filtered	Filtered
_DIPMNPMC[Carbamidomethyl (C)]IYR_.2	DIPMNPMCIYR	P01008	555219	497228	555341	665962	902334	981014
_EQLQDMGLVDLFSPEK_.2	EQLQDMGLVDLFSPEK	P01008	303006	289316	336271	369586	376258	346661
_EQLQDMGLVDLFSPEK_.3	EQLQDMGLVDLFSPEK	P01008	87679.6	93640.8	54315.5	106443	64218.6	54255.6
_EVPLNTIIFMGR_.2	EVPLNTIIFMGR	P01008	241332	172654	323822	291415	202975	200700
_FDTISEK_.2	FDTISEK	P01008	83488.4	90429.6	139674	160621	100921	27126.4
_FDTISEK_.1	FDTISEK	P01008	41344.9	34142.2	72806.1	77020.8	54739.4	49661.1
_NDNDNIFLSPLSISTAFAMTK_.2	NDNDNIFLSPLSISTAFAMTK	P01008	125138	146662	105652	137849	123111	44523.7
_NDNDNIFLSPLSISTAFAMTK_.3	NDNDNIFLSPLSISTAFAMTK	P01008	17032.6	4700.68	19602.1	21601	2482.03	5753.65
_ADGESC[Carbamidomethyl (C)]SASMMYQEGK_.2	ADGESCSASMMYQEGK	P01008	76178.1	79649.9	109275	125918	133859	172762
_GDDITMVLILPKPEK_.2	GDDITMVLILPKPEK	P01008	62756.8	128463	80216.3	102320	20856.2	11341.6
_GDDITMVLILPKPEK_.3	GDDITMVLILPKPEK	P01008	36543.3	35992.3	50069.6	133211	10478.9	7169.8
_AFLEVNEEGSEAAASTAVVIAGR_.3	AFLEVNEEGSEAAASTAVVIAGR	P01008	56746.8	42385.9	93540.5	93320.7	50554.4	58090.3
_AFLEVNEEGSEAAASTAVVIAGR_.2	AFLEVNEEGSEAAASTAVVIAGR	P01008	29232.4	25650	42376.7	41013.9	26960.5	27983.2
_FRIEDGFSLK_.2	FRIEDGFSLK	P01008	56288.8	49152.8	65303.4	58826.1	52794.4	46751
_FRIEDGFSLK_.3	FRIEDGFSLK	P01008	18137.6	17423.1	21241.2	17792.8	13601.3	16251.2
_TSDQIHFFFAK_.2	TSDQIHFFFAK	P01008	80474	67232.7	67268.9	63434.8	49302.1	46320
_TSDQIHFFFAK_.3	TSDQIHFFFAK	P01008	10748.7	8555.78	7944.03	6832.58	6064.34	5316.28
_LPGIVAEGR_.2	LPGIVAEGR	P01008	64789.7	74761.5	81665.2	83708.1	10761.4	19578.6
_LPGIVAEGRDDLYVSDAFHK_.4	LPGIVAEGRDDLYVSDAFHK	P01008	17792.1	23204.4	31285.6	36108.6	4769.1	3389.22
_LPGIVAEGRDDLYVSDAFHK_.3	LPGIVAEGRDDLYVSDAFHK	P01008	21504.7	16987.9	26560.4	25919.5	3531.33	3777.54
_DDLYVSDAFHK_.2	DDLYVSDAFHK	P01008	58701.9	54634.1	73319.9	74107	69133.5	91688.4
_DDLYVSDAFHK_.3	DDLYVSDAFHK	P01008	2956.65	5721.27	3445.33	3673.89	3595.18	Filtered
_FSPENTR_.2	FSPENTR	P01008	14425.9	67218.8	120384	45565.7	25818.6	Filtered
_IEDGFSLK_.1	IEDGFSLK	P01008	4523.09	3651.03	5280.06	6878.25	9139.07	21751.9
_IEDGFSLK_.2	IEDGFSLK	P01008	Filtered	40535.1	38833.5	34095.1	Filtered	39734.3
_FATTFYQHLADSK_.2	FATTFYQHLADSK	P01008	32582.8	27094.2	30226.9	30237.6	5974.71	6683.38
_FATTFYQHLADSK_.3	FATTFYQHLADSK	P01008	17758.9	12493.5	14307.2	14447.9	Filtered	Filtered
_GDDITMVLILPK_.2	GDDITMVLILPK	P01008	9435.01	6249.75	11678.5	9626	Filtered	Filtered
_RVAEGTQVLELPFK_.2	RVAEGTQVLELPFK	P01008	3969.4	2725.47	2380.19	2201.53	Filtered	Filtered
_RVAEGTQVLELPFK_.3	RVAEGTQVLELPFK	P01008	1529.37	1804.53	655.732	Filtered	Filtered	Filtered
_VAEGTQVLELPFK_.2	VAEGTQVLELPFK	P01008	167446	195221	249710	472270	67324.9	62335.1
_VAEGTQVLELPFKGDDITMVLILPKPEK_.3	VAEGTQVLELPFKGDDITMVLILPKPEK	P01008	618.153	Filtered	Filtered	Filtered	11131.6	11500.2
_VAEGTQVLELPFKGDDITMVLILPKPEK_.4	VAEGTQVLELPFKGDDITMVLILPKPEK	P01008	Filtered	Filtered	Filtered	Filtered	3650.58	17532.7
_ATEDEGSEQKIPEATNR_.3	ATEDEGSEQKIPEATNR	P01008	Filtered	Filtered	Filtered	Filtered	190310	199509
_ATEDEGSEQKIPEATNR_.2	ATEDEGSEQKIPEATNR	P01008	Filtered	Filtered	Filtered	Filtered	62217.7	47058.6
_FATTFYQHLADSKNDNDNIFLSPLSISTAFAMTK_.4	FATTFYQHLADSKNDNDNIFLSPLSISTAFAMTK	P01008	Filtered	Filtered	Filtered	Filtered	2320.25	7027.91
_SKLPGIVAEGR_.2	SKLPGIVAEGR	P01008	Filtered	Filtered	Filtered	Filtered	2248.25	6827.21
_ITDVIPSEAINELTVLVLVNTIYFK_.3	ITDVIPSEAINELTVLVLVNTIYFK	P01008	3680.09	1457.53	Filtered	Filtered	Filtered	Filtered
_ELTPEVLQEWLDELEEMMLVVHMPR_.3	ELTPEVLQEWLDELEEMMLVVHMPR	P01008	2197.23	Filtered	Filtered	Filtered	Filtered	Filtered
_GTEAAGAMFLEAIPMSIPPEVK_.2	GTEAAGAMFLEAIPMSIPPEVK	P01009	6908680	5.99263e+06	4697435	4.48743e+06	6778433	7649752
_GTEAAGAMFLEAIPMSIPPEVK_.3	GTEAAGAMFLEAIPMSIPPEVK	P01009	1.61534e+06	1.49184e+06	1.54329e+06	1.14353e+06	1.6272e+06	1570430
_VFSNGADLSGVTEEAPLK_.2	VFSNGADLSGVTEEAPLK	P01009	6.40436e+06	4.82117e+06	3.32591e+06	3.51942e+06	4.48866e+06	4.60809e+06
_VFSNGADLSGVTEEAPLK_.3	VFSNGADLSGVTEEAPLK	P01009	328814	63759.6	48757.1	56228.2	58605.3	79163.7
_AVLTIDEK_.2	AVLTIDEK	P01009	1.92743e+06	2.14285e+06	2.18078e+06	1.35344e+06	2796328	3.43675e+06
_AVLTIDEK_.1	AVLTIDEK	P01009	1.38865e+06	1.43013e+06	1.59076e+06	1.05874e+06	2.15468e+06	2.93929e+06
_SVLGQLGITK_.2	SVLGQLGITK	P01009	4.17385e+06	3.49526e+06	2.38824e+06	2.39779e+06	2.55677e+06	2130085
_SVLGQLGITK_.1	SVLGQLGITK	P01009	489359	371663	171759	229514	333218	303976
_SPLFMGK_.2	SPLFMGK	P01009	2.79312e+06	3.09444e+06	1519149	1.42528e+06	1.71258e+06	2.77145e+06
_SPLFMGK_.1	SPLFMGK	P01009	756143	829746	424796	458299	774399	1.31183e+06
_LSITGTYDLK_.2	LSITGTYDLK	P01009	4395040	3.11822e+06	2.79635e+06	2.6641e+06	2.04541e+06	2.26237e+06
_DTEEEDFHVDQVTTVK_.2	DTEEEDFHVDQVTTVK	P01009	1.22061e+06	1.22711e+06	903206	885412	657240	606191
_DTEEEDFHVDQVTTVK_.3	DTEEEDFHVDQVTTVK	P01009	937116	778897	608499	649169	408727	391828
_TLNQPDSQLQLTTGNGLFLSEGLK_.3	TLNQPDSQLQLTTGNGLFLSEGLK	P01009	1.45793e+06	1.34607e+06	574265	452848	1.27272e+06	1.50321e+06
_LQHLENELTHDIITK_.3	LQHLENELTHDIITK	P01009	1.35503e+06	1.15653e+06	742065	820045	213220	229128
_LQHLENELTHDIITK_.2	LQHLENELTHDIITK	P01009	487402	388579	248655	248659	87126.4	83592.4
_LYHSEAFTVNFGDTEEAK_.3	LYHSEAFTVNFGDTEEAK	P01009	920098	821689	617846	761940	132218	118167
_LYHSEAFTVNFGDTEEAK_.2	LYHSEAFTVNFGDTEEAK	P01009	400712	332859	277968	305186	74211	60869.4
_LSSWVLLMK_.2	LSSWVLLMK	P01009	642151	1.01739e+06	507116	209022	109692	103179
_LGMFNIQHC[Carbamidomethyl (C)]K_.2	LGMFNIQHCK	P01009	411127	400327	115569	128942	226472	433765
_LGMFNIQHC[Carbamidomethyl (C)]K_.3	LGMFNIQHCK	P01009	102817	118652	30904.6	45399.6	54945.4	88137.3
_ITPNLAEFAFSLYR_.2	ITPNLAEFAFSLYR	P01009	254179	227063	157606	171637	307931	240759
_FLENEDR_.2	FLENEDR	P01009	105140	108780	89825.6	35120.3	145960	136398
_SASLHLPK_.2	SASLHLPK	P01009	144896	106580	20884.1	26776.3	76757.5	4111.58
_LYHSEAFTVNFGDTEEAKK_.4	LYHSEAFTVNFGDTEEAKK	P01009	28425.3	30512.1	13456.1	18361.6	43857.2	60329.2
_LYHSEAFTVNFGDTEEAKK_.3	LYHSEAFTVNFGDTEEAKK	P01009	24068.9	24609.3	11852.6	12819.6	54349.6	54793.8
_LYHSEAFTVNFGDTEEAKK_.2	LYHSEAFTVNFGDTEEAKK	P01009	10049.7	7942.21	3607.06	Filtered	24882.2	26343.2
_FNKPFVFLMIEQNTK_.3	FNKPFVFLMIEQNTK	P01009	182136	171767	26854.4	35498.3	45659.2	73390.8
_FNKPFVFLMIEQNTK_.2	FNKPFVFLMIEQNTK	P01009	62188.9	53776.3	10835.5	Filtered	15691.7	16578.3
_TDTSHHDQDHPTFNK_.3	TDTSHHDQDHPTFNK	P01009	315133	345752	207533	13339.5	79194.4	Filtered
_TDTSHHDQDHPTFNK_.2	TDTSHHDQDHPTFNK	P01009	155477	222474	150588	4983.97	63732.2	Filtered
_WERPFEVK_.2	WERPFEVK	P01009	835952	873060	418226	543314	18959.1	34752
_WERPFEVK_.1	WERPFEVK	P01009	Filtered	11607.6	Filtered	444.506	Filtered	Filtered
_ELDRDTVFALVNYIFFK_.3	ELDRDTVFALVNYIFFK	P01009	10111.6	10295.8	8074.09	6629.19	Filtered	1038.58
_ELDRDTVFALVNYIFFK_.2	ELDRDTVFALVNYIFFK	P01009	6479.01	8591.93	Filtered	3129.7	Filtered	Filtered
_KQINDYVEK_.2	KQINDYVEK	P01009	Filtered	Filtered	Filtered	Filtered	60018.9	5900.17
_IVDLVKELDRDTVFALVNYIFFK_.4	IVDLVKELDRDTVFALVNYIFFK	P01009	4850.62	4813.33	4587.35	2476.58	Filtered	Filtered
_WERPFEVKDTEEEDFHVDQVTTVK_.4	WERPFEVKDTEEEDFHVDQVTTVK	P01009	Filtered	Filtered	Filtered	Filtered	3434.86	2946.95
_WERPFEVKDTEEEDFHVDQVTTVK_.3	WERPFEVKDTEEEDFHVDQVTTVK	P01009	Filtered	Filtered	Filtered	Filtered	2476.24	1884.5
_KLSSWVLLMK_.2	KLSSWVLLMK	P01009	3389.26	3238.02	Filtered	Filtered	Filtered	Filtered
_KLSSWVLLMK_.3	KLSSWVLLMK	P01009	1267.16	Filtered	Filtered	Filtered	Filtered	Filtered
_PFEVKDTEEEDFHVDQVTTVK_.3	PFEVKDTEEEDFHVDQVTTVK	P01009	Filtered	Filtered	Filtered	Filtered	1500.71	Filtered
_GKWERPFEVK_.2	GKWERPFEVK	P01009	939.445	Filtered	Filtered	Filtered	Filtered	Filtered
_AVLDVFEEGTEASAATAVK_.2	AVLDVFEEGTEASAATAVK	P01011	1.96849e+06	1.40978e+06	495756	475989	656065	594490
_AVLDVFEEGTEASAATAVK_.3	AVLDVFEEGTEASAATAVK	P01011	192007	147180	54115	34799.1	74085.2	33328.5
_ADLSGITGAR_.2	ADLSGITGAR	P01011	1.43281e+06	1629758	579233	506753	650080	1.21884e+06
_EQLSLLDR_.2	EQLSLLDR	P01011	819414	723942	277000	253948	333432	401146
_EIGELYLPK_.2	EIGELYLPK	P01011	558408	553170	188787	175952	276791	291563
_EIGELYLPK_.1	EIGELYLPK	P01011	184326	169878	54125.6	93990.4	124948	126910
_WEMPFDPQDTHQSR_.3	WEMPFDPQDTHQSR	P01011	586765	603956	158733	169023	103308	105214
_WEMPFDPQDTHQSR_.2	WEMPFDPQDTHQSR	P01011	222048	194389	59407.3	61632.1	37701.9	35271.5
_LINDYVK_.2	LINDYVK	P01011	242121	284382	127858	98714.9	41227	56800.7
_MEEVEAMLLPETLKR_.3	MEEVEAMLLPETLKR	P01011	26051.2	32806.5	8573.71	12024.6	16912.8	11940.9
_ITLLSALVETR_.2	ITLLSALVETR	P01011	4.30227e+06	4.38577e+06	1.36135e+06	863955	971955	578471
_ITLLSALVETR_.3	ITLLSALVETR	P01011	9759.39	9621.7	3446.75	Filtered	2437.86	Filtered
_MEEVEAMLLPETLK_.2	MEEVEAMLLPETLK	P01011	760923	825245	168097	300571	17748.9	22635.2
_MEEVEAMLLPETLK_.3	MEEVEAMLLPETLK	P01011	75062.3	76349.3	22456	30175.8	Filtered	Filtered
_RLYGSEAFATDFQDSAAAK_.3	RLYGSEAFATDFQDSAAAK	P01011	139016	127270	29245.5	31139.4	19224.1	20567.4
_RLYGSEAFATDFQDSAAAK_.2	RLYGSEAFATDFQDSAAAK	P01011	13009.4	13045.7	1929.93	Filtered	890.546	Filtered
_DYNLNDILLQLGIEEAFTSK_.2	DYNLNDILLQLGIEEAFTSK	P01011	9431.82	12087.1	9548.9	Filtered	19628	29847.8
_DYNLNDILLQLGIEEAFTSK_.3	DYNLNDILLQLGIEEAFTSK	P01011	3553.95	7295.55	Filtered	1365.83	2981.32	1451.39
_AKWEMPFDPQDTHQSR_.3	AKWEMPFDPQDTHQSR	P01011	72743.1	66476.1	8013.51	8915.24	38742.3	47187.3
_AKWEMPFDPQDTHQSR_.2	AKWEMPFDPQDTHQSR	P01011	14768.9	18055.6	Filtered	Filtered	6741.28	9677.17
_AKWEMPFDPQDTHQSR_.4	AKWEMPFDPQDTHQSR	P01011	11784.7	9324.82	Filtered	Filtered	Filtered	6638.92
_NLAVSQVVHK_.2	NLAVSQVVHK	P01011	743164	925844	157110	192863	100210	177313
_NLAVSQVVHK_.1	NLAVSQVVHK	P01011	17538.1	21711.1	3269.61	Filtered	6132.59	Filtered
_NLAVSQVVHK_.3	NLAVSQVVHK	P01011	10461.5	3262.94	Filtered	Filtered	Filtered	Filtered
_WRDSLEFR_.2	WRDSLEFR	P01011	9596.02	13776.4	Filtered	Filtered	6056.9	8337.16
_WRDSLEFR_.3	WRDSLEFR	P01011	8200.42	10587	Filtered	Filtered	2987.88	6393.95
_LYGSEAFATDFQDSAAAK_.2	LYGSEAFATDFQDSAAAK	P01011	732021	804762	227393	232205	341379	346472
_LYGSEAFATDFQDSAAAK_.3	LYGSEAFATDFQDSAAAK	P01011	Filtered	Filtered	Filtered	Filtered	1133.89	Filtered
_DEELSC[Carbamidomethyl (C)]TVVELK_.2	DEELSCTVVELK	P01011	31285.9	21250.1	5491.66	3608.14	22048.6	22083
_EQLSLLDRFTEDAKR_.3	EQLSLLDRFTEDAKR	P01011	603.312	Filtered	Filtered	Filtered	2889.19	1969.63
_KLINDYVK_.2	KLINDYVK	P01011	5171.1	5377.72	Filtered	Filtered	Filtered	Filtered
_FNRPFLMIIVPTDTQNIFFMSK_.3	FNRPFLMIIVPTDTQNIFFMSK	P01011	Filtered	5890.07	Filtered	Filtered	Filtered	Filtered
_DLDSQTMMVLVNYIFFK_.2	DLDSQTMMVLVNYIFFK	P01011	Filtered	Filtered	1242.78	Filtered	Filtered	Filtered
_DPTFIPAPIQAK_.2	DPTFIPAPIQAK	P01019	671658	766015	535160	519983	483414	608426
_QPFVQGLALYTPVVLPR_.2	QPFVQGLALYTPVVLPR	P01019	146721	107955	78445.5	55093.2	72137.1	103205
_QPFVQGLALYTPVVLPR_.3	QPFVQGLALYTPVVLPR	P01019	149190	91146.1	89319	58132.6	43807.7	93956
_VANPLSTA_.1	VANPLSTA	P01019	84147.1	78661.6	57339.4	59152.3	95662.9	160446
_FMQAVTGWK_.2	FMQAVTGWK	P01019	35969.4	28034.4	15111.8	17518.1	29816.9	40996.6
_VLSALQAVQGLLVAQGR_.3	VLSALQAVQGLLVAQGR	P01019	127516	100588	83235.4	89220.7	2196.49	Filtered
_VLSALQAVQGLLVAQGR_.2	VLSALQAVQGLLVAQGR	P01019	64550.2	34973.2	34095.9	38172.4	636.874	Filtered
_ALQDQLVLVAAK_.2	ALQDQLVLVAAK	P01019	154895	125107	112846	90129.6	99983.3	132434
_SLDFTELDVAAEK_.2	SLDFTELDVAAEK	P01019	81907.5	113955	89248.8	129238	133677	133867
_ADSQAQLLLSTVVGVFTAPGLHLK_.3	ADSQAQLLLSTVVGVFTAPGLHLK	P01019	27951.4	10607	14242.3	16973.2	6037.87	13458.2
_ADSQAQLLLSTVVGVFTAPGLHLK_.4	ADSQAQLLLSTVVGVFTAPGLHLK	P01019	Filtered	1264.79	Filtered	Filtered	1497.54	Filtered
_ADSQAQLLLSTVVGVFTAPGLHLK_.2	ADSQAQLLLSTVVGVFTAPGLHLK	P01019	3411.15	Filtered	Filtered	Filtered	Filtered	Filtered
_AAMVGMLANFLGFR_.2	AAMVGMLANFLGFR	P01019	5087.09	Filtered	Filtered	Filtered	Filtered	4392.85
_LQAILGVPWK_.2	LQAILGVPWK	P01019	2143.1	Filtered	Filtered	Filtered	Filtered	Filtered
_PKDPTFIPAPIQAK_.2	PKDPTFIPAPIQAK	P01019	Filtered	Filtered	Filtered	Filtered	Filtered	251.502
_VSVQLEASPAFLAVPVEK_.2	VSVQLEASPAFLAVPVEK	P01023	783017	885116	1488064	1.46819e+06	3.37717e+06	3.31554e+06
_VSVQLEASPAFLAVPVEK_.3	VSVQLEASPAFLAVPVEK	P01023	88943.2	198996	385281	272174	601721	663274
_LLIYAVLPTGDVIGDSAK_.2	LLIYAVLPTGDVIGDSAK	P01023	1.03898e+06	925120	2.70866e+06	2.2875e+06	2.58117e+06	3.05326e+06
_LLIYAVLPTGDVIGDSAK_.3	LLIYAVLPTGDVIGDSAK	P01023	70349.9	57279.4	154520	186730	159534	152981
_VGFYESDVMGR_.2	VGFYESDVMGR	P01023	862379	699106	2.02501e+06	2.55546e+06	3.32287e+06	3.28426e+06
_AVDQSVLLMKPDAELSASSVYNLLPEK_.3	AVDQSVLLMKPDAELSASSVYNLLPEK	P01023	516831	480792	1.21659e+06	1.28399e+06	3.46016e+06	2.76241e+06
_AVDQSVLLMKPDAELSASSVYNLLPEK_.4	AVDQSVLLMKPDAELSASSVYNLLPEK	P01023	19173.7	15073.9	49502.3	19432.1	126394	144871
_ETTFNSLLC[Carbamidomethyl (C)]PSGGEVSEELSLK_.2	ETTFNSLLCPSGGEVSEELSLK	P01023	273997	251838	722494	750698	1.96314e+06	1.40104e+06
_ETTFNSLLC[Carbamidomethyl (C)]PSGGEVSEELSLK_.3	ETTFNSLLCPSGGEVSEELSLK	P01023	249637	201721	804741	471782	1.38997e+06	1425642
_LLLQQVSLPELPGEYSMK_.2	LLLQQVSLPELPGEYSMK	P01023	831567	649954	1.88678e+06	1.40954e+06	1.56928e+06	1.29943e+06
_LLLQQVSLPELPGEYSMK_.3	LLLQQVSLPELPGEYSMK	P01023	353985	319297	743410	143768	192585	374498
_SDIAPVAR_.2	SDIAPVAR	P01023	420814	431658	1.13202e+06	1.82254e+06	1853833	2.34987e+06
_QFSFPLSSEPFQGSYK_.2	QFSFPLSSEPFQGSYK	P01023	358283	356532	993662	1.00901e+06	1.34474e+06	1.49043e+06
_QFSFPLSSEPFQGSYK_.3	QFSFPLSSEPFQGSYK	P01023	32005.9	3794.34	96708.9	19365.7	30230.8	25829.7
_NEDSLVFVQTDK_.2	NEDSLVFVQTDK	P01023	443491	388412	1.05393e+06	1.04193e+06	970608	997717
_AIGYLNTGYQR_.2	AIGYLNTGYQR	P01023	486458	463532	646470	721719	807440	1.50124e+06
_FEVQVTVPK_.2	FEVQVTVPK	P01023	355323	315519	831137	936933	926906	1.12997e+06
_YDVENC[Carbamidomethyl (C)]LANK_.2	YDVENCLANK	P01023	265980	249590	705484	685972	991243	1.56262e+06
_DMYSFLEDMGLK_.2	DMYSFLEDMGLK	P01023	90014.1	309823	1.10817e+06	219602	1.2901e+06	1351311
_NALFC[Carbamidomethyl (C)]LESAWK_.2	NALFCLESAWK	P01023	223758	420578	664584	675497	1512997	844311
_TEHPFTVEEFVLPK_.3	TEHPFTVEEFVLPK	P01023	176765	191025	465151	529055	505691	529919
_TEHPFTVEEFVLPK_.2	TEHPFTVEEFVLPK	P01023	136762	118365	311040	334565	435873	465847
_SSGSLLNNAIK_.2	SSGSLLNNAIK	P01023	378227	379523	660475	684296	770817	1.22896e+06
_LVHVEEPHTETVR_.2	LVHVEEPHTETVR	P01023	125737	83475.9	213995	498626	508919	686140
_LVHVEEPHTETVR_.3	LVHVEEPHTETVR	P01023	146966	158381	252153	308384	352502	310788
_SASNMAIVDVK_.2	SASNMAIVDVK	P01023	270640	266910	767788	687804	550698	919007
_QTVSWAVTPK_.2	QTVSWAVTPK	P01023	226570	238033	468743	584372	752916	1.08909e+06
_EEFPFALGVQTLPQTC[Carbamidomethyl (C)]DEPK_.2	EEFPFALGVQTLPQTCDEPK	P01023	400287	410654	1.13516e+06	1.132e+06	116841	107422
_HYDGSYSTFGER_.2	HYDGSYSTFGER	P01023	70738.9	75059.6	205359	212048	551935	600809
_HYDGSYSTFGER_.3	HYDGSYSTFGER	P01023	48211.4	47274.3	91611.5	77766.1	231268	241027
_AGAFC[Carbamidomethyl (C)]LSEDAGLGISSTASLR_.2	AGAFCLSEDAGLGISSTASLR	P01023	147748	107341	306680	333924	536927	547018
_AGAFC[Carbamidomethyl (C)]LSEDAGLGISSTASLR_.3	AGAFCLSEDAGLGISSTASLR	P01023	9636.99	8125.33	125162	58593.7	102566	84089.7
_YGAATFTR_.2	YGAATFTR	P01023	208591	216679	312522	453608	289517	352511
_VDLSFSPSQSLPASHAHLR_.3	VDLSFSPSQSLPASHAHLR	P01023	170004	146848	180806	155739	211044	208123
_VDLSFSPSQSLPASHAHLR_.4	VDLSFSPSQSLPASHAHLR	P01023	89955.1	74796.9	82308.9	100844	85195.8	91899.5
_VDLSFSPSQSLPASHAHLR_.2	VDLSFSPSQSLPASHAHLR	P01023	12615.4	10694	13328.3	14274.9	20500.9	16204
_NQGNTWLTAFVLK_.2	NQGNTWLTAFVLK	P01023	238601	158166	447055	466719	121396	162804
_ALLAYAFALAGNQDK_.2	ALLAYAFALAGNQDK	P01023	152263	162818	318139	302213	128337	126043
_ALLAYAFALAGNQDK_.3	ALLAYAFALAGNQDK	P01023	24244.1	21294.5	50995	54049.6	16789.2	16270.5
_QQNAQGGFSSTQDTVVALHALSK_.3	QQNAQGGFSSTQDTVVALHALSK	P01023	119083	95649.7	224281	261479	289593	215700
_QQNAQGGFSSTQDTVVALHALSK_.2	QQNAQGGFSSTQDTVVALHALSK	P01023	8295.34	8605.62	14260.4	20200.7	33890.7	22539
_QQNAQGGFSSTQDTVVALHALSK_.4	QQNAQGGFSSTQDTVVALHALSK	P01023	897.089	1031.94	2287.52	1215.7	4552.69	3076.43
_PQYMVLVPSLLHTETTEK_.3	PQYMVLVPSLLHTETTEK	P01023	92127	133762	228672	231756	26763.1	23416.6
_PQYMVLVPSLLHTETTEK_.2	PQYMVLVPSLLHTETTEK	P01023	68113.3	77658.2	240084	156393	20629.1	19497.6
_LHTEAQIQEEGTVVELTGR_.3	LHTEAQIQEEGTVVELTGR	P01023	147238	77897.7	236861	185349	55033.5	76599.1
_LHTEAQIQEEGTVVELTGR_.2	LHTEAQIQEEGTVVELTGR	P01023	16185.6	9230.35	32406.8	101628	9478.88	25539.2
_MVSGFIPLKPTVK_.2	MVSGFIPLKPTVK	P01023	87850.9	68512	108183	111954	106476	106640
_MVSGFIPLKPTVK_.3	MVSGFIPLKPTVK	P01023	50176.7	43605.4	68794	71925.8	57057.8	59893.8
_TEVSSNHVLIYLDK_.2	TEVSSNHVLIYLDK	P01023	71892.3	84748.7	200576	194077	39456.6	32465.7
_TEVSSNHVLIYLDK_.3	TEVSSNHVLIYLDK	P01023	39856.1	32843.4	96909.9	97142.3	12723.5	11201.6
_PVPGHVTVSIC[Carbamidomethyl (C)]R_.3	PVPGHVTVSICR	P01023	87538.5	91515.9	94490.7	78733.3	18216	27842.5
_PVPGHVTVSIC[Carbamidomethyl (C)]R_.2	PVPGHVTVSICR	P01023	35524	35191.5	36171.1	35666.6	7632.56	19156.5
_AFQPFFVELTMPYSVIR_.3	AFQPFFVELTMPYSVIR	P01023	13710.8	54338	86777.3	25552.7	162656	176153
_VYDYYETDEFAIAEYNAPC[Carbamidomethyl (C)]SK_.3	VYDYYETDEFAIAEYNAPCSK	P01023	56622.7	67314.4	74653	79835.2	85770.4	61010.8
_FSGQLNSHGC[Carbamidomethyl (C)]FYQQVK_.3	FSGQLNSHGCFYQQVK	P01023	40187	38220.1	43544.6	40429.3	26016.2	46435.1
_FSGQLNSHGC[Carbamidomethyl (C)]FYQQVK_.2	FSGQLNSHGCFYQQVK	P01023	14677.8	11139.1	15041	14291.9	15321.4	33166.4
_AAQVTIQSSGTFSSK_.2	AAQVTIQSSGTFSSK	P01023	7171.69	24924.3	71567.6	77704.1	59847.7	15839.7
_HNVYINGITYTPVSSTNEK_.2	HNVYINGITYTPVSSTNEK	P01023	4688.48	12593.4	22625.5	23462.7	73867	44059.8
_APVGHFYEPQAPSAEVEMTSYVLLAYLTAQPAPTSEDLTSATNIVK_.4	APVGHFYEPQAPSAEVEMTSYVLLAYLTAQPAPTSEDLTSATNIVK	P01023	41634.1	13431.5	19036	51933.6	7524.08	13172
_LSFYYLIMAK_.2	LSFYYLIMAK	P01023	10905.9	15789.6	18844.1	21911.3	3181.28	6354.36
_VTGEGC[Carbamidomethyl (C)]VYLQTSLK_.2	VTGEGCVYLQTSLK	P01023	8331.01	5295.24	10519.1	10451.5	16832.9	16369.8
_SPC[Carbamidomethyl (C)]YGYQWVSEEHEEAHHTAYLVFSPSK_.3	SPCYGYQWVSEEHEEAHHTAYLVFSPSK	P01023	10397.4	4588.39	3862.44	3160.12	3572.64	6555.38
_SPC[Carbamidomethyl (C)]YGYQWVSEEHEEAHHTAYLVFSPSK_.4	SPCYGYQWVSEEHEEAHHTAYLVFSPSK	P01023	6897.28	2612.01	3205	3697.45	2229.17	4039.48
_VVSMDENFHPLNELIPLVYIQDPK_.3	VVSMDENFHPLNELIPLVYIQDPK	P01023	124569	326451	615847	169724	1.09584e+06	750231
_VVSMDENFHPLNELIPLVYIQDPK_.4	VVSMDENFHPLNELIPLVYIQDPK	P01023	10345.4	Filtered	5272.22	18872.8	20010	4914.5
_IAQWQSFQLEGGLK_.2	IAQWQSFQLEGGLK	P01023	366224	346168	1.25763e+06	1.30303e+06	797585	882475
_IAQWQSFQLEGGLK_.3	IAQWQSFQLEGGLK	P01023	Filtered	Filtered	19656.5	16212.7	581.948	826.386
_SSSNEEVMFLTVQVK_.2	SSSNEEVMFLTVQVK	P01023	73697.5	69097.8	369152	284027	220490	173673
_SSSNEEVMFLTVQVK_.3	SSSNEEVMFLTVQVK	P01023	Filtered	Filtered	22377.1	17151	9491.37	5890.82
_DLKPAIVK_.2	DLKPAIVK	P01023	858.609	1788.45	2024.65	Filtered	165934	170032
_KYSDASDC[Carbamidomethyl (C)]HGEDSQAFC[Carbamidomethyl (C)]EK_.3	KYSDASDCHGEDSQAFCEK	P01023	2909.14	3399.5	3949.21	2483.54	28602	26944.3
_KYSDASDC[Carbamidomethyl (C)]HGEDSQAFC[Carbamidomethyl (C)]EK_.2	KYSDASDCHGEDSQAFCEK	P01023	2425.27	Filtered	2529.27	Filtered	27186.6	21168.1
_GHFSISIPVK_.2	GHFSISIPVK	P01023	5350.67	5913.04	6633.27	Filtered	20261.2	23708.3
_GHFSISIPVK_.3	GHFSISIPVK	P01023	855.559	Filtered	Filtered	1977.08	4839.71	6434.44
_VTAAPQSVC[Carbamidomethyl (C)]ALR_.2	VTAAPQSVCALR	P01023	661141	671333	1.32878e+06	1403566	2.18615e+06	3.69201e+06
_VTAAPQSVC[Carbamidomethyl (C)]ALR_.3	VTAAPQSVCALR	P01023	Filtered	Filtered	Filtered	Filtered	1922.21	19002.8
_MC[Carbamidomethyl (C)]PQLQQYEMHGPEGLR_.3	MCPQLQQYEMHGPEGLR	P01023	326897	263589	574224	731616	864647	1067928
_MC[Carbamidomethyl (C)]PQLQQYEMHGPEGLR_.2	MCPQLQQYEMHGPEGLR	P01023	63021.5	51821.3	148430	161715	232914	252803
_GGVEDEVTLSAYITIALLEIPLTVTHPVVR_.3	GGVEDEVTLSAYITIALLEIPLTVTHPVVR	P01023	85947.2	23418.2	8861.4	22720.2	Filtered	Filtered
_GGVEDEVTLSAYITIALLEIPLTVTHPVVR_.4	GGVEDEVTLSAYITIALLEIPLTVTHPVVR	P01023	4881.62	1611.79	2399.8	1345.28	Filtered	Filtered
_DNSVHWERPQK_.2	DNSVHWERPQK	P01023	20942.7	23467.8	27176.7	4364.48	Filtered	Filtered
_LPPNVVEESAR_.2	LPPNVVEESAR	P01023	1935466	1.90529e+06	4807648	4.96952e+06	9299813	16312280
_LPPNVVEESAR_.3	LPPNVVEESAR	P01023	Filtered	Filtered	Filtered	Filtered	Filtered	7285.87
_VSNQTLSLFFTVLQDVPVR_.3	VSNQTLSLFFTVLQDVPVR	P01023	2531.09	2144.46	Filtered	3079.33	Filtered	Filtered
_YFPETWIWDLVVVNSAGVAEVGVTVPDTITEWK_.3	YFPETWIWDLVVVNSAGVAEVGVTVPDTITEWK	P01023	23455	14046.4	3610.14	4259	Filtered	Filtered
_YFPETWIWDLVVVNSAGVAEVGVTVPDTITEWK_.4	YFPETWIWDLVVVNSAGVAEVGVTVPDTITEWK	P01023	3174.1	Filtered	Filtered	Filtered	Filtered	Filtered
_AYIFIDEAHITQALIWLSQR_.3	AYIFIDEAHITQALIWLSQR	P01023	32295.4	4421.46	4173.87	10779.9	Filtered	Filtered
_AYIFIDEAHITQALIWLSQR_.2	AYIFIDEAHITQALIWLSQR	P01023	3324.2	4656.36	Filtered	Filtered	Filtered	Filtered
_AYIFIDEAHITQALIWLSQR_.4	AYIFIDEAHITQALIWLSQR	P01023	Filtered	643.181	Filtered	Filtered	Filtered	Filtered
_DTVIKPLLVEPEGLEK_.2	DTVIKPLLVEPEGLEK	P01023	Filtered	Filtered	Filtered	Filtered	3470158	2.13669e+06
_DTVIKPLLVEPEGLEK_.3	DTVIKPLLVEPEGLEK	P01023	Filtered	Filtered	Filtered	Filtered	664919	408447
_YNILPEKEEFPFALGVQTLPQTC[Carbamidomethyl (C)]DEPK_.3	YNILPEKEEFPFALGVQTLPQTCDEPK	P01023	Filtered	Filtered	Filtered	Filtered	1.70079e+06	1.59569e+06
_YNILPEKEEFPFALGVQTLPQTC[Carbamidomethyl (C)]DEPK_.4	YNILPEKEEFPFALGVQTLPQTCDEPK	P01023	Filtered	Filtered	Filtered	Filtered	12676.1	15072.4
_KDTVIKPLLVEPEGLEK_.3	KDTVIKPLLVEPEGLEK	P01023	Filtered	Filtered	Filtered	Filtered	26036.8	25093.2
_KDTVIKPLLVEPEGLEK_.2	KDTVIKPLLVEPEGLEK	P01023	Filtered	Filtered	Filtered	Filtered	10756.1	9336.49
_KDTVIKPLLVEPEGLEK_.4	KDTVIKPLLVEPEGLEK	P01023	Filtered	Filtered	Filtered	Filtered	3932.26	3111.25
_DNSVHWER_.2	DNSVHWER	P01023	4110.52	Filtered	10244.8	Filtered	Filtered	Filtered
_KYFPETWIWDLVVVNSAGVAEVGVTVPDTITEWK_.4	KYFPETWIWDLVVVNSAGVAEVGVTVPDTITEWK	P01023	1101.94	1537.96	Filtered	Filtered	Filtered	Filtered
_YSDASDC[Carbamidomethyl (C)]HGEDSQAFC[Carbamidomethyl (C)]EK_.3	YSDASDCHGEDSQAFCEK	P01023	Filtered	Filtered	Filtered	Filtered	Filtered	137223
_YSDASDC[Carbamidomethyl (C)]HGEDSQAFC[Carbamidomethyl (C)]EK_.2	YSDASDCHGEDSQAFCEK	P01023	Filtered	Filtered	Filtered	Filtered	Filtered	77104.4
_TAQEGDHGSHVYTK_.2	TAQEGDHGSHVYTK	P01023	Filtered	Filtered	1385.18	Filtered	Filtered	Filtered
_TGTHGLLVK_.2	TGTHGLLVK	P01023	Filtered	971.769	Filtered	Filtered	Filtered	Filtered
_DFDFVPPVVR_.2	DFDFVPPVVR	P01024	4.20928e+06	2.50724e+06	3712115	3.66087e+06	1.13259e+06	1.60307e+06
_ILLQGTPVAQMTEDAVDAER_.2	ILLQGTPVAQMTEDAVDAER	P01024	1.07758e+06	1.08638e+06	1.01477e+06	956368	1.74706e+06	2.09195e+06
_ILLQGTPVAQMTEDAVDAER_.3	ILLQGTPVAQMTEDAVDAER	P01024	911584	290677	389359	331753	958270	921171
_SSLSVPYVIVPLK_.2	SSLSVPYVIVPLK	P01024	1943949	1.98323e+06	1.66002e+06	1.6237e+06	1.27532e+06	1502418
_EYVLPSFEVIVEPTEK_.2	EYVLPSFEVIVEPTEK	P01024	1758782	1.52489e+06	1.57324e+06	1.4655e+06	831881	909484
_EYVLPSFEVIVEPTEK_.3	EYVLPSFEVIVEPTEK	P01024	155355	112358	149471	148010	45893.2	93559.3
_SGSDEVQVGQQR_.2	SGSDEVQVGQQR	P01024	1.42988e+06	1.1423e+06	1.35265e+06	1553223	1.63651e+06	332952
_VLLDGVQNPR_.2	VLLDGVQNPR	P01024	1.23315e+06	1.31056e+06	1068742	1.28019e+06	736606	1.21634e+06
_SNLDEDIIAEENIVSR_.2	SNLDEDIIAEENIVSR	P01024	649742	681568	861501	632906	1.02188e+06	1.26785e+06
_SNLDEDIIAEENIVSR_.3	SNLDEDIIAEENIVSR	P01024	119808	171574	295900	155065	232973	272925
_AC[Carbamidomethyl (C)]EPGVDYVYK_.2	ACEPGVDYVYK	P01024	838787	959546	703035	737014	959095	1.49687e+06
_EDIPPADLSDQVPDTESETR_.2	EDIPPADLSDQVPDTESETR	P01024	1.1047e+06	994662	878535	991172	403302	456695
_EDIPPADLSDQVPDTESETR_.3	EDIPPADLSDQVPDTESETR	P01024	128777	118806	107096	113887	35902.6	49300.5
_AYYENSPQQVFSTEFEVK_.2	AYYENSPQQVFSTEFEVK	P01024	653002	733009	593948	531121	838909	734399
_AYYENSPQQVFSTEFEVK_.3	AYYENSPQQVFSTEFEVK	P01024	44093.4	39520.7	48772.3	54717.4	104507	38742
_DAPDHQELNLDVSLQLPSR_.3	DAPDHQELNLDVSLQLPSR	P01024	826969	653299	861570	590136	827738	101832
_DAPDHQELNLDVSLQLPSR_.2	DAPDHQELNLDVSLQLPSR	P01024	110274	97145.4	93110	97744	110812	12936.8
_ISLPESLK_.2	ISLPESLK	P01024	757292	994048	659662	686961	606871	625758
_FISLGEAC[Carbamidomethyl (C)]K_.2	FISLGEACK	P01024	657067	748799	747326	649457	437225	751582
_FISLGEAC[Carbamidomethyl (C)]K_.1	FISLGEACK	P01024	41208	30595.4	27399.4	35895.8	29145.1	67757.3
_ENEGFTVTAEGK_.2	ENEGFTVTAEGK	P01024	683317	723014	1.01339e+06	675654	492816	580421
_SGIPIVTSPYQIHFTK_.2	SGIPIVTSPYQIHFTK	P01024	457858	458195	247618	241266	221477	261432
_SGIPIVTSPYQIHFTK_.3	SGIPIVTSPYQIHFTK	P01024	416663	455564	180711	215674	180652	210831
_EPGQDLVVLPLSITTDFIPSFR_.2	EPGQDLVVLPLSITTDFIPSFR	P01024	185074	496705	528026	129328	883426	760423
_EPGQDLVVLPLSITTDFIPSFR_.3	EPGQDLVVLPLSITTDFIPSFR	P01024	84504.3	142855	44186.7	64110.4	164464	56053.1
_SGQSEDRQPVPGQQMTLK_.3	SGQSEDRQPVPGQQMTLK	P01024	419422	515625	441659	425729	458545	513988
_SGQSEDRQPVPGQQMTLK_.2	SGQSEDRQPVPGQQMTLK	P01024	100278	78289.6	72721.9	72831	151699	171284
_FYYIYNEK_.2	FYYIYNEK	P01024	724054	638099	572772	627229	190040	216537
_FYYIYNEK_.1	FYYIYNEK	P01024	60252.7	43885.3	51738.5	51096.4	15896.1	19679.9
_LVLSSEK_.2	LVLSSEK	P01024	525694	442825	365951	504295	474946	179577
_LVLSSEK_.1	LVLSSEK	P01024	126438	77723.2	101933	107444	113584	49182.7
_TGLQEVEVK_.2	TGLQEVEVK	P01024	434352	482705	456512	324448	463762	502847
_ADIGC[Carbamidomethyl (C)]TPGSGK_.2	ADIGCTPGSGK	P01024	474070	424262	387690	501544	429593	254569
_EVVADSVWVDVK_.2	EVVADSVWVDVK	P01024	631819	400751	458153	443944	230360	297113
_KQELSEAEQATR_.2	KQELSEAEQATR	P01024	342057	315823	260921	74049.4	298392	204202
_KQELSEAEQATR_.3	KQELSEAEQATR	P01024	134183	132359	123759	62515.7	115842	184390
_QKPDGVFQEDAPVIHQEMIGGLR_.4	QKPDGVFQEDAPVIHQEMIGGLR	P01024	269537	269763	177041	182283	131929	154023
_QKPDGVFQEDAPVIHQEMIGGLR_.3	QKPDGVFQEDAPVIHQEMIGGLR	P01024	249809	231307	149443	155408	151042	117413
_VHQYFNVELIQPGAVK_.3	VHQYFNVELIQPGAVK	P01024	481018	455327	224765	237710	195734	184963
_VHQYFNVELIQPGAVK_.2	VHQYFNVELIQPGAVK	P01024	81857.1	71465.6	30423.2	34483.8	33115.9	27258.8
_LMNIFLK_.2	LMNIFLK	P01024	328253	370981	268199	262294	77150.8	92591.3
_LMNIFLK_.1	LMNIFLK	P01024	173920	148270	94212.3	92665.8	43824.6	38381.5
_DYAGVFSDAGLTFTSSSGQQTAQR_.3	DYAGVFSDAGLTFTSSSGQQTAQR	P01024	199009	226661	145556	219658	193577	284527
_DYAGVFSDAGLTFTSSSGQQTAQR_.2	DYAGVFSDAGLTFTSSSGQQTAQR	P01024	100496	97068.9	85004.3	102486	134420	105383
_LVAYYTLIGASGQR_.2	LVAYYTLIGASGQR	P01024	370672	295550	196775	215722	82123.8	72168.7
_LVAYYTLIGASGQR_.3	LVAYYTLIGASGQR	P01024	101642	97937.9	67012.6	71794.6	19477.5	16386.7
_QLANGVDR_.2	QLANGVDR	P01024	372134	340468	410175	97132.8	270976	112032
_VVLVAVDK_.2	VVLVAVDK	P01024	368432	360591	301569	278010	102245	163163
_VQLSNDFDEYIMAIEQTIK_.2	VQLSNDFDEYIMAIEQTIK	P01024	265480	73710.3	157025	200120	74914.9	219327
_VQLSNDFDEYIMAIEQTIK_.3	VQLSNDFDEYIMAIEQTIK	P01024	12152.3	39286.4	25304.3	8526.33	53636.3	45893.7
_QELSEAEQATR_.2	QELSEAEQATR	P01024	119964	148311	122602	192918	224623	364736
_QPSSAFAAFVK_.2	QPSSAFAAFVK	P01024	274330	209916	158967	163893	170127	184387
_TMQALPYSTVGNSNNYLHLSVLR_.3	TMQALPYSTVGNSNNYLHLSVLR	P01024	331498	288882	127612	158891	104242	95392.5
_RIPIEDGSGEVVLSR_.3	RIPIEDGSGEVVLSR	P01024	228402	171217	123514	142101	59450.2	82942.7
_RIPIEDGSGEVVLSR_.2	RIPIEDGSGEVVLSR	P01024	27955.1	42406.9	16812.6	31275	17974.3	20245.4
_LESEETMVLEAHDAQGDVPVTVTVHDFPGK_.3	LESEETMVLEAHDAQGDVPVTVTVHDFPGK	P01024	125815	171581	115396	134947	89755.3	56705.4
_LESEETMVLEAHDAQGDVPVTVTVHDFPGK_.4	LESEETMVLEAHDAQGDVPVTVTVHDFPGK	P01024	68892.8	31757.1	61514.9	43037.4	36586.7	16835.9
_AEDLVGK_.1	AEDLVGK	P01024	175790	131318	163234	108734	144389	66007.7
_AEDLVGK_.2	AEDLVGK	P01024	17412.6	48629.6	52236.4	3568.99	6070.11	33074.6
_VELLHNPAFC[Carbamidomethyl (C)]SLATTK_.3	VELLHNPAFCSLATTK	P01024	102153	103686	68178.6	74257.9	93508.9	100851
_VELLHNPAFC[Carbamidomethyl (C)]SLATTK_.2	VELLHNPAFCSLATTK	P01024	76335.7	80217.4	45460.2	54328.8	62831.9	78652.4
_DTWVEHWPEEDEC[Carbamidomethyl (C)]QDEENQK_.3	DTWVEHWPEEDECQDEENQK	P01024	174406	160814	121965	123693	168038	172049
_VSHSEDDC[Carbamidomethyl (C)]LAFK_.2	VSHSEDDCLAFK	P01024	112910	115632	132218	205891	169808	182346
_C[Carbamidomethyl (C)]AEENC[Carbamidomethyl (C)]FIQK_.2	CAEENCFIQK	P01024	93453.3	100148	93612.4	142235	194123	223986
_QPVPGQQMTLK_.2	QPVPGQQMTLK	P01024	136538	137582	95100.2	102979	112323	257800
_NTLIIYLDK_.2	NTLIIYLDK	P01024	193716	127694	108382	101183	38458.5	32195.2
_NTLIIYLDK_.1	NTLIIYLDK	P01024	20372.1	36426	55007.9	42957.1	15327.4	13986.8
_GVFVLNK_.2	GVFVLNK	P01024	183089	105157	55895.2	44414.7	4102.64	8800.33
_GVFVLNK_.1	GVFVLNK	P01024	96647.5	118718	63968.2	61783	9353.66	16050.4
_PGMPFDLMVFVTNPDGSPAYR_.3	PGMPFDLMVFVTNPDGSPAYR	P01024	189193	106936	68058.5	175733	4539.7	3097.64
_PGMPFDLMVFVTNPDGSPAYR_.2	PGMPFDLMVFVTNPDGSPAYR	P01024	33035.7	69512.7	55723.8	32801.8	3480.5	4419.28
_SVQLTEK_.1	SVQLTEK	P01024	115753	110270	110041	37766.4	173557	91465.1
_GYTQQLAFR_.2	GYTQQLAFR	P01024	126150	132219	58459.5	54615.9	45205	81272.9
_YYTYLIMNK_.2	YYTYLIMNK	P01024	88187.2	79637.3	54033	50766.5	42779.9	43102.5
_DSITTWEILAVSMSDKK_.2	DSITTWEILAVSMSDKK	P01024	47120.2	45875.8	31675	38607.2	16601.1	23231.3
_DSITTWEILAVSMSDKK_.3	DSITTWEILAVSMSDKK	P01024	27168.6	32457.2	24475	29590	9534.86	18324
_QC[Carbamidomethyl (C)]QDLGAFTESMVVFGC[Carbamidomethyl (C)]PN_.2	QCQDLGAFTESMVVFGCPN	P01024	69843	35001.3	23290.5	61620.7	65731.8	62788
_QC[Carbamidomethyl (C)]QDLGAFTESMVVFGC[Carbamidomethyl (C)]PN_.3	QCQDLGAFTESMVVFGCPN	P01024	1265.12	2492.9	5522.34	1055.1	3922.89	6066.11
_GLEVTITAR_.2	GLEVTITAR	P01024	38578.2	46916.8	26007.4	158508	5875.59	7315.22
_AELQC[Carbamidomethyl (C)]PQPAAR_.2	AELQCPQPAAR	P01024	7443.43	9822.84	27286.9	26729.2	45023.5	43585.6
_ISLPESLKR_.2	ISLPESLKR	P01024	9964.61	6689.59	3023.16	5575.27	43081.6	79496.3
_HLIVTPSGC[Carbamidomethyl (C)]GEQNMIGMTPTVIAVHYLDETEQWEK_.4	HLIVTPSGCGEQNMIGMTPTVIAVHYLDETEQWEK	P01024	18821	12821.8	17665	24829.7	13089.3	18067.4
_YYGGGYGSTQATFMVFQALAQYQK_.3	YYGGGYGSTQATFMVFQALAQYQK	P01024	8474.56	30599.4	19223.4	7495.2	1290.79	3782.32
_QVREPGQDLVVLPLSITTDFIPSFR_.3	QVREPGQDLVVLPLSITTDFIPSFR	P01024	5800.89	14718.4	6602.8	4146.48	6482.6	3747.24
_AGDFLEANYMNLQR_.2	AGDFLEANYMNLQR	P01024	837095	816036	1.24155e+06	1.36788e+06	927146	754979
_AGDFLEANYMNLQR_.3	AGDFLEANYMNLQR	P01024	7596.92	Filtered	34617.5	30865.5	17261.6	19268.1
_TELRPGETLNVNFLLR_.3	TELRPGETLNVNFLLR	P01024	436914	529335	448594	1.1031e+06	709448	238766
_TELRPGETLNVNFLLR_.2	TELRPGETLNVNFLLR	P01024	38831.2	78112	Filtered	126212	60678	29938.3
_SEFPESWLWNVEDLK_.2	SEFPESWLWNVEDLK	P01024	652193	580816	545763	633220	56997.1	48927.8
_SEFPESWLWNVEDLK_.3	SEFPESWLWNVEDLK	P01024	5481.49	5503.52	4483.72	17019.8	563.363	Filtered
_SYTVAIAGYALAQMGR_.2	SYTVAIAGYALAQMGR	P01024	133463	128808	78973.7	89278.1	20053.5	18676.1
_SYTVAIAGYALAQMGR_.3	SYTVAIAGYALAQMGR	P01024	20562.3	15937	8880.08	6307.05	873.242	Filtered
_LSINTHPSQK_.2	LSINTHPSQK	P01024	168134	109880	39706	13784.2	3727.7	Filtered
_VEGTAFVIFGIQDGEQR_.2	VEGTAFVIFGIQDGEQR	P01024	35654.8	24731.3	27510.9	28759.5	5451.96	8869.67
_VEGTAFVIFGIQDGEQR_.3	VEGTAFVIFGIQDGEQR	P01024	13416.1	5516.52	5913.5	7901.86	Filtered	Filtered
_RQGALELIK_.2	RQGALELIK	P01024	24882.5	31367.1	13468.8	23857.3	6318.87	Filtered
_QLYNVEATSYALLALLQLK_.3	QLYNVEATSYALLALLQLK	P01024	10397.8	24113.8	6982.65	5377.77	1417.98	2134.09
_QLYNVEATSYALLALLQLK_.2	QLYNVEATSYALLALLQLK	P01024	7654.46	4108.44	4860.91	5556.3	Filtered	Filtered
_NEQVEIR_.2	NEQVEIR	P01024	376808	323602	270965	375232	190911	6225.2
_NEQVEIR_.1	NEQVEIR	P01024	2854.1	2342.43	4294.82	Filtered	Filtered	Filtered
_DQLTC[Carbamidomethyl (C)]NK_.1	DQLTCNK	P01024	27439.8	20667.8	17301	2262.66	5955.99	Filtered
_DQLTC[Carbamidomethyl (C)]NK_.2	DQLTCNK	P01024	85727.8	117999	131150	16066.4	Filtered	Filtered
_DSITTWEILAVSMSDK_.2	DSITTWEILAVSMSDK	P01024	42983.6	40147.7	29245.7	38339.2	4530.12	3662.25
_DSITTWEILAVSMSDK_.3	DSITTWEILAVSMSDK	P01024	1037.45	1358.46	Filtered	896.283	Filtered	Filtered
_GQGTLSVVTMYHAK_.2	GQGTLSVVTMYHAK	P01024	26555.8	20921.5	4656.62	4850.72	6119	9500.32
_GQGTLSVVTMYHAK_.3	GQGTLSVVTMYHAK	P01024	9176.4	10708.5	1298.52	Filtered	Filtered	Filtered
_VPVAVQGEDTVQSLTQGDGVAK_.2	VPVAVQGEDTVQSLTQGDGVAK	P01024	562510	474101	463722	467777	700246	777424
_VPVAVQGEDTVQSLTQGDGVAK_.3	VPVAVQGEDTVQSLTQGDGVAK	P01024	226660	121610	237290	159225	323474	342183
_VFLDC[Carbamidomethyl (C)]C[Carbamidomethyl (C)]NYITELR_.2	VFLDCCNYITELR	P01024	607227	780267	574179	613944	632625	645562
_VFLDC[Carbamidomethyl (C)]C[Carbamidomethyl (C)]NYITELR_.3	VFLDCCNYITELR	P01024	Filtered	523.796	Filtered	Filtered	1280.17	Filtered
_IPIEDGSGEVVLSR_.2	IPIEDGSGEVVLSR	P01024	394944	341824	309645	271943	1120362	1.07182e+06
_IPIEDGSGEVVLSR_.3	IPIEDGSGEVVLSR	P01024	Filtered	Filtered	Filtered	Filtered	3203.4	2695.08
_IHWESASLLR_.2	IHWESASLLR	P01024	368251	440803	182771	200290	222927	206382
_IHWESASLLR_.3	IHWESASLLR	P01024	33110.6	34435.3	13991.4	16515	18195.2	17795.9
_PLSITVR_.2	PLSITVR	P01024	355162	447600	211583	183047	Filtered	Filtered
_VRVELLHNPAFC[Carbamidomethyl (C)]SLATTK_.3	VRVELLHNPAFCSLATTK	P01024	149727	154078	38922.1	42547.8	12828	9170.25
_VRVELLHNPAFC[Carbamidomethyl (C)]SLATTK_.4	VRVELLHNPAFCSLATTK	P01024	37619.4	42530.8	11304.9	10566.7	Filtered	Filtered
_VRVELLHNPAFC[Carbamidomethyl (C)]SLATTK_.2	VRVELLHNPAFCSLATTK	P01024	2279.61	419.4	Filtered	Filtered	Filtered	Filtered
_APSTWLTAYVVK_.2	APSTWLTAYVVK	P01024	25460.5	26148.6	22108.9	26614.8	Filtered	Filtered
_LESEETMVLEAHDAQGDVPVTVTVHDFPGKK_.3	LESEETMVLEAHDAQGDVPVTVTVHDFPGKK	P01024	4101.58	2310.37	Filtered	Filtered	27548.4	12936.3
_GDQDATMSILDISMMTGFAPDTDDLK_.3	GDQDATMSILDISMMTGFAPDTDDLK	P01024	7839.29	Filtered	3088.06	Filtered	1420.24	4875.43
_QDSLSSQNQLGVLPLSWDIPELVNMGQWK_.3	QDSLSSQNQLGVLPLSWDIPELVNMGQWK	P01024	266096	161230	291141	219898	222028	614208
_QDSLSSQNQLGVLPLSWDIPELVNMGQWK_.4	QDSLSSQNQLGVLPLSWDIPELVNMGQWK	P01024	Filtered	Filtered	Filtered	Filtered	Filtered	297.127
_VYAYYNLEESC[Carbamidomethyl (C)]TR_.2	VYAYYNLEESCTR	P01024	384869	292868	311034	315685	217854	249885
_VYAYYNLEESC[Carbamidomethyl (C)]TR_.3	VYAYYNLEESCTR	P01024	2058.93	Filtered	Filtered	Filtered	Filtered	Filtered
_KVEGTAFVIFGIQDGEQR_.3	KVEGTAFVIFGIQDGEQR	P01024	58850.6	59340.6	30613.9	67324.3	6877.1	Filtered
_KVEGTAFVIFGIQDGEQR_.2	KVEGTAFVIFGIQDGEQR	P01024	6397.45	6859.99	Filtered	Filtered	Filtered	Filtered
_VVLVSLQSGYLFIQTDK_.2	VVLVSLQSGYLFIQTDK	P01024	42047.5	34749.7	7091.66	29066.6	Filtered	Filtered
_VVLVSLQSGYLFIQTDK_.3	VVLVSLQSGYLFIQTDK	P01024	9792.39	8543.31	Filtered	4092.13	Filtered	Filtered
_DMALTAFVLISLQEAK_.2	DMALTAFVLISLQEAK	P01024	7905.87	6735.5	4081.86	1174.93	466.104	1594.31
_DMALTAFVLISLQEAK_.3	DMALTAFVLISLQEAK	P01024	Filtered	333.662	Filtered	Filtered	Filtered	Filtered
_TIYTPGSTVLYR_.2	TIYTPGSTVLYR	P01024	1.43967e+06	1.19232e+06	674134	673577	376472	390859
_TVMVNIENPEGIPVK_.2	TVMVNIENPEGIPVK	P01024	780333	660324	572561	600904	585306	762354
_NTMILEIC[Carbamidomethyl (C)]TR_.2	NTMILEICTR	P01024	488029	311217	373648	351936	269951	220394
_DIC[Carbamidomethyl (C)]EEQVNSLPGSITK_.2	DICEEQVNSLPGSITK	P01024	196766	186192	147347	157487	569510	604689
_YRGDQDATMSILDISMMTGFAPDTDDLK_.3	YRGDQDATMSILDISMMTGFAPDTDDLK	P01024	263116	136646	50624.3	192743	58610.7	39071.2
_YFKPGMPFDLMVFVTNPDGSPAYR_.3	YFKPGMPFDLMVFVTNPDGSPAYR	P01024	72666.9	75399.7	27771.8	46942.8	61154.6	89522.5
_FVTVQATFGTQVVEK_.2	FVTVQATFGTQVVEK	P01024	82928.6	50922	66885.6	68483.9	Filtered	Filtered
_FVTVQATFGTQVVEK_.3	FVTVQATFGTQVVEK	P01024	4025.3	2690.98	Filtered	Filtered	Filtered	Filtered
_VFSLAVNLIAIDSQVLC[Carbamidomethyl (C)]GAVK_.2	VFSLAVNLIAIDSQVLCGAVK	P01024	29650	17399.6	5561.58	9953.29	Filtered	Filtered
_VFSLAVNLIAIDSQVLC[Carbamidomethyl (C)]GAVK_.3	VFSLAVNLIAIDSQVLCGAVK	P01024	Filtered	3830.67	4476.29	Filtered	Filtered	Filtered
_SLYVSATVILHSGSDMVQAER_.3	SLYVSATVILHSGSDMVQAER	P01024	5542.81	10992.8	5639.03	2642.89	6713.41	Filtered
_SLYVSATVILHSGSDMVQAER_.2	SLYVSATVILHSGSDMVQAER	P01024	676.088	Filtered	Filtered	Filtered	Filtered	Filtered
_EGVQKEDIPPADLSDQVPDTESETR_.3	EGVQKEDIPPADLSDQVPDTESETR	P01024	Filtered	Filtered	Filtered	Filtered	1.08551e+06	1.1719e+06
_SDDKVTLEER_.2	SDDKVTLEER	P01024	Filtered	Filtered	Filtered	Filtered	364390	213615
_VTIKPAPETEK_.2	VTIKPAPETEK	P01024	Filtered	Filtered	Filtered	Filtered	199376	39272.4
_VTIKPAPETEK_.3	VTIKPAPETEK	P01024	Filtered	Filtered	Filtered	Filtered	176541	18755.7
_SEETKENEGFTVTAEGK_.3	SEETKENEGFTVTAEGK	P01024	Filtered	Filtered	Filtered	Filtered	108606	126126
_SEETKENEGFTVTAEGK_.2	SEETKENEGFTVTAEGK	P01024	Filtered	Filtered	Filtered	Filtered	48674.3	54946.1
_SEFPESWLWNVEDLKEPPK_.3	SEFPESWLWNVEDLKEPPK	P01024	Filtered	Filtered	Filtered	Filtered	98185.5	109916
_SEFPESWLWNVEDLKEPPK_.2	SEFPESWLWNVEDLKEPPK	P01024	Filtered	Filtered	Filtered	Filtered	59290	50266.7
_ASHLGLAR_.2	ASHLGLAR	P01024	116866	86205	32113.2	Filtered	66029.3	Filtered
_EALKLEEK_.2	EALKLEEK	P01024	Filtered	Filtered	Filtered	Filtered	103202	9912.18
_KVLLDGVQNPR_.2	KVLLDGVQNPR	P01024	Filtered	Filtered	Filtered	Filtered	38188.2	43085.1
_KVLLDGVQNPR_.3	KVLLDGVQNPR	P01024	Filtered	Filtered	Filtered	Filtered	9943.47	13430.7
_PNLSYIIGK_.2	PNLSYIIGK	P01024	19864.8	15460.6	Filtered	Filtered	Filtered	Filtered
_KVFLDC[Carbamidomethyl (C)]C[Carbamidomethyl (C)]NYITELR_.3	KVFLDCCNYITELR	P01024	Filtered	Filtered	Filtered	Filtered	7091.17	6677.23
_KVFLDC[Carbamidomethyl (C)]C[Carbamidomethyl (C)]NYITELR_.2	KVFLDCCNYITELR	P01024	Filtered	Filtered	Filtered	Filtered	1970.81	1740.04
_KLVLSSEK_.2	KLVLSSEK	P01024	Filtered	1126.15	Filtered	Filtered	1852.6	Filtered
_KGIC[Carbamidomethyl (C)]VADPFEVTVMQDFFIDLR_.3	KGICVADPFEVTVMQDFFIDLR	P01024	1111.81	723.665	Filtered	Filtered	Filtered	Filtered
_ADIGC[Carbamidomethyl (C)]TPGSGKDYAGVFSDAGLTFTSSSGQQTAQR_.3	ADIGCTPGSGKDYAGVFSDAGLTFTSSSGQQTAQR	P01024	Filtered	Filtered	Filtered	Filtered	3002.86	Filtered
_FYHPEKEDGK_.2	FYHPEKEDGK	P01024	Filtered	Filtered	Filtered	Filtered	10458.5	Filtered
_AAVYHHFISDGVR_.3	AAVYHHFISDGVR	P01024	Filtered	Filtered	Filtered	Filtered	Filtered	1969.09
_AAVYHHFISDGVR_.2	AAVYHHFISDGVR	P01024	Filtered	Filtered	Filtered	501.153	Filtered	Filtered
_GIC[Carbamidomethyl (C)]VADPFEVTVMQDFFIDLR_.3	GICVADPFEVTVMQDFFIDLR	P01024	Filtered	1430.89	Filtered	Filtered	Filtered	Filtered
_SSLSVPYVIVPLKTGLQEVEVK_.3	SSLSVPYVIVPLKTGLQEVEVK	P01024	Filtered	Filtered	Filtered	Filtered	Filtered	133.465
_LQGTLPVEAR_.2	LQGTLPVEAR	P01031	54404.7	41735.4	47115.7	48939.7	35884.4	64304
_IPLDLVPK_.2	IPLDLVPK	P01031	28264.3	29410.5	31811	28274.3	22110.8	26239.9
_IPLDLVPK_.1	IPLDLVPK	P01031	12613.5	8446.32	10799.4	7379.86	13873.9	10998.1
_EGMLSIMSYR_.2	EGMLSIMSYR	P01031	44537	40165.8	47317.2	44353.9	16340.5	18806.6
_IDTALIK_.2	IDTALIK	P01031	18871.2	20796.6	30212.5	21438.3	21550.7	30481.6
_IDTALIK_.1	IDTALIK	P01031	8101.6	8557.53	7555.98	7252.18	12208.6	19701.7
_DVFLEMNIPYSVVR_.2	DVFLEMNIPYSVVR	P01031	31263.6	39687	68602.7	17584.5	13608.3	29399
_DINYVNPVIK_.2	DINYVNPVIK	P01031	32048.2	31636.8	30369.4	33033.8	28431.6	30359.4
_TLLPVSKPEIR_.2	TLLPVSKPEIR	P01031	25577.4	24440.2	14722.6	17295.5	20118.9	20274.5
_TLLPVSKPEIR_.3	TLLPVSKPEIR	P01031	10735	10032.9	5704.68	8240	7451.61	10430.2
_AFDIC[Carbamidomethyl (C)]PLVK_.2	AFDICPLVK	P01031	28935.4	31977.1	32698.8	32625.9	8318.87	11238.5
_IDTQDIEASHYR_.3	IDTQDIEASHYR	P01031	9428.23	12915.2	11629.8	9652.87	6040.06	10107.4
_IDTQDIEASHYR_.2	IDTQDIEASHYR	P01031	9748.84	7109.35	9907.37	13642.9	8015.95	9859.54
_VYSLNDDLK_.2	VYSLNDDLK	P01031	24753.6	23594.7	27483.9	27924.4	984.056	1442.83
_MVETTAYALLTSLNLK_.3	MVETTAYALLTSLNLK	P01031	16722.5	9565.42	15123.4	9824.46	5890.59	4445.58
_MVETTAYALLTSLNLK_.2	MVETTAYALLTSLNLK	P01031	6707.66	5228.93	5956.97	4584.21	1754.09	1448.69
_YVLSPYK_.2	YVLSPYK	P01031	17596.1	18568.7	15457.3	14255.6	7080.76	10304.5
_NADYSYSVWK_.2	NADYSYSVWK	P01031	8027.32	8549.88	6988.51	8155.11	6734.83	7285.18
_TSTSEEVC[Carbamidomethyl (C)]SFYLK_.2	TSTSEEVCSFYLK	P01031	9628.38	6056.79	7460.7	6365.9	2809.47	1717.55
_QLPGGQNPVSYVYLEVVSK_.3	QLPGGQNPVSYVYLEVVSK	P01031	7559.15	6435.13	8170.31	5547.92	2217.18	1604.31
_QLPGGQNPVSYVYLEVVSK_.2	QLPGGQNPVSYVYLEVVSK	P01031	6140.24	3790.37	2859	2864.05	1367.61	Filtered
_FSDASYQSINIPVTQNMVPSSR_.2	FSDASYQSINIPVTQNMVPSSR	P01031	17295.3	14800	10484.2	9529.24	7581.54	7232.92
_FSDASYQSINIPVTQNMVPSSR_.3	FSDASYQSINIPVTQNMVPSSR	P01031	27894.7	22387.1	Filtered	53321	15430.8	Filtered
_ATLLDIYK_.2	ATLLDIYK	P01031	25659.4	23830.7	25014.1	23273	5463.44	Filtered
_DGHVILQLNSIPSSDFLC[Carbamidomethyl (C)]VR_.3	DGHVILQLNSIPSSDFLCVR	P01031	16582.1	12683.4	14741.1	15753.8	3881.49	2690.92
_DGHVILQLNSIPSSDFLC[Carbamidomethyl (C)]VR_.2	DGHVILQLNSIPSSDFLCVR	P01031	3345.07	2117.52	4227.22	4425.9	Filtered	Filtered
_VTC[Carbamidomethyl (C)]TNAELVK_.2	VTCTNAELVK	P01031	9460.23	15026.7	10730.5	18085.6	5119.39	Filtered
_EYVLPHFSVSIEPEYNFIGYK_.3	EYVLPHFSVSIEPEYNFIGYK	P01031	12741.1	10969.4	8303.27	5948.82	2571.86	Filtered
_QC[Carbamidomethyl (C)]TMFYSTSNIK_.2	QCTMFYSTSNIK	P01031	10464.6	9196.79	Filtered	9720.53	1715.53	5231.05
_YGGGFYSTQDTINAIEGLTEYSLLVK_.3	YGGGFYSTQDTINAIEGLTEYSLLVK	P01031	2892.16	6693.44	2606	2815.59	1948.98	Filtered
_ALVEGVDQLFTDYQIK_.2	ALVEGVDQLFTDYQIK	P01031	27428.3	29837.5	20900.8	26629.4	22109.7	22128
_ALVEGVDQLFTDYQIK_.3	ALVEGVDQLFTDYQIK	P01031	5200.23	4306.92	Filtered	Filtered	4876.54	Filtered
_AFTEC[Carbamidomethyl (C)]C[Carbamidomethyl (C)]VVASQLR_.2	AFTECCVVASQLR	P01031	12497.8	10563.3	11361	11362.7	24289.6	22517.5
_AFTEC[Carbamidomethyl (C)]C[Carbamidomethyl (C)]VVASQLR_.3	AFTECCVVASQLR	P01031	1358.96	Filtered	Filtered	Filtered	1964.97	2636.79
_DSSVPNTGTAR_.2	DSSVPNTGTAR	P01031	56648.6	55815.3	73215.7	Filtered	38294.3	Filtered
_LNLVATPLFLK_.2	LNLVATPLFLK	P01031	23215.9	22884.2	15899.6	17539	Filtered	Filtered
_SDLGC[Carbamidomethyl (C)]GAGGGLNNANVFHLAGLTFLTNANADDSQENDEPC[Carbamidomethyl (C)]K_.4	SDLGCGAGGGLNNANVFHLAGLTFLTNANADDSQENDEPCK	P01031	4722.44	2672.34	6982.09	Filtered	5493.87	Filtered
_NFEITIK_.1	NFEITIK	P01031	4869.2	3976.36	3650	4279.34	Filtered	Filtered
_C[Carbamidomethyl (C)]C[Carbamidomethyl (C)]YDGAC[Carbamidomethyl (C)]VNNDETC[Carbamidomethyl (C)]EQR_.2	CCYDGACVNNDETCEQR	P01031	3965.89	4039.29	4559.86	6250.18	6082.1	5848.84
_C[Carbamidomethyl (C)]C[Carbamidomethyl (C)]YDGAC[Carbamidomethyl (C)]VNNDETC[Carbamidomethyl (C)]EQR_.3	CCYDGACVNNDETCEQR	P01031	Filtered	Filtered	Filtered	Filtered	1631.86	Filtered
_TDAPDLPEENQAR_.2	TDAPDLPEENQAR	P01031	46706.5	53229	58293.4	59180.3	67323.4	115942
_EESSSGSSHAVMDISLPTGISANEEDLK_.3	EESSSGSSHAVMDISLPTGISANEEDLK	P01031	19046.8	29300.3	29040.7	29192.3	43217.4	28105.3
_DSLDQLVGGVPVTLNAQTIDVNQETSDLDPSK_.3	DSLDQLVGGVPVTLNAQTIDVNQETSDLDPSK	P01031	34464.4	7808.97	21235.8	42473.4	15606.1	37992.3
_FQNSAILTIQPK_.2	FQNSAILTIQPK	P01031	31794.5	28172.5	24069.4	31958.8	19196.6	17317.9
_ELSYYSLEDLNNK_.2	ELSYYSLEDLNNK	P01031	14735.9	11709.8	13791.3	16170.5	6333.41	9102.82
_YGMWTIK_.2	YGMWTIK	P01031	5437.05	6765.46	Filtered	Filtered	1364.11	Filtered
_TSGMQFC[Carbamidomethyl (C)]VK_.2	TSGMQFCVK	P01031	Filtered	4373.38	3432.63	2438.11	Filtered	Filtered
_GEQIQLK_.1	GEQIQLK	P01031	362.555	224.185	1615.82	Filtered	Filtered	Filtered
_PGIPYPIK_.2	PGIPYPIK	P01031	8593.37	8343.27	7984.41	6118.99	Filtered	Filtered
_VYSLNDDLKPAK_.2	VYSLNDDLKPAK	P01031	Filtered	Filtered	Filtered	Filtered	4672.62	8013.62
_VYSLNDDLKPAK_.3	VYSLNDDLKPAK	P01031	Filtered	Filtered	Filtered	Filtered	3538.47	6901.17
_VSITSITVENVFVK_.2	VSITSITVENVFVK	P01031	2648.54	3438.23	6022.09	3383.82	Filtered	Filtered
_ITHYNYLILSK_.3	ITHYNYLILSK	P01031	2675.84	2492.7	Filtered	Filtered	Filtered	Filtered
_ITHYNYLILSK_.2	ITHYNYLILSK	P01031	1341.65	2401.38	Filtered	Filtered	Filtered	Filtered
_QLQFALPDSLTTWEIQGVGISNTGIC[Carbamidomethyl (C)]VADTVK_.3	QLQFALPDSLTTWEIQGVGISNTGICVADTVK	P01031	1653.8	Filtered	Filtered	3957.61	Filtered	Filtered
_PVYTPDQSVK_.2	PVYTPDQSVK	P01031	3186.99	Filtered	Filtered	1350.62	Filtered	Filtered
_MSAVEGIC[Carbamidomethyl (C)]TSESPVIDHQGTK_.3	MSAVEGICTSESPVIDHQGTK	P01031	10161.7	5532.51	5590.66	6980.37	1117.46	Filtered
_IFELFEVGFLSPATFTVYEYHRPDK_.4	IFELFEVGFLSPATFTVYEYHRPDK	P01031	Filtered	Filtered	3138.84	Filtered	19500.7	Filtered
_YVEQNQNSIC[Carbamidomethyl (C)]NSLLWLVENYQLDNGSFK_.3	YVEQNQNSICNSLLWLVENYQLDNGSFK	P01031	1962.43	Filtered	Filtered	Filtered	Filtered	Filtered
_ENSLYLTAFTVIGIR_.2	ENSLYLTAFTVIGIR	P01031	Filtered	Filtered	Filtered	1493.59	Filtered	Filtered
_LLVYYIVTGEQTAELVSDSVWLNIEEK_.3	LLVYYIVTGEQTAELVSDSVWLNIEEK	P01031	1489.89	Filtered	Filtered	Filtered	Filtered	Filtered
_MPITYDNGFLFIHTDKPVYTPDQSVK_.3	MPITYDNGFLFIHTDKPVYTPDQSVK	P01031	Filtered	Filtered	Filtered	Filtered	528.048	Filtered
_FSYSSGHVHLSSENK_.3	FSYSSGHVHLSSENK	P01031	1871.44	Filtered	Filtered	Filtered	Filtered	Filtered
_TGEAVAEKDSEITFIK_.2	TGEAVAEKDSEITFIK	P01031	Filtered	Filtered	Filtered	Filtered	962.677	Filtered
_SYFPESWLWEVHLVPR_.3	SYFPESWLWEVHLVPR	P01031	668.335	Filtered	Filtered	Filtered	Filtered	Filtered
_ENFLFLTPDC[Carbamidomethyl (C)]K_.2	ENFLFLTPDCK	P01042	417831	608593	505117	511791	768971	764746
_TVGSDTFYSFK_.2	TVGSDTFYSFK	P01042	353571	285022	372170	448467	492513	491585
_DIPTNSPELEETLTHTITK_.3	DIPTNSPELEETLTHTITK	P01042	114579	245619	264265	286867	425501	390402
_DIPTNSPELEETLTHTITK_.2	DIPTNSPELEETLTHTITK	P01042	39136.7	52942.7	61622.3	56272.4	110955	102624
_LGQSLDC[Carbamidomethyl (C)]NAEVYVVPWEK_.2	LGQSLDCNAEVYVVPWEK	P01042	277456	279597	350290	366641	339719	320594
_LGQSLDC[Carbamidomethyl (C)]NAEVYVVPWEK_.3	LGQSLDCNAEVYVVPWEK	P01042	8075.39	8025.05	7496.44	15759.9	24538.6	9193.31
_IYPTVNC[Carbamidomethyl (C)]QPLGMISLMK_.2	IYPTVNCQPLGMISLMK	P01042	302580	272188	337517	375357	334820	315540
_QVVAGLNFR_.2	QVVAGLNFR	P01042	306424	392198	310321	308425	255063	247445
_IASFSQNC[Carbamidomethyl (C)]DIYPGK_.2	IASFSQNCDIYPGK	P01042	227867	227395	231572	249058	269939	335049
_FSVATQTC[Carbamidomethyl (C)]QITPAEGPVVTAQYDC[Carbamidomethyl (C)]LGC[Carbamidomethyl (C)]VHPISTQSPDLEPILR_.4	FSVATQTCQITPAEGPVVTAQYDCLGCVHPISTQSPDLEPILR	P01042	73079.1	72621.1	83675.2	83406.9	88184.5	73995.3
_AATGEC[Carbamidomethyl (C)]TATVGK_.2	AATGECTATVGK	P01042	94391.4	94409	136903	52873.7	67111.7	19639.8
_SLWNGDTGEC[Carbamidomethyl (C)]TDNAYIDIQLR_.2	SLWNGDTGECTDNAYIDIQLR	P01042	26657.8	20035.6	20892.2	31744.8	52152.7	39784.1
_SLWNGDTGEC[Carbamidomethyl (C)]TDNAYIDIQLR_.3	SLWNGDTGECTDNAYIDIQLR	P01042	12694.4	10562.2	18617.4	17402.1	24306.2	17570.2
_YFIDFVAR_.2	YFIDFVAR	P01042	246831	261980	448971	480747	248012	228669
_YFIDFVAR_.1	YFIDFVAR	P01042	10920.7	Filtered	13468.3	26577	13717.9	8795.49
_VQVVAGK_.1	VQVVAGK	P01042	63749.5	65237.8	62976.2	31424.2	93946	28622.4
_VQVVAGK_.2	VQVVAGK	P01042	83002.2	78865.6	84056	20108.7	Filtered	Filtered
_EGDC[Carbamidomethyl (C)]PVQSGK_.2	EGDCPVQSGK	P01042	82329.6	116818	143739	8822.64	77563.1	Filtered
_YNSQNQSNNQFVLYR_.2	YNSQNQSNNQFVLYR	P01042	93297.9	84787	70371.1	64670	57482.8	64009.9
_YNSQNQSNNQFVLYR_.3	YNSQNQSNNQFVLYR	P01042	3438.93	1683.83	Filtered	Filtered	Filtered	Filtered
_KLGQSLDC[Carbamidomethyl (C)]NAEVYVVPWEK_.3	KLGQSLDCNAEVYVVPWEK	P01042	12277.2	9173.19	6243.19	Filtered	58912.9	58500.9
_KLGQSLDC[Carbamidomethyl (C)]NAEVYVVPWEK_.2	KLGQSLDCNAEVYVVPWEK	P01042	1696.97	Filtered	Filtered	Filtered	8656.82	8015.42
_KYFIDFVAR_.2	KYFIDFVAR	P01042	Filtered	Filtered	Filtered	Filtered	2995.63	Filtered
_LDDDLEHQGGHVLDHGHK_.3	LDDDLEHQGGHVLDHGHK	P01042	1	Filtered	Filtered	Filtered	Filtered	Filtered
_GIVEEC[Carbamidomethyl (C)]C[Carbamidomethyl (C)]FR_.2	GIVEECCFR	P01344	4418.44	3813.9	5821.63	Filtered	7308.45	12967.6
_SC[Carbamidomethyl (C)]DLALLETYC[Carbamidomethyl (C)]ATPAK_.2	SCDLALLETYCATPAK	P01344	3358.84	27794.4	5819.57	81741.4	7278.82	26743.8
_SSEDPNEDIVER_.2	SSEDPNEDIVER	P01591	138662	175776	180733	151775	147106	217759
_IVLVDNK_.2	IVLVDNK	P01591	82172.5	78155.3	56311.1	87424.5	59882.9	15214.2
_FVYHLSDLC[Carbamidomethyl (C)]K_.2	FVYHLSDLCK	P01591	28296.3	23795.2	5875.96	6098.21	7037.98	4850.8
_FVYHLSDLC[Carbamidomethyl (C)]K_.3	FVYHLSDLCK	P01591	12995.4	9009.4	Filtered	2873.34	Filtered	3424.98
_LLIYDASNLETGVPSR_.2	LLIYDASNLETGVPSR	P01593;P01594	56690.2	61456.4	150348	170114	135600	111555
_LLIYAASSLQSGVPSR_.2	LLIYAASSLQSGVPSR	P01597;P04432	104139	72923.7	81268.9	78422	32223.7	29647.8
_LLIYAASSLQSGVPSR_.3	LLIYAASSLQSGVPSR	P01597;P04432	3809.76	Filtered	17716.4	18507.4	Filtered	Filtered
_ASQSISSYLNWYQQK_.2	ASQSISSYLNWYQQK	P01597;P04432	4919.28	5564.29	5478.89	3079.18	Filtered	Filtered
_LIYAASSLQSGVPSR_.2	LIYAASSLQSGVPSR	P01599	3149.06	2422.03	Filtered	Filtered	4697.11	3963.58
_NDLGWYQQKPGK_.2	NDLGWYQQKPGK	P01599	Filtered	Filtered	Filtered	Filtered	867.816	Filtered
_SLIYAASSLQSGVPSR_.2	SLIYAASSLQSGVPSR	P01601	2048.21	1507.36	3289.92	2780.29	3415.09	1761.92
_ASSLESGVPSR_.2	ASSLESGVPSR	P01602	116975	138815	150461	213646	64942.5	74025.1
_ASQSISSWLAWYQQK_.2	ASQSISSWLAWYQQK	P01602	3290.23	1684.62	2504.77	2468.27	Filtered	Filtered
_LLIYGASSR_.2	LLIYGASSR	P01619	722432	671458	642743	617981	252626	451341
_ATGIPDRFSGSGSGTDFTLTISR_.3	ATGIPDRFSGSGSGTDFTLTISR	P01619	25427	16646.8	14555.2	25529.4	4094.97	3143.59
_ASQSVSSSYLAWYQQK_.2	ASQSVSSSYLAWYQQK	P01619	9319.42	6947.23	8583.23	9480.1	Filtered	Filtered
_FSGSGSGTDFTLTISR_.2	FSGSGSGTDFTLTISR	P01619	396640	251686	361368	310935	320890	311632
_FSGSGSGTDFTLTISR_.3	FSGSGSGTDFTLTISR	P01619	Filtered	Filtered	Filtered	Filtered	Filtered	2837.89
_VTISC[Carbamidomethyl (C)]SGSSSNIGSNTVNWYQQLPGTAPK_.3	VTISCSGSSSNIGSNTVNWYQQLPGTAPK	P01699	13204	18146.1	17884.5	21840.6	28235.2	31509.9
_SGTSASLAISGLR_.2	SGTSASLAISGLR	P01700	328211	340949	411509	476720	247941	322710
_LLIYSNNQRPSGVPDR_.3	LLIYSNNQRPSGVPDR	P01700	19731.1	18243.2	15198.3	23722	7477.33	10049.9
_LLIYSNNQRPSGVPDR_.2	LLIYSNNQRPSGVPDR	P01700	Filtered	1037.02	Filtered	Filtered	Filtered	Filtered
_LLIYDNNK_.2	LLIYDNNK	P01701	44957.7	39425.8	55054.4	56257.5	30571.2	51505.3
_VTISC[Carbamidomethyl (C)]SGSSSNIGNNYVSWYQQLPGTAPK_.3	VTISCSGSSSNIGNNYVSWYQQLPGTAPK	P01701	9107.41	12346.7	Filtered	9894.31	12558.3	10943.6
_PGQSPVLVIYQDSK_.2	PGQSPVLVIYQDSK	P01715	3833.11	2849.16	10577.1	12010.1	Filtered	Filtered
_ITC[Carbamidomethyl (C)]SGDVLAK_.2	ITCSGDVLAK	P01718	5936.79	8149.65	6957.34	4286.04	6695.65	3122.33
_DSERPSGIPER_.2	DSERPSGIPER	P01718	20843.2	20588.5	32898.2	35270	31997.9	Filtered
_DSERPSGIPER_.3	DSERPSGIPER	P01718	15197.5	10591.6	26539.4	42812.4	19095.6	Filtered
_FSGSIDSSSNSASLTISGLK_.2	FSGSIDSSSNSASLTISGLK	P01721	9974.58	5880.29	3640.18	5476.47	768.692	8941.67
_NTLYLQMNSLR_.2	NTLYLQMNSLR	P01764;P01768;P0DP03	751864	721214	856859	854055	399198	343271
_AEDTAVYYC[Carbamidomethyl (C)]AK_.2	AEDTAVYYCAK	P01764;P01768;P0DP03	354555	365428	525085	557520	450629	488525
_AGDTAVYYC[Carbamidomethyl (C)]AR_.2	AGDTAVYYCAR	P01766	22633.7	24126.8	58235	65572.2	17259.9	31739.9
_AEDTAVYYC[Carbamidomethyl (C)]AR_.2	AEDTAVYYCAR	P01780	612291	654637	1.09174e+06	1.01006e+06	454640	726346
_GLEWVANIK_.2	GLEWVANIK	P01780	182379	170472	167625	149335	136153	144603
_GLEWVANIK_.1	GLEWVANIK	P01780	14605.7	12852.4	11350.3	12484.6	15005.8	10499.9
_NSLYLQMNSLR_.2	NSLYLQMNSLR	P01780	155631	119236	161318	149886	82156.5	77895.7
_AEDTALYYC[Carbamidomethyl (C)]AK_.2	AEDTALYYCAK	P01782;P0DP04	125276	132748	178834	205748	128192	270272
_LSC[Carbamidomethyl (C)]AASGFTFDDYAMHWVR_.3	LSCAASGFTFDDYAMHWVR	P01782;P0DP04	6482.48	7233.4	10639.2	14900.1	Filtered	2631.11
_TVAAPSVFIFPPSDEQLK_.2	TVAAPSVFIFPPSDEQLK	P01834	31885486	33787700	32833056	41431680	37608120	42303192
_TVAAPSVFIFPPSDEQLK_.3	TVAAPSVFIFPPSDEQLK	P01834	5.4247e+06	4321163	4353558	6.26749e+06	4.53629e+06	4884489
_SGTASVVC[Carbamidomethyl (C)]LLNNFYPR_.2	SGTASVVCLLNNFYPR	P01834	14107657	8.11857e+06	7944116	7513668	9183789	8363655
_SGTASVVC[Carbamidomethyl (C)]LLNNFYPR_.3	SGTASVVCLLNNFYPR	P01834	3.59927e+06	2.35164e+06	2.98531e+06	1216907	1.13433e+06	2669511
_VDNALQSGNSQESVTEQDSK_.2	VDNALQSGNSQESVTEQDSK	P01834	5.19273e+06	5296287	6.73312e+06	6690269	5995208	6.73414e+06
_VDNALQSGNSQESVTEQDSK_.3	VDNALQSGNSQESVTEQDSK	P01834	698165	919862	1.82452e+06	856290	1.48496e+06	1.78032e+06
_RTVAAPSVFIFPPSDEQLK_.3	RTVAAPSVFIFPPSDEQLK	P01834	375240	978317	353030	1.05405e+06	690576	984790
_RTVAAPSVFIFPPSDEQLK_.2	RTVAAPSVFIFPPSDEQLK	P01834	48316.4	139199	40451.3	127252	109383	133162
_VDNALQSGNSQESVTEQDSKDSTYSLSSTLTLSK_.3	VDNALQSGNSQESVTEQDSKDSTYSLSSTLTLSK	P01834	11625.7	9376.27	11634.4	14943.6	317899	343061
_VYAC[Carbamidomethyl (C)]EVTHQGLSSPVTK_.3	VYACEVTHQGLSSPVTK	P01834	4.05369e+06	3.88767e+06	4.33383e+06	4832438	5120295	11033813
_VYAC[Carbamidomethyl (C)]EVTHQGLSSPVTK_.2	VYACEVTHQGLSSPVTK	P01834	1064321	912380	970730	1.04107e+06	1.72579e+06	2.96308e+06
_VYAC[Carbamidomethyl (C)]EVTHQGLSSPVTK_.4	VYACEVTHQGLSSPVTK	P01834	Filtered	Filtered	Filtered	Filtered	Filtered	3581.56
_DSTYSLSSTLTLSK_.2	DSTYSLSSTLTLSK	P01834	3732819	1748498	2.15179e+06	2.02043e+06	2118856	2.24184e+06
_TTPPVLDSDGSFFLYSK_.2	TTPPVLDSDGSFFLYSK	P01857	15796718	16491775	23991114	28843168	20491832	19695214
_TTPPVLDSDGSFFLYSK_.3	TTPPVLDSDGSFFLYSK	P01857	1.14384e+06	1.20725e+06	1.6003e+06	1.86576e+06	1.54656e+06	1.48669e+06
_GPSVFPLAPSSK_.2	GPSVFPLAPSSK	P01857	13087378	11670615	9410715	9152060	11207097	11590788
_THTC[Carbamidomethyl (C)]PPC[Carbamidomethyl (C)]PAPELLGGPSVFLFPPK_.3	THTCPPCPAPELLGGPSVFLFPPK	P01857	11667465	9693281	15626385	12313584	531078	635548
_THTC[Carbamidomethyl (C)]PPC[Carbamidomethyl (C)]PAPELLGGPSVFLFPPK_.4	THTCPPCPAPELLGGPSVFLFPPK	P01857	142215	167866	136961	138155	4255.77	2810.79
_EPQVYTLPPSRDELTK_.2	EPQVYTLPPSRDELTK	P01857	1.62633e+06	1.31106e+06	2.39382e+06	2.6068e+06	2.67067e+06	3.22279e+06
_TPEVTC[Carbamidomethyl (C)]VVVDVSHEDPEVKFNWYVDGVEVHNAK_.4	TPEVTCVVVDVSHEDPEVKFNWYVDGVEVHNAK	P01857	38019.1	16481.4	19869.2	2558.77	2198.34	1100.64
_FNWYVDGVEVHNAK_.2	FNWYVDGVEVHNAK	P01857	3.41728e+06	3.06665e+06	5.46716e+06	5.55262e+06	3.67539e+06	3623331
_FNWYVDGVEVHNAK_.3	FNWYVDGVEVHNAK	P01857	1.52513e+06	1.44226e+06	2.438e+06	2.47945e+06	1.52234e+06	1.51107e+06
_FNWYVDGVEVHNAK_.4	FNWYVDGVEVHNAK	P01857	Filtered	Filtered	Filtered	727.963	Filtered	Filtered
_TPEVTC[Carbamidomethyl (C)]VVVDVSHEDPEVK_.3	TPEVTCVVVDVSHEDPEVK	P01857	3.37398e+06	1.92548e+06	3443672	2.81207e+06	2.7215e+06	3.28531e+06
_TPEVTC[Carbamidomethyl (C)]VVVDVSHEDPEVK_.2	TPEVTCVVVDVSHEDPEVK	P01857	2.01275e+06	1.07707e+06	2.14586e+06	2.20594e+06	2.426e+06	1.80522e+06
_DTLMISRTPEVTC[Carbamidomethyl (C)]VVVDVSHEDPEVK_.3	DTLMISRTPEVTCVVVDVSHEDPEVK	P01857	5250.54	Filtered	10555.1	7124.31	11074.9	Filtered
_DTLMISRTPEVTC[Carbamidomethyl (C)]VVVDVSHEDPEVK_.4	DTLMISRTPEVTCVVVDVSHEDPEVK	P01857	Filtered	Filtered	2685.25	3204.05	4906.71	1693.86
_THTC[Carbamidomethyl (C)]PPC[Carbamidomethyl (C)]PAPELLGGPSVFLFPPKPK_.3	THTCPPCPAPELLGGPSVFLFPPKPK	P01857	14753.7	Filtered	Filtered	Filtered	1.67704e+06	1.48346e+06
_THTC[Carbamidomethyl (C)]PPC[Carbamidomethyl (C)]PAPELLGGPSVFLFPPKPK_.4	THTCPPCPAPELLGGPSVFLFPPKPK	P01857	4224.96	Filtered	Filtered	Filtered	1323011	1.0605e+06
_THTC[Carbamidomethyl (C)]PPC[Carbamidomethyl (C)]PAPELLGGPSVFLFPPKPK_.5	THTCPPCPAPELLGGPSVFLFPPKPK	P01857	Filtered	Filtered	Filtered	Filtered	60139.1	38869.7
_TTPPMLDSDGSFFLYSK_.2	TTPPMLDSDGSFFLYSK	P01859	18108418	7.79258e+06	10768802	9654707	15928927	14562934
_TTPPMLDSDGSFFLYSK_.3	TTPPMLDSDGSFFLYSK	P01859	560758	436272	319963	250464	760855	304385
_STSESTAALGC[Carbamidomethyl (C)]LVK_.2	STSESTAALGCLVK	P01859	7015184	6297733	5222777	6.27184e+06	7729563	9874062
_STSESTAALGC[Carbamidomethyl (C)]LVK_.3	STSESTAALGCLVK	P01859	12971.1	7573.13	6345.77	9587.52	7998.99	16684
_VVSVLTVVHQDWLNGK_.3	VVSVLTVVHQDWLNGK	P01859	2270983	2494952	1.65189e+06	2.93746e+06	1.66846e+06	718667
_VVSVLTVVHQDWLNGK_.2	VVSVLTVVHQDWLNGK	P01859	977470	1.51743e+06	914748	996484	955158	367666
_C[Carbamidomethyl (C)]C[Carbamidomethyl (C)]VEC[Carbamidomethyl (C)]PPC[Carbamidomethyl (C)]PAPPVAGPSVFLFPPK_.3	CCVECPPCPAPPVAGPSVFLFPPK	P01859	1.8749e+06	1.82385e+06	1.70487e+06	1.99923e+06	124466	141797
_KC[Carbamidomethyl (C)]C[Carbamidomethyl (C)]VEC[Carbamidomethyl (C)]PPC[Carbamidomethyl (C)]PAPPVAGPSVFLFPPK_.3	KCCVECPPCPAPPVAGPSVFLFPPK	P01859	9205.03	27191	28587.1	22250.3	38950.4	41638.1
_WQQGNVFSC[Carbamidomethyl (C)]SVMHEALHNHYTQK_.4	WQQGNVFSCSVMHEALHNHYTQK	P01859	8051.27	4469.45	2888.29	2887.53	18473.7	16468.7
_WQQGNVFSC[Carbamidomethyl (C)]SVMHEALHNHYTQK_.3	WQQGNVFSCSVMHEALHNHYTQK	P01859	3108.55	Filtered	2060.44	Filtered	7600.31	7075.33
_EEQFNSTFR_.2	EEQFNSTFR	P01859	3672.21	4408.5	Filtered	1930.97	2637.86	1022.11
_TPEVTC[Carbamidomethyl (C)]VVVDVSHEDPEVQFNWYVDGVEVHNAK_.4	TPEVTCVVVDVSHEDPEVQFNWYVDGVEVHNAK	P01859	4902.91	1981.98	4533.06	4246.93	Filtered	Filtered
_C[Carbamidomethyl (C)]C[Carbamidomethyl (C)]VEC[Carbamidomethyl (C)]PPC[Carbamidomethyl (C)]PAPPVAGPSVFLFPPKPK_.3	CCVECPPCPAPPVAGPSVFLFPPKPK	P01859	6982.47	4987.5	Filtered	1818.55	2.50994e+06	2.56543e+06
_C[Carbamidomethyl (C)]C[Carbamidomethyl (C)]VEC[Carbamidomethyl (C)]PPC[Carbamidomethyl (C)]PAPPVAGPSVFLFPPKPK_.4	CCVECPPCPAPPVAGPSVFLFPPKPK	P01859	Filtered	Filtered	Filtered	Filtered	91887.1	91349.9
_KC[Carbamidomethyl (C)]C[Carbamidomethyl (C)]VEC[Carbamidomethyl (C)]PPC[Carbamidomethyl (C)]PAPPVAGPSVFLFPPKPK_.4	KCCVECPPCPAPPVAGPSVFLFPPKPK	P01859	Filtered	Filtered	Filtered	Filtered	18897.5	17341.1
_KC[Carbamidomethyl (C)]C[Carbamidomethyl (C)]VEC[Carbamidomethyl (C)]PPC[Carbamidomethyl (C)]PAPPVAGPSVFLFPPKPK_.3	KCCVECPPCPAPPVAGPSVFLFPPKPK	P01859	Filtered	Filtered	Filtered	Filtered	10954.3	3999.57
_VSNKGLPAPIEK_.3	VSNKGLPAPIEK	P01859	Filtered	Filtered	Filtered	Filtered	Filtered	903137
_NQVSLTC[Carbamidomethyl (C)]LVK_.2	NQVSLTCLVK	P01860	18963274	16180312	17480566	19980866	17498248	24016910
_ALPAPIEK_.2	ALPAPIEK	P01860	4.70713e+06	4.70539e+06	15078829	7.72792e+06	14170519	15788719
_GPSVFPLAPC[Carbamidomethyl (C)]SR_.2	GPSVFPLAPCSR	P01860	13374631	10789899	3492394	3.54215e+06	11300737	11465179
_STSGGTAALGC[Carbamidomethyl (C)]LVK_.2	STSGGTAALGCLVK	P01860	7.39536e+06	6985049	9483910	10165064	5.95537e+06	6.09834e+06
_EPQVYTLPPSREEMTK_.3	EPQVYTLPPSREEMTK	P01860	4023240	3308650	3.34595e+06	3596719	5448016	6.37475e+06
_EPQVYTLPPSREEMTK_.2	EPQVYTLPPSREEMTK	P01860	1.39733e+06	1.46538e+06	1.28819e+06	1.25993e+06	2.4138e+06	2.44542e+06
_VVSVLTVLHQDWLNGK_.3	VVSVLTVLHQDWLNGK	P01860	1.47167e+06	1181337	1.41268e+06	2.28159e+06	1.1563e+06	882484
_VVSVLTVLHQDWLNGK_.2	VVSVLTVLHQDWLNGK	P01860	2.01415e+06	903266	916413	1.83349e+06	549235	768516
_SC[Carbamidomethyl (C)]DTPPPC[Carbamidomethyl (C)]PR_.2	SCDTPPPCPR	P01860	1.45494e+06	1.45719e+06	2.73219e+06	2706623	2.07749e+06	564708
_C[Carbamidomethyl (C)]PAPELLGGPSVFLFPPK_.2	CPAPELLGGPSVFLFPPK	P01860	312732	272238	710922	576391	28558.3	44536.1
_TPEVTC[Carbamidomethyl (C)]VVVDVSHEDPEVQFK_.3	TPEVTCVVVDVSHEDPEVQFK	P01860	75003.8	82774.7	268047	131390	171812	113578
_TPEVTC[Carbamidomethyl (C)]VVVDVSHEDPEVQFK_.2	TPEVTCVVVDVSHEDPEVQFK	P01860	21489.8	27549.5	73395.9	37049	29775.4	29781.8
_WYVDGVEVHNAK_.3	WYVDGVEVHNAK	P01860	64968	63023.3	67495.1	81360.3	74907.5	166822
_WYVDGVEVHNAK_.2	WYVDGVEVHNAK	P01860	87272.3	76738.8	79114.1	79890.7	74994.2	103692
_TPLGDTTHTC[Carbamidomethyl (C)]PR_.3	TPLGDTTHTCPR	P01860	102390	104075	97126.8	124187	126702	58181.4
_EPQVYTLPPSR_.2	EPQVYTLPPSR	P01860	7315323	6640279	8330509	8140212	11820722	13185834
_EPQVYTLPPSR_.3	EPQVYTLPPSR	P01860	Filtered	Filtered	Filtered	14731.3	10536.5	18627.7
_WQQGNIFSC[Carbamidomethyl (C)]SVMHEALHNR_.4	WQQGNIFSCSVMHEALHNR	P01860	3894.35	3680.97	1735.27	Filtered	1913.52	1855.65
_C[Carbamidomethyl (C)]PAPELLGGPSVFLFPPKPK_.3	CPAPELLGGPSVFLFPPKPK	P01860	Filtered	Filtered	Filtered	Filtered	90939	114326
_EEMTKNQVSLTC[Carbamidomethyl (C)]LVK_.3	EEMTKNQVSLTCLVK	P01860	Filtered	Filtered	Filtered	Filtered	7742.82	5832.05
_EEMTKNQVSLTC[Carbamidomethyl (C)]LVK_.2	EEMTKNQVSLTCLVK	P01860	Filtered	Filtered	Filtered	Filtered	1897.28	Filtered
_EPQVYTLPPSQEEMTK_.2	EPQVYTLPPSQEEMTK	P01861	2.05742e+06	1.68628e+06	1.08346e+06	1.14269e+06	882947	908772
_TPEVTC[Carbamidomethyl (C)]VVVDVSQEDPEVQFNWYVDGVEVHNAK_.4	TPEVTCVVVDVSQEDPEVQFNWYVDGVEVHNAK	P01861	14645.2	6361.08	4117.7	6076.69	Filtered	1876.53
_YGPPC[Carbamidomethyl (C)]PSC[Carbamidomethyl (C)]PAPEFLGGPSVFLFPPKPK_.3	YGPPCPSCPAPEFLGGPSVFLFPPKPK	P01861	100732	104459	37558.3	35439.6	1.28036e+06	1428860
_YGPPC[Carbamidomethyl (C)]PSC[Carbamidomethyl (C)]PAPEFLGGPSVFLFPPKPK_.4	YGPPCPSCPAPEFLGGPSVFLFPPKPK	P01861	Filtered	Filtered	Filtered	Filtered	24478.8	19758.5
_TYTC[Carbamidomethyl (C)]NVDHKPSNTK_.3	TYTCNVDHKPSNTK	P01861	19584.8	81361.3	5402.24	Filtered	8465.1	Filtered
_TYTC[Carbamidomethyl (C)]NVDHKPSNTK_.2	TYTCNVDHKPSNTK	P01861	3885.41	3333.49	Filtered	Filtered	Filtered	Filtered
_WQEGNVFSC[Carbamidomethyl (C)]SVMHEALHNHYTQK_.4	WQEGNVFSCSVMHEALHNHYTQK	P01861	7012.07	4864.56	Filtered	Filtered	4638.78	2767.97
_WQEGNVFSC[Carbamidomethyl (C)]SVMHEALHNHYTQK_.3	WQEGNVFSCSVMHEALHNHYTQK	P01861	2750.62	Filtered	Filtered	Filtered	Filtered	Filtered
_NVPLPVIAELPPK_.2	NVPLPVIAELPPK	P01871	2.21105e+06	2.45177e+06	1.19472e+06	1.2144e+06	1661174	1.5744e+06
_VFAIPPSFASIFLTK_.2	VFAIPPSFASIFLTK	P01871	2.53488e+06	2.07547e+06	778696	868769	765937	536718
_YVTSAPMPEPQAPGR_.2	YVTSAPMPEPQAPGR	P01871	968883	788502	963055	831476	999545	1337296
_YAATSQVLLPSK_.2	YAATSQVLLPSK	P01871	885074	857153	394949	385972	468828	510607
_FTC[Carbamidomethyl (C)]TVTHTDLPSPLK_.3	FTCTVTHTDLPSPLK	P01871	473960	385393	194151	249775	277788	311048
_FTC[Carbamidomethyl (C)]TVTHTDLPSPLK_.2	FTCTVTHTDLPSPLK	P01871	227448	176928	102954	103240	148466	165033
_ESDWLGQSMFTC[Carbamidomethyl (C)]R_.2	ESDWLGQSMFTCR	P01871	850197	844964	322140	206775	231571	314567
_QVGSGVTTDQVQAEAK_.2	QVGSGVTTDQVQAEAK	P01871	412138	421167	251149	227318	290819	365303
_VTSTLTIK_.2	VTSTLTIK	P01871	248754	215720	122982	137710	149828	161313
_ESGPTTYK_.2	ESGPTTYK	P01871	150102	171053	89963.5	29726.5	76019.8	Filtered
_LIC[Carbamidomethyl (C)]QATGFSPR_.2	LICQATGFSPR	P01871	1.85058e+06	1.83791e+06	729361	763099	860244	1.8139e+06
_ESATITC[Carbamidomethyl (C)]LVTGFSPADVFVQWMQR_.3	ESATITCLVTGFSPADVFVQWMQR	P01871	158144	56666.4	21917.5	86826.9	20276.8	35243.1
_STGKPTLYNVSLVMSDTAGTC[Carbamidomethyl (C)]Y_.2	STGKPTLYNVSLVMSDTAGTCY	P01871	5557.31	5081.78	Filtered	Filtered	2217.48	Filtered
_GVALHRPDVYLLPPAR_.3	GVALHRPDVYLLPPAR	P01871	42303.9	37762.5	1257.72	3633.23	12828.8	10821.9
_GVALHRPDVYLLPPAR_.4	GVALHRPDVYLLPPAR	P01871	12104.1	Filtered	Filtered	Filtered	2778.32	Filtered
_YFAHSILTVSEEEWNTGETYTC[Carbamidomethyl (C)]VVAHEALPNR_.4	YFAHSILTVSEEEWNTGETYTCVVAHEALPNR	P01871	11389.8	8030.43	Filtered	5862.56	Filtered	Filtered
_YFAHSILTVSEEEWNTGETYTC[Carbamidomethyl (C)]VVAHEALPNR_.3	YFAHSILTVSEEEWNTGETYTCVVAHEALPNR	P01871	2463.76	1623.08	Filtered	Filtered	Filtered	Filtered
_LTC[Carbamidomethyl (C)]LVTDLTTYDSVTISWTR_.2	LTCLVTDLTTYDSVTISWTR	P01871	1434.68	2342.04	Filtered	Filtered	Filtered	Filtered
_LTC[Carbamidomethyl (C)]LVTDLTTYDSVTISWTR_.3	LTCLVTDLTTYDSVTISWTR	P01871	1032.5	Filtered	Filtered	Filtered	Filtered	Filtered
_QEPSQGTTTFAVTSILR_.2	QEPSQGTTTFAVTSILR	P01876	3.29798e+06	3506652	3.61452e+06	3927697	5.27568e+06	3.22734e+06
_QEPSQGTTTFAVTSILR_.3	QEPSQGTTTFAVTSILR	P01876	1.01677e+06	1.2622e+06	1.73095e+06	2081083	2.12322e+06	1.31905e+06
_TPLTATLSK_.2	TPLTATLSK	P01876	5027066	4.7664e+06	5288518	3.40057e+06	4.30485e+06	4.9719e+06
_TFTC[Carbamidomethyl (C)]TAAYPESK_.2	TFTCTAAYPESK	P01876	3.37373e+06	3.60399e+06	3479004	3.35558e+06	2.85039e+06	4201008
_NFPPSQDASGDLYTTSSQLTLPATQC[Carbamidomethyl (C)]LAGK_.3	NFPPSQDASGDLYTTSSQLTLPATQCLAGK	P01876	3.5891e+06	3.57147e+06	3.23524e+06	3635784	148044	3.14985e+06
_NFPPSQDASGDLYTTSSQLTLPATQC[Carbamidomethyl (C)]LAGK_.4	NFPPSQDASGDLYTTSSQLTLPATQCLAGK	P01876	61261.6	23298.5	46614.9	31495.1	4356.82	20415.4
_GDTFSC[Carbamidomethyl (C)]MVGHEALPLAFTQK_.3	GDTFSCMVGHEALPLAFTQK	P01876	1382539	1.41071e+06	1.07309e+06	910709	252679	176642
_GDTFSC[Carbamidomethyl (C)]MVGHEALPLAFTQK_.2	GDTFSCMVGHEALPLAFTQK	P01876	887054	786545	725989	598925	180815	91890.5
_KGDTFSC[Carbamidomethyl (C)]MVGHEALPLAFTQK_.3	KGDTFSCMVGHEALPLAFTQK	P01876	700942	618806	245006	235571	361422	375135
_KGDTFSC[Carbamidomethyl (C)]MVGHEALPLAFTQK_.4	KGDTFSCMVGHEALPLAFTQK	P01876	554070	573616	246514	259180	296303	361218
_KGDTFSC[Carbamidomethyl (C)]MVGHEALPLAFTQK_.2	KGDTFSCMVGHEALPLAFTQK	P01876	109582	103351	53733.7	38131.4	65712.4	103441
_DLC[Carbamidomethyl (C)]GC[Carbamidomethyl (C)]YSVSSVLPGC[Carbamidomethyl (C)]AEPWNHGK_.3	DLCGCYSVSSVLPGCAEPWNHGK	P01876	2.57618e+06	2768113	2.00052e+06	1.97181e+06	2.17307e+06	2.46174e+06
_DLC[Carbamidomethyl (C)]GC[Carbamidomethyl (C)]YSVSSVLPGC[Carbamidomethyl (C)]AEPWNHGK_.4	DLCGCYSVSSVLPGCAEPWNHGK	P01876	2775.11	Filtered	Filtered	Filtered	6101.87	11530.2
_DASGVTFTWTPSSGK_.2	DASGVTFTWTPSSGK	P01876	844191	708234	598637	600038	1.60609e+06	1.86654e+06
_WLQGSQELPR_.2	WLQGSQELPR	P01877	8937729	8.11585e+06	7091262	6856054	7.047e+06	7.95885e+06
_WLQGSQELPR_.3	WLQGSQELPR	P01877	9540.25	5100.8	7555.44	3899.99	8186.95	5680.78
_SGNTFRPEVHLLPPPSEELALNELVTLTC[Carbamidomethyl (C)]LAR_.4	SGNTFRPEVHLLPPPSEELALNELVTLTCLAR	P01877	654704	1.3115e+06	448145	303248	782705	1.39791e+06
_SGNTFRPEVHLLPPPSEELALNELVTLTC[Carbamidomethyl (C)]LAR_.3	SGNTFRPEVHLLPPPSEELALNELVTLTCLAR	P01877	647502	523051	329523	252778	318062	707322
_NFPPSQDASGDLYTTSSQLTLPATQC[Carbamidomethyl (C)]PDGK_.3	NFPPSQDASGDLYTTSSQLTLPATQCPDGK	P01877	938031	918305	964147	761741	1.46542e+06	1.98498e+06
_NFPPSQDASGDLYTTSSQLTLPATQC[Carbamidomethyl (C)]PDGK_.4	NFPPSQDASGDLYTTSSQLTLPATQCPDGK	P01877	10520.6	8843.21	11413.1	6936.28	29290.3	22297.6
_DLC[Carbamidomethyl (C)]GC[Carbamidomethyl (C)]YSVSSVLPGC[Carbamidomethyl (C)]AQPWNHGETFTC[Carbamidomethyl (C)]TAAHPELK_.4	DLCGCYSVSSVLPGCAQPWNHGETFTCTAAHPELK	P01877	394587	335686	124008	131352	420705	444585
_DASGATFTWTPSSGK_.2	DASGATFTWTPSSGK	P01877	319396	286247	253346	237332	1.01702e+06	1.13912e+06
_VPTGGVEEGLLER_.2	VPTGGVEEGLLER	P01880	80480.1	68153.8	1041.54	801.221	Filtered	Filtered
_VNVDAVGGEALGR_.2	VNVDAVGGEALGR	P02042	121371	101766	19682.4	15327.2	149416	169894
_FFESFGDLSSPDAVMGNPK_.2	FFESFGDLSSPDAVMGNPK	P02042	34370.4	45298.9	11971.5	8601.79	44780.6	59108.7
_EFTPQMQAAYQK_.2	EFTPQMQAAYQK	P02042	23996.7	28941.1	2578.63	Filtered	3066.4	5516.02
_TAVNALWGK_.2	TAVNALWGK	P02042	31951.2	32063.9	Filtered	Filtered	24460.4	42259.5
_GTFSQLSELHC[Carbamidomethyl (C)]DK_.2	GTFSQLSELHCDK	P02042	20786.1	19522.7	Filtered	Filtered	12160.3	12553.3
_GTFSQLSELHC[Carbamidomethyl (C)]DK_.3	GTFSQLSELHCDK	P02042	6121.18	7370.42	Filtered	Filtered	2404.75	5866.06
_VTMQNLNDR_.2	VTMQNLNDR	P02533	6654.17	7777.37	47916.2	61243.3	1449.65	Filtered
_SEISELR_.2	SEISELR	P02533	Filtered	4760.21	7567.72	Filtered	Filtered	9464.84
_VLDELTLAR_.2	VLDELTLAR	P02533	Filtered	Filtered	10497.5	10946.1	Filtered	Filtered
_ALEEANADLEVK_.2	ALEEANADLEVK	P02533	Filtered	Filtered	4617.76	4302.71	Filtered	Filtered
_ASLENSLEETK_.2	ASLENSLEETK	P02533	Filtered	Filtered	2601.34	2401.92	Filtered	Filtered
_EVATNSELVQSGK_.2	EVATNSELVQSGK	P02533	Filtered	Filtered	6267.58	Filtered	Filtered	Filtered
_ISSVLAGGSC[Carbamidomethyl (C)]R_.2	ISSVLAGGSCR	P02533	Filtered	Filtered	1470.21	Filtered	Filtered	Filtered
_LEQEIATYR_.2	LEQEIATYR	P02533	Filtered	Filtered	1276.76	Filtered	Filtered	Filtered
_VVSTHEQVLR_.3	VVSTHEQVLR	P02533	Filtered	2.25065e+06	Filtered	Filtered	Filtered	Filtered
_NHEEEMNALR_.2	NHEEEMNALR	P02533	Filtered	Filtered	630.67	Filtered	Filtered	Filtered
_ILTATVDNANVLLQIDNAR_.3	ILTATVDNANVLLQIDNAR	P02533	Filtered	Filtered	Filtered	1.3858	Filtered	Filtered
_NLDLDSIIAEVK_.2	NLDLDSIIAEVK	P02538;P48668	3458.82	3040.98	26203.5	19352.6	2593.36	2205.03
_AQYEEIAQR_.2	AQYEEIAQR	P02538;P48668	Filtered	Filtered	26105.4	31446.9	Filtered	Filtered
_FASFIDK_.2	FASFIDK	P02538;P48668	Filtered	Filtered	3964.71	3486.05	Filtered	Filtered
_WTLLQEQGTK_.2	WTLLQEQGTK	P02538;P48668	Filtered	Filtered	4025.99	2438.79	Filtered	Filtered
_LLEGEEC[Carbamidomethyl (C)]R_.2	LLEGEECR	P02538;P48668	Filtered	548.071	5767.11	Filtered	Filtered	Filtered
_YEELQVTAGR_.2	YEELQVTAGR	P02538;P48668	Filtered	Filtered	2699.91	1489.18	Filtered	Filtered
_YEDEINKR_.2	YEDEINKR	P02538;P48668	Filtered	Filtered	10129.3	Filtered	Filtered	Filtered
_NKYEDEINKR_.3	NKYEDEINKR	P02538;P48668	Filtered	Filtered	3289.57	Filtered	Filtered	Filtered
_NKYEDEINKR_.2	NKYEDEINKR	P02538;P48668	Filtered	Filtered	1710.88	Filtered	Filtered	Filtered
_LALDVEIATYR_.2	LALDVEIATYR	P02538;P48668	Filtered	Filtered	Filtered	1576.39	Filtered	Filtered
_ADTLTDEINFLR_.2	ADTLTDEINFLR	P02538;P48668	Filtered	Filtered	Filtered	1.8139	Filtered	Filtered
_DLATVYVDVLK_.2	DLATVYVDVLK	P02647	2.72565e+06	2.92892e+06	8741845	10724780	4615225	5.76007e+06
_VQPYLDDFQK_.2	VQPYLDDFQK	P02647	2.56632e+06	2222653	9785494	10208241	2793372	4103373
_ATEHLSTLSEK_.2	ATEHLSTLSEK	P02647	1.04795e+06	851493	3.00603e+06	3963238	2.56263e+06	2.04539e+06
_ATEHLSTLSEK_.3	ATEHLSTLSEK	P02647	397937	479690	1.63297e+06	432523	1.24042e+06	2.07067e+06
_LREQLGPVTQEFWDNLEK_.3	LREQLGPVTQEFWDNLEK	P02647	2.82947e+06	1.27715e+06	5345461	4.33743e+06	1.38402e+06	722738
_LREQLGPVTQEFWDNLEK_.2	LREQLGPVTQEFWDNLEK	P02647	210913	122111	464338	518892	141238	76204.1
_LSPLGEEMR_.2	LSPLGEEMR	P02647	461589	458967	2034300	1.90359e+06	3.96153e+06	7.17959e+06
_WQEEMELYR_.2	WQEEMELYR	P02647	371459	284999	1.3211e+06	1.1042e+06	3.37807e+06	3.18366e+06
_AELQEGAR_.2	AELQEGAR	P02647	548061	737125	2.49522e+06	1.14212e+06	2815345	742713
_LHELQEK_.2	LHELQEK	P02647	702820	855981	3309567	476730	1.26817e+06	106841
_KWQEEMELYR_.2	KWQEEMELYR	P02647	463151	431863	1.31132e+06	1338781	279163	333413
_KWQEEMELYR_.3	KWQEEMELYR	P02647	178417	196804	644282	774838	122303	170542
_ETEGLRQEMSK_.2	ETEGLRQEMSK	P02647	334966	237330	1.45891e+06	1.54938e+06	459008	269306
_ETEGLRQEMSK_.3	ETEGLRQEMSK	P02647	83929.5	95758.7	441933	408487	112212	94975.6
_THLAPYSDELR_.2	THLAPYSDELR	P02647	96382.3	86881.7	446476	424713	1.34091e+06	1857839
_THLAPYSDELR_.3	THLAPYSDELR	P02647	18241.3	23253.4	93117.6	81367.6	243239	326075
_VEPLRAELQEGAR_.2	VEPLRAELQEGAR	P02647	289039	363999	960072	1.18334e+06	226614	581754
_EQLGPVTQEFWDNLEK_.2	EQLGPVTQEFWDNLEK	P02647	279171	283819	1.02057e+06	889114	473785	485580
_EQLGPVTQEFWDNLEK_.3	EQLGPVTQEFWDNLEK	P02647	16908.3	9098.37	62274.9	16561.1	28010.7	38305.8
_VSFLSALEEYTK_.2	VSFLSALEEYTK	P02647	260063	395959	1128715	1.24959e+06	196523	282441
_DSGRDYVSQFEGSALGK_.2	DSGRDYVSQFEGSALGK	P02647	143477	124216	530529	523745	423011	358965
_AHVDALR_.2	AHVDALR	P02647	111834	99691.5	359791	88873.6	704712	54510.3
_AKPALEDLR_.2	AKPALEDLR	P02647	47778.7	53235.9	122371	146475	124314	198397
_LLDNWDSVTSTFSK_.2	LLDNWDSVTSTFSK	P02647	2.63269e+06	2.02036e+06	5.52395e+06	6545909	1.66489e+06	1724721
_LLDNWDSVTSTFSK_.3	LLDNWDSVTSTFSK	P02647	15637.8	17098.6	36934	7519.13	Filtered	Filtered
_PALEDLR_.2	PALEDLR	P02647	34903.2	35823.2	261333	160977	5615.31	Filtered
_DYVSQFEGSALGK_.2	DYVSQFEGSALGK	P02647	1.50758e+06	1.1085e+06	4.77787e+06	4.63024e+06	3.82682e+06	3.22904e+06
_DYVSQFEGSALGK_.3	DYVSQFEGSALGK	P02647	2363.13	Filtered	3152.46	Filtered	2607.15	Filtered
_QGLLPVLESFK_.2	QGLLPVLESFK	P02647	184200	194206	643124	642622	160487	182658
_VQPYLDDFQKK_.2	VQPYLDDFQKK	P02647	Filtered	Filtered	Filtered	Filtered	2.0497e+06	1.44048e+06
_VQPYLDDFQKK_.3	VQPYLDDFQKK	P02647	Filtered	Filtered	Filtered	Filtered	108764	372607
_VKDLATVYVDVLK_.3	VKDLATVYVDVLK	P02647	Filtered	Filtered	Filtered	Filtered	3992.04	5642.57
_VKDLATVYVDVLK_.2	VKDLATVYVDVLK	P02647	Filtered	Filtered	Filtered	Filtered	3819.81	2380.12
_EQLGPVTQEFWDNLEKETEGLR_.3	EQLGPVTQEFWDNLEKETEGLR	P02647	Filtered	Filtered	Filtered	Filtered	1733.96	1732.33
_LEALKENGGAR_.2	LEALKENGGAR	P02647	Filtered	Filtered	Filtered	Filtered	7659.29	Filtered
_LGPLVEQGR_.2	LGPLVEQGR	P02649	174206	187827	283053	150970	401363	465487
_LGADMEDVC[Carbamidomethyl (C)]GR_.2	LGADMEDVCGR	P02649	101230	103216	79834.4	82214.7	242547	456624
_LQAEAFQAR_.2	LQAEAFQAR	P02649	99864.7	127023	103629	133305	111549	110585
_LAVYQAGAR_.2	LAVYQAGAR	P02649	9079.21	12788.5	24031	28025.3	24263.3	9523.01
_SELEEQLTPVAEETR_.2	SELEEQLTPVAEETR	P02649	214348	203842	153321	198258	235030	254696
_SELEEQLTPVAEETR_.3	SELEEQLTPVAEETR	P02649	2932.99	1146.75	5574.09	Filtered	1849.11	2391.46
_LEEQAQQIR_.2	LEEQAQQIR	P02649	69266.2	83083.3	87730.9	98242.2	9635.34	Filtered
_MEEMGSR_.2	MEEMGSR	P02649	20543.8	36222.6	22413.8	4171.49	38858.6	Filtered
_DRLDEVK_.2	DRLDEVK	P02649	30221	29405.9	30095.7	Filtered	2470.16	Filtered
_GEVQAMLGQSTEELR_.2	GEVQAMLGQSTEELR	P02649	67893	65890.5	58998.4	62141.9	140197	111529
_GEVQAMLGQSTEELR_.3	GEVQAMLGQSTEELR	P02649	224.839	Filtered	Filtered	Filtered	Filtered	Filtered
_AATVGSLAGQPLQER_.2	AATVGSLAGQPLQER	P02649	73467.7	65867.4	61434.7	60761.2	107892	115284
_VQAAVGTSAAPVPSDNH_.2	VQAAVGTSAAPVPSDNH	P02649	68198.7	66334.6	72060.7	70596.6	64501.4	109939
_SWFEPLVEDMQR_.2	SWFEPLVEDMQR	P02649	65455.8	69937.8	56987.8	57654.2	37738.8	34105.5
_AQAWGER_.2	AQAWGER	P02649	7207.38	8628.36	Filtered	Filtered	513.892	Filtered
_QQTEWQSGQR_.2	QQTEWQSGQR	P02649	Filtered	1859.89	1452.56	Filtered	1267.39	Filtered
_AKLEEQAQQIR_.2	AKLEEQAQQIR	P02649	1176.29	Filtered	Filtered	Filtered	58043.6	12714.4
_AKLEEQAQQIR_.3	AKLEEQAQQIR	P02649	Filtered	Filtered	Filtered	Filtered	18957	Filtered
_AYKSELEEQLTPVAEETR_.2	AYKSELEEQLTPVAEETR	P02649	Filtered	Filtered	Filtered	Filtered	4534.93	3713.82
_WVQTLSEQVQEELLSSQVTQELR_.3	WVQTLSEQVQEELLSSQVTQELR	P02649	Filtered	Filtered	Filtered	Filtered	15457.7	13511.3
_WELALGR_.2	WELALGR	P02649	Filtered	Filtered	Filtered	Filtered	Filtered	905.108
_VEQAVETEPEPELR_.2	VEQAVETEPEPELR	P02649	481.964	Filtered	Filtered	Filtered	Filtered	Filtered
_EQLTPLIK_.2	EQLTPLIK	P02652	1.38531e+06	1.4703e+06	4.61917e+06	5.84811e+06	810371	926714
_EQLTPLIK_.1	EQLTPLIK	P02652	95371.1	97739.9	251909	288562	66012.5	72835.1
_SPELQAEAK_.2	SPELQAEAK	P02652	1.05218e+06	1.16628e+06	5.20911e+06	4699726	1.48419e+06	749073
_EPC[Carbamidomethyl (C)]VESLVSQYFQTVTDYGK_.2	EPCVESLVSQYFQTVTDYGK	P02652	444273	296459	2680244	1.57722e+06	1.51993e+06	3.65693e+06
_EPC[Carbamidomethyl (C)]VESLVSQYFQTVTDYGK_.3	EPCVESLVSQYFQTVTDYGK	P02652	28358.3	96552.4	209720	119396	346276	156314
_AGTELVNFLSYFVELGTQPATQ_.3	AGTELVNFLSYFVELGTQPATQ	P02652	Filtered	Filtered	13544.8	Filtered	32674	40859.3
_AGTELVNFLSYFVELGTQPATQ_.2	AGTELVNFLSYFVELGTQPATQ	P02652	25803.8	Filtered	12880.4	19921.5	Filtered	Filtered
_VKSPELQAEAK_.3	VKSPELQAEAK	P02652	Filtered	Filtered	41194.8	Filtered	139419	94927.9
_VKSPELQAEAK_.2	VKSPELQAEAK	P02652	Filtered	Filtered	Filtered	Filtered	476796	299512
_SKEQLTPLIK_.2	SKEQLTPLIK	P02652	Filtered	Filtered	Filtered	Filtered	218667	220839
_SKEQLTPLIK_.3	SKEQLTPLIK	P02652	Filtered	Filtered	Filtered	Filtered	19709.9	23313.4
_EPC[Carbamidomethyl (C)]VESLVSQYFQTVTDYGKDLMEK_.3	EPCVESLVSQYFQTVTDYGKDLMEK	P02652	Filtered	Filtered	Filtered	Filtered	11995.7	17885.5
_EWFSETFQK_.2	EWFSETFQK	P02654	5751.64	2858.59	14538.5	12951.3	Filtered	1032.77
_EFGNTLEDK_.2	EFGNTLEDK	P02654	34598.4	35284.1	102452	158174	19953.5	9538.07
_EFGNTLEDK_.1	EFGNTLEDK	P02654	Filtered	Filtered	2543.34	6738.63	Filtered	Filtered
_MREWFSETFQK_.2	MREWFSETFQK	P02654	Filtered	Filtered	Filtered	412.094	Filtered	Filtered
_TYLPAVDEK_.2	TYLPAVDEK	P02655	87971.6	97940.1	142559	130441	195200	330221
_ESLSSYWESAK_.2	ESLSSYWESAK	P02655	112659	94158.5	149187	166026	195857	225240
_TAAQNLYEK_.2	TAAQNLYEK	P02655	43167.2	33621.5	73276.3	37863.4	58048.4	12061.5
_STAAMSTYTGIFTDQVLSVLK_.2	STAAMSTYTGIFTDQVLSVLK	P02655	21707	70808.3	103263	28113.6	41228.6	59278.4
_STAAMSTYTGIFTDQVLSVLK_.3	STAAMSTYTGIFTDQVLSVLK	P02655	5039.33	2214.11	Filtered	6457.89	3102.94	Filtered
_DALSSVQESQVAQQAR_.2	DALSSVQESQVAQQAR	P02656	244773	240023	450109	630966	1.22099e+06	1.42392e+06
_DALSSVQESQVAQQAR_.3	DALSSVQESQVAQQAR	P02656	66724.8	60127.9	152826	165253	165334	316727
_GWVTDGFSSLK_.2	GWVTDGFSSLK	P02656	239324	219107	495034	472744	48689.7	44709.8
_DYWSTVK_.2	DYWSTVK	P02656	31046.6	33653.9	71796.7	75811.5	9576.06	16413
_DYWSTVK_.1	DYWSTVK	P02656	20557.5	14422.1	31497.2	28631	4824.5	7087.99
_FSEFWDLDPEVRPTSAVAA_.2	FSEFWDLDPEVRPTSAVAA	P02656	Filtered	Filtered	14462.2	18069.8	Filtered	Filtered
_MELERPGGNEITR_.3	MELERPGGNEITR	P02671	3.4505e+06	4.0894e+06	1.80431e+06	1.63829e+06	1.80405e+06	3.94429e+06
_MELERPGGNEITR_.2	MELERPGGNEITR	P02671	562188	584061	225547	232392	529211	891753
_DSHSLTTNIMEILR_.2	DSHSLTTNIMEILR	P02671	3.55847e+06	2743926	668434	644868	573603	534053
_DSHSLTTNIMEILR_.3	DSHSLTTNIMEILR	P02671	2.45679e+06	2112540	849659	819652	651087	808644
_GSESGIFTNTK_.2	GSESGIFTNTK	P02671	2.8243e+06	2.97482e+06	1.20003e+06	1.5477e+06	1.75839e+06	2.27606e+06
_NSLFEYQK_.2	NSLFEYQK	P02671	2582348	2.75734e+06	1.26071e+06	1.24165e+06	1.42861e+06	2.20713e+06
_ESSSHHPGIAEFPSR_.3	ESSSHHPGIAEFPSR	P02671	1.5853e+06	1.83528e+06	632483	737266	713425	799339
_ESSSHHPGIAEFPSR_.2	ESSSHHPGIAEFPSR	P02671	658651	477990	248939	539559	549058	678875
_ESSSHHPGIAEFPSR_.4	ESSSHHPGIAEFPSR	P02671	372886	347053	143122	244835	284628	361784
_DSDWPFC[Carbamidomethyl (C)]SDEDWNYK_.2	DSDWPFCSDEDWNYK	P02671	2.46095e+06	1.79783e+06	1.20143e+06	1.19209e+06	1.57201e+06	2.18384e+06
_DSDWPFC[Carbamidomethyl (C)]SDEDWNYK_.3	DSDWPFCSDEDWNYK	P02671	34452.2	10333.1	13720.4	11571.5	13951.5	31369.9
_TFPGFFSPMLGEFVSETESR_.2	TFPGFFSPMLGEFVSETESR	P02671	2691970	1.22299e+06	251819	743144	1.58994e+06	697349
_TFPGFFSPMLGEFVSETESR_.3	TFPGFFSPMLGEFVSETESR	P02671	331684	324804	253654	207809	274171	645273
_AQLVDMK_.2	AQLVDMK	P02671	1.34905e+06	1.52167e+06	904759	1.13962e+06	1.26648e+06	1.77005e+06
_GGSTSYGTGSETESPR_.2	GGSTSYGTGSETESPR	P02671	1.79509e+06	2.25734e+06	967254	1.17758e+06	879144	284906
_GDFSSANNR_.2	GDFSSANNR	P02671	1.66201e+06	1.77903e+06	1.12947e+06	270109	1.06191e+06	152992
_MKPVPDLVPGNFK_.2	MKPVPDLVPGNFK	P02671	1.44227e+06	1.36023e+06	395219	388736	902643	1.03245e+06
_PVPDLVPGNFK_.2	PVPDLVPGNFK	P02671	1.83223e+06	1.76229e+06	880127	965485	21070.9	21880.8
_TVIGPDGHK_.2	TVIGPDGHK	P02671	1.76552e+06	1.72243e+06	518933	257560	897810	134383
_QLEQVIAK_.2	QLEQVIAK	P02671	931059	992454	607795	718587	779382	1.15453e+06
_QFTSSTSYNR_.2	QFTSSTSYNR	P02671	1.24752e+06	1.57708e+06	496964	583435	375151	463188
_NPSSAGSWNSGSSGPGSTGNR_.2	NPSSAGSWNSGSSGPGSTGNR	P02671	801890	886848	223359	254541	264993	251358
_NPSSAGSWNSGSSGPGSTGNR_.3	NPSSAGSWNSGSSGPGSTGNR	P02671	75364.6	84335.5	55075.7	75066.7	64353	34850
_PNNPDWGTFEEVSGNVSPGTR_.3	PNNPDWGTFEEVSGNVSPGTR	P02671	194862	278519	186649	178599	219367	239023
_PNNPDWGTFEEVSGNVSPGTR_.2	PNNPDWGTFEEVSGNVSPGTR	P02671	166930	179131	87378.1	99115.1	148009	144696
_HPDEAAFFDTASTGK_.3	HPDEAAFFDTASTGK	P02671	142655	149596	55779.5	66674.2	90744.5	149827
_HPDEAAFFDTASTGK_.2	HPDEAAFFDTASTGK	P02671	132925	119936	43151.3	46736.9	83404.5	143215
_PGSTGTWNPGSSER_.2	PGSTGTWNPGSSER	P02671	268907	316365	112863	136231	170832	2872.69
_GLIDEVNQDFTNR_.2	GLIDEVNQDFTNR	P02671	4.15492e+06	2.72597e+06	2.0535e+06	1.61028e+06	2.10934e+06	2.09712e+06
_GLIDEVNQDFTNR_.3	GLIDEVNQDFTNR	P02671	7216.25	2472.41	2222.86	Filtered	3071.08	Filtered
_GDSTFESK_.1	GDSTFESK	P02671	169181	165517	81074.5	35281.4	131322	29145.7
_GDSTFESK_.2	GDSTFESK	P02671	303381	408239	213350	Filtered	204001	Filtered
_NPGSSGTGGTATWK_.2	NPGSSGTGGTATWK	P02671	429956	449205	202910	197891	1424.91	Filtered
_EVVTSEDGSDC[Carbamidomethyl (C)]PEAMDLGTLSGIGTLDGFR_.3	EVVTSEDGSDCPEAMDLGTLSGIGTLDGFR	P02671	3.96289e+06	2654889	87838.5	82351.4	102111	84312.9
_EVVTSEDGSDC[Carbamidomethyl (C)]PEAMDLGTLSGIGTLDGFR_.4	EVVTSEDGSDCPEAMDLGTLSGIGTLDGFR	P02671	3800.19	Filtered	Filtered	1516.5	Filtered	2252.62
_VQHIQLLQK_.2	VQHIQLLQK	P02671	256737	220575	52953.6	101906	3193.91	Filtered
_VQHIQLLQK_.3	VQHIQLLQK	P02671	34711.6	44823.3	8330.24	12757.8	Filtered	Filtered
_MADEAGSEADHEGTHSTK_.3	MADEAGSEADHEGTHSTK	P02671	348171	286968	111994	3427.71	149820	Filtered
_MADEAGSEADHEGTHSTK_.4	MADEAGSEADHEGTHSTK	P02671	86257.2	154523	38982.1	Filtered	59375.3	Filtered
_MADEAGSEADHEGTHSTK_.2	MADEAGSEADHEGTHSTK	P02671	17456.8	26935.1	17930.4	Filtered	10854.7	Filtered
_VTSGSTTTTR_.2	VTSGSTTTTR	P02671	58472.7	63590.1	39412.3	Filtered	8517.56	Filtered
_PGSSGPGSTGSWNSGSSGTGSTGNQNPGSPR_.3	PGSSGPGSTGSWNSGSSGTGSTGNQNPGSPR	P02671	36286.8	41285.2	11652.8	13635.4	Filtered	Filtered
_HRHPDEAAFFDTASTGK_.3	HRHPDEAAFFDTASTGK	P02671	25780.3	26618.9	15752.6	14928.5	69195.1	77620.3
_HRHPDEAAFFDTASTGK_.4	HRHPDEAAFFDTASTGK	P02671	Filtered	Filtered	991.394	Filtered	10787	11975.7
_EVDLKDYEDQQK_.3	EVDLKDYEDQQK	P02671	Filtered	260.487	Filtered	Filtered	142972	138487
_EVDLKDYEDQQK_.2	EVDLKDYEDQQK	P02671	Filtered	Filtered	Filtered	Filtered	268969	389089
_RLEVDIDIK_.2	RLEVDIDIK	P02671	75885.5	19183.8	35745.3	65454	33103.4	83255
_RLEVDIDIK_.3	RLEVDIDIK	P02671	239.334	Filtered	Filtered	Filtered	Filtered	Filtered
_DC[Carbamidomethyl (C)]DDVLQTHPSGTQSGIFNIK_.3	DCDDVLQTHPSGTQSGIFNIK	P02671	5624.75	3645.07	Filtered	Filtered	5846.49	5799.5
_PGGNEITR_.2	PGGNEITR	P02671	Filtered	6489.36	Filtered	Filtered	14221.7	Filtered
_GSAGHWTSESSVSGSTGQWHSESGSFRPDSPGSGNAR_.3	GSAGHWTSESSVSGSTGQWHSESGSFRPDSPGSGNAR	P02671	5558.21	5065.04	Filtered	Filtered	Filtered	Filtered
_LEVDIDIK_.1	LEVDIDIK	P02671	1003.71	Filtered	Filtered	Filtered	Filtered	Filtered
_NYC[Carbamidomethyl (C)]GLPGEYWLGNDK_.2	NYCGLPGEYWLGNDK	P02675	4.69422e+06	4.48466e+06	3.05736e+06	3.21034e+06	2.79519e+06	3.27162e+06
_NYC[Carbamidomethyl (C)]GLPGEYWLGNDK_.3	NYCGLPGEYWLGNDK	P02675	6085.14	27099.1	35993.7	50257.9	26049.8	6337.61
_QGFGNVATNTDGK_.2	QGFGNVATNTDGK	P02675	3.00076e+06	3.17934e+06	1.90752e+06	2.17701e+06	2.89064e+06	3439923
_DNENVVNEYSSELEK_.2	DNENVVNEYSSELEK	P02675	3.77129e+06	3.05759e+06	1.66579e+06	1.62414e+06	2.43564e+06	2.63532e+06
_DNENVVNEYSSELEK_.3	DNENVVNEYSSELEK	P02675	7983.17	26808.5	3327.41	2484.07	4591.82	5677.2
_EC[Carbamidomethyl (C)]EEIIR_.2	ECEEIIR	P02675	2.85117e+06	2562689	1.21775e+06	1.84684e+06	2.77752e+06	2.82372e+06
_EC[Carbamidomethyl (C)]EEIIR_.1	ECEEIIR	P02675	57454.1	46611.9	25380.2	28307.8	113966	90861.8
_TPC[Carbamidomethyl (C)]TVSC[Carbamidomethyl (C)]NIPVVSGK_.2	TPCTVSCNIPVVSGK	P02675	3.99268e+06	3.10674e+06	1.55881e+06	1.43586e+06	1.82532e+06	2.31868e+06
_VYC[Carbamidomethyl (C)]DMNTENGGWTVIQNR_.2	VYCDMNTENGGWTVIQNR	P02675	3047045	2645854	1.28906e+06	1.33874e+06	2.0024e+06	1.90456e+06
_VYC[Carbamidomethyl (C)]DMNTENGGWTVIQNR_.3	VYCDMNTENGGWTVIQNR	P02675	352794	304459	171203	181130	202941	249128
_GGETSEMYLIQPDSSVK_.2	GGETSEMYLIQPDSSVK	P02675	2173866	1.89572e+06	993385	1.07607e+06	72382.5	64015.1
_EEAPSLRPAPPPISGGGYR_.3	EEAPSLRPAPPPISGGGYR	P02675	1490050	1.03021e+06	361478	429410	1.13254e+06	1.49953e+06
_EEAPSLRPAPPPISGGGYR_.2	EEAPSLRPAPPPISGGGYR	P02675	36163.3	23423.9	9269.72	9362.21	33899.4	44456.6
_LESDVSAQMEYC[Carbamidomethyl (C)]R_.2	LESDVSAQMEYCR	P02675	1.59228e+06	1.47056e+06	815924	851606	565358	640917
_MGPTELLIEMEDWK_.2	MGPTELLIEMEDWK	P02675	1824228	753014	577254	621834	501780	551940
_MGPTELLIEMEDWK_.3	MGPTELLIEMEDWK	P02675	155645	151232	79697	107361	45856.4	134909
_NSVDELNNNVEAVSQTSSSSFQYMYLLK_.3	NSVDELNNNVEAVSQTSSSSFQYMYLLK	P02675	1.45113e+06	1.16631e+06	465983	738351	453436	387163
_NSVDELNNNVEAVSQTSSSSFQYMYLLK_.4	NSVDELNNNVEAVSQTSSSSFQYMYLLK	P02675	21139.1	11549.7	2664.75	12484.8	3388.22	1494.54
_HGTDDGVVWMNWK_.3	HGTDDGVVWMNWK	P02675	677418	637178	219374	222262	325221	344684
_HGTDDGVVWMNWK_.2	HGTDDGVVWMNWK	P02675	391730	359493	122497	139318	243344	203961
_AHYGGFTVQNEANK_.3	AHYGGFTVQNEANK	P02675	613163	627296	205793	245038	359953	413001
_AHYGGFTVQNEANK_.2	AHYGGFTVQNEANK	P02675	303965	311852	82413	140825	192994	266019
_APDAGGC[Carbamidomethyl (C)]LHADPDLGVLC[Carbamidomethyl (C)]PTGC[Carbamidomethyl (C)]QLQEALLQQERPIR_.4	APDAGGCLHADPDLGVLCPTGCQLQEALLQQERPIR	P02675	1.29794e+06	820175	525720	373295	301624	230895
_KAPDAGGC[Carbamidomethyl (C)]LHADPDLGVLC[Carbamidomethyl (C)]PTGC[Carbamidomethyl (C)]QLQEALLQQERPIR_.4	KAPDAGGCLHADPDLGVLCPTGCQLQEALLQQERPIR	P02675	931306	829294	276845	294099	445635	514844
_HQLYIDETVNSNIPTNLR_.3	HQLYIDETVNSNIPTNLR	P02675	479548	365584	78406.5	78718.2	256578	300781
_HQLYIDETVNSNIPTNLR_.2	HQLYIDETVNSNIPTNLR	P02675	81596.7	66345.8	16450.2	15378.3	67268.1	58297.9
_KGGETSEMYLIQPDSSVK_.2	KGGETSEMYLIQPDSSVK	P02675	474859	425271	189655	205554	45130.3	60534.5
_TMTIHNGMFFSTYDR_.3	TMTIHNGMFFSTYDR	P02675	103424	88422	26864	25865.6	48997.8	44373
_TMTIHNGMFFSTYDR_.2	TMTIHNGMFFSTYDR	P02675	29186.3	24263.6	5435.75	5039.02	14295.6	11110.5
_PAPPPISGGGYR_.2	PAPPPISGGGYR	P02675	81427.2	90146	15811.4	19072.6	52298.5	97226.4
_EDGGGWWYNR_.2	EDGGGWWYNR	P02675	2.16752e+06	1.54078e+06	869494	863430	953270	1.17705e+06
_EDGGGWWYNR_.1	EDGGGWWYNR	P02675	29515.8	Filtered	Filtered	Filtered	14492.9	Filtered
_YYWGGQYTWDMAK_.2	YYWGGQYTWDMAK	P02675	687656	689144	362247	484007	648380	421708
_YYWGGQYTWDMAK_.3	YYWGGQYTWDMAK	P02675	Filtered	Filtered	Filtered	1972.04	1124.23	Filtered
_KAPDAGGC[Carbamidomethyl (C)]LHADPDLGVLC[Carbamidomethyl (C)]PTGC[Carbamidomethyl (C)]QLQEALLQQER_.4	KAPDAGGCLHADPDLGVLCPTGCQLQEALLQQER	P02675	151388	121591	64511.5	57615.2	88874	102413
_KAPDAGGC[Carbamidomethyl (C)]LHADPDLGVLC[Carbamidomethyl (C)]PTGC[Carbamidomethyl (C)]QLQEALLQQER_.3	KAPDAGGCLHADPDLGVLCPTGCQLQEALLQQER	P02675	29304.4	32282.2	9773.09	6128.11	22001.8	24378.5
_APDAGGC[Carbamidomethyl (C)]LHADPDLGVLC[Carbamidomethyl (C)]PTGC[Carbamidomethyl (C)]QLQEALLQQER_.3	APDAGGCLHADPDLGVLCPTGCQLQEALLQQER	P02675	35710.1	28252.9	13865.6	13733	8037.33	11965.3
_APDAGGC[Carbamidomethyl (C)]LHADPDLGVLC[Carbamidomethyl (C)]PTGC[Carbamidomethyl (C)]QLQEALLQQER_.4	APDAGGCLHADPDLGVLCPTGCQLQEALLQQER	P02675	3012.55	628.611	2109.32	Filtered	Filtered	Filtered
_GGETSEMYLIQPDSSVKPYR_.3	GGETSEMYLIQPDSSVKPYR	P02675	Filtered	Filtered	Filtered	Filtered	390481	287616
_GGETSEMYLIQPDSSVKPYR_.2	GGETSEMYLIQPDSSVKPYR	P02675	Filtered	Filtered	Filtered	Filtered	118082	116909
_GGETSEMYLIQPDSSVKPYR_.4	GGETSEMYLIQPDSSVKPYR	P02675	Filtered	Filtered	Filtered	Filtered	5366.49	7093.24
_KGGETSEMYLIQPDSSVKPYR_.4	KGGETSEMYLIQPDSSVKPYR	P02675	Filtered	Filtered	Filtered	Filtered	116886	161060
_KGGETSEMYLIQPDSSVKPYR_.3	KGGETSEMYLIQPDSSVKPYR	P02675	Filtered	Filtered	Filtered	Filtered	109089	140669
_KGGETSEMYLIQPDSSVKPYR_.2	KGGETSEMYLIQPDSSVKPYR	P02675	Filtered	Filtered	Filtered	Filtered	7213.68	11609.2
_REEAPSLRPAPPPISGGGYR_.4	REEAPSLRPAPPPISGGGYR	P02675	6736.91	3899.29	Filtered	Filtered	9503.53	11770.2
_REEAPSLRPAPPPISGGGYR_.3	REEAPSLRPAPPPISGGGYR	P02675	1043.75	Filtered	Filtered	Filtered	1747.83	Filtered
_VAQLEAQC[Carbamidomethyl (C)]QEPC[Carbamidomethyl (C)]K_.2	VAQLEAQCQEPCK	P02679	4.39059e+06	5.08362e+06	4.08195e+06	3.78133e+06	2.96953e+06	3005252
_EGFGHLSPTGTTEFWLGNEK_.3	EGFGHLSPTGTTEFWLGNEK	P02679	3006857	3674167	1.41128e+06	1.59226e+06	2.39224e+06	1.88622e+06
_EGFGHLSPTGTTEFWLGNEK_.2	EGFGHLSPTGTTEFWLGNEK	P02679	1.19047e+06	1.18556e+06	710586	507791	866703	739960
_YEASILTHDSSIR_.2	YEASILTHDSSIR	P02679	3.12734e+06	2.17299e+06	1.0835e+06	974770	1.54565e+06	2.97086e+06
_YEASILTHDSSIR_.3	YEASILTHDSSIR	P02679	1.31161e+06	1.63786e+06	676265	606016	945588	1476911
_VELEDWNGR_.2	VELEDWNGR	P02679	3.53593e+06	3.23195e+06	1827344	1469151	1.61659e+06	1.978e+06
_DTVQIHDITGK_.2	DTVQIHDITGK	P02679	2.72293e+06	2635020	1.22596e+06	1.38981e+06	1.25509e+06	2.09306e+06
_YLQEIYNSNNQK_.2	YLQEIYNSNNQK	P02679	2.27425e+06	2.26562e+06	1.0363e+06	1147996	1628625	2.41069e+06
_ASTPNGYDNGIIWATWK_.2	ASTPNGYDNGIIWATWK	P02679	2.61363e+06	2.75229e+06	1.11981e+06	1.11933e+06	831015	780338
_TSTADYAMFK_.2	TSTADYAMFK	P02679	1810256	1.83172e+06	769641	872024	1.13346e+06	1.62791e+06
_DC[Carbamidomethyl (C)]QDIANK_.2	DCQDIANK	P02679	2.23307e+06	2.0529e+06	1.05068e+06	350808	1.27223e+06	258335
_AIQLTYNPDESSKPNMIDAATLK_.3	AIQLTYNPDESSKPNMIDAATLK	P02679	412283	339991	126367	138433	1.95635e+06	2.10332e+06
_FGSYC[Carbamidomethyl (C)]PTTC[Carbamidomethyl (C)]GIADFLSTYQTK_.2	FGSYCPTTCGIADFLSTYQTK	P02679	1.48066e+06	1.0651e+06	423032	392268	652569	669372
_MLEEIMK_.2	MLEEIMK	P02679	1.03838e+06	905312	479955	641341	691500	776029
_LTYAYFAGGDAGDAFDGFDFGDDPSDK_.3	LTYAYFAGGDAGDAFDGFDFGDDPSDK	P02679	1.01794e+06	539334	412252	957808	381260	498992
_LTIGEGQQHHLGGAK_.3	LTIGEGQQHHLGGAK	P02679	952317	1.00131e+06	190219	248445	144462	15767.5
_LTIGEGQQHHLGGAK_.4	LTIGEGQQHHLGGAK	P02679	301746	266300	65890.4	79102.2	74710.3	7065.08
_RLDGSVDFK_.2	RLDGSVDFK	P02679	970948	1.10961e+06	312873	474182	91512.8	157866
_FEGNC[Carbamidomethyl (C)]AEQDGSGWWMNK_.2	FEGNCAEQDGSGWWMNK	P02679	1060031	960353	450874	460698	20883	22757.9
_LDGSVDFK_.2	LDGSVDFK	P02679	434102	480150	353559	264011	332606	502411
_IHLISTQSAIPYALR_.2	IHLISTQSAIPYALR	P02679	65770.4	124425	18131.2	185930	222761	405682
_IHLISTQSAIPYALR_.3	IHLISTQSAIPYALR	P02679	71943.8	168720	13725.1	202190	121387	248451
_ANQQFLVYC[Carbamidomethyl (C)]EIDGSGNGWTVFQK_.3	ANQQFLVYCEIDGSGNGWTVFQK	P02679	387670	415236	122296	209243	108076	127936
_LDGSVDFKK_.2	LDGSVDFKK	P02679	50346.2	55527.6	31615.7	18019.3	341629	457534
_DNC[Carbamidomethyl (C)]C[Carbamidomethyl (C)]ILDER_.2	DNCCILDER	P02679	10827.1	10413.3	3918.42	4044.02	8293.19	9372.77
_QSGLYFIKPLK_.2	QSGLYFIKPLK	P02679	751.92	Filtered	Filtered	Filtered	12610.3	15953.7
_QSGLYFIKPLK_.3	QSGLYFIKPLK	P02679	Filtered	Filtered	Filtered	Filtered	4705.16	4652.13
_VAQLEAQC[Carbamidomethyl (C)]QEPC[Carbamidomethyl (C)]KDTVQIHDITGK_.3	VAQLEAQCQEPCKDTVQIHDITGK	P02679	Filtered	Filtered	Filtered	Filtered	129243	80608.1
_VAQLEAQC[Carbamidomethyl (C)]QEPC[Carbamidomethyl (C)]KDTVQIHDITGK_.4	VAQLEAQCQEPCKDTVQIHDITGK	P02679	Filtered	Filtered	Filtered	Filtered	68129.3	118947
_VGPEADKYR_.2	VGPEADKYR	P02679	Filtered	Filtered	Filtered	Filtered	240953	38533.7
_C[Carbamidomethyl (C)]HAGHLNGVYYQGGTYSK_.2	CHAGHLNGVYYQGGTYSK	P02679	Filtered	Filtered	Filtered	10096.9	2343.99	15708.8
_C[Carbamidomethyl (C)]HAGHLNGVYYQGGTYSK_.4	CHAGHLNGVYYQGGTYSK	P02679	Filtered	Filtered	Filtered	Filtered	Filtered	248.6
_FFTSHNGMQFSTWDNDNDKFEGNC[Carbamidomethyl (C)]AEQDGSGWWMNK_.4	FFTSHNGMQFSTWDNDNDKFEGNCAEQDGSGWWMNK	P02679	Filtered	Filtered	Filtered	Filtered	Filtered	43685.1
_ESDTSYVSLK_.2	ESDTSYVSLK	P02741	219110	235237	Filtered	Filtered	241.093	Filtered
_ESDTSYVSLK_.1	ESDTSYVSLK	P02741	4320.21	13853.2	Filtered	Filtered	Filtered	Filtered
_GYSIFSYATK_.2	GYSIFSYATK	P02741	81071.6	68060.5	Filtered	Filtered	Filtered	Filtered
_RQDNEILIFWSK_.3	RQDNEILIFWSK	P02741	24696.6	16341.5	Filtered	Filtered	Filtered	Filtered
_RQDNEILIFWSK_.2	RQDNEILIFWSK	P02741	15458.1	13674.5	Filtered	Filtered	Filtered	Filtered
_QDNEILIFWSK_.2	QDNEILIFWSK	P02741	16564.3	16142.6	Filtered	Filtered	Filtered	Filtered
_QGYFVEAQPK_.2	QGYFVEAQPK	P02743	102333	107632	51394.1	56687.6	96605.6	183051
_VGEYSLYIGR_.2	VGEYSLYIGR	P02743	133254	85446.6	42659	43264.5	33562.8	35212.9
_ESVTDHVNLITPLEK_.3	ESVTDHVNLITPLEK	P02743	69100.4	62018.2	37568.9	39767.2	20602.6	27327.4
_ESVTDHVNLITPLEK_.2	ESVTDHVNLITPLEK	P02743	23379.2	18175.2	12677.7	13767.5	7224.15	7776.56
_DNELLVYK_.2	DNELLVYK	P02743	22627.5	18697.3	10922.7	9282.23	9894	13972.3
_DNELLVYK_.1	DNELLVYK	P02743	25797	24445.9	9586.65	12573.4	Filtered	18062.2
_IVLGQEQDSYGGK_.2	IVLGQEQDSYGGK	P02743	165614	136634	67158.4	69496.3	79369.6	136909
_AYSLFSYNTQGR_.2	AYSLFSYNTQGR	P02743	117633	103197	32753.7	35005	22847.1	25350
_GYVIIKPLVWV_.2	GYVIIKPLVWV	P02743	Filtered	1.02844	Filtered	Filtered	7789.64	6972.27
_AYSDLSR_.2	AYSDLSR	P02743	151939	62821.2	40337.9	Filtered	Filtered	14122.7
_AYSDLSR_.1	AYSDLSR	P02743	Filtered	2.05231	Filtered	Filtered	Filtered	Filtered
_SLGFC[Carbamidomethyl (C)]DTTNK_.2	SLGFCDTTNK	P02745	19890.6	19489.5	24478.1	35825.6	36019.6	31952
_DQPRPAFSAIR_.2	DQPRPAFSAIR	P02745	3138.11	3283.88	Filtered	1408.77	2335.34	5318.7
_GHIYQGSEADSVFSGFLIFPSA_.2	GHIYQGSEADSVFSGFLIFPSA	P02745	2190.5	1975.82	Filtered	4547.91	Filtered	Filtered
_FDHVITNMNNNYEPR_.3	FDHVITNMNNNYEPR	P02746	49068.1	42115.7	42902.9	49163.3	51992.3	67705
_FDHVITNMNNNYEPR_.2	FDHVITNMNNNYEPR	P02746	30589.2	33116.7	34148.6	31841.2	48994.3	50331.1
_TINVPLR_.2	TINVPLR	P02746	12390.2	10841.7	6903.18	Filtered	15085.1	29369.5
_VVTFC[Carbamidomethyl (C)]DYAYNTFQVTTGGMVLK_.3	VVTFCDYAYNTFQVTTGGMVLK	P02746	1821.91	3949.31	3892.31	2980.01	Filtered	Filtered
_LEQGENVFLQATDK_.2	LEQGENVFLQATDK	P02746	38643.3	33909.4	51172	41626.7	18513.7	14929.4
_VPGLYYFTYHASSR_.3	VPGLYYFTYHASSR	P02746	6338.05	6191.27	913.027	2912	Filtered	Filtered
_VPGLYYFTYHASSR_.2	VPGLYYFTYHASSR	P02746	3253.98	2836.29	Filtered	Filtered	Filtered	Filtered
_FQSVFTVTR_.2	FQSVFTVTR	P02747	73380.4	53700.1	64593.7	64963.9	59668.3	73372.5
_QTHQPPAPNSLIR_.3	QTHQPPAPNSLIR	P02747	21602.9	26442.7	9834.54	16335.1	21393.5	24628.4
_FNAVLTNPQGDYDTSTGK_.2	FNAVLTNPQGDYDTSTGK	P02747	91601.5	76225.3	105059	110095	124572	132406
_TNQVNSGGVLLR_.2	TNQVNSGGVLLR	P02747	124153	122610	159862	141311	30452.4	51230
_VVTFC[Carbamidomethyl (C)]GHTSK_.2	VVTFCGHTSK	P02747	10121.5	11583.5	7354.68	Filtered	Filtered	Filtered
_LSPIYNLVPVK_.2	LSPIYNLVPVK	P02748	276556	287735	146972	174986	192481	154476
_AIEDYINEFSVR_.2	AIEDYINEFSVR	P02748	286004	327617	118192	127115	126168	112561
_VVEESELAR_.2	VVEESELAR	P02748	131910	166328	63226.3	86071.6	100242	104704
_FEGIAC[Carbamidomethyl (C)]EISK_.2	FEGIACEISK	P02748	117291	111132	53381.3	55911.3	63317.1	68472.6
_SIEVFGQFNGK_.2	SIEVFGQFNGK	P02748	104029	92195.6	29838.9	45599.2	27131.6	25763.3
_C[Carbamidomethyl (C)]LC[Carbamidomethyl (C)]AC[Carbamidomethyl (C)]PFK_.2	CLCACPFK	P02748	49450.9	56081.8	18321.9	22598.6	20877.7	37850.3
_TSNFNAAISLK_.2	TSNFNAAISLK	P02748	64499.7	61623.2	19613.5	21303.6	5675.92	5935.05
_TAGYGINILGMDPLSTPFDNEFYNGLC[Carbamidomethyl (C)]NR_.3	TAGYGINILGMDPLSTPFDNEFYNGLCNR	P02748	59823.5	34208.7	6261.51	31742.6	26443.8	12571.5
_TEHYEEQIEAFK_.2	TEHYEEQIEAFK	P02748	32693.4	21155.8	12127.2	11849.6	5771.12	10719.5
_TEHYEEQIEAFK_.3	TEHYEEQIEAFK	P02748	19410.7	24132.2	8077.63	7248.96	3404.08	5344.24
_DGNTLTYYR_.2	DGNTLTYYR	P02748	21652.3	23096.8	8551.81	3604.71	10996.3	16813.8
_C[Carbamidomethyl (C)]NGDNDC[Carbamidomethyl (C)]GDFSDEDDC[Carbamidomethyl (C)]ESEPRPPC[Carbamidomethyl (C)]R_.3	CNGDNDCGDFSDEDDCESEPRPPCR	P02748	8051.99	4150.27	1378.01	1930.31	4644.48	4822.87
_AEQC[Carbamidomethyl (C)]C[Carbamidomethyl (C)]EETASSISLHGK_.3	AEQCCEETASSISLHGK	P02748	51841.1	52045.3	24579.9	36546.4	4372.93	3794.67
_AEQC[Carbamidomethyl (C)]C[Carbamidomethyl (C)]EETASSISLHGK_.2	AEQCCEETASSISLHGK	P02748	8300.98	7054.63	3871.3	5937.91	Filtered	Filtered
_DVVLTTTFVDDIK_.2	DVVLTTTFVDDIK	P02748	37595.4	39044.4	15514.9	16179.8	Filtered	3553.78
_QC[Carbamidomethyl (C)]VPTEPC[Carbamidomethyl (C)]EDAEDDC[Carbamidomethyl (C)]GNDFQC[Carbamidomethyl (C)]STGR_.3	QCVPTEPCEDAEDDCGNDFQCSTGR	P02748	4575.92	4062.83	1589.37	Filtered	2713.22	2732.99
_ALPTTYEK_.1	ALPTTYEK	P02748	18662.7	21555.6	6487.47	Filtered	4718.46	Filtered
_ISEGLPALEFPNEK_.2	ISEGLPALEFPNEK	P02748	Filtered	Filtered	4598.32	5773.87	8206.31	2659.55
_RQC[Carbamidomethyl (C)]VPTEPC[Carbamidomethyl (C)]EDAEDDC[Carbamidomethyl (C)]GNDFQC[Carbamidomethyl (C)]STGR_.3	RQCVPTEPCEDAEDDCGNDFQCSTGR	P02748	7371.02	5594.75	Filtered	Filtered	3492.07	4040.75
_DRVVEESELAR_.2	DRVVEESELAR	P02748	2696.2	1745.35	671.246	Filtered	1927.05	Filtered
_FTPTETNK_.2	FTPTETNK	P02748	120355	166000	87512.8	Filtered	Filtered	Filtered
_GTVIDVTDFVNWASSINDAPVLISQK_.3	GTVIDVTDFVNWASSINDAPVLISQK	P02748	38132.6	15022.5	21389.4	21558.4	7343.2	16938.4
_DRDGNTLTYYR_.2	DRDGNTLTYYR	P02748	10055	10647.9	Filtered	Filtered	7444.12	Filtered
_DRDGNTLTYYR_.3	DRDGNTLTYYR	P02748	8694.7	8216.45	Filtered	Filtered	3396.58	Filtered
_TC[Carbamidomethyl (C)]PKPDDLPFSTVVPLK_.3	TCPKPDDLPFSTVVPLK	P02749	272921	326888	573968	865784	1.07746e+06	741370
_TC[Carbamidomethyl (C)]PKPDDLPFSTVVPLK_.2	TCPKPDDLPFSTVVPLK	P02749	93987	107147	233060	356627	488496	284914
_VC[Carbamidomethyl (C)]PFAGILENGAVR_.2	VCPFAGILENGAVR	P02749	181759	193948	637752	390338	585528	453766
_VC[Carbamidomethyl (C)]PFAGILENGAVR_.3	VCPFAGILENGAVR	P02749	59237.4	89914.1	235429	135378	160570	154330
_ATVVYQGER_.2	ATVVYQGER	P02749	274712	272730	632875	720603	322832	441919
_YTTFEYPNTISFSC[Carbamidomethyl (C)]NTGFYLNGADSAK_.3	YTTFEYPNTISFSCNTGFYLNGADSAK	P02749	61476.8	67556.4	139121	152251	123175	161774
_TDASDVKPC[Carbamidomethyl (C)]_.2	TDASDVKPC	P02749	37342	35685.6	76947.7	48101.6	85651	11407.7
_TDASDVKPC[Carbamidomethyl (C)]_.1	TDASDVKPC	P02749	12817.7	5833.37	40094.4	8535.84	66693.3	2279.35
_EHSSLAFWK_.2	EHSSLAFWK	P02749	26325.3	21196.4	60082.8	49493.9	58975.1	118641
_EHSSLAFWK_.3	EHSSLAFWK	P02749	5277.4	7467.91	15386.7	15359.7	15472.4	28499.6
_FIC[Carbamidomethyl (C)]PLTGLWPINTLK_.2	FICPLTGLWPINTLK	P02749	226929	269011	332996	122184	301602	205330
_FIC[Carbamidomethyl (C)]PLTGLWPINTLK_.3	FICPLTGLWPINTLK	P02749	4257.31	Filtered	11127.2	10067.9	Filtered	4635.81
_ATFGC[Carbamidomethyl (C)]HDGYSLDGPEEIEC[Carbamidomethyl (C)]TK_.3	ATFGCHDGYSLDGPEEIECTK	P02749	82822	72764.4	142688	150259	146625	188240
_ATFGC[Carbamidomethyl (C)]HDGYSLDGPEEIEC[Carbamidomethyl (C)]TK_.2	ATFGCHDGYSLDGPEEIECTK	P02749	19837.2	20710.3	34043.2	47063.6	120008	59340.2
_C[Carbamidomethyl (C)]PFPSRPDNGFVNYPAK_.3	CPFPSRPDNGFVNYPAK	P02749	27944.1	21623.6	26946.5	29975.3	Filtered	1939.03
_C[Carbamidomethyl (C)]PFPSRPDNGFVNYPAK_.2	CPFPSRPDNGFVNYPAK	P02749	6641.04	5913.77	13869.6	Filtered	Filtered	Filtered
_PDDLPFSTVVPLK_.2	PDDLPFSTVVPLK	P02749	12444.5	18653.1	27186.5	43153.8	Filtered	Filtered
_WSPELPVC[Carbamidomethyl (C)]APIIC[Carbamidomethyl (C)]PPPSIPTFATLR_.3	WSPELPVCAPIICPPPSIPTFATLR	P02749	63254	111703	194818	175216	526073	288773
_TFYEPGEEITYSC[Carbamidomethyl (C)]K_.2	TFYEPGEEITYSCK	P02749	194736	166394	330389	343110	79371.9	81363.9
_C[Carbamidomethyl (C)]SYTEDAQC[Carbamidomethyl (C)]IDGTIEVPK_.2	CSYTEDAQCIDGTIEVPK	P02749	26376.8	24721.3	46747.1	47183.8	50689.1	50301.2
_TFYEPGEEITYSC[Carbamidomethyl (C)]KPGYVSR_.3	TFYEPGEEITYSCKPGYVSR	P02749	Filtered	Filtered	Filtered	Filtered	59775.9	66105.8
_TFYEPGEEITYSC[Carbamidomethyl (C)]KPGYVSR_.2	TFYEPGEEITYSCKPGYVSR	P02749	Filtered	Filtered	Filtered	Filtered	28575	29114
_C[Carbamidomethyl (C)]TEEGKWSPELPVC[Carbamidomethyl (C)]APIIC[Carbamidomethyl (C)]PPPSIPTFATLR_.3	CTEEGKWSPELPVCAPIICPPPSIPTFATLR	P02749	Filtered	Filtered	Filtered	Filtered	4104.28	75148.2
_KC[Carbamidomethyl (C)]SYTEDAQC[Carbamidomethyl (C)]IDGTIEVPK_.3	KCSYTEDAQCIDGTIEVPK	P02749	Filtered	Filtered	Filtered	Filtered	27076.3	23990.1
_KC[Carbamidomethyl (C)]SYTEDAQC[Carbamidomethyl (C)]IDGTIEVPK_.2	KCSYTEDAQCIDGTIEVPK	P02749	Filtered	Filtered	Filtered	Filtered	6823.16	5023.12
_DKATFGC[Carbamidomethyl (C)]HDGYSLDGPEEIEC[Carbamidomethyl (C)]TK_.3	DKATFGCHDGYSLDGPEEIECTK	P02749	Filtered	Filtered	Filtered	Filtered	4710.01	5054.48
_DKATFGC[Carbamidomethyl (C)]HDGYSLDGPEEIEC[Carbamidomethyl (C)]TK_.4	DKATFGCHDGYSLDGPEEIECTK	P02749	Filtered	Filtered	Filtered	Filtered	2962.26	3582.55
_KFIC[Carbamidomethyl (C)]PLTGLWPINTLK_.3	KFICPLTGLWPINTLK	P02749	Filtered	Filtered	Filtered	Filtered	196.372	Filtered
_VAAGAFQGLR_.2	VAAGAFQGLR	P02750	97814.1	104314	11908.6	13910.7	16381.6	37680.6
_GQTLLAVAK_.2	GQTLLAVAK	P02750	50977.6	53931.8	8785.53	6491.94	13083.9	19450.3
_ENQLEVLEVSWLHGLK_.3	ENQLEVLEVSWLHGLK	P02750	28117.8	33878.1	5358.34	6298.5	4473.43	8504.3
_ENQLEVLEVSWLHGLK_.2	ENQLEVLEVSWLHGLK	P02750	14062.4	10673.6	1379.51	2182.38	1298.58	2548.85
_TLDLGENQLETLPPDLLR_.2	TLDLGENQLETLPPDLLR	P02750	277251	239297	65632.9	47111.3	97212	95792.9
_TLDLGENQLETLPPDLLR_.3	TLDLGENQLETLPPDLLR	P02750	89623.4	84443.6	15229.2	Filtered	7065.44	9118.68
_ALGHLDLSGNR_.2	ALGHLDLSGNR	P02750	22521.8	23476.9	2704.61	Filtered	8943.9	9253.65
_ALGHLDLSGNR_.3	ALGHLDLSGNR	P02750	17137.1	19275.9	Filtered	Filtered	7781.36	5956.39
_DGFDISGNPWIC[Carbamidomethyl (C)]DQNLSDLYR_.2	DGFDISGNPWICDQNLSDLYR	P02750	15619.7	14593.6	Filtered	3696.62	16159.2	Filtered
_DGFDISGNPWIC[Carbamidomethyl (C)]DQNLSDLYR_.3	DGFDISGNPWICDQNLSDLYR	P02750	10120.7	1359.97	Filtered	3199.64	Filtered	4717.98
_C[Carbamidomethyl (C)]AGPEAVK_.2	CAGPEAVK	P02750	18554.9	14713.5	4141.88	Filtered	15031.5	Filtered
_NALTGLPPGLFQASATLDTLVLK_.3	NALTGLPPGLFQASATLDTLVLK	P02750	11020.4	3794.78	Filtered	Filtered	3477.94	1599.01
_NALTGLPPGLFQASATLDTLVLK_.2	NALTGLPPGLFQASATLDTLVLK	P02750	11469.9	26648.9	Filtered	Filtered	15899.8	Filtered
_DLLLPQPDLR_.2	DLLLPQPDLR	P02750	433646	402093	125163	126694	287025	227231
_LHLEGNK_.2	LHLEGNK	P02750	Filtered	49111.3	Filtered	Filtered	Filtered	Filtered
_LQELHLSSNGLESLSPEFLRPVPQLR_.4	LQELHLSSNGLESLSPEFLRPVPQLR	P02750	2022.2	Filtered	Filtered	Filtered	5258.66	Filtered
_ESVPISDTIIPAVPPPTDLR_.2	ESVPISDTIIPAVPPPTDLR	P02751	161611	153141	315081	371568	191737	203814
_ESVPISDTIIPAVPPPTDLR_.3	ESVPISDTIIPAVPPPTDLR	P02751	99735.5	125624	251144	282883	150343	156366
_FLATTPNSLLVSWQPPR_.2	FLATTPNSLLVSWQPPR	P02751	131847	101124	224574	217711	144941	127835
_FLATTPNSLLVSWQPPR_.3	FLATTPNSLLVSWQPPR	P02751	120897	91604.2	209010	137590	77630.5	107263
_VTWAPPPSIDLTNFLVR_.2	VTWAPPPSIDLTNFLVR	P02751	250918	86612.3	257735	507802	151668	220694
_VTWAPPPSIDLTNFLVR_.3	VTWAPPPSIDLTNFLVR	P02751	6621.49	24910.2	47046	14662.1	29993.3	20758.6
_DLQFVEVTDVK_.2	DLQFVEVTDVK	P02751	97685	92506.5	378376	360150	237437	206647
_VDVIPVNLPGEHGQR_.3	VDVIPVNLPGEHGQR	P02751	104526	87279.8	187474	219275	183619	204510
_VDVIPVNLPGEHGQR_.2	VDVIPVNLPGEHGQR	P02751	30532.9	22229.9	70371.5	77799.7	86332	77908.1
_SYTITGLQPGTDYK_.2	SYTITGLQPGTDYK	P02751	111998	157179	208869	321750	209349	300479
_SSPVVIDASTAIDAPSNLR_.2	SSPVVIDASTAIDAPSNLR	P02751	68102.4	64091	176631	204577	205328	187458
_SSPVVIDASTAIDAPSNLR_.3	SSPVVIDASTAIDAPSNLR	P02751	14604.5	16120	70636.9	141427	90886.9	69643.9
_ITYGETGGNSPVQEFTVPGSK_.2	ITYGETGGNSPVQEFTVPGSK	P02751	86311	79446.6	165829	182911	147161	161469
_ITYGETGGNSPVQEFTVPGSK_.3	ITYGETGGNSPVQEFTVPGSK	P02751	5020.98	4301.96	11650.6	12869.9	9714.91	15509
_VVTPLSPPTNLHLEANPDTGVLTVSWER_.3	VVTPLSPPTNLHLEANPDTGVLTVSWER	P02751	66542.9	48622.9	156042	176355	144699	154617
_VVTPLSPPTNLHLEANPDTGVLTVSWER_.4	VVTPLSPPTNLHLEANPDTGVLTVSWER	P02751	2839.3	1112.4	6024.82	7027.52	4997.6	5739.99
_FTNIGPDTMR_.2	FTNIGPDTMR	P02751	67026	62797.2	133958	166533	131172	207595
_WLPSSSPVTGYR_.2	WLPSSSPVTGYR	P02751	110637	85630.5	114486	156228	132188	133438
_EINLAPDSSSVVVSGLMVATK_.2	EINLAPDSSSVVVSGLMVATK	P02751	49839.7	43040.6	106105	120885	66152.5	70690.2
_EINLAPDSSSVVVSGLMVATK_.3	EINLAPDSSSVVVSGLMVATK	P02751	22472.6	22092.3	54681.7	65247.5	31247.5	38421.8
_TFYSC[Carbamidomethyl (C)]TTEGR_.2	TFYSCTTEGR	P02751	56864.7	67798.1	154748	186508	114245	57681
_LTVGLTR_.2	LTVGLTR	P02751	55233.3	53327	140762	86053.8	105781	126196
_GFNC[Carbamidomethyl (C)]ESKPEAEETC[Carbamidomethyl (C)]FDK_.3	GFNCESKPEAEETCFDK	P02751	29404.9	31466.4	73726.9	69808	78960.4	123388
_GFNC[Carbamidomethyl (C)]ESKPEAEETC[Carbamidomethyl (C)]FDK_.2	GFNCESKPEAEETCFDK	P02751	8001.6	6053.9	15134.8	22670	22136.9	54132.9
_ISC[Carbamidomethyl (C)]TIANR_.2	ISCTIANR	P02751	85077.7	77551.3	132073	154385	69359.9	4025.68
_TETITGFQVDAVPANGQTPIQR_.3	TETITGFQVDAVPANGQTPIQR	P02751	26120.4	30353.1	76149.3	156080	29254.8	16514.1
_TETITGFQVDAVPANGQTPIQR_.2	TETITGFQVDAVPANGQTPIQR	P02751	23325.4	23557.2	49197.6	59916.8	11497.7	10042.8
_EYLGAIC[Carbamidomethyl (C)]SC[Carbamidomethyl (C)]TC[Carbamidomethyl (C)]FGGQR_.2	EYLGAICSCTCFGGQR	P02751	55991.3	39740.2	99898.4	98019.7	88028.3	97428.6
_YEVSVYALK_.2	YEVSVYALK	P02751	54469.6	48918.9	124375	116760	60863.9	65461
_QYNVGPSVSK_.2	QYNVGPSVSK	P02751	29015.6	36684.2	61611.1	98179.3	54238.8	77237.9
_DTLTSRPAQGVVTTLENVSPPR_.3	DTLTSRPAQGVVTTLENVSPPR	P02751	27759.5	31250.2	77529	83191	59854.5	72736.6
_IGDTWSK_.2	IGDTWSK	P02751	22353.7	38804	68430.3	83188.6	69672.9	39058.8
_IGDTWSK_.1	IGDTWSK	P02751	2764.15	1603.21	5228.48	6564.61	7128.13	4994.95
_DLEVVAATPTSLLISWDAPAVTVR_.3	DLEVVAATPTSLLISWDAPAVTVR	P02751	25788.4	10850.6	26483.2	72992.1	30374.6	30458.1
_FGFC[Carbamidomethyl (C)]PMAAHEEIC[Carbamidomethyl (C)]TTNEGVMYR_.3	FGFCPMAAHEEICTTNEGVMYR	P02751	18375.8	13215.9	36155.8	35211.3	26061	29300.7
_YSFC[Carbamidomethyl (C)]TDHTVLVQTR_.3	YSFCTDHTVLVQTR	P02751	14566.2	10059.1	24574.5	25174.9	7551.86	10961.2
_YSFC[Carbamidomethyl (C)]TDHTVLVQTR_.2	YSFCTDHTVLVQTR	P02751	8186.39	7316.71	14405.9	15921.1	7969.01	8357.26
_PAQGVVTTLENVSPPR_.2	PAQGVVTTLENVSPPR	P02751	7621.98	6219.94	14651.2	12518.1	12801.8	14354.3
_PAQGVVTTLENVSPPR_.3	PAQGVVTTLENVSPPR	P02751	5903.03	4767.18	14279.2	12805.7	7034.71	10454
_TGLDSPTGIDFSDITANSFTVHWIAPR_.3	TGLDSPTGIDFSDITANSFTVHWIAPR	P02751	10899.7	34630	23606.8	16917.4	11150.8	17663.8
_VREEVVTVGNSVNEGLNQPTDDSC[Carbamidomethyl (C)]FDPYTVSHYAVGDEWER_.4	VREEVVTVGNSVNEGLNQPTDDSCFDPYTVSHYAVGDEWER	P02751	7189.63	6258.23	22876.2	25615.3	25732.8	24647.4
_WC[Carbamidomethyl (C)]GTTQNYDADQK_.2	WCGTTQNYDADQK	P02751	5351.63	7204.61	22178.6	22314.8	21219.4	17428.4
_QDGHLWC[Carbamidomethyl (C)]STTSNYEQDQK_.3	QDGHLWCSTTSNYEQDQK	P02751	5302.65	3958.08	8039.73	10818.2	11281.5	16948.2
_QDGHLWC[Carbamidomethyl (C)]STTSNYEQDQK_.2	QDGHLWCSTTSNYEQDQK	P02751	1641.31	1230.84	4014.02	4979.35	6044.53	10082.9
_C[Carbamidomethyl (C)]DPVDQC[Carbamidomethyl (C)]QDSETGTFYQIGDSWEK_.3	CDPVDQCQDSETGTFYQIGDSWEK	P02751	8364.27	9259.27	18880.7	20973.1	15329.2	8775.45
_TNTNVNC[Carbamidomethyl (C)]PIEC[Carbamidomethyl (C)]FMPLDVQADREDSRE_.3	TNTNVNCPIECFMPLDVQADREDSRE	P02751	6006.2	2401.12	19873.9	18120	14132.3	10249.6
_GNLLQC[Carbamidomethyl (C)]IC[Carbamidomethyl (C)]TGNGR_.2	GNLLQCICTGNGR	P02751	10669.5	5935.83	8826.17	8184.4	12768.9	13554.8
_ITGYIIK_.2	ITGYIIK	P02751	6407.1	6441.41	12275.5	12279.6	6814.35	14635.1
_EVTSDSGSIVVSGLTPGVEYVYTIQVLR_.3	EVTSDSGSIVVSGLTPGVEYVYTIQVLR	P02751	4261.5	1658.56	8270.37	10297.5	2705.17	7009.32
_TPFVTHPGYDTGNGIQLPGTSGQQPSVGQQMIFEEHGFR_.4	TPFVTHPGYDTGNGIQLPGTSGQQPSVGQQMIFEEHGFR	P02751	1779.29	1854.82	2022.5	2316.25	3796.31	3479.85
_QAQQMVQPQSPVAVSQSK_.2	QAQQMVQPQSPVAVSQSK	P02751	52103.3	45509.4	98356.8	115916	21267.5	27830.1
_QAQQMVQPQSPVAVSQSK_.3	QAQQMVQPQSPVAVSQSK	P02751	3342.99	1947.94	5307.19	3651.07	Filtered	351.123
_VTIMWTPPESAVTGYR_.2	VTIMWTPPESAVTGYR	P02751	175429	141470	280016	244521	225002	203078
_VTIMWTPPESAVTGYR_.3	VTIMWTPPESAVTGYR	P02751	6567.28	3055.35	7963.9	Filtered	1276.65	Filtered
_EESPLLIGQQSTVSDVPR_.2	EESPLLIGQQSTVSDVPR	P02751	45839.8	40866.2	94667.3	95694.1	120481	111085
_EESPLLIGQQSTVSDVPR_.3	EESPLLIGQQSTVSDVPR	P02751	2069.41	Filtered	3587.97	Filtered	6050.06	5584.42
_SDTVPSPR_.2	SDTVPSPR	P02751	50254.6	52419.2	147703	26500.1	114605	Filtered
_DAPIVNK_.1	DAPIVNK	P02751	14801.1	11886.9	51182.8	8956.41	47981.7	2524.98
_DAPIVNK_.2	DAPIVNK	P02751	Filtered	3214.04	42667.2	19477.9	17769.6	Filtered
_NSITLTNLTPGTEYVVSIVALNGR_.3	NSITLTNLTPGTEYVVSIVALNGR	P02751	5404.35	Filtered	10390.5	15872.1	2327.41	3634.96
_IGDQWDK_.2	IGDQWDK	P02751	69662.8	15297.1	35118.9	9618.52	35696.9	5590.31
_IGDQWDK_.1	IGDQWDK	P02751	Filtered	Filtered	2939	408.11	4556.38	Filtered
_NLQPASEYTVSLVAIK_.2	NLQPASEYTVSLVAIK	P02751	57904.9	52202.2	192861	123211	102937	100505
_NLQPASEYTVSLVAIK_.3	NLQPASEYTVSLVAIK	P02751	Filtered	Filtered	2132.47	Filtered	972.067	Filtered
_PLTAQQTTK_.2	PLTAQQTTK	P02751	44032.6	38096.3	52756.3	23016.3	Filtered	Filtered
_LLC[Carbamidomethyl (C)]QC[Carbamidomethyl (C)]LGFGSGHFR_.3	LLCQCLGFGSGHFR	P02751	17218	16023.4	11816.6	11177.7	6098.39	6971.48
_LLC[Carbamidomethyl (C)]QC[Carbamidomethyl (C)]LGFGSGHFR_.2	LLCQCLGFGSGHFR	P02751	804.683	998.133	Filtered	Filtered	Filtered	Filtered
_PGVVYEGQLISIQQYGHQEVTR_.3	PGVVYEGQLISIQQYGHQEVTR	P02751	11445.2	10722.4	15510.9	17836.3	Filtered	Filtered
_STATISGLK_.2	STATISGLK	P02751	7128.48	9472.05	21474.4	12751.5	Filtered	Filtered
_YQC[Carbamidomethyl (C)]YC[Carbamidomethyl (C)]YGR_.2	YQCYCYGR	P02751	11100.9	12347.4	14672.2	Filtered	9790.85	Filtered
_WC[Carbamidomethyl (C)]HDNGVNYK_.2	WCHDNGVNYK	P02751	5062.26	3493.8	7883.1	Filtered	4351.19	Filtered
_DSMIWDC[Carbamidomethyl (C)]TC[Carbamidomethyl (C)]IGAGR_.2	DSMIWDCTCIGAGR	P02751	67708.6	68897.7	238491	167644	142986	145687
_DSMIWDC[Carbamidomethyl (C)]TC[Carbamidomethyl (C)]IGAGR_.3	DSMIWDCTCIGAGR	P02751	Filtered	Filtered	1731.29	Filtered	Filtered	Filtered
_TYLGNALVC[Carbamidomethyl (C)]TC[Carbamidomethyl (C)]YGGSR_.2	TYLGNALVCTCYGGSR	P02751	29144.3	28748.6	38897	39539.9	39896.6	44550.1
_TYLGNALVC[Carbamidomethyl (C)]TC[Carbamidomethyl (C)]YGGSR_.3	TYLGNALVCTCYGGSR	P02751	Filtered	1973.56	Filtered	Filtered	Filtered	Filtered
_IYLYTLNDNAR_.2	IYLYTLNDNAR	P02751	97653.8	73278.6	190707	192164	162486	136560
_NTFAEVTGLSPGVTYYFK_.2	NTFAEVTGLSPGVTYYFK	P02751	51204.9	49040.2	86392.4	151925	71494.2	84119.1
_VPGTSTSATLTGLTR_.2	VPGTSTSATLTGLTR	P02751	71617.7	57660.5	94569.5	112086	52239.3	100237
_FTQVTPTSLSAQWTPPNVQLTGYR_.3	FTQVTPTSLSAQWTPPNVQLTGYR	P02751	50156.1	32541	109276	97916.5	44335.5	66087.8
_GEWTC[Carbamidomethyl (C)]IAYSQLR_.2	GEWTCIAYSQLR	P02751	53346.6	46548.1	83457.1	77509.1	63907.3	57649.5
_TYHVGEQWQK_.2	TYHVGEQWQK	P02751	21841.3	19697.4	21659.9	18929.9	23472.8	12660.6
_VGDTYERPK_.2	VGDTYERPK	P02751	16313.4	17098.2	30635.4	5121.27	29857.6	Filtered
_VGDTYERPK_.3	VGDTYERPK	P02751	3147.74	Filtered	Filtered	Filtered	Filtered	Filtered
_RPGGEPSPEGTTGQSYNQYSQR_.3	RPGGEPSPEGTTGQSYNQYSQR	P02751	12619.2	13398.1	15427.5	17465.4	16906.1	24808.6
_C[Carbamidomethyl (C)]DPHEATC[Carbamidomethyl (C)]YDDGK_.2	CDPHEATCYDDGK	P02751	Filtered	3207.75	9657.94	Filtered	7428.83	Filtered
_C[Carbamidomethyl (C)]DPHEATC[Carbamidomethyl (C)]YDDGK_.3	CDPHEATCYDDGK	P02751	Filtered	1745.42	3079.71	Filtered	1525.84	Filtered
_PISINYR_.2	PISINYR	P02751	3313.99	4086.84	Filtered	2724.6	Filtered	Filtered
_TEIDKPSQMQVTDVQDNSISVK_.3	TEIDKPSQMQVTDVQDNSISVK	P02751	28751	23818.1	55063.1	60093.3	65004.7	75692.8
_TEIDKPSQMQVTDVQDNSISVK_.2	TEIDKPSQMQVTDVQDNSISVK	P02751	Filtered	Filtered	Filtered	1595.07	10252.7	Filtered
_AQITGYR_.2	AQITGYR	P02751	30614.4	21074.7	41113.1	8044.58	4486.96	Filtered
_C[Carbamidomethyl (C)]FDHAAGTSYVVGETWEK_.3	CFDHAAGTSYVVGETWEK	P02751	Filtered	3846.15	6031.01	8922.4	8881.62	7215.09
_LGVRPSQGGEAPR_.3	LGVRPSQGGEAPR	P02751	4834.54	4174.06	4351.53	Filtered	Filtered	Filtered
_LGVRPSQGGEAPR_.2	LGVRPSQGGEAPR	P02751	268.432	Filtered	715.931	Filtered	Filtered	Filtered
_MSESGFK_.2	MSESGFK	P02751	Filtered	15921.1	78909	Filtered	9646.92	Filtered
_MSESGFK_.1	MSESGFK	P02751	Filtered	Filtered	4718.38	Filtered	Filtered	Filtered
_VEYELSEEGDEPQYLDLPSTATSVNIPDLLPGR_.3	VEYELSEEGDEPQYLDLPSTATSVNIPDLLPGR	P02751	5227.23	3771.6	Filtered	16779.8	22793.3	Filtered
_GDSPASSKPISINYR_.3	GDSPASSKPISINYR	P02751	Filtered	Filtered	Filtered	Filtered	7144.08	10960.2
_GDSPASSKPISINYR_.2	GDSPASSKPISINYR	P02751	Filtered	Filtered	Filtered	Filtered	865.568	1190.6
_PSQMQVTDVQDNSISVK_.2	PSQMQVTDVQDNSISVK	P02751	Filtered	Filtered	7065.35	9466.08	Filtered	Filtered
_TDELPQLVTLPHPNLHGPEILDVPSTVQK_.3	TDELPQLVTLPHPNLHGPEILDVPSTVQK	P02751	Filtered	Filtered	2851.07	3244.16	Filtered	Filtered
_TDELPQLVTLPHPNLHGPEILDVPSTVQK_.4	TDELPQLVTLPHPNLHGPEILDVPSTVQK	P02751	Filtered	598.803	2663.64	Filtered	Filtered	Filtered
_NEEDVAELSISPSDNAVVLTNLLPGTEYVVSVSSVYEQHESTPLR_.4	NEEDVAELSISPSDNAVVLTNLLPGTEYVVSVSSVYEQHESTPLR	P02751	3005.7	Filtered	Filtered	5612.65	Filtered	Filtered
_EEVVTVGNSVNEGLNQPTDDSC[Carbamidomethyl (C)]FDPYTVSHYAVGDEWER_.4	EEVVTVGNSVNEGLNQPTDDSCFDPYTVSHYAVGDEWER	P02751	Filtered	Filtered	1566.47	2072.47	Filtered	Filtered
_DDKESVPISDTIIPAVPPPTDLR_.3	DDKESVPISDTIIPAVPPPTDLR	P02751	Filtered	Filtered	Filtered	Filtered	74191	87582.6
_DDKESVPISDTIIPAVPPPTDLR_.2	DDKESVPISDTIIPAVPPPTDLR	P02751	Filtered	Filtered	Filtered	Filtered	6496.76	7979.94
_DDKESVPISDTIIPAVPPPTDLR_.4	DDKESVPISDTIIPAVPPPTDLR	P02751	Filtered	Filtered	Filtered	Filtered	541.962	Filtered
_GEWTC[Carbamidomethyl (C)]KPIAEK_.2	GEWTCKPIAEK	P02751	Filtered	Filtered	Filtered	Filtered	25820.3	22910.4
_GEWTC[Carbamidomethyl (C)]KPIAEK_.3	GEWTCKPIAEK	P02751	Filtered	Filtered	Filtered	Filtered	2438.66	Filtered
_VFAVSHGR_.2	VFAVSHGR	P02751	Filtered	7415.15	Filtered	Filtered	Filtered	Filtered
_HYQINQQWER_.2	HYQINQQWER	P02751	Filtered	Filtered	Filtered	Filtered	3219.98	1602.72
_HTSVQTTSSGSGPFTDVR_.3	HTSVQTTSSGSGPFTDVR	P02751	1672.41	Filtered	1878.68	Filtered	Filtered	Filtered
_ESKPLTAQQTTK_.2	ESKPLTAQQTTK	P02751	Filtered	Filtered	Filtered	Filtered	3537.01	Filtered
_TNTNVNC[Carbamidomethyl (C)]PIEC[Carbamidomethyl (C)]FMPLDVQADR_.2	TNTNVNCPIECFMPLDVQADR	P02751	Filtered	Filtered	Filtered	1789.64	Filtered	Filtered
_STATISGLKPGVDYTITVYAVTGR_.3	STATISGLKPGVDYTITVYAVTGR	P02751	Filtered	Filtered	Filtered	Filtered	1575.38	Filtered
_ATGVFTTLQPGSSIPPYNTEVTETTIVITWTPAPR_.3	ATGVFTTLQPGSSIPPYNTEVTETTIVITWTPAPR	P02751	Filtered	Filtered	Filtered	Filtered	1	Filtered
_DPNGLPPEAQK_.2	DPNGLPPEAQK	P02753	78313.5	87822.8	465906	627598	335505	448623
_YWGVASFLQK_.2	YWGVASFLQK	P02753	45773.6	115685	235862	194615	76485.6	99187.8
_LLNLDGTC[Carbamidomethyl (C)]ADSYSFVFSR_.2	LLNLDGTCADSYSFVFSR	P02753	26301.6	25259	101548	133829	84870.9	83595.8
_LLNLDGTC[Carbamidomethyl (C)]ADSYSFVFSR_.3	LLNLDGTCADSYSFVFSR	P02753	2534.56	4368.38	20768.7	28279.3	17366.1	15488.8
_FSGTWYAMAK_.2	FSGTWYAMAK	P02753	11778.3	10986	30731.1	31690.8	29568.3	28008.7
_GNDDHWIVDTDYDTYAVQYSC[Carbamidomethyl (C)]R_.3	GNDDHWIVDTDYDTYAVQYSCR	P02753	10774.6	12598.4	54384.6	88539.3	40905	35390.6
_LIVHNGYC[Carbamidomethyl (C)]DGR_.2	LIVHNGYCDGR	P02753	7109.86	5740.37	14912.7	8828.56	13108.4	Filtered
_LIVHNGYC[Carbamidomethyl (C)]DGR_.3	LIVHNGYCDGR	P02753	1444.52	Filtered	Filtered	Filtered	Filtered	Filtered
_LLNNWDVC[Carbamidomethyl (C)]ADMVGTFTDTEDPAK_.3	LLNNWDVCADMVGTFTDTEDPAK	P02753	1416.09	Filtered	8371.71	Filtered	Filtered	14343.2
_KDPEGLFLQDNIVAEFSVDETGQMSATAK_.3	KDPEGLFLQDNIVAEFSVDETGQMSATAK	P02753	1481.12	1672.4	Filtered	3133.74	Filtered	Filtered
_QEELC[Carbamidomethyl (C)]LAR_.2	QEELCLAR	P02753	Filtered	Filtered	23819.6	18327.8	Filtered	Filtered
_QRQEELC[Carbamidomethyl (C)]LAR_.2	QRQEELCLAR	P02753	854.705	Filtered	3746.12	2222.8	3412.3	Filtered
_VVAQGVGIPEDSIFTMADR_.2	VVAQGVGIPEDSIFTMADR	P02760	86668	50879.1	136335	156449	169325	273913
_VVAQGVGIPEDSIFTMADR_.3	VVAQGVGIPEDSIFTMADR	P02760	27396.6	9545.85	46274.8	52944.8	52212.7	93293.9
_EC[Carbamidomethyl (C)]LQTC[Carbamidomethyl (C)]R_.2	ECLQTCR	P02760	123385	156509	227287	114211	219082	53796.9
_ETLLQDFR_.2	ETLLQDFR	P02760	85537.8	71637.6	128065	129756	197214	210244
_GEC[Carbamidomethyl (C)]VPGEQEPEPILIPR_.2	GECVPGEQEPEPILIPR	P02760	52341	51361.3	89236.4	98255.9	159854	166335
_GEC[Carbamidomethyl (C)]VPGEQEPEPILIPR_.3	GECVPGEQEPEPILIPR	P02760	20578.7	16389.2	30742.2	29603.9	48623.9	58314.9
_EDSC[Carbamidomethyl (C)]QLGYSAGPC[Carbamidomethyl (C)]MGMTSR_.2	EDSCQLGYSAGPCMGMTSR	P02760	59670.4	47059.2	85054.5	99267.2	137652	141667
_EDSC[Carbamidomethyl (C)]QLGYSAGPC[Carbamidomethyl (C)]MGMTSR_.3	EDSCQLGYSAGPCMGMTSR	P02760	3979.18	3201.62	6001.84	6033.04	10399.5	10090.3
_KEDSC[Carbamidomethyl (C)]QLGYSAGPC[Carbamidomethyl (C)]MGMTSR_.3	KEDSCQLGYSAGPCMGMTSR	P02760	42487.8	39437.8	56857.9	69650.6	54897.9	69678
_KEDSC[Carbamidomethyl (C)]QLGYSAGPC[Carbamidomethyl (C)]MGMTSR_.2	KEDSCQLGYSAGPCMGMTSR	P02760	4859.13	4931.93	7260.69	6460.92	8865.71	9047.72
_AFIQLWAFDAVK_.2	AFIQLWAFDAVK	P02760	65340.5	57276.7	61730.3	65364.8	18078	41933
_GVC[Carbamidomethyl (C)]EETSGAYEK_.2	GVCEETSGAYEK	P02760	26563.7	32195.9	60700.8	46011.4	60765.3	17373.4
_C[Carbamidomethyl (C)]VLFPYGGC[Carbamidomethyl (C)]QGNGNK_.2	CVLFPYGGCQGNGNK	P02760	28746.2	23007.6	44515.4	45174.2	32889.3	42302.1
_EYC[Carbamidomethyl (C)]GVPGDGDEELLR_.2	EYCGVPGDGDEELLR	P02760	207740	168957	331928	323288	600920	431628
_EYC[Carbamidomethyl (C)]GVPGDGDEELLR_.3	EYCGVPGDGDEELLR	P02760	Filtered	Filtered	Filtered	Filtered	1175.99	Filtered
_TVAAC[Carbamidomethyl (C)]NLPIVR_.2	TVAACNLPIVR	P02760	327448	280963	460662	482955	451097	564675
_WYNLAIGSTC[Carbamidomethyl (C)]PWLK_.2	WYNLAIGSTCPWLK	P02760	7542.18	5718.18	10667.6	9062.45	3846.34	604.943
_EQLGEFYEALDC[Carbamidomethyl (C)]LR_.2	EQLGEFYEALDCLR	P02763	5.00227e+06	3.00771e+06	916411	711696	1.32897e+06	1322922
_EQLGEFYEALDC[Carbamidomethyl (C)]LR_.3	EQLGEFYEALDCLR	P02763	405662	189534	76117.3	50024.6	36432.1	29114.6
_TYMLAFDVNDEK_.2	TYMLAFDVNDEK	P02763	2.92689e+06	1.91177e+06	550099	511546	705232	679976
_SDVVYTDWK_.2	SDVVYTDWK	P02763	859003	740432	171489	180159	251704	288017
_YVGGQEHFAHLLILR_.3	YVGGQEHFAHLLILR	P02763	238114	230997	25345.5	32553.6	16627	43238.3
_YVGGQEHFAHLLILR_.4	YVGGQEHFAHLLILR	P02763	69662	63343.2	3738.22	6851.32	3161.8	14476.9
_YVGGQEHFAHLLILR_.2	YVGGQEHFAHLLILR	P02763	51253.4	38063.8	4320.07	5584.16	4698.24	9181.19
_NWGLSVYADKPETTK_.2	NWGLSVYADKPETTK	P02763	924771	830233	165174	168034	190874	224470
_NWGLSVYADKPETTK_.3	NWGLSVYADKPETTK	P02763	817101	582461	Filtered	Filtered	Filtered	Filtered
_TYMLAFDVNDEKNWGLSVYADKPETTK_.3	TYMLAFDVNDEKNWGLSVYADKPETTK	P02763	10835.7	Filtered	Filtered	Filtered	Filtered	Filtered
_EHAVEGDC[Carbamidomethyl (C)]DFQLLK_.3	EHAVEGDCDFQLLK	P02765	151088	124055	310854	346580	276739	326924
_EHAVEGDC[Carbamidomethyl (C)]DFQLLK_.2	EHAVEGDCDFQLLK	P02765	130567	120236	285233	303830	276305	359484
_FSVVYAK_.2	FSVVYAK	P02765	175512	180759	335748	314865	260264	383878
_FSVVYAK_.1	FSVVYAK	P02765	64602.3	62861.4	137715	136072	149591	231728
_C[Carbamidomethyl (C)]NLLAEK_.2	CNLLAEK	P02765	58664.5	67377.9	196364	225237	174235	18075.6
_VWPQQPSGELFEIEIDTLETTC[Carbamidomethyl (C)]HVLDPTPVAR_.3	VWPQQPSGELFEIEIDTLETTCHVLDPTPVAR	P02765	4248.41	5126.2	9239.61	6131.92	8365.4	13979.7
_VWPQQPSGELFEIEIDTLETTC[Carbamidomethyl (C)]HVLDPTPVAR_.4	VWPQQPSGELFEIEIDTLETTCHVLDPTPVAR	P02765	6176	8454.55	6507.36	Filtered	10261.8	17812.6
_HTLNQIDEVK_.2	HTLNQIDEVK	P02765	69775.5	68546.6	168623	211526	277221	313157
_HTLNQIDEVK_.3	HTLNQIDEVK	P02765	7567.62	3173.32	8015.81	13340.4	20363.1	9033.37
_HTLNQIDEVK_.1	HTLNQIDEVK	P02765	901.849	Filtered	Filtered	Filtered	10286.5	Filtered
_TVVQPSVGAAAGPVVPPC[Carbamidomethyl (C)]PGR_.2	TVVQPSVGAAAGPVVPPCPGR	P02765	234760	194232	617434	669993	638962	644727
_TVVQPSVGAAAGPVVPPC[Carbamidomethyl (C)]PGR_.3	TVVQPSVGAAAGPVVPPCPGR	P02765	116574	90547.9	298065	336743	228536	269378
_QPNC[Carbamidomethyl (C)]DDPETEEAALVAIDYINQNLPWGYK_.3	QPNCDDPETEEAALVAIDYINQNLPWGYK	P02765	74022.4	85713.6	82982.4	212471	152101	103830
_QPNC[Carbamidomethyl (C)]DDPETEEAALVAIDYINQNLPWGYK_.4	QPNCDDPETEEAALVAIDYINQNLPWGYK	P02765	1028.4	Filtered	Filtered	Filtered	Filtered	Filtered
_HTFMGVVSLGSPSGEVSHPR_.3	HTFMGVVSLGSPSGEVSHPR	P02765	12258.6	8858.5	10793.7	8395.8	22248.8	23318.1
_HTFMGVVSLGSPSGEVSHPR_.4	HTFMGVVSLGSPSGEVSHPR	P02765	2324.83	Filtered	Filtered	Filtered	Filtered	3812.64
_HTFMGVVSLGSPSGEVSHPR_.2	HTFMGVVSLGSPSGEVSHPR	P02765	Filtered	Filtered	Filtered	Filtered	1589.37	2350.96
_AQLVPLPPSTYVEFTVSGTDC[Carbamidomethyl (C)]VAK_.3	AQLVPLPPSTYVEFTVSGTDCVAK	P02765	205026	220287	510376	620555	423109	743048
_C[Carbamidomethyl (C)]DSSPDSAEDVRK_.3	CDSSPDSAEDVRK	P02765	Filtered	Filtered	1841.99	Filtered	Filtered	Filtered
_AADDTWEPFASGK_.2	AADDTWEPFASGK	P02766	229968	177839	1.26246e+06	1.2469e+06	343712	334926
_TSESGELHGLTTEEEFVEGIYK_.3	TSESGELHGLTTEEEFVEGIYK	P02766	68419.8	75597.1	554513	766573	76318.8	79250.6
_TSESGELHGLTTEEEFVEGIYK_.2	TSESGELHGLTTEEEFVEGIYK	P02766	10336.5	19100.9	83690.5	116482	7986.04	22144.5
_YTIAALLSPYSYSTTAVVTNPKE_.3	YTIAALLSPYSYSTTAVVTNPKE	P02766	4103.19	853.206	3691.11	15588.6	27120	26086.9
_YTIAALLSPYSYSTTAVVTNPKE_.2	YTIAALLSPYSYSTTAVVTNPKE	P02766	Filtered	Filtered	4440.46	7606.97	24964.2	22543.1
_ALGISPFHEHAEVVFTANDSGPR_.4	ALGISPFHEHAEVVFTANDSGPR	P02766	9200.47	7135.98	43196.1	61822.2	9158.8	8813.35
_ALGISPFHEHAEVVFTANDSGPR_.3	ALGISPFHEHAEVVFTANDSGPR	P02766	9599.54	3605.23	45818.8	52113.2	12617.8	9456.18
_YTIAALLSPYSYSTTAVVTNPK_.2	YTIAALLSPYSYSTTAVVTNPK	P02766	Filtered	Filtered	25970.1	24002.7	11973.8	9834.4
_YTIAALLSPYSYSTTAVVTNPK_.3	YTIAALLSPYSYSTTAVVTNPK	P02766	Filtered	Filtered	5130.07	4962.81	3437.16	Filtered
_GSPAINVAVHVFR_.2	GSPAINVAVHVFR	P02766	7876.9	5142.15	9300.35	7239.31	Filtered	Filtered
_GSPAINVAVHVFR_.3	GSPAINVAVHVFR	P02766	634.689	1708.93	1431.17	Filtered	Filtered	Filtered
_KAADDTWEPFASGK_.2	KAADDTWEPFASGK	P02766	Filtered	Filtered	Filtered	Filtered	15497.2	24959.1
_KAADDTWEPFASGK_.3	KAADDTWEPFASGK	P02766	Filtered	Filtered	Filtered	Filtered	4561.92	6919.25
_TSESGELHGLTTEEEFVEGIYKVEIDTK_.3	TSESGELHGLTTEEEFVEGIYKVEIDTK	P02766	Filtered	Filtered	Filtered	Filtered	Filtered	7286.61
_LC[Carbamidomethyl (C)]TVATLR_.2	LCTVATLR	P02768	61138632	66557544	174236352	97687680	158711568	165308480
_SHC[Carbamidomethyl (C)]IAEVENDEMPADLPSLAADFVESK_.3	SHCIAEVENDEMPADLPSLAADFVESK	P02768	69892336	60949048	123433080	130951912	122477120	142053056
_SHC[Carbamidomethyl (C)]IAEVENDEMPADLPSLAADFVESK_.4	SHCIAEVENDEMPADLPSLAADFVESK	P02768	888154	386083	1.73189e+06	1.08424e+06	2.22539e+06	986238
_LVTDLTK_.2	LVTDLTK	P02768	21738188	25296786	62108788	79313280	112439112	128647680
_LVTDLTK_.1	LVTDLTK	P02768	8506055	8552095	28412138	33866888	37075004	46347908
_DDNPNLPR_.2	DDNPNLPR	P02768	38470780	44382096	96059888	142827456	103626512	124225384
_LVNEVTEFAK_.2	LVNEVTEFAK	P02768	46460868	44747128	94828496	96531976	100707560	136175952
_LVNEVTEFAK_.1	LVNEVTEFAK	P02768	1.8334e+06	1.45949e+06	4126008	4.26427e+06	6.60212e+06	6.71008e+06
_LVNEVTEFAK_.3	LVNEVTEFAK	P02768	26034.8	26776.3	53262.7	60502.7	48747	69657.5
_FQNALLVR_.2	FQNALLVR	P02768	68132976	58109664	102914816	103318048	83675832	107316504
_FQNALLVR_.1	FQNALLVR	P02768	176066	171011	234677	269894	231740	263000
_AEFAEVSK_.2	AEFAEVSK	P02768	26160856	29777948	64749760	72284528	79052952	87971472
_AEFAEVSK_.1	AEFAEVSK	P02768	6.52511e+06	4894845	18832194	23762814	28189348	31081334
_C[Carbamidomethyl (C)]C[Carbamidomethyl (C)]TESLVNR_.2	CCTESLVNR	P02768	24659622	26958050	64346056	81887000	72790008	100589880
_C[Carbamidomethyl (C)]C[Carbamidomethyl (C)]TESLVNR_.3	CCTESLVNR	P02768	155165	164121	318918	551828	455630	706907
_C[Carbamidomethyl (C)]C[Carbamidomethyl (C)]TESLVNR_.1	CCTESLVNR	P02768	112609	72564.8	297119	368557	577923	35861.6
_AVMDDFAAFVEK_.2	AVMDDFAAFVEK	P02768	33696464	27147114	65816680	58164308	47902532	64240440
_AAC[Carbamidomethyl (C)]LLPK_.1	AACLLPK	P02768	11725422	12812671	24404522	38994004	36701416	59154316
_AAC[Carbamidomethyl (C)]LLPK_.2	AACLLPK	P02768	6.79226e+06	7.42016e+06	17396740	16407921	24882326	28635428
_LVRPEVDVMC[Carbamidomethyl (C)]TAFHDNEETFLK_.4	LVRPEVDVMCTAFHDNEETFLK	P02768	21335560	27171246	73978592	40797252	15153903	13758858
_LVRPEVDVMC[Carbamidomethyl (C)]TAFHDNEETFLK_.3	LVRPEVDVMCTAFHDNEETFLK	P02768	11328773	13458129	22462750	19393504	6.0431e+06	5.17072e+06
_DLGEENFK_.2	DLGEENFK	P02768	17236316	20936870	58101572	37321560	36912320	41360152
_DLGEENFK_.1	DLGEENFK	P02768	3.33394e+06	3589114	16730687	9840280	11558158	12607188
_QTALVELVK_.2	QTALVELVK	P02768	20734034	17955912	44191132	38750712	35406372	42966236
_QTALVELVK_.1	QTALVELVK	P02768	2.00924e+06	1.85186e+06	3.96719e+06	3629270	3.55877e+06	3.65825e+06
_RPC[Carbamidomethyl (C)]FSALEVDETYVPK_.3	RPCFSALEVDETYVPK	P02768	19503836	16137725	22226424	22912808	24664424	27995500
_RPC[Carbamidomethyl (C)]FSALEVDETYVPK_.2	RPCFSALEVDETYVPK	P02768	7288946	5.40323e+06	9586516	9574310	13691139	11459866
_RPC[Carbamidomethyl (C)]FSALEVDETYVPK_.4	RPCFSALEVDETYVPK	P02768	159035	156991	206235	241033	219208	253854
_LDELRDEGK_.2	LDELRDEGK	P02768	13987794	15133460	34387864	39473644	31205776	19320328
_LDELRDEGK_.3	LDELRDEGK	P02768	1.65912e+06	1876220	4931406	4765101	4.28403e+06	428741
_LDELRDEGK_.1	LDELRDEGK	P02768	1.1653e+06	402660	4.60341e+06	1198306	4418813	1.72699e+06
_PLVEEPQNLIK_.2	PLVEEPQNLIK	P02768	24528698	20556172	47338596	54376620	704781	593366
_SLHTLFGDK_.2	SLHTLFGDK	P02768	16163210	15559940	17858964	17332748	21536170	26294136
_SLHTLFGDK_.1	SLHTLFGDK	P02768	1.59189e+06	1.90453e+06	3.42478e+06	2.05934e+06	6731386	6288808
_C[Carbamidomethyl (C)]C[Carbamidomethyl (C)]AAADPHEC[Carbamidomethyl (C)]YAK_.2	CCAAADPHECYAK	P02768	4.75477e+06	4579464	11529347	8953007	13384755	6211189
_C[Carbamidomethyl (C)]C[Carbamidomethyl (C)]AAADPHEC[Carbamidomethyl (C)]YAK_.3	CCAAADPHECYAK	P02768	2.78557e+06	4241164	9743000	1226360	9140141	10067125
_VHTEC[Carbamidomethyl (C)]C[Carbamidomethyl (C)]HGDLLEC[Carbamidomethyl (C)]ADDRADLAK_.4	VHTECCHGDLLECADDRADLAK	P02768	4.30622e+06	4253276	7838144	8645972	6790661	8979260
_VHTEC[Carbamidomethyl (C)]C[Carbamidomethyl (C)]HGDLLEC[Carbamidomethyl (C)]ADDRADLAK_.3	VHTECCHGDLLECADDRADLAK	P02768	1.77658e+06	2.01309e+06	3.29266e+06	3949857	4.31665e+06	6647921
_VHTEC[Carbamidomethyl (C)]C[Carbamidomethyl (C)]HGDLLEC[Carbamidomethyl (C)]ADDR_.3	VHTECCHGDLLECADDR	P02768	2.50289e+06	2.59409e+06	5.75715e+06	5.87334e+06	6.25597e+06	7.09825e+06
_VHTEC[Carbamidomethyl (C)]C[Carbamidomethyl (C)]HGDLLEC[Carbamidomethyl (C)]ADDR_.4	VHTECCHGDLLECADDR	P02768	1.4942e+06	1.95708e+06	2.6747e+06	4674564	4.12424e+06	5.05047e+06
_VHTEC[Carbamidomethyl (C)]C[Carbamidomethyl (C)]HGDLLEC[Carbamidomethyl (C)]ADDR_.2	VHTECCHGDLLECADDR	P02768	427023	379151	863868	2.13116e+06	2.04763e+06	2.43117e+06
_NEC[Carbamidomethyl (C)]FLQHK_.2	NECFLQHK	P02768	6.04039e+06	1.19681e+06	14432032	14164946	11974134	7.49609e+06
_NEC[Carbamidomethyl (C)]FLQHK_.3	NECFLQHK	P02768	262599	283925	752598	148805	378904	311326
_NEC[Carbamidomethyl (C)]FLQHK_.1	NECFLQHK	P02768	79035.2	23850.3	305185	23807.5	171420	117662
_VPQVSTPTLVEVSR_.2	VPQVSTPTLVEVSR	P02768	4385377	3.93711e+06	8648043	8820965	11436123	9882314
_VPQVSTPTLVEVSR_.3	VPQVSTPTLVEVSR	P02768	96232.7	93449.6	194369	209662	161768	260828
_ETC[Carbamidomethyl (C)]FAEEGKK_.2	ETCFAEEGKK	P02768	3.92912e+06	5771453	8882943	3619544	7.71427e+06	993052
_ETC[Carbamidomethyl (C)]FAEEGKK_.3	ETCFAEEGKK	P02768	1.2742e+06	1.34492e+06	2.10145e+06	1.66002e+06	3.75222e+06	3.40745e+06
_ETC[Carbamidomethyl (C)]FAEEGKK_.1	ETCFAEEGKK	P02768	70387.4	41111.6	82006.4	74776.6	202686	19421.9
_RMPC[Carbamidomethyl (C)]AEDYLSVVLNQLC[Carbamidomethyl (C)]VLHEK_.3	RMPCAEDYLSVVLNQLCVLHEK	P02768	2.56914e+06	2.67959e+06	3.44035e+06	4.39899e+06	853980	3303642
_RMPC[Carbamidomethyl (C)]AEDYLSVVLNQLC[Carbamidomethyl (C)]VLHEK_.4	RMPCAEDYLSVVLNQLCVLHEK	P02768	1.47848e+06	1.40574e+06	1.43756e+06	1.38314e+06	661595	2.69942e+06
_LVRPEVDVMC[Carbamidomethyl (C)]TAFHDNEETFLKK_.4	LVRPEVDVMCTAFHDNEETFLKK	P02768	26560.7	21368.4	12140.3	23598.5	10575555	8516742
_LVRPEVDVMC[Carbamidomethyl (C)]TAFHDNEETFLKK_.3	LVRPEVDVMCTAFHDNEETFLKK	P02768	4809.34	2971.34	3653.19	2061.27	1.62889e+06	1.51097e+06
_MPC[Carbamidomethyl (C)]AEDYLSVVLNQLC[Carbamidomethyl (C)]VLHEK_.3	MPCAEDYLSVVLNQLCVLHEK	P02768	716833	1234328	696902	866826	8.06711e+06	5996756
_MPC[Carbamidomethyl (C)]AEDYLSVVLNQLC[Carbamidomethyl (C)]VLHEK_.4	MPCAEDYLSVVLNQLCVLHEK	P02768	11123.2	1368.48	5414.62	11825.3	13267.7	64249
_QEPERNEC[Carbamidomethyl (C)]FLQHK_.2	QEPERNECFLQHK	P02768	2.37997e+06	1.33743e+06	3.2581e+06	3.99766e+06	2.73797e+06	472154
_ALVLIAFAQYLQQC[Carbamidomethyl (C)]PFEDHVK_.3	ALVLIAFAQYLQQCPFEDHVK	P02768	633266	141588	205167	1.08445e+06	24735.3	69954.8
_ALVLIAFAQYLQQC[Carbamidomethyl (C)]PFEDHVK_.4	ALVLIAFAQYLQQCPFEDHVK	P02768	35449.8	143779	55595.2	47236.4	10066	45452
_ALVLIAFAQYLQQC[Carbamidomethyl (C)]PFEDHVK_.2	ALVLIAFAQYLQQCPFEDHVK	P02768	124793	48792.7	8956.82	104158	11036.4	9203.87
_HPDYSVVLLLR_.2	HPDYSVVLLLR	P02768	181114	139689	155429	184160	378317	413738
_HPDYSVVLLLR_.3	HPDYSVVLLLR	P02768	23786.2	10059.1	12527.2	18037.7	28053.8	45420.7
_LVAASQAALGL_.1	LVAASQAALGL	P02768	5986.87	83836.1	323958	285845	104261	248662
_LVAASQAALGL_.2	LVAASQAALGL	P02768	4066.69	10682	141863	96244.4	68234.5	53630.9
_VFDEFKPLVEEPQNLIK_.3	VFDEFKPLVEEPQNLIK	P02768	25931346	24261436	57947044	50720604	67164832	78672000
_VFDEFKPLVEEPQNLIK_.2	VFDEFKPLVEEPQNLIK	P02768	22307754	19451042	40058312	39295080	64033880	65566872
_VFDEFKPLVEEPQNLIK_.4	VFDEFKPLVEEPQNLIK	P02768	10242.4	Filtered	3429.38	2412.41	13187.3	31700.2
_ETYGEMADC[Carbamidomethyl (C)]C[Carbamidomethyl (C)]AK_.2	ETYGEMADCCAK	P02768	29536248	31345412	60924564	83343904	85386040	115938840
_ETYGEMADC[Carbamidomethyl (C)]C[Carbamidomethyl (C)]AK_.3	ETYGEMADCCAK	P02768	1761.94	Filtered	60617.1	81159.6	104293	185484
_YIC[Carbamidomethyl (C)]ENQDSISSK_.2	YICENQDSISSK	P02768	25955716	25791784	57101000	70471488	68323312	90704512
_YIC[Carbamidomethyl (C)]ENQDSISSK_.3	YICENQDSISSK	P02768	2856.54	Filtered	5105.37	17963	23288.4	36702.8
_AAFTEC[Carbamidomethyl (C)]C[Carbamidomethyl (C)]QAADK_.2	AAFTECCQAADK	P02768	17663512	19896144	51720472	57306428	90544784	95872784
_AAFTEC[Carbamidomethyl (C)]C[Carbamidomethyl (C)]QAADK_.3	AAFTECCQAADK	P02768	1398.33	Filtered	3155.53	2467.84	13310.3	3706.58
_FKDLGEENFK_.2	FKDLGEENFK	P02768	18850.8	13270.5	23576.9	22220.4	5.19878e+06	6472745
_FKDLGEENFK_.3	FKDLGEENFK	P02768	13083.5	26022.9	33713	54797.1	2357506	2.67156e+06
_FKDLGEENFK_.1	FKDLGEENFK	P02768	Filtered	Filtered	22720	7996.77	265632	382187
_DVFLGMFLYEYAR_.2	DVFLGMFLYEYAR	P02768	2.94708e+06	1.41982e+06	596767	809445	97591.7	109107
_DVFLGMFLYEYAR_.3	DVFLGMFLYEYAR	P02768	63211.7	9107.38	8753.46	1934.66	892.323	Filtered
_PC[Carbamidomethyl (C)]FSALEVDETYVPK_.2	PCFSALEVDETYVPK	P02768	55712	179799	173170	397968	153589	287716
_PC[Carbamidomethyl (C)]FSALEVDETYVPK_.3	PCFSALEVDETYVPK	P02768	Filtered	6900.5	7542.05	19833.1	6324.21	3155.32
_KYLYEIAR_.2	KYLYEIAR	P02768	29416.7	28990.5	44936.6	35325.1	260830	376353
_KYLYEIAR_.3	KYLYEIAR	P02768	8659.99	12385.9	30583.6	Filtered	58609.3	58969.1
_TC[Carbamidomethyl (C)]VADESAENC[Carbamidomethyl (C)]DK_.2	TCVADESAENCDK	P02768	13502430	261297	544803	35771240	35325276	15260281
_TC[Carbamidomethyl (C)]VADESAENC[Carbamidomethyl (C)]DK_.3	TCVADESAENCDK	P02768	13906.9	Filtered	Filtered	6468.04	51930.8	64638.4
_QEPERNEC[Carbamidomethyl (C)]FLQHKDDNPNLPR_.4	QEPERNECFLQHKDDNPNLPR	P02768	2446.85	1760.92	2134.55	2908.79	3.49545e+06	4.01766e+06
_QEPERNEC[Carbamidomethyl (C)]FLQHKDDNPNLPR_.3	QEPERNECFLQHKDDNPNLPR	P02768	Filtered	790.461	Filtered	Filtered	1.41325e+06	2.7134e+06
_KVPQVSTPTLVEVSR_.3	KVPQVSTPTLVEVSR	P02768	6.03999e+06	4584910	5547046	6577230	6.20892e+06	8.3044e+06
_KVPQVSTPTLVEVSR_.2	KVPQVSTPTLVEVSR	P02768	6205182	4104652	4.84846e+06	5438806	6.70571e+06	8.31042e+06
_EFNAETFTFHADIC[Carbamidomethyl (C)]TLSEK_.3	EFNAETFTFHADICTLSEK	P02768	4.47582e+06	3.9534e+06	6933403	7.8454e+06	5914537	9285538
_EFNAETFTFHADIC[Carbamidomethyl (C)]TLSEK_.2	EFNAETFTFHADICTLSEK	P02768	2.55733e+06	2.43865e+06	4.41295e+06	5.7941e+06	3.90783e+06	6.10497e+06
_HPYFYAPELLFFAK_.3	HPYFYAPELLFFAK	P02768	221685	284930	288759	274782	542961	943054
_HPYFYAPELLFFAK_.2	HPYFYAPELLFFAK	P02768	175461	142837	120305	203735	291575	522406
_YLYEIAR_.2	YLYEIAR	P02768	57179.5	21174.9	118834	145085	19682.6	46279.6
_YLYEIAR_.1	YLYEIAR	P02768	Filtered	1890.79	Filtered	715.611	Filtered	Filtered
_VFDEFKPLVEEPQNLIKQNC[Carbamidomethyl (C)]ELFEQLGEYK_.3	VFDEFKPLVEEPQNLIKQNCELFEQLGEYK	P02768	21529.4	8671.69	23481.1	42385.3	69367.7	70694.2
_VFDEFKPLVEEPQNLIKQNC[Carbamidomethyl (C)]ELFEQLGEYK_.4	VFDEFKPLVEEPQNLIKQNCELFEQLGEYK	P02768	Filtered	Filtered	Filtered	Filtered	4199.22	2518.33
_TYETTLEK_.2	TYETTLEK	P02768	12817.8	14559.9	13735.7	70111.6	62828.4	32451
_TYETTLEK_.1	TYETTLEK	P02768	200.659	Filtered	Filtered	Filtered	802.476	Filtered
_LDELRDEGKASSAK_.3	LDELRDEGKASSAK	P02768	7342.89	10129.9	19854.5	1783.44	18761.3	9935.2
_LDELRDEGKASSAK_.2	LDELRDEGKASSAK	P02768	Filtered	Filtered	1819.77	Filtered	760.446	Filtered
_ADDKETC[Carbamidomethyl (C)]FAEEGKK_.4	ADDKETCFAEEGKK	P02768	869936	1.01368e+06	1365641	1.07784e+06	2.35385e+06	2230757
_ADDKETC[Carbamidomethyl (C)]FAEEGKK_.3	ADDKETCFAEEGKK	P02768	Filtered	Filtered	Filtered	Filtered	13192091	5020619
_ADDKETC[Carbamidomethyl (C)]FAEEGKK_.2	ADDKETCFAEEGKK	P02768	Filtered	Filtered	Filtered	Filtered	336600	517286
_TC[Carbamidomethyl (C)]VADESAENC[Carbamidomethyl (C)]DKSLHTLFGDK_.3	TCVADESAENCDKSLHTLFGDK	P02768	1719.64	Filtered	3442.29	3912.69	16050.5	17820.4
_TC[Carbamidomethyl (C)]VADESAENC[Carbamidomethyl (C)]DKSLHTLFGDK_.2	TCVADESAENCDKSLHTLFGDK	P02768	Filtered	Filtered	Filtered	Filtered	1977.02	3370.33
_YIC[Carbamidomethyl (C)]ENQDSISSKLK_.3	YICENQDSISSKLK	P02768	Filtered	Filtered	1044.81	512.891	5829.19	7849.02
_YIC[Carbamidomethyl (C)]ENQDSISSKLK_.2	YICENQDSISSKLK	P02768	Filtered	Filtered	614.229	Filtered	14590.6	12014
_QNC[Carbamidomethyl (C)]ELFEQLGEYK_.2	QNCELFEQLGEYK	P02768	13246.2	9332.56	108467	52706.1	72171.4	97020.4
_SHC[Carbamidomethyl (C)]IAEVENDEMPADLPSLAADFVESKDVC[Carbamidomethyl (C)]K_.3	SHCIAEVENDEMPADLPSLAADFVESKDVCK	P02768	Filtered	Filtered	2096.84	7607.92	25856.2	29228.7
_SHC[Carbamidomethyl (C)]IAEVENDEMPADLPSLAADFVESKDVC[Carbamidomethyl (C)]K_.4	SHCIAEVENDEMPADLPSLAADFVESKDVCK	P02768	Filtered	Filtered	Filtered	Filtered	26759.9	22546.2
_QNC[Carbamidomethyl (C)]ELFEQLGEYKFQNALLVR_.3	QNCELFEQLGEYKFQNALLVR	P02768	Filtered	Filtered	1366.04	Filtered	9377.87	5525.82
_FKDLGEENFKALVLIAFAQYLQQC[Carbamidomethyl (C)]PFEDHVK_.3	FKDLGEENFKALVLIAFAQYLQQCPFEDHVK	P02768	89885	35250.9	5435.26	67788.9	8878.92	Filtered
_NEC[Carbamidomethyl (C)]FLQHKDDNPNLPR_.4	NECFLQHKDDNPNLPR	P02768	Filtered	1936.36	Filtered	Filtered	320445	725593
_NEC[Carbamidomethyl (C)]FLQHKDDNPNLPR_.3	NECFLQHKDDNPNLPR	P02768	Filtered	Filtered	Filtered	Filtered	712759	1.35326e+06
_NEC[Carbamidomethyl (C)]FLQHKDDNPNLPR_.2	NECFLQHKDDNPNLPR	P02768	Filtered	Filtered	Filtered	Filtered	116250	367360
_EC[Carbamidomethyl (C)]C[Carbamidomethyl (C)]EKPLLEK_.2	ECCEKPLLEK	P02768	Filtered	Filtered	Filtered	Filtered	191475	16589658
_EC[Carbamidomethyl (C)]C[Carbamidomethyl (C)]EKPLLEK_.3	ECCEKPLLEK	P02768	Filtered	Filtered	Filtered	Filtered	86834.2	9114867
_ADDKETC[Carbamidomethyl (C)]FAEEGK_.2	ADDKETCFAEEGK	P02768	Filtered	Filtered	Filtered	Filtered	549755	1.21954e+06
_ADDKETC[Carbamidomethyl (C)]FAEEGK_.3	ADDKETCFAEEGK	P02768	Filtered	Filtered	Filtered	Filtered	524553	946270
_RHPYFYAPELLFFAK_.3	RHPYFYAPELLFFAK	P02768	125777	Filtered	79973.6	Filtered	Filtered	53349
_RHPYFYAPELLFFAK_.2	RHPYFYAPELLFFAK	P02768	Filtered	18636	9612.39	Filtered	Filtered	Filtered
_RHPYFYAPELLFFAK_.4	RHPYFYAPELLFFAK	P02768	Filtered	2983.12	Filtered	Filtered	Filtered	Filtered
_LKEC[Carbamidomethyl (C)]C[Carbamidomethyl (C)]EKPLLEK_.3	LKECCEKPLLEK	P02768	Filtered	Filtered	Filtered	Filtered	31151.7	4128.57
_LKEC[Carbamidomethyl (C)]C[Carbamidomethyl (C)]EKPLLEK_.2	LKECCEKPLLEK	P02768	Filtered	Filtered	Filtered	Filtered	28966.5	4148.52
_TYETTLEKC[Carbamidomethyl (C)]C[Carbamidomethyl (C)]AAADPHEC[Carbamidomethyl (C)]YAK_.3	TYETTLEKCCAAADPHECYAK	P02768	Filtered	Filtered	Filtered	Filtered	11537	15251.6
_PEVDVMC[Carbamidomethyl (C)]TAFHDNEETFLK_.3	PEVDVMCTAFHDNEETFLK	P02768	3709.9	1978.18	1785.61	5291.51	Filtered	Filtered
_EQLKAVMDDFAAFVEK_.3	EQLKAVMDDFAAFVEK	P02768	Filtered	2402.58	Filtered	Filtered	2839.47	1599.42
_EQLKAVMDDFAAFVEK_.2	EQLKAVMDDFAAFVEK	P02768	Filtered	Filtered	Filtered	Filtered	924.534	Filtered
_LC[Carbamidomethyl (C)]TVATLRETYGEMADC[Carbamidomethyl (C)]C[Carbamidomethyl (C)]AK_.3	LCTVATLRETYGEMADCCAK	P02768	Filtered	Filtered	Filtered	Filtered	2125.17	919.45
_KQTALVELVK_.3	KQTALVELVK	P02768	Filtered	21743.4	Filtered	Filtered	570.84	Filtered
_KQTALVELVK_.2	KQTALVELVK	P02768	Filtered	Filtered	Filtered	Filtered	2046.45	Filtered
_KQTALVELVK_.1	KQTALVELVK	P02768	Filtered	Filtered	1888.51	Filtered	Filtered	Filtered
_LSQRFPKAEFAEVSK_.4	LSQRFPKAEFAEVSK	P02768	12766.1	Filtered	Filtered	Filtered	Filtered	40597.1
_LAKTYETTLEK_.2	LAKTYETTLEK	P02768	Filtered	Filtered	Filtered	Filtered	3737.24	Filtered
_LAKTYETTLEK_.3	LAKTYETTLEK	P02768	Filtered	Filtered	Filtered	Filtered	1667.87	Filtered
_YKAAFTEC[Carbamidomethyl (C)]C[Carbamidomethyl (C)]QAADK_.2	YKAAFTECCQAADK	P02768	Filtered	Filtered	Filtered	Filtered	2934.54	Filtered
_YKAAFTEC[Carbamidomethyl (C)]C[Carbamidomethyl (C)]QAADK_.3	YKAAFTECCQAADK	P02768	Filtered	Filtered	Filtered	Filtered	2016.68	Filtered
_NYAEAKDVFLGMFLYEYAR_.2	NYAEAKDVFLGMFLYEYAR	P02768	1296.06	Filtered	Filtered	Filtered	Filtered	Filtered
_NYAEAKDVFLGMFLYEYAR_.3	NYAEAKDVFLGMFLYEYAR	P02768	975.368	Filtered	Filtered	Filtered	Filtered	Filtered
_SLHTLFGDKLC[Carbamidomethyl (C)]TVATLR_.3	SLHTLFGDKLCTVATLR	P02768	Filtered	Filtered	Filtered	Filtered	1985.26	Filtered
_SLHTLFGDKLC[Carbamidomethyl (C)]TVATLR_.2	SLHTLFGDKLCTVATLR	P02768	Filtered	Filtered	Filtered	Filtered	531.849	Filtered
_VLEPTLK_.2	VLEPTLK	P02774	375138	417251	854549	473852	802851	1.1122e+06
_VLEPTLK_.1	VLEPTLK	P02774	156195	130902	236288	175664	291533	314885
_YTFELSR_.2	YTFELSR	P02774	565418	446937	583700	642130	420424	504835
_YTFELSR_.1	YTFELSR	P02774	14093.6	10897.6	9827.92	12380.1	12522	11639.7
_VPTADLEDVLPLAEDITNILSK_.3	VPTADLEDVLPLAEDITNILSK	P02774	94762.4	167202	152756	84611.9	249938	326693
_VPTADLEDVLPLAEDITNILSK_.2	VPTADLEDVLPLAEDITNILSK	P02774	215107	42653.8	82379	137119	106610	164537
_DVC[Carbamidomethyl (C)]DPGNTK_.2	DVCDPGNTK	P02774	360610	364786	554991	57368.4	308278	26170.9
_ELSSFIDK_.2	ELSSFIDK	P02774	242181	236833	288718	271886	187014	236413
_ELSSFIDK_.1	ELSSFIDK	P02774	28415.2	21304.4	29914	23948.5	30258	34126.5
_SLGEC[Carbamidomethyl (C)]C[Carbamidomethyl (C)]DVEDSTTC[Carbamidomethyl (C)]FNAK_.2	SLGECCDVEDSTTCFNAK	P02774	209812	184272	200909	227214	287304	382910
_SLGEC[Carbamidomethyl (C)]C[Carbamidomethyl (C)]DVEDSTTC[Carbamidomethyl (C)]FNAK_.3	SLGECCDVEDSTTCFNAK	P02774	4338.3	2218.57	3457.48	3737.57	5180.56	9916.97
_LC[Carbamidomethyl (C)]MAALK_.2	LCMAALK	P02774	149371	143980	209276	138610	71761.5	71411.6
_SYLSMVGSC[Carbamidomethyl (C)]C[Carbamidomethyl (C)]TSASPTVC[Carbamidomethyl (C)]FLK_.2	SYLSMVGSCCTSASPTVCFLK	P02774	142107	137886	107527	118560	48849.9	47797.4
_SYLSMVGSC[Carbamidomethyl (C)]C[Carbamidomethyl (C)]TSASPTVC[Carbamidomethyl (C)]FLK_.3	SYLSMVGSCCTSASPTVCFLK	P02774	21178.4	21917.3	27432.4	21431.6	12341.6	9461.46
_LC[Carbamidomethyl (C)]DNLSTK_.2	LCDNLSTK	P02774	145887	114864	158927	48899.6	168831	77541.4
_FEDC[Carbamidomethyl (C)]C[Carbamidomethyl (C)]QEKTAMDVFVC[Carbamidomethyl (C)]TYFMPAAQLPELPDVELPTNK_.4	FEDCCQEKTAMDVFVCTYFMPAAQLPELPDVELPTNK	P02774	131169	45620.8	64495.1	156032	159822	109920
_HQPQEFPTYVEPTNDEIC[Carbamidomethyl (C)]EAFRK_.3	HQPQEFPTYVEPTNDEICEAFRK	P02774	68497.9	65356.3	60513.5	79767.1	45338.1	47820.4
_HQPQEFPTYVEPTNDEIC[Carbamidomethyl (C)]EAFRK_.4	HQPQEFPTYVEPTNDEICEAFRK	P02774	49047.6	45503.5	56967.6	59119.6	29844.5	33320.3
_FEDC[Carbamidomethyl (C)]C[Carbamidomethyl (C)]QEK_.2	FEDCCQEK	P02774	62874	114825	125725	16844.4	49523.4	3612.05
_C[Carbamidomethyl (C)]C[Carbamidomethyl (C)]ESASEDC[Carbamidomethyl (C)]MAK_.2	CCESASEDCMAK	P02774	26998.4	39843.1	46489.2	12401.8	34294.7	10981.5
_EDFTSLSLVLYSR_.2	EDFTSLSLVLYSR	P02774	249603	182217	290638	306926	58916.3	84673.7
_EDFTSLSLVLYSR_.3	EDFTSLSLVLYSR	P02774	8941.04	9377.36	10601.2	11216.7	1674.54	Filtered
_KFPSGTFEQVSQLVK_.3	KFPSGTFEQVSQLVK	P02774	35576.4	34833	30197.9	25338.5	19308.9	19608.7
_KFPSGTFEQVSQLVK_.2	KFPSGTFEQVSQLVK	P02774	5337.77	4240.22	Filtered	4631.18	3319.65	Filtered
_EYANQFMWEYSTNYGQAPLSLLVSYTK_.3	EYANQFMWEYSTNYGQAPLSLLVSYTK	P02774	21327.2	15926.1	46672.5	37863.9	Filtered	20021.6
_THLPEVFLSK_.2	THLPEVFLSK	P02774	72570.2	89183	68292.9	72770.6	83799.3	99857.5
_THLPEVFLSK_.3	THLPEVFLSK	P02774	16499.5	14523.9	13437.4	14767.9	15932.2	20491.5
_THLPEVFLSK_.1	THLPEVFLSK	P02774	Filtered	Filtered	Filtered	Filtered	262.271	306.026
_SC[Carbamidomethyl (C)]ESNSPFPVHPGTAEC[Carbamidomethyl (C)]C[Carbamidomethyl (C)]TK_.3	SCESNSPFPVHPGTAECCTK	P02774	146088	137318	133477	158828	146108	209482
_SC[Carbamidomethyl (C)]ESNSPFPVHPGTAEC[Carbamidomethyl (C)]C[Carbamidomethyl (C)]TK_.2	SCESNSPFPVHPGTAECCTK	P02774	30623.6	33393	35972.4	40893.6	52243.1	118126
_GQELC[Carbamidomethyl (C)]ADYSENTFTEYK_.2	GQELCADYSENTFTEYK	P02774	136572	119043	149237	149438	118212	118351
_GQELC[Carbamidomethyl (C)]ADYSENTFTEYK_.3	GQELCADYSENTFTEYK	P02774	Filtered	Filtered	Filtered	2553.38	Filtered	Filtered
_TAMDVFVC[Carbamidomethyl (C)]TYFMPAAQLPELPDVELPTNK_.3	TAMDVFVCTYFMPAAQLPELPDVELPTNK	P02774	135791	46253.1	65730.1	161259	163704	112606
_TAMDVFVC[Carbamidomethyl (C)]TYFMPAAQLPELPDVELPTNK_.4	TAMDVFVCTYFMPAAQLPELPDVELPTNK	P02774	1309.97	Filtered	Filtered	Filtered	Filtered	Filtered
_HQPQEFPTYVEPTNDEIC[Carbamidomethyl (C)]EAFR_.3	HQPQEFPTYVEPTNDEICEAFR	P02774	261068	285631	437302	471671	585781	569640
_VC[Carbamidomethyl (C)]SQYAAYGEK_.2	VCSQYAAYGEK	P02774	178931	268196	278344	294302	329048	337144
_EVVSLTEAC[Carbamidomethyl (C)]C[Carbamidomethyl (C)]AEGADPDC[Carbamidomethyl (C)]YDTR_.3	EVVSLTEACCAEGADPDCYDTR	P02774	128417	118676	150530	150699	188550	189603
_SDFASNC[Carbamidomethyl (C)]C[Carbamidomethyl (C)]SINSPPLYC[Carbamidomethyl (C)]DSEIDAELK_.3	SDFASNCCSINSPPLYCDSEIDAELK	P02774	51157	53308.3	79185.7	60481.6	132100	124941
_RSDFASNC[Carbamidomethyl (C)]C[Carbamidomethyl (C)]SINSPPLYC[Carbamidomethyl (C)]DSEIDAELK_.3	RSDFASNCCSINSPPLYCDSEIDAELK	P02774	57136.2	60424.4	89977.2	92668.4	27005.7	25774.9
_FPSGTFEQVSQLVK_.2	FPSGTFEQVSQLVK	P02774	16679.5	13062.7	13170.7	18211.2	3601.56	3763.97
_LAQKVPTADLEDVLPLAEDITNILSK_.3	LAQKVPTADLEDVLPLAEDITNILSK	P02774	Filtered	Filtered	Filtered	Filtered	5344.75	5690.36
_NSKFEDC[Carbamidomethyl (C)]C[Carbamidomethyl (C)]QEKTAMDVFVC[Carbamidomethyl (C)]TYFMPAAQLPELPDVELPTNK_.4	NSKFEDCCQEKTAMDVFVCTYFMPAAQLPELPDVELPTNK	P02774	Filtered	Filtered	2553.05	Filtered	647.554	Filtered
_ELSSFIDKGQELC[Carbamidomethyl (C)]ADYSENTFTEYK_.3	ELSSFIDKGQELCADYSENTFTEYK	P02774	Filtered	Filtered	Filtered	Filtered	10980.9	Filtered
_VMDKYTFELSR_.2	VMDKYTFELSR	P02774	Filtered	Filtered	Filtered	Filtered	1470.58	Filtered
_HLSLLTTLSNR_.2	HLSLLTTLSNR	P02774	Filtered	4127.36	Filtered	Filtered	Filtered	Filtered
_KELSSFIDK_.2	KELSSFIDK	P02774	Filtered	Filtered	Filtered	Filtered	609.663	Filtered
_NIQSLEVIGK_.2	NIQSLEVIGK	P02775	9828.99	9299	Filtered	Filtered	1785.66	1863.91
_GKEESLDSDLYAELR_.3	GKEESLDSDLYAELR	P02775	12640.1	12481.6	Filtered	Filtered	4857.01	5545.05
_GKEESLDSDLYAELR_.2	GKEESLDSDLYAELR	P02775	3125.12	1718.67	Filtered	Filtered	Filtered	1332.65
_IC[Carbamidomethyl (C)]LDPDAPR_.2	ICLDPDAPR	P02775	35360.7	40901.8	Filtered	Filtered	10974.9	17409
_EESLDSDLYAELR_.2	EESLDSDLYAELR	P02775	2365.89	4511.95	Filtered	Filtered	Filtered	Filtered
_GTHC[Carbamidomethyl (C)]NQVEVIATLK_.3	GTHCNQVEVIATLK	P02775	2988.79	2169.03	Filtered	Filtered	Filtered	Filtered
_GTHC[Carbamidomethyl (C)]NQVEVIATLK_.2	GTHCNQVEVIATLK	P02775	396.181	Filtered	Filtered	Filtered	Filtered	Filtered
_KIC[Carbamidomethyl (C)]LDPDAPR_.2	KICLDPDAPR	P02775	Filtered	Filtered	Filtered	Filtered	495.876	Filtered
_SSGLPNIPVQTISR_.2	SSGLPNIPVQTISR	P02786	2267.65	615.904	2321.37	2697.9	4340.07	4950.48
_DENLALYVENQFR_.2	DENLALYVENQFR	P02786	410.973	Filtered	Filtered	Filtered	Filtered	Filtered
_SAGWNIPIGLLYC[Carbamidomethyl (C)]DLPEPR_.2	SAGWNIPIGLLYCDLPEPR	P02787	1.3572e+06	3.48175e+06	10448090	4.29624e+06	8851892	10477175
_SAGWNIPIGLLYC[Carbamidomethyl (C)]DLPEPR_.3	SAGWNIPIGLLYCDLPEPR	P02787	525134	483832	453173	910464	807214	338056
_DYELLC[Carbamidomethyl (C)]LDGTR_.2	DYELLCLDGTR	P02787	2.1401e+06	3.1068e+06	7072041	8.099e+06	9925147	10082197
_DSGFQMNQLR_.2	DSGFQMNQLR	P02787	2724356	2.29543e+06	4760054	5.21841e+06	4778872	5970938
_ADRDQYELLC[Carbamidomethyl (C)]LDNTR_.3	ADRDQYELLCLDNTR	P02787	2.38149e+06	2.26269e+06	4.60553e+06	5.16463e+06	3.86965e+06	3.44109e+06
_ADRDQYELLC[Carbamidomethyl (C)]LDNTR_.2	ADRDQYELLCLDNTR	P02787	229125	178502	342604	435693	444792	279454
_EGYYGYTGAFR_.2	EGYYGYTGAFR	P02787	2.37372e+06	1.92424e+06	4.02159e+06	4363982	3409972	4.13574e+06
_ASYLDC[Carbamidomethyl (C)]IR_.2	ASYLDCIR	P02787	1.55537e+06	1.45839e+06	2.87802e+06	3054138	1.74964e+06	2100184
_LC[Carbamidomethyl (C)]MGSGLNLC[Carbamidomethyl (C)]EPNNK_.2	LCMGSGLNLCEPNNK	P02787	1333471	1.06581e+06	2.62528e+06	2.54404e+06	2.98947e+06	2191276
_TAGWNIPMGLLYNK_.2	TAGWNIPMGLLYNK	P02787	1.63476e+06	1.52155e+06	2342862	2.02565e+06	2442237	2.57452e+06
_TAGWNIPMGLLYNK_.3	TAGWNIPMGLLYNK	P02787	6298.42	6034.59	3530.86	5462.22	11024.3	4768.73
_DGAGDVAFVK_.2	DGAGDVAFVK	P02787	815030	909003	2059909	2.38427e+06	2.08607e+06	4250308
_EFQLFSSPHGK_.2	EFQLFSSPHGK	P02787	1.01146e+06	1.01184e+06	1.80593e+06	1856685	1.16483e+06	1.70264e+06
_EFQLFSSPHGK_.3	EFQLFSSPHGK	P02787	198612	238210	374541	437387	334862	698048
_EDPQTFYYAVAVVK_.2	EDPQTFYYAVAVVK	P02787	1.23482e+06	1.1482e+06	2.72355e+06	2528986	1582246	908148
_EDPQTFYYAVAVVK_.3	EDPQTFYYAVAVVK	P02787	86149.1	95562.2	175665	203763	98668	29763.8
_EGTC[Carbamidomethyl (C)]PEAPTDEC[Carbamidomethyl (C)]KPVK_.3	EGTCPEAPTDECKPVK	P02787	99181.7	120287	148528	219132	2.28666e+06	2931055
_EGTC[Carbamidomethyl (C)]PEAPTDEC[Carbamidomethyl (C)]KPVK_.2	EGTCPEAPTDECKPVK	P02787	65118.5	61578.2	117988	155335	1.68803e+06	1.80468e+06
_WC[Carbamidomethyl (C)]AVSEHEATK_.2	WCAVSEHEATK	P02787	906030	590349	1.94771e+06	1987857	1.80878e+06	421861
_WC[Carbamidomethyl (C)]AVSEHEATK_.3	WCAVSEHEATK	P02787	154283	138529	338804	132490	354671	89904.6
_PVVAEFYGSK_.2	PVVAEFYGSK	P02787	1.3137e+06	1214360	2633822	2.71042e+06	12575.3	18404.6
_C[Carbamidomethyl (C)]DEWSVNSVGK_.2	CDEWSVNSVGK	P02787	643753	600423	1.42863e+06	1.45413e+06	758230	1.46245e+06
_DC[Carbamidomethyl (C)]HLAQVPSHTVVAR_.3	DCHLAQVPSHTVVAR	P02787	388484	432778	346693	314729	393113	487647
_DC[Carbamidomethyl (C)]HLAQVPSHTVVAR_.2	DCHLAQVPSHTVVAR	P02787	189421	200497	332425	236787	465766	598690
_DC[Carbamidomethyl (C)]HLAQVPSHTVVAR_.4	DCHLAQVPSHTVVAR	P02787	176807	187601	246488	115863	367507	356452
_DDTVC[Carbamidomethyl (C)]LAK_.2	DDTVCLAK	P02787	261752	300698	915818	991850	1.0783e+06	1678474
_IMNGEADAMSLDGGFVYIAGK_.2	IMNGEADAMSLDGGFVYIAGK	P02787	350322	274556	676363	785697	363794	427939
_IMNGEADAMSLDGGFVYIAGK_.3	IMNGEADAMSLDGGFVYIAGK	P02787	65141.1	30616.5	118952	150102	31104.2	40404.2
_NPDPWAK_.2	NPDPWAK	P02787	279008	280881	585677	843855	764552	287601
_DLLFRDDTVC[Carbamidomethyl (C)]LAK_.2	DLLFRDDTVCLAK	P02787	197889	161454	304840	316060	216680	239591
_DLLFRDDTVC[Carbamidomethyl (C)]LAK_.3	DLLFRDDTVCLAK	P02787	161224	150764	321880	353068	197841	244243
_KPVEEYANC[Carbamidomethyl (C)]HLAR_.3	KPVEEYANCHLAR	P02787	92491.3	94390.4	80879.8	122138	210857	184376
_KPVEEYANC[Carbamidomethyl (C)]HLAR_.4	KPVEEYANCHLAR	P02787	81920	66307	65333.3	73289.2	173806	122420
_KPVEEYANC[Carbamidomethyl (C)]HLAR_.2	KPVEEYANCHLAR	P02787	29323.6	26940.4	31829	49382.3	69724.1	79696.5
_DSAHGFLK_.2	DSAHGFLK	P02787	298691	263377	209427	239903	149149	1864.09
_DQYELLC[Carbamidomethyl (C)]LDNTR_.2	DQYELLCLDNTR	P02787	30892.8	27336.1	96260.8	111918	404639	311181
_EDLIWELLNQAQEHFGK_.3	EDLIWELLNQAQEHFGK	P02787	171862	66126.2	28312.5	189547	25692.2	11742.5
_EDLIWELLNQAQEHFGK_.2	EDLIWELLNQAQEHFGK	P02787	28754.8	47011	117897	56391.3	25711.9	59407.8
_QQQHLFGSNVTDC[Carbamidomethyl (C)]SGNFC[Carbamidomethyl (C)]LFR_.3	QQQHLFGSNVTDCSGNFCLFR	P02787	1437.38	2303.8	2763.05	3251.55	2233.17	1315.64
_IEC[Carbamidomethyl (C)]VSAETTEDC[Carbamidomethyl (C)]IAK_.2	IECVSAETTEDCIAK	P02787	2.11876e+06	1.93426e+06	4346709	5.57654e+06	5503570	6.37694e+06
_IEC[Carbamidomethyl (C)]VSAETTEDC[Carbamidomethyl (C)]IAK_.3	IECVSAETTEDCIAK	P02787	2175.05	Filtered	3659.03	12109.4	5084.98	5697.28
_MYLGYEYVTAIR_.2	MYLGYEYVTAIR	P02787	1.40672e+06	1.8727e+06	3711475	3687604	2.40907e+06	2.08441e+06
_MYLGYEYVTAIR_.3	MYLGYEYVTAIR	P02787	Filtered	5108.79	22308.8	13902.9	31056	29289.1
_C[Carbamidomethyl (C)]STSSLLEAC[Carbamidomethyl (C)]TFR_.2	CSTSSLLEACTFR	P02787	631194	529103	1.30779e+06	1281216	1.4983e+06	1.42514e+06
_C[Carbamidomethyl (C)]STSSLLEAC[Carbamidomethyl (C)]TFR_.3	CSTSSLLEACTFR	P02787	5784	Filtered	7844.32	5741.66	8163.18	6090.83
_HSTIFENLANK_.2	HSTIFENLANK	P02787	99278.2	104360	101314	118485	198103	346111
_HSTIFENLANK_.3	HSTIFENLANK	P02787	10312.8	7169.43	6547.91	Filtered	17394.6	72597.3
_KPVDEYK_.2	KPVDEYK	P02787	53512.7	101922	109519	8512.63	54789.5	Filtered
_SMGGKEDLIWELLNQAQEHFGK_.3	SMGGKEDLIWELLNQAQEHFGK	P02787	7921.85	2188.22	Filtered	7639.37	22733.3	53815.2
_SMGGKEDLIWELLNQAQEHFGK_.4	SMGGKEDLIWELLNQAQEHFGK	P02787	6306.18	2862.16	Filtered	5908.02	13307.6	35599.7
_FDEFFSEGC[Carbamidomethyl (C)]APGSK_.2	FDEFFSEGCAPGSK	P02787	2.95497e+06	2.58563e+06	6.10591e+06	5981059	6.41527e+06	6927192
_FDEFFSEGC[Carbamidomethyl (C)]APGSK_.3	FDEFFSEGCAPGSK	P02787	Filtered	Filtered	Filtered	Filtered	394.802	Filtered
_SVIPSDGPSVAC[Carbamidomethyl (C)]VK_.2	SVIPSDGPSVACVK	P02787	2.06756e+06	1.81128e+06	4.28635e+06	4.40913e+06	4.51531e+06	5.67341e+06
_SASDLTWDNLK_.2	SASDLTWDNLK	P02787	2.14412e+06	1.70397e+06	4.31858e+06	3555023	3.6087e+06	4.29123e+06
_KDSGFQMNQLR_.2	KDSGFQMNQLR	P02787	Filtered	Filtered	2706.7	1706.06	42113.7	47331.9
_KDSGFQMNQLR_.3	KDSGFQMNQLR	P02787	Filtered	Filtered	Filtered	Filtered	33077.9	39727.1
_SC[Carbamidomethyl (C)]HTGLGR_.2	SCHTGLGR	P02787	2788.89	3860.22	2689.33	Filtered	Filtered	Filtered
_WC[Carbamidomethyl (C)]ALSHHER_.2	WCALSHHER	P02787	11069.3	30387.4	10888.4	Filtered	26229.6	Filtered
_WC[Carbamidomethyl (C)]ALSHHER_.3	WCALSHHER	P02787	Filtered	34567.7	Filtered	Filtered	Filtered	Filtered
_NLNEKDYELLC[Carbamidomethyl (C)]LDGTR_.3	NLNEKDYELLCLDGTR	P02787	1310.84	Filtered	Filtered	Filtered	29850.7	27461.9
_NLNEKDYELLC[Carbamidomethyl (C)]LDGTR_.2	NLNEKDYELLCLDGTR	P02787	Filtered	Filtered	Filtered	Filtered	3528.55	1742.09
_LKC[Carbamidomethyl (C)]DEWSVNSVGK_.2	LKCDEWSVNSVGK	P02787	Filtered	Filtered	Filtered	Filtered	243468	335046
_KSASDLTWDNLK_.3	KSASDLTWDNLK	P02787	Filtered	Filtered	Filtered	Filtered	30992.3	47052
_KSASDLTWDNLK_.2	KSASDLTWDNLK	P02787	Filtered	Filtered	Filtered	Filtered	27554.8	41695.1
_KASYLDC[Carbamidomethyl (C)]IR_.2	KASYLDCIR	P02787	Filtered	Filtered	Filtered	Filtered	29544.7	36692.4
_C[Carbamidomethyl (C)]LKDGAGDVAFVK_.2	CLKDGAGDVAFVK	P02787	Filtered	Filtered	Filtered	Filtered	7902.78	17711
_KC[Carbamidomethyl (C)]STSSLLEAC[Carbamidomethyl (C)]TFR_.3	KCSTSSLLEACTFR	P02787	Filtered	Filtered	Filtered	Filtered	6967.4	7362.28
_KC[Carbamidomethyl (C)]STSSLLEAC[Carbamidomethyl (C)]TFR_.2	KCSTSSLLEACTFR	P02787	Filtered	Filtered	Filtered	Filtered	1857.83	946.602
_AIAANEADAVTLDAGLVYDAYLAPNNLKPVVAEFYGSK_.4	AIAANEADAVTLDAGLVYDAYLAPNNLKPVVAEFYGSK	P02787	Filtered	Filtered	Filtered	Filtered	2358.5	4120.35
_SC[Carbamidomethyl (C)]HTAVGR_.2	SCHTAVGR	P02787	3270.38	Filtered	2892.22	Filtered	Filtered	Filtered
_SMGGKEDLIWELLNQAQEHFGKDK_.4	SMGGKEDLIWELLNQAQEHFGKDK	P02787	Filtered	Filtered	Filtered	Filtered	800.495	2076
_APNHAVVTR_.2	APNHAVVTR	P02787	Filtered	Filtered	Filtered	Filtered	1508.49	Filtered
_DYFMPC[Carbamidomethyl (C)]PGR_.2	DYFMPCPGR	P02790	2.22657e+06	1.85114e+06	2.19928e+06	2.15363e+06	3.55007e+06	3.81726e+06
_EVGTPHGIILDSVDAAFIC[Carbamidomethyl (C)]PGSSR_.3	EVGTPHGIILDSVDAAFICPGSSR	P02790	1.76229e+06	1.78604e+06	1588189	1.94409e+06	1172863	1.34695e+06
_EVGTPHGIILDSVDAAFIC[Carbamidomethyl (C)]PGSSR_.2	EVGTPHGIILDSVDAAFICPGSSR	P02790	137992	125877	139947	152545	103180	58317.2
_EVGTPHGIILDSVDAAFIC[Carbamidomethyl (C)]PGSSR_.4	EVGTPHGIILDSVDAAFICPGSSR	P02790	54218.5	51709.4	48896.1	54606.2	41613.1	36584.7
_VDGALC[Carbamidomethyl (C)]MEK_.2	VDGALCMEK	P02790	709667	886901	990339	1324595	1.46043e+06	2.29183e+06
_VDGALC[Carbamidomethyl (C)]MEK_.1	VDGALCMEK	P02790	56171.4	60592.7	134390	173296	297846	288199
_SGAQATWTELPWPHEK_.3	SGAQATWTELPWPHEK	P02790	709154	708711	779888	764015	739854	884522
_SGAQATWTELPWPHEK_.2	SGAQATWTELPWPHEK	P02790	446693	409983	509886	463586	522472	539124
_VWVYPPEK_.2	VWVYPPEK	P02790	414566	340227	458807	413032	224972	271696
_VWVYPPEK_.1	VWVYPPEK	P02790	165043	148124	144331	149226	104502	108158
_GGYTLVSGYPK_.2	GGYTLVSGYPK	P02790	529978	490545	279949	328173	147368	206059
_GGYTLVSGYPK_.1	GGYTLVSGYPK	P02790	41158.5	53616	17430.6	35799.8	11077.4	24033.4
_GEC[Carbamidomethyl (C)]QAEGVLFFQGDR_.2	GECQAEGVLFFQGDR	P02790	93722.9	86673.9	92538.5	93505.8	130765	138912
_GEC[Carbamidomethyl (C)]QAEGVLFFQGDR_.3	GECQAEGVLFFQGDR	P02790	3374.83	7214.84	3259.89	3910.2	4365.55	5259.11
_QGHNSVFLIK_.2	QGHNSVFLIK	P02790	80975.1	76221.6	43702.6	51414.7	72719.8	79519.5
_DGWHSWPIAHQWPQGPSAVDAAFSWEEK_.3	DGWHSWPIAHQWPQGPSAVDAAFSWEEK	P02790	14692.1	12550.7	11807.4	6368.09	2684.28	2086.25
_DGWHSWPIAHQWPQGPSAVDAAFSWEEK_.4	DGWHSWPIAHQWPQGPSAVDAAFSWEEK	P02790	7061.4	5533.04	6228.36	8351.01	1646.06	1929.28
_NFPSPVDAAFR_.2	NFPSPVDAAFR	P02790	2.80875e+06	2.68684e+06	3.16009e+06	3159775	4.45965e+06	4.46712e+06
_NFPSPVDAAFR_.3	NFPSPVDAAFR	P02790	6319.77	5294.96	6458.81	6390.27	9555.98	12532.8
_NFPSPVDAAFR_.1	NFPSPVDAAFR	P02790	14084.3	13193.4	11038.1	9048.86	35068.3	Filtered
_LLQDEFPGIPSPLDAAVEC[Carbamidomethyl (C)]HR_.3	LLQDEFPGIPSPLDAAVECHR	P02790	586008	613021	748832	796967	1.26516e+06	1.0657e+06
_LLQDEFPGIPSPLDAAVEC[Carbamidomethyl (C)]HR_.2	LLQDEFPGIPSPLDAAVECHR	P02790	225760	214715	241235	351623	303709	298082
_LLQDEFPGIPSPLDAAVEC[Carbamidomethyl (C)]HR_.4	LLQDEFPGIPSPLDAAVECHR	P02790	2099.08	2296.96	Filtered	362.325	1795.9	2105.9
_FDPVRGEVPPR_.2	FDPVRGEVPPR	P02790	632417	631472	638860	764551	1.12296e+06	2.56448e+06
_FDPVRGEVPPR_.3	FDPVRGEVPPR	P02790	Filtered	273156	283445	505368	303649	1.2534e+06
_SLGPNSC[Carbamidomethyl (C)]SANGPGLYLIHGPNLYC[Carbamidomethyl (C)]YSDVEK_.3	SLGPNSCSANGPGLYLIHGPNLYCYSDVEK	P02790	350212	300309	313533	336768	363639	415795
_SLGPNSC[Carbamidomethyl (C)]SANGPGLYLIHGPNLYC[Carbamidomethyl (C)]YSDVEK_.4	SLGPNSCSANGPGLYLIHGPNLYCYSDVEK	P02790	Filtered	1052.22	Filtered	1654.61	3953.78	1662.66
_LYLVQGTQVYVFLTK_.2	LYLVQGTQVYVFLTK	P02790	80258.9	61641	59420.1	79397.4	1319.09	Filtered
_LYLVQGTQVYVFLTK_.3	LYLVQGTQVYVFLTK	P02790	10370.6	6709.77	9071.63	11000.6	Filtered	Filtered
_SWPAVGNC[Carbamidomethyl (C)]SSALR_.2	SWPAVGNCSSALR	P02790	11021.2	12584.8	Filtered	3722.25	Filtered	2032.76
_LWWLDLK_.2	LWWLDLK	P02790	3372.74	Filtered	1189.82	2185.44	13655.5	15525
_LWWLDLK_.1	LWWLDLK	P02790	Filtered	Filtered	Filtered	Filtered	5287.73	5035.78
_YYC[Carbamidomethyl (C)]FQGNQFLR_.2	YYCFQGNQFLR	P02790	390480	348023	280114	295914	392183	409377
_EWFWDLATGTMK_.2	EWFWDLATGTMK	P02790	64567.9	57430.5	70250.1	75599.7	134178	164111
_VWVYPPEKK_.2	VWVYPPEKK	P02790	Filtered	Filtered	Filtered	Filtered	264917	274668
_VWVYPPEKK_.3	VWVYPPEKK	P02790	Filtered	Filtered	Filtered	Filtered	143984	162020
_ALPQPQNVTSLLGC[Carbamidomethyl (C)]TH_.2	ALPQPQNVTSLLGCTH	P02790	3285.43	Filtered	Filtered	Filtered	4935.97	4078.51
_LLQDEFPGIPSPLDAAVEC[Carbamidomethyl (C)]HRGEC[Carbamidomethyl (C)]QAEGVLFFQGDR_.4	LLQDEFPGIPSPLDAAVECHRGECQAEGVLFFQGDR	P02790	Filtered	Filtered	Filtered	Filtered	Filtered	4227.49
_RLWWLDLK_.2	RLWWLDLK	P02790	8279.87	Filtered	7851.77	Filtered	Filtered	Filtered
_SC[Carbamidomethyl (C)]ALSNLAC[Carbamidomethyl (C)]IR_.2	SCALSNLACIR	P03951	5185.74	2130.92	2160.64	Filtered	4519.8	4060.36
_DSVTETLPR_.2	DSVTETLPR	P03951	2349.53	2558.2	Filtered	3459.87	4061.58	4493.34
_IPLVTNEEC[Carbamidomethyl (C)]QK_.2	IPLVTNEECQK	P03951	3882.84	3017.38	5307.25	3757.91	Filtered	Filtered
_DTC[Carbamidomethyl (C)]FEGGDITTVFTPSAK_.2	DTCFEGGDITTVFTPSAK	P03951	2663.99	Filtered	2523.51	Filtered	3985.42	4086.75
_TAAISGYSFK_.2	TAAISGYSFK	P03951	2899.88	Filtered	Filtered	Filtered	Filtered	Filtered
_TSESGLPSTR_.2	TSESGLPSTR	P03951	Filtered	2238.44	Filtered	Filtered	Filtered	Filtered
_VLTPDAFVC[Carbamidomethyl (C)]R_.2	VLTPDAFVCR	P03952	42437	35264.2	65484.4	63150.3	81729.5	89781.3
_YSPGGTPTAIK_.2	YSPGGTPTAIK	P03952	21583.2	22951.4	27687.3	51173	23906.7	23673.4
_VAEYMDWILEK_.2	VAEYMDWILEK	P03952	3772.71	5427.07	7222.24	10403.5	9034.76	8150.19
_LSMDGSPTR_.2	LSMDGSPTR	P03952	26731.3	29542.9	51425.1	13038.3	57294.3	Filtered
_PIC[Carbamidomethyl (C)]LPSK_.2	PICLPSK	P03952	13319.1	12990.8	14990.3	15271.2	580.63	Filtered
_GEIQNILQK_.2	GEIQNILQK	P03952	7943.5	7583.52	9196.4	13025.5	1477.59	Filtered
_EIIIHQNYK_.2	EIIIHQNYK	P03952	2389.21	5819.74	9523.52	14569.3	2079.3	Filtered
_GVNVC[Carbamidomethyl (C)]QETC[Carbamidomethyl (C)]TK_.2	GVNVCQETCTK	P03952	6937.11	9233.53	16324.4	Filtered	2406	Filtered
_VSSVEEC[Carbamidomethyl (C)]QK_.2	VSSVEECQK	P03952	2635.68	5432.24	3736.71	Filtered	1176.65	Filtered
_TSESGTPSSSTPQENTISGYSLLTC[Carbamidomethyl (C)]K_.3	TSESGTPSSSTPQENTISGYSLLTCK	P03952	2444.49	Filtered	3690.82	Filtered	2155.23	2260.86
_LVGITSWGEGC[Carbamidomethyl (C)]AR_.2	LVGITSWGEGCAR	P03952	27632.2	24254.7	34369.7	31843.7	32295.5	34196.6
_VNIPLVTNEEC[Carbamidomethyl (C)]QK_.2	VNIPLVTNEECQK	P03952	19025.4	18333.6	30222.4	30252.1	17471.7	16216.2
_GGDVASMYTPNAQYC[Carbamidomethyl (C)]QMR_.2	GGDVASMYTPNAQYCQMR	P03952	12471.4	10465	12091.3	13851.7	23502.7	22688.1
_VSEGNHDIALIK_.2	VSEGNHDIALIK	P03952	1914.28	Filtered	4187.7	Filtered	2067.25	Filtered
_IAYGTQGSSGYSLR_.2	IAYGTQGSSGYSLR	P03952	2187.27	1607.61	Filtered	Filtered	6321.37	11526.5
_LC[Carbamidomethyl (C)]NTGDNSVC[Carbamidomethyl (C)]TTK_.2	LCNTGDNSVCTTK	P03952	Filtered	Filtered	4184.2	Filtered	6340.9	Filtered
_GDSGGPLVC[Carbamidomethyl (C)]K_.2	GDSGGPLVCK	P03952	Filtered	Filtered	7986.4	871.547	Filtered	Filtered
_C[Carbamidomethyl (C)]LLFSFLPASSINDMEK_.2	CLLFSFLPASSINDMEK	P03952	2441.41	Filtered	15301.7	Filtered	Filtered	12097.6
_GDTSTIYTNC[Carbamidomethyl (C)]WVTGWGFSK_.3	GDTSTIYTNCWVTGWGFSK	P03952	388.628	Filtered	240.864	Filtered	Filtered	Filtered
_GDTSTIYTNC[Carbamidomethyl (C)]WVTGWGFSK_.2	GDTSTIYTNCWVTGWGFSK	P03952	Filtered	Filtered	Filtered	Filtered	913.209	Filtered
_EKGEIQNILQK_.2	EKGEIQNILQK	P03952	Filtered	Filtered	Filtered	Filtered	1304.37	Filtered
_MVC[Carbamidomethyl (C)]AGYK_.2	MVCAGYK	P03952	425.937	Filtered	Filtered	Filtered	Filtered	Filtered
_EDVYVVGTVLR_.2	EDVYVVGTVLR	P04003	699913	612146	598362	573232	155820	201860
_YTC[Carbamidomethyl (C)]LPGYVR_.2	YTCLPGYVR	P04003	453019	439208	291939	290723	141907	286922
_EEIIYEC[Carbamidomethyl (C)]DK_.2	EEIIYECDK	P04003	270119	312588	343659	238946	22307.6	29084.4
_WTPYQGC[Carbamidomethyl (C)]EALC[Carbamidomethyl (C)]C[Carbamidomethyl (C)]PEPK_.2	WTPYQGCEALCCPEPK	P04003	166316	141951	120993	125313	168105	173602
_WTPYQGC[Carbamidomethyl (C)]EALC[Carbamidomethyl (C)]C[Carbamidomethyl (C)]PEPK_.3	WTPYQGCEALCCPEPK	P04003	9714.29	6958.4	4580.23	6134.71	9189.35	8065.55
_TPSC[Carbamidomethyl (C)]GDIC[Carbamidomethyl (C)]NFPPK_.2	TPSCGDICNFPPK	P04003	165795	147941	120011	79472.1	113327	98648.2
_GVGWSHPLPQC[Carbamidomethyl (C)]EIVK_.3	GVGWSHPLPQCEIVK	P04003	106550	83582.6	34939.3	39742.6	48330	48400.3
_GVGWSHPLPQC[Carbamidomethyl (C)]EIVK_.2	GVGWSHPLPQCEIVK	P04003	58217.9	41639.5	14285.2	18833.6	27052	36380.1
_GYILVGQAK_.2	GYILVGQAK	P04003	135528	139164	68297.6	78243.7	16655	22498.6
_LMQC[Carbamidomethyl (C)]LPNPEDVK_.2	LMQCLPNPEDVK	P04003	32998.7	27816.3	23680.6	21544.2	40207.3	41171.2
_LNNGEITQHR_.2	LNNGEITQHR	P04003	45506.5	56254	20623.7	8276.34	26640.8	5228.38
_PTTDEPTTVIC[Carbamidomethyl (C)]QK_.2	PTTDEPTTVICQK	P04003	19569.9	21272.2	3750.3	12742.7	10257.4	13254.3
_TWYPEVPK_.1	TWYPEVPK	P04003	18222	14313.4	9459.32	15938.9	14134.4	21410.4
_TWYPEVPK_.2	TWYPEVPK	P04003	Filtered	39124.9	26158.1	24326.6	21781.5	30226
_C[Carbamidomethyl (C)]HPGYKPTTDEPTTVIC[Carbamidomethyl (C)]QK_.3	CHPGYKPTTDEPTTVICQK	P04003	19569.9	21305.2	13462.4	12644.6	10142.4	13163.4
_C[Carbamidomethyl (C)]HPGYKPTTDEPTTVIC[Carbamidomethyl (C)]QK_.2	CHPGYKPTTDEPTTVICQK	P04003	2364.3	Filtered	3313.64	2368.21	4209.47	4308.97
_C[Carbamidomethyl (C)]HPGYKPTTDEPTTVIC[Carbamidomethyl (C)]QK_.4	CHPGYKPTTDEPTTVICQK	P04003	4122.76	7310.92	Filtered	Filtered	3369.1	Filtered
_MALEVYK_.2	MALEVYK	P04003	6285.02	6339.14	5013.6	5505.04	6535.27	9161.55
_MALEVYK_.1	MALEVYK	P04003	3031.57	Filtered	Filtered	Filtered	3822.47	5097.38
_WNPSPPAC[Carbamidomethyl (C)]EPNSC[Carbamidomethyl (C)]INLPDIPHASWETYPRPTK_.4	WNPSPPACEPNSCINLPDIPHASWETYPRPTK	P04003	103206	80647	53161	51448.1	25353.6	19994.5
_WNPSPPAC[Carbamidomethyl (C)]EPNSC[Carbamidomethyl (C)]INLPDIPHASWETYPRPTK_.3	WNPSPPACEPNSCINLPDIPHASWETYPRPTK	P04003	15764.6	12639.4	7151.18	6069.35	3305.53	Filtered
_WNPSPPAC[Carbamidomethyl (C)]EPNSC[Carbamidomethyl (C)]INLPDIPHASWETYPRPTK_.5	WNPSPPACEPNSCINLPDIPHASWETYPRPTK	P04003	3053.17	Filtered	Filtered	Filtered	Filtered	Filtered
_GSSVIHC[Carbamidomethyl (C)]DADSK_.2	GSSVIHCDADSK	P04003	59550.5	69311.3	35682.8	13182.8	24110.6	Filtered
_GSSVIHC[Carbamidomethyl (C)]DADSK_.3	GSSVIHCDADSK	P04003	5887.7	4990.34	4265.48	Filtered	Filtered	Filtered
_SHSTQTLTC[Carbamidomethyl (C)]NSDGEWVYNTFC[Carbamidomethyl (C)]IYK_.3	SHSTQTLTCNSDGEWVYNTFCIYK	P04003	35576.7	48876.8	23809.2	26972.2	Filtered	Filtered
_QSSSYSFFK_.2	QSSSYSFFK	P04003	39316.1	37374	21600.9	22097.6	Filtered	Filtered
_FSAIC[Carbamidomethyl (C)]QGDGTWSPR_.2	FSAICQGDGTWSPR	P04003	305720	261858	222996	224941	223340	241502
_FSAIC[Carbamidomethyl (C)]QGDGTWSPR_.3	FSAICQGDGTWSPR	P04003	399.205	Filtered	Filtered	Filtered	Filtered	Filtered
_LSC[Carbamidomethyl (C)]SYSHWSAPAPQC[Carbamidomethyl (C)]K_.3	LSCSYSHWSAPAPQCK	P04003	48235.8	59182.7	15631.3	17874.7	4377.81	Filtered
_LSC[Carbamidomethyl (C)]SYSHWSAPAPQC[Carbamidomethyl (C)]K_.2	LSCSYSHWSAPAPQCK	P04003	13434.8	12370.3	Filtered	Filtered	Filtered	Filtered
_LSLEIEQLELQR_.2	LSLEIEQLELQR	P04003	59877.6	43134.8	52690	46228.3	32831.2	30013.1
_C[Carbamidomethyl (C)]EWETPEGC[Carbamidomethyl (C)]EQVLTGK_.2	CEWETPEGCEQVLTGK	P04003	11201.3	9386.43	7138.86	7839.91	9668.98	9135.52
_KPDVSHGEMVSGFGPIYNYK_.3	KPDVSHGEMVSGFGPIYNYK	P04003	12449.2	10288.1	1444.71	Filtered	2778.94	Filtered
_KPDVSHGEMVSGFGPIYNYK_.4	KPDVSHGEMVSGFGPIYNYK	P04003	4776.68	4114.56	Filtered	Filtered	Filtered	Filtered
_KPDVSHGEMVSGFGPIYNYK_.2	KPDVSHGEMVSGFGPIYNYK	P04003	Filtered	Filtered	Filtered	Filtered	Filtered	41473.7
_WNPSPPAC[Carbamidomethyl (C)]EPNSC[Carbamidomethyl (C)]INLPDIPHASWETYPR_.3	WNPSPPACEPNSCINLPDIPHASWETYPR	P04003	Filtered	Filtered	3602.89	3134.7	Filtered	Filtered
_WNPSPPAC[Carbamidomethyl (C)]EPNSC[Carbamidomethyl (C)]INLPDIPHASWETYPR_.4	WNPSPPACEPNSCINLPDIPHASWETYPR	P04003	820.251	Filtered	Filtered	Filtered	Filtered	Filtered
_RVDTVDPPYPR_.2	RVDTVDPPYPR	P04004	483368	490666	534405	416379	498802	590587
_RVDTVDPPYPR_.3	RVDTVDPPYPR	P04004	82246.5	92375.2	110336	63137.7	122683	140406
_DWHGVPGQVDAAMAGR_.3	DWHGVPGQVDAAMAGR	P04004	277954	246112	201186	185252	274841	283993
_DWHGVPGQVDAAMAGR_.2	DWHGVPGQVDAAMAGR	P04004	202216	162879	132955	137708	246359	207546
[truncated: 1,783 more rows]

## Sheet: DDA_ProteinGroups
ProteinAccessions	Qvalue	Quantity Run A1	Quantity Run A2	Quantity Run S1	Quantity Run S2	Quantity Run N1	Quantity Run N2
A0A075B6I9	0.000700645	61219.3	33710	33388.1	30908.4	41649.3	64989.7
A0A075B6K4	3.22316e-06	8205.14	11513.9	38242.7	35863.8	16393.6	13818.9
A0A075B6K5	1.18941e-06	58926.3	55158.8	33820.5	28809.6	79208.3	129477
A0A075B6P5;P01615	8.05441e-06	633589	331654	652696	601410	1.00706e+06	1.08537e+06
A0A075B6S2;A2NJV5	0.00360165	24954.4	31668.2	37021.6	31553.6	1968.03	Filtered
A0A075B6S5;A0A0C4DH67;A0A0C4DH69	4.5255e-05	33357.9	32695.6	113512	108245	20935.6	18999.8
A0A087WSY6;P01624	0.00663606	12928.3	11480.9	8084.06	11176.7	1805.09	Filtered
A0A0A0MRZ8;P04433	3.42233e-07	310979	281375	321399	666494	610134	648067
A0A0A0MS15	0.00153242	67367.6	66825.7	124925	83790.8	16867	29643.8
A0A0B4J1V0	0.000597832	6231.91	8454.82	5503.87	7056.82	6410.21	3158.34
A0A0B4J1X8	1.02306e-05	22715.4	21710.5	41903.3	49177.1	15608.1	39211.4
A0A0B4J1Y8	0.00487797	4459.03	2853.56	Filtered	Filtered	2713.22	4327.88
A0A0B4J1Y9	8.60516e-08	25045.3	29994.3	36082.2	46962.5	25489.6	55008
A0A0B4J2H0;A0A0C4DH29;P01742;P01743;P0DP01	3.22211e-07	403477	441065	595508	517850	175660	267917
A0A0C4DH31	1.25211e-07	131847	141381	315392	221537	108909	128881
A0A0C4DH34	0.000148094	62071.4	69758.2	82970.2	95714.7	31752.5	11673.1
A0A0C4DH38	2.7265e-06	49787.8	116191	55292.9	49099.5	53735	25987.2
A0A0C4DH41;P01824;P01825;P06331;P0DP06;P0DP08	0.000490385	152496	146206	176822	217505	80314.4	119907
A0A0C4DH68	2.74466e-06	102682	100184	140129	196550	97696.1	101911
A0A0J9YX35	1.19644e-08	45788	42506.4	43059.9	41392.9	22594.1	28250.9
B9A064	2.85856e-06	1.01068e+06	997349	951976	1.13484e+06	1.4673e+06	1457498
O00187	0.00103642	2709.88	Filtered	Filtered	Filtered	3790.64	7074.16
O00391	0.00950825	1761.61	1.0274	2937.12	2161.53	4169.83	1636.68
O14791	3.46457e-08	27955.8	29283	34344.6	31973.9	47395.4	52948.4
O43866	3.48546e-08	74205.6	79605.1	61315	64656.2	73483.2	78785
O75636	0.00120149	7836.15	8569.84	10335.4	5962.96	5875.89	7359.15
O75882	1.35879e-07	5852.94	5376.25	11751	10683.8	10228.6	12506.9
O95445	0.000281305	14524.8	6885.34	45425	53689.9	26094.5	24677.4
P00338	0.0039305	2131.14	2375.58	2458.35	Filtered	4503.97	Filtered
P00450	1.11809e-08	330709	469778	321655	207686	377571	354544
P00488	0.000442569	5935.27	5141.23	7397.38	8296.13	4427.98	5484.52
P00734	4.03761e-14	123789	118725	139688	140646	193785	222064
P00736	2.74466e-06	52651.9	49024.9	34066.8	41933	25535.2	21770.5
P00738	3.37309e-09	9037588	7818570	1.6239e+06	1.55825e+06	2280112	2253321
P00739	7.46826e-05	21555.7	33063	18952.6	39449.7	21009.1	28413.8
P00740	1.67795e-08	10176.1	8976.63	6285.56	5684.47	9876.86	13715.1
P00742	9.37861e-06	17787.6	16798.5	13954.5	12771.4	9515.44	10953.5
P00747	3.37309e-09	109642	108028	152453	161854	162603	229033
P00748	3.47095e-06	13708.5	13511.7	17786.1	8569.36	16752.7	22243.1
P00751	9.25574e-11	280032	259798	101581	84075.1	135191	108754
P00915	9.74769e-07	21843.5	22440.1	Filtered	Filtered	9048.89	12694
P01008	2.84592e-09	330631	287120	358152	398464	441849	460724
P01009	2.12999e-09	3.09555e+06	2.65706e+06	2231154	1.93646e+06	2.98399e+06	3.38058e+06
P01011	4.05283e-06	1.11082e+06	1.04406e+06	377056	338698	449529	644632
P01019	9.68335e-10	301253	314742	225461	211916	212350	289151
P01023	3.94381e-10	617674	577454	1.46442e+06	1.55425e+06	2227557	2.29226e+06
P01024	2.3507e-10	2.3826e+06	1.72633e+06	2.02473e+06	1.97621e+06	1.25352e+06	1.53735e+06
P01031	4.60549e-10	39793.5	33609.9	38579.4	37040.2	23405.7	33909.9
P01042	4.60549e-10	282753	347632	346744	377276	509904	500948
P01344	1.16481e-05	3888.64	15804.2	5820.6	81741.4	7293.64	19855.7
P01591	1.0336e-05	80493.5	90111.2	80973.2	81228.4	71342.3	79037.1
P01593;P01594	0.000581776	56690.2	61456.4	150348	170114	135600	111555
P01597;P04432	0.00125375	29446.9	39244	27485.8	25772	32223.7	29647.8
P01599	0.00031277	3149.06	2422.03	Filtered	Filtered	2782.46	3963.58
P01601	7.50725e-07	2048.21	1507.36	3289.92	2780.29	3415.09	1761.92
P01602	7.11155e-05	60132.5	70249.7	76482.8	108057	64942.5	74025.1
P01619	6.36273e-05	252393	231684	221960	217664	192537	203906
P01699	0.00051511	13204	18146.1	17884.5	21840.6	28235.2	31509.9
P01700	3.00146e-06	173971	175295	213354	250221	127709	166380
P01701	0.00663606	27032.5	25886.3	55054.4	33075.9	21564.8	31224.5
P01715	0.00190063	3833.11	2849.16	10577.1	12010.1	Filtered	Filtered
P01718	9.53361e-09	11978.6	11869.9	18338.1	21663.6	16121.2	3122.33
P01721	0.00016052	9974.58	5880.29	3640.18	5476.47	768.692	8941.67
P01764;P01768;P0DP03	1.18941e-06	553210	543321	690972	705788	424914	415898
P01766	3.48793e-05	22633.7	24126.8	58235	65572.2	17259.9	31739.9
P01780	1.02986e-08	288805	288512	447514	413618	204125	293931
P01782;P0DP04	3.97507e-05	65879.1	69990.7	94736.7	110324	128192	136451
P01834	2.84592e-09	10151334	9132537	9445614	10662717	9990449	11122550
P01857	3.6603e-09	9154166	8483566	10029365	10244132	7497986	7500306
P01859	2.53845e-06	4824297	3091090	3147421	3.35342e+06	4508493	4.3074e+06
P01860	4.7284e-09	12348345	10558533	12017263	10416978	14323168	17090270
P01861	1.05483e-06	724265	599033	375045	394734	514610	544986
P01871	2.72863e-07	1.90494e+06	1.77191e+06	978824	971547	1.14222e+06	1.14947e+06
P01876	5.1418e-13	3519389	3.58494e+06	3.81342e+06	3253513	3618230	3.81537e+06
P01877	8.3542e-07	1.86634e+06	1.81378e+06	1.47534e+06	1.36411e+06	1.60844e+06	2.01284e+06
P01880	0.00100469	80480.1	68153.8	1041.54	801.221	Filtered	Filtered
P02042	4.16379e-06	59912.7	58668.7	11410.9	11964.5	65754.4	78173
P02533	1.62269e-06	6654.17	754396	21993.8	25497.4	1449.65	9464.84
P02538;P48668	6.81446e-07	3458.82	1794.52	18757.9	18095.2	2593.36	2205.03
P02647	3.58784e-09	2.00497e+06	1.93905e+06	6.94895e+06	7.7103e+06	3103373	3.97382e+06
P02649	5.65399e-10	125100	139355	155505	122163	251820	344232
P02652	2.44216e-07	676280	715602	3.02988e+06	2.87212e+06	951826	1.05182e+06
P02654	1.90004e-05	20175	19071.4	33518	31940	19953.5	5285.42
P02655	9.75489e-05	81265.9	75240	121674	111444	149702	189174
P02656	3.37664e-08	140292	131073	282716	307692	249685	308928
P02671	6.99638e-10	2.61276e+06	2.57993e+06	991334	1.07177e+06	1.17912e+06	1.78848e+06
P02675	7.51764e-09	2413515	2.32581e+06	1.42958e+06	1.54021e+06	1840459	2133133
P02679	6.03079e-08	2.90291e+06	3139638	2.00759e+06	1.87392e+06	1.94821e+06	2.18074e+06
P02741	0.000564687	70954.6	69204.5	Filtered	Filtered	241.093	Filtered
P02743	1.56448e-09	93942	77725.1	39725.5	42239.8	48027.2	78605.2
P02745	3.63622e-08	8406.39	8249.73	24478.1	13927.4	19177.5	18635.4
P02746	0.00016052	18013.6	17469.1	16440.4	28369.7	28030.7	34439
P02747	1.62567e-06	62194.9	52122.7	59829	63798.2	68544.6	76802.3
P02748	4.03761e-14	231490	260560	109464	129391	139630	123913
P02749	1.31921e-07	192888	210559	490993	531555	492953	419703
P02750	1.41714e-05	56627.3	60174.1	8021.03	8214.37	10783.8	20885.8
P02751	8.51257e-11	128605	97169.3	217432	255370	124385	139455
P02753	4.89416e-06	46168.4	72773.8	254308	301089	154370	199118
P02760	2.62937e-06	88651.6	86119.7	148886	116221	175688	149215
P02763	1.00284e-09	2.16329e+06	1.41694e+06	405951	357522	546545	548004
P02765	1.06505e-07	106516	103778	243713	258637	218562	223028
P02766	3.27945e-05	91149.7	75347	528544	566675	137302	136646
P02768	4.03761e-14	37217000	38049848	94026432	73431944	98606624	108108640
P02774	5.71691e-07	236786	202641	319917	254293	313980	405799
P02775	8.86448e-05	17690.8	19100.3	Filtered	Filtered	5872.54	7570.6
P02786	0.00498694	1339.31	615.904	2321.37	2697.9	4340.07	4950.48
P02787	4.03761e-14	1.93521e+06	2.46167e+06	5760909	5306919	6.51119e+06	7.15358e+06
P02790	2.34223e-10	1.087e+06	993143	1.11799e+06	1.20655e+06	1.62281e+06	1.86263e+06
P03951	0.00028767	3806.04	2568.83	3330.47	3608.89	4188.93	4213.48
P03952	6.86889e-08	22597.6	21214.2	33464.6	41575.6	38223.6	40535
P04003	3.12645e-11	474351	454647	411320	367634	106678	172622
P04004	4.03761e-14	248064	241507	241114	221623	306431	394594
P04114	6.88802e-12	225134	217486	337278	348345	527974	589428
P04180	3.92175e-06	3930.52	12238.7	4542.4	13195.7	10680.4	18251.7
P04196	1.29659e-06	108505	99080.6	370715	422750	115132	198777
P04217	2.24431e-08	228956	178002	239276	213325	135515	170437
P04264	4.2624e-07	18704.7	18940.9	138707	123322	18023.5	20613.5
P04275	1.20359e-05	3236.13	3035.05	4039.99	3444.92	9556.79	11683.9
P04278	1.00284e-09	815.422	Filtered	6673.36	7187.14	3057.16	7059.99
P04406	0.00132692	2700.81	2086.76	Filtered	Filtered	Filtered	Filtered
P05090	2.36239e-08	139373	180480	423179	453444	231196	345489
P05109	2.91073e-06	13751.4	14021	Filtered	Filtered	Filtered	Filtered
P05154	8.35022e-07	2320.99	2116.45	8157.31	5480.69	10745.8	9291.52
P05155	2.91073e-06	144778	146918	137449	118814	143067	163678
P05156	8.90671e-07	61189.5	53991.6	37610.7	35338.3	47609.1	61617.7
P05160	1.57819e-05	2838.13	3430.5	3976.2	5155.56	5545.87	7667.92
P05452	3.51176e-06	5797.34	26503.9	16581.5	16743.7	24530.8	55800.9
P05543	2.53546e-06	12705.6	17119.8	23104.3	31724.6	9607.17	17991.7
P05546	2.91073e-06	78719	86799.9	94991.8	97691.1	100102	150574
P06276	5.74201e-06	3706.09	5063.87	7687.48	3112.67	7679	9953.93
P06312	5.07659e-07	97346.4	92717.3	71243.4	56928.9	7200.47	8602.04
P06396	3.8566e-09	37272	40695.6	99348.9	115635	164238	169310
P06681	6.34054e-11	26493.1	29481	25303.5	21734.2	36046.9	39028.1
P06702	3.19693e-07	8264.22	18344.4	Filtered	106001	Filtered	48499.4
P06727	4.24232e-07	92216.6	87138.9	300369	279408	526442	890025
P07225	7.33542e-09	26004.3	14634.4	27030.4	18827.1	19917.8	17355.1
P07333	0.00330124	Filtered	Filtered	Filtered	Filtered	2352.42	2412.03
P07357	6.89017e-07	55038.3	52548.8	28476.8	33051.9	31747.2	34468.1
P07358	5.23323e-06	15477	15189.6	8921.87	10125.6	11849.6	9867.8
P07360	0.000153927	17330.4	14568.6	11023.6	9358.97	5297.47	4494.06
P07737	0.000351966	3960.05	5215.09	Filtered	6122.59	Filtered	3459.21
P07996	0.000115282	4832.23	3733.88	Filtered	Filtered	2190.14	2813.63
P08185	4.46647e-06	28710.7	27846.6	33298.1	21774.7	26516.8	23093.6
P08519	1.16475e-05	40090.4	29590.7	34630.4	29894.4	57831.7	59688.6
P08571	7.91313e-05	3213.67	2660.18	314.764	2704.91	5655.5	3865.44
P08603	3.31399e-11	294303	266451	233060	228501	373790	490826
P08697	3.37664e-08	99980.4	114354	123322	147337	107334	118409
P09871	3.12645e-11	56736.1	57652.7	41791.3	46830.8	77703.2	101270
P0C0L4	9.25574e-11	277376	259441	188054	205494	380193	523276
P0C0L5	3.39521e-09	56605	64609.9	42134.9	38467	47687	38143.7
P0DJI8	0.000427497	322564	371927	4866.92	Filtered	2675.37	2760.55
P0DJI9	0.000647443	7745.24	30699.8	Filtered	Filtered	Filtered	Filtered
P0DOY2;P0DOY3	1.71917e-11	3.97171e+06	4371386	6275311	5733179	6.67017e+06	5046207
P10643	1.21186e-07	40721.3	43331.8	70337.6	56634.8	43399.8	53493.6
P10909	1.43914e-08	152276	148816	280327	259220	406356	438135
P11226	2.04241e-08	1733.75	2344.96	8797.77	10885.3	6134.6	7149.78
P12259	3.20846e-05	3588.57	3495.18	5663.07	2937.52	4448.98	3909.56
P13645	1.31834e-07	5559.75	4567.98	37594.5	41233.1	3347.38	4446.56
P13647	0.00251093	Filtered	Filtered	5099.94	344.951	Filtered	Filtered
P13671	5.00441e-07	45122.9	39691.6	33869.4	32604.2	36587.3	40432.9
P15151	0.00503237	2150.06	44139	Filtered	115757	1437.93	21497.5
P15169	3.42233e-07	8136.62	7447.31	6788.93	9719.12	6528.46	22961.4
P15814	3.48793e-05	11292.8	20681.8	27885.4	26576.7	15912.5	10116.6
P18428	1.19644e-08	36406.8	33564.9	10144.2	18550.4	15501.8	14782.8
P19652	2.71318e-08	2.25707e+06	1.88097e+06	531890	464942	259914	292719
P19823	7.13182e-09	68183.5	63416.5	157271	177331	89620	96477.9
P19827	1.33055e-10	37650	39575.7	85919	75240.4	92743.9	90486.6
P20742	7.67624e-05	4797.04	3359.79	4255.46	1356.93	Filtered	Filtered
P20851	2.77716e-05	15725.9	13903.3	11609.4	12289.5	13081	12785.3
P22352	1.89887e-07	46434.1	38571.1	49573.3	53582.4	22130.4	26528.8
P22792	5.33324e-10	15804.5	19651.2	13787	23692.6	19098.5	26949.9
P23142	1.2221e-05	18628.8	26169.4	27744.5	40955.8	36274.8	56257.4
P25311	1.48695e-08	90794.2	88886.2	172045	158881	189414	229343
P26927	0.00108278	3109.63	3398.7	3576.98	2286.4	3692.71	1957.69
P27169	2.10028e-06	34802.3	32408.9	75587.8	84556.3	115791	112439
P27918	0.000118651	6398.57	6908.2	7797.81	8698.33	10822.2	11929.4
P29622	2.81277e-10	10797.3	17980.2	56071.5	66790	32277.5	37323.8
P32119	7.34609e-07	11999.7	13621.3	3322.81	1669.98	10875.7	15858.6
P35527	9.38563e-10	5570.71	5321.46	50199.4	52078.2	3658.41	5542.38
P35542	1.56698e-05	63141.2	62842.2	155508	139883	147337	498776
P35858	7.06461e-09	33126.1	30291.4	34444.9	18343.7	14444.7	21455.4
P35908	0.000609428	803.892	1325.05	9571.68	9487.24	631.889	Filtered
P36955	1.88288e-08	28728.7	30338.6	48277.1	45576.5	53547.9	66740.3
P36980	2.83914e-05	1434.49	3312.12	3423.01	4123.04	11430	9883.16
P37802	0.00025583	3625.83	3309.19	Filtered	Filtered	Filtered	Filtered
P43121	0.00116076	222.042	Filtered	1238.31	4572.78	790.346	2163.23
P43251	2.97808e-05	4309.91	3653	5977.75	5534.6	5539.79	17309.4
P43652	4.38824e-07	26967.6	23975	112567	104638	164902	220327
P48740	0.000123415	1698.34	1140.35	2546.87	2779.24	5498.55	7999.73
P49747	0.00543881	Filtered	1219.72	340.625	235.689	3342.05	1469.62
P49908	5.03779e-05	4675.91	4606.86	8327.83	9101.88	13967.1	20100.5
P51884	2.24445e-06	11864.2	11088.7	23302.1	23908.4	29299	35447.6
P55058	5.43902e-05	2174.29	2986.44	8954.89	10079.8	12247.4	8308.78
P59665;P59666	0.000730425	9969.48	10737	3827.44	Filtered	6109.35	Filtered
P60709;P63261	3.22316e-06	38694.3	31305.1	7447.85	3875.55	3122.19	6213.44
P61626	8.3542e-07	11098.4	8769.92	7106.71	5137.55	11428.6	10024.9
P62736;P63267	0.000162652	5427.13	4355.87	Filtered	Filtered	Filtered	Filtered
P63104	0.000135366	4863.73	4283.09	Filtered	Filtered	Filtered	Filtered
P68871	2.11197e-08	3.55178e+06	3.72632e+06	416755	408501	2.54731e+06	2.34236e+06
P69905	6.64783e-08	1.91419e+06	1.67261e+06	268296	309048	1.10608e+06	1.62027e+06
P80108	1.36316e-06	4249.54	5500.95	10906.3	12540.4	12873.6	16064.2
Q02985	2.49906e-05	9249.63	9038.38	5307.92	3480.19	8008.48	10933.3
Q03591	5.799e-07	44221.6	50509.5	52492.7	48657.9	37319	10839
Q04756	1.61189e-09	945.214	1398.05	2280.05	2964.02	6909.92	5170.26
Q06033	2.59408e-07	33195.7	29564	20513.7	22990.2	21220.4	27897.7
Q08380	0.000473694	2582.9	1881.73	3946.12	3697.99	7207.81	7411.73
Q12805	3.51176e-06	4201.73	3295.37	4562.53	2356.83	9317.96	11948.2
Q13790	0.000349291	8914.13	9700.53	32985.4	16794.6	11031.2	Filtered
Q14520	2.36239e-08	11832.7	13686.2	18640.2	15032.4	10731.6	7694.6
Q14624	5.4097e-08	310100	290302	221417	234098	111374	110467
Q15582	0.000982373	4146.47	3696.89	9564.63	6512.64	5744.75	5412.18
Q16610	5.33324e-10	10530.1	7421.15	17431.5	19603.5	23444.7	26503.3
Q86UX7	0.000647276	1761.04	1127.85	Filtered	Filtered	Filtered	Filtered
Q8NHQ9	8.3333e-06	16913.1	20176	40533.8	42946.2	902.968	1742.01
Q92954	0.000616577	2462.54	1717.26	4262.52	906.398	3644.89	7777.58
Q96IY4	2.73805e-10	13736.1	15744.2	12378.7	11295	9150.71	14284.7
Q96KN2	5.97255e-07	1409.96	1147.17	4340.84	5541.71	5893.84	6084.14
Q96PD5	1.60434e-08	11038.7	13455.4	22447.1	28348.1	17699	27521.8
Q9BXR6	0.00750546	2431.68	2852.69	Filtered	Filtered	1848.9	Filtered
Q9NZP8	0.000161333	3579.93	3105.05	8711.17	Filtered	7322.83	967.623
Q9UGM5	0.000214043	4010.27	3765.55	5876.55	5213.73	4482.5	4117.63
Q9UK55	1.44993e-07	5080.5	23231.6	49680.6	4606.01	5738.59	5153.89
Q9Y490	0.00711542	2559.83	1580.16	Filtered	Filtered	Filtered	Filtered
Q9Y6R7	0.00219956	Filtered	Filtered	Filtered	Filtered	7486.57	7410.98

## Sheet: DeepDIA_Precursors
Precursor	StrippedSequence	ProteinAccessions	Quantity Run A1	Quantity Run A2	Quantity Run S1	Quantity Run S2	Quantity Run N1	Quantity Run N2
_FSGSSSGAER_.2	FSGSSSGAER	A0A075B6H9	7310.17	12702.4	22708.6	Filtered	8906.99	Filtered
_LNSDGSHSKGDGIPDR_.3	LNSDGSHSKGDGIPDR	A0A075B6H9	Filtered	34541.5	Filtered	Filtered	Filtered	Filtered
_SSGVPDR_.2	SSGVPDR	A0A075B6I0	207272	276482	498226	319962	662978	1.123e+06
_FSGSILGNK_.2	FSGSILGNK	A0A075B6I0	37949.6	38051.7	141020	125688	86192	105190
_TLIYSTNTR_.2	TLIYSTNTR	A0A075B6I0	Filtered	7149.97	Filtered	Filtered	18259.6	Filtered
_FSGSLLGGK_.2	FSGSLLGGK	A0A075B6I9	68489.1	67535.5	61534.3	49988.5	71891.6	67975.6
_TLIYDTSNK_.2	TLIYDTSNK	A0A075B6I9	Filtered	Filtered	9515.52	Filtered	7877.29	6457.08
_TLIYDTSNK_.3	TLIYDTSNK	A0A075B6I9	Filtered	Filtered	Filtered	Filtered	458.135	Filtered
_YAYWYQQK_.2	YAYWYQQK	A0A075B6K0	9096.83	10834.7	5378.63	5557.02	Filtered	Filtered
_ITC[Carbamidomethyl (C)]SGEALPK_.2	ITCSGEALPK	A0A075B6K0	Filtered	Filtered	Filtered	Filtered	4892.25	Filtered
_FSGSNPGNTATLTISR_.2	FSGSNPGNTATLTISR	A0A075B6K2	2926.34	10490.4	6217.48	4357.75	3372.27	4858.19
_AVHWYQQK_.3	AVHWYQQK	A0A075B6K2	Filtered	8627.65	Filtered	Filtered	Filtered	Filtered
_SGQAPVLVIYEDSKRPSGIPER_.2	SGQAPVLVIYEDSKRPSGIPER	A0A075B6K4	2718.47	Filtered	Filtered	5673.25	3875.83	Filtered
_SGQAPVLVIYEDSK_.2	SGQAPVLVIYEDSK	A0A075B6K4	Filtered	Filtered	Filtered	Filtered	10075.5	7116.85
_FSGSNSGNTATLTISR_.2	FSGSNSGNTATLTISR	A0A075B6K5	154362	153506	48901.2	47780.5	72532.3	67807.9
_FSGSNSGNTATLTISR_.3	FSGSNSGNTATLTISR	A0A075B6K5	2121.74	Filtered	Filtered	Filtered	Filtered	Filtered
_PGQAPVLVIYR_.2	PGQAPVLVIYR	A0A075B6K5	12616.3	9936.46	18046.9	16473.6	Filtered	Filtered
_ITC[Carbamidomethyl (C)]GGNNIGSK_.2	ITCGGNNIGSK	A0A075B6K5	20544.6	15735	Filtered	Filtered	2019.31	Filtered
_ITC[Carbamidomethyl (C)]GGNNIGSK_.3	ITCGGNNIGSK	A0A075B6K5	Filtered	Filtered	Filtered	Filtered	Filtered	344.704
_DSNRPSGIPER_.3	DSNRPSGIPER	A0A075B6K5	Filtered	6828.5	Filtered	Filtered	10996.1	Filtered
_DSNRPSGIPER_.2	DSNRPSGIPER	A0A075B6K5	1047.52	Filtered	Filtered	Filtered	Filtered	3054.94
_NVHWYQQK_.2	NVHWYQQK	A0A075B6K5	7483.92	Filtered	Filtered	Filtered	Filtered	Filtered
_PGQSPQLLIYLGSNR_.2	PGQSPQLLIYLGSNR	A0A075B6P5;P01615	38109.5	34764.6	43549.7	49226.7	Filtered	Filtered
_PGQSPQLLIYLGSNR_.3	PGQSPQLLIYLGSNR	A0A075B6P5;P01615	12123	10108.4	17794.4	19867.8	Filtered	Filtered
_ASGVPDRFSGSGSGTDFTLK_.3	ASGVPDRFSGSGSGTDFTLK	A0A075B6P5;P01615	Filtered	Filtered	14099	13323.4	1885.85	2415.42
_SSQSLLHSNGYNYLDWYLQK_.3	SSQSLLHSNGYNYLDWYLQK	A0A075B6P5;P01615	Filtered	2287.3	2640.88	2277.23	Filtered	Filtered
_AEDMAVYYC[Carbamidomethyl (C)]AR_.2	AEDMAVYYCAR	A0A075B6Q5	149949	55458.3	355232	314525	3360.29	150281
_NTLYLQMGSLR_.2	NTLYLQMGSLR	A0A075B6Q5	7230.78	Filtered	Filtered	Filtered	Filtered	Filtered
_VTISVDK_.2	VTISVDK	A0A075B6R2	Filtered	21290.8	7986.21	1770.49	Filtered	Filtered
_PGQPPQLLIYEVSNR_.2	PGQPPQLLIYEVSNR	A0A075B6S2	3417.66	3917.01	5427.71	4451.78	Filtered	Filtered
_FSGSGSGTDFTLTISSLQPEDVATYYC[Carbamidomethyl (C)]QK_.3	FSGSGSGTDFTLTISSLQPEDVATYYCQK	A0A075B6S5	19337.8	13062.7	19166	16225	16707.8	19287.1
_LLIYAASTLQSGVPSR_.2	LLIYAASTLQSGVPSR	A0A075B6S5	68500.4	71644.3	194416	148791	33907.4	31856.8
_LLIYAASTLQSGVPSR_.3	LLIYAASTLQSGVPSR	A0A075B6S5	1967.61	Filtered	17246.9	13946.3	Filtered	1886.85
_ASQGISNYLAWYQQK_.2	ASQGISNYLAWYQQK	A0A075B6S5	649.759	598.215	Filtered	Filtered	Filtered	Filtered
_IYWYQQK_.2	IYWYQQK	A0A087WSX0;A0A0G2JS06	2073.53	4071.17	1936.98	Filtered	Filtered	Filtered
_QQGSGVPSR_.2	QQGSGVPSR	A0A087WSX0;A0A0G2JS06	12987.7	12999.1	Filtered	Filtered	Filtered	Filtered
_APELLIYAASTLQSGVPSR_.2	APELLIYAASTLQSGVPSR	A0A087WSZ0	7630.31	7075.8	Filtered	8414.79	Filtered	Filtered
_APELLIYAASTLQSGVPSR_.3	APELLIYAASTLQSGVPSR	A0A087WSZ0	10622.6	6396.65	1465.82	Filtered	Filtered	Filtered
_LLIYDASNR_.2	LLIYDASNR	A0A0A0MRZ8;P04433	571959	571747	674596	583319	638425	492468
_ASQSVSSYLAWYQQK_.2	ASQSVSSYLAWYQQK	A0A0A0MRZ8;P04433	1352.5	Filtered	2782.12	Filtered	Filtered	Filtered
_SEDTAMYYC[Carbamidomethyl (C)]AR_.2	SEDTAMYYCAR	A0A0A0MS14	30707.8	30854.3	16059.1	13309.8	4438.55	4078.23
_SIAYLQMNSLK_.2	SIAYLQMNSLK	A0A0A0MS15	11294.8	11361.6	7606.22	8922.65	4411.39	3834.22
_GLEWVGFIR_.2	GLEWVGFIR	A0A0A0MS15	120902	132322	112552	150114	Filtered	30812.6
_AYGGTTEYAASVK_.2	AYGGTTEYAASVK	A0A0A0MS15	2138.83	Filtered	2123.64	Filtered	Filtered	Filtered
_YASQSISGVPSR_.2	YASQSISGVPSR	A0A0A0MT36	64003.7	68352.9	20959.1	20431.3	6330.07	7950.94
_YASQSISGVPSR_.3	YASQSISGVPSR	A0A0A0MT36	Filtered	157198	23360	13767.3	110023	212230
_ASQSIGSSLHWYQQK_.3	ASQSIGSSLHWYQQK	A0A0A0MT36	14802.8	14723.3	9861.25	8595.83	Filtered	Filtered
_LLIYYDDLLPSGVSDR_.2	LLIYYDDLLPSGVSDR	A0A0B4J1U3	Filtered	Filtered	Filtered	Filtered	21398.4	16434.2
_GLEWLGR_.2	GLEWLGR	A0A0B4J1U7	40881.9	96776.6	24280.1	25701.5	43226.9	43014.1
_ITINPDTSK_.2	ITINPDTSK	A0A0B4J1U7	8363.37	9056.41	29078.5	25867.8	16737.1	36840.5
_NTLYLQMNSLK_.2	NTLYLQMNSLK	A0A0B4J1V0	35259.8	33079	19070	15692.1	14004.7	12204.7
_TDGGTTDYAAPVK_.2	TDGGTTDYAAPVK	A0A0B4J1V0	6430.41	8557.44	4927.99	Filtered	3584.63	3363.47
_GLEWVGR_.2	GLEWVGR	A0A0B4J1V6	305158	362470	134367	124262	130487	157024
_TEDTAVYYC[Carbamidomethyl (C)]TR_.2	TEDTAVYYCTR	A0A0B4J1V6	29254.8	29611.6	71790.3	70119.3	14813.5	28048.9
_NTAYLQMNSLK_.2	NTAYLQMNSLK	A0A0B4J1V6	Filtered	422426	Filtered	603916	Filtered	Filtered
_ANSYATAYAASVK_.2	ANSYATAYAASVK	A0A0B4J1V6	433.719	Filtered	Filtered	Filtered	Filtered	Filtered
_GLVWVSR_.2	GLVWVSR	A0A0B4J1X5	26786.3	25168.5	22998.7	23015.9	7950.36	7893.06
_DNAKNTLYLQMNSLR_.3	DNAKNTLYLQMNSLR	A0A0B4J1X5	Filtered	Filtered	Filtered	Filtered	6009.81	4334.37
_TEDTALYYC[Carbamidomethyl (C)]AK_.2	TEDTALYYCAK	A0A0B4J1X8	21452	18820	37083.8	41669.4	13333.7	11563.3
_TEDTAVYYC[Carbamidomethyl (C)]AR_.2	TEDTAVYYCAR	A0A0B4J1Y9	379680	341930	424638	112384	225277	179680
_NSLYLQMNSLK_.2	NSLYLQMNSLK	A0A0B4J1Y9	15638.4	20047.9	14406.6	15908.6	6585.35	Filtered
_LSC[Carbamidomethyl (C)]AASGFTFSDHYMDWVR_.3	LSCAASGFTFSDHYMDWVR	A0A0B4J1Y9	Filtered	3530.6	1289.46	993.329	Filtered	Filtered
_ANSYTTEYAASVK_.2	ANSYTTEYAASVK	A0A0B4J1Y9	1976.65	Filtered	Filtered	Filtered	2284.18	Filtered
_DDSKNSLYLQMNSLK_.3	DDSKNSLYLQMNSLK	A0A0B4J1Y9	1290.73	1433.72	Filtered	Filtered	Filtered	Filtered
_LLIYDASSLESGVPSR_.2	LLIYDASSLESGVPSR	A0A0B4J2D9;P0DP09	4193.86	Filtered	2782.42	3883.97	126138	122611
_LLIYDASSLESGVPSR_.3	LLIYDASSLESGVPSR	A0A0B4J2D9;P0DP09	905.11	Filtered	Filtered	7475.25	17043.3	4856.21
_LLIYDASSR_.2	LLIYDASSR	A0A0C4DH25	73633.4	86255.2	68242.1	71999.8	64962.8	Filtered
_DTSASTAYMELSSLR_.2	DTSASTAYMELSSLR	A0A0C4DH29	16270.6	13076.4	15601.9	11262.8	6464.83	7449.41
_VTMTTDTSTSTAYMELR_.2	VTMTTDTSTSTAYMELR	A0A0C4DH31	12610.9	11722	20207.2	21889.8	7267.32	6546.02
_VTMSVDTSK_.2	VTMSVDTSK	A0A0C4DH34	63819.4	55762.3	70055.9	69772.8	24166.4	38045.5
_LSSVTAVDTAVYYC[Carbamidomethyl (C)]AR_.3	LSSVTAVDTAVYYCAR	A0A0C4DH34	31841.9	29195	40816.2	32859.4	10566.7	12383.2
_LSSVTAVDTAVYYC[Carbamidomethyl (C)]AR_.2	LSSVTAVDTAVYYCAR	A0A0C4DH34	Filtered	6154.66	6176.08	7460.75	Filtered	Filtered
_ASDTAMYYC[Carbamidomethyl (C)]AR_.2	ASDTAMYYCAR	A0A0C4DH38	146587	154358	121293	95071.2	35832.5	44414.5
_GLEWMGIIYPGDSDTR_.2	GLEWMGIIYPGDSDTR	A0A0C4DH38	75437.4	69373.4	79035.2	87155.2	73692.9	53694.2
_YSPSFQGQVTISADK_.2	YSPSFQGQVTISADK	A0A0C4DH38	16053	15980.5	36382.9	33042.1	11463.2	12473.5
_KPGESLK_.2	KPGESLK	A0A0C4DH38	Filtered	Filtered	Filtered	887327	Filtered	1.26035e+06
_SISTAYLQWSSLK_.2	SISTAYLQWSSLK	A0A0C4DH38	17897.2	17068.7	16136.1	13678.9	1271.76	Filtered
_ESGPALVK_.2	ESGPALVK	A0A0C4DH43	4615.61	5694.71	12399.4	5835.74	Filtered	Filtered
_NQVVLTMTNMDPVDTATYYC[Carbamidomethyl (C)]AR_.3	NQVVLTMTNMDPVDTATYYCAR	A0A0C4DH43	2608.29	3843.26	2954.58	4008.24	Filtered	Filtered
_ALEWLAR_.2	ALEWLAR	A0A0C4DH43	Filtered	Filtered	25688.7	27229.1	Filtered	1734.9
_IDWDDDK_.2	IDWDDDK	A0A0C4DH43	Filtered	Filtered	4915.99	1975.28	Filtered	Filtered
_ASQGISSYLAWYQQK_.2	ASQGISSYLAWYQQK	A0A0C4DH67;A0A0C4DH69	1449.86	Filtered	4270.27	Filtered	Filtered	Filtered
_FSGSGAGTDFTLK_.2	FSGSGAGTDFTLK	A0A0C4DH68	38400	29392	37512.8	43412.9	77749.4	81143.2
_NTLYLQMSSLR_.2	NTLYLQMSSLR	A0A0J9YX35	36484.1	62591.9	30480.2	33243.3	15037.5	10970.2
_AEDTAVYYC[Carbamidomethyl (C)]VK_.2	AEDTAVYYCVK	A0A0J9YX35	36501	32037.3	33198.5	34075.9	20871.8	20284.1
_GLEWMGR_.2	GLEWMGR	A0A0J9YXX1	62074.6	69724.3	2347.02	1601.3	1918.36	Filtered
_KPGESLR_.2	KPGESLR	A0A0J9YXX1	10496.9	Filtered	Filtered	53599.3	133329	114962
_VGVETTKPSK_.2	VGVETTKPSK	A0M8Q6	2886.57	5144.21	Filtered	Filtered	5690.55	Filtered
_VTHEGSTVEK_.3	VTHEGSTVEK	A0M8Q6	6128.85	7642.9	27848.4	Filtered	2458.06	48465.8
_SYSC[Carbamidomethyl (C)]RVTHEGSTVEK_.2	SYSCRVTHEGSTVEK	A0M8Q6	3673.78	Filtered	2942.53	Filtered	Filtered	692.783
_SYSC[Carbamidomethyl (C)]RVTHEGSTVEK_.3	SYSCRVTHEGSTVEK	A0M8Q6	3503.27	Filtered	3313.27	Filtered	Filtered	Filtered
_FSGVPDR_.2	FSGVPDR	A2NJV5	165250	134639	205866	253267	87788.4	Filtered
_PGQSPQLLIYEVSSR_.2	PGQSPQLLIYEVSSR	A2NJV5	26413.6	25756.2	31028.8	27411.4	Filtered	Filtered
_PGQSPQLLIYEVSSR_.3	PGQSPQLLIYEVSSR	A2NJV5	21755.2	26825.2	25656.9	21686.2	Filtered	Filtered
_FSGSGSGTDFTLK_.2	FSGSGSGTDFTLK	A2NJV5	560871	614400	1.10535e+06	961375	648603	579125
_SSQSLLHSDGK_.2	SSQSLLHSDGK	A2NJV5	Filtered	15100.7	19585.5	Filtered	Filtered	Filtered
_SSQSLLHSDGK_.3	SSQSLLHSDGK	A2NJV5	Filtered	615.121	Filtered	Filtered	Filtered	Filtered
_TYLYWYLQK_.2	TYLYWYLQK	A2NJV5	9863.21	9711.28	9269.08	4579.31	Filtered	Filtered
_GGLSVAVPGEIR_.2	GGLSVAVPGEIR	A6NGU5;P19440;P36268	Filtered	205107	245946	350778	199899	184434
_GGLSVAVPGEIR_.3	GGLSVAVPGEIR	A6NGU5;P19440;P36268	Filtered	Filtered	302.979	Filtered	Filtered	Filtered
_QGFPVGK_.2	QGFPVGK	A6NGU5;P19440;P36268	Filtered	Filtered	420.921	Filtered	Filtered	Filtered
_TLESQVK_.2	TLESQVK	A6NNP5;Q9GZT8	369695	225623	5172.57	1.13717e+06	1.09867e+06	1.95903e+06
_ANPTVTLFPPSSEELQANK_.2	ANPTVTLFPPSSEELQANK	B9A064	2212704	2.2879e+06	1.6553e+06	1.48265e+06	2.69505e+06	2.53552e+06
_ANPTVTLFPPSSEELQANK_.3	ANPTVTLFPPSSEELQANK	B9A064	328915	377122	386453	354388	425176	476186
_VTVLGQPK_.2	VTVLGQPK	B9A064	917089	853844	901663	957189	753243	3.54802e+06
_AGVETTKPSK_.2	AGVETTKPSK	B9A064	801.795	Filtered	Filtered	Filtered	Filtered	Filtered
_QELNEPPK_.2	QELNEPPK	O00151	Filtered	Filtered	Filtered	3511.85	Filtered	Filtered
_WTLTAPPGYR_.2	WTLTAPPGYR	O00187	1104.39	1639.42	Filtered	Filtered	Filtered	Filtered
_VLATLC[Carbamidomethyl (C)]GQESTDTER_.2	VLATLCGQESTDTER	O00187	Filtered	Filtered	Filtered	Filtered	1186.71	1125.94
_GGSYLGR_.2	GGSYLGR	O00391	7448.04	65256.8	362283	Filtered	16400	28990.8
_ALAEDVK_.2	ALAEDVK	O00391	Filtered	Filtered	155990	280054	Filtered	89446.3
_ELC[Carbamidomethyl (C)]SAC[Carbamidomethyl (C)]HNER_.3	ELCSACHNER	O00391	143967	Filtered	Filtered	Filtered	Filtered	Filtered
_DFNIPGFPTVR_.2	DFNIPGFPTVR	O00391	Filtered	Filtered	Filtered	Filtered	10909.1	Filtered
_LAGAPSEDPQFPK_.2	LAGAPSEDPQFPK	O00391	Filtered	Filtered	2380.62	Filtered	Filtered	Filtered
_SALYSPSDPLTLLQADTVR_.3	SALYSPSDPLTLLQADTVR	O00391	Filtered	Filtered	Filtered	Filtered	Filtered	1078.84
_LDVPVWDVEATLNFLK_.2	LDVPVWDVEATLNFLK	O00391	Filtered	Filtered	Filtered	Filtered	795.169	Filtered
_EADPESEADR_.3	EADPESEADR	O00461	465124	544291	293183	Filtered	Filtered	Filtered
_ELVLAGDK_.2	ELVLAGDK	O00462	27462.3	30990.7	24886.3	Filtered	40860.3	43182.5
_EAVGLC[Carbamidomethyl (C)]K_.2	EAVGLCK	O00462	Filtered	2226.5	535.231	Filtered	Filtered	Filtered
_IQELEEPEER_.2	IQELEEPEER	O00748	Filtered	Filtered	5754.89	Filtered	Filtered	Filtered
_ADHGDELPFVFR_.3	ADHGDELPFVFR	O00748	Filtered	Filtered	2124.67	Filtered	Filtered	Filtered
_NLC[Carbamidomethyl (C)]WDVLC[Carbamidomethyl (C)]VDQPLVEDPR_.2	NLCWDVLCVDQPLVEDPR	O00754	Filtered	4229.31	Filtered	Filtered	Filtered	Filtered
_FYTDSNGR_.2	FYTDSNGR	O00754	Filtered	Filtered	1.97463	Filtered	Filtered	Filtered
_FDTPLETK_.2	FDTPLETK	O00754	Filtered	Filtered	1.77553	Filtered	Filtered	Filtered
_QHVANDYAR_.3	QHVANDYAR	O00754	6146.81	Filtered	Filtered	Filtered	Filtered	Filtered
_VTEPISAESGEQVER_.2	VTEPISAESGEQVER	O14791	19889.3	18011.8	26073.8	23529.3	32958.8	27660.8
_VTEPISAESGEQVER_.3	VTEPISAESGEQVER	O14791	Filtered	Filtered	Filtered	Filtered	2512.9	Filtered
_HLHEGAK_.2	HLHEGAK	O14791	12789.2	Filtered	2324.48	Filtered	10793.8	5449.71
_VAQELEEK_.2	VAQELEEK	O14791	4435.58	5631.4	8899.12	Filtered	8775.28	Filtered
_VNEPSILEMSR_.2	VNEPSILEMSR	O14791	37322.1	48529.5	61092	51132.8	80109.3	81738.6
_VQQNVPSGTDTGDPQSK_.2	VQQNVPSGTDTGDPQSK	O14791	15141	15259.1	25491.3	19383.5	Filtered	Filtered
_LNILNNNYK_.2	LNILNNNYK	O14791	Filtered	16481.3	11417.3	Filtered	9556.82	Filtered
_ALDNLAR_.2	ALDNLAR	O14791	12162.8	Filtered	Filtered	Filtered	22833.6	Filtered
_PLGDWAAGTMDPESSIFIEDAIK_.2	PLGDWAAGTMDPESSIFIEDAIK	O14791	8776.53	Filtered	9634.14	12639	Filtered	Filtered
_PLGDWAAGTMDPESSIFIEDAIK_.3	PLGDWAAGTMDPESSIFIEDAIK	O14791	Filtered	Filtered	2460.1	Filtered	Filtered	Filtered
_NEADELRK_.2	NEADELRK	O14791	3576.31	2631.52	Filtered	Filtered	Filtered	Filtered
_ALADGVQK_.2	ALADGVQK	O14791	Filtered	Filtered	17535.6	Filtered	Filtered	Filtered
_SELEDNIR_.2	SELEDNIR	O14791	Filtered	Filtered	3263.38	Filtered	Filtered	Filtered
_GTAVLQR_.2	GTAVLQR	O15031	91939.8	30535.7	29245.4	500535	264603	782508
_LVEC[Carbamidomethyl (C)]GSLFK_.3	LVECGSLFK	O15031	11518.3	12053.7	10832.2	23405.7	51080.6	46989.1
_EASPNPEDGIVR_.3	EASPNPEDGIVR	O15031	Filtered	92756.2	Filtered	226137	Filtered	Filtered
_VTLNGVPC[Carbamidomethyl (C)]K_.2	VTLNGVPCK	O15031	Filtered	773.37	Filtered	Filtered	Filtered	Filtered
_GSSLHVGSDLLK_.3	GSSLHVGSDLLK	O15031	Filtered	Filtered	Filtered	Filtered	Filtered	5303.11
_AVQSLDK_.2	AVQSLDK	O15511	Filtered	4895.7	Filtered	731715	1.14218e+06	Filtered
_ALAAGGVGSIVR_.3	ALAAGGVGSIVR	O15511	38758.4	Filtered	Filtered	14795.8	Filtered	30189.5
_QLDFTLSPK_.3	QLDFTLSPK	O43451	Filtered	243094	Filtered	42172.7	Filtered	Filtered
_ELGC[Carbamidomethyl (C)]GAASGTPSGILYEPPAEK_.2	ELGCGAASGTPSGILYEPPAEK	O43866	55176.7	69235.2	42058.3	48741.9	66974.1	63805.8
_ELGC[Carbamidomethyl (C)]GAASGTPSGILYEPPAEK_.3	ELGCGAASGTPSGILYEPPAEK	O43866	12161.3	11801.1	7448.67	Filtered	10079	9835.01
_NTC[Carbamidomethyl (C)]NHDEDTWVEC[Carbamidomethyl (C)]EDPFDLR_.3	NTCNHDEDTWVECEDPFDLR	O43866	78686.1	85120.7	52988.8	51254.4	63666	62266.3
_IWLDNVR_.2	IWLDNVR	O43866	72721.2	80022.7	39388	40125	41907.5	41968.8
_DVAVLC[Carbamidomethyl (C)]R_.2	DVAVLCR	O43866	50397.5	59057.1	25189	17551.9	48452.1	Filtered
_SLSPSFR_.2	SLSPSFR	O43866	47530	48386.4	14783.9	14474.2	13594.2	Filtered
_C[Carbamidomethyl (C)]SGEEQSLEQC[Carbamidomethyl (C)]QHR_.2	CSGEEQSLEQCQHR	O43866	1654.02	1885.06	Filtered	6974.92	Filtered	8943
_C[Carbamidomethyl (C)]SGEEQSLEQC[Carbamidomethyl (C)]QHR_.3	CSGEEQSLEQCQHR	O43866	4763.56	5592.23	2071.98	Filtered	Filtered	Filtered
_LVGGDNLC[Carbamidomethyl (C)]SGR_.2	LVGGDNLCSGR	O43866	127356	126913	92277	87721.9	68024.9	117913
_EATLQDC[Carbamidomethyl (C)]PSGPWGK_.2	EATLQDCPSGPWGK	O43866	37894.5	41186.6	21147.3	21092.8	27360.6	29525.7
_C[Carbamidomethyl (C)]YGPGVGR_.2	CYGPGVGR	O43866	29996.5	37474.9	11311.5	Filtered	Filtered	Filtered
_GVWGSVC[Carbamidomethyl (C)]DDNWGEK_.2	GVWGSVCDDNWGEK	O43866	15212	16231.4	7480.79	7567.71	3667.86	3425.38
_GQWGTVC[Carbamidomethyl (C)]DDGWDIK_.2	GQWGTVCDDGWDIK	O43866	9549.86	11144.5	Filtered	Filtered	7998.51	Filtered
_VGPELQR_.2	VGPELQR	O43895	65141.7	88593.1	23493.3	Filtered	Filtered	Filtered
_DAVAVIR_.2	DAVAVIR	O43895	20383.1	22000.6	1415.41	Filtered	Filtered	Filtered
_PVDLGGQDVR_.3	PVDLGGQDVR	O43895	Filtered	Filtered	Filtered	Filtered	Filtered	1096.99
_LVPDPVK_.2	LVPDPVK	O60486	488052	520996	1.09943e+06	1.20158e+06	1.54091e+06	1.80677e+06
_STLPFGK_.2	STLPFGK	O60760	4242.9	6673.28	10158.5	Filtered	Filtered	15136.1
_QVTESVSDSITVLP_.3	QVTESVSDSITVLP	O60888	Filtered	6857.92	Filtered	Filtered	Filtered	Filtered
_VAKEIAR_.2	VAKEIAR	O60888	Filtered	806.572	Filtered	Filtered	Filtered	Filtered
_SVHPYEVAEVIALPVEQGNFPYLQWVR_.3	SVHPYEVAEVIALPVEQGNFPYLQWVR	O60888	Filtered	Filtered	Filtered	Filtered	444.387	Filtered
_IAVVGEGR_.2	IAVVGEGR	O75083	48793.6	Filtered	Filtered	2415.8	Filtered	Filtered
_VFASLPQVER_.3	VFASLPQVER	O75083	Filtered	8535.23	304.975	Filtered	Filtered	Filtered
_VFASLPQVER_.2	VFASLPQVER	O75083	Filtered	Filtered	Filtered	Filtered	5865.63	Filtered
_LHQPEEVQR_.3	LHQPEEVQR	O75356	14540.2	272772	585298	228011	564318	1.00738e+06
_ALLFEVK_.2	ALLFEVK	O75356	Filtered	Filtered	Filtered	Filtered	6825.7	5061.54
_ALTVQLK_.2	ALTVQLK	O75592	Filtered	4851.72	12083	Filtered	3100.11	Filtered
_YGIDWASGR_.2	YGIDWASGR	O75636	20759.6	19590.4	17564.8	15965.7	14096.2	15378
_TFAHYATFR_.3	TFAHYATFR	O75636	Filtered	24325.1	Filtered	27101.1	Filtered	27857.5
_QDGSVDFFR_.2	QDGSVDFFR	O75636	4000.53	Filtered	Filtered	Filtered	Filtered	1164.91
_YAVSEAAAHK_.2	YAVSEAAAHK	O75636	Filtered	4303.1	Filtered	Filtered	Filtered	Filtered
_ELLSQGATLSGWYHLC[Carbamidomethyl (C)]LPEGR_.3	ELLSQGATLSGWYHLCLPEGR	O75636	Filtered	Filtered	Filtered	Filtered	Filtered	1509.39
_RQDGSVDFFR_.2	RQDGSVDFFR	O75636	Filtered	Filtered	Filtered	Filtered	1033.74	Filtered
_NQEC[Carbamidomethyl (C)]IALPENIC[Carbamidomethyl (C)]GIGWHLVGNSC[Carbamidomethyl (C)]LK_.3	NQECIALPENICGIGWHLVGNSCLK	O75882	3148.84	Filtered	5958.83	6240.99	Filtered	5791.32
_SEAAC[Carbamidomethyl (C)]LAAGPGIR_.2	SEAACLAAGPGIR	O75882	21310.3	20062.9	40720.1	46529.2	40240.6	42651.9
_LTGSSGFVTDGPGNYK_.2	LTGSSGFVTDGPGNYK	O75882	6811.76	7156.52	17095.7	14752.2	14704	13847.4
_YQGNPLR_.2	YQGNPLR	O75882	Filtered	Filtered	Filtered	31557	25480.9	Filtered
_GDEC[Carbamidomethyl (C)]QLC[Carbamidomethyl (C)]EVENR_.2	GDECQLCEVENR	O75882	5579.11	5043.23	13385.2	12276	6366.31	Filtered
_SC[Carbamidomethyl (C)]ALDQNC[Carbamidomethyl (C)]QWEPR_.2	SCALDQNCQWEPR	O75882	3649.13	Filtered	7653.02	6338.94	10539.3	8291.55
_C[Carbamidomethyl (C)]TWLIEGQPNR_.2	CTWLIEGQPNR	O75882	902.344	1491.41	Filtered	Filtered	3032.81	3366.6
_IYMYGGK_.2	IYMYGGK	O75882	1843.67	1653.83	Filtered	Filtered	Filtered	Filtered
_GVKGDEC[Carbamidomethyl (C)]QLC[Carbamidomethyl (C)]EVENR_.3	GVKGDECQLCEVENR	O75882	Filtered	Filtered	Filtered	Filtered	6317.15	7082.93
_LTLTPWVGLR_.2	LTLTPWVGLR	O75882	Filtered	Filtered	Filtered	Filtered	5673.3	6977.54
_LADDLYR_.2	LADDLYR	O75882	Filtered	1702.75	Filtered	Filtered	Filtered	Filtered
_GEAC[Carbamidomethyl (C)]DIPHC[Carbamidomethyl (C)]TDNC[Carbamidomethyl (C)]GFPHR_.3	GEACDIPHCTDNCGFPHR	O75882	Filtered	Filtered	3559.99	Filtered	Filtered	Filtered
_IMQSSQSMSK_.2	IMQSSQSMSK	O75882	Filtered	Filtered	3110.15	Filtered	Filtered	Filtered
_YDVDTQMWTILK_.2	YDVDTQMWTILK	O75882	Filtered	Filtered	Filtered	1884.05	Filtered	Filtered
_DNPMYYC[Carbamidomethyl (C)]NK_.2	DNPMYYCNK	O75882	Filtered	Filtered	1390.65	Filtered	Filtered	Filtered
_EAAAAGLPGLAR_.3	EAAAAGLPGLAR	O75976	143106	143432	189670	247225	Filtered	Filtered
_ATGIYSK_.2	ATGIYSK	O75976	Filtered	569.83	Filtered	Filtered	Filtered	Filtered
_AVSLTHLDLR_.3	AVSLTHLDLR	O94933	735.159	Filtered	Filtered	4722.84	7862.36	Filtered
_RIESGAFR_.2	RIESGAFR	O94933	Filtered	Filtered	Filtered	314321	Filtered	Filtered
_VDETSGLIVR_.3	VDETSGLIVR	O95185	Filtered	Filtered	663746	Filtered	Filtered	Filtered
_NKPVNLYC[Carbamidomethyl (C)]K_.3	NKPVNLYCK	O95185	Filtered	Filtered	Filtered	Filtered	443.49	Filtered
_RDGGSSC[Carbamidomethyl (C)]VGPAR_.3	RDGGSSCVGPAR	O95428	Filtered	Filtered	Filtered	4557.83	3510.18	Filtered
_ERPC[Carbamidomethyl (C)]YSQR_.3	ERPCYSQR	O95428	Filtered	16410	Filtered	Filtered	Filtered	Filtered
_DVC[Carbamidomethyl (C)]VDGSC[Carbamidomethyl (C)]R_.3	DVCVDGSCR	O95428	Filtered	5590.5	Filtered	Filtered	Filtered	Filtered
_AFLLTPR_.2	AFLLTPR	O95445	23796.6	18666.6	71644.2	62974	26568.9	Filtered
_EELATFDPVDNIVFNMAAGSAPMQLHLR_.3	EELATFDPVDNIVFNMAAGSAPMQLHLR	O95445	15396.4	Filtered	41079.5	48801.9	1507.36	Filtered
_SLTSC[Carbamidomethyl (C)]LDSK_.2	SLTSCLDSK	O95445	Filtered	Filtered	30945.8	31961.5	18344.3	Filtered
_DGLC[Carbamidomethyl (C)]VPR_.2	DGLCVPR	O95445	Filtered	Filtered	49162.1	Filtered	34213.1	Filtered
_EFPEVHLGQWYFIAGAAPTK_.3	EFPEVHLGQWYFIAGAAPTK	O95445	Filtered	6051.69	11700.9	19886.3	Filtered	Filtered
_MKDGLC[Carbamidomethyl (C)]VPR_.3	MKDGLCVPR	O95445	Filtered	Filtered	18876.4	Filtered	Filtered	23209.3
_SPHPPEK_.2	SPHPPEK	O95445	29275	Filtered	Filtered	Filtered	Filtered	Filtered
_TEGRPDMK_.2	TEGRPDMK	O95445	Filtered	Filtered	408.612	Filtered	Filtered	Filtered
_TVVAGSSDAAQK_.3	TVVAGSSDAAQK	O95865	117206	52003.7	51833	4.8493e+06	Filtered	1.15621e+06
_ALQDLGLR_.2	ALQDLGLR	O95865	Filtered	Filtered	Filtered	Filtered	Filtered	8959.36
_GAIFGGFK_.2	GAIFGGFK	P00326	21845.7	21430.3	29782.1	30060.8	10652	11540.7
_IIAVDINKDK_.3	IIAVDINKDK	P00326	72414.8	73971.8	Filtered	Filtered	27391.1	32814.7
_VIGSGC[Carbamidomethyl (C)]NLDSAR_.2	VIGSGCNLDSAR	P00338	3855.69	3726.19	2304.33	Filtered	2914.34	3879.29
_DQLIYNLLK_.2	DQLIYNLLK	P00338	Filtered	1389.1	Filtered	Filtered	Filtered	Filtered
_DLADELALVDVIEDK_.2	DLADELALVDVIEDK	P00338	495.287	Filtered	Filtered	Filtered	Filtered	Filtered
_YNLGLDLR_.2	YNLGLDLR	P00367;P49448	80194.9	86192.7	Filtered	101848	413076	Filtered
_DIASGLIGPLIIC[Carbamidomethyl (C)]K_.2	DIASGLIGPLIICK	P00450	691608	828654	637642	412314	850482	682393
_DIASGLIGPLIIC[Carbamidomethyl (C)]K_.3	DIASGLIGPLIICK	P00450	10584.2	15623.2	13555.9	5612.33	27134.7	20556.5
_DLYSGLIGPLIVC[Carbamidomethyl (C)]R_.2	DLYSGLIGPLIVCR	P00450	258249	805409	398111	148299	426286	342711
_DLYSGLIGPLIVC[Carbamidomethyl (C)]R_.3	DLYSGLIGPLIVCR	P00450	18412.8	13695.8	12994.1	16160.9	13904	6333.3
_VYPGEQYTYMLLATEEQSPGEGDGNC[Carbamidomethyl (C)]VTR_.3	VYPGEQYTYMLLATEEQSPGEGDGNCVTR	P00450	439856	362122	287744	268554	329160	261553
_MYYSAVDPTK_.2	MYYSAVDPTK	P00450	299426	334960	265468	227372	233233	243489
_VNKDDEEFIESNK_.3	VNKDDEEFIESNK	P00450	88291	104367	59904.3	62872.5	51577.5	128900
_VNKDDEEFIESNK_.2	VNKDDEEFIESNK	P00450	63648.2	62439.7	53745	63685.1	84754.8	122041
_MYSVNGYTFGSLPGLSMC[Carbamidomethyl (C)]AEDR_.3	MYSVNGYTFGSLPGLSMCAEDR	P00450	119330	146520	77562.8	102599	84503.4	50575.3
_MYSVNGYTFGSLPGLSMC[Carbamidomethyl (C)]AEDR_.2	MYSVNGYTFGSLPGLSMCAEDR	P00450	85423.7	86083.9	47778.4	45557.2	51439.4	34927
_GEFYIGSK_.2	GEFYIGSK	P00450	175502	206497	121910	117355	21459.7	21245.3
_LISVDTEHSNIYLQNGPDR_.3	LISVDTEHSNIYLQNGPDR	P00450	87322.8	94200.4	62592.1	63832.6	26075.4	28340.7
_LISVDTEHSNIYLQNGPDR_.2	LISVDTEHSNIYLQNGPDR	P00450	17192.1	22100.3	15648.4	13247.6	4694.46	6293.31
_SVPPSASHVAPTETFTYEWTVPK_.3	SVPPSASHVAPTETFTYEWTVPK	P00450	80944	63412.4	38737.9	38073.4	59006.5	62415.3
_SGAGTEDSAC[Carbamidomethyl (C)]IPWAYYSTVDQVK_.3	SGAGTEDSACIPWAYYSTVDQVK	P00450	33177.6	60706.4	50052.7	44265.6	66183.8	54743.4
_MFTTAPDQVDKEDEDFQESNK_.3	MFTTAPDQVDKEDEDFQESNK	P00450	54775.1	37769.1	27097.8	25354	39387.5	39186.1
_MFTTAPDQVDKEDEDFQESNK_.2	MFTTAPDQVDKEDEDFQESNK	P00450	5100.39	4662.78	2809.98	2463.67	6363.11	5113.4
_EFYLFPTVFDENESLLLEDNIR_.3	EFYLFPTVFDENESLLLEDNIR	P00450	27661.7	8471.25	12709.5	24817.3	6202.85	21392.5
_ERGPEEEHLGILGPVIWAEVGDTIR_.3	ERGPEEEHLGILGPVIWAEVGDTIR	P00450	20618.5	20215	9008.84	16582.7	5793.77	7844.63
_QYTDSTFR_.2	QYTDSTFR	P00450	124105	143159	79278.1	84295.2	49552.6	Filtered
_GVYSSDVFDIFPGTYQTLEMFPR_.3	GVYSSDVFDIFPGTYQTLEMFPR	P00450	103612	34300	Filtered	85496	23908.5	23640.4
_GAYPLSIEPIGVR_.2	GAYPLSIEPIGVR	P00450	915664	976445	757028	726462	847162	751365
_GAYPLSIEPIGVR_.3	GAYPLSIEPIGVR	P00450	Filtered	Filtered	Filtered	4118.18	Filtered	Filtered
_YTVNQC[Carbamidomethyl (C)]R_.2	YTVNQCR	P00450	100091	103156	49738.3	Filtered	34318.3	Filtered
_TYC[Carbamidomethyl (C)]SEPEK_.2	TYCSEPEK	P00450	58589	53977.8	56170.9	25459.1	Filtered	Filtered
_AEEEHLGILGPQLHADVGDK_.3	AEEEHLGILGPQLHADVGDK	P00450	19358.2	19570.5	15068.6	13745.5	12107.4	11216.1
_AEEEHLGILGPQLHADVGDK_.2	AEEEHLGILGPQLHADVGDK	P00450	Filtered	Filtered	Filtered	Filtered	1141.3	Filtered
_RQSEDSTFYLGER_.3	RQSEDSTFYLGER	P00450	17867.1	17376.3	9364.39	8705.53	3660.2	6269.34
_RQSEDSTFYLGER_.2	RQSEDSTFYLGER	P00450	5121.46	Filtered	Filtered	Filtered	Filtered	Filtered
_HYYIAAEEIIWNYAPSGIDIFTK_.3	HYYIAAEEIIWNYAPSGIDIFTK	P00450	9929.81	6821.2	5524.22	3375.1	Filtered	Filtered
_DIFTGLIGPMK_.2	DIFTGLIGPMK	P00450	563500	943535	586987	406748	897903	609815
_EVGPTNADPVC[Carbamidomethyl (C)]LAK_.2	EVGPTNADPVCLAK	P00450	448370	407724	267322	294849	334878	318582
_ALYLQYTDETFR_.2	ALYLQYTDETFR	P00450	331065	346769	221220	221355	130693	112547
_EYTDASFTNR_.2	EYTDASFTNR	P00450	330440	348540	175587	220708	67214	126295
_NNEGTYYSPNYNPQSR_.2	NNEGTYYSPNYNPQSR	P00450	288965	244937	157361	161182	171222	100486
_QSEDSTFYLGER_.2	QSEDSTFYLGER	P00450	209114	206164	183128	145585	131680	114920
_GPEEEHLGILGPVIWAEVGDTIR_.3	GPEEEHLGILGPVIWAEVGDTIR	P00450	25416.5	34908.7	14611.6	9853.6	81795.9	134909
_MYYSAVDPTKDIFTGLIGPMK_.2	MYYSAVDPTKDIFTGLIGPMK	P00450	68138.2	53161.7	25653.6	15523.5	69389.9	64752.2
_KAEEEHLGILGPQLHADVGDK_.3	KAEEEHLGILGPQLHADVGDK	P00450	55914.9	61796.6	42663.6	40806.8	18857.2	19224.6
_EYTDASFTNRK_.2	EYTDASFTNRK	P00450	51499.9	43264.9	23346.9	26299.5	12501.6	16782.1
_MFTTAPDQVDK_.2	MFTTAPDQVDK	P00450	11529.2	12317.8	10338.8	11184.2	4403.73	4155.19
_DNEDFQESNR_.2	DNEDFQESNR	P00450	182873	207905	128023	164110	4633.1	Filtered
_PVWLGFLGPIIK_.2	PVWLGFLGPIIK	P00450	66429.7	296491	136074	61925.4	Filtered	7364.77
_DDEEFIESNK_.2	DDEEFIESNK	P00450	47607.7	43550.7	44649.8	26870	Filtered	Filtered
_TTIEKPVWLGFLGPIIK_.3	TTIEKPVWLGFLGPIIK	P00450	Filtered	Filtered	Filtered	Filtered	44156.4	28161.6
_TTIEKPVWLGFLGPIIK_.2	TTIEKPVWLGFLGPIIK	P00450	Filtered	Filtered	Filtered	Filtered	21887.1	Filtered
_TYC[Carbamidomethyl (C)]SEPEKVDKDNEDFQESNR_.3	TYCSEPEKVDKDNEDFQESNR	P00450	Filtered	Filtered	Filtered	Filtered	21122.8	31272.6
_IYHSHIDAPK_.2	IYHSHIDAPK	P00450	21635.7	7933.82	3495.44	Filtered	Filtered	Filtered
_MHSMNGFMYGNQPGLTMC[Carbamidomethyl (C)]K_.3	MHSMNGFMYGNQPGLTMCK	P00450	8406.23	5377.7	Filtered	Filtered	9400.16	8466.73
_HYYIGIIETTWDYASDHGEK_.3	HYYIGIIETTWDYASDHGEK	P00450	11222.3	6911.02	1768.12	5101.86	Filtered	2376.2
_FNKNNEGTYYSPNYNPQSR_.2	FNKNNEGTYYSPNYNPQSR	P00450	6398.18	6097.75	Filtered	Filtered	6142.13	7274.73
_WYLFGMGNEVDVHAAFFHGQALTNK_.3	WYLFGMGNEVDVHAAFFHGQALTNK	P00450	Filtered	Filtered	Filtered	Filtered	108321	Filtered
_ADDKVYPGEQYTYMLLATEEQSPGEGDGNC[Carbamidomethyl (C)]VTR_.3	ADDKVYPGEQYTYMLLATEEQSPGEGDGNCVTR	P00450	Filtered	Filtered	Filtered	73730.6	Filtered	Filtered
_AGLQAFFQVQEC[Carbamidomethyl (C)]NK_.2	AGLQAFFQVQECNK	P00450	9313.11	5370.45	Filtered	Filtered	Filtered	Filtered
_GKHVRHYYIAAEEIIWNYAPSGIDIFTK_.3	GKHVRHYYIAAEEIIWNYAPSGIDIFTK	P00450	Filtered	7589.88	Filtered	Filtered	Filtered	Filtered
_DIASGLIGPLIIC[Carbamidomethyl (C)]KK_.2	DIASGLIGPLIICKK	P00450	Filtered	Filtered	Filtered	Filtered	2953.88	2393.37
_DVDKEFYLFPTVFDENESLLLEDNIR_.3	DVDKEFYLFPTVFDENESLLLEDNIR	P00450	Filtered	Filtered	Filtered	Filtered	3033.63	Filtered
_TYSDHPEK_.2	TYSDHPEK	P00450	Filtered	1338.21	Filtered	Filtered	Filtered	Filtered
_KLEFALLFLVFDENESWYLDDNIK_.3	KLEFALLFLVFDENESWYLDDNIK	P00450	1019.25	Filtered	Filtered	Filtered	Filtered	Filtered
_RPYLKVFNPR_.3	RPYLKVFNPR	P00450	Filtered	Filtered	Filtered	Filtered	2808.4	Filtered
_GMTALLK_.2	GMTALLK	P00451	9329.64	9332.71	14855.9	9439.59	10243.3	7593.8
_TSGKVELLPK_.3	TSGKVELLPK	P00451	Filtered	65566.1	Filtered	Filtered	6.57337e+06	592851
_VDSC[Carbamidomethyl (C)]PEEPQLR_.3	VDSCPEEPQLR	P00451	Filtered	94085.8	Filtered	Filtered	Filtered	Filtered
_VEYVIGR_.2	VEYVIGR	P00488	Filtered	168392	230524	294662	547896	478165
_LIASMSSDSLR_.2	LIASMSSDSLR	P00488	2349.32	2337.95	4598.11	4461.62	Filtered	Filtered
_LIASMSSDSLR_.3	LIASMSSDSLR	P00488	Filtered	Filtered	10524.7	8478.8	7266.97	Filtered
_STVLTIPEIIIK_.2	STVLTIPEIIIK	P00488	7038.23	6905.04	10487.7	8556.94	5887.33	5651.37
_AVPPNNSNAAEDDLPTVELQGVVPR_.3	AVPPNNSNAAEDDLPTVELQGVVPR	P00488	Filtered	Filtered	Filtered	1573.29	2926.52	1979.63
_QKSTVLTIPEIIIK_.3	QKSTVLTIPEIIIK	P00488	Filtered	91994.8	58988.8	Filtered	Filtered	26545.1
_LALETALMYGAK_.2	LALETALMYGAK	P00488	3779.68	Filtered	Filtered	Filtered	Filtered	5069.52
_VGSAMVNAK_.2	VGSAMVNAK	P00488	Filtered	Filtered	841.81	Filtered	Filtered	Filtered
_GQSFYVQIDFSR_.3	GQSFYVQIDFSR	P00488	Filtered	Filtered	Filtered	Filtered	Filtered	9685.29
_ETFDVTLEPLSFK_.2	ETFDVTLEPLSFK	P00488	Filtered	Filtered	4156.97	Filtered	Filtered	Filtered
_KPLNTEGVMK_.3	KPLNTEGVMK	P00488	Filtered	Filtered	765.318	Filtered	Filtered	Filtered
_QAAQKLEQFVSILMASIPLPDK_.2	QAAQKLEQFVSILMASIPLPDK	P00491	69438.3	99683.9	76444.9	62066.3	223244	227507
_DHINLPGFSGQNPLR_.3	DHINLPGFSGQNPLR	P00491	Filtered	57095.5	Filtered	7103.82	Filtered	7125.48
_DHINLPGFSGQNPLR_.2	DHINLPGFSGQNPLR	P00491	Filtered	24474.5	Filtered	Filtered	3594.57	3314.1
_ANHEEVLAAGK_.3	ANHEEVLAAGK	P00491	Filtered	54138.8	Filtered	103531	Filtered	Filtered
_VKAEPAK_.2	VKAEPAK	P00558	1321.11	36898.7	Filtered	Filtered	4434.77	151349
_YAEAVTR_.2	YAEAVTR	P00558	7097.97	Filtered	11022.1	Filtered	Filtered	528329
_ELNYFAK_.2	ELNYFAK	P00558	812.122	Filtered	Filtered	Filtered	Filtered	Filtered
_AGGFLMK_.2	AGGFLMK	P00558	Filtered	Filtered	174.13	Filtered	Filtered	Filtered
_YSLEPVAVELK_.2	YSLEPVAVELK	P00558	167.482	Filtered	Filtered	Filtered	Filtered	Filtered
_SEGSSVNLSPPLEQC[Carbamidomethyl (C)]VPDR_.2	SEGSSVNLSPPLEQCVPDR	P00734	169112	181120	205812	217592	290410	255552
_SEGSSVNLSPPLEQC[Carbamidomethyl (C)]VPDR_.3	SEGSSVNLSPPLEQCVPDR	P00734	6436.93	6961.79	9866.67	10458.2	13407.6	14157.2
_LAAC[Carbamidomethyl (C)]LEGNC[Carbamidomethyl (C)]AEGLGTNYR_.2	LAACLEGNCAEGLGTNYR	P00734	80109.5	93872.4	110730	101262	134378	154652
_LAAC[Carbamidomethyl (C)]LEGNC[Carbamidomethyl (C)]AEGLGTNYR_.3	LAACLEGNCAEGLGTNYR	P00734	18908.9	23491.1	27159.3	25949.6	26827.9	35781.6
_ETWTANVGK_.2	ETWTANVGK	P00734	99270.9	102755	84671.2	122057	81627.5	102354
_HQDFNSAVQLVENFC[Carbamidomethyl (C)]R_.3	HQDFNSAVQLVENFCR	P00734	94761.6	90929.2	62362.9	58578.9	122592	83538.7
_HQDFNSAVQLVENFC[Carbamidomethyl (C)]R_.2	HQDFNSAVQLVENFCR	P00734	8046.39	10434.8	6110.1	6490.79	9095.48	6570.25
_LAVTTHGLPC[Carbamidomethyl (C)]LAWASAQAK_.3	LAVTTHGLPCLAWASAQAK	P00734	39193.5	40939.4	16826.7	17754.1	28710.7	63341.3
_LAVTTHGLPC[Carbamidomethyl (C)]LAWASAQAK_.2	LAVTTHGLPCLAWASAQAK	P00734	6853.43	16164.8	4131.29	Filtered	7899.15	16398.8
_ITDNMFC[Carbamidomethyl (C)]AGYKPDEGK_.3	ITDNMFCAGYKPDEGK	P00734	28088.4	27135.1	32947.5	29373.7	23471.5	20338.3
_ITDNMFC[Carbamidomethyl (C)]AGYKPDEGK_.2	ITDNMFCAGYKPDEGK	P00734	12401.1	16556.7	20584.6	16035.9	12685.7	9240.77
_TFGSGEADC[Carbamidomethyl (C)]GLRPLFEK_.3	TFGSGEADCGLRPLFEK	P00734	31541.8	30789.3	29219.8	31601.2	27401.4	27199.1
_TFGSGEADC[Carbamidomethyl (C)]GLRPLFEK_.2	TFGSGEADCGLRPLFEK	P00734	8303.47	7476.33	8696.73	6266.66	8121.32	8057.99
_PGDFGYC[Carbamidomethyl (C)]DLNYC[Carbamidomethyl (C)]EEAVEEETGDGLDEDSDR_.3	PGDFGYCDLNYCEEAVEEETGDGLDEDSDR	P00734	21466.7	35766.3	36208.1	34469.2	8210.01	1778.86
_VTGWGNLK_.2	VTGWGNLK	P00734	64283.7	73148.4	72121	Filtered	39266.7	45083.1
_RGDAC[Carbamidomethyl (C)]EGDSGGPFVMK_.3	RGDACEGDSGGPFVMK	P00734	18691.2	24512.5	17898.6	16945.7	4478.67	3725.53
_RGDAC[Carbamidomethyl (C)]EGDSGGPFVMK_.2	RGDACEGDSGGPFVMK	P00734	12138.2	5363.39	11848.1	Filtered	Filtered	5807.59
_IVEGSDAEIGMSPWQVMLFR_.3	IVEGSDAEIGMSPWQVMLFR	P00734	3334.37	12895.5	28499.5	8329.43	Filtered	22577.6
_IVEGSDAEIGMSPWQVMLFR_.2	IVEGSDAEIGMSPWQVMLFR	P00734	83899.2	17686.1	Filtered	85270.8	81082.1	Filtered
_NPDSSTTGPWC[Carbamidomethyl (C)]YTTDPTVR_.2	NPDSSTTGPWCYTTDPTVR	P00734	44516.7	47213.4	46864.4	50208	65723.7	62043.4
_NPDSSTTGPWC[Carbamidomethyl (C)]YTTDPTVR_.3	NPDSSTTGPWCYTTDPTVR	P00734	3319.9	Filtered	Filtered	Filtered	3294.65	Filtered
_GQPSVLQVVNLPIVERPVC[Carbamidomethyl (C)]K_.3	GQPSVLQVVNLPIVERPVCK	P00734	43869.1	67561.9	22469.7	Filtered	36313.6	37272.2
_GQPSVLQVVNLPIVERPVC[Carbamidomethyl (C)]K_.2	GQPSVLQVVNLPIVERPVCK	P00734	7998.79	Filtered	4310.36	Filtered	Filtered	Filtered
_SPQELLC[Carbamidomethyl (C)]GASLISDR_.2	SPQELLCGASLISDR	P00734	3914.22	2776.91	2109.6	Filtered	51185.6	50236.5
_SPQELLC[Carbamidomethyl (C)]GASLISDR_.3	SPQELLCGASLISDR	P00734	Filtered	Filtered	Filtered	Filtered	6192.65	6059.26
_YTAC[Carbamidomethyl (C)]ETAR_.2	YTACETAR	P00734	15922.4	14494.4	29005.3	Filtered	18597.6	Filtered
_ELLESYIDGR_.2	ELLESYIDGR	P00734	173676	218939	224962	218272	272497	293623
_TATSEYQTFFNPR_.2	TATSEYQTFFNPR	P00734	109648	118357	123258	119131	180546	171237
_SGIEC[Carbamidomethyl (C)]QLWR_.2	SGIECQLWR	P00734	84209.8	83681.6	116623	98928.5	102518	125052
_ENLDRDIALMK_.2	ENLDRDIALMK	P00734	33075.5	36013.6	43124.7	34821.7	62989	47277.4
_GDAC[Carbamidomethyl (C)]EGDSGGPFVMK_.2	GDACEGDSGGPFVMK	P00734	9843.3	10594.2	15348.1	12672.7	58159.1	53156.9
_WYQMGIVSWGEGC[Carbamidomethyl (C)]DR_.2	WYQMGIVSWGEGCDR	P00734	4215.35	3407.91	4298.47	2977.47	2685.75	5035.87
_RQEC[Carbamidomethyl (C)]SIPVC[Carbamidomethyl (C)]GQDQVTVAMTPR_.3	RQECSIPVCGQDQVTVAMTPR	P00734	38283.7	42174.7	Filtered	Filtered	46906.4	53395.3
_NPDGDEEGVWC[Carbamidomethyl (C)]YVAGK_.2	NPDGDEEGVWCYVAGK	P00734	10992.8	12800.7	15258.5	16668.3	Filtered	Filtered
_ITDNMFC[Carbamidomethyl (C)]AGYKPDEGKR_.3	ITDNMFCAGYKPDEGKR	P00734	Filtered	Filtered	Filtered	Filtered	11885.6	9005.07
_ITDNMFC[Carbamidomethyl (C)]AGYKPDEGKR_.2	ITDNMFCAGYKPDEGKR	P00734	Filtered	Filtered	Filtered	Filtered	3615.32	3861.83
_KSPQELLC[Carbamidomethyl (C)]GASLISDR_.3	KSPQELLCGASLISDR	P00734	Filtered	Filtered	Filtered	Filtered	7228.37	9994.97
_KSPQELLC[Carbamidomethyl (C)]GASLISDR_.2	KSPQELLCGASLISDR	P00734	Filtered	Filtered	Filtered	Filtered	1096.69	Filtered
_ETAASLLQAGYK_.2	ETAASLLQAGYK	P00734	404.197	284.87	Filtered	Filtered	4948.03	3262.74
_SEGSSVNLSPPLEQC[Carbamidomethyl (C)]VPDRGQQYQGR_.3	SEGSSVNLSPPLEQCVPDRGQQYQGR	P00734	Filtered	Filtered	Filtered	Filtered	13222.3	Filtered
_QEC[Carbamidomethyl (C)]SIPVC[Carbamidomethyl (C)]GQDQVTVAMTPR_.3	QECSIPVCGQDQVTVAMTPR	P00734	Filtered	Filtered	Filtered	Filtered	3383.03	Filtered
_QEC[Carbamidomethyl (C)]SIPVC[Carbamidomethyl (C)]GQDQVTVAMTPR_.2	QECSIPVCGQDQVTVAMTPR	P00734	Filtered	Filtered	Filtered	Filtered	1587.54	Filtered
_WVLTAAHC[Carbamidomethyl (C)]LLYPPWDK_.2	WVLTAAHCLLYPPWDK	P00734	Filtered	Filtered	Filtered	4397.3	Filtered	Filtered
_NIGEFC[Carbamidomethyl (C)]GK_.2	NIGEFCGK	P00736	20824	19537.2	19944.7	8158.92	28582.6	17196.5
_DYFIATC[Carbamidomethyl (C)]K_.2	DYFIATCK	P00736	10606.9	10793.1	12254.7	Filtered	12847.2	12333.8
_TLDEFTIIQNLQPQYQFR_.3	TLDEFTIIQNLQPQYQFR	P00736	12711.9	9598.13	Filtered	19865.4	40832.7	5794.18
_TLDEFTIIQNLQPQYQFR_.2	TLDEFTIIQNLQPQYQFR	P00736	21644	50832.2	Filtered	Filtered	31531.8	43245.5
_PYPNNFETTTVITVPTGYR_.2	PYPNNFETTTVITVPTGYR	P00736	24759.9	23002.4	12376.2	17898.8	5695.96	5919
_PYPNNFETTTVITVPTGYR_.3	PYPNNFETTTVITVPTGYR	P00736	12902.7	10973.3	6823.94	Filtered	Filtered	Filtered
_MDVFSQNMFC[Carbamidomethyl (C)]AGHPSLK_.3	MDVFSQNMFCAGHPSLK	P00736	17698.4	19413.3	14562	12350.6	18669.8	18655.4
_MDVFSQNMFC[Carbamidomethyl (C)]AGHPSLK_.2	MDVFSQNMFCAGHPSLK	P00736	5668.59	Filtered	Filtered	Filtered	Filtered	5369.33
_SYPPDLR_.2	SYPPDLR	P00736	17540.5	Filtered	20266.9	19538.5	19581.2	Filtered
_YTTEIIK_.2	YTTEIIK	P00736	14767.8	12507.5	7427.15	Filtered	14221.9	Filtered
_LFGEVTSPLFPK_.2	LFGEVTSPLFPK	P00736	99103.2	115434	76536.5	79581.9	25941.2	18549.7
_PVNPVEQR_.2	PVNPVEQR	P00736	60757.6	60759.6	45687.4	Filtered	Filtered	Filtered
_LPVANPQAC[Carbamidomethyl (C)]ENWLR_.2	LPVANPQACENWLR	P00736	28161.2	27831.3	20028	20633.5	29969.2	27136.7
_FC[Carbamidomethyl (C)]GQLGSPLGNPPGK_.2	FCGQLGSPLGNPPGK	P00736	28929.9	32811.3	23763.4	23313.4	8743.12	7150.23
_YTTTMGVNTYK_.2	YTTTMGVNTYK	P00736	17130.2	18368	20584.2	9959.77	10888.9	13175.2
_NLPNGDFR_.2	NLPNGDFR	P00736	25313.2	25186.8	15212.3	Filtered	Filtered	Filtered
_VLNYVDWIK_.2	VLNYVDWIK	P00736	14798.6	11433.2	10476.3	10439.3	2791.06	4474.78
_GFLAYYQAVDLDEC[Carbamidomethyl (C)]ASR_.2	GFLAYYQAVDLDECASR	P00736	8790.39	12217.4	5388.55	6464.19	3565.64	3711.58
_EFMSQGNK_.2	EFMSQGNK	P00736	13161.9	12913.9	10811.7	Filtered	Filtered	Filtered
_QDAC[Carbamidomethyl (C)]QGDSGGVFAVR_.2	QDACQGDSGGVFAVR	P00736	14559.8	15502.6	Filtered	8961.41	18367.3	18131.5
_ESEQGVYTC[Carbamidomethyl (C)]TAQGIWK_.2	ESEQGVYTCTAQGIWK	P00736	Filtered	Filtered	Filtered	11575.9	18470.3	16180.9
_C[Carbamidomethyl (C)]LPVC[Carbamidomethyl (C)]GKPVNPVEQR_.2	CLPVCGKPVNPVEQR	P00736	Filtered	Filtered	Filtered	Filtered	2772.07	5551.55
_C[Carbamidomethyl (C)]LPVC[Carbamidomethyl (C)]GKPVNPVEQR_.3	CLPVCGKPVNPVEQR	P00736	Filtered	Filtered	Filtered	Filtered	Filtered	5657.25
_QRPPDLDTSSNAVDLLFFTDESGDSR_.3	QRPPDLDTSSNAVDLLFFTDESGDSR	P00736	2870.24	Filtered	Filtered	Filtered	Filtered	1529.33
_LVFQQFDLEPSEGC[Carbamidomethyl (C)]FYDYVK_.2	LVFQQFDLEPSEGCFYDYVK	P00736	24390.9	Filtered	Filtered	Filtered	30615.3	Filtered
_LFGEVTSPLFPKPYPNNFETTTVITVPTGYR_.3	LFGEVTSPLFPKPYPNNFETTTVITVPTGYR	P00736	Filtered	Filtered	Filtered	Filtered	Filtered	8716.34
_QGYQLIEGNQVLHSFTAVC[Carbamidomethyl (C)]QDDGTWHR_.3	QGYQLIEGNQVLHSFTAVCQDDGTWHR	P00736	3048.44	Filtered	Filtered	Filtered	Filtered	Filtered
_VSVHPDYR_.2	VSVHPDYR	P00736	Filtered	2163.85	Filtered	Filtered	Filtered	Filtered
_RVSVHPDYR_.3	RVSVHPDYR	P00736	4457.17	Filtered	Filtered	Filtered	Filtered	Filtered
_MGNFPWQVFTNIHGR_.3	MGNFPWQVFTNIHGR	P00736	Filtered	4266.3	Filtered	Filtered	Filtered	Filtered
_YVMLPVADQDQC[Carbamidomethyl (C)]IR_.2	YVMLPVADQDQCIR	P00738	17830306	14878039	2.47836e+06	2.51846e+06	6.05773e+06	4766054
_YVMLPVADQDQC[Carbamidomethyl (C)]IR_.3	YVMLPVADQDQCIR	P00738	62655.4	43805.7	7699.71	10208.7	16983.9	16271.6
_VMPIC[Carbamidomethyl (C)]LPSK_.2	VMPICLPSK	P00738	10883134	11566695	1.9388e+06	1.94242e+06	2.50504e+06	3.0281e+06
_LRTEGDGVYTLNNEK_.3	LRTEGDGVYTLNNEK	P00738	4.56102e+06	5484357	550051	662321	381223	556792
_LRTEGDGVYTLNNEK_.2	LRTEGDGVYTLNNEK	P00738	1018387	986026	171147	135161	159559	206604
_VGYVSGWGR_.2	VGYVSGWGR	P00738	6.36377e+06	5582058	521717	504486	541547	581566
_DYAEVGR_.2	DYAEVGR	P00738	3.43389e+06	2.97327e+06	664240	708276	989060	2520116
_SPVGVQPILNEHTFC[Carbamidomethyl (C)]AGMSK_.3	SPVGVQPILNEHTFCAGMSK	P00738	1.82254e+06	1.7556e+06	245110	222510	345341	342178
_SPVGVQPILNEHTFC[Carbamidomethyl (C)]AGMSK_.2	SPVGVQPILNEHTFCAGMSK	P00738	1.68343e+06	1.53854e+06	174264	220751	442917	303613
_LRTEGDGVYTLNDK_.3	LRTEGDGVYTLNDK	P00738	1.90756e+06	2.03345e+06	317045	340882	128925	131567
_LRTEGDGVYTLNDK_.2	LRTEGDGVYTLNDK	P00738	876239	822708	167939	140572	88680	96456.2
_ILGGHLDAK_.2	ILGGHLDAK	P00738	2.25687e+06	1.9766e+06	255755	332659	343809	812292
_QLVEIEK_.2	QLVEIEK	P00738	1.86881e+06	1.78573e+06	246280	335996	401776	533915
_GSFPWQAK_.2	GSFPWQAK	P00738	1.90568e+06	2107234	100172	91116.1	263267	270943
_NPANPVQR_.2	NPANPVQR	P00738	1.62037e+06	1.02876e+06	199318	71390.1	424789	109844
_AVGDKLPEC[Carbamidomethyl (C)]EAVC[Carbamidomethyl (C)]GK_.3	AVGDKLPECEAVCGK	P00738	509212	464834	67848.8	63699	66745.7	82156.9
_AVGDKLPEC[Carbamidomethyl (C)]EAVC[Carbamidomethyl (C)]GK_.2	AVGDKLPECEAVCGK	P00738	445881	276984	32670	54917.3	44060.2	83533.9
_LPEC[Carbamidomethyl (C)]EAVC[Carbamidomethyl (C)]GKPK_.3	LPECEAVCGKPK	P00738	467458	469120	58544.8	51627	80215.8	117691
_LPEC[Carbamidomethyl (C)]EAVC[Carbamidomethyl (C)]GKPK_.2	LPECEAVCGKPK	P00738	199964	152563	16436.1	14683.8	18816.9	51507.6
_LRTEGDGVYTLNDKK_.2	LRTEGDGVYTLNDKK	P00738	749044	4297.11	120584	103904	11257	16505.1
_LRTEGDGVYTLNDKK_.3	LRTEGDGVYTLNDKK	P00738	87559.7	88624.2	3750.52	Filtered	85460.1	150498
_LPEC[Carbamidomethyl (C)]EADDGC[Carbamidomethyl (C)]PKPPEIAHGYVEHSVR_.3	LPECEADDGCPKPPEIAHGYVEHSVR	P00738	335162	474671	69217.6	60075.9	18080.8	14448.1
_TEGDGVYTLNDKK_.2	TEGDGVYTLNDKK	P00738	137962	88560.6	7671.39	11290.7	125358	320604
_TEGDGVYTLNDKK_.3	TEGDGVYTLNDKK	P00738	80772.3	75643.1	8637.95	Filtered	79156	30227.8
_VVLHPNYSQVDIGLIK_.3	VVLHPNYSQVDIGLIK	P00738	266697	233368	25485.8	24695.9	27723.4	26019.5
_VVLHPNYSQVDIGLIK_.2	VVLHPNYSQVDIGLIK	P00738	111073	80636.4	8876.09	8706.3	12819.8	14462.5
_AVGDKLPEC[Carbamidomethyl (C)]EADDGC[Carbamidomethyl (C)]PKPPEIAHGYVEHSVR_.3	AVGDKLPECEADDGCPKPPEIAHGYVEHSVR	P00738	55919.7	60393.4	66199.9	72095.5	52454.3	51182.1
_DIAPTLTLYVGK_.2	DIAPTLTLYVGK	P00738	8929012	9387916	2.31381e+06	2.0156e+06	2214510	2.38715e+06
_DIAPTLTLYVGK_.3	DIAPTLTLYVGK	P00738	4243.48	6574.64	Filtered	Filtered	Filtered	Filtered
_HYEGSTVPEK_.2	HYEGSTVPEK	P00738	1.94996e+06	1485364	176515	141000	144691	Filtered
_HYEGSTVPEK_.3	HYEGSTVPEK	P00738	24611	15169.9	3066.93	Filtered	Filtered	Filtered
_AVGDKLPEC[Carbamidomethyl (C)]EAVC[Carbamidomethyl (C)]GKPK_.3	AVGDKLPECEAVCGKPK	P00738	60615.1	55056.9	Filtered	2021.61	231710	216642
_AVGDKLPEC[Carbamidomethyl (C)]EAVC[Carbamidomethyl (C)]GKPK_.2	AVGDKLPECEAVCGKPK	P00738	21150.9	19412.4	Filtered	Filtered	215289	224025
_SC[Carbamidomethyl (C)]AVAEYGVYVK_.2	SCAVAEYGVYVK	P00738	7.42828e+06	6.60028e+06	1.30563e+06	1.27627e+06	1.8947e+06	1.99084e+06
_VTSIQDWVQK_.2	VTSIQDWVQK	P00738	5.72603e+06	5340631	976200	910434	1.72478e+06	1.23712e+06
_TEGDGVYTLNDK_.2	TEGDGVYTLNDK	P00738	3946364	3.70306e+06	1050454	878203	603941	910815
_TEGDGVYTLNNEK_.2	TEGDGVYTLNNEK	P00738	1288155	1415194	193886	205488	446765	527481
_LPEC[Carbamidomethyl (C)]EAVC[Carbamidomethyl (C)]GK_.2	LPECEAVCGK	P00738	4.0505e+06	4.02998e+06	854842	998824	18416.2	Filtered
_DIAPTLTLYVGKK_.2	DIAPTLTLYVGKK	P00738	Filtered	Filtered	Filtered	Filtered	14095.2	24370.5
_DIAPTLTLYVGKK_.3	DIAPTLTLYVGKK	P00738	Filtered	Filtered	Filtered	Filtered	5595.72	7539.39
_LRTEGDGVYTLNNEKQWINK_.2	LRTEGDGVYTLNNEKQWINK	P00738	77769.2	Filtered	Filtered	Filtered	Filtered	15504.7
_KQLVEIEK_.2	KQLVEIEK	P00738	Filtered	Filtered	Filtered	Filtered	3950.91	Filtered
_HYEGSTVPEKK_.3	HYEGSTVPEKK	P00738	Filtered	Filtered	Filtered	Filtered	2317.35	Filtered
_VMPIC[Carbamidomethyl (C)]LPSKDYAEVGR_.3	VMPICLPSKDYAEVGR	P00738	Filtered	Filtered	Filtered	Filtered	1850.15	Filtered
_YVMLPVADQYDC[Carbamidomethyl (C)]ITHYEGSTC[Carbamidomethyl (C)]PK_.3	YVMLPVADQYDCITHYEGSTCPK	P00739	24843.9	30864.8	17084.4	23826.5	23046.1	24339.1
_SPVGVQPILNEHTFC[Carbamidomethyl (C)]VGMSK_.3	SPVGVQPILNEHTFCVGMSK	P00739	7040.92	10382.9	6332.28	6520.03	5770.5	Filtered
_SPVGVQPILNEHTFC[Carbamidomethyl (C)]VGMSK_.2	SPVGVQPILNEHTFCVGMSK	P00739	2718.24	334902	Filtered	Filtered	4610.25	5057.9
_NYAEVGR_.2	NYAEVGR	P00739	3.38422e+06	Filtered	Filtered	695530	966041	Filtered
_VGYVSGWGQSDNFK_.2	VGYVSGWGQSDNFK	P00739	26969.9	62149.9	30365.9	77463.4	24504	48435.8
_VVLHPNYHQVDIGLIK_.3	VVLHPNYHQVDIGLIK	P00739	3064.35	2368.18	Filtered	Filtered	Filtered	Filtered
_EYTNIFLK_.2	EYTNIFLK	P00740	3273.38	2777.72	Filtered	1333.65	2550.16	3008.54
_NC[Carbamidomethyl (C)]ELDVTC[Carbamidomethyl (C)]NIK_.2	NCELDVTCNIK	P00740	8469.86	7787.39	4336.68	5006.91	9324.26	6555.52
_VVC[Carbamidomethyl (C)]SC[Carbamidomethyl (C)]TEGYR_.2	VVCSCTEGYR	P00740	6763.84	7437.98	6695.71	Filtered	5614.12	Filtered
_VVC[Carbamidomethyl (C)]SC[Carbamidomethyl (C)]TEGYR_.3	VVCSCTEGYR	P00740	Filtered	Filtered	Filtered	Filtered	61527.3	Filtered
_SC[Carbamidomethyl (C)]EPAVPFPC[Carbamidomethyl (C)]GR_.2	SCEPAVPFPCGR	P00740	16745.8	17455.6	Filtered	11292.1	20330.5	17253.4
_VDAFC[Carbamidomethyl (C)]GGSIVNEK_.2	VDAFCGGSIVNEK	P00740	5000.95	Filtered	4680.88	4063.13	3024.82	Filtered
_VDAFC[Carbamidomethyl (C)]GGSIVNEK_.3	VDAFCGGSIVNEK	P00740	Filtered	8892.69	Filtered	Filtered	Filtered	Filtered
_NSADNKVVC[Carbamidomethyl (C)]SC[Carbamidomethyl (C)]TEGYR_.3	NSADNKVVCSCTEGYR	P00740	6402.1	6699.94	5612.81	Filtered	5255.33	Filtered
_SALVLQYLR_.2	SALVLQYLR	P00740	7579.6	8075.96	Filtered	Filtered	Filtered	Filtered
_YNHDIALLELDEPLVLNSYVTPIC[Carbamidomethyl (C)]IADK_.3	YNHDIALLELDEPLVLNSYVTPICIADK	P00740	Filtered	4997.26	Filtered	Filtered	Filtered	Filtered
_DDINSYEC[Carbamidomethyl (C)]WC[Carbamidomethyl (C)]PFGFEGK_.2	DDINSYECWCPFGFEGK	P00740	Filtered	5334.02	Filtered	Filtered	Filtered	Filtered
_PGQFPWQVVLNGK_.2	PGQFPWQVVLNGK	P00740	2503.81	Filtered	Filtered	Filtered	Filtered	Filtered
_MLEVPYVDR_.2	MLEVPYVDR	P00742	20637.7	20932.2	17510.7	17867.1	19700.4	19290.8
_ETYDFDIAVLR_.2	ETYDFDIAVLR	P00742	14774.1	19057.8	11902.1	8966.77	1261.51	Filtered
_AC[Carbamidomethyl (C)]IPTGPYPC[Carbamidomethyl (C)]GK_.2	ACIPTGPYPCGK	P00742	14072.3	Filtered	Filtered	8230.28	12165.2	12538.7
_MNVAPAC[Carbamidomethyl (C)]LPER_.2	MNVAPACLPER	P00742	4172.65	4464.35	Filtered	Filtered	5649.63	4698.67
_MNVAPAC[Carbamidomethyl (C)]LPER_.3	MNVAPACLPER	P00742	Filtered	Filtered	Filtered	Filtered	Filtered	2188.15
_KGKYGIYTK_.3	KGKYGIYTK	P00742	Filtered	Filtered	Filtered	408602	Filtered	537152
_NC[Carbamidomethyl (C)]ELFTR_.2	NCELFTR	P00742	Filtered	Filtered	Filtered	Filtered	10473.1	Filtered
_QEDAC[Carbamidomethyl (C)]QGDSGGPHVTR_.3	QEDACQGDSGGPHVTR	P00742	786.436	1290.84	Filtered	Filtered	Filtered	Filtered
_TGIVSGFGR_.2	TGIVSGFGR	P00742	Filtered	1101.12	Filtered	Filtered	Filtered	Filtered
_NC[Carbamidomethyl (C)]ELFTRK_.2	NCELFTRK	P00742	2.39867	Filtered	Filtered	Filtered	Filtered	Filtered
_LSSPAVITDK_.2	LSSPAVITDK	P00747	139752	135699	218746	220720	313032	210711
_FSPATHPSEGLEENYC[Carbamidomethyl (C)]R_.3	FSPATHPSEGLEENYCR	P00747	121014	111150	144703	158176	147828	155259
_FSPATHPSEGLEENYC[Carbamidomethyl (C)]R_.2	FSPATHPSEGLEENYCR	P00747	21823.8	20659.5	29340.4	33378	34384.5	48745.5
_ATTVTGTPC[Carbamidomethyl (C)]QDWAAQEPHR_.3	ATTVTGTPCQDWAAQEPHR	P00747	69907.2	75611	82879.7	81639	116254	116412
_ATTVTGTPC[Carbamidomethyl (C)]QDWAAQEPHR_.2	ATTVTGTPCQDWAAQEPHR	P00747	8182.79	5769.1	11199.6	10141.1	18411.5	19721.7
_VQSTELC[Carbamidomethyl (C)]AGHLAGGTDSC[Carbamidomethyl (C)]QGDSGGPLVC[Carbamidomethyl (C)]FEK_.3	VQSTELCAGHLAGGTDSCQGDSGGPLVCFEK	P00747	43003.7	41550.9	70935	78329.6	52158.3	55579.2
_YEFLNGR_.2	YEFLNGR	P00747	43576.9	39497.5	63078.5	63436.1	39331.8	48207.3
_WEYC[Carbamidomethyl (C)]NLK_.2	WEYCNLK	P00747	48647.5	48817.7	69750.7	66439.8	21854.1	13951
_LYDYC[Carbamidomethyl (C)]DVPQC[Carbamidomethyl (C)]AAPSFDC[Carbamidomethyl (C)]GKPQVEPK_.3	LYDYCDVPQCAAPSFDCGKPQVEPK	P00747	36928	31076.6	38908.5	50190.2	51452.4	50370.1
_LFLEPTRK_.2	LFLEPTRK	P00747	50213.6	53704.4	33752.5	60172.7	25124.1	35844.4
_ELRPWC[Carbamidomethyl (C)]FTTDPNK_.2	ELRPWCFTTDPNK	P00747	33759.9	30628.5	32873.1	32758.9	9248.65	10508.7
_ELRPWC[Carbamidomethyl (C)]FTTDPNK_.3	ELRPWCFTTDPNK	P00747	19932	21183.1	24844.9	26484.4	4413.9	Filtered
_MRDVVLFEK_.2	MRDVVLFEK	P00747	21536.3	19960.7	20287.3	14815.1	11100.1	9666.88
_MRDVVLFEK_.3	MRDVVLFEK	P00747	15492.7	18249.3	17349.1	21697.3	7877.48	8383.22
_TEC[Carbamidomethyl (C)]FITGWGETQGTFGAGLLK_.2	TECFITGWGETQGTFGAGLLK	P00747	5474.86	3173.35	7442.8	7379.48	15751.4	13896.7
_TEC[Carbamidomethyl (C)]FITGWGETQGTFGAGLLK_.3	TECFITGWGETQGTFGAGLLK	P00747	4326.43	Filtered	4299.93	6776.17	13978.7	11543.6
_DVVLFEK_.2	DVVLFEK	P00747	9183.97	9618.09	11628.3	10092.9	9639.84	6353.13
_VIPAC[Carbamidomethyl (C)]LPSPNYVVADR_.2	VIPACLPSPNYVVADR	P00747	73224.6	85347.6	127127	108838	218860	214223
_VIPAC[Carbamidomethyl (C)]LPSPNYVVADR_.3	VIPACLPSPNYVVADR	P00747	Filtered	Filtered	9771.23	8314.3	7451.61	3256.21
_HSIFTPETNPR_.2	HSIFTPETNPR	P00747	12497.1	14364.6	7041.4	9846.93	42515.2	50585.2
_HSIFTPETNPR_.3	HSIFTPETNPR	P00747	Filtered	25525.3	Filtered	30540.9	7608.96	32732.5
_C[Carbamidomethyl (C)]SGTEASVVAPPPVVLLPDVETPSEEDC[Carbamidomethyl (C)]MFGNGK_.3	CSGTEASVVAPPPVVLLPDVETPSEEDCMFGNGK	P00747	Filtered	14655.6	14500	22670.7	20922.7	13018.4
_TPENYPNAGLTMNYC[Carbamidomethyl (C)]R_.2	TPENYPNAGLTMNYCR	P00747	77911.6	84801.5	119039	117349	126170	138611
_TPENYPNAGLTMNYC[Carbamidomethyl (C)]R_.3	TPENYPNAGLTMNYCR	P00747	3095.6	Filtered	Filtered	Filtered	6842.75	Filtered
_LYDYC[Carbamidomethyl (C)]DVPQC[Carbamidomethyl (C)]AAPSFDC[Carbamidomethyl (C)]GK_.2	LYDYCDVPQCAAPSFDCGK	P00747	34970	34980.6	57631.6	54104.9	Filtered	Filtered
_LYDYC[Carbamidomethyl (C)]DVPQC[Carbamidomethyl (C)]AAPSFDC[Carbamidomethyl (C)]GK_.3	LYDYCDVPQCAAPSFDCGK	P00747	3371.79	4304.64	5413.35	Filtered	Filtered	Filtered
_VYLSEC[Carbamidomethyl (C)]K_.2	VYLSECK	P00747	48022.9	44376.8	57692.2	39481.5	Filtered	Filtered
_C[Carbamidomethyl (C)]TTPPPSSGPTYQC[Carbamidomethyl (C)]LK_.2	CTTPPPSSGPTYQCLK	P00747	17699.4	17695.3	29314.9	28822.7	31480.3	26032.1
_C[Carbamidomethyl (C)]TTPPPSSGPTYQC[Carbamidomethyl (C)]LK_.3	CTTPPPSSGPTYQCLK	P00747	Filtered	Filtered	Filtered	Filtered	Filtered	1486.36
_FVTWIEGVMR_.2	FVTWIEGVMR	P00747	229482	287265	309571	337217	169086	120068
_EAQLPVIENK_.2	EAQLPVIENK	P00747	196563	204297	283432	245630	258665	224652
_EQQC[Carbamidomethyl (C)]VIMAENR_.2	EQQCVIMAENR	P00747	119439	164882	222303	226672	138345	159290
_QLGAGSIEEC[Carbamidomethyl (C)]AAK_.2	QLGAGSIEECAAK	P00747	94145.6	94130.3	163695	146935	110869	138743
_GPWC[Carbamidomethyl (C)]FTTDPSVR_.2	GPWCFTTDPSVR	P00747	157059	210769	151698	150202	32258.4	29144.6
_NPDGDVGGPWC[Carbamidomethyl (C)]YTTNPR_.2	NPDGDVGGPWCYTTNPR	P00747	87027.6	92353.3	120537	125459	144146	139015
_WELC[Carbamidomethyl (C)]DIPR_.2	WELCDIPR	P00747	40618.1	49773.1	70388.9	67714.8	151112	153336
_NPDADKGPWC[Carbamidomethyl (C)]FTTDPSVR_.3	NPDADKGPWCFTTDPSVR	P00747	1188.73	Filtered	Filtered	Filtered	120787	132423
_NPDADKGPWC[Carbamidomethyl (C)]FTTDPSVR_.2	NPDADKGPWCFTTDPSVR	P00747	Filtered	Filtered	1023.73	Filtered	44752.7	40049.9
_C[Carbamidomethyl (C)]EEDEEFTC[Carbamidomethyl (C)]R_.2	CEEDEEFTCR	P00747	36299.2	38532.8	56776.9	69585.2	39316	11146.9
_NPDNDPQGPWC[Carbamidomethyl (C)]YTTDPEK_.2	NPDNDPQGPWCYTTDPEK	P00747	41215.1	40773	56653.1	60401.5	12466.4	12897.6
_VILGAHQEVNLEPHVQEIEVSR_.3	VILGAHQEVNLEPHVQEIEVSR	P00747	26995.1	15201.8	30378.7	19971.7	20825.2	15250.3
_RWELC[Carbamidomethyl (C)]DIPR_.2	RWELCDIPR	P00747	11570.9	14499.9	Filtered	10629.6	Filtered	Filtered
_RWELC[Carbamidomethyl (C)]DIPR_.3	RWELCDIPR	P00747	2710.13	2920.82	Filtered	1877.38	Filtered	Filtered
_EQQC[Carbamidomethyl (C)]VIMAENRK_.2	EQQCVIMAENRK	P00747	5132.31	5630.15	8698.13	Filtered	8529.42	Filtered
_EQQC[Carbamidomethyl (C)]VIMAENRK_.3	EQQCVIMAENRK	P00747	Filtered	Filtered	9045.08	Filtered	7134.79	Filtered
_NLDENYC[Carbamidomethyl (C)]R_.2	NLDENYCR	P00747	31642.8	34322.4	76015	Filtered	55705.5	14380.1
_NPDNDPQGPWC[Carbamidomethyl (C)]YTTDPEKR_.3	NPDNDPQGPWCYTTDPEKR	P00747	Filtered	Filtered	Filtered	Filtered	44348.7	55344.4
_NPDNDPQGPWC[Carbamidomethyl (C)]YTTDPEKR_.2	NPDNDPQGPWCYTTDPEKR	P00747	Filtered	Filtered	Filtered	Filtered	36564.7	17341.9
_TPENFPC[Carbamidomethyl (C)]K_.2	TPENFPCK	P00747	Filtered	36340.8	48852.9	Filtered	Filtered	Filtered
_KLYDYC[Carbamidomethyl (C)]DVPQC[Carbamidomethyl (C)]AAPSFDC[Carbamidomethyl (C)]GKPQVEPK_.3	KLYDYCDVPQCAAPSFDCGKPQVEPK	P00747	Filtered	Filtered	Filtered	Filtered	22851	24471.6
_C[Carbamidomethyl (C)]QSWSSMTPHR_.2	CQSWSSMTPHR	P00747	Filtered	6424.02	Filtered	Filtered	3773.53	Filtered
_YILQGVTSWGLGC[Carbamidomethyl (C)]AR_.2	YILQGVTSWGLGCAR	P00747	3775.17	4483.44	Filtered	Filtered	Filtered	Filtered
_RYDYC[Carbamidomethyl (C)]DILEC[Carbamidomethyl (C)]EEEC[Carbamidomethyl (C)]MHC[Carbamidomethyl (C)]SGENYDGK_.3	RYDYCDILECEEECMHCSGENYDGK	P00747	Filtered	Filtered	4504.01	Filtered	Filtered	Filtered
_WGYC[Carbamidomethyl (C)]LEPK_.2	WGYCLEPK	P00748	4363.15	Filtered	2320.96	4302.04	5585.47	7527.29
_VVGGLVALR_.2	VVGGLVALR	P00748	24125.5	36134.4	Filtered	18837.8	Filtered	15373.2
_LHEAFSPVSYQHDLALLR_.3	LHEAFSPVSYQHDLALLR	P00748	3205.33	2566.39	1390.41	Filtered	6437.04	6068.5
_LHEAFSPVSYQHDLALLR_.2	LHEAFSPVSYQHDLALLR	P00748	Filtered	Filtered	Filtered	Filtered	1060.72	18559.2
_TEQAAVAR_.2	TEQAAVAR	P00748	39877.6	Filtered	Filtered	Filtered	37212.3	108661
_LQEDADGSC[Carbamidomethyl (C)]ALLSPYVQPVC[Carbamidomethyl (C)]LPSGAAR_.3	LQEDADGSCALLSPYVQPVCLPSGAAR	P00748	Filtered	Filtered	Filtered	8281.04	23119.7	23675.8
_TTLSGAPC[Carbamidomethyl (C)]QPWASEATYR_.2	TTLSGAPCQPWASEATYR	P00748	12172.3	9762.5	10344.3	Filtered	23857.1	24700
_NPDNDIRPWC[Carbamidomethyl (C)]FVLNR_.3	NPDNDIRPWCFVLNR	P00748	1215.98	1546.89	Filtered	Filtered	3582.12	2120.56
_EQPPSLTR_.2	EQPPSLTR	P00748	Filtered	Filtered	Filtered	Filtered	16063.8	Filtered
_C[Carbamidomethyl (C)]LEVEGHR_.2	CLEVEGHR	P00748	Filtered	Filtered	Filtered	Filtered	2133.93	Filtered
_WGYC[Carbamidomethyl (C)]LEPKK_.3	WGYCLEPKK	P00748	Filtered	Filtered	Filtered	Filtered	24642.9	Filtered
_LHVPLMPAQPAPPK_.2	LHVPLMPAQPAPPK	P00748	Filtered	Filtered	Filtered	11382.2	Filtered	Filtered
_REQPPSLTR_.3	REQPPSLTR	P00748	Filtered	Filtered	2127.42	Filtered	Filtered	Filtered
_LLQEGQALEYVC[Carbamidomethyl (C)]PSGFYPYPVQTR_.3	LLQEGQALEYVCPSGFYPYPVQTR	P00751	370078	403999	211749	227694	315607	325642
_EAGIPEFYDYDVALIK_.2	EAGIPEFYDYDVALIK	P00751	337525	335609	170550	191226	212943	193484
_EAGIPEFYDYDVALIK_.3	EAGIPEFYDYDVALIK	P00751	4715.51	2573.91	Filtered	1188.52	1021.71	777.599
_LEDSVTYHC[Carbamidomethyl (C)]SR_.2	LEDSVTYHCSR	P00751	134264	83040.2	67077.2	70110.7	110773	16199.1
_LEDSVTYHC[Carbamidomethyl (C)]SR_.3	LEDSVTYHCSR	P00751	63103.2	57728.2	24222.6	Filtered	55467.7	7950.67
_DISEVVTPR_.2	DISEVVTPR	P00751	115073	123975	90154.3	71351.9	107634	92921.8
_STGSWSTLK_.2	STGSWSTLK	P00751	110588	123840	47483.1	40647.5	37020.4	48101.7
_C[Carbamidomethyl (C)]LVNLIEK_.2	CLVNLIEK	P00751	87244.8	100678	62081.4	55148.9	29353.2	34510.8
_WSGQTAIC[Carbamidomethyl (C)]DNGAGYC[Carbamidomethyl (C)]SNPGIPIGTR_.3	WSGQTAICDNGAGYCSNPGIPIGTR	P00751	60903.3	55208.2	22054.5	19899	43748.1	Filtered
_FLC[Carbamidomethyl (C)]TGGVSPYADPNTC[Carbamidomethyl (C)]R_.2	FLCTGGVSPYADPNTCR	P00751	185551	210623	100531	105098	160185	158605
_FLC[Carbamidomethyl (C)]TGGVSPYADPNTC[Carbamidomethyl (C)]R_.3	FLCTGGVSPYADPNTCR	P00751	11027.4	Filtered	Filtered	Filtered	Filtered	7867.39
_QLNEINYEDHK_.2	QLNEINYEDHK	P00751	51752.4	51661.2	29656.9	32406.4	52243.3	86699.6
_QLNEINYEDHK_.3	QLNEINYEDHK	P00751	Filtered	17308.2	Filtered	Filtered	Filtered	Filtered
_DFHINLFQVLPWLK_.3	DFHINLFQVLPWLK	P00751	3283.56	9007.42	3961.65	Filtered	2575.04	11337.6
_DFHINLFQVLPWLK_.2	DFHINLFQVLPWLK	P00751	7639.93	3799.12	Filtered	Filtered	3427.68	Filtered
_EDYLDVYVFGVGPLVNQVNINALASK_.3	EDYLDVYVFGVGPLVNQVNINALASK	P00751	1672.81	Filtered	2114.26	Filtered	2739.81	8970.22
_YGLVTYATYPK_.2	YGLVTYATYPK	P00751	275676	290979	126143	119427	145479	150349
_ALFVSEEEK_.2	ALFVSEEEK	P00751	310644	310205	192608	176066	62175.8	47267.7
_EELLPAQDIK_.2	EELLPAQDIK	P00751	253665	256319	174873	153350	114199	130192
_DAQYAPGYDK_.2	DAQYAPGYDK	P00751	163498	189066	84660.4	91875.5	34447.7	125715
_VSEADSSNADWVTK_.2	VSEADSSNADWVTK	P00751	133480	121292	66869.5	64310.3	122374	110741
_ALFVSEEEKK_.2	ALFVSEEEKK	P00751	11160.7	8802.97	4406.93	Filtered	98518.9	190227
_ALFVSEEEKK_.3	ALFVSEEEKK	P00751	Filtered	Filtered	Filtered	Filtered	28062.6	Filtered
_YGQTIRPIC[Carbamidomethyl (C)]LPC[Carbamidomethyl (C)]TEGTTR_.3	YGQTIRPICLPCTEGTTR	P00751	57609.3	69119.5	17906.4	16374.9	22279.1	21316
_VASYGVK_.2	VASYGVK	P00751	44955.6	52030.1	24968.4	Filtered	Filtered	Filtered
_DNEQHVFK_.2	DNEQHVFK	P00751	13578.1	13075	5907.27	Filtered	Filtered	Filtered
_LPPTTTC[Carbamidomethyl (C)]QQQK_.2	LPPTTTCQQQK	P00751	344039	314225	112168	Filtered	93551.4	Filtered
_GDSGGPLIVHK_.2	GDSGGPLIVHK	P00751	43017.7	43421.8	22731.4	21853.9	10906.7	Filtered
_PQGSC[Carbamidomethyl (C)]SLEGVEIK_.2	PQGSCSLEGVEIK	P00751	28116.4	24599	Filtered	7333.55	25214.4	25956.9
_VKDISEVVTPR_.2	VKDISEVVTPR	P00751	Filtered	Filtered	Filtered	Filtered	21737.3	41901.2
_KEAGIPEFYDYDVALIK_.3	KEAGIPEFYDYDVALIK	P00751	Filtered	Filtered	Filtered	Filtered	9165.01	9214.59
_GHESC[Carbamidomethyl (C)]MGAVVSEYFVLTAAHC[Carbamidomethyl (C)]FTVDDK_.3	GHESCMGAVVSEYFVLTAAHCFTVDDK	P00751	Filtered	Filtered	1743.06	Filtered	Filtered	Filtered
_DLLYIGK_.2	DLLYIGK	P00751	732.167	Filtered	Filtered	Filtered	Filtered	Filtered
_PIC[Carbamidomethyl (C)]LPC[Carbamidomethyl (C)]TEGTTR_.2	PICLPCTEGTTR	P00751	Filtered	22889.4	Filtered	Filtered	Filtered	Filtered
_LPPTTTC[Carbamidomethyl (C)]QQQKEELLPAQDIK_.3	LPPTTTCQQQKEELLPAQDIK	P00751	Filtered	Filtered	Filtered	Filtered	11895.3	Filtered
_EKLQDEDLGFL_.2	EKLQDEDLGFL	P00751	Filtered	Filtered	Filtered	Filtered	Filtered	5694.99
_VGEANPK_.2	VGEANPK	P00915	68142	78323.8	51086.8	Filtered	71982.6	65074
_GGPFSDSYR_.2	GGPFSDSYR	P00915	34518.3	32840.7	Filtered	Filtered	9844.73	8534.61
_VLDALQAIK_.2	VLDALQAIK	P00915	4428.94	4944.92	Filtered	Filtered	Filtered	727.236
_ESISVSSEQLAQFR_.2	ESISVSSEQLAQFR	P00915	17914.6	22490	Filtered	Filtered	15129.6	15437.2
_ADGLAVIGVLMK_.2	ADGLAVIGVLMK	P00915	18493.2	22903.9	Filtered	Filtered	2665.77	Filtered
_YSSLAEAASK_.2	YSSLAEAASK	P00915	16240.8	15176.7	Filtered	Filtered	Filtered	Filtered
_VGEANPKLQK_.3	VGEANPKLQK	P00915	Filtered	Filtered	65615	19226.2	Filtered	Filtered
_LYPIANGNNQSPVDIK_.2	LYPIANGNNQSPVDIK	P00915	Filtered	Filtered	Filtered	Filtered	5129.84	Filtered
_EIINVGHSFHVNFEDNDNR_.3	EIINVGHSFHVNFEDNDNR	P00915	1493.17	Filtered	Filtered	Filtered	Filtered	Filtered
_QTSILIQK_.2	QTSILIQK	P00995	35023.1	34350.7	6726.91	3857.39	8113.13	7467.63
_EQLQDMGLVDLFSPEK_.2	EQLQDMGLVDLFSPEK	P01008	255743	272711	268552	301674	372002	266264
_EQLQDMGLVDLFSPEK_.3	EQLQDMGLVDLFSPEK	P01008	77495	93112.5	45858.9	89949	65370.2	42857.8
_LQPLDFK_.2	LQPLDFK	P01008	101636	97952.1	106331	148557	151279	156375
_IEDGFSLKEQLQDMGLVDLFSPEK_.3	IEDGFSLKEQLQDMGLVDLFSPEK	P01008	194453	163186	7954.22	43757.3	13213.1	178363
_TSDQIHFFFAK_.2	TSDQIHFFFAK	P01008	60231	61279.3	59499.3	53508.7	40661.6	39665.2
_TSDQIHFFFAK_.3	TSDQIHFFFAK	P01008	11418.5	10318.1	7768.13	8717.39	6621.23	5847.22
_FRIEDGFSLK_.2	FRIEDGFSLK	P01008	42489.8	43763	57959.7	49902.1	41610.8	39059.5
_FRIEDGFSLK_.3	FRIEDGFSLK	P01008	13041.4	15777	18450	14475	10443.3	12739.5
_LPGIVAEGR_.2	LPGIVAEGR	P01008	60687.8	67144.1	77055.1	75092.5	11112.3	11897.9
_GDDITMVLILPKPEK_.2	GDDITMVLILPKPEK	P01008	64798.7	133066	69179.2	107880	17180.8	12757.2
_GDDITMVLILPKPEK_.3	GDDITMVLILPKPEK	P01008	Filtered	31001.1	36950.3	114087	6638.99	Filtered
_AFLEVNEEGSEAAASTAVVIAGR_.3	AFLEVNEEGSEAAASTAVVIAGR	P01008	50428.1	46756.5	83586.6	78606.4	45518.8	56079.4
_AFLEVNEEGSEAAASTAVVIAGR_.2	AFLEVNEEGSEAAASTAVVIAGR	P01008	25804.7	Filtered	38296.4	Filtered	25088.2	26922.1
_FDTISEK_.2	FDTISEK	P01008	74786.4	65047.8	105874	32566.6	63589.1	Filtered
_FATTFYQHLADSK_.2	FATTFYQHLADSK	P01008	42861.6	39676	43467.2	42154	8887.25	8008.29
_FATTFYQHLADSK_.3	FATTFYQHLADSK	P01008	22727.8	19166.5	19949.1	19800.1	Filtered	Filtered
_NDNDNIFLSPLSISTAFAMTK_.2	NDNDNIFLSPLSISTAFAMTK	P01008	70314.9	106855	82616.8	86756.2	97971.1	Filtered
_NDNDNIFLSPLSISTAFAMTK_.3	NDNDNIFLSPLSISTAFAMTK	P01008	11166.3	3610.88	17091.5	15470.7	Filtered	Filtered
_DDLYVSDAFHK_.2	DDLYVSDAFHK	P01008	56524.2	53493	79136.9	71848.8	73018.6	87628.7
_DDLYVSDAFHK_.3	DDLYVSDAFHK	P01008	Filtered	4660.33	4083.62	Filtered	3605.25	Filtered
_VANPC[Carbamidomethyl (C)]VK_.2	VANPCVK	P01008	58459.1	50682.8	95705	81806	Filtered	Filtered
_DIPMNPMC[Carbamidomethyl (C)]IYR_.2	DIPMNPMCIYR	P01008	535667	500100	493452	651030	771995	1.03353e+06
_VAEGTQVLELPFK_.2	VAEGTQVLELPFK	P01008	218396	244189	242771	542564	58828.3	68317.5
_EVPLNTIIFMGR_.2	EVPLNTIIFMGR	P01008	181749	153493	282345	252142	189340	175087
_ADGESC[Carbamidomethyl (C)]SASMMYQEGK_.2	ADGESCSASMMYQEGK	P01008	62872.6	61569.7	110178	105423	101439	85598.5
_IPEATNR_.2	IPEATNR	P01008	Filtered	2105.01	4964.7	20915.1	Filtered	Filtered
_ATEDEGSEQKIPEATNR_.3	ATEDEGSEQKIPEATNR	P01008	Filtered	Filtered	Filtered	Filtered	141789	245290
_ATEDEGSEQKIPEATNR_.2	ATEDEGSEQKIPEATNR	P01008	Filtered	Filtered	Filtered	Filtered	42873.5	35103.7
_FSPENTR_.2	FSPENTR	P01008	53095.9	43087.2	Filtered	Filtered	Filtered	Filtered
_LPGIVAEGRDDLYVSDAFHK_.3	LPGIVAEGRDDLYVSDAFHK	P01008	11399.4	10549.1	16389.8	13397.5	3287.73	Filtered
_GDDITMVLILPK_.2	GDDITMVLILPK	P01008	5790.76	4610.99	8517.42	5660.81	Filtered	Filtered
_VAEGTQVLELPFKGDDITMVLILPKPEK_.3	VAEGTQVLELPFKGDDITMVLILPKPEK	P01008	Filtered	Filtered	Filtered	Filtered	13207	6366.73
_ITDVIPSEAINELTVLVLVNTIYFK_.3	ITDVIPSEAINELTVLVLVNTIYFK	P01008	2802.55	Filtered	Filtered	1569.74	Filtered	Filtered
_KATEDEGSEQKIPEATNR_.3	KATEDEGSEQKIPEATNR	P01008	Filtered	Filtered	Filtered	Filtered	27965.7	15580.6
_FSPENTRK_.2	FSPENTRK	P01008	Filtered	3595.42	Filtered	Filtered	Filtered	Filtered
_RVAEGTQVLELPFK_.2	RVAEGTQVLELPFK	P01008	2230.94	Filtered	Filtered	Filtered	Filtered	Filtered
_KATEDEGSEQK_.3	KATEDEGSEQK	P01008	Filtered	Filtered	Filtered	Filtered	Filtered	2024.07
_ATEDEGSEQKIPEATNRR_.3	ATEDEGSEQKIPEATNRR	P01008	Filtered	Filtered	Filtered	Filtered	1736.17	Filtered
_SKLPGIVAEGR_.3	SKLPGIVAEGR	P01008	Filtered	732.334	Filtered	Filtered	Filtered	Filtered
_GTEAAGAMFLEAIPMSIPPEVK_.2	GTEAAGAMFLEAIPMSIPPEVK	P01009	4617300	5459506	3.8735e+06	3.15426e+06	6.84883e+06	6.40805e+06
_GTEAAGAMFLEAIPMSIPPEVK_.3	GTEAAGAMFLEAIPMSIPPEVK	P01009	985597	1.23417e+06	1.16016e+06	733181	1.49671e+06	1.20455e+06
_VFSNGADLSGVTEEAPLK_.2	VFSNGADLSGVTEEAPLK	P01009	5.59698e+06	4858686	3.33541e+06	3.18548e+06	5030012	4945055
_VFSNGADLSGVTEEAPLK_.3	VFSNGADLSGVTEEAPLK	P01009	270724	60092.7	45875.3	47641.1	62067.4	79357.4
_SVLGQLGITK_.2	SVLGQLGITK	P01009	3.34356e+06	3.50952e+06	2.3095e+06	2.21021e+06	2.14033e+06	1.85003e+06
_AVLTIDEK_.2	AVLTIDEK	P01009	2.34228e+06	2.55904e+06	1.94361e+06	1.59224e+06	2.34888e+06	3.35337e+06
_SPLFMGK_.2	SPLFMGK	P01009	2.14553e+06	2247637	1.46061e+06	1.08954e+06	1.18716e+06	1.34524e+06
_QINDYVEK_.2	QINDYVEK	P01009	1.51375e+06	1.73036e+06	1.4234e+06	1.39326e+06	1.01619e+06	1911200
_DTEEEDFHVDQVTTVK_.2	DTEEEDFHVDQVTTVK	P01009	1.01598e+06	1.30252e+06	857278	772007	592829	450539
_DTEEEDFHVDQVTTVK_.3	DTEEEDFHVDQVTTVK	P01009	739154	784470	539682	534035	351911	273695
_VVNPTQK_.2	VVNPTQK	P01009	2121063	1.4884e+06	1.21353e+06	1.00785e+06	1.23387e+06	124698
_LQHLENELTHDIITK_.3	LQHLENELTHDIITK	P01009	1331998	1180558	804461	797723	221524	208935
_LQHLENELTHDIITK_.2	LQHLENELTHDIITK	P01009	417399	352291	238591	214473	83130.9	69401.5
_TLNQPDSQLQLTTGNGLFLSEGLK_.3	TLNQPDSQLQLTTGNGLFLSEGLK	P01009	1136601	1.16932e+06	497058	384780	1.16843e+06	1239996
_FLEDVKK_.2	FLEDVKK	P01009	740788	550268	442298	638332	809036	2.14382e+06
_LYHSEAFTVNFGDTEEAK_.3	LYHSEAFTVNFGDTEEAK	P01009	746150	811553	590752	693059	117002	102827
_LYHSEAFTVNFGDTEEAK_.2	LYHSEAFTVNFGDTEEAK	P01009	308517	310287	253309	260258	60702.4	50458.5
_LGMFNIQHC[Carbamidomethyl (C)]K_.2	LGMFNIQHCK	P01009	443347	396921	121518	128367	229976	234780
_LGMFNIQHC[Carbamidomethyl (C)]K_.3	LGMFNIQHCK	P01009	113989	122641	33789.9	46205	55450.9	48236.5
_ITPNLAEFAFSLYR_.2	ITPNLAEFAFSLYR	P01009	231363	235403	139963	146170	333607	196640
_ITPNLAEFAFSLYR_.3	ITPNLAEFAFSLYR	P01009	14908.1	16247.8	13842.6	6824.97	30550.2	21488.4
_SASLHLPK_.2	SASLHLPK	P01009	178073	132548	26739.5	37386.5	97574.7	251886
_FNKPFVFLMIEQNTK_.3	FNKPFVFLMIEQNTK	P01009	186829	197292	26358.5	35044.9	49293.2	92959.5
_FNKPFVFLMIEQNTK_.2	FNKPFVFLMIEQNTK	P01009	50641.8	45272.8	7171.52	Filtered	13942.1	15977.9
_FLENEDR_.2	FLENEDR	P01009	95901.8	75028.1	66410.7	25594.3	89933.9	206709
_WERPFEVK_.2	WERPFEVK	P01009	842591	830700	513830	538873	20483.2	20787.7
_WERPFEVK_.3	WERPFEVK	P01009	26991.6	30335	16984.3	15582	Filtered	Filtered
_TDTSHHDQDHPTFNK_.3	TDTSHHDQDHPTFNK	P01009	121599	106856	79897.2	11558.5	29709.6	Filtered
_TDTSHHDQDHPTFNK_.2	TDTSHHDQDHPTFNK	P01009	60985.5	67095.3	56878.4	5121.57	24655.1	Filtered
_LSITGTYDLK_.2	LSITGTYDLK	P01009	3.00104e+06	2.71948e+06	2384865	2.10844e+06	1.51909e+06	1.73512e+06
_LSITGTYDLK_.3	LSITGTYDLK	P01009	2282.48	Filtered	Filtered	Filtered	1258.88	Filtered
_FLENEDRR_.3	FLENEDRR	P01009	398212	258924	229843	54542.5	32374.8	48057.2
_FLENEDRR_.2	FLENEDRR	P01009	196534	244448	Filtered	Filtered	Filtered	Filtered
_LYHSEAFTVNFGDTEEAKK_.3	LYHSEAFTVNFGDTEEAKK	P01009	20136.6	19908.5	10540.6	Filtered	48464	43966.3
_LYHSEAFTVNFGDTEEAKK_.2	LYHSEAFTVNFGDTEEAKK	P01009	6006.9	6714.43	Filtered	Filtered	21162.4	20439
_ADTHDEILEGLNFNLTEIPEAQIHEGFQELLR_.3	ADTHDEILEGLNFNLTEIPEAQIHEGFQELLR	P01009	10156.7	5173.21	Filtered	Filtered	65601.9	32715.2
_LSSWVLLMK_.2	LSSWVLLMK	P01009	829608	1.21889e+06	452528	216456	88272	100891
_LYHSEAFTVNFGDTEEAKKQINDYVEK_.3	LYHSEAFTVNFGDTEEAKKQINDYVEK	P01009	Filtered	178420	Filtered	Filtered	34597.3	31063.4
_ELDRDTVFALVNYIFFK_.3	ELDRDTVFALVNYIFFK	P01009	5748.12	7744.88	6736.7	4265.96	Filtered	Filtered
_ELDRDTVFALVNYIFFK_.2	ELDRDTVFALVNYIFFK	P01009	3405.02	4569.49	Filtered	Filtered	Filtered	Filtered
_PFVFLMIEQNTK_.2	PFVFLMIEQNTK	P01009	52302.7	88982.4	38336	76563	Filtered	Filtered
_KQINDYVEK_.2	KQINDYVEK	P01009	Filtered	Filtered	Filtered	Filtered	44725.9	7267.86
_KQINDYVEK_.3	KQINDYVEK	P01009	Filtered	Filtered	Filtered	Filtered	8301.22	Filtered
_GTQGKIVDLVK_.3	GTQGKIVDLVK	P01009	12808.5	11776	10087.1	6226.32	Filtered	Filtered
_LVDKFLEDVKK_.3	LVDKFLEDVKK	P01009	Filtered	Filtered	Filtered	Filtered	4072.74	3568.69
_LVDKFLEDVKK_.2	LVDKFLEDVKK	P01009	Filtered	Filtered	Filtered	Filtered	Filtered	2190.89
_VFSNGADLSGVTEEAPLKLSK_.3	VFSNGADLSGVTEEAPLKLSK	P01009	Filtered	Filtered	Filtered	Filtered	3102.13	3972.05
_VFSNGADLSGVTEEAPLKLSK_.2	VFSNGADLSGVTEEAPLKLSK	P01009	Filtered	Filtered	Filtered	Filtered	1677.67	Filtered
_LSITGTYDLKSVLGQLGITK_.3	LSITGTYDLKSVLGQLGITK	P01009	Filtered	Filtered	Filtered	Filtered	1608.26	2471.95
_LSITGTYDLKSVLGQLGITK_.2	LSITGTYDLKSVLGQLGITK	P01009	Filtered	Filtered	Filtered	Filtered	1497.79	Filtered
_WERPFEVKDTEEEDFHVDQVTTVK_.3	WERPFEVKDTEEEDFHVDQVTTVK	P01009	Filtered	Filtered	Filtered	Filtered	1702.33	1826.46
_PFEVKDTEEEDFHVDQVTTVK_.2	PFEVKDTEEEDFHVDQVTTVK	P01009	1038.59	504.915	Filtered	1796.34	Filtered	Filtered
_AVHKAVLTIDEK_.3	AVHKAVLTIDEK	P01009	Filtered	Filtered	Filtered	Filtered	1.30388e+06	1.80273e+06
_AVLTIDEKGTEAAGAMFLEAIPMSIPPEVK_.3	AVLTIDEKGTEAAGAMFLEAIPMSIPPEVK	P01009	622.809	Filtered	Filtered	Filtered	Filtered	Filtered
_YLGNATAIFFLPDEGK_.2	YLGNATAIFFLPDEGK	P01009	6307.4	Filtered	Filtered	Filtered	Filtered	Filtered
_KLSSWVLLMK_.2	KLSSWVLLMK	P01009	Filtered	1459.69	Filtered	Filtered	Filtered	Filtered
_ADLSGITGAR_.2	ADLSGITGAR	P01011	1.52148e+06	1.63692e+06	761426	535682	641944	764910
_AVLDVFEEGTEASAATAVK_.2	AVLDVFEEGTEASAATAVK	P01011	1.69219e+06	1.27849e+06	406697	414591	526575	576123
_AVLDVFEEGTEASAATAVK_.3	AVLDVFEEGTEASAATAVK	P01011	170122	137826	45356	32152.9	61219.4	32757.1
_EQLSLLDR_.2	EQLSLLDR	P01011	748842	689517	318144	259906	349025	341177
_WEMPFDPQDTHQSR_.3	WEMPFDPQDTHQSR	P01011	485077	594668	151627	154228	92039.2	90963.5
_WEMPFDPQDTHQSR_.2	WEMPFDPQDTHQSR	P01011	153411	158478	46509.3	48049.3	27555.7	26198.8
_MEEVEAMLLPETLKR_.2	MEEVEAMLLPETLKR	P01011	30453.2	24481.9	3719.84	7258.77	12538.5	9915.35
_MEEVEAMLLPETLKR_.3	MEEVEAMLLPETLKR	P01011	31368.1	38504.5	Filtered	10553.4	13705.1	14233.7
_MEEVEAMLLPETLK_.2	MEEVEAMLLPETLK	P01011	579548	761934	136637	234614	17924.5	20430.5
_MEEVEAMLLPETLK_.3	MEEVEAMLLPETLK	P01011	61832.6	75760	19394.6	26254.8	Filtered	Filtered
_ITLLSALVETR_.2	ITLLSALVETR	P01011	3.49473e+06	4.07554e+06	1097243	687669	781966	527069
_ITLLSALVETR_.3	ITLLSALVETR	P01011	2803.14	2867.39	Filtered	Filtered	635.546	Filtered
_NLAVSQVVHK_.2	NLAVSQVVHK	P01011	754735	878761	152140	167771	67038	204398
_NLAVSQVVHK_.3	NLAVSQVVHK	P01011	19644.2	Filtered	Filtered	Filtered	Filtered	Filtered
_RLYGSEAFATDFQDSAAAK_.3	RLYGSEAFATDFQDSAAAK	P01011	117013	135757	29839.6	31548.4	17172.2	19259.7
_RLYGSEAFATDFQDSAAAK_.2	RLYGSEAFATDFQDSAAAK	P01011	7203.8	8742.66	Filtered	Filtered	Filtered	Filtered
_DYNLNDILLQLGIEEAFTSK_.2	DYNLNDILLQLGIEEAFTSK	P01011	6571.8	10838.7	9201.66	Filtered	19471.8	30470.7
_DYNLNDILLQLGIEEAFTSK_.3	DYNLNDILLQLGIEEAFTSK	P01011	3903.83	10625.3	Filtered	Filtered	4540.54	2476.6
_WRDSLEFR_.3	WRDSLEFR	P01011	7496.41	8776.79	1516.42	907.334	2722.4	3210.1
_WRDSLEFR_.2	WRDSLEFR	P01011	9791.95	Filtered	Filtered	Filtered	Filtered	4692.96
_LYGSEAFATDFQDSAAAK_.2	LYGSEAFATDFQDSAAAK	P01011	592627	685197	208226	196302	376298	361977
_EIGELYLPK_.2	EIGELYLPK	P01011	289547	326496	107621	96128.2	156453	151179
_LINDYVK_.2	LINDYVK	P01011	284610	315678	Filtered	122863	Filtered	Filtered
_AKWEMPFDPQDTHQSR_.3	AKWEMPFDPQDTHQSR	P01011	79641.5	75617	10191.2	Filtered	45552	49821.5
_AKWEMPFDPQDTHQSR_.2	AKWEMPFDPQDTHQSR	P01011	14450.1	Filtered	Filtered	Filtered	Filtered	Filtered
_DEELSC[Carbamidomethyl (C)]TVVELK_.2	DEELSCTVVELK	P01011	27907.5	22463.3	Filtered	Filtered	20831.6	17909.5
_EQLSLLDRFTEDAK_.2	EQLSLLDRFTEDAK	P01011	14599.5	13371.7	Filtered	Filtered	2765.69	Filtered
_LYGSEAFATDFQDSAAAKK_.3	LYGSEAFATDFQDSAAAKK	P01011	Filtered	Filtered	Filtered	Filtered	5413.4	5503.88
_LYGSEAFATDFQDSAAAKK_.2	LYGSEAFATDFQDSAAAKK	P01011	Filtered	Filtered	Filtered	Filtered	2351.57	Filtered
_KLINDYVK_.2	KLINDYVK	P01011	4588	3142.3	Filtered	Filtered	Filtered	Filtered
_FNRPFLMIIVPTDTQNIFFMSK_.3	FNRPFLMIIVPTDTQNIFFMSK	P01011	Filtered	3711.34	Filtered	Filtered	Filtered	Filtered
_DLDSQTMMVLVNYIFFK_.2	DLDSQTMMVLVNYIFFK	P01011	2264.56	Filtered	1303.67	Filtered	Filtered	Filtered
_QPFVQGLALYTPVVLPR_.2	QPFVQGLALYTPVVLPR	P01019	129334	107141	67033.7	46948.6	76243.6	80414.1
_QPFVQGLALYTPVVLPR_.3	QPFVQGLALYTPVVLPR	P01019	132248	90399.1	75053.5	49364.3	45168.8	75157.6
_VLSALQAVQGLLVAQGR_.3	VLSALQAVQGLLVAQGR	P01019	104460	91158.6	64749.3	69137.6	Filtered	Filtered
_VLSALQAVQGLLVAQGR_.2	VLSALQAVQGLLVAQGR	P01019	62037.6	35066.6	32109.2	34381.2	Filtered	Filtered
_DPTFIPAPIQAK_.2	DPTFIPAPIQAK	P01019	579532	732011	434792	353040	375734	468142
_SLDFTELDVAAEK_.2	SLDFTELDVAAEK	P01019	134412	159122	98418.9	144010	132083	151522
_ALQDQLVLVAAK_.2	ALQDQLVLVAAK	P01019	123058	108983	99958	88735.5	103051	132432
_FMQAVTGWK_.2	FMQAVTGWK	P01019	32568.7	30965.9	18565.2	17932.6	31663.8	32083
_VEGLTFQQNSLNWMK_.2	VEGLTFQQNSLNWMK	P01019	33690.1	30761.7	20867.6	25547.7	3537.21	2926.97
_ADSQAQLLLSTVVGVFTAPGLHLK_.3	ADSQAQLLLSTVVGVFTAPGLHLK	P01019	18062.7	8858.42	12429.2	Filtered	5460.01	12152.6
_LQAILGVPWK_.2	LQAILGVPWK	P01019	2533.47	2303.34	Filtered	Filtered	1472.95	Filtered
_AAMVGMLANFLGFR_.2	AAMVGMLANFLGFR	P01019	3498.75	Filtered	Filtered	Filtered	Filtered	3927.54
_LDAHKVLSALQAVQGLLVAQGR_.2	LDAHKVLSALQAVQGLLVAQGR	P01019	Filtered	Filtered	Filtered	Filtered	7687.93	Filtered
_VSVQLEASPAFLAVPVEK_.2	VSVQLEASPAFLAVPVEK	P01023	536502	702104	1.18577e+06	1.14746e+06	2.824e+06	2594821
_VSVQLEASPAFLAVPVEK_.3	VSVQLEASPAFLAVPVEK	P01023	67397.5	172160	336545	235266	552230	571620
_LLIYAVLPTGDVIGDSAK_.2	LLIYAVLPTGDVIGDSAK	P01023	736842	725581	1.78075e+06	1.58999e+06	2.13861e+06	1.98372e+06
_LLIYAVLPTGDVIGDSAK_.3	LLIYAVLPTGDVIGDSAK	P01023	61666.4	55349	124711	155081	160458	120655
_LLLQQVSLPELPGEYSMK_.2	LLLQQVSLPELPGEYSMK	P01023	742530	639263	1.54183e+06	1.22255e+06	1.62723e+06	1.09218e+06
_LLLQQVSLPELPGEYSMK_.3	LLLQQVSLPELPGEYSMK	P01023	314498	311066	601324	123883	196898	311266
_ETTFNSLLC[Carbamidomethyl (C)]PSGGEVSEELSLK_.2	ETTFNSLLCPSGGEVSEELSLK	P01023	217551	223820	643162	660766	1.84448e+06	1.18949e+06
_ETTFNSLLC[Carbamidomethyl (C)]PSGGEVSEELSLK_.3	ETTFNSLLCPSGGEVSEELSLK	P01023	172544	157635	623091	364436	1.13829e+06	1.05842e+06
_SDIAPVAR_.2	SDIAPVAR	P01023	424744	333800	913106	1.33634e+06	1.34662e+06	3448468
_AVDQSVLLMKPDAELSASSVYNLLPEK_.3	AVDQSVLLMKPDAELSASSVYNLLPEK	P01023	365647	376937	797556	870346	2.8362e+06	1.77293e+06
_QFSFPLSSEPFQGSYK_.2	QFSFPLSSEPFQGSYK	P01023	273703	329845	767600	752936	1.05499e+06	1.26707e+06
_QFSFPLSSEPFQGSYK_.3	QFSFPLSSEPFQGSYK	P01023	22121	Filtered	67934.1	13132.3	18128.1	19603.7
_MC[Carbamidomethyl (C)]PQLQQYEMHGPEGLR_.3	MCPQLQQYEMHGPEGLR	P01023	250648	257150	554486	657850	715369	932497
_MC[Carbamidomethyl (C)]PQLQQYEMHGPEGLR_.2	MCPQLQQYEMHGPEGLR	P01023	43293.4	45840.5	126658	129450	169754	195668
_EEFPFALGVQTLPQTC[Carbamidomethyl (C)]DEPK_.2	EEFPFALGVQTLPQTCDEPK	P01023	313008	357576	932005	918277	106776	86242.9
_EEFPFALGVQTLPQTC[Carbamidomethyl (C)]DEPK_.3	EEFPFALGVQTLPQTCDEPK	P01023	116007	119049	386179	282942	47846.7	Filtered
_TEHPFTVEEFVLPK_.3	TEHPFTVEEFVLPK	P01023	133327	169702	370867	367722	401620	404331
_TEHPFTVEEFVLPK_.2	TEHPFTVEEFVLPK	P01023	136715	136055	315526	298856	437934	456232
_FQVDNNNR_.2	FQVDNNNR	P01023	404032	338069	743956	1.13707e+06	596989	334960
_LVHVEEPHTETVR_.2	LVHVEEPHTETVR	P01023	109453	67365.2	181907	364560	296395	689547
_LVHVEEPHTETVR_.3	LVHVEEPHTETVR	P01023	131556	132405	222285	232950	214231	327789
_VVSMDENFHPLNELIPLVYIQDPK_.3	VVSMDENFHPLNELIPLVYIQDPK	P01023	92891.1	319380	532281	130171	1170343	636648
_YGAATFTR_.2	YGAATFTR	P01023	333292	313877	494964	538434	342258	692148
_HYDGSYSTFGER_.2	HYDGSYSTFGER	P01023	111336	112133	270196	295577	487942	822561
_HYDGSYSTFGER_.3	HYDGSYSTFGER	P01023	41692.3	42656.2	73278.7	65211.6	126544	202641
_ATVLNYLPK_.2	ATVLNYLPK	P01023	236382	261397	508013	516991	476279	449935
_AFQPFFVELTMPYSVIR_.2	AFQPFFVELTMPYSVIR	P01023	156087	40725.6	386683	547951	172282	391446
_AFQPFFVELTMPYSVIR_.3	AFQPFFVELTMPYSVIR	P01023	8976.7	47006.6	75688.9	18469.6	153847	158486
_YSDASDC[Carbamidomethyl (C)]HGEDSQAFC[Carbamidomethyl (C)]EK_.3	YSDASDCHGEDSQAFCEK	P01023	85794.1	81769.4	263600	282115	136500	252311
_YSDASDC[Carbamidomethyl (C)]HGEDSQAFC[Carbamidomethyl (C)]EK_.2	YSDASDCHGEDSQAFCEK	P01023	39463.7	31254.5	136237	147287	74462.8	148274
_EQAPHC[Carbamidomethyl (C)]IC[Carbamidomethyl (C)]ANGR_.3	EQAPHCICANGR	P01023	89507	68944	154196	232148	188951	164792
_EQAPHC[Carbamidomethyl (C)]IC[Carbamidomethyl (C)]ANGR_.2	EQAPHCICANGR	P01023	67757.4	38911.4	96637.2	95475.9	157854	49565
_AGAFC[Carbamidomethyl (C)]LSEDAGLGISSTASLR_.2	AGAFCLSEDAGLGISSTASLR	P01023	74142.2	65713.9	185649	29591.1	322284	355638
_AGAFC[Carbamidomethyl (C)]LSEDAGLGISSTASLR_.3	AGAFCLSEDAGLGISSTASLR	P01023	5381.85	17531.2	93475.9	75069.3	103589	59244.1
_ALLAYAFALAGNQDK_.2	ALLAYAFALAGNQDK	P01023	130997	171050	288248	262287	135775	128717
_ALLAYAFALAGNQDK_.3	ALLAYAFALAGNQDK	P01023	19875	21267.5	44440.1	43808.5	16785.7	17212.3
_SLNEEAVK_.2	SLNEEAVK	P01023	133537	100360	289458	405910	203624	136711
_GEAFTLK_.2	GEAFTLK	P01023	101585	97558.6	227922	230329	241268	352863
_PDAELSASSVYNLLPEK_.2	PDAELSASSVYNLLPEK	P01023	142172	146922	413584	353120	4611.24	4904.12
_PDAELSASSVYNLLPEK_.3	PDAELSASSVYNLLPEK	P01023	17690.8	17649.3	91106.1	46000.4	6834.95	Filtered
_QQNAQGGFSSTQDTVVALHALSK_.3	QQNAQGGFSSTQDTVVALHALSK	P01023	103395	93652.2	210700	242854	274844	184177
_QQNAQGGFSSTQDTVVALHALSK_.2	QQNAQGGFSSTQDTVVALHALSK	P01023	4928.1	6047.77	10097.7	13572.6	23490.7	14259.6
_PQYMVLVPSLLHTETTEK_.2	PQYMVLVPSLLHTETTEK	P01023	60036.4	68570.7	176326	142246	13872.6	17367.3
_PQYMVLVPSLLHTETTEK_.3	PQYMVLVPSLLHTETTEK	P01023	83087.9	122227	171998	216800	18561.7	Filtered
_LHTEAQIQEEGTVVELTGR_.3	LHTEAQIQEEGTVVELTGR	P01023	117117	78938.6	236798	176558	46720.5	68697.6
_LHTEAQIQEEGTVVELTGR_.2	LHTEAQIQEEGTVVELTGR	P01023	15062.5	Filtered	39778.6	116445	9806.05	27678.3
_VDLSFSPSQSLPASHAHLR_.3	VDLSFSPSQSLPASHAHLR	P01023	116018	127266	154009	125174	152528	160801
_VDLSFSPSQSLPASHAHLR_.2	VDLSFSPSQSLPASHAHLR	P01023	9599.17	11389.9	Filtered	11177.2	15786.2	13200.6
_TEVSSNHVLIYLDK_.2	TEVSSNHVLIYLDK	P01023	62651.4	92759.7	199345	176202	38552.4	26187.6
_TEVSSNHVLIYLDK_.3	TEVSSNHVLIYLDK	P01023	28319.1	29442.7	79935.4	73242	Filtered	7014.59
_GPTQEFK_.2	GPTQEFK	P01023	120498	61224.7	238725	271356	104489	2601.31
_MVSGFIPLKPTVK_.2	MVSGFIPLKPTVK	P01023	66106.8	63818.9	97280.3	96089.8	84588	85456.7
_MVSGFIPLKPTVK_.3	MVSGFIPLKPTVK	P01023	38123.7	42045.5	62153.4	61192.7	44749.2	48876.5
_PVPGHVTVSIC[Carbamidomethyl (C)]R_.3	PVPGHVTVSICR	P01023	83435.4	81336.4	102409	70796.7	15810.3	13667.7
_PVPGHVTVSIC[Carbamidomethyl (C)]R_.2	PVPGHVTVSICR	P01023	36515.9	33841.6	42786.6	34709.2	7195.75	9999.98
_VYDYYETDEFAIAEYNAPC[Carbamidomethyl (C)]SK_.3	VYDYYETDEFAIAEYNAPCSK	P01023	55183	75619	72906.9	76645.1	81668.1	68084.7
_HNVYINGITYTPVSSTNEK_.3	HNVYINGITYTPVSSTNEK	P01023	11322	11353.1	51201.1	12963.8	77812.4	77551.4
_HNVYINGITYTPVSSTNEK_.2	HNVYINGITYTPVSSTNEK	P01023	3807.36	9821.85	18520.9	17467.4	54665	57771
_SLNEEAVKK_.2	SLNEEAVKK	P01023	10419.4	8114.15	18379.8	7958.07	174566	22914.9
_FSGQLNSHGC[Carbamidomethyl (C)]FYQQVK_.3	FSGQLNSHGCFYQQVK	P01023	34123.3	32533.6	35822.5	36664.5	21334.1	21610.9
_FSGQLNSHGC[Carbamidomethyl (C)]FYQQVK_.2	FSGQLNSHGCFYQQVK	P01023	8025.72	6167.55	9984.34	9627.25	9160.91	11703.8
_SSSNEEVMFLTVQVK_.2	SSSNEEVMFLTVQVK	P01023	99819.8	83914.5	333266	268693	182351	164176
_SSSNEEVMFLTVQVK_.3	SSSNEEVMFLTVQVK	P01023	Filtered	Filtered	13734	11384.6	5500.47	3823.68
_SLFTDLEAENDVLHC[Carbamidomethyl (C)]VAFAVPK_.3	SLFTDLEAENDVLHCVAFAVPK	P01023	14301.3	34362.2	37253.9	12245.1	154767	136885
_SLFTDLEAENDVLHC[Carbamidomethyl (C)]VAFAVPK_.2	SLFTDLEAENDVLHCVAFAVPK	P01023	9252.12	Filtered	81429.7	24838	Filtered	184250
_VTAAPQSVC[Carbamidomethyl (C)]ALR_.2	VTAAPQSVCALR	P01023	779042	752166	1.57186e+06	1.61393e+06	2.33934e+06	2.37847e+06
_VTAAPQSVC[Carbamidomethyl (C)]ALR_.3	VTAAPQSVCALR	P01023	Filtered	Filtered	Filtered	Filtered	Filtered	11581.4
_IAQWQSFQLEGGLK_.2	IAQWQSFQLEGGLK	P01023	364712	344724	989404	889372	580933	683355
_IAQWQSFQLEGGLK_.3	IAQWQSFQLEGGLK	P01023	Filtered	Filtered	23958.7	16083.9	541.593	Filtered
_SASNMAIVDVK_.2	SASNMAIVDVK	P01023	265341	266281	744097	702203	498392	483507
_SASNMAIVDVK_.3	SASNMAIVDVK	P01023	Filtered	Filtered	1543	Filtered	1546.45	1870.47
_QTVSWAVTPK_.2	QTVSWAVTPK	P01023	216670	233104	430055	533739	741548	627483
_QTVSWAVTPK_.3	QTVSWAVTPK	P01023	2910.19	2640.28	Filtered	Filtered	Filtered	2118.17
_FEVQVTVPK_.2	FEVQVTVPK	P01023	151086	170272	442812	462662	415008	538395
_FEVQVTVPK_.3	FEVQVTVPK	P01023	199.751	Filtered	Filtered	Filtered	Filtered	292.68
_KYSDASDC[Carbamidomethyl (C)]HGEDSQAFC[Carbamidomethyl (C)]EK_.3	KYSDASDCHGEDSQAFCEK	P01023	4534.88	3520.07	5105.54	Filtered	24235.4	61277.2
_KYSDASDC[Carbamidomethyl (C)]HGEDSQAFC[Carbamidomethyl (C)]EK_.2	KYSDASDCHGEDSQAFCEK	P01023	Filtered	Filtered	2438.14	Filtered	18476.8	31602.9
_GGVEDEVTLSAYITIALLEIPLTVTHPVVR_.3	GGVEDEVTLSAYITIALLEIPLTVTHPVVR	P01023	51569.4	18602.7	7342.1	15360	Filtered	Filtered
_GHFSISIPVK_.2	GHFSISIPVK	P01023	6976.54	7356.56	Filtered	Filtered	27406.5	27837.3
_GHFSISIPVK_.3	GHFSISIPVK	P01023	Filtered	Filtered	1801.87	1988.26	5155.68	5691.7
_LPPNVVEESAR_.2	LPPNVVEESAR	P01023	1.34082e+06	1.2058e+06	3.23291e+06	3.11603e+06	5989290	5703129
_VGFYESDVMGR_.2	VGFYESDVMGR	P01023	707901	734836	2.05267e+06	2.3894e+06	2.93996e+06	2.94108e+06
_PLLVEPEGLEK_.2	PLLVEPEGLEK	P01023	1.1157e+06	1.17134e+06	2.91116e+06	3.00005e+06	787370	870992
_QGIPFFGQVR_.2	QGIPFFGQVR	P01023	674221	885026	1.5503e+06	1.39739e+06	1.08647e+06	1.15014e+06
_YDVENC[Carbamidomethyl (C)]LANK_.2	YDVENCLANK	P01023	382833	331393	980341	886764	1.29287e+06	1.08865e+06
_NEDSLVFVQTDK_.2	NEDSLVFVQTDK	P01023	352782	394592	1.03605e+06	956271	833172	884972
_SSGSLLNNAIK_.2	SSGSLLNNAIK	P01023	467196	431630	793210	776686	886801	767870
_AIGYLNTGYQR_.2	AIGYLNTGYQR	P01023	471363	463857	578188	600603	874352	990366
_DMYSFLEDMGLK_.2	DMYSFLEDMGLK	P01023	59508.2	272071	966362	159385	1.24252e+06	1.21394e+06
_NALFC[Carbamidomethyl (C)]LESAWK_.2	NALFCLESAWK	P01023	212073	401089	525490	657553	1.09152e+06	803009
_VTGEGC[Carbamidomethyl (C)]VYLQTSLK_.2	VTGEGCVYLQTSLK	P01023	137575	139672	366651	336339	383884	330983
_NQGNTWLTAFVLK_.2	NQGNTWLTAFVLK	P01023	201525	161034	408799	413721	125935	163359
_AAQVTIQSSGTFSSK_.2	AAQVTIQSSGTFSSK	P01023	52459.5	52820.6	31469.9	108987	80291.8	82210.2
_DLKPAIVK_.2	DLKPAIVK	P01023	1282.53	Filtered	Filtered	Filtered	125060	195441
_QSSEITR_.2	QSSEITR	P01023	21367.6	26486.5	87112.8	Filtered	Filtered	Filtered
_DNSVHWERPQK_.3	DNSVHWERPQK	P01023	16595.6	20511.5	24992.3	Filtered	Filtered	Filtered
_DNSVHWERPQK_.2	DNSVHWERPQK	P01023	11263.8	14784.8	14033	Filtered	Filtered	Filtered
_LSFYYLIMAK_.2	LSFYYLIMAK	P01023	12034.7	19809.3	23663.1	28706	4204.51	8830.88
_YFPETWIWDLVVVNSAGVAEVGVTVPDTITEWK_.3	YFPETWIWDLVVVNSAGVAEVGVTVPDTITEWK	P01023	13270.7	12234.6	3269.86	Filtered	Filtered	Filtered
_IAQWQSFQLEGGLKQFSFPLSSEPFQGSYK_.3	IAQWQSFQLEGGLKQFSFPLSSEPFQGSYK	P01023	Filtered	14101.4	6833.33	Filtered	Filtered	5688.7
_SPC[Carbamidomethyl (C)]YGYQWVSEEHEEAHHTAYLVFSPSK_.3	SPCYGYQWVSEEHEEAHHTAYLVFSPSK	P01023	9270.59	3362.27	Filtered	Filtered	Filtered	5042.19
_DTVIKPLLVEPEGLEK_.2	DTVIKPLLVEPEGLEK	P01023	Filtered	Filtered	Filtered	Filtered	1.04608e+06	737888
_DTVIKPLLVEPEGLEK_.3	DTVIKPLLVEPEGLEK	P01023	Filtered	Filtered	Filtered	Filtered	1007661	703828
_YNILPEKEEFPFALGVQTLPQTC[Carbamidomethyl (C)]DEPK_.3	YNILPEKEEFPFALGVQTLPQTCDEPK	P01023	Filtered	Filtered	Filtered	Filtered	1797060	1.44085e+06
_AVDQSVLLMK_.2	AVDQSVLLMK	P01023	63088.1	69748.8	186693	167083	2258.31	Filtered
_KDTVIKPLLVEPEGLEK_.3	KDTVIKPLLVEPEGLEK	P01023	Filtered	Filtered	Filtered	Filtered	30869.4	30986.8
_KDTVIKPLLVEPEGLEK_.2	KDTVIKPLLVEPEGLEK	P01023	Filtered	Filtered	Filtered	Filtered	4804.2	4069.69
_AYIFIDEAHITQALIWLSQR_.3	AYIFIDEAHITQALIWLSQR	P01023	13115	2595.53	Filtered	5044.91	Filtered	Filtered
_AYIFIDEAHITQALIWLSQR_.2	AYIFIDEAHITQALIWLSQR	P01023	3136.25	3265.34	Filtered	Filtered	Filtered	Filtered
_ALLAYAFALAGNQDKR_.3	ALLAYAFALAGNQDKR	P01023	Filtered	Filtered	Filtered	Filtered	9804.66	7760.58
_ALLAYAFALAGNQDKR_.2	ALLAYAFALAGNQDKR	P01023	Filtered	Filtered	Filtered	Filtered	6032.21	2459.22
_VSNQTLSLFFTVLQDVPVR_.2	VSNQTLSLFFTVLQDVPVR	P01023	Filtered	Filtered	3002.05	Filtered	Filtered	2235.88
_VSNQTLSLFFTVLQDVPVR_.3	VSNQTLSLFFTVLQDVPVR	P01023	1701.43	1815.77	Filtered	Filtered	Filtered	Filtered
_ETTFNSLLC[Carbamidomethyl (C)]PSGGEVSEELSLKLPPNVVEESAR_.3	ETTFNSLLCPSGGEVSEELSLKLPPNVVEESAR	P01023	Filtered	Filtered	Filtered	Filtered	26109.4	Filtered
_YDVENC[Carbamidomethyl (C)]LANKVDLSFSPSQSLPASHAHLR_.3	YDVENCLANKVDLSFSPSQSLPASHAHLR	P01023	Filtered	Filtered	Filtered	Filtered	Filtered	15251.4
_DNSVHWER_.2	DNSVHWER	P01023	Filtered	Filtered	8788.03	Filtered	Filtered	Filtered
_TGTHGLLVK_.2	TGTHGLLVK	P01023	Filtered	Filtered	Filtered	Filtered	Filtered	4086.42
_SIYKPGQTVK_.2	SIYKPGQTVK	P01023	Filtered	Filtered	6301.74	Filtered	Filtered	Filtered
_TTVMVKNEDSLVFVQTDK_.3	TTVMVKNEDSLVFVQTDK	P01023	Filtered	Filtered	Filtered	Filtered	1349.8	Filtered
_DFDFVPPVVR_.2	DFDFVPPVVR	P01024	3.32051e+06	2.37921e+06	3185296	3.05839e+06	1.0949e+06	1.48866e+06
_DFDFVPPVVR_.3	DFDFVPPVVR	P01024	9133.47	1638.33	5229.94	6358.56	Filtered	3323.72
_ILLQGTPVAQMTEDAVDAER_.2	ILLQGTPVAQMTEDAVDAER	P01024	921427	1143232	903422	821255	1794934	2086353
_ILLQGTPVAQMTEDAVDAER_.3	ILLQGTPVAQMTEDAVDAER	P01024	787644	308808	351973	285645	999083	932977
_EYVLPSFEVIVEPTEK_.2	EYVLPSFEVIVEPTEK	P01024	1.35028e+06	1.29138e+06	1.19561e+06	1.12906e+06	741658	688917
_EYVLPSFEVIVEPTEK_.3	EYVLPSFEVIVEPTEK	P01024	129283	102097	122149	123678	44729.7	75924.9
_SNLDEDIIAEENIVSR_.2	SNLDEDIIAEENIVSR	P01024	771117	750371	714359	612186	765408	1.17333e+06
_SNLDEDIIAEENIVSR_.3	SNLDEDIIAEENIVSR	P01024	150907	200282	263053	163116	186563	271175
_VPVAVQGEDTVQSLTQGDGVAK_.2	VPVAVQGEDTVQSLTQGDGVAK	P01024	456824	438090	429478	393341	741739	779787
_VPVAVQGEDTVQSLTQGDGVAK_.3	VPVAVQGEDTVQSLTQGDGVAK	P01024	169863	103465	201955	122517	313912	314099
_ISLPESLK_.2	ISLPESLK	P01024	724314	965364	719051	671387	637510	589452
_AYYENSPQQVFSTEFEVK_.2	AYYENSPQQVFSTEFEVK	P01024	710290	783154	506948	555578	654336	740426
_AYYENSPQQVFSTEFEVK_.3	AYYENSPQQVFSTEFEVK	P01024	38642.9	36164.9	34063.1	47615.8	65559.1	30828.5
_DAPDHQELNLDVSLQLPSR_.3	DAPDHQELNLDVSLQLPSR	P01024	760305	644899	777662	546637	735420	107753
_DAPDHQELNLDVSLQLPSR_.2	DAPDHQELNLDVSLQLPSR	P01024	96281.3	88663.9	79162.3	86949.6	94041.1	13239.9
_SGIPIVTSPYQIHFTK_.2	SGIPIVTSPYQIHFTK	P01024	518104	574278	263805	215648	227050	264783
_SGIPIVTSPYQIHFTK_.3	SGIPIVTSPYQIHFTK	P01024	384863	465476	156918	158596	152015	173045
_FISLGEAC[Carbamidomethyl (C)]K_.2	FISLGEACK	P01024	625889	724145	674181	574910	431806	438189
_SGQSEDRQPVPGQQMTLK_.3	SGQSEDRQPVPGQQMTLK	P01024	474371	572063	388667	480872	375851	419013
_SGQSEDRQPVPGQQMTLK_.2	SGQSEDRQPVPGQQMTLK	P01024	112682	84333	63414.9	81784.3	122603	137247
_EDIPPADLSDQVPDTESETR_.2	EDIPPADLSDQVPDTESETR	P01024	578577	540164	505320	555041	249096	246110
_EDIPPADLSDQVPDTESETR_.3	EDIPPADLSDQVPDTESETR	P01024	121070	119558	120481	118046	47040.3	47717
_EPGQDLVVLPLSITTDFIPSFR_.2	EPGQDLVVLPLSITTDFIPSFR	P01024	116134	400096	459687	92180.2	765672	686514
_EPGQDLVVLPLSITTDFIPSFR_.3	EPGQDLVVLPLSITTDFIPSFR	P01024	51161.9	111565	36809.5	43163.4	137403	49203.4
_TGLQEVEVK_.2	TGLQEVEVK	P01024	479514	518155	352645	316142	300581	331395
_LVLSSEK_.2	LVLSSEK	P01024	382692	331614	259272	394803	317016	325762
_DYAGVFSDAGLTFTSSSGQQTAQR_.3	DYAGVFSDAGLTFTSSSGQQTAQR	P01024	156875	220328	127438	177265	189214	272474
_DYAGVFSDAGLTFTSSSGQQTAQR_.2	DYAGVFSDAGLTFTSSSGQQTAQR	P01024	122418	140571	109770	113639	199444	149084
_VHQYFNVELIQPGAVK_.3	VHQYFNVELIQPGAVK	P01024	404042	401248	212159	218670	199592	168951
_VHQYFNVELIQPGAVK_.2	VHQYFNVELIQPGAVK	P01024	71671.6	65508	30132.6	33560.7	34376.5	26511
_IWDVVEK_.2	IWDVVEK	P01024	295095	288472	222611	207671	392794	338803
_LVAYYTLIGASGQR_.2	LVAYYTLIGASGQR	P01024	348877	327347	212390	211367	98490.9	81101
_LVAYYTLIGASGQR_.3	LVAYYTLIGASGQR	P01024	90849.8	102543	68332.3	66629.6	Filtered	17443.3
_VVLVAVDK_.2	VVLVAVDK	P01024	404222	375393	328875	297472	101922	97707.5
_IHWESASLLR_.2	IHWESASLLR	P01024	317508	378329	169065	169467	207406	168546
_IHWESASLLR_.3	IHWESASLLR	P01024	38769.7	41021.1	16768.8	17975.4	22972	20097.6
_KQELSEAEQATR_.2	KQELSEAEQATR	P01024	257644	188280	130059	73818.8	195994	141080
_KQELSEAEQATR_.3	KQELSEAEQATR	P01024	101410	78629.1	62992.6	42717.2	76921.3	130965
_QDSLSSQNQLGVLPLSWDIPELVNMGQWK_.3	QDSLSSQNQLGVLPLSWDIPELVNMGQWK	P01024	168031	130246	254186	155510	193509	557048
_LPYSVVR_.2	LPYSVVR	P01024	444835	387335	170263	155236	107483	113877
_LMNIFLK_.2	LMNIFLK	P01024	292925	389641	267298	261138	72958.2	75259.5
_NEQVEIR_.2	NEQVEIR	P01024	353752	329701	145947	360208	145066	14078.4
_VSHSEDDC[Carbamidomethyl (C)]LAFK_.3	VSHSEDDCLAFK	P01024	139750	132759	106725	118021	68129.4	97065.2
_VSHSEDDC[Carbamidomethyl (C)]LAFK_.2	VSHSEDDCLAFK	P01024	84280.3	85724	85899.9	142782	75135.4	132480
_QLANGVDR_.2	QLANGVDR	P01024	266679	166826	182624	130390	193983	106275
_QKPDGVFQEDAPVIHQEMIGGLR_.3	QKPDGVFQEDAPVIHQEMIGGLR	P01024	205769	205844	143265	142321	157338	108685
_TMQALPYSTVGNSNNYLHLSVLR_.3	TMQALPYSTVGNSNNYLHLSVLR	P01024	268647	255589	102239	126406	80947.5	87071.3
_VQLSNDFDEYIMAIEQTIK_.2	VQLSNDFDEYIMAIEQTIK	P01024	116859	45883.5	97661.6	100299	72743.7	134422
_VQLSNDFDEYIMAIEQTIK_.3	VQLSNDFDEYIMAIEQTIK	P01024	17161.2	71902.5	50694.2	12181.8	105789	90070.7
_DTWVEHWPEEDEC[Carbamidomethyl (C)]QDEENQK_.3	DTWVEHWPEEDECQDEENQK	P01024	149932	167404	123438	120737	158456	156578
_VELLHNPAFC[Carbamidomethyl (C)]SLATTK_.3	VELLHNPAFCSLATTK	P01024	69846.2	90893.8	53567.3	58256	65499.5	61062.5
_VELLHNPAFC[Carbamidomethyl (C)]SLATTK_.2	VELLHNPAFCSLATTK	P01024	60239.4	79072.1	40092.6	50045.2	49666.4	53859.7
_LESEETMVLEAHDAQGDVPVTVTVHDFPGK_.3	LESEETMVLEAHDAQGDVPVTVTVHDFPGK	P01024	139585	181509	97874.6	137941	70849.5	55650.9
_GVFVLNK_.2	GVFVLNK	P01024	316820	170308	95232.9	73200.5	7425.45	8782.85
_YRGDQDATMSILDISMMTGFAPDTDDLK_.3	YRGDQDATMSILDISMMTGFAPDTDDLK	P01024	148147	106281	35833.4	114392	50975.4	28487.8
_YFKPGMPFDLMVFVTNPDGSPAYR_.3	YFKPGMPFDLMVFVTNPDGSPAYR	P01024	56890.6	73747.1	24026.2	36544.5	65226.3	75312.3
_QGALELIK_.2	QGALELIK	P01024	40324.3	36331.4	24423.9	26700.2	97882.3	93318.5
_GLEVTITAR_.2	GLEVTITAR	P01024	93208.8	49056.5	25613.4	133025	6395.14	5499.12
_DSITTWEILAVSMSDKK_.2	DSITTWEILAVSMSDKK	P01024	28281.4	29606.5	21545.3	24994.5	11236.3	13453.2
_DSITTWEILAVSMSDKK_.3	DSITTWEILAVSMSDKK	P01024	26394.9	34735.9	25617.5	30524.6	Filtered	17565.6
_ASHLGLAR_.2	ASHLGLAR	P01024	4.73667e+06	Filtered	69382.2	21384.3	33029.3	4898783
_AGDFLEANYMNLQR_.2	AGDFLEANYMNLQR	P01024	917291	927994	1.13216e+06	997515	780034	661427
_AGDFLEANYMNLQR_.3	AGDFLEANYMNLQR	P01024	Filtered	Filtered	23444	18108.7	11588.8	12369
_SEFPESWLWNVEDLK_.2	SEFPESWLWNVEDLK	P01024	453776	482310	390707	430154	50533.9	33736.8
_SEFPESWLWNVEDLK_.3	SEFPESWLWNVEDLK	P01024	4298.69	5554.45	3877.58	13864.7	Filtered	Filtered
_PLSITVR_.2	PLSITVR	P01024	357455	420735	246461	162406	Filtered	1.8845
_SVQLTEK_.2	SVQLTEK	P01024	353448	228330	245026	Filtered	273273	20497.4
_AVLYNYR_.2	AVLYNYR	P01024	303371	292174	112064	155471	42129	Filtered
_PGMPFDLMVFVTNPDGSPAYR_.3	PGMPFDLMVFVTNPDGSPAYR	P01024	135432	101012	65056.7	135817	5344.54	Filtered
_PGMPFDLMVFVTNPDGSPAYR_.2	PGMPFDLMVFVTNPDGSPAYR	P01024	26577.6	71566.3	57450	28450.9	Filtered	3981.71
_NRWEDPGK_.2	NRWEDPGK	P01024	158332	174669	54829.8	116678	59957.2	Filtered
_C[Carbamidomethyl (C)]C[Carbamidomethyl (C)]EDGMR_.2	CCEDGMR	P01024	42910	Filtered	55337.1	20013.8	38476.9	11258.8
_YYGGGYGSTQATFMVFQALAQYQK_.3	YYGGGYGSTQATFMVFQALAQYQK	P01024	9105.04	53449.1	28703.8	10427.6	Filtered	5977.41
_QVREPGQDLVVLPLSITTDFIPSFR_.3	QVREPGQDLVVLPLSITTDFIPSFR	P01024	12456	6114.49	12631.3	13497.6	Filtered	3396.55
_VLLDGVQNPR_.2	VLLDGVQNPR	P01024	1.26383e+06	1.38249e+06	1.03124e+06	1.19104e+06	830404	818188
_VLLDGVQNPR_.3	VLLDGVQNPR	P01024	4580	7124.23	Filtered	Filtered	Filtered	6403.54
_TELRPGETLNVNFLLR_.3	TELRPGETLNVNFLLR	P01024	447073	539903	370662	1.13768e+06	539433	237069
_TELRPGETLNVNFLLR_.2	TELRPGETLNVNFLLR	P01024	Filtered	42458	Filtered	70047.5	24304.9	Filtered
_ADIGC[Carbamidomethyl (C)]TPGSGK_.2	ADIGCTPGSGK	P01024	417693	350668	278810	523379	319476	241242
_ADIGC[Carbamidomethyl (C)]TPGSGK_.3	ADIGCTPGSGK	P01024	30109.5	Filtered	2597.33	Filtered	Filtered	Filtered
_RIPIEDGSGEVVLSR_.3	RIPIEDGSGEVVLSR	P01024	204634	187304	129051	132018	57674.6	63730.1
_RIPIEDGSGEVVLSR_.2	RIPIEDGSGEVVLSR	P01024	16547.9	Filtered	Filtered	Filtered	Filtered	Filtered
_GYTQQLAFR_.2	GYTQQLAFR	P01024	156531	168046	71528.5	66776.3	54656.1	54800.3
_GYTQQLAFR_.3	GYTQQLAFR	P01024	4589.72	Filtered	Filtered	Filtered	Filtered	Filtered
_SYTVAIAGYALAQMGR_.2	SYTVAIAGYALAQMGR	P01024	94300.6	119438	Filtered	66121.7	15840.6	15487
_SYTVAIAGYALAQMGR_.3	SYTVAIAGYALAQMGR	P01024	10747	11506.1	Filtered	Filtered	Filtered	Filtered
_VRVELLHNPAFC[Carbamidomethyl (C)]SLATTK_.3	VRVELLHNPAFCSLATTK	P01024	86093.9	101594	25785	26092.2	8047.51	5600.28
_VRVELLHNPAFC[Carbamidomethyl (C)]SLATTK_.2	VRVELLHNPAFCSLATTK	P01024	3855.54	Filtered	Filtered	Filtered	Filtered	Filtered
_LC[Carbamidomethyl (C)]RDELC[Carbamidomethyl (C)]R_.2	LCRDELCR	P01024	45755.8	40393.3	13130.5	Filtered	17820.1	10835
_LC[Carbamidomethyl (C)]RDELC[Carbamidomethyl (C)]R_.3	LCRDELCR	P01024	Filtered	50927.8	17122.6	Filtered	Filtered	Filtered
_DQLTC[Carbamidomethyl (C)]NK_.2	DQLTCNK	P01024	37290.4	43320	64463.7	17238	Filtered	Filtered
_VEGTAFVIFGIQDGEQR_.2	VEGTAFVIFGIQDGEQR	P01024	38330.9	31474.4	32972.8	Filtered	9224.29	Filtered
_VEGTAFVIFGIQDGEQR_.3	VEGTAFVIFGIQDGEQR	P01024	8749.5	3824.11	6185.2	5412.38	Filtered	Filtered
_ISLPESLKR_.2	ISLPESLKR	P01024	10309	6569.57	Filtered	Filtered	41714.4	39994.2
_GQGTLSVVTMYHAK_.2	GQGTLSVVTMYHAK	P01024	22679.9	18298.2	3778.78	3757.18	5634.73	5419.69
_GQGTLSVVTMYHAK_.3	GQGTLSVVTMYHAK	P01024	10143.2	13105.3	Filtered	Filtered	Filtered	Filtered
_QLYNVEATSYALLALLQLK_.3	QLYNVEATSYALLALLQLK	P01024	6386.67	18779.8	6049.75	3479.89	Filtered	1749.08
_QLYNVEATSYALLALLQLK_.2	QLYNVEATSYALLALLQLK	P01024	5968.1	3921.7	5620.8	4995.47	Filtered	Filtered
_AEDLVGK_.2	AEDLVGK	P01024	Filtered	29123.5	Filtered	3848.22	18930.7	3435.72
_PNLSYIIGK_.2	PNLSYIIGK	P01024	16104.3	16399.3	6430.79	5403.49	Filtered	Filtered
_SGSDEVQVGQQR_.2	SGSDEVQVGQQR	P01024	1.18138e+06	1.11858e+06	1.05546e+06	1.25135e+06	1.12707e+06	335190
_AC[Carbamidomethyl (C)]EPGVDYVYK_.2	ACEPGVDYVYK	P01024	900876	1.06762e+06	698145	688056	1.15522e+06	1092389
_DSC[Carbamidomethyl (C)]VGSLVVK_.2	DSCVGSLVVK	P01024	909140	939600	747251	864358	808836	743680
_TVMVNIENPEGIPVK_.2	TVMVNIENPEGIPVK	P01024	741602	766057	630209	588351	682493	859202
_TIYTPGSTVLYR_.2	TIYTPGSTVLYR	P01024	1.13805e+06	1196730	643488	625755	308665	335823
_ENEGFTVTAEGK_.2	ENEGFTVTAEGK	P01024	732127	725101	1.00701e+06	749063	421537	434329
_VFLDC[Carbamidomethyl (C)]C[Carbamidomethyl (C)]NYITELR_.2	VFLDCCNYITELR	P01024	604540	805342	515652	627660	538044	687753
_IPIEDGSGEVVLSR_.2	IPIEDGSGEVVLSR	P01024	340281	347275	302155	257030	1.04077e+06	950380
_FYYIYNEK_.2	FYYIYNEK	P01024	649310	581184	639960	628360	191395	180292
_EVVADSVWVDVK_.2	EVVADSVWVDVK	P01024	512768	343500	427547	390255	251373	296474
_NTMILEIC[Carbamidomethyl (C)]TR_.2	NTMILEICTR	P01024	404793	311355	363260	326064	229317	194108
_DIC[Carbamidomethyl (C)]EEQVNSLPGSITK_.2	DICEEQVNSLPGSITK	P01024	175487	198034	146643	156838	536232	489062
_VYAYYNLEESC[Carbamidomethyl (C)]TR_.2	VYAYYNLEESCTR	P01024	345358	323123	322291	292832	214027	191761
_C[Carbamidomethyl (C)]AEENC[Carbamidomethyl (C)]FIQK_.2	CAEENCFIQK	P01024	259323	242327	198766	259241	273954	417202
_QELSEAEQATR_.2	QELSEAEQATR	P01024	123338	116160	99702.1	140280	166107	512173
_SDDKVTLEER_.3	SDDKVTLEER	P01024	167669	133061	170923	Filtered	38051.9	Filtered
_SDDKVTLEER_.2	SDDKVTLEER	P01024	Filtered	Filtered	Filtered	Filtered	224762	389709
_QPSSAFAAFVK_.2	QPSSAFAAFVK	P01024	209495	205057	154070	147273	142074	161017
_QPVPGQQMTLK_.2	QPVPGQQMTLK	P01024	150265	140014	107031	104637	112343	135628
_NTLIIYLDK_.2	NTLIIYLDK	P01024	209066	164489	131243	123238	42762.2	30529.6
_YYTYLIMNK_.2	YYTYLIMNK	P01024	74746.9	82226.2	52386.9	47398.8	37503.4	39735.3
_VFLDC[Carbamidomethyl (C)]C[Carbamidomethyl (C)]NYITELRR_.3	VFLDCCNYITELRR	P01024	71090.3	76699.9	44342.3	53452.7	21949.2	21851.9
_LSINTHPSQK_.2	LSINTHPSQK	P01024	141293	87047.7	26696.3	Filtered	Filtered	Filtered
_KVEGTAFVIFGIQDGEQR_.3	KVEGTAFVIFGIQDGEQR	P01024	60082.1	58160.2	34868.5	42906.1	Filtered	4279.57
_KVEGTAFVIFGIQDGEQR_.2	KVEGTAFVIFGIQDGEQR	P01024	Filtered	7801.79	Filtered	Filtered	Filtered	Filtered
_DSITTWEILAVSMSDK_.2	DSITTWEILAVSMSDK	P01024	45984.2	58762.6	39235.6	44177.2	6730.1	5079.84
_FISLGEAC[Carbamidomethyl (C)]KK_.2	FISLGEACKK	P01024	12543.7	8012.25	Filtered	3990.44	73805.9	70492.6
_FISLGEAC[Carbamidomethyl (C)]KK_.3	FISLGEACKK	P01024	Filtered	Filtered	Filtered	Filtered	9887.69	Filtered
_IFTVNHK_.2	IFTVNHK	P01024	90160.2	56933	20483.4	Filtered	Filtered	Filtered
_VVLVSLQSGYLFIQTDK_.2	VVLVSLQSGYLFIQTDK	P01024	28150.6	26374.8	Filtered	21588.5	Filtered	Filtered
_VVLVSLQSGYLFIQTDK_.3	VVLVSLQSGYLFIQTDK	P01024	5617.06	5367.77	Filtered	2446.2	Filtered	Filtered
_AAVYHHFISDGVR_.3	AAVYHHFISDGVR	P01024	30242.6	31173.1	Filtered	Filtered	4609.7	Filtered
_AAVYHHFISDGVR_.2	AAVYHHFISDGVR	P01024	5649.2	8831.21	Filtered	Filtered	5254.51	Filtered
_LESEETMVLEAHDAQGDVPVTVTVHDFPGKK_.3	LESEETMVLEAHDAQGDVPVTVTVHDFPGKK	P01024	Filtered	2070.07	Filtered	Filtered	30205.2	13835.8
_GDQDATMSILDISMMTGFAPDTDDLK_.3	GDQDATMSILDISMMTGFAPDTDDLK	P01024	5097.55	Filtered	Filtered	5253.59	Filtered	4387.39
_EGVQKEDIPPADLSDQVPDTESETR_.3	EGVQKEDIPPADLSDQVPDTESETR	P01024	Filtered	Filtered	Filtered	Filtered	383217	403227
_VTIKPAPETEK_.2	VTIKPAPETEK	P01024	Filtered	Filtered	Filtered	Filtered	275480	117395
_VTIKPAPETEK_.3	VTIKPAPETEK	P01024	Filtered	Filtered	Filtered	Filtered	121586	Filtered
_SEETKENEGFTVTAEGK_.3	SEETKENEGFTVTAEGK	P01024	Filtered	Filtered	Filtered	Filtered	112851	176193
_SEETKENEGFTVTAEGK_.2	SEETKENEGFTVTAEGK	P01024	Filtered	Filtered	Filtered	Filtered	33554.8	62492.4
_SEFPESWLWNVEDLKEPPK_.3	SEFPESWLWNVEDLKEPPK	P01024	Filtered	Filtered	Filtered	Filtered	85807.7	83242.8
_SEFPESWLWNVEDLKEPPK_.2	SEFPESWLWNVEDLKEPPK	P01024	Filtered	Filtered	Filtered	Filtered	58607.1	43197.8
_EALKLEEK_.2	EALKLEEK	P01024	Filtered	Filtered	Filtered	Filtered	120480	143865
_FVTVQATFGTQVVEK_.2	FVTVQATFGTQVVEK	P01024	56936.3	38189.7	21453	53684.3	Filtered	Filtered
_FVTVQATFGTQVVEK_.3	FVTVQATFGTQVVEK	P01024	2403.9	Filtered	Filtered	Filtered	Filtered	Filtered
_QC[Carbamidomethyl (C)]QDLGAFTESMVVFGC[Carbamidomethyl (C)]PN_.2	QCQDLGAFTESMVVFGCPN	P01024	Filtered	32855.9	Filtered	48349.3	Filtered	58096.3
_QC[Carbamidomethyl (C)]QDLGAFTESMVVFGC[Carbamidomethyl (C)]PN_.3	QCQDLGAFTESMVVFGCPN	P01024	Filtered	Filtered	4812.39	Filtered	3982.28	Filtered
_AELQC[Carbamidomethyl (C)]PQPAAR_.2	AELQCPQPAAR	P01024	Filtered	9026.49	27406.6	20411.9	30390.4	46526
_APSTWLTAYVVK_.2	APSTWLTAYVVK	P01024	35328	37407	25031	22878.2	Filtered	Filtered
_RQGALELIK_.2	RQGALELIK	P01024	29835.6	33538.9	Filtered	Filtered	Filtered	Filtered
_KVLLDGVQNPR_.2	KVLLDGVQNPR	P01024	Filtered	Filtered	Filtered	Filtered	20060.2	22576.4
_KVLLDGVQNPR_.3	KVLLDGVQNPR	P01024	Filtered	Filtered	Filtered	Filtered	6762.55	8857.3
_HQQTVTIPPK_.3	HQQTVTIPPK	P01024	3407.57	1804.26	32220.2	Filtered	Filtered	Filtered
_VFSLAVNLIAIDSQVLC[Carbamidomethyl (C)]GAVK_.2	VFSLAVNLIAIDSQVLCGAVK	P01024	13856.3	Filtered	3531.01	7292.3	Filtered	Filtered
_VFSLAVNLIAIDSQVLC[Carbamidomethyl (C)]GAVK_.3	VFSLAVNLIAIDSQVLCGAVK	P01024	Filtered	3199.55	3906.1	Filtered	Filtered	Filtered
_KVFLDC[Carbamidomethyl (C)]C[Carbamidomethyl (C)]NYITELR_.3	KVFLDCCNYITELR	P01024	Filtered	Filtered	Filtered	Filtered	14426.2	10810.8
_KVFLDC[Carbamidomethyl (C)]C[Carbamidomethyl (C)]NYITELR_.2	KVFLDCCNYITELR	P01024	Filtered	Filtered	Filtered	Filtered	2525.09	1736.56
_DQLTC[Carbamidomethyl (C)]NKFDLK_.2	DQLTCNKFDLK	P01024	Filtered	Filtered	Filtered	Filtered	9261.66	11249.7
_DQLTC[Carbamidomethyl (C)]NKFDLK_.3	DQLTCNKFDLK	P01024	Filtered	Filtered	Filtered	Filtered	2005.06	1204.75
_QGALELIKK_.2	QGALELIKK	P01024	Filtered	Filtered	Filtered	Filtered	11022.9	8565.4
_SLYVSATVILHSGSDMVQAER_.3	SLYVSATVILHSGSDMVQAER	P01024	Filtered	10968	4369.59	Filtered	Filtered	Filtered
_SLYVSATVILHSGSDMVQAER_.2	SLYVSATVILHSGSDMVQAER	P01024	2489.47	Filtered	Filtered	Filtered	Filtered	Filtered
_DMALTAFVLISLQEAK_.2	DMALTAFVLISLQEAK	P01024	3021.91	4446.81	1069.84	Filtered	Filtered	Filtered
_GVFVLNKK_.2	GVFVLNKK	P01024	Filtered	Filtered	Filtered	Filtered	Filtered	75106.3
_SLKVVPEGIR_.3	SLKVVPEGIR	P01024	Filtered	Filtered	Filtered	29138.7	Filtered	18469.3
_YISKYELDK_.2	YISKYELDK	P01024	Filtered	Filtered	Filtered	Filtered	17839.9	22664.1
_KLVLSSEK_.2	KLVLSSEK	P01024	Filtered	Filtered	Filtered	Filtered	3162.97	Filtered
_SVQLTEKR_.2	SVQLTEKR	P01024	Filtered	Filtered	Filtered	Filtered	1474.93	Filtered
_ADIGC[Carbamidomethyl (C)]TPGSGKDYAGVFSDAGLTFTSSSGQQTAQR_.3	ADIGCTPGSGKDYAGVFSDAGLTFTSSSGQQTAQR	P01024	Filtered	Filtered	Filtered	Filtered	1323.63	Filtered
_FYHPEKEDGK_.2	FYHPEKEDGK	P01024	Filtered	Filtered	Filtered	Filtered	8467.9	Filtered
_GIC[Carbamidomethyl (C)]VADPFEVTVMQDFFIDLR_.2	GICVADPFEVTVMQDFFIDLR	P01024	3720.69	Filtered	Filtered	Filtered	Filtered	Filtered
_NTLIIYLDKVSHSEDDC[Carbamidomethyl (C)]LAFK_.2	NTLIIYLDKVSHSEDDCLAFK	P01024	Filtered	1782.1	Filtered	Filtered	Filtered	Filtered
_PGETLNVNFLLR_.2	PGETLNVNFLLR	P01024	887.593	Filtered	Filtered	Filtered	Filtered	Filtered
_AKDQLTC[Carbamidomethyl (C)]NK_.2	AKDQLTCNK	P01024	Filtered	Filtered	Filtered	Filtered	525.765	Filtered
_TLLPVSKPEIR_.2	TLLPVSKPEIR	P01031	24457.2	26915.7	17350.9	17159.1	22354.2	16524.4
_TLLPVSKPEIR_.3	TLLPVSKPEIR	P01031	9053.03	9166.84	6130.11	Filtered	7572.57	8338.74
_IDTQDIEASHYR_.3	IDTQDIEASHYR	P01031	13155.2	15988.2	16601.3	13584.7	7216.22	9316.37
_IDTQDIEASHYR_.2	IDTQDIEASHYR	P01031	11027.8	9467.11	12916	15455.1	8260.13	6799.24
_VFQFLEK_.2	VFQFLEK	P01031	19545.3	21036	22194.2	19135.5	7715.34	4960.67
_IPLDLVPK_.2	IPLDLVPK	P01031	13375.1	15546.9	16479	14214.3	11143.2	11203.5
_MVETTAYALLTSLNLK_.3	MVETTAYALLTSLNLK	P01031	15166.9	9749.78	12880.9	8511.47	6232.96	3792.89
_MVETTAYALLTSLNLK_.2	MVETTAYALLTSLNLK	P01031	6361.96	5012.53	5120.12	3454.69	2179.91	Filtered
_EESSSGSSHAVMDISLPTGISANEEDLK_.3	EESSSGSSHAVMDISLPTGISANEEDLK	P01031	21424.2	31497.5	24619.6	29550.7	32954.2	Filtered
_IDTALIK_.2	IDTALIK	P01031	Filtered	24032.7	34264.3	22093.2	23250.1	16206
_ATLLDIYK_.2	ATLLDIYK	P01031	21809	23393.8	23629.4	21326.4	5017.37	Filtered
_YVLSPYK_.2	YVLSPYK	P01031	17657.1	17507	19393.6	14266.4	5340.55	Filtered
_QLPGGQNPVSYVYLEVVSK_.3	QLPGGQNPVSYVYLEVVSK	P01031	6018.48	4526.38	7814.87	Filtered	1896.12	Filtered
_QLPGGQNPVSYVYLEVVSK_.2	QLPGGQNPVSYVYLEVVSK	P01031	5346.43	4319.65	2913.96	Filtered	Filtered	Filtered
_YGGGFYSTQDTINAIEGLTEYSLLVK_.3	YGGGFYSTQDTINAIEGLTEYSLLVK	P01031	1413.28	6011.67	2626.6	Filtered	2024.55	Filtered
_TDAPDLPEENQAR_.2	TDAPDLPEENQAR	P01031	55118.8	58570.5	73810	64735.3	73981.3	67965.2
_LQGTLPVEAR_.2	LQGTLPVEAR	P01031	50986.1	43889.8	45685.8	48844.4	29889	33533.7
_DINYVNPVIK_.2	DINYVNPVIK	P01031	33137.9	36838.4	34612.6	35817.7	32161.9	30292.5
_EGMLSIMSYR_.2	EGMLSIMSYR	P01031	35874.9	33892.6	43095.3	38184.1	17949.4	19249.8
_FQNSAILTIQPK_.2	FQNSAILTIQPK	P01031	29498.7	34104.2	29312.5	35754.3	19390.3	18211.4
_ALVEGVDQLFTDYQIK_.2	ALVEGVDQLFTDYQIK	P01031	27638.9	32663.5	21916.3	27039.4	26783	22258.3
_AFDIC[Carbamidomethyl (C)]PLVK_.2	AFDICPLVK	P01031	25840.4	32653.8	32624.9	32364.1	7968.33	9246.78
_AFTEC[Carbamidomethyl (C)]C[Carbamidomethyl (C)]VVASQLR_.2	AFTECCVVASQLR	P01031	9954.86	10795.8	11000.2	10154.2	21075.2	18813.2
_ELSYYSLEDLNNK_.2	ELSYYSLEDLNNK	P01031	13329.8	10711.7	14031.8	14910	8216.17	10410.1
_DGHVILQLNSIPSSDFLC[Carbamidomethyl (C)]VR_.3	DGHVILQLNSIPSSDFLCVR	P01031	13781.3	11435.2	13334.3	13657.9	Filtered	Filtered
_DGHVILQLNSIPSSDFLC[Carbamidomethyl (C)]VR_.2	DGHVILQLNSIPSSDFLCVR	P01031	Filtered	1995.69	3731.85	Filtered	Filtered	Filtered
_DSLDQLVGGVPVTLNAQTIDVNQETSDLDPSK_.3	DSLDQLVGGVPVTLNAQTIDVNQETSDLDPSK	P01031	Filtered	Filtered	11902.5	20171.2	Filtered	22675.4
_WLSEEQR_.2	WLSEEQR	P01031	18304	17281.2	Filtered	Filtered	8698.03	Filtered
_EYVLPHFSVSIEPEYNFIGYK_.3	EYVLPHFSVSIEPEYNFIGYK	P01031	11611.3	10857	Filtered	4627.24	Filtered	Filtered
_GNPPIYR_.2	GNPPIYR	P01031	7289.74	7301.28	Filtered	358.643	Filtered	Filtered
_DVFLEMNIPYSVVR_.2	DVFLEMNIPYSVVR	P01031	29590.4	47021.2	71094.1	Filtered	Filtered	29239.6
_DSSVPNTGTAR_.2	DSSVPNTGTAR	P01031	40060.2	49612.4	54747.1	Filtered	Filtered	Filtered
_LNLVATPLFLK_.2	LNLVATPLFLK	P01031	19720.2	23568	14503.7	15474.9	Filtered	Filtered
_FSDASYQSINIPVTQNMVPSSR_.2	FSDASYQSINIPVTQNMVPSSR	P01031	15619.3	10704.7	Filtered	Filtered	6622.16	Filtered
_FSDASYQSINIPVTQNMVPSSR_.3	FSDASYQSINIPVTQNMVPSSR	P01031	23397.7	16622.1	Filtered	Filtered	Filtered	Filtered
_ENSQYQPIK_.2	ENSQYQPIK	P01031	15108.3	16720	28477.7	Filtered	11667.3	Filtered
_NADYSYSVWK_.2	NADYSYSVWK	P01031	10739.5	11179.3	13878.9	11771.9	10149.1	Filtered
_TSTSEEVC[Carbamidomethyl (C)]SFYLK_.2	TSTSEEVCSFYLK	P01031	7288.82	5794.07	6879.85	5088.83	1976.57	Filtered
_MSAVEGIC[Carbamidomethyl (C)]TSESPVIDHQGTK_.3	MSAVEGICTSESPVIDHQGTK	P01031	8952.04	6098.41	5080.28	6325.28	Filtered	Filtered
_QC[Carbamidomethyl (C)]TMFYSTSNIK_.2	QCTMFYSTSNIK	P01031	8650.92	8491.34	Filtered	6852.83	Filtered	Filtered
_VTC[Carbamidomethyl (C)]TNAELVK_.2	VTCTNAELVK	P01031	Filtered	8785.66	6407.09	8748.39	Filtered	Filtered
_C[Carbamidomethyl (C)]C[Carbamidomethyl (C)]YDGAC[Carbamidomethyl (C)]VNNDETC[Carbamidomethyl (C)]EQR_.2	CCYDGACVNNDETCEQR	P01031	4201.95	4442.88	4314.94	Filtered	4223.68	3829.01
_VSITSITVENVFVK_.2	VSITSITVENVFVK	P01031	3657.33	5678.85	7120.26	3859.34	Filtered	Filtered
_DSEITFIK_.2	DSEITFIK	P01031	9505.45	Filtered	8502.27	Filtered	Filtered	Filtered
_KIEEIAAK_.2	KIEEIAAK	P01031	Filtered	9803	7523.16	Filtered	Filtered	Filtered
_QTAC[Carbamidomethyl (C)]KPEIAYAYK_.2	QTACKPEIAYAYK	P01031	Filtered	5244.31	Filtered	5686.93	Filtered	Filtered
_QTAC[Carbamidomethyl (C)]KPEIAYAYK_.3	QTACKPEIAYAYK	P01031	Filtered	Filtered	Filtered	1914.12	Filtered	Filtered
_VYSLNDDLKPAK_.2	VYSLNDDLKPAK	P01031	Filtered	Filtered	Filtered	Filtered	5797.72	5443.56
_VYSLNDDLKPAK_.3	VYSLNDDLKPAK	P01031	Filtered	Filtered	Filtered	Filtered	1360.14	Filtered
_GTVYNYR_.2	GTVYNYR	P01031	Filtered	Filtered	Filtered	Filtered	Filtered	23017.9
_NFEITIK_.2	NFEITIK	P01031	Filtered	Filtered	10730.4	Filtered	Filtered	Filtered
_GEQIQLK_.2	GEQIQLK	P01031	Filtered	Filtered	6508.23	Filtered	Filtered	Filtered
_SIVSALK_.2	SIVSALK	P01031	Filtered	5170.13	Filtered	Filtered	Filtered	Filtered
_ITHYNYLILSK_.2	ITHYNYLILSK	P01031	2604.43	1772.72	Filtered	Filtered	Filtered	Filtered
_QYLIMGK_.2	QYLIMGK	P01031	2568.21	Filtered	Filtered	Filtered	Filtered	Filtered
_SYFPESWLWEVHLVPR_.3	SYFPESWLWEVHLVPR	P01031	730.202	Filtered	Filtered	Filtered	Filtered	1239.6
_YVEQNQNSIC[Carbamidomethyl (C)]NSLLWLVENYQLDNGSFK_.3	YVEQNQNSICNSLLWLVENYQLDNGSFK	P01031	1256.32	Filtered	Filtered	Filtered	Filtered	Filtered
_LSMDIDVSYK_.2	LSMDIDVSYK	P01031	2315.91	Filtered	Filtered	Filtered	Filtered	Filtered
_ALDFAVGEYNK_.2	ALDFAVGEYNK	P01034	1688.56	Filtered	3723.3	Filtered	5088.58	3294.74
_DFVQPPTK_.2	DFVQPPTK	P01042	351386	342748	589610	426660	716160	590737
_YFIDFVAR_.2	YFIDFVAR	P01042	284154	325383	466480	410415	243646	226547
_LGQSLDC[Carbamidomethyl (C)]NAEVYVVPWEK_.2	LGQSLDCNAEVYVVPWEK	P01042	249565	307213	317839	317121	308347	316302
_LGQSLDC[Carbamidomethyl (C)]NAEVYVVPWEK_.3	LGQSLDCNAEVYVVPWEK	P01042	8424.3	11423.7	9634.12	14536.5	24104.7	11823
_DIPTNSPELEETLTHTITK_.3	DIPTNSPELEETLTHTITK	P01042	138031	272812	216496	272420	315444	353749
_DIPTNSPELEETLTHTITK_.2	DIPTNSPELEETLTHTITK	P01042	45633.9	Filtered	44035.8	52382.3	81098.6	89347
_QVVAGLNFR_.2	QVVAGLNFR	P01042	290349	376566	332899	296693	265277	229613
_IYPTVNC[Carbamidomethyl (C)]QPLGMISLMK_.2	IYPTVNCQPLGMISLMK	P01042	198005	202906	246627	270918	258409	227717
_IYPTVNC[Carbamidomethyl (C)]QPLGMISLMK_.3	IYPTVNCQPLGMISLMK	P01042	14978.2	13702.8	27738.5	Filtered	24143.5	25314.1
_SLWNGDTGEC[Carbamidomethyl (C)]TDNAYIDIQLR_.2	SLWNGDTGECTDNAYIDIQLR	P01042	16009.2	14614.8	14943.8	23186.7	38940.1	28155.5
_SLWNGDTGEC[Carbamidomethyl (C)]TDNAYIDIQLR_.3	SLWNGDTGECTDNAYIDIQLR	P01042	10753.5	9860.48	17441.5	16733.7	23801.5	16169.4
_YNSQNQSNNQFVLYR_.2	YNSQNQSNNQFVLYR	P01042	83179.5	80120.5	79791	63455	59139.9	53042.9
_YNSQNQSNNQFVLYR_.3	YNSQNQSNNQFVLYR	P01042	3071.53	1589.52	Filtered	Filtered	Filtered	Filtered
_AATGEC[Carbamidomethyl (C)]TATVGK_.2	AATGECTATVGK	P01042	61202.9	45105.6	63609.2	63802.2	46537.2	19609.1
_AATGEC[Carbamidomethyl (C)]TATVGK_.3	AATGECTATVGK	P01042	Filtered	34510.3	Filtered	Filtered	Filtered	Filtered
_VQVVAGK_.2	VQVVAGK	P01042	6978.76	24925.6	29289.7	1271.46	Filtered	Filtered
_ENFLFLTPDC[Carbamidomethyl (C)]K_.2	ENFLFLTPDCK	P01042	433113	638531	437860	545177	609812	799012
_TVGSDTFYSFK_.2	TVGSDTFYSFK	P01042	276318	285799	359907	401218	420297	420872
_TWQDC[Carbamidomethyl (C)]EYK_.2	TWQDCEYK	P01042	77916.5	79552.5	84516.9	74272.3	71602.4	135481
_KLGQSLDC[Carbamidomethyl (C)]NAEVYVVPWEK_.3	KLGQSLDCNAEVYVVPWEK	P01042	13000.8	9422.01	Filtered	Filtered	53234.1	50004.7
_KLGQSLDC[Carbamidomethyl (C)]NAEVYVVPWEK_.2	KLGQSLDCNAEVYVVPWEK	P01042	Filtered	Filtered	Filtered	Filtered	19371.2	14801.2
_IC[Carbamidomethyl (C)]VGC[Carbamidomethyl (C)]PR_.2	ICVGCPR	P01042	Filtered	156939	177650	Filtered	Filtered	Filtered
_EGDC[Carbamidomethyl (C)]PVQSGK_.2	EGDCPVQSGK	P01042	13948.3	17469.9	25204.1	Filtered	21321.2	Filtered
_ESNEELTESC[Carbamidomethyl (C)]ETK_.2	ESNEELTESCETK	P01042	Filtered	2785.04	8281.55	Filtered	1587.29	Filtered
_AVDAALKK_.2	AVDAALKK	P01042	Filtered	Filtered	Filtered	Filtered	25667.3	Filtered
_LGQSLDC[Carbamidomethyl (C)]NAEVYVVPWEKK_.3	LGQSLDCNAEVYVVPWEKK	P01042	Filtered	Filtered	Filtered	Filtered	1971.38	Filtered
_RPPGFSPFR_.3	RPPGFSPFR	P01042	Filtered	Filtered	Filtered	445.005	Filtered	Filtered
_SC[Carbamidomethyl (C)]DLALLETYC[Carbamidomethyl (C)]ATPAK_.2	SCDLALLETYCATPAK	P01344	3874.36	33281.5	6322.28	59700.4	7032.43	24494.9
_GIVEEC[Carbamidomethyl (C)]C[Carbamidomethyl (C)]FR_.2	GIVEECCFR	P01344	Filtered	3227.11	Filtered	Filtered	4540.82	Filtered
_IIVPLNNR_.2	IIVPLNNR	P01591	106855	100248	72683.1	Filtered	52170.2	57923.9
_IVLVDNK_.2	IVLVDNK	P01591	104387	87244.8	55462.8	74169	41916	Filtered
_FVYHLSDLC[Carbamidomethyl (C)]K_.2	FVYHLSDLCK	P01591	23435	19468.1	5662.33	5297.54	6017.47	4197.72
_FVYHLSDLC[Carbamidomethyl (C)]K_.3	FVYHLSDLCK	P01591	9746.76	7380.53	Filtered	Filtered	Filtered	Filtered
_SSEDPNEDIVER_.2	SSEDPNEDIVER	P01591	176404	207597	171266	149702	107492	140452
_C[Carbamidomethyl (C)]YTAVVPLVYGGETK_.2	CYTAVVPLVYGGETK	P01591	31791.9	35855.7	28998.1	27198.4	22739.4	26929.4
_MVETALTPDAC[Carbamidomethyl (C)]YPD_.2	MVETALTPDACYPD	P01591	8715.12	7717.98	9204.55	8612.34	5248.83	4715.86
_LLIYDASNLETGVPSR_.2	LLIYDASNLETGVPSR	P01593;P01594	64163.7	66279.2	126747	172697	104071	108013
_LLIYDASNLETGVPSR_.3	LLIYDASNLETGVPSR	P01593;P01594	12519.8	12988.6	11591.9	9631.16	4919.39	7701.03
_VTITC[Carbamidomethyl (C)]QASQDISNYLNWYQQK_.3	VTITCQASQDISNYLNWYQQK	P01593;P01594	Filtered	Filtered	2850.53	Filtered	Filtered	Filtered
_LLIYAASSLQSGVPSR_.2	LLIYAASSLQSGVPSR	P01597;P04432	94586.2	76647.7	77857.7	65756.9	31250.9	26966.2
_LLIYAASSLQSGVPSR_.3	LLIYAASSLQSGVPSR	P01597;P04432	1973.63	2371.32	17247	13946.1	Filtered	1886.78
_ASQSISSYLNWYQQK_.2	ASQSISSYLNWYQQK	P01597;P04432	3406.55	Filtered	2312.4	Filtered	Filtered	Filtered
_NDLGWYQQK_.2	NDLGWYQQK	P01599	15578.3	14729.9	9842.1	8765.27	Filtered	Filtered
_LIYAASSLQSGVPSR_.2	LIYAASSLQSGVPSR	P01599	2164.35	2441.54	Filtered	Filtered	4124.28	3691.76
_RLIYAASSLQSGVPSR_.3	RLIYAASSLQSGVPSR	P01599	Filtered	Filtered	Filtered	Filtered	3908.54	Filtered
_SLIYAASSLQSGVPSR_.2	SLIYAASSLQSGVPSR	P01601	2229.16	1660.01	2987.59	3213.28	3827.95	1396.15
_ASSLESGVPSR_.2	ASSLESGVPSR	P01602	121258	131537	157290	169937	49891.3	88151.3
_ASSLESGVPSR_.3	ASSLESGVPSR	P01602	1004.18	Filtered	Filtered	Filtered	Filtered	Filtered
_ASQSISSWLAWYQQK_.2	ASQSISSWLAWYQQK	P01602	Filtered	Filtered	1680.3	Filtered	Filtered	Filtered
_LLIYKASSLESGVPSR_.3	LLIYKASSLESGVPSR	P01602	725.413	Filtered	Filtered	Filtered	Filtered	Filtered
_ATGIPDR_.2	ATGIPDR	P01619	1.54841e+06	978193	1.64267e+06	2928961	1.74028e+06	2.02562e+06
_LLIYGASSR_.2	LLIYGASSR	P01619	694618	662864	617398	631858	220522	237437
_FSGSGSGTDFTLTISR_.2	FSGSGSGTDFTLTISR	P01619	329503	227748	332090	282051	287399	242375
_FSGSGSGTDFTLTISR_.3	FSGSGSGTDFTLTISR	P01619	Filtered	Filtered	Filtered	Filtered	Filtered	1913.2
_ASQSVSSSYLAWYQQK_.3	ASQSVSSSYLAWYQQK	P01619	13539.5	12806.6	5931.78	7295.53	Filtered	Filtered
_ASQSVSSSYLAWYQQK_.2	ASQSVSSSYLAWYQQK	P01619	8018.82	7314.63	8543.32	9214.34	Filtered	Filtered
_ATGIPDRFSGSGSGTDFTLTISR_.3	ATGIPDRFSGSGSGTDFTLTISR	P01619	23971.9	18548.7	13900.3	20063.2	3639.87	Filtered
_ATGIPDRFSGSGSGTDFTLTISR_.2	ATGIPDRFSGSGSGTDFTLTISR	P01619	Filtered	Filtered	Filtered	Filtered	Filtered	5273.99
_LLIYGASTR_.2	LLIYGASTR	P01624	361500	344741	Filtered	223943	153097	Filtered
_ASQSVSSNLAWYQQK_.2	ASQSVSSNLAWYQQK	P01624	12294.5	10850	7305.59	10969.2	1468.38	Filtered
_ASQSVSSNLAWYQQK_.3	ASQSVSSNLAWYQQK	P01624	507.928	Filtered	Filtered	Filtered	Filtered	Filtered
_VTISC[Carbamidomethyl (C)]SGSSSNIGSNTVNWYQQLPGTAPK_.3	VTISCSGSSSNIGSNTVNWYQQLPGTAPK	P01699	11817.8	16978.2	11293.8	20119.5	21467.2	32121.2
_PSGVPDR_.2	PSGVPDR	P01700	161176	25533.7	499487	254491	711012	1.10205e+06
_VTISC[Carbamidomethyl (C)]SGSSSNIGSNYVYWYQQLPGTAPK_.3	VTISCSGSSSNIGSNYVYWYQQLPGTAPK	P01700	6568.8	13081.1	8117.51	10893.2	12054.4	11633.9
_SGTSASLAISGLR_.2	SGTSASLAISGLR	P01700	308403	325024	454455	472044	254836	292530
_LLIYSNNQRPSGVPDR_.3	LLIYSNNQRPSGVPDR	P01700	28498.8	23473.3	23133.9	30684.5	12230.4	8524.61
_LLIYDNNK_.2	LLIYDNNK	P01701	47679.8	38135.4	56931.4	53935.1	28246.1	27161.4
_VTISC[Carbamidomethyl (C)]SGSSSNIGNNYVSWYQQLPGTAPK_.3	VTISCSGSSSNIGNNYVSWYQQLPGTAPK	P01701	7264.2	13543.8	14282.4	8735.8	Filtered	10561.5
_LLIYDNNKRPSGIPDR_.3	LLIYDNNKRPSGIPDR	P01701	Filtered	Filtered	Filtered	Filtered	1272.21	Filtered
_VTISC[Carbamidomethyl (C)]TGSSSNIGAGYDVHWYQQLPGTAPK_.3	VTISCTGSSSNIGAGYDVHWYQQLPGTAPK	P01703	Filtered	Filtered	14579.3	9410.36	7363.47	7379.66
_LMIYEVSNRPSGVSNR_.3	LMIYEVSNRPSGVSNR	P01704	6981.74	6028.68	Filtered	Filtered	Filtered	Filtered
_LMIYEGSK_.2	LMIYEGSK	P01705	Filtered	6058.26	Filtered	Filtered	Filtered	Filtered
_LMIYEVSK_.2	LMIYEVSK	P01709	11054.4	12941.5	21210.6	16789.8	27365	21954.3
_ITC[Carbamidomethyl (C)]QGDSLR_.2	ITCQGDSLR	P01714	73028.1	81884.7	100293	45349.8	75935.6	18844.2
_ITC[Carbamidomethyl (C)]QGDSLR_.3	ITCQGDSLR	P01714	Filtered	5689.47	519.694	16490.6	Filtered	Filtered
_PGQAPVLVIYGK_.2	PGQAPVLVIYGK	P01714	8875.4	9936.52	3633.95	5542.97	Filtered	Filtered
_FSGSSSGNTASLTITGAQAEDEADYYC[Carbamidomethyl (C)]NSR_.3	FSGSSSGNTASLTITGAQAEDEADYYCNSR	P01714	Filtered	Filtered	Filtered	Filtered	6906.6	6857.64
_NNRPSGIPDR_.2	NNRPSGIPDR	P01714	Filtered	713.287	Filtered	Filtered	Filtered	Filtered
_YAC[Carbamidomethyl (C)]WYQQK_.2	YACWYQQK	P01715	1744.18	14894.3	2126.04	Filtered	Filtered	Filtered
_PGQSPVLVIYQDSK_.2	PGQSPVLVIYQDSK	P01715	Filtered	2023.57	6570.47	8578.33	Filtered	Filtered
_ITC[Carbamidomethyl (C)]SGDALPK_.2	ITCSGDALPK	P01717	12150.9	15771.6	30070.4	32427.4	10518.5	20062.9
_ITC[Carbamidomethyl (C)]SGDALPK_.3	ITCSGDALPK	P01717	Filtered	1.47972e+06	2867.96	Filtered	4612.83	Filtered
_DSERPSGIPER_.2	DSERPSGIPER	P01717	7754.88	8658.82	15907.4	7735.39	13792.3	2580.4
_DSERPSGIPER_.3	DSERPSGIPER	P01717	Filtered	11815.4	23340.3	Filtered	Filtered	Filtered
_PGQAPVLVIYK_.2	PGQAPVLVIYK	P01717	47141.2	44289.3	38511	38995.3	5690.53	6668.63
_QYAYWYQQK_.2	QYAYWYQQK	P01717	3390.97	4896.29	4645.26	4462.54	Filtered	Filtered
_ITC[Carbamidomethyl (C)]SGDVLAK_.2	ITCSGDVLAK	P01718	8400.44	10543.6	7902.12	Filtered	5168.63	3353.52
_FSGSIDSSSNSASLTISGLK_.2	FSGSIDSSSNSASLTISGLK	P01721	7407.65	4650.57	3093.19	3859.49	1393.51	9811.12
_VTITADK_.2	VTITADK	P01742	Filtered	612.966	25364	Filtered	3683.92	Filtered
_STSTAYMELSSLR_.2	STSTAYMELSSLR	P01742	1085.32	Filtered	8803.62	8401.26	6846.75	4841.46
_DTSTSTVYMELSSLR_.2	DTSTSTVYMELSSLR	P01743	2762.85	1739.72	5695.97	5771.02	2842.75	1549.09
_DTSTSTVYMELSSLR_.3	DTSTSTVYMELSSLR	P01743	874.641	Filtered	Filtered	Filtered	Filtered	Filtered
_AEDTAVYYC[Carbamidomethyl (C)]AR_.2	AEDTAVYYCAR	P01763	821330	875486	1.05545e+06	1.30003e+06	416273	669514
_NSLYLQMNSLR_.2	NSLYLQMNSLR	P01763	426686	386208	591490	574351	261568	184989
_DNAKNSLYLQMNSLR_.3	DNAKNSLYLQMNSLR	P01763	Filtered	Filtered	Filtered	Filtered	8488.92	Filtered
_GLEWVSYISSSGSTIYYADSVK_.3	GLEWVSYISSSGSTIYYADSVK	P01763	Filtered	Filtered	Filtered	803.102	Filtered	Filtered
_AGDTAVYYC[Carbamidomethyl (C)]AR_.2	AGDTAVYYCAR	P01766	29554.4	27440.6	57264.9	54370.3	11570.1	23333.8
_YYADSVK_.2	YYADSVK	P01768;P0DP03	40726.3	36568.3	52718.5	17798	Filtered	Filtered
_NTLYLQMNSLR_.2	NTLYLQMNSLR	P01768;P0DP03	612410	669275	761831	741368	352834	277362
_AEDTAVYYC[Carbamidomethyl (C)]AK_.2	AEDTAVYYCAK	P01768;P0DP03	447104	402212	494937	476110	305628	323577
_DNSKNTLYLQMNSLR_.3	DNSKNTLYLQMNSLR	P01768;P0DP03	5577.01	5128.16	Filtered	Filtered	Filtered	Filtered
_GLEWVANIK_.2	GLEWVANIK	P01780	162139	192661	166375	149041	123105	113419
_YYVDSVK_.2	YYVDSVK	P01780	77619.1	70338.4	79783.2	96099.9	99900.3	54708
_NQVVLTMTNMDPVDTATYYC[Carbamidomethyl (C)]AHR_.3	NQVVLTMTNMDPVDTATYYCAHR	P01817	3055.72	3493.79	6436.67	7270.51	5782.79	7781.75
_ESGPTLVK_.2	ESGPTLVK	P01817	Filtered	4154.9	16298.9	Filtered	Filtered	Filtered
_GLEWIGSIYYSGSTYYNPSLK_.2	GLEWIGSIYYSGSTYYNPSLK	P01824	3664.14	Filtered	22267.9	Filtered	Filtered	Filtered
_GLEWIGSIYYSGSTYYNPSLK_.3	GLEWIGSIYYSGSTYYNPSLK	P01824	349.975	Filtered	Filtered	Filtered	Filtered	Filtered
_DGSFSVVITGLR_.2	DGSFSVVITGLR	P01833	3438.13	3216.04	2927.13	2708.13	3571.24	1623.75
_VYTVDLGR_.2	VYTVDLGR	P01833	Filtered	Filtered	Filtered	Filtered	1474.68	Filtered
_VLDSGFR_.2	VLDSGFR	P01833	1158.32	Filtered	Filtered	Filtered	Filtered	Filtered
_NADLQVLKPEPELVYEDLR_.3	NADLQVLKPEPELVYEDLR	P01833	Filtered	Filtered	Filtered	Filtered	2292.49	Filtered
_AFVNC[Carbamidomethyl (C)]DENSR_.2	AFVNCDENSR	P01833	Filtered	753.214	Filtered	Filtered	Filtered	Filtered
_TVAAPSVFIFPPSDEQLK_.2	TVAAPSVFIFPPSDEQLK	P01834	20895096	25447172	25330270	32370240	30306044	31229054
_TVAAPSVFIFPPSDEQLK_.3	TVAAPSVFIFPPSDEQLK	P01834	3790719	3477682	3600413	5219868	3899094	3.93763e+06
_SGTASVVC[Carbamidomethyl (C)]LLNNFYPR_.2	SGTASVVCLLNNFYPR	P01834	11820805	7.56402e+06	7.17007e+06	6.61033e+06	9004104	7.24505e+06
_SGTASVVC[Carbamidomethyl (C)]LLNNFYPR_.3	SGTASVVCLLNNFYPR	P01834	3089471	2.25054e+06	2.78734e+06	1106578	1.14116e+06	2.37299e+06
_VDNALQSGNSQESVTEQDSK_.2	VDNALQSGNSQESVTEQDSK	P01834	7448760	7.51666e+06	6986883	9239101	6.00128e+06	7.0432e+06
_VDNALQSGNSQESVTEQDSK_.3	VDNALQSGNSQESVTEQDSK	P01834	856742	1.11451e+06	1.63733e+06	1.00285e+06	1.26342e+06	1.60503e+06
_VYAC[Carbamidomethyl (C)]EVTHQGLSSPVTK_.3	VYACEVTHQGLSSPVTK	P01834	3.40787e+06	3.31625e+06	3.65492e+06	4.32494e+06	3.77141e+06	5.07159e+06
_VYAC[Carbamidomethyl (C)]EVTHQGLSSPVTK_.2	VYACEVTHQGLSSPVTK	P01834	1.05388e+06	920033	957230	1.09836e+06	1.50749e+06	1.57073e+06
_RTVAAPSVFIFPPSDEQLK_.3	RTVAAPSVFIFPPSDEQLK	P01834	433627	996505	266505	875967	477552	797523
_RTVAAPSVFIFPPSDEQLK_.2	RTVAAPSVFIFPPSDEQLK	P01834	58273.8	153769	22275.3	116543	62952.7	113491
_VDNALQSGNSQESVTEQDSKDSTYSLSSTLTLSK_.3	VDNALQSGNSQESVTEQDSKDSTYSLSSTLTLSK	P01834	10087	7890.37	11044.6	6761.73	341081	351230
_SFNRGEC[Carbamidomethyl (C)]_.2	SFNRGEC	P01834	74422.9	137529	155785	70229.5	98578.1	9084.86
_DSTYSLSSTLTLSK_.2	DSTYSLSSTLTLSK	P01834	3041407	1.74459e+06	2035829	1.7099e+06	2.10297e+06	2.11495e+06
_DSTYSLSSTLTLSK_.3	DSTYSLSSTLTLSK	P01834	Filtered	Filtered	Filtered	Filtered	Filtered	786.639
_HKVYAC[Carbamidomethyl (C)]EVTHQGLSSPVTK_.3	HKVYACEVTHQGLSSPVTK	P01834	7422.19	6200.17	4575.81	4740.84	Filtered	Filtered
_HKVYAC[Carbamidomethyl (C)]EVTHQGLSSPVTK_.2	HKVYACEVTHQGLSSPVTK	P01834	2962.15	Filtered	Filtered	Filtered	Filtered	4829.74
_DSTYSLSSTLTLSKADYEK_.3	DSTYSLSSTLTLSKADYEK	P01834	Filtered	Filtered	Filtered	Filtered	7191.09	3424.64
_DSTYSLSSTLTLSKADYEK_.2	DSTYSLSSTLTLSKADYEK	P01834	Filtered	Filtered	Filtered	Filtered	3754.13	2233.28
_SPTITC[Carbamidomethyl (C)]LVVDLAPSK_.2	SPTITCLVVDLAPSK	P01854	5489.26	Filtered	1602.86	1994.78	Filtered	Filtered
_GVSAYLSR_.2	GVSAYLSR	P01854	Filtered	Filtered	Filtered	Filtered	Filtered	43360.9
_DTLMISR_.2	DTLMISR	P01857	10634452	11592624	13019048	10159412	13826004	16986300
_ALPAPIEK_.2	ALPAPIEK	P01857	5.93667e+06	6035007	13812296	8987601	11017213	11702270
_TTPPVLDSDGSFFLYSK_.2	TTPPVLDSDGSFFLYSK	P01857	4.04535e+06	5075053	6.60716e+06	7.45562e+06	6515781	5.88586e+06
_TTPPVLDSDGSFFLYSK_.3	TTPPVLDSDGSFFLYSK	P01857	788073	1012296	1.18482e+06	1.33147e+06	1.30726e+06	1.21718e+06
_EPQVYTLPPSRDELTK_.3	EPQVYTLPPSRDELTK	P01857	3.35365e+06	2.98922e+06	5.20083e+06	5194705	4573545	4679277
_EPQVYTLPPSRDELTK_.2	EPQVYTLPPSRDELTK	P01857	1.39811e+06	1.39316e+06	2381768	2328426	2.50136e+06	2.37244e+06
_THTC[Carbamidomethyl (C)]PPC[Carbamidomethyl (C)]PAPELLGGPSVFLFPPK_.3	THTCPPCPAPELLGGPSVFLFPPK	P01857	7.19707e+06	6786372	11024733	8652643	399135	431022
_FNWYVDGVEVHNAK_.2	FNWYVDGVEVHNAK	P01857	2.49431e+06	2.78184e+06	4.82638e+06	4.63183e+06	2.84233e+06	2.87552e+06
_FNWYVDGVEVHNAK_.3	FNWYVDGVEVHNAK	P01857	1.22391e+06	1.43892e+06	2.35762e+06	2.26725e+06	1.28693e+06	1.31134e+06
_TPEVTC[Carbamidomethyl (C)]VVVDVSHEDPEVK_.3	TPEVTCVVVDVSHEDPEVK	P01857	2.73974e+06	1.8943e+06	3.11695e+06	2.54844e+06	2278833	2.39394e+06
_TPEVTC[Carbamidomethyl (C)]VVVDVSHEDPEVK_.2	TPEVTCVVVDVSHEDPEVK	P01857	1.57128e+06	1.0201e+06	1.88203e+06	1.9526e+06	1.97513e+06	1.26603e+06
_VVSVLTVLHQDWLNGK_.3	VVSVLTVLHQDWLNGK	P01857	1.12214e+06	1104495	1.13224e+06	1.72417e+06	1.03405e+06	784885
_VVSVLTVLHQDWLNGK_.2	VVSVLTVLHQDWLNGK	P01857	1.74027e+06	958543	821031	1567274	557240	767158
_GFYPSDIAVEWESNGQPENNYK_.3	GFYPSDIAVEWESNGQPENNYK	P01857	2.02566e+06	1.94707e+06	2.12177e+06	2122185	1.91886e+06	2.05611e+06
_NQVSLTC[Carbamidomethyl (C)]LVK_.2	NQVSLTCLVK	P01857	17827934	18611748	19110794	19483184	18245522	19501848
_NQVSLTC[Carbamidomethyl (C)]LVK_.3	NQVSLTCLVK	P01857	1643.27	Filtered	Filtered	Filtered	Filtered	Filtered
_GPSVFPLAPSSK_.2	GPSVFPLAPSSK	P01857	9625101	10978790	8518483	7.95095e+06	8597553	9431724
_GPSVFPLAPSSK_.3	GPSVFPLAPSSK	P01857	Filtered	1448.97	Filtered	Filtered	Filtered	1131.03
_VSNKALPAPIEK_.3	VSNKALPAPIEK	P01857	5948684	6.02614e+06	13792672	3.88655e+06	10998710	11666337
_VSNKALPAPIEK_.2	VSNKALPAPIEK	P01857	Filtered	Filtered	Filtered	Filtered	Filtered	2647.86
_STSGGTAALGC[Carbamidomethyl (C)]LVK_.2	STSGGTAALGCLVK	P01857	6523175	7002598	10577003	9669973	6235775	4.71034e+06
_STSGGTAALGC[Carbamidomethyl (C)]LVK_.3	STSGGTAALGCLVK	P01857	5324.05	Filtered	Filtered	10745	Filtered	Filtered
_SLSLSPGK_.2	SLSLSPGK	P01857	7112.82	6746.88	4729.3	Filtered	6717.37	Filtered
_EPQVYTLPPSR_.2	EPQVYTLPPSR	P01857	6.32164e+06	6446434	9423457	7.94059e+06	12207905	10789706
_DELTKNQVSLTC[Carbamidomethyl (C)]LVK_.3	DELTKNQVSLTCLVK	P01857	53307.5	80951.7	12337899	12589208	153103	159892
_PKDTLMISR_.3	PKDTLMISR	P01857	28934.9	914.03	4183.36	64951.5	376593	942847
_DTLMISRTPEVTC[Carbamidomethyl (C)]VVVDVSHEDPEVK_.3	DTLMISRTPEVTCVVVDVSHEDPEVK	P01857	5128.54	Filtered	8627.19	Filtered	9962.79	Filtered
_THTC[Carbamidomethyl (C)]PPC[Carbamidomethyl (C)]PAPELLGGPSVFLFPPKPK_.3	THTCPPCPAPELLGGPSVFLFPPKPK	P01857	Filtered	Filtered	Filtered	Filtered	1.43913e+06	1.47447e+06
_SC[Carbamidomethyl (C)]DKTHTC[Carbamidomethyl (C)]PPC[Carbamidomethyl (C)]PAPELLGGPSVFLFPPK_.3	SCDKTHTCPPCPAPELLGGPSVFLFPPK	P01857	Filtered	34454.6	Filtered	25816.1	Filtered	Filtered
_WQQGNVFSC[Carbamidomethyl (C)]SVMHEALHNHYTQK_.3	WQQGNVFSCSVMHEALHNHYTQK	P01857	Filtered	Filtered	Filtered	Filtered	6698.43	6110.28
_SC[Carbamidomethyl (C)]DKTHTC[Carbamidomethyl (C)]PPC[Carbamidomethyl (C)]PAPELLGGPSVFLFPPKPK_.3	SCDKTHTCPPCPAPELLGGPSVFLFPPKPK	P01857	Filtered	Filtered	Filtered	Filtered	8772.94	Filtered
_GLPAPIEK_.2	GLPAPIEK	P01859	3.03707e+06	3155618	3.55095e+06	2787494	5.21895e+06	7.97115e+06
_EPQVYTLPPSREEMTK_.3	EPQVYTLPPSREEMTK	P01859	2.24567e+06	2.12671e+06	2.30331e+06	2.17738e+06	3.60226e+06	3.17627e+06
_EPQVYTLPPSREEMTK_.2	EPQVYTLPPSREEMTK	P01859	1.19609e+06	1427419	1.38398e+06	1.16242e+06	2.4795e+06	1.83407e+06
_TTPPMLDSDGSFFLYSK_.2	TTPPMLDSDGSFFLYSK	P01859	4776626	2.50164e+06	3.29305e+06	2758986	5.16011e+06	4413131
_TTPPMLDSDGSFFLYSK_.3	TTPPMLDSDGSFFLYSK	P01859	319847	302165	208497	162329	532284	201983
_VVSVLTVVHQDWLNGK_.3	VVSVLTVVHQDWLNGK	P01859	2.07726e+06	2.30403e+06	1.26101e+06	2.74555e+06	1.16851e+06	653100
_VVSVLTVVHQDWLNGK_.2	VVSVLTVVHQDWLNGK	P01859	945612	1.45692e+06	727947	994570	700563	346296
_GFYPSDISVEWESNGQPENNYK_.3	GFYPSDISVEWESNGQPENNYK	P01859	1.47253e+06	2.12e+06	2.14551e+06	2301266	1.29262e+06	1.88948e+06
_C[Carbamidomethyl (C)]C[Carbamidomethyl (C)]VEC[Carbamidomethyl (C)]PPC[Carbamidomethyl (C)]PAPPVAGPSVFLFPPK_.3	CCVECPPCPAPPVAGPSVFLFPPK	P01859	709070	754581	626572	758957	58054	59826.4
_STSESTAALGC[Carbamidomethyl (C)]LVK_.2	STSESTAALGCLVK	P01859	6683019	6568440	5.57235e+06	6008940	8157895	8857732
_STSESTAALGC[Carbamidomethyl (C)]LVK_.3	STSESTAALGCLVK	P01859	13605.5	12272.9	Filtered	Filtered	8660.86	17959.7
_GPSVFPLAPC[Carbamidomethyl (C)]SR_.2	GPSVFPLAPCSR	P01859	10993781	10162287	3154646	3.12744e+06	10082930	9458762
_GPSVFPLAPC[Carbamidomethyl (C)]SR_.3	GPSVFPLAPCSR	P01859	4441.05	Filtered	Filtered	Filtered	635.764	Filtered
_VSNKGLPAPIEK_.3	VSNKGLPAPIEK	P01859	5.93667e+06	4.27251e+06	13764988	3.82652e+06	8493199	11575231
_KC[Carbamidomethyl (C)]C[Carbamidomethyl (C)]VEC[Carbamidomethyl (C)]PPC[Carbamidomethyl (C)]PAPPVAGPSVFLFPPK_.3	KCCVECPPCPAPPVAGPSVFLFPPK	P01859	Filtered	18918	Filtered	28405	26557.9	Filtered
_C[Carbamidomethyl (C)]C[Carbamidomethyl (C)]VEC[Carbamidomethyl (C)]PPC[Carbamidomethyl (C)]PAPPVAGPSVFLFPPKPK_.3	CCVECPPCPAPPVAGPSVFLFPPKPK	P01859	Filtered	Filtered	Filtered	Filtered	1.38634e+06	1.45632e+06
_EEQFNSTFR_.2	EEQFNSTFR	P01859	5917.43	7848.6	Filtered	Filtered	3267.85	Filtered
_EEMTKNQVSLTC[Carbamidomethyl (C)]LVK_.3	EEMTKNQVSLTCLVK	P01859	Filtered	Filtered	Filtered	Filtered	7164.72	2482.96
_KC[Carbamidomethyl (C)]C[Carbamidomethyl (C)]VEC[Carbamidomethyl (C)]PPC[Carbamidomethyl (C)]PAPPVAGPSVFLFPPKPK_.3	KCCVECPPCPAPPVAGPSVFLFPPKPK	P01859	Filtered	Filtered	Filtered	Filtered	Filtered	3958.39
_C[Carbamidomethyl (C)]PAPELLGGPSVFLFPPK_.3	CPAPELLGGPSVFLFPPK	P01860	62521.7	78753.7	114419	90383.6	9174.8	8381.21
_C[Carbamidomethyl (C)]PAPELLGGPSVFLFPPK_.2	CPAPELLGGPSVFLFPPK	P01860	156707	183767	260745	248535	Filtered	37743.2
_WYVDGVEVHNAK_.2	WYVDGVEVHNAK	P01860	106383	97350.3	92596.9	90654	96881.1	80454.4
_WYVDGVEVHNAK_.3	WYVDGVEVHNAK	P01860	62032.6	61689.1	61434.4	72443.6	76516.5	101285
_TPEVTC[Carbamidomethyl (C)]VVVDVSHEDPEVQFK_.3	TPEVTCVVVDVSHEDPEVQFK	P01860	78054.1	80483.6	199328	114150	115872	95326
_TPEVTC[Carbamidomethyl (C)]VVVDVSHEDPEVQFK_.2	TPEVTCVVVDVSHEDPEVQFK	P01860	17585.1	21402.3	42843.7	25104.6	16429.6	18743.3
_TPLGDTTHTC[Carbamidomethyl (C)]PR_.2	TPLGDTTHTCPR	P01860	94797.8	67325.3	96987	103601	95067.1	29022
_TPLGDTTHTC[Carbamidomethyl (C)]PR_.3	TPLGDTTHTCPR	P01860	45250.6	45911.4	40156.3	39188.5	52438.7	7445.37
_SC[Carbamidomethyl (C)]DTPPPC[Carbamidomethyl (C)]PR_.2	SCDTPPPCPR	P01860	1137882	1.2913e+06	2054060	2.15603e+06	1.43048e+06	562832
_SC[Carbamidomethyl (C)]DTPPPC[Carbamidomethyl (C)]PR_.3	SCDTPPPCPR	P01860	Filtered	Filtered	1908.28	Filtered	Filtered	Filtered
_C[Carbamidomethyl (C)]PAPELLGGPSVFLFPPKPK_.3	CPAPELLGGPSVFLFPPKPK	P01860	Filtered	Filtered	Filtered	Filtered	174730	208528
_C[Carbamidomethyl (C)]PAPELLGGPSVFLFPPKPK_.2	CPAPELLGGPSVFLFPPKPK	P01860	Filtered	Filtered	Filtered	Filtered	61680.9	45600.5
_WQQGNIFSC[Carbamidomethyl (C)]SVMHEALHNR_.3	WQQGNIFSCSVMHEALHNR	P01860	Filtered	Filtered	Filtered	Filtered	2361.13	1268.99
_EEQYNSTFR_.2	EEQYNSTFR	P01860	Filtered	4147.15	Filtered	Filtered	Filtered	Filtered
_TTPPVLDSDGSFFLYSR_.2	TTPPVLDSDGSFFLYSR	P01861	1.98439e+06	1.18707e+06	880265	755462	595449	482124
_TTPPVLDSDGSFFLYSR_.3	TTPPVLDSDGSFFLYSR	P01861	442399	408706	192763	141911	190239	84988.2
_GLPSSIEK_.2	GLPSSIEK	P01861	866480	830423	575815	548145	267222	615404
_YGPPC[Carbamidomethyl (C)]PSC[Carbamidomethyl (C)]PAPEFLGGPSVFLFPPKPK_.3	YGPPCPSCPAPEFLGGPSVFLFPPKPK	P01861	70266.5	79053.1	26024.7	25311.4	1.03217e+06	979564
_EPQVYTLPPSQEEMTK_.2	EPQVYTLPPSQEEMTK	P01861	1.59792e+06	1.64408e+06	1.0152e+06	1.02584e+06	716417	747227
_EPQVYTLPPSQEEMTK_.3	EPQVYTLPPSQEEMTK	P01861	19787.2	17762.5	6873.2	2626.27	Filtered	Filtered
_YGPPC[Carbamidomethyl (C)]PSC[Carbamidomethyl (C)]PAPEFLGGPSVFLFPPK_.3	YGPPCPSCPAPEFLGGPSVFLFPPK	P01861	Filtered	988093	750417	476362	17119.6	19125.5
_VSNKGLPSSIEK_.3	VSNKGLPSSIEK	P01861	868738	836919	579990	554511	271949	649069
_TYTC[Carbamidomethyl (C)]NVDHK_.2	TYTCNVDHK	P01861	47546.8	63130	33671.4	Filtered	Filtered	Filtered
_TYTC[Carbamidomethyl (C)]NVDHK_.3	TYTCNVDHK	P01861	Filtered	20453.2	Filtered	Filtered	Filtered	Filtered
_TYTC[Carbamidomethyl (C)]NVDHKPSNTK_.3	TYTCNVDHKPSNTK	P01861	7432.35	24020.6	Filtered	Filtered	3433.01	Filtered
_TYTC[Carbamidomethyl (C)]NVDHKPSNTK_.2	TYTCNVDHKPSNTK	P01861	937.157	395.488	Filtered	Filtered	Filtered	Filtered
_WQEGNVFSC[Carbamidomethyl (C)]SVMHEALHNHYTQK_.3	WQEGNVFSCSVMHEALHNHYTQK	P01861	Filtered	Filtered	Filtered	Filtered	6678.41	6141.53
_VESKYGPPC[Carbamidomethyl (C)]PSC[Carbamidomethyl (C)]PAPEFLGGPSVFLFPPKPK_.3	VESKYGPPCPSCPAPEFLGGPSVFLFPPKPK	P01861	Filtered	Filtered	Filtered	Filtered	8798.4	Filtered
_VFAIPPSFASIFLTK_.2	VFAIPPSFASIFLTK	P01871	1.67855e+06	1.84774e+06	661127	618654	755648	468779
_VFAIPPSFASIFLTK_.3	VFAIPPSFASIFLTK	P01871	6666.88	13157.3	7408.8	2782.39	3575.35	3318.44
_YVTSAPMPEPQAPGR_.2	YVTSAPMPEPQAPGR	P01871	943503	776950	1.07993e+06	832568	1.06988e+06	1.26908e+06
_YVTSAPMPEPQAPGR_.3	YVTSAPMPEPQAPGR	P01871	15802.4	13971.2	38016	Filtered	2741.34	5442.88
_VSVFVPPR_.2	VSVFVPPR	P01871	1721136	1.66324e+06	636852	562744	749620	651603
_DGFFGNPR_.2	DGFFGNPR	P01871	1.10169e+06	942428	390019	351304	521923	584829
_QIQVSWLR_.2	QIQVSWLR	P01871	839912	1.00159e+06	328253	327679	194794	190856
_FTC[Carbamidomethyl (C)]TVTHTDLPSPLK_.3	FTCTVTHTDLPSPLK	P01871	355499	367751	175244	208212	228207	239163
_FTC[Carbamidomethyl (C)]TVTHTDLPSPLK_.2	FTCTVTHTDLPSPLK	P01871	181218	180752	98821.8	90485.4	128024	135318
_GQPLSPEK_.2	GQPLSPEK	P01871	367147	247631	135630	96541.1	224002	121387
_VTSTLTIK_.2	VTSTLTIK	P01871	261739	213434	122093	122731	106313	180665
_GFPSVLR_.2	GFPSVLR	P01871	272488	276070	50157.7	25087.4	86164.7	48987.1
_ESATITC[Carbamidomethyl (C)]LVTGFSPADVFVQWMQR_.3	ESATITCLVTGFSPADVFVQWMQR	P01871	97419.1	43544.5	18013.3	58759.6	16670.7	30321.5
_ESGPTTYK_.2	ESGPTTYK	P01871	83798.8	76701.9	48601.4	38052.7	38987.3	Filtered
_YAATSQVLLPSK_.2	YAATSQVLLPSK	P01871	758280	793557	434706	373813	468137	408269
_YAATSQVLLPSK_.3	YAATSQVLLPSK	P01871	264636	Filtered	Filtered	Filtered	Filtered	Filtered
_ESDWLGQSMFTC[Carbamidomethyl (C)]R_.2	ESDWLGQSMFTCR	P01871	996537	926839	271600	204356	175320	297844
_ESDWLGQSMFTC[Carbamidomethyl (C)]R_.3	ESDWLGQSMFTCR	P01871	221.107	Filtered	Filtered	Filtered	Filtered	Filtered
_DVMQGTDEHVVC[Carbamidomethyl (C)]K_.2	DVMQGTDEHVVCK	P01871	253555	247531	123610	113580	131400	164439
_DVMQGTDEHVVC[Carbamidomethyl (C)]K_.3	DVMQGTDEHVVCK	P01871	Filtered	57269.3	Filtered	Filtered	Filtered	Filtered
_NVPLPVIAELPPK_.2	NVPLPVIAELPPK	P01871	1635203	2231303	903335	875758	1.24538e+06	1.2996e+06
_LIC[Carbamidomethyl (C)]QATGFSPR_.2	LICQATGFSPR	P01871	1.79315e+06	1.8392e+06	652628	641207	932760	1.19663e+06
_QVGSGVTTDQVQAEAK_.2	QVGSGVTTDQVQAEAK	P01871	482450	491494	217932	259846	241303	318408
_GVALHRPDVYLLPPAR_.3	GVALHRPDVYLLPPAR	P01871	29773.8	33073.6	Filtered	Filtered	9014.58	Filtered
_STGKPTLYNVSLVMSDTAGTC[Carbamidomethyl (C)]Y_.2	STGKPTLYNVSLVMSDTAGTCY	P01871	2938.2	Filtered	Filtered	Filtered	1019.14	Filtered
_STGKPTLYNVSLVMSDTAGTC[Carbamidomethyl (C)]Y_.3	STGKPTLYNVSLVMSDTAGTCY	P01871	Filtered	6692.33	Filtered	Filtered	Filtered	Filtered
_LTC[Carbamidomethyl (C)]LVTDLTTYDSVTISWTR_.2	LTCLVTDLTTYDSVTISWTR	P01871	1943.88	Filtered	Filtered	Filtered	Filtered	Filtered
_LTC[Carbamidomethyl (C)]LVTDLTTYDSVTISWTR_.3	LTCLVTDLTTYDSVTISWTR	P01871	1645.48	Filtered	Filtered	Filtered	Filtered	Filtered
_YFAHSILTVSEEEWNTGETYTC[Carbamidomethyl (C)]VVAHEALPNR_.3	YFAHSILTVSEEEWNTGETYTCVVAHEALPNR	P01871	Filtered	1490.94	Filtered	Filtered	Filtered	Filtered
_GLTFQQNASSMC[Carbamidomethyl (C)]VPDQDTAIR_.2	GLTFQQNASSMCVPDQDTAIR	P01871	Filtered	Filtered	Filtered	Filtered	3554.81	Filtered
_QEPSQGTTTFAVTSILR_.2	QEPSQGTTTFAVTSILR	P01876	3807695	3.74752e+06	2.84345e+06	3.23517e+06	3832583	2678162
_QEPSQGTTTFAVTSILR_.3	QEPSQGTTTFAVTSILR	P01876	1242806	1.42414e+06	1.43508e+06	1.81724e+06	1.63964e+06	1.16268e+06
_TPLTATLSK_.2	TPLTATLSK	P01876	5.81532e+06	5.60385e+06	4448874	3.62632e+06	3088706	3.34017e+06
_NFPPSQDASGDLYTTSSQLTLPATQC[Carbamidomethyl (C)]LAGK_.3	NFPPSQDASGDLYTTSSQLTLPATQCLAGK	P01876	2.87998e+06	3.25445e+06	3.02246e+06	3.41888e+06	2582456	2.78204e+06
_DLC[Carbamidomethyl (C)]GC[Carbamidomethyl (C)]YSVSSVLPGC[Carbamidomethyl (C)]AEPWNHGK_.3	DLCGCYSVSSVLPGCAEPWNHGK	P01876	2411137	2.61293e+06	1.58562e+06	1.90263e+06	1.59568e+06	2.34351e+06
_GDTFSC[Carbamidomethyl (C)]MVGHEALPLAFTQK_.3	GDTFSCMVGHEALPLAFTQK	P01876	1.19474e+06	1.29559e+06	907546	797439	209966	175904
_GDTFSC[Carbamidomethyl (C)]MVGHEALPLAFTQK_.2	GDTFSCMVGHEALPLAFTQK	P01876	873457	818669	696736	596312	170950	103997
_KGDTFSC[Carbamidomethyl (C)]MVGHEALPLAFTQK_.3	KGDTFSCMVGHEALPLAFTQK	P01876	385353	418324	157470	136249	254956	248644
_KGDTFSC[Carbamidomethyl (C)]MVGHEALPLAFTQK_.2	KGDTFSCMVGHEALPLAFTQK	P01876	89319.2	102103	50889.2	32360.7	66580.8	100018
_SAVQGPPERDLC[Carbamidomethyl (C)]GC[Carbamidomethyl (C)]YSVSSVLPGC[Carbamidomethyl (C)]AEPWNHGK_.3	SAVQGPPERDLCGCYSVSSVLPGCAEPWNHGK	P01876	302076	320205	155892	141519	Filtered	137838
_TFTC[Carbamidomethyl (C)]TAAYPESK_.2	TFTCTAAYPESK	P01876	3400521	3.42928e+06	3.90066e+06	3544275	2.51585e+06	2.89851e+06
_DASGVTFTWTPSSGK_.2	DASGVTFTWTPSSGK	P01876	648541	564016	515382	490987	1.64867e+06	1.75644e+06
_SAVQGPPER_.2	SAVQGPPER	P01877	4.19066e+06	2.76272e+06	3.59737e+06	3489203	3541361	1.92951e+06
_VAAEDWK_.2	VAAEDWK	P01877	1.28781e+06	883536	1.06048e+06	1.27759e+06	1.16061e+06	2.73125e+06
_YLTWASR_.2	YLTWASR	P01877	1.99987e+06	1.90427e+06	902227	823459	699663	602332
_NFPPSQDASGDLYTTSSQLTLPATQC[Carbamidomethyl (C)]PDGK_.3	NFPPSQDASGDLYTTSSQLTLPATQCPDGK	P01877	832432	1009913	861817	644797	1.3186e+06	1.92041e+06
_GETFSC[Carbamidomethyl (C)]MVGHEALPLAFTQK_.3	GETFSCMVGHEALPLAFTQK	P01877	64983.3	1.29559e+06	907546	62077.9	209966	175904
_GETFSC[Carbamidomethyl (C)]MVGHEALPLAFTQK_.2	GETFSCMVGHEALPLAFTQK	P01877	24855.8	31500	13510.2	387718	111788	68297.2
_KGETFSC[Carbamidomethyl (C)]MVGHEALPLAFTQK_.3	KGETFSCMVGHEALPLAFTQK	P01877	10442.5	9843.35	279562	291125	437879	672947
_KGETFSC[Carbamidomethyl (C)]MVGHEALPLAFTQK_.2	KGETFSCMVGHEALPLAFTQK	P01877	68210.7	77218.2	39245.5	26230.9	51651.9	76689.3
_SGNTFRPEVHLLPPPSEELALNELVTLTC[Carbamidomethyl (C)]LAR_.3	SGNTFRPEVHLLPPPSEELALNELVTLTCLAR	P01877	388282	401906	225339	153309	265213	473518
_WLQGSQELPR_.2	WLQGSQELPR	P01877	7.75646e+06	7836443	7.31718e+06	5.96776e+06	7.0548e+06	5833549
_WLQGSQELPR_.3	WLQGSQELPR	P01877	9004.08	5211.2	8772.01	Filtered	8695.89	Filtered
_VPPPPPC[Carbamidomethyl (C)]C[Carbamidomethyl (C)]HPR_.2	VPPPPPCCHPR	P01877	128588	64094.3	50777.1	30249.4	Filtered	Filtered
_VPPPPPC[Carbamidomethyl (C)]C[Carbamidomethyl (C)]HPR_.3	VPPPPPCCHPR	P01877	115109	99676.2	40414.6	Filtered	Filtered	Filtered
_DASGATFTWTPSSGK_.2	DASGATFTWTPSSGK	P01877	275509	297307	263221	216990	929601	1.05759e+06
_QEPSQGTTTYAVTSILR_.3	QEPSQGTTTYAVTSILR	P01877	93058.6	81019.5	125479	201732	Filtered	Filtered
_QEPSQGTTTYAVTSILR_.2	QEPSQGTTTYAVTSILR	P01877	143225	133582	Filtered	Filtered	Filtered	Filtered
_LSLHRPALEDLLLGSEANLTC[Carbamidomethyl (C)]TLTGLR_.3	LSLHRPALEDLLLGSEANLTCTLTGLR	P01877	Filtered	Filtered	Filtered	Filtered	1289.53	Filtered
_GFSPKDVLVR_.3	GFSPKDVLVR	P01877	Filtered	Filtered	Filtered	Filtered	Filtered	1212.32
_TFPEIQR_.2	TFPEIQR	P01880	123156	111952	4984.55	Filtered	Filtered	Filtered
_DSYYMTSSQLSTPLQQWR_.2	DSYYMTSSQLSTPLQQWR	P01880	54803	68144.5	Filtered	Filtered	Filtered	Filtered
_DSYYMTSSQLSTPLQQWR_.3	DSYYMTSSQLSTPLQQWR	P01880	3558.88	4402.82	Filtered	Filtered	Filtered	Filtered
_VPAPPSPQPATYTC[Carbamidomethyl (C)]VVSHEDSR_.3	VPAPPSPQPATYTCVVSHEDSR	P01880	38278.3	41096.9	Filtered	946.797	Filtered	Filtered
_TPEC[Carbamidomethyl (C)]PSHTQPLGVYLLTPAVQDLWLR_.3	TPECPSHTQPLGVYLLTPAVQDLWLR	P01880	33731.6	26914.3	Filtered	Filtered	Filtered	Filtered
_DAHLTWEVAGK_.2	DAHLTWEVAGK	P01880	21674.3	19909.7	Filtered	Filtered	Filtered	Filtered
_DAHLTWEVAGK_.3	DAHLTWEVAGK	P01880	4292.65	8605.2	Filtered	Filtered	Filtered	Filtered
_EPAAQAPVK_.2	EPAAQAPVK	P01880	25719.8	20364.5	Filtered	Filtered	Filtered	Filtered
_APDVFPIISGC[Carbamidomethyl (C)]R_.2	APDVFPIISGCR	P01880	270649	265380	Filtered	Filtered	Filtered	Filtered
_VPTGGVEEGLLER_.2	VPTGGVEEGLLER	P01880	72316.2	75752.6	Filtered	Filtered	Filtered	Filtered
_ATFTC[Carbamidomethyl (C)]FVVGSDLK_.2	ATFTCFVVGSDLK	P01880	36733.4	28919.3	Filtered	Filtered	Filtered	Filtered
_EKEKEEQEER_.3	EKEKEEQEER	P01880	Filtered	Filtered	1055.88	Filtered	Filtered	Filtered
_GYEQHAYDGK_.3	GYEQHAYDGK	P01893	5854.69	10504.4	9351.53	Filtered	Filtered	Filtered
_FFESFGDLSSPDAVMGNPK_.2	FFESFGDLSSPDAVMGNPK	P02042	22645.1	35004.9	12915.2	10019.5	35807.6	46986.6
_FFESFGDLSSPDAVMGNPK_.3	FFESFGDLSSPDAVMGNPK	P02042	101043	52904.5	10660.7	Filtered	121393	89241.1
_TAVNALWGK_.2	TAVNALWGK	P02042	42741.9	47330.9	Filtered	2668.19	38323.2	37686.9
_GTFSQLSELHC[Carbamidomethyl (C)]DK_.2	GTFSQLSELHCDK	P02042	22554	21946.8	Filtered	Filtered	11693.6	7397.51
_GTFSQLSELHC[Carbamidomethyl (C)]DK_.3	GTFSQLSELHCDK	P02042	6122.42	Filtered	Filtered	Filtered	2102.65	3156.26
_VNVDAVGGEALGR_.2	VNVDAVGGEALGR	P02042	103639	88467.9	21006.4	14543.6	143725	136033
_LLGNVLVC[Carbamidomethyl (C)]VLAR_.2	LLGNVLVCVLAR	P02042	43981	53639.2	Filtered	Filtered	32525.6	23276.9
_EFTPQMQAAYQK_.2	EFTPQMQAAYQK	P02042	13570.4	17381.2	Filtered	Filtered	1676.28	2233.83
_ALEEANADLEVK_.3	ALEEANADLEVK	P02533	Filtered	61386.8	49768.3	46112	88625.1	80639
_ALEEANADLEVK_.2	ALEEANADLEVK	P02533	Filtered	Filtered	4166.51	3579.06	Filtered	Filtered
_LASYLDK_.2	LASYLDK	P02533	5806.8	6829.4	63018.3	54394.5	Filtered	Filtered
_VTMQNLNDR_.2	VTMQNLNDR	P02533	5064.67	6854.05	37340.7	36641.9	Filtered	Filtered
_LAADDFR_.2	LAADDFR	P02533	Filtered	Filtered	31739.7	33660.6	Filtered	Filtered
_VLDELTLAR_.2	VLDELTLAR	P02533	Filtered	Filtered	11250.3	Filtered	Filtered	Filtered
_EVATNSELVQSGK_.2	EVATNSELVQSGK	P02533	Filtered	Filtered	5779.37	3861.01	Filtered	Filtered
_TRLEQEIATYR_.3	TRLEQEIATYR	P02533	Filtered	Filtered	Filtered	159496	Filtered	Filtered
_ASLENSLEETK_.2	ASLENSLEETK	P02533	Filtered	Filtered	3748.14	Filtered	Filtered	Filtered
_NLDLDSIIAEVK_.2	NLDLDSIIAEVK	P02538;P48668	3333.13	3183.13	27471.6	19830.6	3105.94	2218.66
_AQYEEIAQR_.2	AQYEEIAQR	P02538;P48668	Filtered	Filtered	12873.3	11473.8	Filtered	Filtered
_WTLLQEQGTK_.2	WTLLQEQGTK	P02538;P48668	Filtered	Filtered	2431.75	3001.37	Filtered	Filtered
_LLEGEEC[Carbamidomethyl (C)]R_.2	LLEGEECR	P02538;P48668	Filtered	Filtered	4247.71	Filtered	Filtered	Filtered
_NKYEDEINK_.3	NKYEDEINK	P02538;P48668	Filtered	Filtered	Filtered	Filtered	Filtered	114809
_LRSEIDHVK_.3	LRSEIDHVK	P02538;P48668	Filtered	3802.67	Filtered	Filtered	Filtered	Filtered
_TAAENEFVTLK_.2	TAAENEFVTLK	P02538;P48668	Filtered	Filtered	2093.75	Filtered	Filtered	Filtered
_YEELQVTAGR_.2	YEELQVTAGR	P02538;P48668	Filtered	Filtered	1994.35	Filtered	Filtered	Filtered
_NKYEDEINKR_.3	NKYEDEINKR	P02538;P48668	Filtered	Filtered	712.418	Filtered	Filtered	Filtered
_SLETENAGLR_.3	SLETENAGLR	P02545	Filtered	Filtered	Filtered	439493	157452	567382
_DLATVYVDVLK_.2	DLATVYVDVLK	P02647	2.51792e+06	3.28707e+06	8554577	10189504	5.20456e+06	6.32066e+06
_DLATVYVDVLK_.3	DLATVYVDVLK	P02647	3531.18	3533.38	10409.3	14081.7	4900.05	Filtered
_ATEHLSTLSEK_.2	ATEHLSTLSEK	P02647	915923	712253	2.12028e+06	3.43783e+06	1.90152e+06	1.70096e+06
_ATEHLSTLSEK_.3	ATEHLSTLSEK	P02647	284791	331438	954412	619611	771848	1383843
_LREQLGPVTQEFWDNLEK_.3	LREQLGPVTQEFWDNLEK	P02647	2.15497e+06	1.01266e+06	3.76895e+06	3.34799e+06	955416	606142
_LREQLGPVTQEFWDNLEK_.2	LREQLGPVTQEFWDNLEK	P02647	179359	109856	364463	451042	109742	74226.4
_LSPLGEEMR_.2	LSPLGEEMR	P02647	478439	485617	2.08954e+06	2060258	3.75521e+06	4.00775e+06
_VEPLRAELQEGAR_.3	VEPLRAELQEGAR	P02647	669434	635273	3537901	2409978	430476	354822
_VEPLRAELQEGAR_.2	VEPLRAELQEGAR	P02647	158387	183689	586667	615040	114023	158863
_DSGRDYVSQFEGSALGK_.3	DSGRDYVSQFEGSALGK	P02647	546783	717686	2.05987e+06	2.09161e+06	1.55821e+06	1.47672e+06
_DSGRDYVSQFEGSALGK_.2	DSGRDYVSQFEGSALGK	P02647	88561.8	87195.1	350721	343907	281537	221101
_KWQEEMELYR_.2	KWQEEMELYR	P02647	477098	465096	1.24337e+06	1.15795e+06	323132	241968
_KWQEEMELYR_.3	KWQEEMELYR	P02647	173194	198663	579041	634019	132886	116830
_AELQEGAR_.2	AELQEGAR	P02647	304995	337654	1.31121e+06	1.41497e+06	1.4729e+06	730150
_ETEGLRQEMSK_.2	ETEGLRQEMSK	P02647	293925	201964	1.05074e+06	1.42484e+06	320985	235318
_ETEGLRQEMSK_.3	ETEGLRQEMSK	P02647	71457.8	82348.3	322367	224807	82374.4	Filtered
_THLAPYSDELR_.2	THLAPYSDELR	P02647	84149.3	73606.4	393351	387860	967259	1.12989e+06
_THLAPYSDELR_.3	THLAPYSDELR	P02647	16373.3	19414.3	86923.8	75452.5	180459	202391
_EQLGPVTQEFWDNLEK_.2	EQLGPVTQEFWDNLEK	P02647	225579	267987	953207	828779	467580	449939
_EQLGPVTQEFWDNLEK_.3	EQLGPVTQEFWDNLEK	P02647	15102.1	10581.1	67234.8	18454.3	31653.8	40383.9
_LHELQEK_.2	LHELQEK	P02647	352646	305045	1.28313e+06	585848	630327	120538
_LSPLGEEMRDR_.2	LSPLGEEMRDR	P02647	24127.8	24787.4	100897	105752	63602.4	86324.5
_LSPLGEEMRDR_.3	LSPLGEEMRDR	P02647	Filtered	167238	660197	477915	522240	628339
_AKPALEDLR_.2	AKPALEDLR	P02647	40417.1	37235.1	93137.6	92715.6	79677.9	227809
_LLDNWDSVTSTFSK_.2	LLDNWDSVTSTFSK	P02647	2.37544e+06	2.10611e+06	4.96276e+06	5814640	1.48885e+06	1747295
_LLDNWDSVTSTFSK_.3	LLDNWDSVTSTFSK	P02647	13825.9	14064.9	33188.1	6679.52	Filtered	Filtered
_LAEYHAK_.2	LAEYHAK	P02647	70604.7	127005	348282	117002	89937.8	Filtered
_PALEDLR_.2	PALEDLR	P02647	44023.1	45545.3	239405	186586	4634.15	Filtered
_DYVSQFEGSALGK_.2	DYVSQFEGSALGK	P02647	1.22456e+06	1.02917e+06	4.43114e+06	3.89747e+06	4.02211e+06	3.22971e+06
_DYVSQFEGSALGK_.3	DYVSQFEGSALGK	P02647	Filtered	Filtered	3566.03	Filtered	3279.14	4219.82
_AHVDALR_.2	AHVDALR	P02647	33814	32297.1	394037	Filtered	306032	Filtered
_VQPYLDDFQK_.2	VQPYLDDFQK	P02647	2.4183e+06	2.36786e+06	10444765	9756112	2895967	3.52351e+06
_WQEEMELYR_.2	WQEEMELYR	P02647	289783	284214	1.2771e+06	988678	2865116	2.74531e+06
_VSFLSALEEYTK_.2	VSFLSALEEYTK	P02647	181257	231064	892382	828535	169980	153506
_QGLLPVLESFK_.2	QGLLPVLESFK	P02647	171252	225085	611741	580473	165698	189481
_QKVEPLRAELQEGAR_.3	QKVEPLRAELQEGAR	P02647	27872.3	Filtered	34884.4	48749.3	175240	207895
_QKVEPLRAELQEGAR_.2	QKVEPLRAELQEGAR	P02647	Filtered	Filtered	Filtered	Filtered	4548.48	Filtered
_VQPYLDDFQKK_.2	VQPYLDDFQKK	P02647	Filtered	Filtered	Filtered	Filtered	2495594	1055907
_VQPYLDDFQKK_.3	VQPYLDDFQKK	P02647	Filtered	Filtered	Filtered	Filtered	118028	236995
_QKVEPLR_.2	QKVEPLR	P02647	Filtered	Filtered	3382.36	Filtered	116712	Filtered
_HFWQQDEPPQSPWDR_.3	HFWQQDEPPQSPWDR	P02647	5228.34	Filtered	28316.6	26459.5	Filtered	Filtered
_DLATVYVDVLKDSGR_.2	DLATVYVDVLKDSGR	P02647	Filtered	Filtered	Filtered	Filtered	1264.06	5334.93
_DLATVYVDVLKDSGR_.3	DLATVYVDVLKDSGR	P02647	Filtered	Filtered	Filtered	Filtered	2316.28	3296.67
_AKVQPYLDDFQK_.2	AKVQPYLDDFQK	P02647	Filtered	Filtered	Filtered	Filtered	3256.92	4134.7
_AKVQPYLDDFQK_.3	AKVQPYLDDFQK	P02647	Filtered	Filtered	Filtered	Filtered	1357.39	Filtered
_AKPALEDLRQGLLPVLESFK_.3	AKPALEDLRQGLLPVLESFK	P02647	Filtered	3512.36	6208.57	Filtered	Filtered	Filtered
_QKLHELQEK_.3	QKLHELQEK	P02647	Filtered	Filtered	68667.7	Filtered	Filtered	Filtered
_LEALKENGGAR_.2	LEALKENGGAR	P02647	Filtered	Filtered	Filtered	Filtered	5900.8	Filtered
_VKDLATVYVDVLK_.3	VKDLATVYVDVLK	P02647	Filtered	Filtered	Filtered	Filtered	Filtered	4751.52
_AKVQPYLDDFQKK_.3	AKVQPYLDDFQKK	P02647	Filtered	Filtered	Filtered	Filtered	Filtered	1647.07
_LGPLVEQGR_.2	LGPLVEQGR	P02649	210324	224144	250770	177608	336746	451225
_LQAEAFQAR_.2	LQAEAFQAR	P02649	125619	139201	97591.6	105799	73716.8	79196.5
_ALMDETMK_.2	ALMDETMK	P02649	84065.9	94098.8	90204.7	69351.2	102902	99677.9
_QWAGLVEK_.2	QWAGLVEK	P02649	26734.9	27345.8	23156.7	22627.1	18802.1	14908.2
_LAVYQAGAR_.2	LAVYQAGAR	P02649	9529.01	20822.5	36519.2	42204.9	29493.7	Filtered
_SELEEQLTPVAEETR_.2	SELEEQLTPVAEETR	P02649	171684	204788	148266	182285	197054	221225
_SELEEQLTPVAEETR_.3	SELEEQLTPVAEETR	P02649	Filtered	Filtered	2449.25	Filtered	Filtered	Filtered
_ELQAAQAR_.2	ELQAAQAR	P02649	23445.3	33430.6	34311.6	Filtered	31960.1	Filtered
_LGADMEDVC[Carbamidomethyl (C)]GR_.2	LGADMEDVCGR	P02649	93644	97517.6	74314.5	81733	197434	227983
_AATVGSLAGQPLQER_.2	AATVGSLAGQPLQER	P02649	69097.4	68373.9	74487.7	64162.8	119737	100775
_GEVQAMLGQSTEELR_.2	GEVQAMLGQSTEELR	P02649	60454.3	66540.1	56476.4	60196.6	136481	97522.1
_VQAAVGTSAAPVPSDNH_.2	VQAAVGTSAAPVPSDNH	P02649	63783.4	63065.9	66565.2	69449.7	55391.2	55374.9
_SWFEPLVEDMQR_.2	SWFEPLVEDMQR	P02649	49743.7	64180.2	46166.4	44825.8	35501.2	31014.9
_EQVAEVR_.2	EQVAEVR	P02649	Filtered	19521.4	20937.6	11453.7	Filtered	Filtered
_MEEMGSR_.2	MEEMGSR	P02649	6472.11	9468.2	6329.47	Filtered	Filtered	Filtered
_LEEQAQQIR_.2	LEEQAQQIR	P02649	56401	55912.1	63753.4	70873.4	6400.01	Filtered
_AKLEEQAQQIR_.2	AKLEEQAQQIR	P02649	1644.44	Filtered	Filtered	Filtered	57368.2	33179.7
_AYKSELEEQLTPVAEETR_.3	AYKSELEEQLTPVAEETR	P02649	Filtered	Filtered	Filtered	Filtered	27627.3	24919.8
_AYKSELEEQLTPVAEETR_.2	AYKSELEEQLTPVAEETR	P02649	Filtered	Filtered	Filtered	Filtered	7361.75	5470.71
_WVQTLSEQVQEELLSSQVTQELR_.3	WVQTLSEQVQEELLSSQVTQELR	P02649	Filtered	Filtered	Filtered	Filtered	16483.9	10740.5
_QQTEWQSGQR_.2	QQTEWQSGQR	P02649	Filtered	1046.15	738.859	Filtered	1199.87	Filtered
_DADDLQKR_.2	DADDLQKR	P02649	Filtered	Filtered	Filtered	Filtered	1436.42	Filtered
_AQAWGER_.2	AQAWGER	P02649	433.567	Filtered	Filtered	Filtered	Filtered	Filtered
_EQLTPLIK_.2	EQLTPLIK	P02652	1.09795e+06	1.31316e+06	4541868	4.88554e+06	758667	639508
_EPC[Carbamidomethyl (C)]VESLVSQYFQTVTDYGK_.2	EPCVESLVSQYFQTVTDYGK	P02652	398982	257014	3071243	1238644	2038389	3810154
_EPC[Carbamidomethyl (C)]VESLVSQYFQTVTDYGK_.3	EPCVESLVSQYFQTVTDYGK	P02652	17202.8	80937.2	159829	75940.5	316723	122006
_SPELQAEAK_.2	SPELQAEAK	P02652	782089	897188	3.28164e+06	3237866	904734	584194
_VKSPELQAEAK_.3	VKSPELQAEAK	P02652	5575.73	Filtered	27852.7	Filtered	98608.6	Filtered
_VKSPELQAEAK_.2	VKSPELQAEAK	P02652	Filtered	Filtered	Filtered	Filtered	557406	428101
_SKEQLTPLIK_.3	SKEQLTPLIK	P02652	Filtered	Filtered	Filtered	3001.45	56411.6	67433.2
_SKEQLTPLIK_.2	SKEQLTPLIK	P02652	Filtered	Filtered	Filtered	Filtered	145117	143615
_EQLTPLIKK_.2	EQLTPLIKK	P02652	Filtered	Filtered	Filtered	Filtered	62570.2	64872.7
_AGTELVNFLSYFVELGTQPATQ_.3	AGTELVNFLSYFVELGTQPATQ	P02652	Filtered	Filtered	Filtered	Filtered	Filtered	24449.9
_AGTELVNFLSYFVELGTQPATQ_.2	AGTELVNFLSYFVELGTQPATQ	P02652	18815.6	Filtered	Filtered	Filtered	Filtered	Filtered
_EPC[Carbamidomethyl (C)]VESLVSQYFQTVTDYGKDLMEK_.3	EPCVESLVSQYFQTVTDYGKDLMEK	P02652	Filtered	Filtered	Filtered	Filtered	9551.95	Filtered
_QAKEPC[Carbamidomethyl (C)]VESLVSQYFQTVTDYGK_.3	QAKEPCVESLVSQYFQTVTDYGK	P02652	Filtered	Filtered	Filtered	Filtered	1287.53	Filtered
_EFGNTLEDK_.2	EFGNTLEDK	P02654	26946.7	24599.2	63123	86974.9	8639.4	Filtered
_EFGNTLEDK_.3	EFGNTLEDK	P02654	9790.29	11963.2	5567.75	Filtered	Filtered	Filtered
_EWFSETFQK_.2	EWFSETFQK	P02654	Filtered	Filtered	13764.8	11866	Filtered	Filtered
_IKQSELSAK_.2	IKQSELSAK	P02654	Filtered	16208.6	Filtered	Filtered	Filtered	Filtered
_TYLPAVDEK_.2	TYLPAVDEK	P02655	88562.1	97031.2	144520	135758	168735	180190
_TAAQNLYEK_.2	TAAQNLYEK	P02655	39916.4	35305.2	63046.6	68305.2	49849.3	29614.4
_STAAMSTYTGIFTDQVLSVLK_.2	STAAMSTYTGIFTDQVLSVLK	P02655	9042.84	44048.3	63933.2	12071.5	25474	34709.2
_STAAMSTYTGIFTDQVLSVLK_.3	STAAMSTYTGIFTDQVLSVLK	P02655	3533.34	2116.43	Filtered	4788.15	3309.21	Filtered
_ESLSSYWESAK_.2	ESLSSYWESAK	P02655	110134	114117	166791	168009	207872	186345
_DALSSVQESQVAQQAR_.2	DALSSVQESQVAQQAR	P02656	232273	230164	495421	621784	1.28173e+06	1.32617e+06
_DALSSVQESQVAQQAR_.3	DALSSVQESQVAQQAR	P02656	61927.2	57486.4	168408	172906	173020	290922
_DYWSTVK_.2	DYWSTVK	P02656	30555.2	32740.6	69026	78157.3	Filtered	8329.13
_GWVTDGFSSLK_.2	GWVTDGFSSLK	P02656	200687	191770	469313	428754	51166.9	42631.7
_FSEFWDLDPEVRPTSAVAA_.2	FSEFWDLDPEVRPTSAVAA	P02656	Filtered	Filtered	Filtered	14793.9	2048.46	Filtered
_TAKDALSSVQESQVAQQAR_.3	TAKDALSSVQESQVAQQAR	P02656	Filtered	Filtered	Filtered	Filtered	Filtered	1123.28
_ALTDMPQMR_.2	ALTDMPQMR	P02671	4.35745e+06	4.29371e+06	2047851	1747691	3.25631e+06	2.86755e+06
_ALTDMPQMR_.3	ALTDMPQMR	P02671	5635.93	5049.69	1981.42	Filtered	2756.59	1939.84
_DSHSLTTNIMEILR_.2	DSHSLTTNIMEILR	P02671	3.0283e+06	2692421	558463	530623	481950	506870
_DSHSLTTNIMEILR_.3	DSHSLTTNIMEILR	P02671	2.06115e+06	2.05263e+06	703924	671107	540566	756210
_EVVTSEDGSDC[Carbamidomethyl (C)]PEAMDLGTLSGIGTLDGFR_.3	EVVTSEDGSDCPEAMDLGTLSGIGTLDGFR	P02671	3.6289e+06	3.19473e+06	783379	1695543	3.80561e+06	1.34951e+06
_MELERPGGNEITR_.3	MELERPGGNEITR	P02671	2.69802e+06	2975140	1.4933e+06	1.36457e+06	1.22182e+06	2142661
_MELERPGGNEITR_.2	MELERPGGNEITR	P02671	425080	405902	179187	184664	347377	466303
_NSLFEYQK_.2	NSLFEYQK	P02671	3.30011e+06	3.21546e+06	1.54759e+06	1.44232e+06	1.67121e+06	1383734
_DSDWPFC[Carbamidomethyl (C)]SDEDWNYK_.2	DSDWPFCSDEDWNYK	P02671	2.31725e+06	2.02579e+06	1.20812e+06	1.18496e+06	1.76399e+06	2.35222e+06
_DSDWPFC[Carbamidomethyl (C)]SDEDWNYK_.3	DSDWPFCSDEDWNYK	P02671	21025	5948.63	8526.88	8290.17	10769.7	23546.5
_AQLVDMK_.2	AQLVDMK	P02671	1.50461e+06	1.54772e+06	1.03499e+06	1.01741e+06	1.03608e+06	2.39332e+06
_ESSSHHPGIAEFPSR_.3	ESSSHHPGIAEFPSR	P02671	1.48639e+06	1.57301e+06	609337	571004	492395	909792
_ESSSHHPGIAEFPSR_.2	ESSSHHPGIAEFPSR	P02671	617028	403112	238821	397373	373582	750066
_TFPGFFSPMLGEFVSETESR_.2	TFPGFFSPMLGEFVSETESR	P02671	1.78999e+06	1.0825e+06	219618	539433	1.54769e+06	626890
_TFPGFFSPMLGEFVSETESR_.3	TFPGFFSPMLGEFVSETESR	P02671	221383	284811	221025	150789	263791	579726
_QLEQVIAK_.2	QLEQVIAK	P02671	1.13547e+06	1.0893e+06	585300	630087	505767	1.05677e+06
_GDFSSANNR_.2	GDFSSANNR	P02671	913792	776419	580866	332861	529155	132993
_NPSSAGSWNSGSSGPGSTGNR_.2	NPSSAGSWNSGSSGPGSTGNR	P02671	894612	906418	252875	242095	207689	344884
_NPSSAGSWNSGSSGPGSTGNR_.3	NPSSAGSWNSGSSGPGSTGNR	P02671	77477.7	80899.4	57666.5	64559.1	46359.8	51381.5
_MKPVPDLVPGNFK_.3	MKPVPDLVPGNFK	P02671	794863	880483	279247	261475	413770	593912
_TVIGPDGHK_.2	TVIGPDGHK	P02671	881295	693593	245510	292084	405572	123249
_PNNPDWGTFEEVSGNVSPGTR_.3	PNNPDWGTFEEVSGNVSPGTR	P02671	185576	287889	160325	127145	177339	196528
_PNNPDWGTFEEVSGNVSPGTR_.2	PNNPDWGTFEEVSGNVSPGTR	P02671	152029	177904	71975.4	67161.8	116021	112008
_HPDEAAFFDTASTGK_.3	HPDEAAFFDTASTGK	P02671	151823	163604	53926.8	60312.9	108640	110104
_HPDEAAFFDTASTGK_.2	HPDEAAFFDTASTGK	P02671	135629	126647	42116.6	40715	95703.4	100816
_QHLPLIK_.2	QHLPLIK	P02671	317151	299925	90633.8	85874.1	111292	251805
_GDSTFESK_.2	GDSTFESK	P02671	167455	178780	109879	98241	108914	Filtered
_GADYSLR_.2	GADYSLR	P02671	15381.6	10445.5	Filtered	24563.4	7292.46	335227
_MADEAGSEADHEGTHSTK_.3	MADEAGSEADHEGTHSTK	P02671	95594.9	65700.6	33522.7	2516.79	39760.8	721.87
_MADEAGSEADHEGTHSTK_.2	MADEAGSEADHEGTHSTK	P02671	15730.3	18434.7	15340	Filtered	8866.97	Filtered
_EVTKEVVTSEDGSDC[Carbamidomethyl (C)]PEAMDLGTLSGIGTLDGFR_.3	EVTKEVVTSEDGSDCPEAMDLGTLSGIGTLDGFR	P02671	10251.6	17012.3	Filtered	4386.58	11984	10649
_GLIDEVNQDFTNR_.2	GLIDEVNQDFTNR	P02671	3.68944e+06	2.90014e+06	1.97033e+06	1.36048e+06	1.98801e+06	1.90849e+06
_GLIDEVNQDFTNR_.3	GLIDEVNQDFTNR	P02671	7850.06	Filtered	Filtered	Filtered	Filtered	Filtered
_GGSTSYGTGSETESPR_.2	GGSTSYGTGSETESPR	P02671	1.23894e+06	1.57795e+06	631473	886810	581186	256687
_GGSTSYGTGSETESPR_.3	GGSTSYGTGSETESPR	P02671	3208.53	Filtered	Filtered	Filtered	2053.69	Filtered
_VQHIQLLQK_.2	VQHIQLLQK	P02671	238993	195964	42430.9	87155.8	1878.39	Filtered
_VQHIQLLQK_.3	VQHIQLLQK	P02671	30505.3	36764.7	6586.54	Filtered	Filtered	Filtered
_VTSGSTTTTR_.2	VTSGSTTTTR	P02671	27226.8	21500.4	13457.5	Filtered	4538.53	Filtered
_GSESGIFTNTK_.2	GSESGIFTNTK	P02671	3.12107e+06	3.09286e+06	1.1659e+06	1.52028e+06	1.16939e+06	2.53955e+06
_QFTSSTSYNR_.2	QFTSSTSYNR	P02671	853208	1.07748e+06	337992	424189	255060	874500
_PVPDLVPGNFK_.2	PVPDLVPGNFK	P02671	1.1019e+06	1.23315e+06	590210	643731	13853.1	7338.6
_DYEDQQK_.2	DYEDQQK	P02671	6398.56	135659	65766.1	Filtered	Filtered	Filtered
_QFTSSTSYNRGDSTFESK_.3	QFTSSTSYNRGDSTFESK	P02671	52271.7	54844	14222.7	13752.6	14928.6	16684.2
_EVDLKDYEDQQK_.3	EVDLKDYEDQQK	P02671	Filtered	Filtered	Filtered	Filtered	200934	178859
_EVDLKDYEDQQK_.2	EVDLKDYEDQQK	P02671	Filtered	Filtered	Filtered	Filtered	153775	199782
_PGSTGTWNPGSSER_.2	PGSTGTWNPGSSER	P02671	266855	289085	110301	Filtered	Filtered	Filtered
_RLEVDIDIK_.2	RLEVDIDIK	P02671	70451.5	34625.9	40532.2	Filtered	33976.7	69807.2
_GDFSSANNRDNTYNR_.3	GDFSSANNRDNTYNR	P02671	35097.5	46422.6	10529.4	Filtered	Filtered	Filtered
_DRQHLPLIK_.3	DRQHLPLIK	P02671	Filtered	16718.2	6664.62	Filtered	Filtered	Filtered
_HRHPDEAAFFDTASTGK_.3	HRHPDEAAFFDTASTGK	P02671	Filtered	Filtered	Filtered	4058.7	Filtered	Filtered
_MKGLIDEVNQDFTNR_.3	MKGLIDEVNQDFTNR	P02671	Filtered	Filtered	Filtered	Filtered	1989.07	Filtered
_DC[Carbamidomethyl (C)]DDVLQTHPSGTQSGIFNIK_.3	DCDDVLQTHPSGTQSGIFNIK	P02671	Filtered	1317.78	Filtered	Filtered	Filtered	Filtered
_NYC[Carbamidomethyl (C)]GLPGEYWLGNDK_.2	NYCGLPGEYWLGNDK	P02675	5.20554e+06	4882770	2.55742e+06	2.46522e+06	2.17378e+06	2.76555e+06
_NYC[Carbamidomethyl (C)]GLPGEYWLGNDK_.3	NYCGLPGEYWLGNDK	P02675	7126.06	30707.2	31536.2	40238	20838.8	Filtered
_QDGSVDFGR_.2	QDGSVDFGR	P02675	3.60016e+06	3.56938e+06	2.14623e+06	2154673	2634239	5498609
_VYC[Carbamidomethyl (C)]DMNTENGGWTVIQNR_.2	VYCDMNTENGGWTVIQNR	P02675	2.72906e+06	2.68525e+06	1.27694e+06	1.3217e+06	1.91709e+06	1.56454e+06
_VYC[Carbamidomethyl (C)]DMNTENGGWTVIQNR_.3	VYCDMNTENGGWTVIQNR	P02675	310232	305334	167502	178059	191060	201887
_EC[Carbamidomethyl (C)]EEIIR_.2	ECEEIIR	P02675	2.78047e+06	2201243	1.13554e+06	1.35074e+06	2.14883e+06	385219
_YQISVNK_.2	YQISVNK	P02675	2.22784e+06	2173392	824447	723616	749631	1.33406e+06
_MGPTELLIEMEDWK_.2	MGPTELLIEMEDWK	P02675	2.59244e+06	1.25759e+06	852864	843014	894198	765745
_MGPTELLIEMEDWK_.3	MGPTELLIEMEDWK	P02675	119988	140252	63341.4	80028.7	45105.1	102149
_KGGETSEMYLIQPDSSVK_.3	KGGETSEMYLIQPDSSVK	P02675	1.64326e+06	1.37487e+06	673824	667163	156808	168163
_KGGETSEMYLIQPDSSVK_.2	KGGETSEMYLIQPDSSVK	P02675	342388	324718	153139	147484	34361.4	41092.9
_NSVDELNNNVEAVSQTSSSSFQYMYLLK_.3	NSVDELNNNVEAVSQTSSSSFQYMYLLK	P02675	1.24211e+06	1.12378e+06	374071	607388	451867	296220
_HGTDDGVVWMNWK_.3	HGTDDGVVWMNWK	P02675	568568	605313	198442	195588	298697	284014
_HGTDDGVVWMNWK_.2	HGTDDGVVWMNWK	P02675	358738	368083	121064	133905	238856	184307
_MGPTELLIEMEDWKGDK_.3	MGPTELLIEMEDWKGDK	P02675	402587	382584	143252	186934	797865	401848
_MGPTELLIEMEDWKGDK_.2	MGPTELLIEMEDWKGDK	P02675	199502	207076	78846.4	94209.2	306604	252842
_AHYGGFTVQNEANK_.2	AHYGGFTVQNEANK	P02675	445835	421661	125130	168775	203924	473920
_AHYGGFTVQNEANK_.3	AHYGGFTVQNEANK	P02675	371125	350409	129274	124699	157449	288852
_IRPFFPQQ_.2	IRPFFPQQ	P02675	990148	1.06003e+06	261718	234240	246763	240438
_SILENLR_.2	SILENLR	P02675	510688	570621	222840	239184	110345	144984
_HQLYIDETVNSNIPTNLR_.3	HQLYIDETVNSNIPTNLR	P02675	411685	362802	71561.3	77265.6	232376	238107
_HQLYIDETVNSNIPTNLR_.2	HQLYIDETVNSNIPTNLR	P02675	72669.2	68692	16587.4	16388.2	64951.1	47446.3
_APDAGGC[Carbamidomethyl (C)]LHADPDLGVLC[Carbamidomethyl (C)]PTGC[Carbamidomethyl (C)]QLQEALLQQER_.3	APDAGGCLHADPDLGVLCPTGCQLQEALLQQER	P02675	49996.3	47630.2	21593.3	23491.9	14993.9	16833.6
_KAPDAGGC[Carbamidomethyl (C)]LHADPDLGVLC[Carbamidomethyl (C)]PTGC[Carbamidomethyl (C)]QLQEALLQQER_.3	KAPDAGGCLHADPDLGVLCPTGCQLQEALLQQER	P02675	19878.7	27879.2	7902.84	18127.3	16747	18760.2
_QGFGNVATNTDGKNYC[Carbamidomethyl (C)]GLPGEYWLGNDK_.3	QGFGNVATNTDGKNYCGLPGEYWLGNDK	P02675	5118.99	7056.36	10714.2	5561.95	4788.79	4689.56
_DNENVVNEYSSELEK_.2	DNENVVNEYSSELEK	P02675	2973489	2.93291e+06	1.45544e+06	1.4144e+06	2019483	1.91546e+06
_DNENVVNEYSSELEK_.3	DNENVVNEYSSELEK	P02675	7026.46	29510.2	Filtered	Filtered	4237.92	4528.86
_GGETSEMYLIQPDSSVK_.2	GGETSEMYLIQPDSSVK	P02675	2.16725e+06	2.38472e+06	1.10328e+06	1197223	73604.8	56603.9
_GGETSEMYLIQPDSSVK_.3	GGETSEMYLIQPDSSVK	P02675	98101.5	125395	56473.1	59567.7	Filtered	Filtered
_TMTIHNGMFFSTYDR_.3	TMTIHNGMFFSTYDR	P02675	97747.4	98808.8	29721	25950.4	49317.7	43206.1
_TMTIHNGMFFSTYDR_.2	TMTIHNGMFFSTYDR	P02675	23755.4	23255.6	Filtered	Filtered	12601.9	9734.59
_TMTIHNGMFFSTYDRDNDGWLTSDPR_.3	TMTIHNGMFFSTYDRDNDGWLTSDPR	P02675	23706.7	19145.6	Filtered	5909.2	7299.8	12277.3
_TPC[Carbamidomethyl (C)]TVSC[Carbamidomethyl (C)]NIPVVSGK_.2	TPCTVSCNIPVVSGK	P02675	3742067	3557553	1.69944e+06	1.39405e+06	1.8671e+06	1.8711e+06
_TPC[Carbamidomethyl (C)]TVSC[Carbamidomethyl (C)]NIPVVSGK_.3	TPCTVSCNIPVVSGK	P02675	4389.77	Filtered	Filtered	Filtered	Filtered	Filtered
_EDGGGWWYNR_.2	EDGGGWWYNR	P02675	1.93476e+06	1.69813e+06	898755	796960	931974	901215
_EDGGGWWYNR_.3	EDGGGWWYNR	P02675	979.177	Filtered	Filtered	5805.96	Filtered	Filtered
_LESDVSAQMEYC[Carbamidomethyl (C)]R_.2	LESDVSAQMEYCR	P02675	1.39488e+06	1.42121e+06	789481	677882	561228	458272
_LESDVSAQMEYC[Carbamidomethyl (C)]R_.3	LESDVSAQMEYCR	P02675	463.164	Filtered	Filtered	Filtered	Filtered	Filtered
_EEAPSLRPAPPPISGGGYR_.3	EEAPSLRPAPPPISGGGYR	P02675	1.06947e+06	933319	300084	322585	896036	927930
_EEAPSLRPAPPPISGGGYR_.2	EEAPSLRPAPPPISGGGYR	P02675	13540.4	Filtered	Filtered	Filtered	13716.8	Filtered
_YYWGGQYTWDMAK_.2	YYWGGQYTWDMAK	P02675	816548	779249	308590	403401	510915	372241
_YYWGGQYTWDMAK_.3	YYWGGQYTWDMAK	P02675	Filtered	Filtered	Filtered	Filtered	720.14	Filtered
_EC[Carbamidomethyl (C)]EEIIRK_.2	ECEEIIRK	P02675	337468	262101	130549	24809.1	76229.3	Filtered
_EC[Carbamidomethyl (C)]EEIIRK_.3	ECEEIIRK	P02675	71005.4	50234	37394.7	Filtered	13976	Filtered
_QGFGNVATNTDGK_.2	QGFGNVATNTDGK	P02675	3077101	3.09845e+06	1.69112e+06	2.00428e+06	1.75335e+06	3.3296e+06
_QDGSVDFGRK_.2	QDGSVDFGRK	P02675	278216	251130	83584.9	28385.8	114527	77430.7
_GGETSEMYLIQPDSSVKPYR_.3	GGETSEMYLIQPDSSVKPYR	P02675	Filtered	Filtered	Filtered	Filtered	145155	96466.5
_GGETSEMYLIQPDSSVKPYR_.2	GGETSEMYLIQPDSSVKPYR	P02675	Filtered	Filtered	Filtered	Filtered	88816	76450
_PAPPPISGGGYR_.2	PAPPPISGGGYR	P02675	34684.1	36681.2	8144.6	Filtered	20136.8	27102.1
_KGGETSEMYLIQPDSSVKPYR_.3	KGGETSEMYLIQPDSSVKPYR	P02675	Filtered	Filtered	Filtered	Filtered	47181.1	46318.9
_KGGETSEMYLIQPDSSVKPYR_.2	KGGETSEMYLIQPDSSVKPYR	P02675	Filtered	Filtered	Filtered	Filtered	10295.6	10510.4
_TPC[Carbamidomethyl (C)]TVSC[Carbamidomethyl (C)]NIPVVSGKEC[Carbamidomethyl (C)]EEIIR_.3	TPCTVSCNIPVVSGKECEEIIR	P02675	Filtered	Filtered	Filtered	Filtered	15431.2	13946
_IQKLESDVSAQMEYC[Carbamidomethyl (C)]R_.3	IQKLESDVSAQMEYCR	P02675	Filtered	Filtered	Filtered	Filtered	5272.16	6217.66
_IQKLESDVSAQMEYC[Carbamidomethyl (C)]R_.2	IQKLESDVSAQMEYCR	P02675	Filtered	Filtered	Filtered	Filtered	5903.13	Filtered
_EEAPSLR_.2	EEAPSLR	P02675	Filtered	620.466	Filtered	Filtered	Filtered	Filtered
_QVKDNENVVNEYSSELEK_.2	QVKDNENVVNEYSSELEK	P02675	Filtered	Filtered	Filtered	Filtered	528.321	Filtered
_EGFGHLSPTGTTEFWLGNEK_.3	EGFGHLSPTGTTEFWLGNEK	P02679	4.3251e+06	4.82396e+06	1.35584e+06	1.75966e+06	2.08221e+06	1.89808e+06
_EGFGHLSPTGTTEFWLGNEK_.2	EGFGHLSPTGTTEFWLGNEK	P02679	1.50341e+06	1.36511e+06	598799	484265	650466	676578
_YEASILTHDSSIR_.2	YEASILTHDSSIR	P02679	3.06309e+06	2.17083e+06	1.04925e+06	992627	1.40111e+06	1.56137e+06
_YEASILTHDSSIR_.3	YEASILTHDSSIR	P02679	1.26802e+06	1.63356e+06	653229	614535	855408	777249
_DTVQIHDITGK_.2	DTVQIHDITGK	P02679	2.74455e+06	2.50711e+06	1.55184e+06	1.41005e+06	1.15932e+06	1.27498e+06
_DTVQIHDITGK_.3	DTVQIHDITGK	P02679	215266	237329	Filtered	76543	124327	104077
_ASTPNGYDNGIIWATWK_.2	ASTPNGYDNGIIWATWK	P02679	2.5886e+06	2.8341e+06	1.01121e+06	1.12971e+06	725872	840885
_ASTPNGYDNGIIWATWK_.3	ASTPNGYDNGIIWATWK	P02679	237787	242139	105596	114029	60563.9	86595
_FGSYC[Carbamidomethyl (C)]PTTC[Carbamidomethyl (C)]GIADFLSTYQTK_.2	FGSYCPTTCGIADFLSTYQTK	P02679	1.2927e+06	1.03887e+06	403175	362060	670471	615368
_FGSYC[Carbamidomethyl (C)]PTTC[Carbamidomethyl (C)]GIADFLSTYQTK_.3	FGSYCPTTCGIADFLSTYQTK	P02679	1.03495e+06	697419	328417	233194	330268	309967
_DC[Carbamidomethyl (C)]QDIANK_.2	DCQDIANK	P02679	1.64427e+06	1.14512e+06	652059	510110	910814	255267
_QSGLYFIK_.2	QSGLYFIK	P02679	1.69521e+06	1.67403e+06	639841	671284	94846.2	117429
_MLEEIMK_.2	MLEEIMK	P02679	934062	940768	570444	656570	753222	651656
_AIQLTYNPDESSKPNMIDAATLK_.3	AIQLTYNPDESSKPNMIDAATLK	P02679	281211	285998	100889	97518	1.60812e+06	1.63029e+06
_LTYAYFAGGDAGDAFDGFDFGDDPSDK_.3	LTYAYFAGGDAGDAFDGFDFGDDPSDK	P02679	756540	522750	355017	726004	422311	437589
_RLDGSVDFK_.2	RLDGSVDFK	P02679	1.05407e+06	1.12492e+06	324813	438809	63965.8	210402
_LTIGEGQQHHLGGAK_.3	LTIGEGQQHHLGGAK	P02679	561909	590700	108692	150567	82230	12249.8
_LTIGEGQQHHLGGAK_.2	LTIGEGQQHHLGGAK	P02679	492054	182981	56282.5	117802	84962.8	6923.47
_LDGSVDFK_.2	LDGSVDFK	P02679	415614	430901	336715	266357	261543	332470
_IHLISTQSAIPYALR_.2	IHLISTQSAIPYALR	P02679	53397.3	106914	14742.3	176825	230950	384068
_IHLISTQSAIPYALR_.3	IHLISTQSAIPYALR	P02679	58093.1	118478	11735.5	139141	119683	206117
_ANQQFLVYC[Carbamidomethyl (C)]EIDGSGNGWTVFQK_.3	ANQQFLVYCEIDGSGNGWTVFQK	P02679	335817	396123	106865	181865	108570	110696
_YLQEIYNSNNQK_.2	YLQEIYNSNNQK	P02679	2.59247e+06	2.36861e+06	1.14127e+06	1.15189e+06	1.65657e+06	1.26233e+06
_YLQEIYNSNNQK_.3	YLQEIYNSNNQK	P02679	3229.43	3668.88	Filtered	Filtered	8356.33	5213.04
_FEGNC[Carbamidomethyl (C)]AEQDGSGWWMNK_.2	FEGNCAEQDGSGWWMNK	P02679	947003	982498	436084	435000	20619.3	18310.7
_FEGNC[Carbamidomethyl (C)]AEQDGSGWWMNK_.3	FEGNCAEQDGSGWWMNK	P02679	62853.1	45961.1	26600.6	28605.3	Filtered	Filtered
_LDGSVDFKK_.2	LDGSVDFKK	P02679	55414	47648.5	28213.8	Filtered	277576	686524
_C[Carbamidomethyl (C)]HAGHLNGVYYQGGTYSK_.3	CHAGHLNGVYYQGGTYSK	P02679	113980	108017	9314.98	9715.82	21181.4	35098.1
_C[Carbamidomethyl (C)]HAGHLNGVYYQGGTYSK_.2	CHAGHLNGVYYQGGTYSK	P02679	Filtered	19547	1407.67	10493.1	8891.92	Filtered
_VAQLEAQC[Carbamidomethyl (C)]QEPC[Carbamidomethyl (C)]K_.2	VAQLEAQCQEPCK	P02679	4.39296e+06	4699813	3321050	3.01419e+06	1.64346e+06	2.40955e+06
_VAQLEAQC[Carbamidomethyl (C)]QEPC[Carbamidomethyl (C)]K_.3	VAQLEAQCQEPCK	P02679	Filtered	18759.4	9408.87	Filtered	Filtered	Filtered
_VELEDWNGR_.2	VELEDWNGR	P02679	3.35552e+06	3.31208e+06	1.78939e+06	1.21639e+06	1.72719e+06	1.47556e+06
_VELEDWNGR_.3	VELEDWNGR	P02679	5100.93	Filtered	Filtered	Filtered	Filtered	Filtered
_RLDGSVDFKK_.3	RLDGSVDFKK	P02679	35186.5	34019.4	4100.36	Filtered	21974.2	21004
_RLDGSVDFKK_.2	RLDGSVDFKK	P02679	11783.4	Filtered	1357.25	Filtered	7036.89	Filtered
_DNC[Carbamidomethyl (C)]C[Carbamidomethyl (C)]ILDER_.2	DNCCILDER	P02679	5355802	5140677	2.67646e+06	2582200	5.30405e+06	4711755
_AIQLTYNPDESSK_.2	AIQLTYNPDESSK	P02679	3.24182e+06	3.33625e+06	1.99742e+06	1973618	41752	35195.6
_TSTADYAMFK_.2	TSTADYAMFK	P02679	2120329	2.18606e+06	858761	948360	1.38586e+06	1170890
_VAQLEAQC[Carbamidomethyl (C)]QEPC[Carbamidomethyl (C)]KDTVQIHDITGK_.3	VAQLEAQCQEPCKDTVQIHDITGK	P02679	Filtered	Filtered	Filtered	Filtered	131136	72745.2
_KMLEEIMK_.2	KMLEEIMK	P02679	Filtered	Filtered	Filtered	Filtered	73431.8	11127.1
_QSGLYFIKPLK_.2	QSGLYFIKPLK	P02679	Filtered	Filtered	Filtered	Filtered	8813.31	8462.42
_QSGLYFIKPLK_.3	QSGLYFIKPLK	P02679	Filtered	Filtered	Filtered	Filtered	Filtered	3607.7
_VGPEADKYR_.2	VGPEADKYR	P02679	Filtered	Filtered	Filtered	Filtered	97062.6	Filtered
_EKVAQLEAQC[Carbamidomethyl (C)]QEPC[Carbamidomethyl (C)]KDTVQIHDITGK_.3	EKVAQLEAQCQEPCKDTVQIHDITGK	P02679	Filtered	Filtered	Filtered	Filtered	1616.42	Filtered
_MLEEIMKYEASILTHDSSIR_.3	MLEEIMKYEASILTHDSSIR	P02679	Filtered	Filtered	Filtered	Filtered	Filtered	845.932
_RQDNEILIFWSK_.3	RQDNEILIFWSK	P02741	21867.3	17856.6	Filtered	Filtered	Filtered	Filtered
_RQDNEILIFWSK_.2	RQDNEILIFWSK	P02741	18721.7	19453	Filtered	Filtered	Filtered	Filtered
_YEVQGEVFTK_.2	YEVQGEVFTK	P02741	336113	326663	Filtered	Filtered	Filtered	Filtered
_ESDTSYVSLK_.2	ESDTSYVSLK	P02741	301708	302624	Filtered	Filtered	Filtered	Filtered
_GYSIFSYATK_.2	GYSIFSYATK	P02741	87615.2	91254.1	Filtered	Filtered	Filtered	Filtered
_QDNEILIFWSK_.2	QDNEILIFWSK	P02741	22607.7	27634.2	Filtered	Filtered	Filtered	Filtered
_YEVQGEVFTKPQLWP_.2	YEVQGEVFTKPQLWP	P02741	Filtered	11074.9	Filtered	Filtered	Filtered	Filtered
_DNELLVYK_.2	DNELLVYK	P02743	20895.5	19847.1	11661.1	11369	10241.1	11479.9
_AYSDLSR_.2	AYSDLSR	P02743	84737.1	40453.9	21255.2	Filtered	21452.2	13173.7
_ESVTDHVNLITPLEK_.2	ESVTDHVNLITPLEK	P02743	21161.2	20819	13083.9	12321.7	8420.13	6282.84
_ESVTDHVNLITPLEK_.3	ESVTDHVNLITPLEK	P02743	Filtered	Filtered	35996.9	Filtered	Filtered	20205.5
_IVLGQEQDSYGGK_.2	IVLGQEQDSYGGK	P02743	258183	194661	99552.7	93103.9	109956	98127.9
_QGYFVEAQPK_.2	QGYFVEAQPK	P02743	121139	118315	63965.2	62122.7	104612	104109
_VGEYSLYIGR_.2	VGEYSLYIGR	P02743	128957	108888	52545.9	50950	35885.8	41361.9
_AYSLFSYNTQGR_.2	AYSLFSYNTQGR	P02743	77005.5	86213.2	27022.7	27158.5	15849.3	18202.6
_IVLGQEQDSYGGKFDR_.3	IVLGQEQDSYGGKFDR	P02743	Filtered	Filtered	Filtered	Filtered	16816.5	12405.4
_IVLGQEQDSYGGKFDR_.2	IVLGQEQDSYGGKFDR	P02743	Filtered	Filtered	Filtered	Filtered	4136.1	3790.86
_GYVIIKPLVWV_.2	GYVIIKPLVWV	P02743	Filtered	Filtered	Filtered	Filtered	14672.7	12178.1
_SLGFC[Carbamidomethyl (C)]DTTNK_.2	SLGFCDTTNK	P02745	22308.7	19239.8	23125.3	28524.6	26240.6	23913.8
_PAFSAIR_.2	PAFSAIR	P02745	Filtered	2219.94	Filtered	Filtered	Filtered	Filtered
_DQPRPAFSAIR_.2	DQPRPAFSAIR	P02745	Filtered	1121.42	Filtered	Filtered	Filtered	Filtered
_FDHVITNMNNNYEPR_.3	FDHVITNMNNNYEPR	P02746	44060.4	42090.9	45358.9	43490.4	53413.8	51652.6
_FDHVITNMNNNYEPR_.2	FDHVITNMNNNYEPR	P02746	28000.8	34052	37478.4	30571.3	51909.7	39010.5
_TINVPLR_.2	TINVPLR	P02746	11951.5	10297.6	145103	6760.02	13876	16195.3
_IAFSATR_.2	IAFSATR	P02746	50768.5	45873.3	55171.4	Filtered	45136.5	Filtered
_LEQGENVFLQATDK_.2	LEQGENVFLQATDK	P02746	24518.1	26772.7	39088.8	31447	11747.5	Filtered
_GNLC[Carbamidomethyl (C)]VNLMR_.2	GNLCVNLMR	P02746	19652.9	16532.7	15332.6	Filtered	7347.97	7802.51
_VPGLYYFTYHASSR_.3	VPGLYYFTYHASSR	P02746	5376.66	5821.34	Filtered	Filtered	Filtered	Filtered
_QTHQPPAPNSLIR_.2	QTHQPPAPNSLIR	P02747	27100.9	22204.4	13871.7	23271.9	27923.6	30549.9
_QTHQPPAPNSLIR_.3	QTHQPPAPNSLIR	P02747	21133.6	21054.1	7116.68	9741.13	11675.4	13393.3
_FQSVFTVTR_.2	FQSVFTVTR	P02747	60808.2	55689.3	60221.5	56008.1	53717.5	51279.1
_FQSVFTVTR_.3	FQSVFTVTR	P02747	7649.74	Filtered	Filtered	Filtered	Filtered	Filtered
_TNQVNSGGVLLR_.2	TNQVNSGGVLLR	P02747	130901	119592	168476	135222	29118.2	25323.9
_FNAVLTNPQGDYDTSTGK_.2	FNAVLTNPQGDYDTSTGK	P02747	68947.7	74707.1	100959	98899.9	101656	115004
_VVTFC[Carbamidomethyl (C)]GHTSK_.2	VVTFCGHTSK	P02747	7176.22	7192.39	3343.84	Filtered	Filtered	Filtered
_VVEESELAR_.2	VVEESELAR	P02748	114552	128864	55414.9	64465.1	67581	109007
_TEHYEEQIEAFK_.2	TEHYEEQIEAFK	P02748	39719.8	26204	14406.4	14492.6	6859.22	7373.83
_TEHYEEQIEAFK_.3	TEHYEEQIEAFK	P02748	18713.6	23783.4	7665.08	8374.57	3381.84	2765.17
_TAGYGINILGMDPLSTPFDNEFYNGLC[Carbamidomethyl (C)]NR_.3	TAGYGINILGMDPLSTPFDNEFYNGLCNR	P02748	37687.7	27634.5	5466.78	22538.5	23063.9	11406.5
_QC[Carbamidomethyl (C)]VPTEPC[Carbamidomethyl (C)]EDAEDDC[Carbamidomethyl (C)]GNDFQC[Carbamidomethyl (C)]STGR_.3	QCVPTEPCEDAEDDCGNDFQCSTGR	P02748	27616.2	28730.5	12743.5	12917.5	19089.5	19467.1
_GTVIDVTDFVNWASSINDAPVLISQK_.3	GTVIDVTDFVNWASSINDAPVLISQK	P02748	24022.8	12135.3	18674.6	15307.4	6960.89	15369.1
_AEQC[Carbamidomethyl (C)]C[Carbamidomethyl (C)]EETASSISLHGK_.3	AEQCCEETASSISLHGK	P02748	71774.6	65253.8	26959.7	36430.9	3263.54	3094.62
_AEQC[Carbamidomethyl (C)]C[Carbamidomethyl (C)]EETASSISLHGK_.2	AEQCCEETASSISLHGK	P02748	10182.4	7701.26	3671.35	5385.69	Filtered	Filtered
_AIEDYINEFSVR_.2	AIEDYINEFSVR	P02748	300208	394052	122973	133003	132113	135164
_LSPIYNLVPVK_.2	LSPIYNLVPVK	P02748	311916	301124	113256	141710	137884	125748
_FEGIAC[Carbamidomethyl (C)]EISK_.2	FEGIACEISK	P02748	100461	109030	60516.7	54506.3	65468.7	54838.4
_ALPTTYEK_.2	ALPTTYEK	P02748	76876.5	66577	30645	Filtered	Filtered	Filtered
_TSNFNAAISLK_.2	TSNFNAAISLK	P02748	59417.8	57380.7	22242.2	21559.1	5822.36	5612.06
_FTPTETNK_.2	FTPTETNK	P02748	48725.5	51747.9	25757.4	Filtered	Filtered	Filtered
_C[Carbamidomethyl (C)]NGDNDC[Carbamidomethyl (C)]GDFSDEDDC[Carbamidomethyl (C)]ESEPRPPC[Carbamidomethyl (C)]R_.3	CNGDNDCGDFSDEDDCESEPRPPCR	P02748	Filtered	4469.01	Filtered	Filtered	2942.75	1645.35
_SIEVFGQFNGK_.2	SIEVFGQFNGK	P02748	83399.3	91682	28609.8	Filtered	23059.3	Filtered
_C[Carbamidomethyl (C)]LC[Carbamidomethyl (C)]AC[Carbamidomethyl (C)]PFK_.2	CLCACPFK	P02748	50076.6	54779	22211.7	Filtered	20256.4	20948
_DVVLTTTFVDDIK_.2	DVVLTTTFVDDIK	P02748	31305.9	35585.1	12690.6	13005	3990.23	Filtered
_RPWNVASLIYETK_.3	RPWNVASLIYETK	P02748	8231.21	Filtered	Filtered	19049.7	18300.3	21123.5
_NRDVVLTTTFVDDIK_.3	NRDVVLTTTFVDDIK	P02748	20307.4	16562.9	7082.74	5306.21	1436.45	Filtered
_DGNTLTYYR_.2	DGNTLTYYR	P02748	21993.1	Filtered	Filtered	Filtered	Filtered	7911.04
_DGNTLTYYR_.3	DGNTLTYYR	P02748	Filtered	Filtered	Filtered	Filtered	Filtered	1102.57
_DRDGNTLTYYR_.2	DRDGNTLTYYR	P02748	2334.19	2915.12	Filtered	Filtered	486.566	Filtered
_DRDGNTLTYYR_.3	DRDGNTLTYYR	P02748	6550.01	Filtered	Filtered	Filtered	1313.56	Filtered
_DRVVEESELAR_.2	DRVVEESELAR	P02748	Filtered	1562.28	Filtered	Filtered	1548.41	Filtered
_DRVVEESELAR_.3	DRVVEESELAR	P02748	Filtered	2100.77	Filtered	Filtered	1003.01	Filtered
_GEIHLGR_.2	GEIHLGR	P02748	Filtered	Filtered	Filtered	Filtered	Filtered	232035
_RQC[Carbamidomethyl (C)]VPTEPC[Carbamidomethyl (C)]EDAEDDC[Carbamidomethyl (C)]GNDFQC[Carbamidomethyl (C)]STGR_.3	RQCVPTEPCEDAEDDCGNDFQCSTGR	P02748	Filtered	Filtered	Filtered	Filtered	Filtered	3049.9
_ISEGLPALEFPNEK_.2	ISEGLPALEFPNEK	P02748	Filtered	Filtered	Filtered	6284.82	Filtered	Filtered
_TC[Carbamidomethyl (C)]PKPDDLPFSTVVPLK_.3	TCPKPDDLPFSTVVPLK	P02749	339928	390516	495790	769045	864610	678258
_TC[Carbamidomethyl (C)]PKPDDLPFSTVVPLK_.2	TCPKPDDLPFSTVVPLK	P02749	113859	120975	195427	307008	378149	251201
_VC[Carbamidomethyl (C)]PFAGILENGAVR_.2	VCPFAGILENGAVR	P02749	229101	219186	523122	355910	448124	403423
_VC[Carbamidomethyl (C)]PFAGILENGAVR_.3	VCPFAGILENGAVR	P02749	73901.4	102013	191846	122857	121850	136276
_ATVVYQGER_.2	ATVVYQGER	P02749	229886	227583	501500	651890	261302	1.0005e+06
_WSPELPVC[Carbamidomethyl (C)]APIIC[Carbamidomethyl (C)]PPPSIPTFATLR_.3	WSPELPVCAPIICPPPSIPTFATLR	P02749	38468.7	89264.4	154953	116636	463405	240330
_ATFGC[Carbamidomethyl (C)]HDGYSLDGPEEIEC[Carbamidomethyl (C)]TK_.3	ATFGCHDGYSLDGPEEIECTK	P02749	51924.1	61940.5	12786.9	114417	98275.5	133422
_ATFGC[Carbamidomethyl (C)]HDGYSLDGPEEIEC[Carbamidomethyl (C)]TK_.2	ATFGCHDGYSLDGPEEIECTK	P02749	12370.4	14867	25784.5	34357.2	74900.7	41953.4
_YTTFEYPNTISFSC[Carbamidomethyl (C)]NTGFYLNGADSAK_.3	YTTFEYPNTISFSCNTGFYLNGADSAK	P02749	54725.7	66106.2	119395	131841	124798	139106
_TDASDVKPC[Carbamidomethyl (C)]_.2	TDASDVKPC	P02749	32903.3	34928	62173.4	66990.5	59820.3	83593
_EHSSLAFWK_.2	EHSSLAFWK	P02749	22674.8	21093.4	56093.3	48956.8	52745.6	58470.9
_EHSSLAFWK_.3	EHSSLAFWK	P02749	2675.57	4221.66	8202.52	9172.1	8001.93	8687.3
_FIC[Carbamidomethyl (C)]PLTGLWPINTLK_.2	FICPLTGLWPINTLK	P02749	140110	227711	249669	78238.5	276582	153661
_FIC[Carbamidomethyl (C)]PLTGLWPINTLK_.3	FICPLTGLWPINTLK	P02749	Filtered	Filtered	10753.4	8410.4	Filtered	4841.17
_TFYEPGEEITYSC[Carbamidomethyl (C)]K_.2	TFYEPGEEITYSCK	P02749	152380	163998	312122	308576	65334.3	68978.5
_C[Carbamidomethyl (C)]SYTEDAQC[Carbamidomethyl (C)]IDGTIEVPK_.2	CSYTEDAQCIDGTIEVPK	P02749	23583	25220.3	47978	48146.1	50421.8	42587.4
_C[Carbamidomethyl (C)]PFPSRPDNGFVNYPAK_.3	CPFPSRPDNGFVNYPAK	P02749	10577.4	Filtered	10153.7	11677.3	Filtered	Filtered
_C[Carbamidomethyl (C)]PFPSRPDNGFVNYPAK_.2	CPFPSRPDNGFVNYPAK	P02749	5256.72	6869.11	13448.2	Filtered	Filtered	Filtered
_TFYEPGEEITYSC[Carbamidomethyl (C)]KPGYVSR_.3	TFYEPGEEITYSCKPGYVSR	P02749	Filtered	Filtered	Filtered	Filtered	76170.3	84129.1
_TFYEPGEEITYSC[Carbamidomethyl (C)]KPGYVSR_.2	TFYEPGEEITYSCKPGYVSR	P02749	Filtered	Filtered	Filtered	Filtered	24475.4	24917.1
_PDDLPFSTVVPLK_.2	PDDLPFSTVVPLK	P02749	10618.8	19318.8	24743.6	38176.5	Filtered	Filtered
_KC[Carbamidomethyl (C)]SYTEDAQC[Carbamidomethyl (C)]IDGTIEVPK_.3	KCSYTEDAQCIDGTIEVPK	P02749	Filtered	Filtered	Filtered	Filtered	30232.6	24076.8
_KC[Carbamidomethyl (C)]SYTEDAQC[Carbamidomethyl (C)]IDGTIEVPK_.2	KCSYTEDAQCIDGTIEVPK	P02749	Filtered	Filtered	Filtered	Filtered	7024.65	5624.55
_C[Carbamidomethyl (C)]TEEGKWSPELPVC[Carbamidomethyl (C)]APIIC[Carbamidomethyl (C)]PPPSIPTFATLR_.3	CTEEGKWSPELPVCAPIICPPPSIPTFATLR	P02749	Filtered	Filtered	Filtered	Filtered	Filtered	44197.3
_DKATFGC[Carbamidomethyl (C)]HDGYSLDGPEEIEC[Carbamidomethyl (C)]TK_.3	DKATFGCHDGYSLDGPEEIECTK	P02749	Filtered	Filtered	Filtered	Filtered	Filtered	2971.29
_NGMLHGDK_.2	NGMLHGDK	P02749	Filtered	Filtered	2367.73	Filtered	Filtered	Filtered
_TLDLGENQLETLPPDLLR_.2	TLDLGENQLETLPPDLLR	P02750	250171	235922	53899.4	43157.4	108296	89563.2
_TLDLGENQLETLPPDLLR_.3	TLDLGENQLETLPPDLLR	P02750	81987.6	83531.3	12746.3	Filtered	7358.47	7795.32
_VAAGAFQGLR_.2	VAAGAFQGLR	P02750	108584	109212	14751.8	14614.9	17363.2	22005.6
_GQTLLAVAK_.2	GQTLLAVAK	P02750	51740.7	51553.2	10399.8	6382.1	12287.5	11130
_ENQLEVLEVSWLHGLK_.3	ENQLEVLEVSWLHGLK	P02750	26841.5	35746.2	5593.73	5313.64	5062.33	8423.41
_ENQLEVLEVSWLHGLK_.2	ENQLEVLEVSWLHGLK	P02750	9880.86	8326.79	Filtered	997.794	1189.08	2063.85
_GPLQLER_.2	GPLQLER	P02750	73265.3	75855.5	Filtered	36380.3	13709.9	23501.7
_ALGHLDLSGNR_.3	ALGHLDLSGNR	P02750	20577.3	29903.6	Filtered	Filtered	6302.76	4881.61
_ALGHLDLSGNR_.2	ALGHLDLSGNR	P02750	31125.5	31818.6	Filtered	Filtered	7258.61	Filtered
_NALTGLPPGLFQASATLDTLVLK_.3	NALTGLPPGLFQASATLDTLVLK	P02750	13104.4	5235.15	Filtered	Filtered	5094.71	2558.94
_NALTGLPPGLFQASATLDTLVLK_.2	NALTGLPPGLFQASATLDTLVLK	P02750	5523.05	15001.7	Filtered	Filtered	11300.1	Filtered
_DLLLPQPDLR_.2	DLLLPQPDLR	P02750	418246	397430	106441	124280	229797	231728
_YLFLNGNK_.2	YLFLNGNK	P02750	42820.5	54662.5	Filtered	11173.7	Filtered	Filtered
_DGFDISGNPWIC[Carbamidomethyl (C)]DQNLSDLYR_.2	DGFDISGNPWICDQNLSDLYR	P02750	19737.1	24859.2	Filtered	Filtered	30907.1	Filtered
_DGFDISGNPWIC[Carbamidomethyl (C)]DQNLSDLYR_.3	DGFDISGNPWICDQNLSDLYR	P02750	5630.66	Filtered	Filtered	1875.87	Filtered	3096.89
_LHLEGNK_.2	LHLEGNK	P02750	Filtered	13720.1	Filtered	Filtered	Filtered	Filtered
_LQELHLSSNGLESLSPEFLRPVPQLR_.3	LQELHLSSNGLESLSPEFLRPVPQLR	P02750	Filtered	10862.5	Filtered	Filtered	Filtered	Filtered
_C[Carbamidomethyl (C)]AGPEAVK_.2	CAGPEAVK	P02750	Filtered	6586.01	Filtered	Filtered	Filtered	Filtered
_ESVPISDTIIPAVPPPTDLR_.2	ESVPISDTIIPAVPPPTDLR	P02751	128374	134041	252847	298426	177484	161508
_ESVPISDTIIPAVPPPTDLR_.3	ESVPISDTIIPAVPPPTDLR	P02751	72323.3	101725	184620	209830	127135	113656
_FLATTPNSLLVSWQPPR_.2	FLATTPNSLLVSWQPPR	P02751	104869	90854.7	198693	187242	138815	107924
_FLATTPNSLLVSWQPPR_.3	FLATTPNSLLVSWQPPR	P02751	96723.9	82831.7	185167	122455	75329.7	91460.3
_VTWAPPPSIDLTNFLVR_.2	VTWAPPPSIDLTNFLVR	P02751	139156	65160.7	176974	293699	127013	152490
_VTWAPPPSIDLTNFLVR_.3	VTWAPPPSIDLTNFLVR	P02751	3967.68	22347.6	39500	10058.4	29176.9	18102.7
_VDVIPVNLPGEHGQR_.3	VDVIPVNLPGEHGQR	P02751	69235.1	71445	158691	163982	128060	145550
_VDVIPVNLPGEHGQR_.2	VDVIPVNLPGEHGQR	P02751	24448.6	22027.9	68036	71239	73630.2	67583.2
_SSPVVIDASTAIDAPSNLR_.2	SSPVVIDASTAIDAPSNLR	P02751	83298.1	76671.9	152406	175335	166335	167124
_SSPVVIDASTAIDAPSNLR_.3	SSPVVIDASTAIDAPSNLR	P02751	Filtered	9691.89	33999.6	66705.4	44097.6	37296.9
_ITYGETGGNSPVQEFTVPGSK_.2	ITYGETGGNSPVQEFTVPGSK	P02751	65031.4	61850.5	140665	148488	147667	148505
_VVTPLSPPTNLHLEANPDTGVLTVSWER_.3	VVTPLSPPTNLHLEANPDTGVLTVSWER	P02751	49975.1	40349.4	112750	137814	120942	111769
_LTVGLTR_.2	LTVGLTR	P02751	65588.3	61444.4	128817	101237	89662	121133
_EINLAPDSSSVVVSGLMVATK_.2	EINLAPDSSSVVVSGLMVATK	P02751	40479	39458	87138.1	99131.6	62011.3	56472.2
_EINLAPDSSSVVVSGLMVATK_.3	EINLAPDSSSVVVSGLMVATK	P02751	16689	17801.7	39924.5	50003.2	26935.4	28647.7
_TETITGFQVDAVPANGQTPIQR_.3	TETITGFQVDAVPANGQTPIQR	P02751	28428.7	31870.4	60249.2	120365	21030.7	13645.6
_TETITGFQVDAVPANGQTPIQR_.2	TETITGFQVDAVPANGQTPIQR	P02751	27919	26689.4	41810.1	51083	Filtered	8887.16
_FTQVTPTSLSAQWTPPNVQLTGYR_.3	FTQVTPTSLSAQWTPPNVQLTGYR	P02751	40601.3	28660	98088.8	88166.5	44328.9	55856.5
[truncated: 2,878 more rows]

## Sheet: DeepDIA_ProteinGroups
ProteinAccessions	Qvalue	Quantity Run A1	Quantity Run A2	Quantity Run S1	Quantity Run S2	Quantity Run N1	Quantity Run N2
[truncated: 518 more rows]

[truncated: 3 more sheets: directDIA_Precursors, directDIA_ProteinGroups, PQ500_ApexRT]
