# Supplementary material for: In silico spectral libraries by deep learning facilitate data-independent acquisition proteomics
Source: Nat Commun. 2020 Jan 9;11:146. doi: 10.1038/s41467-019-13866-z (PMC6952453; doi:10.1038/s41467-019-13866-z)
Supplement: Supplementary file 10 — Source Data [file 41467_2019_13866_MOESM10_ESM.xlsx]

## Sheet: Fig2c_DotPruduct
Peptide	Charge	HeLa1	HeLa2-HeLa1	Mouse1-HeLa1	Prosit	Experimental
AAAAAAAAAPAAAATAPTTAATTAATAAQ	2+	0.757602	0.787333	0.424064	0.955199	0.261565
ISTVVSSK	2+	0.929465	0.943069	0.949781	0.888236	0.996099
KGTVEGFEPADNK	2+	0.89842	0.917917	0.924357	0.863215	0.906636
VLLESEQFLTELTR	2+	0.934883	0.909002	0.918698	0.847961	0.989105
PVSVAGSPLSPGPVR	2+	0.94933	0.913142	0.958643	0.954741	0.814869
AAAAAAAAVPSAGPAGPAPTSAAGR	2+	0.94666	0.861473	0.936222	0.989209	0.99302
SNTPESIAETPPAR	2+	0.984001	0.978029	0.989444	0.966932	0.88732
PLISVYSEK	2+	0.961817	0.977711	0.927264	0.875899	0.974755
NVTLPAVFK	2+	0.945124	0.976036	0.950094	0.937441	0.950908
KLDELYGTWR	2+	0.320733	0.262222	0.291748	0.188095	0.218049
EAVLLLK	2+	0.899944	0.944057	0.943202	0.995403	0.983795
IEEVPELPLVVEDKVEGYK	2+	0.955109	0.756901	0.959748	0.854852	0.555444
APIRPDIVNFVHTNLR	2+	0.881305	0.83376	0.771899	0.931757	0.701947
GPCIIYNEDNGIIK	2+	0.931432	0.981504	0.949171	0.882226	0.464643
RGPCIIYNEDNGIIK	2+	0.865993	0.767501	0.771715	0.704301	0.741284
YAICSALAASALPALVMSK	2+	0.969002	0.928265	0.96826	0.986588	0.919706
TVVSGSCAAHSLLITTEGK	2+	0.749117	0.575657	0.72059	0.676217	0.983218
DVACGANHTLVLDSQK	2+	0.930803	0.947189	0.966849	0.951992	0.822334
VKLEGSK	2+	0.949431	0.926116	0.962271	0.93617	0.902413
LFDFPGR	2+	0.909804	0.946218	0.944097	0.948904	0.967664
LIEGLSHEVIVSAACGR	2+	0.958186	0.942728	0.957814	0.902802	0.54946
YGCLAGVR	2+	0.970712	0.957301	0.9727	0.934426	0.911378
KLPEYNPR	2+	0.978195	0.967955	0.950507	0.748612	0.46206
NLGQNLWGPHR	2+	0.980452	0.979144	0.979484	0.950809	0.985098
LGHAEQK	2+	0.832244	0.827811	0.969288	0.876252	0.803084
GQLLIFGATNWDLIGR	2+	0.969517	0.972362	0.965976	0.94396	0.754653
AAAAAWEEPSSGNGTAR	2+	0.984254	0.971913	0.972922	0.985875	0.378039
MACGAEFSMIMDCK	2+	0.939522	0.971952	0.949174	0.980436	0.898335
ESTMYPK	2+	0.971964	0.975131	0.982783	0.972695	0.561745
VLISNLLDLLTEVGVSGQGR	2+	0.963533	0.948302	0.927571	0.964827	0.94771
LLDMGETDLMLAALR	2+	0.888587	0.863219	0.879652	0.867695	0.894996
GLLPGLLPAPADK	2+	0.927117	0.933058	0.943746	0.865206	0.954872
AEVWDLDMLR	2+	0.982542	0.971883	0.991883	0.977699	0.969914
GLVSTLQSATEQMAATVAGSVR	2+	0.951033	0.859733	0.934857	0.947498	0.947281
GGQLQEQLTQQLSQALSSAVAGR	2+	0.584601	0.522558	0.493737	0.474355	0.476747
VISVSTSER	2+	0.976498	0.981775	0.95659	0.975564	0.936942
AAADTLQGPMQAAYR	2+	0.977787	0.977613	0.976123	0.974227	0.844504
VFGIQLK	2+	0.983906	0.981439	0.993632	0.944742	0.935528
AAAEAAAEAK	2+	0.905923	0.892447	0.919623	0.774474	0.969404
LLNENSYVPR	2+	0.966262	0.955194	0.967111	0.914691	0.926237
AVLGTSNFK	2+	0.955976	0.919533	0.946408	0.871506	0.970858
LTHDVELNLDYER	2+	0.895245	0.900968	0.86783	0.846008	0.253719
VEYHFLSPYVSPK	2+	0.947833	0.963255	0.941009	0.94255	0.955173
EAGSQKDENLALYVENQFR	2+	0.970974	0.889784	0.936579	0.964728	0.899785
YNSQLLSFVR	2+	0.953648	0.947425	0.959525	0.936171	0.867451
HPVTGQFLYQDSNWASK	2+	0.814524	0.849231	0.809165	0.760491	0.768759
GFVEPDHYVVVGAQR	2+	0.977127	0.940721	0.969467	0.897822	0.759249
LFGNMEGDCPSDWK	2+	0.920374	0.731573	0.923015	0.927521	0.602414
VSASPLLYTLIEK	2+	0.849907	0.868448	0.926185	0.781382	0.097931
SAFSNLFGGEPLSYTR	2+	0.986745	0.979312	0.982553	0.991824	0.95837
LVYLVENPGGYVAYSK	2+	0.950927	0.932748	0.95884	0.981455	0.881933
LAVDEEENADNNTK	2+	0.950193	0.905103	0.952838	0.731734	0.23819
DAWGPGAAK	2+	0.942455	0.967848	0.97091	0.982658	0.997597
EEPGEDFPAAR	2+	0.984722	0.87469	0.93712	0.836407	0.681191
VANAESLNAIGVLIYMDQTK	2+	0.974231	0.881272	0.981918	0.966293	0.351321
LAQAAQSSVATITR	2+	0.972486	0.967737	0.983355	0.983505	0.0392566
VSHVLAALQAGNR	2+	0.947384	0.964469	0.952088	0.955026	0.964389
VGAIPANALDDGQWSQGLISAAR	2+	0.873638	0.763809	0.969111	0.84965	0.964948
ALGDLISATK	2+	0.870522	0.854172	0.854806	0.896945	0.825287
ILAQATSDLVNAIK	2+	0.783316	0.818583	0.810101	0.898757	0.883875
NLGTALAELR	2+	0.979554	0.981333	0.97558	0.969654	0.962714
VLVQNAAGSQEK	2+	0.897832	0.92332	0.928499	0.933108	0.955909
EAAYHPEVAPDVR	2+	0.892458	0.805643	0.918614	0.806914	0.998296
LGAASLGAEDPETQVVLINAVK	2+	0.850253	0.709906	0.768744	0.825439	0.811325
TLAESALQLLYTAK	2+	0.96602	0.922174	0.966722	0.99206	0.579507
GVGAAATAVTQALNELLQHVK	2+	0.90966	0.816199	0.912877	0.899883	0.840994
AVSSAIAQLLGEVAQGNENYAGIAAR	2+	0.967481	0.881075	0.909976	0.911993	0.983466
SQLAAAAR	2+	0.983536	0.991424	0.973918	0.952169	0.975917
VLVEDTK	2+	0.938035	0.927129	0.948724	0.944373	0.834587
VAGSVTELIQAAEAMK	2+	0.864163	0.874814	0.878889	0.902462	0.874515
VMVTNVTSLLK	2+	0.906024	0.90431	0.948914	0.955877	0.972945
AAAFEEQENETVVVK	2+	0.869172	0.843894	0.884824	0.877727	0.953661
ADAEGESDLENSR	2+	0.962406	0.939669	0.966144	0.965867	0.288484
TVTDMLMTICAR	2+	0.97798	0.970587	0.972991	0.926457	0.966317
LRPESALAQAQK	2+	0.950773	0.947788	0.880773	0.845478	0.946513
SYFSSFTDDIISQPMLK	2+	0.873668	0.880132	0.844538	0.857376	0.863259
AAAFEQLQK	2+	0.959642	0.947593	0.973102	0.695584	0.495801
GLLQLQWK	2+	0.877921	0.866374	0.866287	0.738204	0.978418
GFEEVIK	2+	0.90764	0.926132	0.956552	0.835023	0.913405
YEQAIQCYTEAISLCPTEK	2+	0.907751	0.885088	0.889505	0.764613	0.913418
ATGQRPHHFLR	2+	0.375755	0.217176	0.300016	0.132904	NA
AGNASKDEIDSAVK	2+	0.879242	0.891154	0.859791	0.919322	0.75107
DMNQVLDAYENK	2+	0.973242	0.981813	0.975855	0.989003	0.981288
ISFPAIQAAPSFSNSFPQIFR	2+	0.96285	0.928967	0.958713	0.982694	0.993939
NQVALNPQNTVFDAK	2+	0.615394	0.571695	0.581231	0.805598	0.577766
ATAGDTHLGGEDFDNR	2+	0.642753	0.797587	0.601564	0.689176	0.977543
ARFEELCSDLFR	2+	0.918232	0.933181	0.870259	0.955323	0.927793
SAVEDEGLK	2+	0.983062	0.97973	0.99107	0.891292	0.99039
FEELCSDLFR	2+	0.938437	0.939108	0.928207	0.878537	0.90741
IINEPTAAAIAYGLDR	2+	0.97079	0.928543	0.953145	0.977727	0.890953
AQIHDLVLVGGSTR	2+	0.979328	0.91943	0.978261	0.912591	0.760663
AFYPEEISSMVLTK	2+	0.917572	0.692205	0.853058	0.71932	0.865004
LVNHFVEEFK	2+	0.845161	0.84109	0.867717	0.838996	0.989644
FGDPVVQSDMK	2+	0.945447	0.889311	0.947627	0.900399	0.518928
NALESYAFNMK	2+	0.94176	0.952134	0.940397	0.849311	0.866512
LVNHFVEEFKR	2+	0.935656	0.934303	0.933831	0.943935	0.898757
AAAIGIDLGTTYSCVGVFQHGK	2+	0.926319	0.773204	0.929944	0.937376	0.112365
HWPFQVINDGDKPK	2+	0.924698	0.921262	0.925848	0.915763	0.972539
EIAEAYLGYPVTNAVITVPAYFNDSQR	2+	0.908287	0.918936	0.872089	0.932153	0.987812
SINPDEAVAYGAAVQAAILMGDK	2+	0.954004	0.847867	0.933593	0.926602	0.302332
LIGDAAK	2+	0.993278	0.982234	0.994726	0.980489	0.991718
NSTIPTK	2+	0.994832	0.974501	0.956744	0.959671	0.991998
TLSSSTQASLEIDSLFEGIDFYTSITR	2+	0.922923	0.849392	0.945237	0.846475	0.943713
NVLIFDLGGGTFDVSILTIDDGIFEVK	2+	0.58497	0.458359	0.409904	0.421945	NA
TYEEGLKHEANNPQLK	2+	0.722604	0.620041	0.665814	0.585812	0.940261
DPQALSEHLK	2+	0.964763	0.959212	0.971286	0.934761	0.977112
LAYINPDLALEEK	2+	0.975841	0.965867	0.989455	0.964687	0.75712
LDPHNHVLYSNR	2+	0.929201	0.931595	0.94776	0.912242	0.608326
AAALEFLNR	2+	0.95314	0.967266	0.962011	0.886087	0.97616
NPVIAQK	2+	0.926011	0.916044	0.966545	0.905198	0.935477
AYEDGCK	2+	0.984517	0.991363	0.98509	0.93715	0.441493
YKDAIHFYNK	2+	0.943368	0.893196	0.945239	0.934828	0.869332
TVDLKPDWGK	2+	0.987768	0.982228	0.988699	0.969824	0.884303
DCEECIQLEPTFIK	2+	0.923587	0.945665	0.918619	0.933999	0.548274
ELDPTNMTYITNQAAVYFEK	2+	0.934526	0.94075	0.944561	0.964515	0.937983
ALSVGNIDDALQCYSEAIK	2+	0.890211	0.803601	0.933071	0.855413	0.262505
HEANNPQLK	2+	0.791143	0.852078	0.78222	0.846739	0.972125
DFDTALK	2+	0.979119	0.979936	0.979721	0.972662	0.991802
FMNPFNMPNLYQK	2+	0.92834	0.829419	0.955312	0.896676	0.946866
EKELGNDAYK	2+	0.942183	0.919446	0.932626	0.888029	0.87865
KETKPEPMEEDLPENK	2+	0.746429	0.663872	0.783032	0.662461	NA
GITHIGYTDLPSR	2+	0.975853	0.966261	0.977961	0.98446	0.912216
ILIVGGGVAGLASAGAAK	2+	0.952012	0.91444	0.943533	0.82017	0.920393
EANSIIITPGYGLCAAK	2+	0.949787	0.961704	0.983149	0.946806	0.99682
VTIAQGYDALSSMANIAGYK	2+	0.903137	0.88804	0.938395	0.907008	0.802142
APMVNPTLGVHEADLLK	2+	0.934122	0.842214	0.962404	0.942007	0.983608
TSGTLISFIYPAQNPELLNK	2+	0.941617	0.877251	0.955337	0.863853	0.970316
AISPDKDNFYFDVK	2+	0.895215	0.922605	0.886014	0.926827	0.882064
EVDILISTALIPGK	2+	0.971892	0.986373	0.957905	0.979253	0.859381
SMGAIVR	2+	0.977778	0.995937	0.980812	0.972119	NA
SNAAAYLQHLCYR	2+	0.930272	0.939631	0.940449	0.943103	0.869949
AAALVLQTIWGYK	2+	0.970903	0.901486	0.974117	0.954378	0.570928
TPAILEASAGAIQNLCAGR	2+	0.98044	0.922296	0.982207	0.980656	0.812941
TASPLEHILQTLFGK	2+	0.892361	0.93075	0.901936	0.869005	0.735
HGGVIHIYVDK	2+	0.677663	0.62538	0.668099	0.874907	0.568982
GYGFITFSDSECAK	2+	0.985918	0.970456	0.980014	0.995007	0.428762
IESIQLMMDSETGR	2+	0.953233	0.951189	0.973977	0.946152	0.811873
DLEEFFSTVGK	2+	0.93823	0.887803	0.91735	0.868584	0.877616
TDASSASSFLDSDELER	2+	0.961619	0.946045	0.960835	0.971115	0.101975
GIAYVEFVDVSSVPLAIGLTGQR	2+	0.896321	0.78242	0.837159	0.867563	0.799775
LSSANGHEER	2+	0.986075	0.931396	0.940312	0.701357	0.981837
YESHPVCADLQAK	2+	0.956231	0.943216	0.97066	0.977005	0.873915
VTTEQYQK	2+	0.972232	0.951555	0.944446	0.867401	0.958444
VAEELALEQAK	2+	0.963258	0.96577	0.97783	0.881768	0.887736
AAANEQLTR	2+	0.837522	0.838694	0.838989	0.70406	0.901451
ALIAAQYSGAQVR	2+	0.946131	0.955494	0.928593	0.925538	0.811601
AKDPFAHLPK	2+	0.790385	0.601376	0.757775	0.853644	0.852913
STFVLDEFKR	2+	0.884782	0.961411	0.964505	0.840578	0.988242
DPFAHLPK	2+	0.677451	0.757945	0.71017	0.824353	0.728069
KLDPGSEETQTLVR	2+	0.747106	0.608784	0.965534	0.94907	0.996442
KFAETQPK	2+	0.90878	0.858953	0.87827	0.635603	0.385036
MAQFDAK	2+	0.939033	0.916208	0.984137	0.921756	0.908745
EYFSWEGAFQHVGK	2+	0.920079	0.890111	0.914579	0.881363	0.400791
LDPGSEETQTLVR	2+	0.942313	0.983562	0.93439	0.937377	0.861053
DGWSLWYSEYR	2+	0.981342	0.964325	0.981371	0.990783	0.985323
YSNEDTLSVALPYFWEHFDK	2+	0.952084	0.923264	0.960476	0.958704	0.974469
GQELAFPLSPDWQVDYESYTWR	2+	0.943182	0.7569	0.983038	0.667064	0.984477
AAAPAPEEEMDECEQALAAEPK	2+	0.888209	0.800412	0.792446	0.818635	0.909124
VTLADITVVCTLLWLYK	2+	0.885506	0.737629	0.914225	0.855678	NA
TEKEESTEVLK	2+	0.830588	0.770368	0.889405	0.802807	0.848289
GTVPDDAVEALADSLGK	2+	0.924722	0.774826	0.93446	0.797884	0.876306
KTEKEESTEVLK	2+	0.902474	0.713534	0.820505	0.514154	0.896278
DTMSDQALEALSASLGTR	2+	0.955267	0.948497	0.928005	0.986005	0.822026
AAAPAPVSEAVCR	2+	0.981106	0.946705	0.968946	0.772477	0.949544
TTEETSKPK	2+	0.814173	0.788903	0.794432	0.807506	0.80281
TSMCSIQSAPPEPATLK	2+	0.981742	0.981356	0.982332	0.982369	0.489111
GLSLVDKENTPPALSGTR	2+	0.939426	0.861451	0.931763	0.948397	0.0487248
VPLAPITDPQQLQLSPLK	2+	0.932298	0.802871	0.96847	0.936646	0.952663
EFLFNAIETMPCVK	2+	0.903994	0.942444	0.9157	0.895874	0.917537
IEQEFLTEALPVK	2+	0.836367	0.706656	0.790851	0.732041	0.714631
YEAAGTLVTLSSAPTAIK	2+	0.916659	0.882923	0.947072	0.897699	0.472329
EAGELKPEEEITVGPVQK	2+	0.953274	0.956113	0.96449	0.96955	0.793777
LKEAELLEPLMPAIR	2+	0.802682	0.710217	0.781655	0.786939	0.960989
KPITDDDVDR	2+	0.913379	0.901567	0.920526	0.85281	0.924402
VLQDLVMDILR	2+	0.984365	0.975123	0.986673	0.971564	0.949837
YVALVQEK	2+	0.975294	0.985418	0.967177	0.908962	0.900966
NVEELVIVLK	2+	0.942008	0.958777	0.969471	0.893715	0.852252
AAAQCYIDLIIK	2+	0.748005	0.636417	0.722847	0.884215	NA
FAAAYCR	2+	0.975303	0.964325	0.979096	0.944637	0.450297
LPCIFICENNR	2+	0.936381	0.952579	0.954473	0.927098	0.869578
TREEIQEVR	2+	0.851032	0.830591	0.863173	0.762692	0.857834
RGDFIPGLR	2+	0.863232	0.876385	0.887656	0.884917	0.964951
NFYGGNGIVGAQVPLGAGIALACK	2+	0.955662	0.934585	0.975351	0.962631	0.989864
MVNSNLASVEELK	2+	0.990491	0.949152	0.979134	0.840798	0.973212
GGSMHMYAK	2+	0.775357	0.719868	0.646305	0.675654	NA
LYSLLFR	2+	0.955412	0.963311	0.965068	0.927732	0.9486
KVVVSPTK	2+	0.950948	0.978666	0.975383	0.668165	0.0447984
GFGFVDFNSEEDAK	2+	0.934354	0.930398	0.915662	0.871051	0.0309565
TLVLSNLSYSATEETLQEVFEK	2+	0.846747	0.67249	0.887287	0.729606	0.0567219
GIAYIEFK	2+	0.903376	0.888838	0.883377	0.781279	0.954079
LELQGPR	2+	0.972271	0.948268	0.931974	0.894088	0.98166
GYAFIEFASFEDAK	2+	0.938758	0.955184	0.890635	0.943739	0.294942
VEGTEPTTAFNLFVGNLNFNK	2+	0.904234	0.845384	0.912266	0.884087	0.880471
GLSEDTTEETLKESFDGSVR	2+	0.925404	0.856302	0.896048	0.953512	0.182691
FGYVDFESAEDLEK	2+	0.92194	0.942721	0.92436	0.899298	0.182566
AAVTPGK	2+	0.945533	0.962361	0.959855	0.926967	0.970982
KFGYVDFESAEDLEK	2+	0.856315	0.760653	0.823393	0.599537	0.666113
VTLDWAK	2+	0.992914	0.98662	0.994306	0.925452	0.842305
AAATPAK	2+	0.95036	0.918317	0.922936	0.911864	0.966512
AVTTPGKK	2+	0.985967	0.968613	0.986605	0.931631	0.993067
TEADAEKTFEEK	2+	0.72386	0.660368	0.753666	0.704525	0.908581
AAVTPGKK	2+	0.991652	0.983349	0.988312	0.945286	0.966545
AAATPAKK	2+	0.938818	0.939666	0.962791	0.791875	0.944014
KAAATPAK	2+	0.690972	0.736712	0.710355	0.476434	NA
GILSGTSDLLLTFDEAEVR	2+	0.946969	0.91799	0.96495	0.968479	0.628038
VLQLTSWDEDAWASK	2+	0.959362	0.969094	0.957094	0.987268	0.289682
KLEAMTNSK	2+	0.624574	0.602033	0.645004	0.353842	0.739345
SLLDASEEAIKK	2+	0.963876	0.968344	0.984852	0.957806	0.920346
ELTPQVVSAAR	2+	0.97837	0.983186	0.973483	0.767171	0.633983
IPTISTQLK	2+	0.959986	0.968088	0.966801	0.861942	0.8417
AQQVSQGLDVLTAK	2+	0.957611	0.96315	0.957133	0.926533	0.377336
VDQLTAQLADLAAR	2+	0.978334	0.962231	0.974974	0.964534	0.733446
NPGNQAAYEHFETMK	2+	0.606454	0.598605	0.565067	0.579822	0.938676
LLAVAATAPPDAPNREEVFDER	2+	0.807857	0.700797	0.865751	0.566825	0.846274
DPSASPGDAGEQAIR	2+	0.924064	0.925394	0.965718	0.927234	0.121703
ALASQLQDSLK	2+	0.935091	0.926583	0.924521	0.960204	0.978037
DYLIDGSR	2+	0.969224	0.956157	0.955791	0.925712	0.990497
WIDNPTVDDR	2+	0.97411	0.922909	0.964268	0.980047	0.970013
LANVMMGPYR	2+	0.967015	0.939507	0.973205	0.956391	0.957707
MLGQMTDQVADLR	2+	0.918044	0.737001	0.906958	0.879963	0.885772
AVAGNISDPGLQK	2+	0.969924	0.95398	0.983669	0.937857	0.835692
GLVAEGHR	2+	0.991762	0.968903	0.990802	0.9397	0.992174
ALASIDSK	2+	0.873961	0.835936	0.837643	0.790995	NA
LVQAAQMLQSDPYSVPAR	2+	0.929549	0.948194	0.938772	0.982177	0.895727
MQEAMTQEVSDVFSDTTTPIK	2+	0.89353	0.761295	0.826204	0.831252	0.820984
SFLDSGYR	2+	0.972257	0.979427	0.976247	0.94919	NA
FAFDYATK	2+	0.978287	0.964331	0.948762	0.885812	0.896529
NIANPTAMLLSASNMLR	2+	0.827904	0.835325	0.770389	0.861473	0.984585
SLPGYMTR	2+	0.695909	0.673145	0.979972	0.816583	NA
VSVNDFIIK	2+	0.891009	0.816116	0.858231	0.895555	0.463585
GLLTPIIK	2+	0.960105	0.942432	0.953096	0.89182	0.938985
GIQEIADSVK	2+	0.924367	0.967477	0.969025	0.860626	0.911771
LGSLIGLIVEEGEDWK	2+	0.897881	0.91379	0.955058	0.894374	0.962668
LVGDVDFEGVR	2+	0.973359	0.933452	0.956554	0.993846	0.987264
VFANAPDSACVIGLK	2+	0.963326	0.897208	0.976344	0.856293	0.966929
TNVLGHLQQGGAPTPFDR	2+	0.955838	0.87229	0.964443	0.952704	0.403489
GQVQEVGWHDVAGWLGR	2+	0.975659	0.941273	0.970619	0.935118	0.971948
SEWGSLLEELVAEGK	2+	0.955834	0.900457	0.874908	0.974921	0.258926
AIGVLTSGGDAQGMNAAVR	2+	0.986114	0.95188	0.982508	0.991152	0.478248
SNFSLAILNVGAPAAGMNAAVR	2+	0.978644	0.957863	0.96359	0.975149	0.994908
GQLESIVENIR	2+	0.981743	0.975353	0.985044	0.939469	0.96331
AMLWLSEK	2+	0.99147	0.99478	0.992113	0.927484	0.798887
DTDFEHR	2+	0.874874	0.94647	0.966935	0.840161	0.903313
LLTVPFEK	2+	0.953036	0.971061	0.974615	0.97998	0.973654
ELPAAVAPAGPASLAR	2+	0.983543	0.974352	0.975608	0.971021	0.979262
VTLTLPVLNAAR	2+	0.95927	0.971583	0.967203	0.976302	0.452562
IHLAQSLHK	2+	0.929716	0.915574	0.952399	0.855333	0.841662
ATIELCSTHANDASALR	2+	0.407606	0.422338	0.354495	0.307939	0.919236
SQICDNAALYAQK	2+	0.850774	0.870565	0.91874	0.958126	0.960886
IVEDEPNKICEADR	2+	0.905508	0.729621	0.935103	0.905578	0.927907
FQSGDFHVINGVLR	2+	0.955292	0.952224	0.948937	0.920444	0.95328
ANIVHLMLSSPEQIQK	2+	0.950285	0.937985	0.96253	0.899169	0.721107
NLFEDQNTLTSICEK	2+	0.915416	0.880139	0.877627	0.916933	0.0726968
LLTECPPMMDTEYTK	2+	0.960899	0.908564	0.980328	0.908141	0.973956
AADEEAFEDNSEEYIR	2+	0.983276	0.949671	0.967819	0.980085	0.199982
KICAVGITK	2+	0.899155	0.918454	0.892266	0.612777	0.222624
GSNTIASAAADKIPGLLGVFQK	2+	0.932195	0.855798	0.923116	0.948338	0.361653
LVLDAFALPLTNLFK	2+	0.908643	0.894561	0.927922	0.901575	0.934617
HKDAAIYLVTSLASK	2+	0.902141	0.835259	0.933158	0.9115	0.763803
DAAIYLVTSLASK	2+	0.940439	0.972986	0.949523	0.937694	0.942144
MFGMVLEK	2+	0.983361	0.988191	0.984545	0.95178	0.974185
FLESVEGNQNYPLLLLTLLEK	2+	0.938194	0.870469	0.965813	0.92747	0.239932
YGALALQEIFDGIQPK	2+	0.951865	0.940089	0.951553	0.910445	0.985561
KLVIIEGDLER	2+	0.959977	0.922337	0.947222	0.906194	0.127185
AADAEAEVASLNR	2+	0.904357	0.89877	0.91154	0.812526	0.851176
YSQKEDKYEEEIK	2+	0.887696	0.648229	0.920916	0.86466	0.963102
LLQAETASNSAR	2+	0.956929	0.988252	0.986723	0.948368	0.357329
IATTTASAATAAAIGATPR	2+	0.97123	0.952826	0.965481	0.981348	0.794247
AQELGHSQSALASAQR	2+	0.90727	0.925671	0.949748	0.908056	0.436608
VAGIESHSELQISR	2+	0.896932	0.856157	0.855391	0.865851	0.674747
LGHELQQAGLK	2+	0.9395	0.971083	0.953538	0.916096	0.499927
SLEAQVAHADQQLR	2+	0.976135	0.955166	0.975055	0.97263	0.968176
HLCQQLQAEQAAAEK	2+	0.854577	0.816349	0.880788	0.957524	0.665172
KNSLISSLEEEVSILNR	2+	0.76076	0.66819	0.734503	0.728055	0.744484
NSLISSLEEEVSILNR	2+	0.961533	0.92128	0.944893	0.965288	0.127457
AQADLALEK	2+	0.944086	0.954658	0.94762	0.858734	0.631777
EELEQASQAHGAR	2+	0.981261	0.951682	0.975258	0.948323	0.555204
PSLSLGTITDEEMK	2+	0.805344	0.813828	0.867597	0.881979	0.830527
LEILQQQLQVANEAR	2+	0.981798	0.954052	0.947213	0.934562	0.986303
DSALETLQGQLEEK	2+	0.791306	0.972678	0.936036	0.775953	0.96906
LQAQLNELQAQLSQK	2+	0.900065	0.904523	0.903675	0.822582	0.921589
KHPSSPECLVSAQK	2+	0.855245	0.79856	0.851336	0.847502	0.689859
AALMESQGQQQEER	2+	0.954549	0.934036	0.931483	0.987147	0.164788
ASMQPIQIAEGTGITTR	2+	0.966554	0.973529	0.987662	0.972852	0.91412
VESLESLYFTPIPAR	2+	0.972107	0.96805	0.978929	0.976894	0.989541
IHGTEEGQQILK	2+	0.89452	0.889468	0.910112	0.874703	0.922333
HLTAQVR	2+	0.97258	0.962979	0.910639	0.935657	NA
HHIETGGGQLPAK	2+	0.96169	0.935964	0.968618	0.925665	0.989292
HLDQIIPR	2+	0.978111	0.979254	0.96562	0.958584	0.524055
ALGTLVSHVTLR	2+	0.840453	0.833924	0.835421	0.821594	0.950659
YLLDSCAPLLR	2+	0.981379	0.966754	0.976544	0.834149	0.97964
HAVDGAVK	2+	0.714308	0.775725	0.658417	0.887429	0.890361
LAHGLLEELK	2+	0.935536	0.941938	0.964851	0.902999	0.914096
KGVTSILPVLR	2+	0.938905	0.955317	0.956959	0.917085	0.373916
SGAAQGLAEVMAGLGVEK	2+	0.911441	0.874595	0.868871	0.890136	0.957706
ALQAAIQQLAEAQPEATAK	2+	0.951249	0.939923	0.928103	0.926699	0.968098
ILDVASLEVLNEVNR	2+	0.958051	0.930648	0.971235	0.953231	0.962437
VLQEALCVISGVPGLK	2+	0.949381	0.97689	0.966939	0.993491	0.990247
AGSVELLGAMAYCAPK	2+	0.904516	0.862159	0.92212	0.958117	0.854985
DAVLYFSESLVPTAR	2+	0.951221	0.964133	0.927279	0.987135	0.837203
VLPQLISTITASVQNPALR	2+	0.96561	0.910875	0.956789	0.974229	0.964324
LVLPSLLAALEEESWR	2+	0.984116	0.966258	0.989844	0.988869	0.915869
ILPEIIPILEEGLR	2+	0.958995	0.962801	0.97801	0.99158	0.978289
LMEIYQEK	2+	0.96385	0.955671	0.974785	0.944129	0.901305
DLILPTIQK	2+	0.981431	0.968386	0.987251	0.983416	0.903038
HLFAILGGSEGK	2+	0.967146	0.901152	0.967266	0.941397	0.964944
NPEILAIAPVLLDALTDPSR	2+	0.964413	0.780706	0.951678	0.947128	0.976613
LMPEIVATASK	2+	0.721839	0.842866	0.898174	0.771425	0.562008
HLGVILPAVMLALK	2+	0.777013	0.730236	0.785196	0.952681	0.949974
SPLAAPR	2+	0.977428	0.971914	0.955859	0.956951	0.946327
AVMSNLSAHGVK	2+	0.765631	0.68847	0.76986	0.837406	0.984102
SWCQEELSVAVK	2+	0.954996	0.943358	0.95501	0.959008	0.820992
EMDVVSQHK	2+	0.953013	0.979521	0.971065	0.953171	0.986077
SSGSAALLALTWTCLLVR	2+	0.93043	0.917762	0.937311	0.956354	NA
AIYHDLEQSIR	2+	0.815311	0.853649	0.790162	0.806633	0.772704
HLDLSNVAGYK	2+	0.917172	0.910833	0.931543	0.963165	0.954515
IANAIMK	2+	0.82767	0.861199	0.734983	0.768728	0.348414
IYELAAGGTAVGTGLNTR	2+	0.791854	0.783256	0.804152	0.802518	0.977027
ETAIELGYLTAEQFDEWVKPK	2+	0.814441	0.687127	0.849155	0.808958	0.893441
THTQDAVPLTLGQEFSGYVQQVK	2+	0.821026	0.74106	0.86983	0.808359	0.946799
IEYDTFGELK	2+	0.961721	0.928333	0.93935	0.848151	0.963976
SKEFAQIIK	2+	0.935699	0.872098	0.902355	0.878925	0.623067
NVLHSAR	2+	0.980019	0.935371	0.939606	0.906433	0.974049
SGLGELILPENEPGSSIMPGK	2+	0.915637	0.812947	0.950814	0.910764	0.99454
LMNESLMLVTALNPHIGYDK	2+	0.961696	0.873646	0.96831	0.949562	0.873178
VAALTGLPFVTAPNK	2+	0.958163	0.943429	0.971144	0.945577	0.997381
NEAGIVSCTAR	2+	0.902929	0.91701	0.905468	0.920186	0.922601
AADFIEELSSLFK	2+	0.939618	0.979125	0.955894	0.983949	0.955511
WNTDNTLGTEISWENK	2+	0.9618	0.947101	0.954565	0.906139	0.881472
IETSINLAWTAGSNNTR	2+	0.976548	0.976181	0.954655	0.966644	0.981847
NFSAGGHK	2+	0.97211	0.951534	0.961068	0.964147	0.96562
VNNASLIGLGYTQTLRPGVK	2+	0.977199	0.949129	0.97934	0.967668	0.990728
AVAALLTIPEAEK	2+	0.942455	0.891315	0.95305	0.912557	0.115318
ALTLIAGSPLK	2+	0.906847	0.977099	0.966556	0.894874	0.989099
LTLIDPETLLPR	2+	0.909755	0.864439	0.911938	0.862588	0.899728
TVIGELPPASSGSALAANVCK	2+	0.925661	0.187067	0.968229	0.743028	0.985888
ITSEALLVTQQLVK	2+	0.95565	0.928484	0.950515	0.971193	0.972405
DLLDTVLPHLYNETK	2+	0.942262	0.909962	0.912112	0.855661	0.906448
FCNVDDDELR	2+	0.96911	0.928224	0.966767	0.854797	0.94281
ADVFHAYLSLLK	2+	0.851803	0.83277	0.910873	0.751544	0.724884
HCECAEEGTR	2+	0.964275	0.977336	0.969414	0.976388	0.980881
FMATNDLMTELQK	2+	0.969118	0.957456	0.97131	0.964423	0.79669
LGTLSALDILIK	2+	0.858756	0.871705	0.928508	0.838301	0.903182
ISGSILNELIGLVR	2+	0.917011	0.969717	0.946411	0.93495	0.931687
TLEDPDLNVR	2+	0.985083	0.964552	0.996096	0.978828	0.93265
SVILEAFSSPSEEVK	2+	0.980308	0.969864	0.970382	0.959818	0.966857
HEMLPEFYK	2+	0.886801	0.942095	0.868471	0.906139	0.989356
VPETVSAATQTIK	2+	0.948104	0.965246	0.974051	0.916039	0.261972
VITDVYYVDGTEVER	2+	0.980553	0.956683	0.979604	0.990403	0.876636
EQYGLGPYEAVTPLTK	2+	0.980817	0.950958	0.965768	0.974285	0.861499
ASVAAMEAK	2+	0.856249	0.89113	0.883464	0.853044	0.867682
TMSVLSCICEAR	2+	0.898964	0.956857	0.950944	0.911075	NA
ILVAGDSMDSVK	2+	0.96791	0.931595	0.954648	0.9269	0.98241
FFQPTEMAAQDFFQR	2+	0.96421	0.910577	0.943247	0.935489	0.549245
THIDTVINALK	2+	0.919036	0.951629	0.929728	0.87088	0.251361
IAGDYVSEEVWYR	2+	0.972222	0.938505	0.950592	0.988644	0.685754
AADLLYAMCDR	2+	0.977063	0.988823	0.98832	0.991924	0.992688
HWILPQDYDHAQAEAR	2+	0.931944	0.889957	0.94048	0.973964	0.985522
EIVVLETLEDIDK	2+	0.990282	0.977329	0.980626	0.962033	0.411395
YIFDNVAK	2+	0.985119	0.98135	0.96497	0.978753	0.992307
HLVYESDKNKDEK	2+	0.746598	0.552747	0.755773	0.739818	0.76219
ISWEEYK	2+	0.97244	0.979453	0.975004	0.89234	0.82658
IDNDGDGFVTTEELK	2+	0.963553	0.972392	0.944311	0.936331	0.93127
VSQEHPVVLTK	2+	0.85536	0.911311	0.9115	0.851113	0.465223
AQTAHIVLEDGTK	2+	0.945022	0.947976	0.960858	0.844965	0.411485
DYNHWLATK	2+	0.872264	0.881996	0.864863	0.896226	0.605535
FVHDNYVIR	2+	0.934458	0.963731	0.991601	0.914278	0.54611
MCHPSIEGFTPR	2+	0.96048	0.963565	0.952134	0.953869	0.0731536
VLGTSVESIMATEDR	2+	0.978094	0.964054	0.981378	0.989663	0.0204181
GAEVHLVPWNHDFTK	2+	0.964268	0.933327	0.970156	0.975517	0.87096
AFAMTNQILVEK	2+	0.807275	0.912962	0.853453	0.963202	0.808299
GLNSESMTEETLKR	2+	0.953558	0.89217	0.959879	0.970233	0.791654
SAYALGGLGSGICPNR	2+	0.978461	0.975164	0.978927	0.985597	0.994199
IAPSFAVESIEDALK	2+	0.956675	0.938849	0.943349	0.955163	0.155498
TLGVDFIDVATK	2+	0.938873	0.90472	0.925866	0.888788	0.630918
EIEYEVVR	2+	0.973417	0.969425	0.989251	0.977559	0.997266
VAQAPWK	2+	0.975225	0.974596	0.95456	0.924442	0.906247
LNEINEK	2+	0.927287	0.931135	0.948406	0.845999	0.847884
ATTITSVLPKPALVASR	2+	0.923084	0.920985	0.951941	0.971578	0.263518
TVLMNPNIASVQTNEVGLK	2+	0.957284	0.877952	0.946577	0.928492	0.969748
IEFEGQPVDFVDPNK	2+	0.941801	0.856167	0.936313	0.939121	0.665416
FLGVAEQLHNEGFK	2+	0.795577	0.723793	0.798424	0.778967	0.877046
HLPTLDHPIIPADYVAIK	2+	0.861813	0.815325	0.847286	0.961629	0.67127
SLGQWLQEEK	2+	0.97053	0.941853	0.93874	0.916289	0.985936
TSACFEPSLDYMVTK	2+	0.938413	0.909575	0.967493	0.964695	0.857794
TAVDSGIPLLTNFQVTK	2+	0.980711	0.944679	0.981105	0.965856	0.165203
MEYDGILIAGGPGNPALAEPLIQNVR	2+	0.969938	0.888903	0.93446	0.874471	0.968545
DGSIDLVINLPNNNTK	2+	0.941959	0.938485	0.927161	0.95123	0.955911
TVVVNCNPETVSTDFDECDK	2+	0.884357	0.872225	0.937711	0.908791	0.345699
AEQPDGLILGMGGQTALNCGVELFK	2+	0.932068	0.778745	0.945684	0.88754	0.784377
KEPLFGISTGNLITGLAAGAK	2+	0.910781	0.788064	0.926894	0.928024	0.777686
KELSEPSSTR	2+	0.937499	0.92886	0.933646	0.823172	0.969743
AFAISGPFNVQFLVK	2+	0.907095	0.879052	0.890911	0.767572	0.370561
MRDILNMEK	2+	0.892686	0.915233	0.931854	0.894637	0.927157
LTYIDKWFLYK	2+	0.803876	0.865712	0.876816	0.778058	0.948734
GQILTMANPIIGNGGAPDTTALDELGLSK	2+	0.859052	0.618841	0.95177	0.811922	0.959643
VLILGSGGLSIGQAGEFDYSGSQAVK	2+	0.884739	0.737034	0.879048	0.775634	0.550489
EPLFGISTGNLITGLAAGAK	2+	0.946014	0.907609	0.939872	0.952175	0.93633
EIGFSDK	2+	0.964143	0.966302	0.982793	0.964214	0.995509
KTEAPAAPAAQETK	2+	0.915678	0.935863	0.931878	0.916224	0.889106
SDGAPASDSKPGSSEAAPSSK	2+	0.86768	0.889133	0.92134	0.806708	0.835251
GYNVNDEK	2+	0.956558	0.969273	0.94038	0.90652	0.982502
AEGAATEEEGTPK	2+	0.949535	0.945661	0.939082	0.958783	0.953491
AEEKEGEKDAAAAK	2+	0.680436	0.586649	0.66258	0.647491	0.798434
AAEAAAAPAESAAPAAGEEPSKEEGEPK	2+	0.922588	0.765514	0.912953	0.862914	0.438533
APEQEQAAPGPAAGGEAPK	2+	0.980611	0.968686	0.975825	0.987728	0.707342
KAEGAATEEEGTPK	2+	0.883186	0.882132	0.882826	0.804972	0.636233
EKPDQDAEGKAEEK	2+	0.842858	0.885523	0.861827	0.743567	0.577207
AQGPAASAEEPKPVEAPAANSDQTVTVK	2+	0.873758	0.845474	0.85764	0.82891	0.91013
TEGAAEAK	2+	0.950422	0.977265	0.990555	0.930089	0.796828
KGYNVNDEK	2+	0.579629	0.579621	0.553218	0.451271	0.707963
GISHVIVDEIHER	2+	0.949625	0.940788	0.952763	0.959348	0.429497
AAECNIVVTQPR	2+	0.908466	0.934727	0.926339	0.976516	0.304431
AIEPPPLDAVIEAEHTLR	2+	0.865025	0.864088	0.898734	0.86494	0.70179
LSMSQLNEK	2+	0.978425	0.958629	0.985241	0.942859	0.961259
YTQVGPDHNR	2+	0.937832	0.952618	0.974104	0.827976	0.970978
TPLHEIALSIK	2+	0.854989	0.909714	0.822611	0.798548	0.126296
HLEMNPHFGSHR	2+	0.657498	0.771084	0.670133	0.7599	0.988267
RISAVSVAER	2+	0.895945	0.93621	0.808173	0.808433	0.437412
AENNSEVGASGYGVPGPTWDR	2+	0.962227	0.970276	0.919031	0.966953	0.98884
VRPGFCFHLCSR	2+	0.905691	0.883924	0.883696	0.64497	0.912031
VQSDGQIVLVDDWIK	2+	0.67326	0.667163	0.684054	0.771198	0.938393
LAQFEPSQR	2+	0.829721	0.843167	0.81781	0.847124	0.655128
DFVNYLVR	2+	0.97149	0.95449	0.972708	0.984892	0.934556
SSVNCPFSSQDMK	2+	0.95889	0.968695	0.972157	0.952476	0.687443
LETHMTPEMFR	2+	0.977781	0.981485	0.969087	0.900961	0.972425
LNQYFQK	2+	0.916786	0.943392	0.951823	0.718079	0.203714
EGETVEPYK	2+	0.960651	0.965376	0.966593	0.955211	0.924249
KVFDPVPVGVTK	2+	0.949213	0.9813	0.974071	0.776174	0.956823
FSDHVALLSVFQAWDDAR	2+	0.978826	0.919824	0.97174	0.972657	0.895644
TTQVPQFILDDFIQNDR	2+	0.903657	0.835471	0.980132	0.883095	0.996281
KFESEILEAISQNSVVIIR	2+	0.959035	0.916625	0.964704	0.954452	0.927767
PSAAGINLMIGSTR	2+	0.945376	0.963171	0.97518	0.951882	0.986925
ISAVSVAER	2+	0.928804	0.955424	0.976023	0.906219	0.928337
LFTAHNNMTNYATVWASK	2+	0.930198	0.91136	0.921472	0.882461	0.809034
DINTDFLLVVLR	2+	0.976589	0.972703	0.957042	0.964447	0.964219
NELMYQLEQDHDLQAILQER	2+	0.919507	0.805879	0.86864	0.83956	0.443682
KVQSDGQIVLVDDWIK	2+	0.951489	0.919043	0.959415	0.816492	0.988677
ETPFELIEALLK	2+	0.926019	0.841095	0.895878	0.695047	0.761258
GMTLVTPLQLLLFASK	2+	0.838365	0.924784	0.93225	0.857343	0.966925
KMTPSYEIR	2+	0.965373	0.917791	0.953167	0.874195	0.968547
SDAAVDTSSEITTK	2+	0.952235	0.961908	0.919837	0.982835	0.27935
AAEDDEDDDVDTKK	2+	0.906391	0.886079	0.91369	0.809406	0.330359
RAAEDDEDDDVDTKK	2+	0.88207	0.854375	0.831348	0.845196	0.418771
LLEAAAQSTK	2+	0.960814	0.935891	0.934121	0.899711	0.939042
AVVQLKPR	2+	0.761228	0.703232	0.839003	0.794575	0.962378
GFFDPNTHENLTYR	2+	0.630482	0.963033	0.633079	0.84594	0.420566
SLQEEHVAVAQLR	2+	0.956198	0.951804	0.938957	0.97044	0.827973
APVPASELLASGVLSR	2+	0.962518	0.939183	0.98832	0.84723	0.207253
AQVEQELTTLR	2+	0.980293	0.983642	0.986216	0.959843	0.66297
LQEAGILSAEELQR	2+	0.970869	0.972936	0.979673	0.958329	0.988517
LFNAIIHR	2+	0.666459	0.660614	0.675992	0.627454	0.397592
VLALPEPSPAAPTLR	2+	0.939317	0.913258	0.948357	0.92592	0.99524
DTHDQLSEPSEVR	2+	0.964855	0.96698	0.960592	0.947704	0.95368
LSFSGLR	2+	0.961824	0.949988	0.971641	0.920562	0.909093
LKAEAELLQQQK	2+	0.949626	0.93185	0.962497	0.897217	0.901298
AKLEQLFQDEVAK	2+	0.971627	0.864274	0.935563	0.938763	0.896765
LPLDKEPAR	2+	0.952808	0.936699	0.976884	0.918553	0.8941
LLDAQLATGGIVDPR	2+	0.869221	0.966246	0.970289	0.994576	0.989869
LSVYAALQR	2+	0.968033	0.987093	0.980926	0.958052	0.971241
GIYQSLEGAVQAGQLK	2+	0.935942	0.938242	0.946369	0.972409	0.92123
GFFDPNTHENLTYLQLLER	2+	0.935237	0.914167	0.922214	0.920744	0.910147
AAEEAEEAR	2+	0.964915	0.968642	0.986403	0.891072	0.964959
HISDLYEDLR	2+	0.92109	0.950112	0.916611	0.902461	0.959531
GRLPLLAVCDYK	2+	0.95159	0.932602	0.854737	0.953592	0.99052
TLLQGSGCLAGIYLEDTK	2+	0.986217	0.904194	0.967952	0.973204	0.701585
LQNVQIALDYLR	2+	0.980607	0.951041	0.980775	0.959434	0.512767
REEAAVDAQQQK	2+	0.881508	0.926584	0.885202	0.93799	0.672285
SKEQAELEAAR	2+	0.97179	0.972036	0.980311	0.971781	0.384378
AYSDPSTGEPATYGELQQR	2+	0.908044	0.946754	0.933725	0.959005	0.991324
DPYTEQTISLFQAMK	2+	0.963901	0.955454	0.969824	0.948865	0.964466
DGHNLISLLEVLSGDSLPR	2+	0.953014	0.88529	0.961162	0.958009	0.964304
SIITYVSSLYDAMPR	2+	0.956277	0.905942	0.96309	0.947046	0.99196
GFFDPNTEENLTYLQLMER	2+	0.944064	0.887378	0.929967	0.927348	0.976483
AGTLSITEFADMLSGNAGGFR	2+	0.941893	0.885726	0.944704	0.955366	0.974443
LLFNDVQTLK	2+	0.957312	0.904409	0.939323	0.930249	0.882052
IISLETYNLLR	2+	0.966123	0.957019	0.97557	0.912645	0.886055
VAQLLER	2+	0.959965	0.941362	0.98861	0.887423	0.904077
LDLQYAK	2+	0.866223	0.862302	0.891758	0.880603	0.782181
VVIVDPETGK	2+	0.953666	0.965459	0.991718	0.866747	0.943071
EAIAELER	2+	0.96749	0.980255	0.973416	0.973995	0.989671
VPLDEALQR	2+	0.976252	0.956121	0.991076	0.870001	0.863642
LQAEEVAQQK	2+	0.95306	0.938464	0.948028	0.834693	0.291048
LPLLAVCDYK	2+	0.943253	0.960154	0.968326	0.864771	0.454962
KQEELQQLEQQR	2+	0.976153	0.944339	0.97039	0.884045	0.934281
LLDPEDVDVPQPDEK	2+	0.966588	0.97063	0.962103	0.97545	0.97767
PGPEPAPATDER	2+	0.969706	0.980267	0.964849	0.976661	0.325734
ESADPLGAWLQDAR	2+	0.949469	0.922757	0.981069	0.956284	0.807293
TPVEVPVGGFK	2+	0.970176	0.96759	0.982746	0.910991	0.976481
RQELEAELAK	2+	0.918447	0.948354	0.931427	0.963496	0.991079
FAEQTLR	2+	0.832978	0.840053	0.853102	0.84128	0.826272
TELATQEK	2+	0.943681	0.927434	0.882945	0.809709	0.804956
LLDAQLSTGGIVDPSK	2+	0.932187	0.87635	0.931215	0.955668	0.714661
AGVAAPATQVAQVTLQSVQR	2+	0.977826	0.920982	0.951781	0.91812	0.991079
EGVMVAK	2+	0.546237	0.624644	0.585756	0.493352	0.635607
EAEGQLQK	2+	0.903816	0.909469	0.916291	0.767803	NA
AEAELLQQQK	2+	0.791702	0.799343	0.860417	0.75186	NA
RQEQIQAMPLADSQAVR	2+	0.670348	0.800277	0.688373	0.959044	NA
ENAAYFQFFSDVR	2+	0.966274	0.890727	0.97752	0.956386	NA
FPSSFEEIEILWSQFLK	2+	0.389878	0.354092	0.307149	0.312661	NA
SVEAAAELSAK	2+	0.955309	0.967608	0.9536	0.823348	0.899414
FSDIQIR	2+	0.968762	0.951034	0.962389	0.936766	0.516842
YVVVTGITPTPLGEGK	2+	0.886905	0.875159	0.903337	0.804977	0.857767
THLSLSHNPEQK	2+	0.970912	0.957733	0.984392	0.957229	0.946815
IYGADDIELLPEAQHK	2+	0.977004	0.960612	0.972088	0.990337	0.503043
KVVGDVAYDEAK	2+	0.947271	0.904137	0.955745	0.658012	0.981115
IFHELTQTDK	2+	0.927528	0.963047	0.978022	0.902421	0.964053
DDSNLYINVK	2+	0.925793	0.97407	0.952271	0.936059	0.869319
AAQAPSSFQLLYDLK	2+	0.932699	0.887061	0.938229	0.947074	0.973573
TDPTTLTDEEINR	2+	0.964936	0.954019	0.95198	0.966139	0.089059
GEWIKPGAIVIDCGINYVPDDK	2+	0.88163	0.692604	0.864241	0.723343	0.778161
GDLNDCFIPCTPK	2+	0.94862	0.970335	0.98221	0.995011	0.961091
EIGLLSEEVELYGETK	2+	0.416271	0.388309	0.376858	0.343469	0.255184
APAEILNGK	2+	0.862672	0.842432	0.931593	0.853189	0.679698
GCLELIK	2+	0.961861	0.962588	0.960764	0.955837	0.658716
YSGLCPHVVVLVATVR	2+	0.969296	0.933867	0.964705	0.914005	0.978343
STTTIGLVQALGAHLYQNVFACVR	2+	0.956357	0.805081	0.932796	0.843845	0.277263
NQVTQLK	2+	0.921426	0.929159	0.966844	0.923829	0.866636
LVPSVNGVR	2+	0.754694	0.591614	0.949551	0.789854	NA
LANQAADYFGDAFK	2+	0.924433	0.886706	0.919484	0.913565	0.994961
TSEVDLAKPLVK	2+	0.861236	0.966385	0.963684	0.844949	0.989904
ELPELLQR	2+	0.975696	0.920634	0.909061	0.570762	0.755676
SVIEQGGIQTVDQLIK	2+	0.944149	0.890674	0.945807	0.841417	0.930559
YYDQICSIEPK	2+	0.98687	0.96352	0.977504	0.981699	0.722263
DTIVLLCKPEPELNAAIPSANPAK	2+	0.925179	0.889155	0.908267	0.889485	0.987359
TMQGSEVVNVLK	2+	0.919589	0.948322	0.967906	0.8928	0.988749
LALASLGYEK	2+	0.974931	0.952201	0.975509	0.726984	0.978515
NLATAYDNFVELVANLK	2+	0.858936	0.813505	0.885525	0.702394	0.911175
AAVGRPLDK	2+	0.551929	0.443847	0.569814	0.767651	0.671537
INDALSCEYECR	2+	0.97835	0.961564	0.972789	0.981855	0.949262
NSEVYQEVQAMFDTLGIPK	2+	0.809893	0.709096	0.740845	0.846005	NA
SLCNLEESITSAGR	2+	0.979417	0.97148	0.970514	0.975711	0.993855
LDVTVQSFGWSDR	2+	0.751444	0.746391	0.793258	0.67892	0.977275
HENYDEALR	2+	0.959334	0.947451	0.938353	0.957045	0.920618
AAEIYGVTHTR	2+	0.838259	0.840593	0.812323	0.796053	0.81716
ELCSLASDLSQPDLVYK	2+	0.881321	0.932284	0.866511	0.877596	0.878361
MSEQQDLER	2+	0.944477	0.951729	0.956787	0.915529	0.947459
NGPLPIPSEGSGFTK	2+	0.956543	0.97908	0.949227	0.963299	0.956147
LLLQGLMDSVEAK	2+	0.941279	0.922113	0.94617	0.964707	0.741713
FQEFSNIVIPLIK	2+	0.976502	0.971922	0.974296	0.968714	0.670529
TEALSVIELLLK	2+	0.904878	0.892537	0.837649	0.804693	0.128217
ELQLEYLLGAFESLGK	2+	0.973855	0.957905	0.972268	0.865544	0.966131
AAELALK	2+	0.876772	0.865474	0.824875	0.984869	0.728727
HEVSGETVVFQGGALGK	2+	0.914009	0.819857	0.941432	0.917814	NA
IIETLTQQLQAK	2+	0.957113	0.933994	0.948809	0.907291	0.365678
YGEVLNLVLSSK	2+	0.938626	0.964008	0.959674	0.987927	0.96228
AAELFHQLSQALEVLTDAAAR	2+	0.681283	0.555386	0.595005	0.62654	0.623114
TLEQEIER	2+	0.980258	0.986778	0.966056	0.945124	0.944345
DYESLVMMR	2+	0.362997	0.331421	0.386365	0.339717	NA
IFTSIGEDYDER	2+	0.966675	0.936221	0.968052	0.95194	0.74397
ILFRPVASQLPR	2+	0.682439	0.740445	0.747673	0.708353	0.744931
VLPSITTEILK	2+	0.85753	0.85193	0.94859	0.798905	0.60783
KLEAAEDIAYQLSR	2+	0.82367	0.79179	0.811755	0.712054	0.856306
AATFGLILDDVSLTHLTFGK	2+	0.87641	0.811376	0.929016	0.887829	0.250212
AAEMLSQLDLFSR	2+	0.648112	0.602444	0.621865	0.723415	0.5729
YGALPDQGIAK	2+	0.879822	0.927484	0.909578	0.975486	0.879046
AHIAQLCEK	2+	0.917275	0.958516	0.85286	0.744948	0.206791
IHEGCEEPATHNALAK	2+	0.911978	0.834943	0.898346	0.950099	0.890288
VSQPIEGHAASFAQFK	2+	0.615845	0.647388	0.497965	0.550867	0.928006
LHIIEVGTPPTGNQPFPK	2+	0.79221	0.827952	0.825832	0.766516	0.199216
KFNALFAQGNYSEAAK	2+	0.901752	0.884766	0.95227	0.854327	0.886836
EAIDSYIK	2+	0.946455	0.944142	0.940183	0.974334	0.987918
VDKLDASESLR	2+	0.968682	0.923976	0.96194	0.981188	0.864825
NNLAGAEELFAR	2+	0.951879	0.951168	0.924665	0.795621	0.894828
EDKLECSEELGDLVK	2+	0.950363	0.863275	0.939246	0.95694	0.764931
ISGETIFVTAPHEATAGIIGVNR	2+	0.938859	0.884221	0.932718	0.868526	0.951526
YESLELCRPVLQQGR	2+	0.883195	0.874327	0.898041	0.794342	0.877089
AMLSANIR	2+	0.955705	0.969033	0.961228	0.920544	0.879565
AYEFAER	2+	0.975041	0.971358	0.973939	0.96502	0.996057
YIEIYVQK	2+	0.946931	0.960359	0.966628	0.860475	0.891195
AHTMTDDVTFWK	2+	0.794302	0.908324	0.78369	0.550777	0.958928
LTDQLPLIIVCDR	2+	0.962697	0.945853	0.976165	0.985783	0.746671
RPISADSAIMNPASK	2+	0.804345	0.921551	0.841116	0.957356	0.96094
SVNESLNNLFITEEDYQALR	2+	0.973007	0.936655	0.973566	0.963058	0.929507
FNALFAQGNYSEAAK	2+	0.960892	0.96086	0.935774	0.88264	0.21256
GQCDLELINVCNENSLFK	2+	0.957882	0.909643	0.968298	0.944048	0.951209
LPVVIGGLLDVDCSEDVIK	2+	0.925999	0.769476	0.955828	0.931055	0.698854
AFMTADLPNELIELLEK	2+	0.893404	0.818041	0.926153	0.913725	0.807149
VAANAPK	2+	0.692502	0.713551	0.573985	0.55178	0.771474
WLLLTGISAQQNR	2+	0.968721	0.96884	0.984662	0.992851	0.981062
LASTLVHLGEYQAAVDGAR	2+	0.912362	0.806305	0.898651	0.843825	0.93119
LECSEELGDLVK	2+	0.979744	0.946414	0.989994	0.987291	0.506337
VGYTPDWIFLLR	2+	0.976326	0.954683	0.987446	0.979745	0.962956
KDPELWGSVLLESNPYR	2+	0.965645	0.902772	0.961226	0.977854	0.968377
YHEQLSTQSLIELFESFK	2+	0.899111	0.884094	0.895537	0.849668	0.900051
SVDPTLALSVYLR	2+	0.97421	0.978464	0.97817	0.950725	0.902086
AHMGMFTELAILYSK	2+	0.812321	0.856645	0.842357	0.671403	0.776373
WLKEDKLECSEELGDLVK	2+	0.882656	0.645419	0.908008	0.869187	0.965886
HNIMDFAMPYFIQVMK	2+	0.836364	0.876556	0.886107	0.82375	0.963928
MEGNAEESTLFCFAVR	2+	0.959681	0.913035	0.963131	0.95531	0.474773
DTELAEELLQWFLQEEK	2+	0.851857	0.859496	0.900793	0.877897	0.770986
GQFSTDELVAEVEK	2+	0.915203	0.895016	0.937039	0.91812	0.521664
GTHTGVWVGVSGSETSEALSR	2+	0.90237	0.803241	0.897869	0.909307	0.865966
DLVEAVAHILGIR	2+	0.984262	0.985688	0.977595	0.825788	0.575171
VVEVLAGHGHLYSR	2+	0.412392	0.389982	0.353995	0.336889	0.242068
VSVHVIEGDHR	2+	0.825369	0.956486	0.863663	0.932974	0.92647
SDEAVKPFGLK	2+	0.75185	0.795266	0.811013	0.780792	0.728276
VLQGDLVMNVYR	2+	0.97856	0.977535	0.976178	0.98573	0.583812
GVDLVLNSLAEEK	2+	0.955528	0.983949	0.967238	0.987778	0.991084
VTVAGGVHISGLHTESAPR	2+	0.952547	0.898311	0.944002	0.871367	0.839939
GNAGQSNYGFANSAMER	2+	0.965163	0.964185	0.966218	0.971917	0.905112
GLVQALQTK	2+	0.866364	0.875991	0.864522	0.845952	0.773333
SLYQSAGVAPESFEYIEAHGTGTK	2+	0.938645	0.899632	0.932805	0.856571	0.980172
VYATILNAGTNTDGFK	2+	0.855063	0.843178	0.851127	0.887069	0.788045
TLLEGSGLESIISIIHSSLAEPR	2+	0.944634	0.924654	0.928875	0.94622	0.974254
LPEDPLLSGLLDSPALK	2+	0.919041	0.880845	0.959908	0.966812	0.990833
DTVTISGPQAPVFEFVEQLR	2+	0.872974	0.884577	0.909538	0.86707	0.0525369
VVVQVLAEEPEAVLK	2+	0.935144	0.93919	0.966157	0.874556	0.934435
WLSTSIPEAQWHSSLAR	2+	0.706414	0.670967	0.699106	0.690963	0.71751
AALQEELQLCK	2+	0.822607	0.734827	0.805226	0.762844	0.563207
AQVADVVVSR	2+	0.950422	0.954709	0.913283	0.80562	0.987153
LSPDAIPGK	2+	0.840087	0.91086	0.926373	0.926615	0.969861
EDGLAQQQTQLNLR	2+	0.945062	0.961507	0.935636	0.973784	0.271601
ADEASELACPTPK	2+	0.937508	0.911687	0.924794	0.890494	0.656542
VAAAVDLIIK	2+	0.926137	0.889006	0.920582	0.704228	0.881078
GILADEDSSRPVWLK	2+	0.964587	0.926177	0.93942	0.947165	0.986648
LHLSGIDANPNALFPPVEFPAPR	2+	0.883532	0.828052	0.897736	0.903933	0.954879
TGGAYGEDLGADYNLSQVCDGK	2+	0.961169	0.889139	0.918854	0.925917	0.962269
SNMGHPEPASGLAALAK	2+	0.856113	0.857	0.872772	0.937366	0.223216
ACLDTAVENMPSLK	2+	0.917541	0.900082	0.851118	0.830804	0.852608
DTSFEQHVLWHTGGK	2+	0.899863	0.944886	0.939933	0.93458	0.621318
EQGVTFPSGDIQEQLIR	2+	0.972124	0.944312	0.980626	0.975616	0.989088
WTSQDSLLGMEFSGR	2+	0.973801	0.936695	0.955842	0.942105	0.563091
DPSQQELPR	2+	0.914954	0.91593	0.935595	0.937604	0.970309
GLKPSCTIIPLMK	2+	0.946327	0.900958	0.913472	0.90851	0.89953
SFYGSTLFLCR	2+	0.98638	0.971058	0.969932	0.965652	0.970857
IPGLLSPHPLLQLSYTATDR	2+	0.940009	0.86399	0.946699	0.90225	0.991006
EGGFLLLHTLLR	2+	0.974775	0.977505	0.972055	0.979004	0.945926
AAPLDSIHSLAAYYIDCIR	2+	0.184402	0.209973	0.161735	0.156022	0.154829
VLEALLPLK	2+	0.965978	0.985051	0.990889	0.936326	0.985049
RQQEQQVPILEK	2+	0.88071	0.938497	0.919731	0.870135	0.955729
RVYATILNAGTNTDGFK	2+	0.764778	0.787549	0.736756	0.901032	0.914495
MVVPGLDGAQIPR	2+	0.824278	0.853793	0.93607	0.680434	0.683273
LYTLQDK	2+	0.954756	0.967773	0.957209	0.888786	0.485728
DIMLATGK	2+	0.977978	0.984666	0.963015	0.965177	0.32907
VLFPATGYLSIVWK	2+	0.869437	0.776846	0.889362	0.88383	0.724597
LFDHPESPTPNPTEPLFLAQAEVYK	2+	0.861944	0.826013	0.864644	0.834441	0.922741
GLIAEAAQLGPVGGVFNLAVVLR	2+	0.933172	0.817871	0.940584	0.950435	0.957777
HSQDLAFLSMLNDIAAVPATAMPFR	2+	0.624027	0.600676	0.62933	0.64878	NA
VGDPQELNGITR	2+	0.857738	0.8644	0.914888	0.875863	0.991106
SYIIAGGLGGFGLELAQWLIQR	2+	0.56522	0.532802	0.534602	0.618337	NA
TVSQIISLQTLK	2+	0.943403	0.925689	0.90283	0.924505	0.966478
LLSSFDFFLTDAR	2+	0.966136	0.905905	0.969983	0.965075	0.662461
ATNESEDEIPQLVPIGK	2+	0.935301	0.979876	0.950845	0.985313	0.998438
SAALPIFSSFVSNWDEATKR	2+	0.860111	0.689664	0.885375	0.715386	0.93708
EINDCIGGTVLNISK	2+	0.981295	0.961672	0.973738	0.919355	0.941898
VAHFLEK	2+	0.618576	0.92324	0.949308	0.936113	0.195802
SFKPDFGAESIYGGFLLGVR	2+	0.966501	0.935397	0.985544	0.951166	0.991122
AAESLADPTEYENLFPGLK	2+	0.939435	0.889073	0.95194	0.883538	0.971482
GSNNVALGYDEGSIIVK	2+	0.936058	0.922479	0.9588	0.926325	0.653818
SVNGLAFYDWDNTELIR	2+	0.962867	0.867377	0.956966	0.947145	0.737056
VWCVASLR	2+	0.983231	0.980283	0.975539	0.991221	0.949216
IAYQLAVEAESEQK	2+	0.970045	0.91418	0.950944	0.945812	0.931662
DLHDANTDLIGR	2+	0.94389	0.96013	0.973316	0.96741	0.922348
ESKEEETSIDVAGKPNEVTK	2+	0.892332	0.918143	0.928976	0.917032	0.962035
EEETSIDVAGKPNEVTK	2+	0.954149	0.954705	0.960722	0.955342	0.986743
DGSVAIASKPR	2+	0.93272	0.97563	0.981377	0.938385	0.890522
GMGGAMDLVSSAK	2+	0.984832	0.961941	0.961273	0.957234	0.861443
MVSSYVGENAEFER	2+	0.958033	0.946231	0.95476	0.96832	0.73461
AGGAGVPAFYTPTGYGTLVQEGGSPIK	2+	0.886821	0.740241	0.89168	0.806789	0.979713
GLTAVSNNAGVDNFGLGLLLR	2+	0.931267	0.912545	0.946163	0.904968	0.454847
GLTLIELWEGLTVDDVQK	2+	0.705894	0.707969	0.715703	0.648691	0.814271
YGDLANWMIPGK	2+	0.991402	0.978438	0.980261	0.995059	0.987114
NFNLPMCK	2+	0.936708	0.941584	0.94907	0.712144	0.988796
RLEEWLGR	2+	0.882799	0.906397	0.924306	0.897216	0.775423
FVEGVCPFCGYEEAR	2+	0.975583	0.947136	0.986862	0.938493	0.264941
ADKNEVAAEVAK	2+	0.941574	0.900262	0.930541	0.943211	0.907625
AEVLISTVGPEDCVVPFLTRPK	2+	0.928329	0.810905	0.928079	0.901773	0.976535
TLPGSDWTPNAQFITR	2+	0.93809	0.946453	0.959403	0.965177	0.953643
GFVLQDTVEQLR	2+	0.874954	0.870156	0.860484	0.85885	0.986056
SCPVVQSSQHLFLDLPK	2+	0.880298	0.743315	0.885945	0.794412	0.863986
GVGVFGDMAQDTGIPADIWR	2+	0.940999	0.872017	0.922589	0.972558	0.989065
FFGGYVPEMVLTPDDQR	2+	0.966861	0.872958	0.958017	0.922278	0.990504
NNSELLNNLGNFINR	2+	0.968387	0.969578	0.975232	0.964063	0.979239
VPVLQLDSGNYLFSTSAICR	2+	0.938853	0.8028	0.94954	0.920443	0.952634
LFVSDGVPGCLPVLAAAGR	2+	0.974032	0.944797	0.982863	0.984475	0.998333
AVTNEPEEEELATLSEEEIAMAVTAWEK	2+	0.580123	0.499589	0.504249	0.403209	NA
AAETVLK	2+	0.977513	0.954561	0.939251	0.889044	0.89024
WFNISFDIFGR	2+	0.961142	0.945467	0.958817	0.976963	0.970444
GNFGGSFAGSFGGAGGHAPGVAR	2+	0.922926	0.923369	0.88235	0.900459	0.938575
MAAPIDR	2+	0.94053	0.896345	0.906453	0.840341	0.942318
VGEVTYVELLMDAEGK	2+	0.926425	0.934247	0.951714	0.968673	0.797781
FGSGMNMGR	2+	0.911867	0.890882	0.917584	0.916617	0.541476
INEILSNALK	2+	0.957527	0.939209	0.938193	0.815027	0.427128
GEGERPAQNEK	2+	0.908757	0.91968	0.789372	0.87265	0.937319
MGAGLGHGMDR	2+	0.647168	0.654587	0.665366	0.632189	0.281722
LGSTVFVANLDYK	2+	0.908401	0.825206	0.93762	0.84728	0.668404
FNECGHVLYADIK	2+	0.874862	0.919311	0.911985	0.987799	0.775311
AFITNIPFDVK	2+	0.983182	0.963337	0.986655	0.914874	0.423613
DKFNECGHVLYADIK	2+	0.92304	0.90876	0.948015	0.876536	0.569607
AAEVLNK	2+	0.850584	0.848066	0.894969	0.833594	0.851766
MGAGMGFGLER	2+	0.969341	0.965916	0.97707	0.927028	0.983121
MGPLGLDHMASSIER	2+	0.94864	0.975441	0.942466	0.918146	0.981714
ADILEDK	2+	0.932935	0.923439	0.9079	0.963452	0.75943
LKEVFSMAGVVVR	2+	0.969417	0.976137	0.976983	0.990215	0.956711
GIGMGNIGPAGMGMEGIGFGINK	2+	0.922762	0.818742	0.941369	0.919926	0.960349
MEEESGAPGVPSGNGAPGPK	2+	0.964265	0.95188	0.974462	0.990603	0.103856
MGGMEGPFGGGMENMGR	2+	0.965415	0.947911	0.973682	0.947094	0.64916
RGEIIAK	2+	0.406571	0.77061	0.805258	0.959183	0.909752
KAAEVLNK	2+	0.828669	0.928222	0.90345	0.461774	0.928942
NAEAVLQSPGLSGK	2+	0.972956	0.965568	0.96831	0.90812	0.416002
VPECLYTLPSLR	2+	0.988397	0.980167	0.98954	0.958413	0.978513
VGLGLGYLELPQINYK	2+	0.974784	0.969442	0.986193	0.991932	0.987184
LAEDILNTMFDTSYSK	2+	0.798852	0.747452	0.712372	0.873835	0.753025
FYEADCYIVLK	2+	0.985289	0.948028	0.989277	0.991116	0.989485
AAEWYNIDFSLQNQLR	2+	0.606148	0.609439	0.565833	0.644323	NA
ILALDCGLK	2+	0.986492	0.98502	0.974904	0.976011	0.96223
VLGTSPEAIDSAENR	2+	0.921043	0.851026	0.929272	0.85284	0.760034
IIAHAQLLEQHR	2+	0.857635	0.825924	0.874379	0.659287	0.780061
LSLDDLLQR	2+	0.94939	0.931293	0.959332	0.96125	0.935207
TLGVDLVALATR	2+	0.966453	0.956792	0.952924	0.961634	0.941206
AAFALGGLGSGFASNR	2+	0.965384	0.985519	0.956561	0.995928	0.826168
LALGIPLPELR	2+	0.951686	0.938602	0.970859	0.987926	0.877816
NSVTGGTAAFEPSVDYCVVK	2+	0.954789	0.91108	0.965121	0.965384	0.983562
VIMGEEVEPVGLMTGSGVVGVK	2+	0.844382	0.80681	0.832517	0.846493	0.922603
TPHVLVLGSGVYR	2+	0.92756	0.925975	0.94369	0.954432	0.900318
LSSFVTK	2+	0.955989	0.947952	0.958112	0.952303	0.998211
AHWTPFEGQK	2+	0.964634	0.981167	0.950706	0.846512	0.975976
HPQPGAVELAAK	2+	0.898793	0.916592	0.921917	0.96076	0.880627
ASDPGLPAEEPK	2+	0.953378	0.944123	0.956735	0.908148	0.779825
LPGLIDVHVHLR	2+	0.978288	0.985423	0.971509	0.928771	0.857001
TVHSLACLLTQYR	2+	0.814073	0.842116	0.833478	0.787387	0.878859
VPQFSFSR	2+	0.975316	0.977387	0.960767	0.837003	0.984243
LYLNETFSELR	2+	0.942197	0.94295	0.953374	0.957742	0.927388
LAADFSVPLIIDIK	2+	0.980002	0.959852	0.965106	0.964881	NA
DVTEALILQLFSQIGPCK	2+	0.944728	0.916453	0.887451	0.955771	0.960299
IISSIEQK	2+	0.986009	0.974307	0.974027	0.948091	0.148198
HLIPAANTGESK	2+	0.86021	0.84472	0.722578	0.808257	0.787272
YLAEFATGNDRK	2+	0.994465	0.969522	0.967758	0.952538	0.360321
AAFDDAIAELDTLSEESYK	2+	0.980673	0.919501	0.973645	0.963713	0.409331
LICCDILDVLDK	2+	0.950591	0.91594	0.937668	0.868779	0.723942
EENKGGEDKLK	2+	0.912709	0.797439	0.932969	0.933868	0.452249
KEAAENSLVAYK	2+	0.96099	0.950962	0.946308	0.705038	0.446275
AASDIAMTELPPTHPIR	2+	0.95771	0.957566	0.961986	0.988773	0.745
IISSIEQKEENK	2+	0.962905	0.850548	0.945008	0.830571	0.967108
DDREDLVYQAK	2+	0.886128	0.885062	0.872293	0.984528	0.866353
DNLTLWTSDMQGDGEEQNK	2+	0.679059	0.878312	0.880451	0.71782	0.297591
ETSSDVALASHILTALR	2+	0.955922	0.964743	0.966545	0.966433	0.982595
EQHGVAASCLEDLR	2+	0.947151	0.956129	0.958059	0.977103	0.947472
AAFGEEVDAVDTGISR	2+	0.916108	0.867072	0.890207	0.931946	0.352578
KHTLSYVDVGTGK	2+	0.634619	0.60304	0.638444	0.476899	0.980449
HTLSYVDVGTGK	2+	0.782854	0.876442	0.772382	0.728279	0.415493
TYFSCTSAHTSTGDGTAMITR	2+	0.961615	0.95183	0.978658	0.900492	0.966717
VTLEYRPVIDK	2+	0.756688	0.807038	0.797384	0.771796	0.733312
ACALSIEESCRPGDK	2+	0.785027	0.800058	0.807793	0.763273	0.925551
TGHSLLHTLYGR	2+	0.839513	0.857355	0.7921	0.82923	0.89185
TLNEADCATVPPAIR	2+	0.95514	0.963977	0.934316	0.993509	0.990231
AAFGLSEAGFNTACVTK	2+	0.968557	0.890717	0.950315	0.976453	0.966446
LGANSLLDLVVFGR	2+	0.966431	0.962484	0.97481	0.978059	0.947006
AFGGQSLK	2+	0.981573	0.963741	0.970143	0.981839	0.989327
FDVSFPNSIIK	2+	0.362355	0.472851	0.48267	0.537576	NA
AGAHLQGGAK	2+	0.833193	0.948855	0.959251	0.939717	0.141791
AAFNSGK	2+	0.936727	0.941475	0.899424	0.938848	0.973922
GALQNIIPASTGAAK	2+	0.964716	0.986068	0.954301	0.974404	0.642194
VPTANVSVVDLTCR	2+	0.6663	0.673228	0.674896	0.691217	0.550635
LISWYDNEFGYSNR	2+	0.955727	0.903374	0.954627	0.963596	0.173975
IISNASCTTNCLAPLAK	2+	0.954954	0.931207	0.959908	0.979006	0.569184
WGDAGAEYVVESTGVFTTMEK	2+	0.973107	0.906247	0.975347	0.962092	0.778414
VVDLMAHMASKE	2+	0.937807	0.925308	0.957187	0.921044	0.898763
VVDLMAHMASK	2+	0.91525	0.879381	0.925203	0.872627	0.664346
VIISAPSADAPMFVMGVNHEK	2+	0.854027	0.702938	0.913775	0.771058	0.625807
RVIISAPSADAPMFVMGVNHEK	2+	0.722111	0.693827	0.639196	0.588771	0.996827
LVINGNPITIFQER	2+	0.957083	0.946251	0.956461	0.965547	0.602872
VIHDNFGIVEGLMTTVHAITATQK	2+	0.922455	0.852178	0.913646	0.890718	0.925304
GLDFALLQK	2+	0.673497	0.661738	0.685842	0.809191	0.540853
AAFQYGIK	2+	0.945655	0.975861	0.975295	0.856975	0.769909
LTQILSYLR	2+	0.95351	0.982167	0.980616	0.956921	0.97648
LLEEEDSK	2+	0.957473	0.968785	0.937715	0.874983	0.962993
AAFTAFEEAQLPR	2+	0.955948	0.966891	0.963961	0.964792	0.997133
TKEEVNEWFTK	2+	0.854816	0.865569	0.844219	0.849559	0.886149
GVVTLLSDYEVCK	2+	0.869982	0.914481	0.923432	0.870017	0.928463
EGDVLTPEQAR	2+	0.971641	0.968858	0.977397	0.989294	0.993057
YLFIFSVANMR	2+	0.963238	0.966767	0.968491	0.997333	0.384586
VLIIGGGDGGVLR	2+	0.913749	0.924639	0.948606	0.981298	0.783057
TYGNVLVLDGVIQCTER	2+	0.983356	0.944882	0.98801	0.973181	0.720634
LGVLHPDVITK	2+	0.910211	0.933038	0.922737	0.933865	0.925123
HLCAVYYNK	2+	0.854966	0.940317	0.914548	0.915616	0.597671
NPGFEIIHGLLDR	2+	0.977131	0.958191	0.9621	0.917399	0.810707
DLLFQALGR	2+	0.967401	0.945248	0.979723	0.982836	0.968428
YDLLCLEGLVR	2+	0.981161	0.977779	0.98415	0.994199	0.997057
TTLLPGLLK	2+	0.941421	0.983306	0.986179	0.943757	0.237029
IDVPANR	2+	0.878148	0.914539	0.926353	0.925945	0.996815
APGAIGPYSQAVLVDR	2+	0.974481	0.950953	0.979557	0.95407	0.99426
AAGCDFTNVVK	2+	0.936635	0.923967	0.935936	0.883316	0.927209
SPGADLLQVLTK	2+	0.955367	0.965822	0.948089	0.910185	0.851918
VCSTLLGLEEHLNALDR	2+	0.982644	0.945329	0.987908	0.976726	0.882653
AEGIPVEMVVIGDDSAFTVLK	2+	0.374396	0.321483	0.323067	0.33558	0.249948
LEQPDPGAVAAAAILR	2+	0.985708	0.965296	0.99137	0.946547	0.930506
LNFGLAR	2+	0.938897	0.936704	0.965031	0.892225	0.915722
VAPAEPQEAPDSTAAGGSASK	2+	0.960476	0.916103	0.975195	0.895365	0.399171
LIDAETTAAAWPNVAAVSITGR	2+	0.965832	0.921907	0.980721	0.985854	0.991388
TSLPAWSAAMDAGLEAMQK	2+	0.620086	0.493827	0.54486	0.45562	0.381488
AAGDGDCGTTHSR	2+	0.944641	0.954012	0.938397	0.732914	0.785938
PLVALLDGR	2+	0.944585	0.97411	0.983576	0.943966	0.888923
GAALDVHESEPFSFAQGPLK	2+	0.899379	0.835044	0.919774	0.920938	0.401223
GETLGLIGFGR	2+	0.909728	0.928282	0.909224	0.888967	0.815619
VQSVEQIR	2+	0.958524	0.961425	0.954781	0.934261	0.976402
TGDVLLAEPADFESLLLSR	2+	0.943847	0.833809	0.964918	0.97074	0.774106
SHSECGIIEK	2+	0.837433	0.850478	0.869037	0.925558	0.789607
VGAEELTADQNLK	2+	0.978774	0.960551	0.970726	0.968061	0.931905
MVLNESLK	2+	0.959952	0.957448	0.958047	0.973908	0.95257
AAGPGLGNVAMGPR	2+	0.199591	0.183949	0.170043	0.135278	NA
SCYLSSLDLLLEHR	2+	0.935588	0.934504	0.923985	0.882283	0.898678
YVIHTVGPIAYGEPSASQAAELR	2+	0.69331	0.684318	0.748321	0.612695	0.994297
ATVMDVKPVDYR	2+	0.843999	0.937571	0.873714	0.94913	0.857646
SLSVLSSSTIIANPDIPEAYK	2+	0.954705	0.943148	0.977352	0.952227	0.972236
VGQLSEGAIAAIMQK	2+	0.949406	0.969834	0.959604	0.990284	0.787426
VVPIASLTPYQSK	2+	0.961442	0.940141	0.953253	0.94407	0.695442
SGGVGGSNTNWK	2+	0.938684	0.900402	0.934598	0.951079	0.981396
DKNEQAFEEVFQNANFR	2+	0.92893	0.861148	0.943035	0.96419	0.872677
GWFDAEGQALDGVSISDLK	2+	0.936179	0.8913	0.929277	0.850184	0.835781
LFSLELVDESGEIR	2+	0.948154	0.950252	0.951342	0.960568	0.995751
PLTQVGGDHIK	2+	0.818374	0.774934	0.875988	0.745904	0.683264
YGGPNHIVGSPFK	2+	0.864779	0.903942	0.88368	0.928192	0.993719
AHGPGLEGGLVGKPAEFTIDTK	2+	0.822721	0.763813	0.818389	0.782273	0.883522
VTEAEIVPMGK	2+	0.958304	0.980132	0.967437	0.973456	0.211782
LVSPGSANETSSILVESVTR	2+	0.940385	0.939454	0.934895	0.926576	0.934719
EAFTNKPNVFTVVTR	2+	0.979643	0.964335	0.984268	0.993482	0.642621
GAGIGGLGITVEGPSESK	2+	0.67909	0.623487	0.652441	0.669991	0.904503
VNIGQGSHPQK	2+	0.967973	0.914296	0.961936	0.967912	0.64302
FVPQEMGVHTVSVK	2+	0.873259	0.913211	0.930925	0.85412	0.850652
LKPGAPLKPK	2+	0.885247	0.830021	0.883762	0.680037	0.350306
VQAQGPGLK	2+	0.966202	0.95256	0.958508	0.86589	0.944073
TGEEVGFVVDAK	2+	0.977547	0.980895	0.96687	0.987101	0.808346
VNQPASFAIR	2+	0.980194	0.98103	0.986528	0.985926	0.271705
DLAEDAPWK	2+	0.94908	0.925762	0.931328	0.944984	0.936727
VEVGKDQEFTVDTR	2+	0.90525	0.905403	0.877976	0.930146	0.94037
GEAGVPAEFSIWTR	2+	0.990542	0.962517	0.993037	0.989443	0.793877
YGGELVPHFPAR	2+	0.980944	0.946214	0.972614	0.989635	0.992566
APSVATVGSICDLNLK	2+	0.896463	0.929499	0.96286	0.931473	0.981518
EAGAGGLSIAVEGPSK	2+	0.976788	0.956983	0.971367	0.975672	0.646067
MDGTYACSYTPVK	2+	0.980643	0.970797	0.985301	0.98656	0.880591
SPFVVQVGEACNPNACR	2+	0.974183	0.939359	0.94778	0.978768	0.264756
LDVTILSPSR	2+	0.96337	0.976855	0.982983	0.969232	0.982169
GLHVVEVTYDDVPIPNSPFK	2+	0.934767	0.879647	0.908784	0.944284	0.896269
WGEEHIPGSPFHVTVP	2+	0.501392	0.528639	0.515655	0.868541	0.936123
SPFEVQVGPEAGMQK	2+	0.531131	0.529446	0.480225	0.457665	0.528305
AGGPGLER	2+	0.791844	0.542818	0.92409	0.932549	0.867882
IFFAGDTIPK	2+	0.985767	0.991974	0.990814	0.931707	0.728618
VFGPGIEGK	2+	0.861226	0.860116	0.881017	0.865763	0.337772
GDYVLAVK	2+	0.912441	0.933241	0.942519	0.952175	0.944095
YAPTEVGLHEMHIK	2+	0.913453	0.969526	0.970202	0.912172	0.96869
DGTYAVTYIPDK	2+	0.942423	0.961497	0.938793	0.941785	0.899377
DLDIIDNYDYSHTVK	2+	0.947299	0.982884	0.922723	0.937556	0.902418
IPEINSSDMSAHVTSPSGR	2+	0.909419	0.813705	0.813316	0.808416	0.772823
VTVLFAGQHISK	2+	0.792996	0.908555	0.924108	0.799099	0.716046
AGVENGKPTHFTVYTK	2+	0.871823	0.897043	0.90884	0.915092	0.142625
DAGYGGISLAVEGPSK	2+	0.987397	0.945249	0.988379	0.900782	0.97231
RLPNNHIGISFIPR	2+	0.416516	0.515928	0.443314	0.513992	0.777686
TATPEIVDNKDGTVTVR	2+	0.965235	0.803742	0.970308	0.911351	0.812932
DAGEGLLAVQITDQEGKPK	2+	0.972432	0.954103	0.947313	0.944701	0.424012
VDIQTEDLEDGTCK	2+	0.977833	0.969201	0.969938	0.951342	0.964208
LPNNHIGISFIPR	2+	0.80189	0.819604	0.784874	0.742802	NA
FNDEHIPESPYLVPVIAPSDDAR	2+	0.931368	0.827645	0.934115	0.89293	0.757967
APLNVQFNSPLPGDAVK	2+	0.959399	0.917401	0.931951	0.940163	0.642464
DFLDGVYAFEYYPSTPGR	2+	0.921837	0.942173	0.959849	0.971683	0.985058
AYGPGLEK	2+	0.957812	0.935225	0.934449	0.973559	0.999281
VLFASQEIPASPFR	2+	0.96749	0.984538	0.977106	0.992656	0.542199
TFEMSDFIVDTR	2+	0.949045	0.838244	0.953681	0.954073	0.304913
SGCIVNNLAEFTVDPK	2+	0.983708	0.925698	0.961328	0.955422	0.970935
IEYNDQNDGSCDVK	2+	0.895334	0.852242	0.918061	0.820468	0.216388
VTASGPGLSSYGVPASLPVDFAIDAR	2+	0.948703	0.855717	0.948831	0.918429	0.975721
IPYLPITNFNQNWQDGK	2+	0.888929	0.892521	0.938784	0.885476	0.56835
VMYTPMAPGNYLISVK	2+	0.917819	0.86502	0.933528	0.900434	0.933355
MDCQETPEGYK	2+	0.967299	0.969722	0.950736	0.94305	0.40153
LIALLEVLSQK	2+	0.969366	0.93819	0.949904	0.939488	0.925291
LGSAADFLLDISETDLSSLTASIK	2+	0.926809	0.728297	0.941115	0.88053	0.0150639
VSYFPTVPGVYIVSTK	2+	0.881744	0.952362	0.971228	0.894323	0.578458
SSTETCYSAIPK	2+	0.935727	0.957201	0.966464	0.942025	0.955462
AEGPGLSK	2+	0.950795	0.943697	0.937725	0.950552	0.86028
YMIGVTYGGDDIPLSPYR	2+	0.96101	0.915522	0.976681	0.97267	0.979725
VPVKDVVDPSK	2+	0.892307	0.938977	0.931323	0.922379	0.973215
PMIHELLTEGR	2+	0.805082	0.779459	0.793336	0.684253	0.775916
TVSPDRLELEAAQK	2+	0.844602	0.761919	0.852724	0.713856	0.833204
ESCLEAYTGIVQGLK	2+	0.861953	0.95636	0.953134	0.874495	0.892986
AAVENLPTFLVELSR	2+	0.984292	0.938254	0.975157	0.985313	0.996559
LAATNALLNSLEFTK	2+	0.932652	0.907363	0.941448	0.84437	0.571246
KEEPSNNVK	2+	0.960372	0.958006	0.95138	0.750058	0.7379
YMEAFKPFLGIGLK	2+	0.959894	0.95815	0.954848	0.966827	0.995851
GDQENVHPDVMLVQPR	2+	0.92973	0.931209	0.955006	0.966165	0.984993
SDYDMVDYLNELR	2+	0.978698	0.953188	0.962687	0.989149	0.485974
GALQYLVPILTQTLTK	2+	0.97392	0.964221	0.976184	0.987782	0.99786
SNEILTAIIQGMR	2+	0.502433	0.515589	0.555431	0.513887	0.431977
VQHQDALQISDVVMASLLR	2+	0.913193	0.83627	0.93999	0.964209	0.749245
SVKPQILSVFGDIALAIGGEFK	2+	0.884452	0.747467	0.921172	0.887023	0.924609
IQFNDLQSLLCATLQNVLR	2+	0.98573	0.937813	0.982066	0.984414	0.940633
HLGISNEMVR	2+	0.960859	0.930578	0.934174	0.913571	0.936253
TYFGGGTASAYLAGEDFYIPR	2+	0.946138	0.918771	0.892636	0.957459	0.943016
AAGVLEGALGPHVVTNLYLYPIK	2+	0.835263	0.827687	0.818584	0.90943	0.960983
FEDGTISFLDVIALK	2+	0.93546	0.881976	0.956259	0.93304	0.869699
ISFGYMSTLDDVQAFLR	2+	0.978409	0.930985	0.96031	0.991475	0.575274
LAYGYGPGSLR	2+	0.98579	0.983741	0.991958	0.973497	0.988524
VWNNSSTVNAVPVAPPVCDVAR	2+	0.983588	0.946748	0.968703	0.988897	0.990817
AAGVNVEPFWPGLFAK	2+	0.920055	0.936588	0.929193	0.978052	0.986271
AAGVVLEMIR	2+	0.910781	0.924944	0.925035	0.909142	0.266574
GLGLDDALEPR	2+	0.888314	0.838065	0.848511	0.847696	0.994583
FVQCPDGELQK	2+	0.967163	0.958126	0.968004	0.900764	0.618739
GTSYQSPHGIPIDLLDR	2+	0.935058	0.91505	0.906723	0.946417	0.891371
EVVHTVSLHEIDVINSR	2+	0.915155	0.920289	0.953452	0.938787	0.917974
DYDAMGSQTK	2+	0.957698	0.969145	0.932609	0.953037	0.278523
LSEHATAPTR	2+	0.945847	0.927461	0.948542	0.826202	0.631192
IFYPEIEEVQALDDTER	2+	0.92866	0.84143	0.932571	0.849219	0.312528
IAQLICER	2+	0.977231	0.968678	0.986119	0.956334	0.805842
HFIDVGAGVIDEDYR	2+	0.90275	0.85773	0.919362	0.928745	0.595511
AGGSPAPGPETPAISPSK	2+	0.908935	0.746697	0.938696	0.716824	0.169603
AAGYDLYSAYDYTIPPMEK	2+	0.986895	0.975053	0.983507	0.974115	0.339207
GSGGFGSTGK	2+	0.883508	0.854601	0.901191	0.889551	0.55929
GNVGVVLFNFGK	2+	0.869061	0.916636	0.883481	0.719175	0.974673
AAHLCAEAALR	2+	0.983381	0.992176	0.990396	0.95781	0.934519
MGVVECAK	2+	0.945301	0.960359	0.960237	0.880261	0.878504
LVKPGNQNTQVTEAWNK	2+	0.949751	0.687218	0.961382	0.751382	0.305932
SLVEASSSGVSVLSLCEK	2+	0.898893	0.875998	0.850939	0.89131	0.565061
VAHSFNCTPIEGMLSHQLK	2+	0.537175	0.447443	0.410874	0.382841	0.962624
FDAMPFTLR	2+	0.947057	0.952042	0.956536	0.802919	0.753252
SDQDYILK	2+	0.691041	0.677701	0.681322	0.757421	0.855452
GIAFPTSISVNNCVCHFSPLK	2+	0.923922	0.694944	0.963603	0.773545	0.931949
HELLQPFNVLYEK	2+	0.912802	0.922126	0.890585	0.830494	0.811405
AAHSEGNTTAGLDMR	2+	0.91237	0.924879	0.888829	0.880405	0.962866
EALLSSAVDHGSDEVK	2+	0.954548	0.959122	0.930229	0.947762	0.421728
LKGSGNLEAIHIIK	2+	0.879427	0.872562	0.85756	0.800133	0.910053
HGINCFINR	2+	0.950267	0.945519	0.951672	0.890921	0.981383
KIHPQTIIAGWR	2+	0.947699	0.966668	0.950388	0.92706	0.735571
LGGSLADSYLDEGFLLDKK	2+	0.92719	0.864016	0.954247	0.926013	0.527862
LALVTGGEIASTFDHPELVK	2+	0.935467	0.806445	0.980009	0.83064	0.967013
VQDDEVGDGTTSVTVLAAELLR	2+	0.945011	0.860673	0.966127	0.898751	0.700037
GSGNLEAIHIIK	2+	0.94233	0.935078	0.955341	0.95493	0.949137
DASLMVTNDGATILK	2+	0.857005	0.95863	0.979466	0.845323	0.647096
FRQDLMNIAGTTLSSK	2+	0.837829	0.851915	0.8505	0.911605	0.0898949
SLHDALCVLAQTVK	2+	0.930232	0.920317	0.900872	0.828903	0.778627
ILIANTGMDTDKIK	2+	0.897929	0.803878	0.857528	0.651629	0.451554
EGTIGDMAILGITESFQVK	2+	0.897246	0.888579	0.873821	0.897263	0.892972
VPDHHPC	2+	0.891295	0.905293	0.874603	0.912418	0.882643
LIHFSGVALGEACTIVLR	2+	0.938844	0.925107	0.936868	0.974835	0.762589
LGGSLADSYLDEGFLLDK	2+	0.904215	0.86167	0.904689	0.903937	0.897023
LTSFIGAIAIGDLVK	2+	0.9216	0.965401	0.972365	0.924303	0.878969
MLPTIIADNAGYDSADLVAQLR	2+	0.941763	0.843125	0.935949	0.931593	0.881028
VISTDLSIADCLLPITSR	2+	0.971788	0.964366	0.952053	0.985508	0.963895
AAIAQALAGEVSVVPPSR	2+	0.958853	0.940008	0.956861	0.985364	0.815028
NPEHFVVCNR	2+	0.944459	0.916402	0.932675	0.8849	0.974327
DTEMLATGAQDGK	2+	0.823391	0.964383	0.941128	0.858022	0.94007
SGDWVCPNPSCGNMNFAR	2+	0.950525	0.945484	0.966087	0.986458	0.994605
GEATVSFDDPPSAK	2+	0.921444	0.983461	0.96513	0.946666	0.995089
SSGGGYSGDR	2+	0.949853	0.944207	0.96194	0.911541	0.975985
LKGEATVSFDDPPSAK	2+	0.685879	0.696159	0.688824	0.738703	0.996931
TGQPMINLYTDR	2+	0.967456	0.921092	0.978339	0.954545	0.997759
KTGQPMINLYTDR	2+	0.95286	0.898503	0.944522	0.966025	0.989001
YANEVNSDAGAFK	2+	0.990208	0.952262	0.978323	0.978325	0.501543
LASAFTEEQAVLYNQR	2+	0.689694	0.675555	0.617352	0.685549	0.99698
HAEELER	2+	0.964205	0.960031	0.962546	0.971939	0.734672
YLLLVLMDAER	2+	0.672243	0.649338	0.700192	0.783772	NA
FLYDDNQR	2+	0.995262	0.989345	0.990708	0.984438	0.98048
VLFTCFK	2+	0.974332	0.987245	0.987388	0.946238	0.944131
VTIDPENNLISIWNNGK	2+	0.958893	0.880445	0.955338	0.941444	0.897868
EDLATFIEELEAVEAK	2+	0.933305	0.897455	0.92997	0.888088	0.598893
FTVETASR	2+	0.939968	0.969647	0.979935	0.921312	0.977395
IFDEILVNAADNK	2+	0.931132	0.941758	0.928088	0.918883	0.992172
YGVFPLR	2+	0.981227	0.940422	0.986694	0.910909	0.924258
KYDTVLDILR	2+	0.985763	0.948497	0.95095	0.837823	0.662577
AAIGCGIVESILNWVK	2+	0.936625	0.888481	0.931693	0.98438	0.992351
DISPVLKDPASFR	2+	0.905245	0.812253	0.898503	0.776205	0.890621
VVVVDDLLATGGTMNAACELLGR	2+	0.950283	0.876441	0.963759	0.904909	0.911355
GFLFGPSLAQELGLGCVLIR	2+	0.974521	0.928654	0.92605	0.95792	0.912239
DISPVLK	2+	0.918158	0.969645	0.931517	0.969552	0.942506
AAILQQTAEYIFSLEQEK	2+	0.928255	0.913438	0.940068	0.910042	0.929585
ILILQGLK	2+	0.973815	0.973674	0.946233	0.883458	0.880955
FWDFELVK	2+	0.988285	0.984367	0.983682	0.947202	0.957238
DTDIIVWDVINESGLYR	2+	0.545451	0.496702	0.501235	0.546232	0.956188
AAITTLK	2+	0.934882	0.88869	0.893143	0.872887	0.924594
NLSSDEATNPISR	2+	0.975411	0.954311	0.964274	0.851689	0.509325
HASAVASK	2+	0.436254	0.555019	0.575975	0.908224	0.897917
AGGSAALSPSK	2+	0.836319	0.796857	0.813152	0.855284	0.49317
GSPLVVISQGK	2+	0.9476	0.929865	0.944331	0.862979	0.400053
IVLEDGTLHVTEGSGR	2+	0.747341	0.739452	0.760112	0.781556	0.852061
GLYDGPVCEVSVTPK	2+	0.942115	0.932618	0.93246	0.938299	0.846657
AITIANQTNCPLYITK	2+	0.838507	0.900365	0.942016	0.784952	0.141123
GIQEEMEALVK	2+	0.97556	0.969519	0.970164	0.97027	0.396407
MVIPGGIDVHTR	2+	0.949343	0.712254	0.9204	0.772868	0.947395
MDENQFVAVTSTNAAK	2+	0.977009	0.975194	0.985453	0.987907	0.992308
IVAPPGGR	2+	0.900726	0.918716	0.903282	0.892479	0.861255
FQLTDCQIYEVLSVIR	2+	0.883043	0.831975	0.920447	0.731294	0.463548
MSVIWDK	2+	0.918869	0.956942	0.977429	0.905518	0.883841
DNFTLIPEGTNGTEER	2+	0.902169	0.931128	0.919315	0.899486	0.838856
KGAAPAPPGK	2+	0.965125	0.953411	0.965543	0.910995	0.31472
SPAGPAATPAQAQAASTPR	2+	0.7348	0.641407	0.610841	0.648633	0.603209
TVANLLSGK	2+	0.970544	0.969841	0.94284	0.945132	0.93888
KNPASLPLTQAALK	2+	0.926273	0.897514	0.930457	0.803442	0.380317
LDSSPSVSSTLAAK	2+	0.952252	0.88785	0.972355	0.886558	0.975964
AALAPAK	2+	0.96995	0.972878	0.965057	0.947308	0.991873
KAEEDAALQAK	2+	0.902262	0.901809	0.916684	0.652518	0.989832
AGPVAVQVK	2+	0.931243	0.910525	0.961695	0.98442	0.995008
KGAAPAPPR	2+	0.926008	0.942871	0.946326	0.887122	0.918585
YVALTSLLK	2+	0.972891	0.966999	0.969167	0.973599	0.775361
NVGNAILYETVLTIMDIK	2+	0.575994	0.599502	0.546017	0.56717	0.907951
IEFTFER	2+	0.927423	0.940661	0.954581	0.925552	0.950439
AVEYNALFK	2+	0.879223	0.836898	0.864961	0.918631	0.905107
WHIDTIMR	2+	0.970787	0.970814	0.948836	0.879401	0.975597
AALEAAAAAAPER	2+	0.968775	0.94709	0.942112	0.987401	0.980089
VFNELLVLLPDTAK	2+	0.923448	0.85518	0.9395	0.931214	0.978376
AELQELNAR	2+	0.479741	0.474493	0.492688	0.491552	NA
TFSPTYGLLR	2+	0.875159	0.869787	0.907386	0.924393	NA
SAEQMIGDIINLGLK	2+	0.950823	0.897329	0.918811	0.9626	NA
LDDHALTGASDSR	2+	0.858498	0.787172	0.847707	0.806923	0.796163
AALEALLPYTER	2+	0.979141	0.950549	0.962506	0.988652	0.993756
ALLLAQWAWQEGSVTR	2+	0.625737	0.617284	0.501338	0.671117	0.470195
LWALQDFSCLK	2+	0.971907	0.962195	0.982645	0.985749	0.943567
GTQLLSSGSDGLVK	2+	0.931959	0.986782	0.974195	0.932291	0.996785
AALEAQNALHNMK	2+	0.922506	0.923351	0.927752	0.909403	0.862236
VMFSSFGQIEECR	2+	0.987127	0.975876	0.979985	0.991713	0.87988
ELFEQYGAVYEINVLR	2+	0.981815	0.971503	0.979162	0.978806	0.480297
LFIGMISK	2+	0.825891	0.847364	0.851027	0.844713	0.933391
SKNDSKPY	2+	0.915245	0.969043	0.898773	0.893348	0.757452
MFVGQVPR	2+	0.911527	0.867483	0.936728	0.920638	NA
DYSHYYTTIQDLR	2+	0.93725	0.963483	0.937642	0.986417	0.204031
IVLQIDNAR	2+	0.970182	0.958001	0.946325	0.748887	0.967185
SRLEQEIATYR	2+	0.775326	0.834659	0.763013	0.853536	0.806585
SLLEGQEDHYNNLSASK	2+	0.946083	0.915624	0.938463	0.908	0.985231
FGPGVAFR	2+	0.929391	0.890249	0.956298	0.917737	0.88833
FGAQLAHIQALISGIEAQLGDVR	2+	0.901012	0.884885	0.904952	0.960522	0.976579
AALEDTLAETEAR	2+	0.952403	0.943064	0.94648	0.98304	0.203975
EVAGHTEQLQMSR	2+	0.808741	0.78952	0.787931	0.638359	0.646333
NHEEEISTLR	2+	0.925971	0.973883	0.952525	0.750993	0.174011
AALEEANGEIEK	2+	0.873232	0.834553	0.868359	0.864732	0.771687
HGAEVIDTPVFELK	2+	0.903357	0.888033	0.925704	0.831572	0.171096
YDGLVGMFDPK	2+	0.735003	0.723073	0.730206	0.728979	0.69961
IMCEILSSLQIGDFLVK	2+	0.944211	0.938761	0.940316	0.959235	0.978124
LLFEYLTLFGIDDK	2+	0.936201	0.884421	0.937202	0.926276	0.34673
NSLGGDVLFVGK	2+	0.880018	0.89326	0.922393	0.935416	0.97047
VVLLTGETSTDLK	2+	0.952515	0.964042	0.967447	0.78864	0.913426
FLYQLHETEKEDLIR	2+	0.879172	0.736179	0.949625	0.906467	0.977295
KADEVLEILK	2+	0.868639	0.89359	0.909868	0.713061	0.889336
YHVLVNLGK	2+	0.850838	0.805637	0.93435	0.941057	0.839401
AALETDENLLLCAPTGAGK	2+	0.979393	0.954101	0.972643	0.933127	0.649183
LYDLNHNEIGELIR	2+	0.946658	0.939717	0.923189	0.877919	0.602343
TLVEDLFADK	2+	0.939639	0.926319	0.929829	0.823024	0.65632
PVYHAITK	2+	0.923589	0.962795	0.932789	0.92269	0.633701
NALLQLTDSQIADVAR	2+	0.975838	0.968977	0.952969	0.977299	0.985391
VFSLSSEFK	2+	0.972499	0.975903	0.972725	0.918964	0.290387
TYTQLVR	2+	0.982458	0.98263	0.982434	0.962202	0.969559
SGGPVVVLVQLER	2+	0.944705	0.957462	0.956096	0.98953	0.703223
AIFEIVLNR	2+	0.977413	0.97815	0.989671	0.961703	0.636236
YPPPTELLDLQPLPVSALR	2+	0.852586	0.502277	0.705243	0.576172	0.977749
GLIEIISNAAEYENIPIR	2+	0.954311	0.955435	0.935648	0.971321	0.970682
WTELGALDILQMLGR	2+	0.927763	0.960628	0.980311	0.946249	0.451669
HLSDHLSELVEQTLSDLEQSK	2+	0.782374	0.711709	0.784241	0.681228	0.643001
GYTLLSEGIDEMVGIIYKPK	2+	0.819296	0.869109	0.883088	0.791978	0.918528
ETYEVLLSFIQAALGDQPR	2+	0.94183	0.876007	0.936273	0.964321	0.886218
WLSCETQLPVSFR	2+	0.974481	0.952128	0.974203	0.987671	0.776437
KPVIVFVPSR	2+	0.96381	0.949049	0.965059	0.966285	0.989927
KLPEEVVK	2+	0.974576	0.900707	0.968061	0.723144	0.934448
DTLGLFLR	2+	0.969799	0.985118	0.985262	0.972585	0.966837
PFGSEEQLLPVEK	2+	0.966359	0.971991	0.9731	0.976566	0.991209
EGSASTEVLR	2+	0.925024	0.940353	0.952281	0.933728	0.97437
TICAEFAILR	2+	0.983039	0.972233	0.991705	0.745278	0.959097
YISSQIERPIR	2+	0.593573	0.851211	0.771672	0.549019	0.409171
EEEVTGPVIAPLFPQK	2+	0.947356	0.968164	0.939964	0.980495	0.967652
SPTLYGISHDDLK	2+	0.816001	0.868387	0.856928	0.848439	0.857508
DEPTGEVLSLVGK	2+	0.929755	0.886001	0.903318	0.901623	0.985639
HHEDNLLR	2+	0.943306	0.973033	0.986458	0.758391	0.59328
ANSNLVLQADR	2+	0.94314	0.957903	0.9482	0.97804	0.243573
VELTITPDFQWDEK	2+	0.953181	0.941785	0.985113	0.944745	0.988389
EEISATQIIVCTPEK	2+	0.954107	0.953305	0.965275	0.985234	0.885394
LPDMLNAEIVLGNVQNAK	2+	0.930591	0.904091	0.952092	0.973993	0.89937
GLFYFDNSFR	2+	0.959603	0.95995	0.965589	0.972937	0.962014
PVPLEQTYVGITEK	2+	0.887578	0.886542	0.93488	0.898716	0.968725
YSIGGLSPFSEYAFR	2+	0.969774	0.965048	0.983528	0.977745	0.973496
WFYIVVVPIDR	2+	0.905571	0.919717	0.926767	0.989618	0.944702
TATMLCAAGGNPDPEISWFK	2+	0.855933	0.798209	0.809655	0.824805	0.753316
LIADLQPNTEYSFVLMNR	2+	0.961452	0.927126	0.972329	0.975374	NA
AALFALQNLFEEK	2+	0.925298	0.807065	0.915579	0.850285	0.188635
VTDAIVLLDR	2+	0.967424	0.972034	0.984374	0.967526	0.959562
ELLQLADALGPSICMLK	2+	0.921633	0.91983	0.956111	0.945723	0.965042
HVVLGAIENK	2+	0.827441	0.887558	0.828398	0.72473	0.373623
DLTQMADELRR	2+	0.783662	0.902895	0.805755	0.880102	0.759118
SVFVGNIPYEATEEQLK	2+	0.95451	0.902942	0.980235	0.922242	0.981957
AALLAELALLEPEALR	2+	0.80749	0.890529	0.772702	0.808991	0.138252
SQLLGSAHEVQR	2+	0.94847	0.942566	0.906478	0.822908	0.922923
HQAFEAELSANQSR	2+	0.888482	0.889148	0.936786	0.960881	0.456422
LFGAAEVQR	2+	0.98794	0.975449	0.980781	0.971663	0.982189
LQQSHPLSATQIQVK	2+	0.8877	0.808128	0.829724	0.722769	0.787217
LIQEQHPEEELIK	2+	0.931812	0.932077	0.931179	0.950583	0.961914
LIQSHPESAEDLQEK	2+	0.901223	0.95794	0.958632	0.943497	0.983849
KGDILTLLNSTNK	2+	0.947482	0.947525	0.964877	0.746802	0.808034
REELITNWEQIR	2+	0.842037	0.818396	0.798735	0.801122	0.231177
SSLSSAQADFNQLAELDR	2+	0.92135	0.91861	0.907636	0.928278	0.17286
KIEDLGAAMEEALILDNK	2+	0.80999	0.715213	0.750179	0.626245	0.909591
HQAFEAEVQANSGAIVK	2+	0.82097	0.741132	0.866706	0.670823	0.876486
ALINADELASDVAGAEALLDR	2+	0.969615	0.934182	0.96773	0.9672	0.842352
SSEEIESAFR	2+	0.822855	0.850578	0.857342	0.843522	0.965909
DLTSWVTEMK	2+	0.926059	0.891005	0.915394	0.876863	0.938948
GEIDAHEDSFK	2+	0.917861	0.880415	0.927928	0.798744	0.803767
AALLELWELR	2+	0.968904	0.947317	0.969074	0.948926	0.383711
EAFLNTEDKGDSLDSVEALIK	2+	0.865868	0.810776	0.821514	0.82721	0.829498
LSDDNTIGKEEIQQR	2+	0.845711	0.857316	0.832004	0.73297	0.911064
KVEDLFLTFAK	2+	0.778948	0.80619	0.79197	0.465519	0.748271
VLETAEDIQER	2+	0.993354	0.977008	0.987851	0.976595	0.862963
TKQDEVNAAWQR	2+	0.975964	0.969381	0.976018	0.962956	0.489015
VNSLGETAER	2+	0.963869	0.977538	0.990538	0.953285	0.985152
DVDEIEAWISEK	2+	0.897303	0.884952	0.895464	0.935058	0.508692
LAQFVEHWK	2+	0.894552	0.937298	0.879324	0.80724	0.841317
GACAGSEDAVK	2+	0.955771	0.938302	0.967561	0.959179	0.969694
HQALQAEIAGHEPR	2+	0.68435	0.655119	0.659992	0.679943	0.5639
AQLADSFHLQQFFR	2+	0.979562	0.975279	0.974359	0.943129	0.911406
LIQNNHYAMEDVATR	2+	0.955833	0.936169	0.945821	0.898975	0.862182
GNAMVEEGHFAAEDVK	2+	0.928371	0.93127	0.89035	0.909447	0.949215
VNDVCTNGQDLIK	2+	0.94782	0.971522	0.93117	0.992693	0.734056
IAALQAFADQLIAAGHYAK	2+	0.96755	0.908031	0.978983	0.865215	0.937616
TATDEAYKDPSNLQGK	2+	0.93678	0.930458	0.958791	0.954022	0.777445
MTLVASEDYGDTLAAIQGLLK	2+	0.797444	0.870632	0.94144	0.78961	0.980491
VASNPYTWFTMEALEETWR	2+	0.792455	0.745711	0.658492	0.761777	0.983127
SLQQLAEER	2+	0.95453	0.955897	0.957171	0.927475	0.88397
EANELQQWINEK	2+	0.94048	0.93525	0.924446	0.82303	0.944779
KHEALMSDLSAYGSSIQALR	2+	0.824687	0.804854	0.885288	0.830444	0.899433
EQLMASDDFGR	2+	0.987638	0.986638	0.986527	0.981675	0.973027
GVIDMGNSLIER	2+	0.979703	0.974236	0.987296	0.981983	0.218257
VNEVNQFAAK	2+	0.932577	0.91801	0.927114	0.892549	0.988121
MNEVISLWK	2+	0.950966	0.960278	0.963949	0.917779	0.97867
LDENSAFLQFNWK	2+	0.90884	0.882779	0.925049	0.944758	NA
ELVLALYDYQEK	2+	0.945026	0.903291	0.933112	0.807598	NA
ILSVQGTEPLVLFK	2+	0.879717	0.940124	0.95334	0.838787	0.98272
IWNNEDVNLDK	2+	0.968816	0.889667	0.969278	0.95475	0.813336
SGLGDDLVQALGLSK	2+	0.918963	0.954502	0.944693	0.963393	0.682503
HELAPALR	2+	0.936408	0.908792	0.952798	0.9556	NA
NPEVGLKPVWYSPK	2+	0.928964	0.933557	0.929908	0.922192	0.150063
AALLNQHYQVNFK	2+	0.917747	0.969219	0.938373	0.935127	0.266816
GSQFGQSCCLR	2+	0.9724	0.992992	0.987984	0.952217	0.98646
LNQWCNVVR	2+	0.977273	0.984426	0.983853	0.967914	0.917184
GFFICDQPYEPVSPYSCK	2+	0.964421	0.937184	0.979509	0.96932	0.490434
SLYDEVAAQGEVVR	2+	0.960161	0.946985	0.934635	0.982138	0.990216
DQVDIAVQELLQLK	2+	0.822989	0.707183	0.800193	0.941542	0.712772
INEAVECLLSLK	2+	0.960807	0.937834	0.942377	0.90645	0.793176
SLCIPFKPLCELQPGAK	2+	0.941579	0.922365	0.966417	0.916677	0.980447
EAPCVLIYIPDGHTK	2+	0.986022	0.98272	0.978682	0.971803	0.94188
TELAEPIAIRPTSETVMYPAYAK	2+	0.920586	0.878271	0.906704	0.882217	0.982472
KEENLADWYSQVITK	2+	0.901923	0.927099	0.915504	0.893961	0.977002
SLIGVEYKPVSATGAEDK	2+	0.907615	0.892806	0.89914	0.966603	0.55484
NQGGGLSSSGAGEGQGPK	2+	0.961924	0.939352	0.969469	0.969661	0.830204
EVIPVNVPEAQEEMK	2+	0.864934	0.873969	0.88143	0.93031	0.182248
AIQGGTSHHLGQNFSK	2+	0.859366	0.828922	0.841608	0.819898	0.544829
YYTLFGR	2+	0.968337	0.969848	0.967664	0.982103	0.991478
DQDLEPGAPSMGAK	2+	0.957509	0.969589	0.95182	0.969724	0.999395
WFGFLEAQQAFQSVGTK	2+	0.964695	0.901202	0.963548	0.965026	0.901883
LGVENCYFPMFVSQSALEK	2+	0.703514	0.637744	0.606167	0.641215	0.619837
THMVVANTMEDFQK	2+	0.98085	0.91604	0.960239	0.980982	0.994284
LQAILEDIQVTLFTR	2+	0.907798	0.885295	0.897125	0.949621	0.817854
DEQFYWIIEALGIR	2+	0.974542	0.952488	0.975942	0.983047	NA
INFYCPGSALGR	2+	0.993562	0.990728	0.992938	0.984778	0.99414
EELEFEVPFR	2+	0.954774	0.970353	0.958948	0.943234	0.880271
NISMSVEGDYTYLR	2+	0.936274	0.945413	0.957317	0.949079	0.697506
YEEEEEQSR	2+	0.988342	0.980273	0.971285	0.968264	0.50132
GDKVDILYNNIK	2+	0.951011	0.879678	0.931249	0.967502	0.973433
HTDVQFYTEVGEITTDLGK	2+	0.925082	0.894233	0.9175	0.909117	0.47755
NEGNIFPNPEATFVK	2+	0.948028	0.925907	0.927415	0.833624	0.853694
NVGIFLK	2+	0.854252	0.907961	0.906522	0.836978	0.82533
TRNEMTAEEK	2+	0.783675	0.775529	0.782253	0.786467	0.969941
VEALTKEELEFEVPFR	2+	0.9611	0.79893	0.961955	0.961757	0.944862
HSSAPPK	2+	0.640915	0.660357	0.753752	0.802621	0.79913
YETVIMPVFGIATPFHIATIK	2+	0.906492	0.758434	0.960384	0.876526	0.902735
TYALFIGDTVLVDEDGPATVLTSVK	2+	0.882835	0.731682	0.911549	0.841014	0.909812
AASITSEVFNK	2+	0.894712	0.908331	0.944476	0.897633	0.975269
GNENANGAPAITLLIR	2+	0.942192	0.9003	0.91529	0.980585	0.979394
ICDVYNAVMDVVK	2+	0.92443	0.926333	0.920807	0.813615	0.986261
GEQQIQK	2+	0.368853	0.396025	0.417839	0.702931	NA
KSNVSYK	2+	0.912963	0.900461	0.930296	0.511549	0.895527
RLYSNWR	2+	0.818648	0.848321	0.89977	0.872837	NA
AALLWALAAALER	2+	0.969817	0.984985	0.977125	0.85759	0.934649
EALAEAALESPRPALVR	2+	0.416946	0.515255	0.517775	0.490954	0.35393
AALNAVR	2+	0.936956	0.900357	0.933044	0.974222	0.919552
LLVVDPETDEQLQK	2+	0.859931	0.82231	0.895374	0.74967	0.903284
KGPSGYGFNLHSDK	2+	0.730501	0.727645	0.722383	0.720524	0.522819
SAATSGAGSTTSGVVSGSLGSR	2+	0.947999	0.927072	0.915343	0.966614	0.993807
LGSSGLGSASSIQAAVR	2+	0.982456	0.964427	0.964638	0.966085	0.985817
HADHSSLTLGSGSSTTR	2+	0.818974	0.672042	0.810486	0.79404	0.968764
LLVGNDDVHIIAR	2+	0.924188	0.921782	0.940899	0.877739	0.801788
TTSNTLHYIHIEQLDK	2+	0.941022	0.92411	0.951512	0.898499	0.960894
HVLDTLIQLAK	2+	0.863965	0.863487	0.86142	0.744812	0.953022
AALPLTTSDTK	2+	0.982961	0.943476	0.975597	0.641261	0.954513
VLDAESMHDCVSVVK	2+	0.878438	0.838771	0.898742	0.793943	0.957538
TTPLKPSPLPVIPDTIK	2+	0.947646	0.857879	0.925228	0.890912	0.984311
ALAELFGLLVK	2+	0.963894	0.918512	0.967319	0.814682	0.988061
VSIVNHLEFLR	2+	0.844675	0.878779	0.904729	0.795785	NA
LSSIIDCTGTASYHGFLPVLVR	2+	0.933329	0.87955	0.894377	0.895612	0.950959
LLGPSAAADILQLSSSLPLQSR	2+	0.425826	0.43209	0.431626	0.284504	0.279575
HVMDGSLPTSLK	2+	0.9405	0.969022	0.961504	0.981057	0.779449
HIIEDPCTLR	2+	0.955246	0.953997	0.961782	0.971892	0.948938
ISESPSEIMESLTK	2+	0.747338	0.729503	0.808258	0.680795	0.949699
MAESMLAILCHILR	2+	0.957292	0.934025	0.952945	0.946961	0.938143
EVLGSLPNVFSALCLNAR	2+	0.958985	0.933324	0.979173	0.972385	0.996306
GSGTASDDEFENLR	2+	0.96856	0.902755	0.972224	0.975499	0.918366
ECPFVIKPK	2+	0.930668	0.843713	0.805337	0.864485	NA
WITPVLLLIDFYEK	2+	0.925164	0.767354	0.960047	0.907581	0.719978
SSNQLSWLSVSMDAALGCR	2+	0.619391	0.590752	0.597405	0.558548	0.983385
LTTSEEK	2+	0.966601	0.929862	0.974626	0.927185	NA
ELQLPSMSMLTSK	2+	0.961981	0.956939	0.980076	0.981866	NA
IVPNVLLEQGK	2+	0.813089	0.915027	0.949654	0.767151	0.709805
DYIWNTLNSGR	2+	0.94749	0.905002	0.885083	0.852571	0.394161
GLVYETSVLDPDEGIR	2+	0.961618	0.966964	0.985966	0.900055	0.96896
LRDYIWNTLNSGR	2+	0.79209	0.857868	0.845707	0.873551	0.753822
HLPNDPMFK	2+	0.876425	0.926965	0.926506	0.909355	0.751694
DKLNNLVLFDK	2+	0.954466	0.928805	0.90174	0.940212	0.896588
LNNLVLFDK	2+	0.990986	0.974105	0.979443	0.872671	0.895463
SYCAEIAHNVSSK	2+	0.981191	0.930228	0.976885	0.874768	0.467351
ELEVLLMCNK	2+	0.974445	0.9614	0.966786	0.967239	0.930529
DFTATDLSEFAAK	2+	0.804506	0.923862	0.903247	0.774581	0.888061
GVFVVAAK	2+	0.941602	0.965107	0.965487	0.932383	0.59533
ITAHLVHELR	2+	0.822666	0.813011	0.854444	0.675321	0.920151
AANDAGYFNDEMAPIEVK	2+	0.961645	0.94442	0.933908	0.946252	0.987998
YALQSQQR	2+	0.915719	0.92919	0.95274	0.960148	0.964158
IVGYFVSGCDPSIMGIGPVPAISGALK	2+	0.679269	0.67764	0.640541	0.565436	NA
ETPALTINR	2+	0.92531	0.979592	0.887641	0.754602	0.808304
INQVFHGSCITEGNELTK	2+	0.840376	0.775635	0.786609	0.705591	0.704419
NCISTVVHQGLIR	2+	0.975445	0.958395	0.981447	0.990032	0.767932
TVGALQVLGTEAQSSLLK	2+	0.927544	0.933721	0.938883	0.94256	0.989425
LVINTEEVFRPYAK	2+	0.965151	0.915211	0.970168	0.940223	0.977591
TETVTSFR	2+	0.953495	0.945487	0.923086	0.911622	0.763768
GIFTSEIGTK	2+	0.982253	0.969232	0.978515	0.914846	0.92919
HSSLITPLQAVAQR	2+	0.879229	0.857834	0.842146	0.95665	0.753004
ILELSGSSSEDSEK	2+	0.9738	0.973096	0.972194	0.985139	0.784234
LLQIIER	2+	0.965095	0.949673	0.969779	0.877886	0.949914
VPADLLK	2+	0.669502	0.781534	0.868389	0.849	0.941013
YPEETLSLMTK	2+	0.957395	0.946695	0.97469	0.878962	0.50941
SLGTIQQCCDAIDHLCR	2+	0.895327	0.940837	0.934869	0.876138	0.976081
LGASLAFNNIYR	2+	0.944225	0.944639	0.972458	0.899917	0.876643
HGDLPDIQIK	2+	0.83936	0.894275	0.84735	0.928933	0.314887
SQGCSEQVLTVLK	2+	0.906657	0.891489	0.881187	0.859902	0.861377
LAGANPAVITCDELLLGHEK	2+	0.918019	0.84272	0.936757	0.923489	0.976477
KNILEESLCELVAK	2+	0.825251	0.708646	0.819632	0.63174	0.781447
NLLTVTSSDEMMK	2+	0.934227	0.949543	0.968653	0.963057	0.9903
NLSSNEAISLEEIR	2+	0.975138	0.952915	0.976497	0.97058	0.972551
ATQQQHDFTLTQTADGR	2+	0.954629	0.937632	0.954895	0.966876	0.662819
DYVDLFR	2+	0.981353	0.992024	0.978701	0.965325	0.985589
AQEPESGLSEETQVK	2+	0.965009	0.808845	0.970359	0.887419	0.172635
SLEYCSTASIDSENPPDLNK	2+	0.956588	0.948485	0.96287	0.973342	0.269442
AALSALESFLK	2+	0.959697	0.927484	0.964648	0.961969	0.986941
NLDLAVLELMQSSVDNTK	2+	0.961454	0.937077	0.93735	0.941967	0.283322
LLLQGEADQSLLTFIDK	2+	0.917912	0.851115	0.91879	0.815566	0.937446
ELLNPVVEFVSHPSTTCR	2+	0.965042	0.959535	0.940693	0.905854	0.993766
LATTILQHWK	2+	0.891266	0.88189	0.935664	0.816721	0.801427
YNFPVEVEVPMER	2+	0.946902	0.929988	0.954478	0.813528	0.998502
LSDFNDITNMLLLK	2+	0.928258	0.92522	0.9533	0.911502	0.716915
VLEQLIVAHFPMQSR	2+	0.97852	0.966505	0.969632	0.961079	0.968506
LQETLSAADR	2+	0.965081	0.965948	0.932964	0.902707	0.95429
VVQMLGSLGGQINK	2+	0.932146	0.963685	0.937191	0.970302	0.812139
AYVPALQMAFK	2+	0.847765	0.854055	0.937442	0.855864	0.709089
TRDDWLVSWVQSYCR	2+	0.547089	0.709891	0.709253	0.926186	0.950943
MSTSPEAFLALR	2+	0.960409	0.941285	0.960863	0.897115	0.942466
AVAFFLESIAMHDIIAAEK	2+	0.973379	0.898567	0.959216	0.938375	0.976707
DPTVHDDVLELEMDELNR	2+	0.871657	0.755887	0.917379	0.701274	0.855691
LCYDAFTENMAGENQLLER	2+	0.932357	0.925155	0.966722	0.94569	0.983151
FMNAVFFLLPK	2+	0.954708	0.975788	0.952583	0.949325	0.931715
GFPPSASLCLLDLVK	2+	0.925685	0.974094	0.985546	0.949921	0.984799
ITAQSIEELCAVNLYGPDAQVDR	2+	0.966995	0.899832	0.941697	0.933513	0.976714
EMKPVIFLDVFLPR	2+	0.952151	0.882307	0.942352	0.951279	0.964317
VYELLGLLGEVHPSEMINNAENLFR	2+	0.914461	0.846471	0.933668	0.907243	0.963702
LQYFMEQFYGIIR	2+	0.971392	0.93675	0.974723	0.888691	0.757831
DFSAFINLVEFCR	2+	0.884945	0.986284	0.952064	0.892723	0.917897
IPALDLLIK	2+	0.934413	0.907615	0.859409	0.667362	0.944865
YKEVYAAAAEVLGLILR	2+	0.940113	0.892632	0.961009	0.990779	0.986676
GLGQECVLSSSPAVLALQTSLVFSR	2+	0.961353	0.867153	0.926751	0.90416	0.961309
EVYAAAAEVLGLILR	2+	0.986333	0.97614	0.98298	0.988228	0.0915247
LQSVQALTEIQEFISFISK	2+	0.843446	0.816513	0.868802	0.824751	0.693915
NNWEVSALSR	2+	0.965522	0.973873	0.948718	0.916782	0.990561
SDYSEAAK	2+	0.969399	0.986999	0.982689	0.94173	0.938819
SDPGLLTNTMDVFVK	2+	0.924093	0.92881	0.925445	0.961319	0.981767
SKDFVQVMR	2+	0.979201	0.979617	0.989326	0.983981	0.973392
DFGLLVFVR	2+	0.970711	0.958863	0.966259	0.97422	0.97207
DVLIQGLIDENPGLQLIIR	2+	0.989062	0.945814	0.976667	0.96043	0.717826
LKPVELR	2+	0.984218	0.989521	0.989164	0.978885	0.995109
SMEEDPQTSR	2+	0.964663	0.958053	0.968055	0.963784	0.964307
MDPMNIWDDIITNR	2+	0.934193	0.904569	0.935337	0.975649	0.752662
LYHCAAYNCAISVICCVFNELK	2+	0.900827	0.888403	0.86878	0.909948	NA
DFWELASLDCYNHLAEWK	2+	0.88855	0.844824	0.889944	0.843124	0.878291
KHVSLNK	2+	0.853544	0.834429	0.900703	0.514038	NA
EFFSTIVVDAIDVLK	2+	0.980183	0.950511	0.959656	0.982159	NA
VEHHDHAVVSGR	2+	0.949408	0.93092	0.962987	0.934827	0.819349
ALGTEVIQLFPEK	2+	0.971159	0.96334	0.972893	0.95182	0.766591
SATEQSGTGIR	2+	0.953882	0.961394	0.978115	0.947105	0.766043
AALSASEGEEVPQDK	2+	0.973668	0.981429	0.988993	0.989371	0.16249
SITIIGGGFLGSELACALGR	2+	0.875548	0.88984	0.949365	0.888835	0.88587
VMPNAIVQSVGVSSGK	2+	0.825655	0.791625	0.836023	0.726114	0.97082
SNIWVAGDAACFYDIK	2+	0.909242	0.898222	0.849555	0.792422	0.257887
DGEQHEDLNEVAK	2+	0.882603	0.832336	0.854483	0.826393	0.737546
LNDGSQITYEK	2+	0.977437	0.930905	0.960643	0.926177	0.200854
SLSAIDR	2+	0.971864	0.978736	0.956507	0.97786	NA
VPTTEKPTVTVNFR	2+	0.964583	0.915525	0.937516	0.94309	0.979108
IHNAENIQPGEQK	2+	0.929149	0.933727	0.914244	0.863741	0.636887
FSALQQAVPTESTDNRR	2+	0.759452	0.663879	0.723938	0.454878	0.9812
LQGINCGPDFTPSFANLGR	2+	0.937674	0.929747	0.965687	0.981562	0.991253
EITKPLRPLGK	2+	0.962522	0.95361	0.960545	0.982149	0.827504
GLPLVDDGGWNTVPISK	2+	0.961843	0.95633	0.947817	0.941687	0.981493
EMDEAATAEER	2+	0.976238	0.927964	0.977928	0.981411	0.804753
TAADKDRGEEDADGSK	2+	0.499718	0.361268	0.372384	0.388884	0.761759
EFLPEGQDIGAFVAEQK	2+	0.94299	0.789351	0.985201	0.827166	0.522329
AIIEEYLHLNDMK	2+	0.753013	0.786873	0.728977	0.687964	0.923911
VDVAVLK	2+	0.909565	0.915391	0.96086	0.981786	0.84442
VEYTLGEESEAPGQR	2+	0.973043	0.944181	0.961757	0.936574	0.982292
VFDWIEANLSEQQIVSNTLVR	2+	0.892525	0.873804	0.813609	0.778747	0.933094
LTPQMFQQLMK	2+	0.942754	0.938212	0.941708	0.834281	0.785629
AALSEEELEK	2+	0.960999	0.917903	0.962403	0.95542	0.967895
AASLLLEILGLLCK	2+	0.911839	0.968517	0.942371	0.936039	0.923481
ALMTAVCYSAIIFETPLR	2+	0.870474	0.75976	0.823428	0.869101	NA
PLLGLILLNEK	2+	0.955518	0.933757	0.907191	0.866563	0.992287
DSSLFDIFTLSCNLLK	2+	0.68838	0.741006	0.725929	0.54514	0.917178
TLVGLVR	2+	0.979014	0.960835	0.956837	0.977828	0.974552
ALVEFTNSPDCLSK	2+	0.973992	0.935641	0.971096	0.830628	0.887621
LELAMLSFFEQFR	2+	0.968546	0.973426	0.974158	0.994853	0.475844
TTPLNQESDR	2+	0.902619	0.765382	0.828324	0.556696	0.967199
GISICFSMLK	2+	0.186842	0.16223	0.196083	0.269718	NA
VAGGAAPSKPASAK	2+	0.913481	0.863124	0.891231	0.846346	0.480326
SPAVKPAAAPK	2+	0.698191	0.776735	0.685616	0.834156	0.832888
NSSNKPAVTTK	2+	0.832826	0.864396	0.838359	0.920445	0.0687781
MVATTKPK	2+	0.965646	0.936365	0.927561	0.95407	0.956634
VREEEIEVDSR	2+	0.839101	0.964127	0.842349	0.966842	0.979727
KLQANGPVAK	2+	0.936464	0.937189	0.938113	0.530687	0.212758
LQANGPVAK	2+	0.959527	0.965527	0.966591	0.874002	0.555115
ATTKPPPAK	2+	0.989134	0.985461	0.979957	0.966369	0.718971
WTNQLNSLNQAVVSK	2+	0.801525	0.712759	0.748905	0.727907	0.895297
SINSILDYISTSK	2+	0.917409	0.949684	0.939468	0.92564	0.864053
ELNIDVADVESLLVQCILDNTIHGR	2+	0.696889	0.573889	0.659605	0.56678	NA
FNNWGGSLSLGHPFGATGCR	2+	0.954319	0.955545	0.945641	0.97574	0.782548
DLMPHDLAR	2+	0.926024	0.94441	0.927232	0.841486	0.878894
EVVDYIIFGTVIQEVK	2+	0.959853	0.941068	0.961745	0.894119	0.951826
DNGIRPSSLEQMAK	2+	0.889054	0.824529	0.883775	0.769666	0.793594
AAPAVQTK	2+	0.857666	0.863702	0.945821	0.94851	NA
INVYYNESSSQK	2+	0.852053	0.8932	0.894539	0.991936	0.984895
AALVDLEPGTMDSVR	2+	0.967889	0.930339	0.954705	0.96154	0.973602
ISEQFSAMFR	2+	0.975863	0.987412	0.975147	0.967181	0.98164
MASTFIGNSTAIQELFK	2+	0.939564	0.869147	0.956323	0.947656	0.945938
EIVHIQAGQCGNQIGTK	2+	0.96828	0.928517	0.961219	0.895099	0.881508
LTTPTYGDLNHLVSATMSGVTTSLR	2+	0.847601	0.766856	0.782858	0.711139	NA
GPVGLEGLLTTK	2+	0.961865	0.943233	0.977251	0.775143	0.12905
VSGHVITDIVEGK	2+	0.938663	0.971881	0.966775	0.981736	0.973909
YLHENLPIPQR	2+	0.968308	0.969986	0.967594	0.849109	0.973487
LRHEILLSQSVR	2+	0.770102	0.6463	0.765998	0.626278	NA
MIDLIIPR	2+	0.993829	0.986239	0.975742	0.965093	0.990739
TPLFDQIIDMLR	2+	0.819458	0.811843	0.810764	0.767552	0.113709
LSGTVGVAAVTAGPGLTNTVTAVK	2+	0.952824	0.845812	0.94165	0.961591	0.968165
AAVETLGVPCFLGGMAR	2+	0.973194	0.947871	0.963687	0.987526	0.9988
LVEGLQGQTWAPDWVEELR	2+	0.963879	0.9509	0.972135	0.975044	0.990006
ELNELVSAIEEHFFQPQK	2+	0.860923	0.790098	0.782473	0.782962	0.694555
AAMGPGISR	2+	0.760812	0.7428	0.776828	0.831079	0.921619
ALHDHLGLR	2+	0.973709	0.971819	0.967757	0.865182	0.907316
IITYDLIK	2+	0.912275	0.934852	0.92626	0.882567	0.851464
MTLVEEGFNPAVIK	2+	0.757348	0.975642	0.95408	0.755085	0.989059
LFQHIADYLPSYAR	2+	0.953019	0.927759	0.960406	0.958224	0.857749
AAMITHQR	2+	0.858963	0.805033	0.875863	0.876033	0.938299
YNVTVIQYIGELLR	2+	0.911995	0.946956	0.940033	0.837695	0.355903
VLLVSPELQAAVEEILPSLK	2+	0.930896	0.683354	0.929821	0.882732	0.788742
IGMASIK	2+	0.962543	0.967237	0.934539	0.977686	0.981121
VIEQLLVGLK	2+	0.923407	0.927895	0.943285	0.870622	0.860167
LDGNLLTQPGQAR	2+	0.981706	0.987887	0.98354	0.985167	0.993246
MAEFLDWSLCNLAR	2+	0.975302	0.973119	0.979752	0.988739	0.963389
AAMTSLMDLTLLLAR	2+	0.966172	0.961031	0.970737	0.969161	0.979826
GDTVIDGWQWLINDTLR	2+	0.502429	0.479635	0.50947	0.496016	0.788464
DREDYVPYTGEK	2+	0.932155	0.940528	0.923201	0.989089	0.912008
ILPVFDEPPNPTNVEESLK	2+	0.915553	0.83124	0.948532	0.835469	0.946963
TKENDAHLVEVNLNNIK	2+	0.880749	0.88363	0.895729	0.841121	0.870285
SNDPVATAFAEMLK	2+	0.96077	0.960653	0.965582	0.914899	0.968542
AANAITK	2+	0.954968	0.920851	0.94203	0.902405	0.98721
YNEDLELEDAIHTAILTLK	2+	0.481583	0.371021	0.337514	0.449467	0.999197
HIGLVYSGMGPDYR	2+	0.888056	0.789416	0.864235	0.949278	0.900359
LAQQYYLVYQEPIPTAQLVQR	2+	0.97195	0.863355	0.963405	0.960613	0.990705
LVQIEYALAAVAGGAPSVGIK	2+	0.919106	0.910181	0.897286	0.956812	0.137011
FRPLQLETINVTMAGK	2+	0.813792	0.817598	0.826727	0.787832	0.383689
TGSVDIIVTDLPFGK	2+	0.952579	0.936311	0.942407	0.974608	0.539214
LPATEKPVLLSK	2+	0.937093	0.964613	0.967248	0.906678	0.988754
TPVIVTLK	2+	0.807751	0.883831	0.919184	0.961697	0.778535
AANSLEAFIFETQDK	2+	0.942319	0.877456	0.929698	0.934229	0.933093
DAVVYPILVEFTR	2+	0.974773	0.979351	0.985475	0.98038	0.995239
LIPEMDQIFTEVEMTTLEK	2+	0.935193	0.852056	0.891082	0.862762	0.796276
VQEVLLK	2+	0.86884	0.898751	0.953677	0.851388	0.992681
VLQLINDNTATALSYGVFR	2+	0.933515	0.940371	0.929107	0.954035	0.983694
NINADEAAAMGAVYQAAALSK	2+	0.950249	0.891932	0.942853	0.96208	0.930441
EAGMQPQLQIR	2+	0.977636	0.981515	0.985847	0.988546	0.998448
LADFGVAGQLTDTQIK	2+	0.985298	0.972232	0.973143	0.993855	0.98979
VLFLIPK	2+	0.937242	0.970489	0.994222	0.994645	0.249267
ADIWSLGITAIELAR	2+	0.961668	0.941819	0.942114	0.968846	0.764075
RPFSQCLSTIISPLFAELK	2+	0.754424	0.697385	0.624668	0.690504	0.938181
DNLFGGVVNPNEVFCSVPGR	2+	0.884809	0.740047	0.800919	0.824719	0.623361
ILTDYGFEGHPFR	2+	0.992467	0.987939	0.992267	0.974305	0.756432
SLVDLTAVDVPTR	2+	0.929942	0.938932	0.9171	0.906759	0.789946
KFDLNSPWEAFPVYR	2+	0.916632	0.870128	0.895465	0.884003	0.989136
TALGVAELTVTDLFR	2+	0.964189	0.938326	0.946645	0.989918	0.566204
AAPASSAGASDAR	2+	0.918748	0.916505	0.858163	0.705868	0.763225
SHCFVTYSTVEEAVATR	2+	0.950461	0.868851	0.932471	0.969999	0.990772
ISNIVHISNLVR	2+	0.978336	0.983868	0.983461	0.963002	0.909646
AAPCIYWLPLTDSQIVQK	2+	0.981063	0.926526	0.989765	0.985378	0.998867
ISVVSATK	2+	0.967216	0.959384	0.952568	0.933554	0.916112
KVTLGDTLTR	2+	0.975732	0.93902	0.968654	0.82322	0.996397
VPEESVLPLVQK	2+	0.930223	0.960997	0.956659	0.933458	0.93212
ASLVALPEQTASEEETPPPLLTK	2+	0.842438	0.733162	0.90396	0.814721	0.973076
TGTLVEEAFWIDK	2+	0.885941	0.94562	0.985411	0.879968	0.811244
ASHTLLPSHR	2+	0.803494	0.865582	0.850319	0.810931	0.977651
GITEECLK	2+	0.962432	0.964147	0.965567	0.920931	NA
GALMLENLQK	2+	0.908437	0.959912	0.919932	0.937547	0.968393
AQEEPPAK	2+	0.868312	0.878883	0.882423	0.883804	0.752303
SGVSITIDDPVR	2+	0.920063	0.958143	0.967733	0.941477	NA
ALQEFDLALR	2+	0.976352	0.97235	0.968973	0.942861	0.20996
IFVNSNTDVAPFLR	2+	0.964801	0.932989	0.961739	0.981801	0.998462
SVFDEELTNTSK	2+	0.962592	0.950008	0.950406	0.866513	0.972933
EGTYDGSWALADVMSQLK	2+	0.965188	0.891198	0.945888	0.957197	0.939469
DICACAATGTGK	2+	0.983314	0.973191	0.956875	0.96255	0.966959
SVSLVGEDERK	2+	0.926235	0.964171	0.965151	0.881637	0.966776
AAPFSLEYR	2+	0.951878	0.929246	0.98462	0.840089	0.95023
DKDFAIDIIK	2+	0.971651	0.923361	0.958941	0.960217	0.877635
GQYISPFHDIPIYADK	2+	0.947309	0.883962	0.928649	0.948851	0.867489
YKVPDGKPENEFAFNAEFK	2+	0.955991	0.8483	0.956587	0.84121	0.591602
GYIWNYGAIPQTWEDPGHNDK	2+	0.935147	0.941962	0.927769	0.943584	0.987098
VLGILAMIDEGETDWK	2+	0.98308	0.919404	0.988507	0.978875	0.367781
LKPGYLEATVDWFR	2+	0.975281	0.922007	0.945133	0.871687	0.845854
DVFHMVVEVPR	2+	0.921473	0.873825	0.896507	0.888149	0.773695
GISCMNTTLSESPFK	2+	0.961159	0.93456	0.958545	0.959056	0.452007
AIVDALPPPCESACTVPTDVDK	2+	0.955747	0.333547	0.925814	0.5078	0.967065
VPDGKPENEFAFNAEFK	2+	0.9222	0.853135	0.895776	0.944963	0.95569
HTGCCGDNDPIDVCEIGSK	2+	0.952483	0.947064	0.942139	0.974394	0.82661
GIVEFSGKPAAR	2+	0.959746	0.972341	0.963011	0.907535	0.968573
FAQPGSFEYEYAMR	2+	0.955004	0.910559	0.971376	0.952459	0.98093
LFVGNLPPDITEEEMR	2+	0.977874	0.951091	0.987786	0.95403	0.0975817
FGQAATMEGIGAIGGTPPAFNR	2+	0.963769	0.921453	0.966915	0.984313	0.987513
RMEELHNQEVQK	2+	0.673179	0.61999	0.587268	0.597008	0.836919
MGQMAMGGAMGINNR	2+	0.979184	0.976561	0.985653	0.981923	0.936268
ALIEMEK	2+	0.956957	0.957201	0.960386	0.927241	0.800396
PVTVEPMDQLDDEEGLPEK	2+	0.824465	0.814029	0.919078	0.790927	0.140876
MEELHNQEVQK	2+	0.938577	0.916429	0.929478	0.840962	0.642923
NLPQYVSNELLEEAFSVFGQVER	2+	0.953234	0.83396	0.944768	0.901678	0.11689
LEMEMEAAR	2+	0.952453	0.94606	0.976165	0.968572	0.836279
CSEGSFLLTTFPR	2+	0.913076	0.801847	0.780242	0.81748	0.352435
TSGVPSGFNFTAPPVLGK	2+	0.82226	0.913589	0.936822	0.881126	0.917124
LGELLFPSSLAGETLGSFSGLR	2+	0.936348	0.811988	0.955344	0.922283	0.998459
TTLLEGFAGVEEAR	2+	0.902619	0.984326	0.984788	0.909165	0.819593
YGLVFAGGASGLQIFPTK	2+	0.907698	0.617414	0.906365	0.876872	0.882027
SLQPAVAEK	2+	0.964383	0.960054	0.940351	0.940788	NA
PAPVAQPPAAAPPSAVGSSAAAPR	2+	0.835488	0.804168	0.905501	0.839797	0.995845
AAPTAASDQPDSAATTEK	2+	0.736692	0.660312	0.635173	0.590189	0.509761
EGYVPQEEVPVYENK	2+	0.942518	0.867992	0.88513	0.891794	NA
SLPNEEIVQK	2+	0.82547	0.87227	0.948326	0.801029	0.852933
ILDSFAAAPVPTTTLVLK	2+	0.94555	0.897807	0.963272	0.905396	0.992404
ILDWHVANTDKK	2+	0.921371	0.94587	0.955608	0.914335	0.833069
LSFDKDAMVAR	2+	0.849887	0.860622	0.894005	0.811161	0.868322
WLHNEDQMAVEK	2+	0.916593	0.94476	0.953211	0.88224	0.381974
LLGELLQDNAK	2+	0.98351	0.97137	0.977088	0.972397	0.940768
LFVLFGAEILK	2+	0.975316	0.966355	0.965372	0.724489	0.964985
FAADAVK	2+	0.978665	0.961419	0.980359	0.954088	0.999362
HGELWCAVSK	2+	0.849426	0.884594	0.866948	0.927557	0.838275
AAQDLCEEALR	2+	0.992019	0.990251	0.984234	0.975592	0.862473
EQWIQDAEECDR	2+	0.974559	0.940391	0.973231	0.982836	0.278597
GYDDRDYYSR	2+	0.833049	0.827209	0.842627	0.769198	0.957646
GFAFVYFENVDDAK	2+	0.979661	0.971247	0.94916	0.977607	0.683744
ANPDPNCCLGVFGLSLYTTER	2+	0.97955	0.907643	0.95301	0.86309	0.991864
AAQDRDQIYR	2+	0.946988	0.922379	0.880467	0.951501	0.963918
GILAADESTGSIAK	2+	0.928891	0.944397	0.919149	0.948905	0.344615
PYQYPALTPEQK	2+	0.916407	0.946474	0.897683	0.961348	0.936666
YTPSGQAGAAASESLFVSNHAY	2+	0.941369	0.844946	0.927731	0.911849	0.187169
LQSIGTENTEENRR	2+	0.679718	0.789647	0.750309	0.54093	0.461146
AAQEEYVK	2+	0.884068	0.85318	0.837532	0.671714	0.912348
ADDGRPFPQVIK	2+	0.919296	0.707164	0.935724	0.884589	0.919548
IGEHTPSALAIMENANVLAR	2+	0.925729	0.927641	0.955413	0.95782	0.966672
SKGGVVGIK	2+	0.961879	0.970213	0.966664	0.71997	0.988879
RLQSIGTENTEENRR	2+	0.539121	0.421019	0.367346	0.384105	0.814402
RALANSLACQGK	2+	0.930038	0.909953	0.859091	0.919493	0.350395
GVVPLAGTNGETTTQGLDGLSER	2+	0.950748	0.865221	0.951762	0.936639	0.784292
VNPCIGGVILFHETLYQK	2+	0.92529	0.870696	0.945328	0.912307	0.880026
KELSDIAHR	2+	0.974095	0.952298	0.96184	0.854362	0.991656
FSHEEIAMATVTALR	2+	0.921708	0.96408	0.950044	0.980657	0.0934551
LQSIGTENTEENR	2+	0.96222	0.935777	0.982622	0.957928	0.799375
TVPPAVTGITFLSGGQSEEEASINLNAINK	2+	0.735771	0.530457	0.845656	0.581808	0.586
PFPQVIK	2+	0.927804	0.942935	0.911678	0.90067	NA
GFLKEEDLTEK	2+	0.952818	0.854344	0.955049	0.909455	0.946563
LHNELQSGSLR	2+	0.980913	0.956914	0.985798	0.955853	0.863252
AMDLAQAGSTVESK	2+	0.943073	0.981433	0.923027	0.955525	0.814736
EICAVLAAVTEVIR	2+	0.984149	0.982623	0.989081	0.921592	0.996686
AAQHGVCSVLK	2+	0.666446	0.638128	0.65292	0.587989	0.738356
TYLTITDTQLVNSLLEK	2+	0.906354	0.883266	0.976158	0.898858	0.875343
NAFALLVEMGHAFLR	2+	0.40579	0.381215	0.321691	0.404749	0.981547
GTEITHAVVIK	2+	0.788042	0.914611	0.93647	0.716231	0.448393
DFESHITSYK	2+	0.916785	0.94768	0.928277	0.87123	0.132638
FEELTNLIR	2+	0.950167	0.946067	0.918645	0.905394	0.992705
DAHNALLDIQSSGR	2+	0.980844	0.959861	0.977873	0.964539	0.93094
TEPTAQQNLALQLAEK	2+	0.919404	0.828805	0.925971	0.876565	0.938957
EHVVAASK	2+	0.869528	0.887607	0.862028	0.873818	0.822529
TMVQLGICAFR	2+	0.970647	0.952479	0.971116	0.987121	0.871019
LKEELSEVETK	2+	0.969255	0.93823	0.96242	0.956594	0.705759
VCHAHPTLSEAFR	2+	0.933393	0.93125	0.942178	0.962139	0.971328
IDVSIEAASGGK	2+	0.948606	0.913961	0.933644	0.860148	0.287878
NLGLEELGIELDPR	2+	0.844521	0.858055	0.884102	0.836814	0.740533
GRIPVNTR	2+	0.729964	0.692856	0.697204	0.616227	0.395413
AVSDWLIASVEGR	2+	0.973868	0.96138	0.972645	0.968687	0.900316
IVQAEGEAEAAK	2+	0.951807	0.947716	0.943262	0.847114	0.845784
VLSRPNAQELPSMYQR	2+	0.868479	0.819719	0.835481	0.765306	0.167732
LGLDYEER	2+	0.918538	0.93191	0.95322	0.944499	0.27926
FNASQLITQR	2+	0.977101	0.964505	0.968732	0.937021	0.926261
IYLTADNLVLNLQDESFTR	2+	0.958508	0.893932	0.96693	0.951261	0.222961
LLLGAGAVAYGVR	2+	0.94776	0.945645	0.937192	0.908026	0.147472
AQVSLLIR	2+	0.980575	0.985993	0.947529	0.91571	0.986529
IPWFQYPIIYDIR	2+	0.964733	0.951659	0.964993	0.987555	0.985954
DFSLILDDVAITELSFSR	2+	0.842832	0.942822	0.942267	0.856014	NA
FGDLTDNFSSPHAR	2+	0.816123	0.821563	0.799293	0.815544	NA
ISEQIVIGTPGTVLDWCSK	2+	0.955862	0.910713	0.956492	0.967883	0.979498
GLAVNMVDSK	2+	0.654514	0.640484	0.642741	0.84918	0.898588
SNLVDNTNQVEVLQR	2+	0.906315	0.804303	0.915765	0.891792	0.923921
SLDNFFAK	2+	0.872258	0.842998	0.867939	0.847337	0.820227
VLEVPPVVYSR	2+	0.978128	0.987424	0.99238	0.926245	0.85972
AASAFFTYVSLSQEGR	2+	0.974218	0.949595	0.968842	0.982164	0.928127
ATLWYVPLSLK	2+	0.939628	0.976275	0.978546	0.941723	0.99688
IVDVIGEK	2+	0.941019	0.968581	0.973615	0.835305	0.792647
NISHYEEQLVK	2+	0.912659	0.827114	0.907518	0.783934	0.437215
AATIVATSEGSLWGLDR	2+	0.916149	0.953697	0.958886	0.916546	0.485397
NLDQEQLSQVLDAMFER	2+	0.705483	0.60922	0.650771	0.652568	0.339966
SLEVSER	2+	0.984117	0.978781	0.95949	0.936895	0.846622
QQPPDLVEFAVEYFTR	2+	0.43635	0.32024	0.28889	0.238244	0.695755
SSFFIEPQKPVFPETR	2+	0.819877	0.753894	0.793003	0.774402	0.996876
AASDIWKPVLSIDTEPR	2+	0.951128	0.877777	0.944905	0.964989	NA
TSPASLDFPESQK	2+	0.33848	0.305272	0.331318	0.277956	0.793842
GLGTDEDAIISVLAYR	2+	0.965524	0.965085	0.956417	0.973997	0.985902
AASGFNAMEDAQTLR	2+	0.968586	0.928716	0.950853	0.976209	0.96809
SETSGSFEDALLAIVK	2+	0.883386	0.8021	0.851456	0.802729	0.710694
GAGTDEGCLIEILASR	2+	0.957239	0.955549	0.945178	0.975402	0.697319
IMNMEAGTLAK	2+	0.907103	0.933198	0.886872	0.773287	0.786107
VPLEVQEADEAK	2+	0.896645	0.916232	0.96382	0.919171	0.0470929
KVDEAIALFQK	2+	0.944744	0.875867	0.94938	0.589369	0.834976
SSAQDPQAVLGALGR	2+	0.957871	0.971223	0.981061	0.97298	0.992903
YGEAGEGPGWGGAHPR	2+	0.976872	0.967059	0.983393	0.96472	0.988266
NVIHPFLSR	2+	0.989194	0.961247	0.986988	0.962704	0.981517
AVLGEVVLYSGAR	2+	0.982595	0.985612	0.992086	0.94564	0.96923
TWHAWMDNIR	2+	0.973738	0.955446	0.979279	0.927338	0.862737
LLSPFMPFVTEELFQR	2+	0.967973	0.95547	0.973175	0.984061	0.997004
SLPIVFDEFVDMDFGTGAVK	2+	0.889277	0.600369	0.90214	0.813407	0.846139
LHTYLAGEAPTLADLAAVTALLLPFR	2+	0.125157	0.153468	0.133485	0.139558	0.049966
HGLEAISIMDSR	2+	0.901017	0.936693	0.920493	0.886075	0.697507
AASIFGGAKPVDTAAR	2+	0.940101	0.955874	0.954566	0.925834	0.968885
TGSESSQTGTSTTSSR	2+	0.915114	0.942481	0.932398	0.960396	0.724276
SPPYTAFLGNLPYDVTEESIK	2+	0.859669	0.730038	0.899605	0.760607	0.94047
RGDDSFGDK	2+	0.761516	0.772148	0.735118	0.927008	0.521299
KPEENPASK	2+	0.833455	0.83201	0.806765	0.824476	0.912818
DSDKTDTDWR	2+	0.904181	0.967595	0.84392	0.970875	0.990835
GFGYAEFEDLDSLLSALSLNEESLGNR	2+	0.322682	0.291096	0.218997	0.28024	0.190397
AVAMLWK	2+	0.972474	0.977443	0.946003	0.916695	0.893969
VSIDPESNIISIWNNGK	2+	0.776707	0.65376	0.724139	0.799748	NA
FYSQAIELNPSNAIYYGNR	2+	0.96804	0.935714	0.983885	0.984061	0.98252
AEGYEVAHGGR	2+	0.937065	0.946607	0.937774	0.873962	0.895783
AASNMALGK	2+	0.920862	0.937791	0.952262	0.922146	0.637171
TQANDYFK	2+	0.677985	0.748669	0.692165	0.604539	NA
IYDLNKPEAEPK	2+	0.924235	0.944151	0.900022	0.967878	0.954574
YDYNSGEELESYK	2+	0.959335	0.923339	0.973307	0.971166	0.679126
FSPDGELYASGSEDGTLR	2+	0.969882	0.946378	0.96898	0.976544	0.366853
TVDFTQDSNYLLTGGQDK	2+	0.950054	0.926039	0.967537	0.937025	0.552691
EISGHTSGIK	2+	0.961246	0.940829	0.957308	0.819502	0.948569
TVSTLHHVLQR	2+	0.969494	0.928167	0.947202	0.822771	0.907137
VLSIQSHVIR	2+	0.969365	0.974488	0.982989	0.916883	0.974421
VVPLADIITPNQFEAELLSGR	2+	0.573348	0.51835	0.466005	0.505877	0.625821
GQVLNSDELQELYEGLR	2+	0.965178	0.952325	0.963067	0.719086	0.827277
SFLAMVVDIVQELK	2+	0.96124	0.94572	0.955611	0.975443	0.847313
VFDLQFSTDSPR	2+	0.975193	0.911124	0.970254	0.875665	0.942115
NAFGLHLIDFMSEILK	2+	0.888398	0.831161	0.890445	0.867777	0.619975
VFPMPLPR	2+	0.887932	0.898143	0.924653	0.903279	NA
LYHNEVEIEK	2+	0.863032	0.914881	0.94993	0.918445	0.621343
HLALNLQEK	2+	0.960713	0.985401	0.982434	0.91914	0.41801
HNLLQACK	2+	0.912117	0.91216	0.932938	0.895861	0.807401
VVQLHEYSEELEK	2+	0.938727	0.924225	0.970078	0.916299	0.23562
VLTFDLTK	2+	0.989852	0.986672	0.980349	0.951577	0.841402
AESLIGVYPEQGDCVISK	2+	0.914521	0.838167	0.962723	0.935219	0.310015
SKLESELANFGPR	2+	0.948311	0.902969	0.922052	0.929326	0.840303
NMDAIIVDSEK	2+	0.96873	0.968689	0.973855	0.940297	0.132844
ELNQVMEQLGDAR	2+	0.982506	0.964407	0.973667	0.889862	0.99355
KDENEIEK	2+	0.561528	0.585202	0.556427	0.344691	0.46588
NFLVFQGAVESIAMK	2+	0.857928	0.922036	0.831528	0.919822	0.721817
ISSIYAR	2+	0.935196	0.947239	0.916461	0.962912	0.971231
KLEGELTEEVEMAK	2+	0.98162	0.919738	0.970981	0.667247	0.960509
DLTLEENQVK	2+	0.912497	0.972683	0.984022	0.924124	0.964618
VEDELKEK	2+	0.91684	0.956034	0.962276	0.925874	0.817944
EELLAEFGSGTLDLPALTR	2+	0.949995	0.9312	0.951163	0.955069	0.985383
YLEGTSCIAGVLVPAK	2+	0.95064	0.932606	0.960168	0.963593	0.948566
AVPVWDVLASGYVSGAAR	2+	0.965716	0.973272	0.934993	0.984824	0.957763
AGTLTVEELGATLTSLLAQAQAQAR	2+	0.948492	0.770289	0.823196	0.925189	0.780688
GFFDPNTHENLTYVQLLR	2+	0.882545	0.834387	0.808142	0.823423	0.941227
LALFQAIGK	2+	0.860204	0.853681	0.866183	0.69346	0.837507
PVSVWDVLFSSYLSEAR	2+	0.912294	0.866801	0.948362	0.907392	0.866101
VTPGSGALQGQSVSVWELLFYR	2+	0.873661	0.792143	0.861407	0.772802	0.823658
VIEETEER	2+	0.98957	0.979808	0.969005	0.961182	NA
AEGAIAGFR	2+	0.980186	0.975071	0.940676	0.939573	NA
FADQVVSFWDLLSSPYFTEDR	2+	0.720982	0.771538	0.653917	0.746089	NA
LLQHLLEACGR	2+	0.814158	0.776298	0.814844	0.762062	NA
IAAQTLLGTAK	2+	0.975703	0.969223	0.975281	0.856185	NA
LDVATDNFFQNPELYIR	2+	0.916261	0.905093	0.907172	0.969076	0.993026
LVTLEEFLK	2+	0.96941	0.945064	0.972241	0.954086	0.971499
LKGDDLQAIK	2+	0.968378	0.963097	0.983862	0.941847	0.933584
KSDVEAIFSK	2+	0.880662	0.93829	0.896612	0.705985	0.699553
LKGDDLQAIKK	2+	0.968599	0.983571	0.989164	0.98402	0.238281
GFAFVQYVNER	2+	0.972105	0.977628	0.971289	0.990433	0.930386
IVGCSVHK	2+	0.986299	0.985153	0.978747	0.955226	0.965892
MIAGQVLDINLAAEPK	2+	0.627862	0.648097	0.693854	0.697988	0.976852
NDKSEEEQSSSSVK	2+	0.953779	0.95189	0.931741	0.946314	0.31294
VFIGNLNTLVVK	2+	0.952995	0.842392	0.911484	0.80797	0.961127
VLAVTAIR	2+	0.972778	0.970547	0.922199	0.947324	0.918728
VLIIGSGGR	2+	0.961341	0.946465	0.93761	0.889659	0.844449
ISNTAISISDHTALAQFCK	2+	0.941813	0.916816	0.960251	0.893824	0.845331
AFAHITGGGLLENIPR	2+	0.956398	0.932092	0.965777	0.992348	0.99824
SAGVQCFGPTAEAAQLESSK	2+	0.954061	0.858469	0.954571	0.954219	0.250568
GVEITGFPEAQALGLEVFHAGTALK	2+	0.917524	0.781856	0.964091	0.822627	0.847104
AVQEIMQEK	2+	0.947528	0.962315	0.952928	0.849519	0.995245
KIEFVVVGPEAPLAAGIVGNLR	2+	0.923535	0.844312	0.933544	0.987386	0.591942
GDTVATLSER	2+	0.952493	0.979415	0.973949	0.95032	0.981828
TFNCGVGAVLVVSK	2+	0.990904	0.960867	0.979247	0.985344	0.79213
AFTKPEEACSFILSADFPALVVK	2+	0.863014	0.675844	0.950776	0.825906	0.961142
ESGVDIAAGNMLVK	2+	0.874698	0.945196	0.928467	0.904614	0.94532
FGDPECQVILPLLK	2+	0.875041	0.8942	0.868435	0.884372	0.904329
LDLSVTEAVVAGIAK	2+	0.947939	0.930671	0.941716	0.954687	0.54992
VAVLISGTGSNLQALIDSTR	2+	0.97809	0.915278	0.974896	0.914423	0.98165
IEFVVVGPEAPLAAGIVGNLR	2+	0.971312	0.886253	0.962224	0.978106	0.973626
VDLGGFAGLFDLK	2+	0.974059	0.901443	0.961148	0.975116	0.887607
LGVDLDAQTWR	2+	0.983351	0.965183	0.992474	0.973051	0.993484
VFSWLQQEGHLSEEEMAR	2+	0.952119	0.91669	0.948173	0.857589	0.968092
KGLAAIK	2+	0.920741	0.91893	0.903877	0.522913	0.971088
KPLLESGTLGTK	2+	0.978686	0.951324	0.976796	0.851617	0.834117
LAGTQPLEVLEAVQR	2+	0.969669	0.932307	0.98065	0.982953	0.996688
LKSDTAAAAVR	2+	0.977361	0.970852	0.982615	0.972507	0.979953
ATLPSPDKLPGFK	2+	0.844779	0.557821	0.832094	0.637979	0.664985
LDQPMTEIVSR	2+	0.96065	0.957252	0.975187	0.897829	0.816121
HQYYNQEWTLWDR	2+	0.881573	0.716822	0.891714	0.779125	0.995348
ALPAVQQNNLDEDLIR	2+	0.953315	0.906077	0.959236	0.888555	0.513162
NEEDAAELVALAQAVNAR	2+	0.818392	0.782283	0.76339	0.751403	0.732335
IHVSDQELQSANASVDDSR	2+	0.823085	0.734151	0.836686	0.80478	0.965688
SLVASLAEPDFVVTDFAK	2+	0.973472	0.89277	0.983696	0.970712	0.819524
SIPICTLK	2+	0.445064	0.770383	0.93713	0.81269	0.350877
NFPNAIEHTLQWAR	2+	0.819529	0.830974	0.842797	0.745371	0.937
YFLVGAGAIGCELLK	2+	0.9908	0.96435	0.989359	0.889118	0.946511
YDGQVAVFGSDLQEK	2+	0.988095	0.986261	0.98743	0.993282	0.996043
DNPGVVTCLDEAR	2+	0.958294	0.968807	0.95284	0.955413	0.414773
FEVQGLQPNGEEMTLK	2+	0.966582	0.962431	0.976084	0.955901	0.910006
NGSEADIDEGLYSR	2+	0.930587	0.93696	0.959337	0.934853	0.0894404
AVTLHDQGTAQWADLSSQFYLR	2+	0.905625	0.870788	0.931762	0.873946	0.394002
VLGPYTFSICDTSNFSDYIR	2+	0.958021	0.866962	0.944039	0.969354	0.935276
SDTAAAAVR	2+	0.940107	0.912357	0.979933	0.950633	0.888636
AAVATFLQSVQVPEFTPK	2+	0.927763	0.862865	0.949113	0.922699	0.99147
ALPAVQQNNLDEDLIRK	2+	0.918178	0.877722	0.950248	0.924801	0.977768
NGFLNLALPFFGFSEPLAAPR	2+	0.962707	0.844842	0.973234	0.970571	0.855224
IIPAIATTTAAVVGLVCLELYK	2+	0.96185	0.898174	0.945485	0.952716	0.269757
FMPIMQWLYFDALECLPEDK	2+	0.927622	0.820447	0.924677	0.870507	NA
LIWEISGGK	2+	0.766064	0.77733	0.792228	0.70019	0.988015
AAVAVVPLVSEDK	2+	0.98524	0.974202	0.987041	0.989785	0.8097
ASQLSVQQNK	2+	0.619066	0.589455	0.575765	0.513174	NA
VCLLGCGISTGYGAAVNTAK	2+	0.963007	0.874836	0.973911	0.922082	0.970445
AAVAWEAGKPLSIEEIEVAPPK	2+	0.950835	0.913457	0.873693	0.971804	0.990203
AGDTVIPLYIPQCGECK	2+	0.924245	0.874908	0.969629	0.957858	0.99245
LVSEYMSK	2+	0.974342	0.974776	0.975262	0.900166	0.948271
VLVAQHDVYK	2+	0.926519	0.906535	0.973799	0.928804	0.939767
GTSFDAAATSGGSASSEK	2+	0.956846	0.926431	0.913537	0.963585	0.0103375
LGGEVSCLVAGTK	2+	0.963403	0.927508	0.977437	0.978399	0.907984
TIYAGNALCTVK	2+	0.962896	0.880958	0.89567	0.898373	0.855775
LEVAPISDIIAIK	2+	0.916239	0.904126	0.918356	0.674828	0.466001
SDRPELTGAK	2+	0.9155	0.897099	0.892897	0.884053	0.664192
GLLPEELTPLILATQK	2+	0.920928	0.899656	0.938402	0.919799	0.993812
ASSTSPVEISEWLDQK	2+	0.499751	0.464274	0.439005	0.407561	0.296757
LLYDLADQLHAAVGASR	2+	0.852515	0.894673	0.854595	0.922145	0.965745
AAVDAGFVPNDMQVGQTGK	2+	0.982008	0.902305	0.986657	0.985155	0.989226
IVAPELYIAVGISGAIQHLAGMK	2+	0.42518	0.392698	0.40407	0.385347	NA
FVIGGPQGDAGLTGR	2+	0.9704	0.916296	0.961518	0.902545	0.938342
HIGYDDSSK	2+	0.930186	0.957684	0.937175	0.895608	0.493462
IIVDTYGGWGAHGGGAFSGK	2+	0.820449	0.776208	0.797476	0.8171	0.991363
YLDEDTIYHLQPSGR	2+	0.940816	0.961679	0.945911	0.960125	0.985658
GAVLPIR	2+	0.99026	0.972919	0.970507	0.966409	0.976118
VACETVAK	2+	0.93666	0.913298	0.880698	0.891334	0.985947
YWSQFDENIR	2+	0.978771	0.930414	0.968553	0.970814	0.984314
IPAMTIAK	2+	0.794259	0.867811	0.936039	0.944814	0.861401
TVIIEQSWGSPK	2+	0.937942	0.913682	0.869035	0.78689	0.582492
VGGTSDVEVNEK	2+	0.96327	0.932992	0.96607	0.918723	0.868599
VTDALNATR	2+	0.965139	0.975066	0.988811	0.93354	0.69211
LVQDVANNTNEEAGDGTTTATVLAR	2+	0.864867	0.908405	0.958089	0.919203	0.967338
AAVEEGIVLGGGCALLR	2+	0.985024	0.964981	0.946331	0.983142	0.153929
IGIEIIK	2+	0.916911	0.936329	0.924899	0.947823	0.923256
TLNDELEIIEGMK	2+	0.954091	0.910045	0.952502	0.951987	0.147657
TALLDAAGVASLLTTAEVVVTEIPKEEK	2+	0.873794	0.659444	0.856282	0.794309	0.582573
IQEIIEQLDVTTSEYEK	2+	0.908338	0.915383	0.898139	0.89501	0.441776
KPLVIIAEDVDGEALSTLVLNR	2+	0.90892	0.807211	0.954536	0.950247	0.582488
GANPVEIR	2+	0.901743	0.800886	0.854731	0.891097	0.965557
GYISPYFINTSK	2+	0.950115	0.86473	0.876841	0.870082	0.973363
ISSIQSIVPALEIANAHR	2+	0.961182	0.952946	0.969778	0.983711	0.0230914
ALMLQGVDLLADAVAVTMGPK	2+	0.962358	0.894824	0.939271	0.947255	0.0549648
RGVMLAVDAVIAELK	2+	0.860417	0.815914	0.716171	0.800637	0.840762
GVMLAVDAVIAELK	2+	0.964996	0.952521	0.961975	0.98802	0.814558
GVMLAVDAVIAELKK	2+	0.967459	0.963691	0.967164	0.987147	0.998306
IMQSSSEVGYDAMAGDFVNMVEK	2+	0.945843	0.806402	0.98401	0.912878	0.724991
KISSIQSIVPALEIANAHR	2+	0.929445	0.909275	0.929302	0.964806	0.993218
RIQEIIEQLDVTTSEYEK	2+	0.88092	0.829762	0.828136	0.929142	0.435659
RGVMLAVDAVIAELKK	2+	0.784482	0.677755	0.613347	0.710837	NA
PVTTPEEIAQVATISANGDK	2+	0.860071	0.767532	0.905346	0.810446	0.898962
TPEASPEPK	2+	0.802702	0.893886	0.86141	0.771112	0.890968
LLHVAVSDVNDDVR	2+	0.974391	0.972971	0.96738	0.915379	0.994384
VINDKHDDVMAK	2+	0.907015	0.853175	0.900824	0.801182	0.973862
AAVESLGFILFR	2+	0.976658	0.970433	0.973694	0.985697	0.995543
TVGTPIASVPGSTNTGTVPGSEK	2+	0.934313	0.802586	0.944574	0.897356	0.48001
HGGSLGLGLAAMGTAR	2+	0.863542	0.814855	0.860214	0.970671	0.983601
YGAAMALGICCAGTGNK	2+	0.980701	0.944391	0.979176	0.986824	0.53966
YQPFKPLSIGGIIILK	2+	0.946607	0.907244	0.95228	0.803355	0.809884
RLDVFEK	2+	0.787913	0.73665	0.819627	0.953859	0.991283
DSDSMETEEK	2+	0.6936	0.716196	0.746559	0.824818	0.912957
AGDWQCPNPGCGNQNFAWR	2+	0.945805	0.940031	0.946742	0.954795	0.996076
AAVEWFDGKDFQGSK	2+	0.970269	0.868422	0.934496	0.9423	0.687278
LGVCFDVPTASVTEIQEK	2+	0.973387	0.936951	0.979084	0.724013	0.993655
GRAPQVLVLAPTR	2+	0.701896	0.582407	0.468751	0.521516	0.2602
NEEPSEEEIDAPKPK	2+	0.913379	0.920056	0.855327	0.909324	0.957061
TAITVEHLAIK	2+	0.915948	0.904126	0.920646	0.759628	0.651492
APQVLVLAPTR	2+	0.971809	0.96319	0.963918	0.976961	0.750165
SDAGLESDTAMK	2+	0.949749	0.921738	0.904786	0.907656	0.910281
LSVACFYGGTPYGGQFER	2+	0.94514	0.957524	0.972228	0.979957	0.993092
SDKTEEIAEEEETVFPK	2+	0.759494	0.646338	0.684114	0.637863	0.0265502
LHGELQDR	2+	0.767078	0.731518	0.796448	0.740757	0.952293
WQLSVATEQPELEGPR	2+	0.937845	0.934998	0.948939	0.866946	0.988515
EAQELSQNSAIK	2+	0.942731	0.952172	0.967117	0.979413	0.980709
GLDIPEVDLVIQSSPPK	2+	0.95303	0.94094	0.96451	0.967007	0.976423
GYAFVQYSNER	2+	0.956068	0.966646	0.955141	0.971613	0.838415
KSDVETIFSK	2+	0.89041	0.937374	0.893655	0.703548	0.878152
LTIHGDLYYEGK	2+	0.884596	0.906083	0.86605	0.827425	0.580054
VGEPVALSEEER	2+	0.991079	0.994149	0.994777	0.909354	0.666436
LAQQQAALLMQQEER	2+	0.972263	0.948676	0.979171	0.976783	0.727311
GIEKPPFELPDFIK	2+	0.909249	0.76709	0.969381	0.901243	0.99418
LENSAAPK	2+	0.933925	0.930364	0.95472	0.957547	0.434381
GPPPPPGDENR	2+	0.93921	0.635859	0.815951	0.810669	0.981432
VAAPVGPVGPTPTVLPMGAPVPR	2+	0.899433	0.825542	0.806263	0.917419	0.959004
LAEIGAPIQGNR	2+	0.993242	0.99442	0.987127	0.972135	0.945941
IDIDYQK	2+	0.96139	0.958077	0.980738	0.798417	0.99086
IEEAMDGSETPQLFTVLPEK	2+	0.842971	0.843029	0.830703	0.769884	0.78847
LIVDHNIADYMTAK	2+	0.927129	0.944709	0.948736	0.921636	0.668529
FGDLILK	2+	0.943236	0.934911	0.964998	0.956717	0.77962
LTPSGYEWGR	2+	0.949186	0.933013	0.890357	0.633642	0.961528
EELGLIEQAYDNPHEALSR	2+	0.954511	0.959782	0.935514	0.956925	0.201972
VPGLPTPIENMILR	2+	0.951423	0.935118	0.964478	0.971628	0.712862
TDMIQALGGVEGILEHTLFK	2+	0.975134	0.830057	0.980824	0.948851	0.954849
TILQHLSEAWR	2+	0.971064	0.959113	0.942142	0.901801	0.936743
FICISDLR	2+	0.967383	0.994027	0.973107	0.92825	0.997221
TTITEPHHIWPTLTDEEWIK	2+	0.808562	0.845628	0.883022	0.938392	0.975646
TNHIYVSSDDIK	2+	0.907513	0.914505	0.866466	0.796448	0.595139
TIIITCSFTPGSCTLTAYK	2+	0.884816	0.80606	0.912981	0.905466	0.991496
VESHFDLELR	2+	0.952122	0.936887	0.949885	0.869737	0.807755
NNVVINYK	2+	0.945384	0.956581	0.983084	0.91887	0.970257
LLILALER	2+	0.942987	0.949561	0.972758	0.879361	0.868124
GMLDPLEVHLLDFPNIVIK	2+	0.928612	0.812564	0.904173	0.882996	0.838729
DNPNLLFNMCGFECR	2+	0.978832	0.946997	0.958748	0.97217	0.987664
DTPLYTDNTANGIALLWAPR	2+	0.912005	0.922808	0.879972	0.941792	0.98605
VWAEYALK	2+	0.983972	0.967978	0.976775	0.960274	0.982664
HGDEIITSTTSNYETQTFSSK	2+	0.932503	0.857225	0.923884	0.871551	0.583858
ALDIPLVK	2+	0.949125	0.971652	0.972322	0.937455	0.206875
DGVWNLQNEVTK	2+	0.91023	0.948238	0.918711	0.951341	0.874825
LLENMPMPWEQIR	2+	0.975241	0.969833	0.977979	0.973381	0.981099
LANQLLTDLVDDNYFYLFDLK	2+	0.876471	0.758642	0.839391	0.827201	0.562625
YELQLANPK	2+	0.971249	0.979427	0.960027	0.723728	0.95786
HTLAYDK	2+	0.668987	0.722656	0.756779	0.898626	0.75878
PADTEPPPLLVYK	2+	0.955714	0.956448	0.97249	0.961165	0.855769
ALNMAIPGGPK	2+	0.984123	0.978558	0.976165	0.969357	0.972501
EHCPAGQPVK	2+	0.97171	0.970044	0.974861	0.949145	0.984768
DMNHTNSYGIIR	2+	0.968847	0.952939	0.943957	0.866088	NA
DIILGMEISAPSQQR	2+	0.424736	0.439025	0.413575	0.450713	NA
AAVPSGASTGIYEALELR	2+	0.958694	0.776667	0.923394	0.770961	0.0951241
SGETEDTFIADLVVGLCTGQIK	2+	0.95385	0.932989	0.946496	0.958113	0.0658535
FGANAILGVSLAVCK	2+	0.967897	0.9794	0.959429	0.9618	0.896419
VNQIGSVTEAIQACK	2+	0.987797	0.982474	0.982479	0.978361	0.583669
YITGDQLGALYQDFVR	2+	0.960095	0.916314	0.969193	0.987153	0.886576
LAMQEFMILPVGAESFR	2+	0.986716	0.980946	0.983293	0.990576	0.99485
LDNLMLELDGTENK	2+	0.969676	0.968738	0.952539	0.986971	0.280977
FHVEEEGKGK	2+	0.956116	0.937491	0.950845	0.857789	0.37737
YAEAVTR	2+	0.973908	0.956002	0.951212	0.928994	0.235244
GCITIIGGGDTATCCAK	2+	0.877305	0.886024	0.943205	0.876263	0.0683634
LGDVYVNDAFGTAHR	2+	0.982868	0.960301	0.988973	0.99159	0.0544479
VSHVSTGGGASLELLEGK	2+	0.88748	0.966149	0.930879	0.945506	0.136727
AHSSMVGVNLPQK	2+	0.851818	0.899808	0.843302	0.755738	0.176339
VLNNMEIGTSLFDEEGAK	2+	0.940675	0.895066	0.969341	0.956487	0.0114603
AAVPSIK	2+	0.919681	0.858079	0.860992	0.910392	0.567006
ITLPVDFVTADKFDENAK	2+	0.79643	0.680816	0.820175	0.923945	0.243194
ACANPAAGSVILLENLR	2+	0.338483	0.338565	0.270694	0.372367	0.92405
WNTEDKVSHVSTGGGASLELLEGK	2+	0.855311	0.737311	0.861518	0.845353	0.957446
TGQATVASGIPAGWMGLDCGPESSKK	2+	0.924654	0.837813	0.925035	0.926555	0.989587
TGQATVASGIPAGWMGLDCGPESSK	2+	0.926118	0.791857	0.935698	0.925517	0.963971
SVVLMSHLGRPDGVPMPDK	2+	0.895775	0.89702	0.913932	0.924128	0.90615
ALESPERPFLAILGGAK	2+	0.84065	0.924581	0.91871	0.873084	0.125125
VADKIQLINNMLDK	2+	0.939041	0.886244	0.918373	0.921576	0.766611
QIVWNGPVGVFEWEAFAR	2+	0.970156	0.817615	0.906027	0.779035	0.731209
VNEMIIGGGMAFTFLK	2+	0.970036	0.966696	0.961813	0.974151	0.465523
VKAEPAK	2+	0.966051	0.951898	0.982247	0.966343	0.945723
PDGVPMPDK	2+	0.807401	0.944513	0.829878	0.962461	0.993618
IQLINNMLDKVNEMIIGGGMAFTFLK	2+	0.902673	0.870411	0.968016	0.896176	NA
ALLTPVAIAAGR	2+	0.599976	0.575028	0.56094	0.724595	0.543827
AAVVESHK	2+	0.921533	0.90015	0.888767	0.900483	0.823419
YGIENVK	2+	0.931838	0.932749	0.894964	0.973748	0.977612
LGGTCVNVGCVPK	2+	0.841145	0.804945	0.847557	0.804977	0.704903
LPVMTMIPDVDCLLWAIGR	2+	0.934807	0.891763	0.959253	0.975825	0.981621
AAVWEITGAEFSK	2+	0.840642	0.848689	0.826259	0.840568	0.888061
FGNEVIPVTVTVK	2+	0.96609	0.965565	0.973549	0.983721	0.990144
NEQDAYAINSYTR	2+	0.983001	0.980049	0.970576	0.983625	0.142953
EAYMGNVLQGGEGQAPTR	2+	0.959443	0.96514	0.954707	0.964405	0.180526
IVGHLTHALK	2+	0.921321	0.866551	0.762401	0.727426	0.301278
TPIGSFLGSLSLLPATK	2+	0.924635	0.949019	0.93366	0.924053	0.960655
AAWEAGK	2+	0.897165	0.92475	0.891973	0.912763	0.933343
ASASGSGAQVGGPISSGSSASSVTVTR	2+	0.938088	0.904468	0.906768	0.890495	0.885199
EAALSTALSEK	2+	0.94512	0.920369	0.952162	0.953663	0.361153
ASSHSSQTQGGGSVTK	2+	0.933913	0.9369	0.944361	0.873241	0.379482
NSNLVGAAHEELQQSR	2+	0.390209	0.348539	0.402845	0.37187	0.212467
LEAALGEAK	2+	0.968382	0.960053	0.945635	0.902242	0.480586
AQHEDQVEQYKK	2+	0.902259	0.959325	0.966325	0.886592	0.787599
SGAQASSTPLSPTR	2+	0.966527	0.979001	0.977822	0.980228	0.0302757
LALDMEIHAYR	2+	0.95104	0.960317	0.955326	0.838912	0.398977
IDSLSAQLSQLQK	2+	0.830304	0.876932	0.902695	0.82047	0.915664
AAYEAELGDAR	2+	0.910295	0.989935	0.919353	0.916328	0.178095
LQTMKEELDFQK	2+	0.910864	0.798228	0.882573	0.869194	0.890051
LRDLEDSLAR	2+	0.878533	0.926936	0.94683	0.941152	0.628681
MQQQLDEYQELLDIK	2+	0.848062	0.844444	0.92025	0.783473	0.463414
LKDLEALLNSK	2+	0.961199	0.933706	0.964355	0.946093	0.808837
SVGGSGGGSFGDNLVTR	2+	0.935649	0.872571	0.920552	0.961441	0.271723
SNEDQSMGNWQIK	2+	0.922663	0.926371	0.947192	0.917268	0.832218
LQEKEDLQELNDR	2+	0.757522	0.782644	0.770121	0.773844	0.38112
EDLQELNDR	2+	0.930842	0.937437	0.918577	0.914434	0.940613
VAVEEVDEEGK	2+	0.941989	0.923483	0.960845	0.804897	0.113625
VAVEEVDEEGKFVR	2+	0.950132	0.880671	0.974573	0.890197	0.634414
AGQVVTIWAAGAGATHSPPTDLVWK	2+	0.858176	0.753245	0.947767	0.848194	0.961319
LAVYIDR	2+	0.972947	0.950749	0.958075	0.879541	0.89513
AQHEDQVEQYK	2+	0.851094	0.734706	0.683251	0.542761	0.851513
KGTDIMYTGTLDCWR	2+	0.964525	0.914999	0.965152	0.968369	0.287918
GTDIMYTGTLDCWR	2+	0.956657	0.959076	0.979787	0.959545	0.381137
TDAAVSFAK	2+	0.914749	0.908558	0.889391	0.758017	0.932218
GNLANVIR	2+	0.938994	0.928994	0.964777	0.876735	0.978602
DFLAGGIAAAISK	2+	0.955539	0.944968	0.919409	0.808392	0.242046
KGADIMYTGTVDCWR	2+	0.971372	0.924392	0.962364	0.963026	0.988546
GADIMYTGTVDCWR	2+	0.980153	0.939395	0.976346	0.990097	0.920388
YFAGNLASGGAAGATSLCFVYPLDFAR	2+	0.949658	0.813624	0.918714	0.875812	0.806037
AAYLLGCSLEELSSAIFK	2+	0.973349	0.946409	0.953082	0.918807	0.966657
VLDLELK	2+	0.947041	0.959358	0.974813	0.962388	0.848645
GVDEATIIDILTK	2+	0.905111	0.908987	0.932896	0.934492	0.276426
GGPGSAVSPYPTFNPSSDVAALHK	2+	0.916775	0.877291	0.948716	0.848545	0.98837
GLGTDEDTLIEILASR	2+	0.967584	0.960855	0.956074	0.969432	0.427877
AAYLQETGKPLDETLK	2+	0.925121	0.966822	0.936641	0.960629	0.547396
DITSDTSGDFR	2+	0.934279	0.972359	0.953875	0.928896	0.95571
GTDVNVFNTILTTR	2+	0.945474	0.965206	0.969148	0.958497	0.933196
SEDFGVNEDLADSDAR	2+	0.976924	0.927153	0.964956	0.981573	0.69684
MYGISLCQAILDETK	2+	0.937087	0.927987	0.948738	0.785444	0.430748
ILVALCGGN	2+	0.835496	0.862466	0.75612	0.937457	0.426231
MYGISLCQAILDETKGDYEK	2+	0.95768	0.666703	0.970344	0.903378	0.305666
KGTDVNVFNTILTTR	2+	0.936123	0.907113	0.941288	0.892378	0.722103
ALTGHLEEVVLALLK	2+	0.89643	0.881648	0.93664	0.906492	0.767698
VLVVHDGFEGLAK	2+	0.922715	0.851666	0.943114	0.882028	0.9754
GITNLCVIGGDGSLTGADTFR	2+	0.983973	0.935164	0.958772	0.981326	0.9775
GQIEEAGWSYVGGWTGQGGSK	2+	0.96264	0.90156	0.981198	0.87955	0.150456
LPLMECVQVTK	2+	0.978406	0.952843	0.979519	0.917121	0.949497
LNIIIVAEGAIDK	2+	0.843524	0.859349	0.902934	0.977022	0.88946
AIAVLTSGGDAQGMNAAVR	2+	0.881356	0.867193	0.850657	0.916822	0.987108
SFEQISANITK	2+	0.947296	0.942562	0.969952	0.881168	0.86339
ELEEDFIK	2+	0.966125	0.97856	0.983331	0.944014	0.972057
DDGSAVIWVTFK	2+	0.948894	0.917923	0.972988	0.921235	0.768162
KELEEDFIK	2+	0.965547	0.973002	0.959163	0.662965	0.985948
EFVISDR	2+	0.951074	0.925219	0.977274	0.982878	0.988241
RGSNTTSHLHQAVAK	2+	0.486681	0.460213	0.370612	0.908815	0.430415
YEDFSNLGTTHLLR	2+	0.929818	0.89466	0.905137	0.873357	0.71704
TIAQGNLSNTDVQAAK	2+	0.933146	0.880609	0.942111	0.976553	0.851695
NALANPLYCPDYR	2+	0.956839	0.89841	0.959022	0.943636	0.940641
LPNGLVIASLENYSPVSR	2+	0.94736	0.923223	0.96361	0.980874	0.901206
ATAAPAGAPPQPQDLEFTK	2+	0.863532	0.906939	0.904177	0.735886	0.904549
SMAASGNLGHTPFVDEL	2+	0.68956	0.697573	0.669154	0.863298	0.822361
MALIGLGVSHPVLK	2+	0.985387	0.986976	0.980958	0.988942	0.921654
VEIAGPGFINVHLR	2+	0.88033	0.849309	0.909147	0.897819	0.984031
ILLDHEK	2+	0.955992	0.952472	0.979356	0.936474	0.944138
VLTAEELNAAQTSVAYGCIK	2+	0.967931	0.926173	0.970908	0.929532	0.488325
IYDALDVSLIER	2+	0.959656	0.965408	0.980855	0.990879	0.51545
AAYPDLENPPLLVTPSQQAK	2+	0.451866	0.37097	0.415716	0.341457	0.999221
IVFVPGCSIPLTIVK	2+	0.927071	0.735279	0.934015	0.833743	0.861711
SDGGYTYDTSDLAAIK	2+	0.936067	0.873225	0.920297	0.964177	0.161578
GNTAAYLLYAFTR	2+	0.944545	0.982877	0.972245	0.950872	0.939355
FGDYQCNSAMGISQMLK	2+	0.944525	0.963602	0.930676	0.98145	0.984338
FPDYLTVSPPIGDLQVFYK	2+	0.937027	0.888818	0.970412	0.939165	0.948682
AAYWEEEPAEVR	2+	0.982642	0.977214	0.976043	0.990988	0.989572
SAWQTLNEFAR	2+	0.970081	0.967863	0.96759	0.842744	0.988591
ACAELHQNVNVK	2+	0.768834	0.735051	0.754289	0.75776	0.966606
LNLEHIATSSAVSK	2+	0.6648	0.639133	0.690962	0.635743	0.991696
HFHPLFEYFDYESR	2+	0.845944	0.792055	0.882746	0.838036	0.267794
HFHNTLEHLR	2+	0.897822	0.781643	0.905618	0.930421	0.909414
IPVDTYNNILTVLK	2+	0.957162	0.893153	0.94678	0.94462	0.8207
VQSFQMK	2+	0.905425	0.938208	0.951999	0.634991	0.893033
IFSFAHQTISALIK	2+	0.851995	0.92384	0.923653	0.8721	0.647908
LFDIFSQQVATVIQSR	2+	0.960576	0.963915	0.958523	0.979341	0.987977
VADLYELVQYAGNIIPR	2+	0.312772	0.256372	0.199333	0.242824	0.151259
VLETTVEIFNK	2+	0.96447	0.929075	0.930475	0.848224	0.463096
PTTQQSPQDEQEK	2+	0.954822	0.948612	0.956973	0.916331	0.910373
LLDEWFTLDEVPK	2+	0.90603	0.87075	0.879342	0.883864	0.970062
TNEPVWEENFTFFIHNPK	2+	0.913318	0.740406	0.912624	0.886204	0.865886
VPLSQLLTSEDMTVSQR	2+	0.969813	0.906264	0.967744	0.969755	0.344862
EPTPSIASDISLPIATQELR	2+	0.98054	0.963502	0.962144	0.956519	0.959134
ACDLPAWVHFPDTER	2+	0.958718	0.932275	0.946161	0.958738	0.920895
TLNPVFDQSFDFSVSLPEVQR	2+	0.918992	0.874764	0.850861	0.905622	0.929573
ACFHCETCK	2+	0.971028	0.768391	0.976047	0.913972	0.892282
IVYPTEK	2+	0.976848	0.958573	0.946258	0.936799	0.918452
SMGGAAIAPPTSLVEK	2+	0.92423	0.926024	0.919779	0.880631	0.93291
IIVGDATEK	2+	0.976879	0.986132	0.971041	0.980088	0.921076
DFPYEEDSRPR	2+	0.519361	0.539281	0.538497	0.394877	0.397401
TFVSGACDASIK	2+	0.944267	0.926864	0.907799	0.774909	0.801271
ACGDSTLTQITAGLDPVGR	2+	0.964163	0.935983	0.978913	0.980364	0.995755
VSCLGVTDDGMAVATGSWDSFLK	2+	0.922698	0.816432	0.920831	0.88729	0.879639
LLLAGYDDFNCNIWDAMK	2+	0.980293	0.902934	0.982403	0.908752	0.566253
ACGNFGIPCELR	2+	0.908939	0.943352	0.912653	0.937432	0.32081
TKEVYELLDSPGK	2+	0.934805	0.798956	0.934199	0.936896	0.605916
IKAEYEGDGIPTVFVAVAGR	2+	0.932425	0.845971	0.940248	0.968586	0.995849
GPDETLR	2+	0.971562	0.967743	0.9338	0.91974	0.805874
EVTPEGLQMVK	2+	0.885203	0.799822	0.87157	0.677291	0.996231
SWLPQNCTLVDMK	2+	0.947526	0.746142	0.869746	0.714431	0.749457
AEYEGDGIPTVFVAVAGR	2+	0.974898	0.951605	0.967794	0.988668	0.929213
ITSCIFQLLQEAGIK	2+	0.956785	0.942572	0.965818	0.963601	0.982571
EIVLADVIDNDSWR	2+	0.979272	0.974591	0.962358	0.958042	0.9256
KNFEWVAER	2+	0.957772	0.958224	0.960997	0.84965	0.935682
DDANNDPQWSEEQLIAAK	2+	0.970726	0.919006	0.953574	0.919341	0.507903
ATAEVLNIGK	2+	0.665947	0.70053	0.693911	0.723532	NA
ACGVSRPVIACSVTIK	2+	0.901627	0.930927	0.893776	0.892438	0.964692
AYPLADAHLTK	2+	0.837641	0.907743	0.96658	0.855558	0.697345
NVPYVFVR	2+	0.989037	0.969127	0.978742	0.93959	0.987722
LLDLVQQSCNYK	2+	0.899233	0.948836	0.889328	0.915372	0.966325
KLLDLVQQSCNYK	2+	0.964308	0.897055	0.964449	0.7223	0.719797
NWVQTLRPVSAK	2+	0.940501	0.915077	0.897385	0.899415	0.862188
STLVDALCR	2+	0.906784	0.978937	0.988571	0.898544	0.982198
LSTMETGTGLIR	2+	0.921577	0.955361	0.945923	0.883336	0.987445
ACIDSNEDGDLSK	2+	0.860914	0.879301	0.925791	0.987581	0.940199
LDSSDIYNELK	2+	0.941348	0.91491	0.952305	0.97884	0.673651
GPSADGALGVSISAPGGAIASVPNWTLR	2+	0.960592	0.847677	0.935291	0.927041	0.942691
LHQLDAEK	2+	0.968993	0.917944	0.95376	0.903675	NA
LLGTIYTAAEEIEAVGGK	2+	0.874729	0.876498	0.933265	0.871391	0.100081
DGANIVIAAK	2+	0.953898	0.936148	0.966436	0.846013	0.956995
ACIPYLK	2+	0.950605	0.966017	0.91978	0.915451	0.978465
KVESTGAVPEFK	2+	0.970495	0.972936	0.954324	0.841706	0.992422
ACLDYPVTSVLPPASLCK	2+	0.8823	0.94603	0.91605	0.913222	0.973979
GYEEWLLNEIR	2+	0.972805	0.946256	0.94739	0.943856	0.289916
KHEAFESDLAAHQDR	2+	0.879104	0.935553	0.90909	0.816489	0.893857
ELPPDQAEYCIAR	2+	0.88947	0.955624	0.966168	0.974125	0.196308
TINEVENQILTR	2+	0.990689	0.984028	0.972941	0.984648	0.990747
LAILGIHNEVSK	2+	0.920011	0.920719	0.956546	0.85682	0.97501
VGWEQLLTTIAR	2+	0.977513	0.9746	0.977424	0.987228	0.260329
NVNIQNFHISWK	2+	0.984331	0.955938	0.981785	0.82607	0.978322
ETADTDTADQVMASFK	2+	0.905592	0.90577	0.955852	0.914093	0.170367
LSNRPAFMPSEGR	2+	0.747975	0.703608	0.691097	0.544963	0.846085
DHSGTLGPEEFK	2+	0.946624	0.916356	0.93146	0.7837	0.875568
VLAVNQENEQLMEDYEK	2+	0.850557	0.821715	0.869291	0.802379	0.792397
FAIQDISVEETSAK	2+	0.926858	0.907673	0.917576	0.880574	0.697455
GISQEQMNEFR	2+	0.976931	0.962295	0.961764	0.985173	0.996157
MLDAEDIVGTARPDEK	2+	0.944971	0.95525	0.952582	0.940782	0.982776
LMLLLEVISGER	2+	0.982366	0.97403	0.954294	0.940871	0.492777
HEAFESDLAAHQDR	2+	0.903499	0.907266	0.948965	0.9798	0.88605
DDPLTNLNTAFDVAEK	2+	0.926707	0.848886	0.887214	0.960067	0.860277
LGVVTFQAFIDFMSR	2+	0.954775	0.92925	0.966686	0.939257	0.180627
HRPELIEYDK	2+	0.765227	0.64426	0.650528	0.571469	0.993298
VLAVNQENEHLMEDYEK	2+	0.871125	0.834381	0.860355	0.827046	0.950988
ICDQWDALGSLTHSR	2+	0.976847	0.958907	0.963682	0.966862	0.971076
ACLISLGYDVENDR	2+	0.985217	0.952357	0.975419	0.958445	0.941154
LSGSNPYTTVTPQIINSK	2+	0.927832	0.905667	0.951184	0.965094	0.701843
MLDAEDIVNTARPDEK	2+	0.93101	0.910448	0.914763	0.875574	0.951575
NVNVQNFHISWK	2+	0.945557	0.926355	0.940904	0.675328	0.985797
GISQEQMQEFR	2+	0.975737	0.964164	0.966029	0.945219	0.259458
RDHALLEEQSK	2+	0.813825	0.561475	0.658337	0.499638	0.369176
VLAGDKNFITAEELR	2+	0.918744	0.888604	0.900031	0.860665	0.939923
HRDYETATLSDIK	2+	0.844735	0.859348	0.852945	0.801992	0.866577
MVSDINNGWQHLEQAEK	2+	0.94613	0.876415	0.955163	0.932281	0.868924
KDDPVTNLNNAFEVAEK	2+	0.877657	0.864173	0.823488	0.750925	0.772538
LVSIGAEEIVDGNAK	2+	0.900242	0.887493	0.931043	0.885383	0.903944
ISIEMNGTLEDQLSHLK	2+	0.87758	0.814993	0.91992	0.884429	0.972398
ETTDTDTADQVIASFK	2+	0.963357	0.917436	0.96738	0.930674	0.871111
DHGGALGPEEFK	2+	0.864852	0.781946	0.889485	0.957581	0.602948
KAGTQIENIDEDFR	2+	0.916432	0.790377	0.926761	0.771369	0.689102
VSNFKPGVYAVSVTGR	2+	0.960647	0.923157	0.961209	0.946065	0.949432
ACLLCSLVK	2+	0.952985	0.928081	0.899706	0.900817	NA
LNPVTTDEDLEIIFSR	2+	0.912833	0.902545	0.937343	0.895159	0.990131
GRSAEEVEEIK	2+	0.831928	0.793969	0.776178	0.90945	NA
VSWLGEEPVAGVWSEK	2+	0.863534	0.926536	0.943924	0.7588	0.710309
REPFLLSGGDDGALK	2+	0.896907	0.717888	0.749823	0.972777	0.867495
LLQVVEEPQALAAFLR	2+	0.962351	0.971754	0.972591	0.99243	0.700189
ACPLDQAIGLLVAIFHK	2+	0.910209	0.942194	0.924163	0.860915	0.858048
NKDQEVNFQEYVTFLGALALIYNEALKG	2+	0.702194	0.637823	0.657083	0.554737	NA
ACPQIVTALTLLNR	2+	0.964455	0.951224	0.958599	0.95843	0.256278
LFEEVLGVICR	2+	0.556576	0.562622	0.569388	0.572169	0.59745
IGNVEISQVTIVGIIR	2+	0.956504	0.920581	0.939003	0.945462	0.939918
NLGPINEWWITGFDGGEK	2+	0.89376	0.852759	0.872375	0.866915	0.989988
FFLLENVR	2+	0.977828	0.960834	0.979955	0.993174	0.510569
SQACEPSEPEIEIK	2+	0.950672	0.903744	0.954703	0.931546	0.794397
VPTLAVPAISLPDDVR	2+	0.980794	0.941781	0.957664	0.986287	0.972161
LFGNILDK	2+	0.985411	0.963822	0.971788	0.959145	0.718517
LMELHGEGSSSGK	2+	0.942518	0.942793	0.933167	0.895775	0.562181
LITEDVQGK	2+	0.960858	0.942556	0.956919	0.929401	0.997265
TTDGYLLR	2+	0.969625	0.980631	0.972033	0.935823	0.974524
TSYAQHQQVR	2+	0.882836	0.911941	0.932109	0.869863	0.680865
NCLTNFHGMDLTR	2+	0.971557	0.962226	0.975147	0.955027	0.958414
VFEVSLADLQNDEVAFR	2+	0.96039	0.896137	0.946102	0.920976	0.503692
ACQSIYPLHDVFVR	2+	0.965717	0.968699	0.984725	0.97775	0.911933
LFCVGFTK	2+	0.981501	0.985224	0.978367	0.850336	0.977457
IASDGLK	2+	0.968494	0.984989	0.977262	0.97983	0.960228
VGCNPNEDVAIFAVDSLR	2+	0.938373	0.888625	0.928812	0.905763	0.86482
GLECLVSILK	2+	0.92776	0.943284	0.947572	0.977655	0.983422
ATLTQMLNVIFTR	2+	0.930876	0.91841	0.927635	0.954686	0.985257
ILCEAPVESVVQVSGTVISR	2+	0.937245	0.902179	0.925881	0.902621	0.938513
NFAADHFNQEILPVFLNANR	2+	0.951042	0.900807	0.958679	0.947367	0.952553
LRLECADLLETR	2+	0.902993	0.920836	0.916105	0.922728	NA
DFDGLVQVIIPQDESAASVK	2+	0.327324	0.249708	0.206459	0.120029	NA
TLIQNCGASTIR	2+	0.942974	0.934028	0.91662	0.875629	0.355749
IPGGIIEDSCVLR	2+	0.95604	0.961081	0.91125	0.903879	0.780977
IDDIVSGHK	2+	0.96054	0.944755	0.963829	0.901453	0.845597
KGESQTDIEITR	2+	0.590275	0.554998	0.5693	0.446323	0.441706
KVQSGNINAAK	2+	0.865301	0.87276	0.854748	0.454544	0.530616
ALDDMISTLK	2+	0.978153	0.95591	0.977851	0.920955	0.704629
EIQVQHPAAK	2+	0.92452	0.958452	0.94341	0.938771	0.323476
NVLLDPQLVPGGGASEMAVAHALTEK	2+	0.895476	0.829964	0.965631	0.917985	0.605836
[truncated: 82,665 more rows]

## Sheet: Fig2d_iRT
Peptide	Experimental	HeLa1	HeLa2-HeLa1	Mouse1-HeLa1
TSGSVYITLK	29.0572	27.9656	28.124	26.8896
AAAAAAAAAPAAAATAPTTAATTAATAAQ	41.7473	43.7719	49.4271	39.6782
FQMAYSNLLR	62.4403	62.36	60.8711	61.2823
KGTVEGFEPADNK	-12.0964	-11.5398	-9.44608	-14.0575
VLLESEQFLTELTR	98.0931	97.4447	98.6082	98.0789
ANMDGLK	-21.8071	-20.8889	-17.8751	-19.873
PVSVAGSPLSPGPVR	33.0607	32.2646	33.1176	34.5361
AAAAAAAAVPSAGPAGPAPTSAAGR	16.5314	16.8125	23.2236	15.3893
SNTPESIAETPPAR	5.47205	5.87828	5.58255	4.40781
AAAAAAALQAK	-13.6528	-12.115	-15.8423	-15.5479
PLISVYSEK	29.3492	28.3601	28.2477	30.2968
NVTLPAVFK	57.55	57.9397	54.2767	57.7089
KLDELYGTWR	32.6868	34.4237	37.876	36.3054
NIPGITLLNVSK	73.9412	73.2439	70.3425	76.0827
EAVLLLK	38.9499	38.3352	35.4703	38.3033
LDELYGTWR	45.7485	46.54	51.6421	47.4601
IEEVPELPLVVEDKVEGYK	77.7956	79.5106	77.9133	80.7261
IEEVPELPLVVEDKVEGYKK	63.6621	65.526	63.0286	67.7893
APIRPDIVNFVHTNLR	51.9815	52.8095	51.6296	51.7604
GPCIIYNEDNGIIK	46.0589	47.8278	48.2738	47.3756
RGPCIIYNEDNGIIK	30.8267	30.6235	31.8587	32.6812
YAICSALAASALPALVMSK	107.869	103.47	111.75	105.017
TVVSGSCAAHSLLITTEGK	31.6406	33.0075	31.07	33.6821
DVACGANHTLVLDSQK	12.1885	14.2581	14.2327	9.26802
AVQDLCGWR	26.4745	26.1347	30.6438	28.3816
VKLEGSK	-51.7302	-50	-47.4498	-50
LFDFPGR	52.3549	50.6042	48.2635	53.2275
GNLYSFGCPEYGQLGHNSDGK	39.0855	41.2627	42.1025	43.8966
DVACGANHTLVLDSQKR	0.526023	2.73833	-0.581108	0.155735
NHTLALTETGSVFAFGENK	60.1211	61.2939	60.3739	59.2608
LIEGLSHEVIVSAACGR	44.7578	49.0439	48.8791	43.7397
YGCLAGVR	-0.252995	3.06492	-0.391979	5.5678
SSIIVAADESTISWGPSPTFGELGYGDHKPK	72.5515	75.349	76.1779	76.2383
TKDGQILPVPNVVVR	50.0944	53.3365	46.9267	48.8411
SSTAAQEVK	-49.0187	-48.2525	-50	-47.9101
NLGQNLWGPHR	21.9957	25.1012	19.7355	25.2037
LGHAEQK	-89.8846	-50	-50	-50
LGHAEQKDEMVPR	-25.6447	-23.8535	-19.8276	-23.6546
GQLLIFGATNWDLIGR	121.37	121.13	121.801	123.026
AAAAAWEEPSSGNGTAR	3.6915	3.93777	7.64138	2.9425
MACGAEFSMIMDCK	62.0494	59.2487	65.4964	63.5949
ESTMYPK	-21.8366	-22.7403	-22.3479	-23.3968
VLISNLLDLLTEVGVSGQGR	165.93	167.168	166.306	157.985
LLDMGETDLMLAALR	116.773	109.98	110.029	115.751
EIASTLMESEMMEILSVLAK	186.721	191.582	216.969	192.648
GLLPGLLPAPADK	79.053	80.3172	79.7253	81.2741
AEVWDLDMLR	85.8722	81.264	89.2108	88.3132
LCTQLEGLQSTVTGHVER	41.3993	40.239	41.7833	41.3254
GFGSSAPEGLEPDSMASAASALHLLSPR	95.1265	95.0508	103.906	93.4303
GLVSTLQSATEQMAATVAGSVR	128.271	127.323	135.384	124.04
GGQLQEQLTQQLSQALSSAVAGR	115.293	120.586	114.497	119.948
GFTGSVADLAFAHLNSPQLACLDEAGNLFVWR	134.058	128.093	128.804	130.731
VISVSTSER	-10.1593	-11.5843	-8.61977	-13.2145
AAADTLQGPMQAAYR	30.2269	31.1757	34.3713	32.2439
VFGIQLK	48.7002	45.0781	41.4188	49.2928
EIDKNDHLYILLSTLEPTDAGILGTTK	102.131	98.881	96.5342	105.868
LVHANFGTK	-16.9662	-16.2375	-20.4559	-12.9586
LLNENSYVPR	21.1819	20.0484	18.8779	21.1631
AAAEVAGQFVIK	38.6386	39.5467	39.6706	40.1861
LTHDVELNLDYER	32.2047	34.0419	36.5967	33.9949
LDSTDFTGTIK	33.9692	32.9175	38.3689	33.8696
VEYHFLSPYVSPK	45.7827	45.2333	47.4113	43.843
AFTYINLDK	45.3688	45.5142	45.222	46.0069
EAGSQKDENLALYVENQFR	64.6333	61.1825	59.7678	59.5656
YNSQLLSFVR	62.5707	60.4419	59.3691	62.3376
HPVTGQFLYQDSNWASK	36.9806	37.6226	40.1576	40.3918
GFVEPDHYVVVGAQR	34.045	33.5554	37.7145	33.4431
SGVGTALLLK	42.037	43.4202	36.4698	41.9947
LTTDFGNAEK	4.10782	1.98331	4.92058	2.36584
LFGNMEGDCPSDWK	51.0921	49.34	56.0393	51.0897
VSASPLLYTLIEK	89.6009	90.3588	84.7301	98.9702
SAFSNLFGGEPLSYTR	86.3631	84.6463	89.852	91.0495
LVYLVENPGGYVAYSK	62.6362	64.9571	64.1396	66.282
LAVDEEENADNNTK	-11.6832	-13.0512	-10.7957	-12.4166
DAWGPGAAK	-4.1373	-4.68912	1.11113	-4.43995
HVFWGSGSHTLPALLENLK	72.9272	76.9556	74.028	79.0175
ILNIFGVIK	94.9563	94.8326	94.5752	95.9148
LAQMFSDMVLK	72.8015	70.7568	71.668	76.1978
AATVTGK	-68.6905	-50	-50	-50
EEPGEDFPAAR	9.07982	9.0146	13.3782	8.13566
VANAESLNAIGVLIYMDQTK	111.607	117.548	114.747	115.256
SIIFASWSAGDFGSVGATEWLEGYLSSLHLK	158.914	156.266	161.254	163.785
LAQAAQSSVATITR	11.3578	13.0798	14.4506	8.61347
VSHVLAALQAGNR	12.3385	11.8439	8.82273	8.02819
VGAIPANALDDGQWSQGLISAAR	85.0272	84.9563	87.3435	82.6935
ALGDLISATK	41.9068	39.4412	41.5162	40.3479
ILAQATSDLVNAIK	65.3955	65.3079	65.4142	61.5125
NLGTALAELR	51.2685	50.4514	46.2886	54.7394
VLVQNAAGSQEK	-19.111	-21.676	-23.6658	-20.0434
LQAAGNAVK	-31.3506	-31.749	-38.8751	-31.5745
EAAYHPEVAPDVR	2.81626	4.07872	3.45254	1.27636
LGAASLGAEDPETQVVLINAVK	77.9626	78.2043	80.7433	77.8834
TLAESALQLLYTAK	101.61	103.362	98.6549	104.578
ECANGYLELLDHVLLTLQKPSPELK	132.855	141.204	123.701	139.281
GVGAAATAVTQALNELLQHVK	138.963	142.297	135.551	141.336
AVSSAIAQLLGEVAQGNENYAGIAAR	122.381	124.567	124.417	121.877
SQLAAAAR	-32.536	-30.3399	-35.4017	-34.5282
VAGSVTELIQAAEAMK	96.9382	96.8033	92.5417	99.1006
VMVTNVTSLLK	65.7147	64.9327	59.2817	71.742
AAAFEEQENETVVVK	22.669	22.354	26.3784	21.8772
ADAEGESDLENSR	-18.0369	-20.9849	-14.4532	-17.3309
PAAVAAENEEIGSHIK	5.47205	6.68945	7.83689	2.23511
AQVVSNLK	-16.4494	-13.3456	-19.0175	-15.4003
GAAAHPDSEEQQQR	-51.5807	-50	-50	-50
TVTDMLMTICAR	75.5132	78.5708	82.5045	81.3318
ILADATAK	-19.7634	-19.972	-16.83	-23.5863
LRPESALAQAQK	-8.3004	-7.06189	-9.24004	-12.1511
SYFSSFTDDIISQPMLK	103.915	105.781	110.073	104.862
AAAFEQLQK	6.68049	6.60954	5.44487	6.37113
GLLQLQWK	67.1578	65.2538	60.5843	68.0283
ATFYLLIGNANAAKPDLDK	67.5834	70.8495	68.2095	72.2607
AVELNPK	-17.3593	-15.3941	-15.6366	-16.2629
ENSGYLK	-26.737	-31.166	-20.8696	-26.8483
YEQAIQCYTEAISLCPTEK	64.7573	66.8948	69.4801	66.3948
DIIACGFDINK	59.4355	63.0404	65.0633	59.3517
EVTDEIVK	3.5615	2.85555	8.12789	0.690224
AGNASKDEIDSAVK	-21.9855	-19.7135	-23.8112	-23.9185
DMNQVLDAYENK	51.2685	47.3051	58.8644	46.5958
ISFPAIQAAPSFSNSFPQIFR	123.741	120.67	127.172	119.265
PNSEPASLLELFNSIATQGELVR	153.69	152.404	145.53	140.59
PALLHSTFFPALQGAQTK	65.5229	65.8537	64.2624	66.3653
IGYPKPALLHSTFFPALQGAQTK	65.2995	67.0042	65.1809	68.3182
RKEVTDEIVK	-26.4264	-24.9858	-21.1713	-26.8156
TTPSYVAFTDTER	34.7038	33.8548	35.8713	34.8963
NQVALNPQNTVFDAK	40.5505	40.4553	40.4789	39.3724
DAGVIAGLNVLR	76.5221	76.6144	80.4637	75.4543
ATAGDTHLGGEDFDNR	-1.55758	-2.04103	3.27377	-0.502213
ARFEELCSDLFR	54.2461	55.5395	55.8246	53.6488
SAVEDEGLK	-17.504	-16.1975	-13.2275	-18.1689
FEELCSDLFR	64.3821	65.7286	67.4885	66.1422
IINEPTAAAIAYGLDR	65.9364	67.7728	66.8236	67.8624
AQIHDLVLVGGSTR	30.0959	33.542	30.3093	30.8746
AFYPEEISSMVLTK	86.0484	85.5059	82.7091	85.6828
LVNHFVEEFK	28.4073	29.79	27.2835	28.6826
FGDPVVQSDMK	20.6636	20.5597	23.8276	22.1755
NALESYAFNMK	48.7726	49.4508	53.516	52.2827
MVQEAEK	-47.4275	-48.4989	-47.048	-47.2089
LVNHFVEEFKR	15.7355	16.8857	13.6675	13.8371
AAAIGIDLGTTYSCVGVFQHGK	67.7797	69.2315	70.7453	70.0059
LLQDFFNGR	62.603	63.5741	66.1803	65.6137
HWPFQVINDGDKPK	32.9863	32.3398	36.7912	32.5435
EIAEAYLGYPVTNAVITVPAYFNDSQR	114.82	117.314	122.863	112.273
ELEQVCNPIISGLYQGAGGPGPGGFGAQGPK	88.7231	87.604	94.7857	91.0213
SINPDEAVAYGAAVQAAILMGDK	118.957	126.914	130.9	126.546
MKEIAEAYLGYPVTNAVITVPAYFNDSQR	98.9902	102.475	102.048	98.4113
LIGDAAK	-25.0791	-23.8269	-17.6707	-25.9641
NSTIPTK	-35.4608	-37.5656	-40.0313	-36.6008
TLSSSTQASLEIDSLFEGIDFYTSITR	156.527	159.994	165.766	149.201
KELEQVCNPIISGLYQGAGGPGPGGFGAQGPK	70.2541	70.8787	72.1905	70.8672
NVLIFDLGGGTFDVSILTIDDGIFEVK	194.604	184.458	191.214	168.673
HYTEAIK	-39.3415	-40.2701	-35.1928	-33.6516
TYEEGLKHEANNPQLK	-9.32012	-8.64004	-9.42011	-7.15816
DPQALSEHLK	-2.36876	-2.30039	-1.93745	-3.61025
LAYINPDLALEEK	62.3092	60.8129	61.7552	63.4488
LDPHNHVLYSNR	-15.2292	-13.5249	-17.3249	-17.3573
AAALEFLNR	48.2702	49.1484	45.699	47.7802
TPDVLKK	-29.1345	-28.6159	-34.0189	-30.2886
NKPSDLGTK	-51.8162	-50	-45.4427	-50
ELIEQLR	24.6188	25.3292	24.0368	22.5765
HYTEAIKR	-46.3797	-45.9044	-40.6702	-43.3942
NPVIAQK	-30.2231	-30.4003	-30.832	-29.7098
YKDAIHFYNK	-4.28223	-0.542236	0.547565	-3.18333
TVDLKPDWGK	19.1918	17.5878	19.9368	21.4343
DCEECIQLEPTFIK	71.415	71.3556	74.4005	69.3369
LILEQMQK	25.6338	25.8895	22.974	22.7586
LMDVGLIAIR	78.6869	76.4887	75.2499	78.5763
ALDLDSSCK	-1.68405	0.0139885	1.22771	-1.03974
ELDPTNMTYITNQAAVYFEK	99.8605	98.6312	105.379	100.339
ALSVGNIDDALQCYSEAIK	92.6851	95.4612	100.956	94.586
ELGNDAYK	-21.7165	-20.6485	-18.7134	-20.9682
HEANNPQLK	-49.4721	-50	-48.3256	-48.169
DFDTALK	19.126	18.0318	22.91	16.2402
AAALEAMK	-7.49205	-7.10631	-7.7574	-8.42681
FMNPFNMPNLYQK	89.0788	89.3324	91.2391	87.1727
HDSPEDVKR	-52.611	-50	-50	-50
EKELGNDAYK	-31.9991	-31.248	-28.6695	-33.5008
LLEFQLALK	80.7689	79.4791	77.4787	82.5361
GNECFQK	-39.4172	-40.5872	-39.3363	-38.1213
KETKPEPMEEDLPENK	-9.18202	-10.9371	-6.22766	-9.14382
LLEFQLALKDCEECIQLEPTFIK	103.618	103.877	99.8628	104.5
GITHIGYTDLPSR	21.5342	27.35	23.6022	21.7331
EGSVVVDLAAEAGGNFETTKPGELYIHK	70.2135	70.4209	74.7266	74.1801
ILIVGGGVAGLASAGAAK	64.6634	66.132	68.1313	65.1995
EANSIIITPGYGLCAAK	61.1683	59.0827	61.3724	61.5013
VTIAQGYDALSSMANIAGYK	98.3027	92.8548	98.3975	92.3456
APMVNPTLGVHEADLLK	52.9323	55.7588	51.916	52.3045
TSGTLISFIYPAQNPELLNK	99.7152	104.354	100.374	105.264
LFAQQCK	-17.8929	-18.5222	-19.2603	-19.76
AISPDKDNFYFDVK	42.5804	43.289	48.1342	46.2009
EVDILISTALIPGK	95.6778	97.601	101.32	96.205
EIFQNEK	-12.7972	-11.9578	-10.1771	-9.67922
AAALEQFK	7.26989	6.18298	3.25373	6.32795
SLGVGYAAVDNPIFYKPNTAMLLGDAK	89.7163	92.271	89.2883	87.304
SMGAIVR	-7.22997	-7.42935	-9.33891	-5.3937
SNAAAYLQHLCYR	34.1188	34.8066	36.2929	37.3159
AAALVLQTIWGYK	95.2288	99.7594	93.3141	96.0866
TPAILEASAGAIQNLCAGR	79.3862	79.5094	75.7313	72.8666
TASPLEHILQTLFGK	140.761	144.844	128.828	124.341
TAPSSSCTAVASAASRPDSTHMVEAR	2.25576	1.99119	2.60249	3.90437
AAAMAASK	-54.6905	-50	-50	-50
NSAQGNVYVK	-24.444	-23.6778	-24.8435	-25.8729
HGGVIHIYVDK	-1.10461	2.92	-1.25076	-1.63451
GYGFITFSDSECAK	59.4701	61.8562	61.917	61.629
VLGVPIIVQASQAEK	70.5761	71.5945	65.3481	73.5302
IESIQLMMDSETGR	60.5156	58.3133	62.5116	60.1935
DLEEFFSTVGK	92.7871	93.2448	100.15	91.1768
TDASSASSFLDSDELER	51.8109	51.0135	61.3528	53.1432
GIAYVEFVDVSSVPLAIGLTGQR	130.148	131.452	135.784	134.261
LYVGSLHFNITEDMLR	85.5199	81.5291	84.463	83.1267
AAAMANNLQK	-22.1087	-21.2422	-25.6961	-23.1777
MITAAYVPLPTYHNLFPDSMTATQLLVPSR	117.67	118.745	118.434	115.704
LSSANGHEER	-58.8891	-50	-50	-50
YESHPVCADLQAK	-8.0039	-9.55049	-7.88106	-7.90887
VTTEQYQK	-39.1586	-39.1256	-39.2503	-38.7343
AAANEQLTR	-31.2042	-31.1929	-33.2777	-31.3368
AAEEVEAK	-46.3083	-46.0478	-46.3084	-46.3694
RYESHPVCADLQAK	-18.3599	-18.5374	-17.9673	-17.8517
ALIAAQYSGAQVR	24.5231	22.782	23.6064	21.2038
AKDPFAHLPK	-1.78808	1.76033	-1.96243	0.99678
STFVLDEFKR	41.3355	42.4169	39.7738	42.4767
STFVLDEFK	61.5272	60.967	60.3816	61.6166
DPFAHLPK	17.8569	20.2195	18.2093	16.1979
KLDPGSEETQTLVR	6.78579	6.31839	8.33595	3.1565
KFAETQPK	-44.5165	-44.9497	-43.8253	-43.2069
VLSAPPHFHFGQTNR	18.9925	21.9169	17.2376	22.9134
MAQFDAK	-14.5701	-14.8927	-11.4101	-15.0152
EYFSWEGAFQHVGK	63.2492	64.1923	64.578	65.3645
LDPGSEETQTLVR	20.0172	19.2881	24.7283	18.0363
DGWSLWYSEYR	86.1882	82.3372	95.7968	87.611
YSNEDTLSVALPYFWEHFDK	111.201	118.843	114.333	116.05
VPAFEGDDGFCVFESNAIAYYVSNEELR	129.411	130.538	139.484	130.83
GQELAFPLSPDWQVDYESYTWR	118.5	120.849	130.081	119.446
FAETQPK	-31.9107	-33.429	-35.7657	-33.4639
KAAAPAPEEEMDECEQALAAEPK	32.6094	32.676	32.4186	31.452
AAAPAPEEEMDECEQALAAEPK	46.0589	43.4029	49.7743	42.0659
ILGLLDAYLK	101.239	98.8758	99.5209	96.8142
AVLGEVK	-8.17163	-7.10402	-7.50134	-8.30541
YSNEDTLSVALPYFWEHFDKDGWSLWYSEYR	136.132	135.483	132.413	136.698
VTLADITVVCTLLWLYK	171.401	173.5	178.144	174.077
SLTPAVPVESKPDKPSGK	-1.58862	-2.16	-5.29994	0.619213
TKPQDMISAGGESVAGITAISGKPGDK	44.7578	44.1694	44.2578	39.197
LAAAISEVVSQTPASTTQAGAPPR	50.2716	51.3849	53.825	54.5765
TEKEESTEVLK	-25.8541	-27.6473	-21.1355	-26.5105
GTVPDDAVEALADSLGK	90.6771	92.6458	94.31	85.131
KTEKEESTEVLK	-39.0817	-37.3396	-30.9106	-37.6577
DTMSDQALEALSASLGTR	102.317	104.593	117.93	92.9586
AAAPAPVSEAVCR	7.53197	7.15499	4.36618	2.783
TTEETSKPK	-80.9213	-50	-50	-50
TSMCSIQSAPPEPATLK	29.4485	29.2427	33.0102	29.922
EGITGPPADSSKPIGPDDAIDALSSDFTCGSPTAAGK	81.2324	84.9787	88.1626	81.8494
GLSLVDKENTPPALSGTR	31.7893	31.9863	32.8152	30.9031
VPLAPITDPQQLQLSPLK	86.1189	85.6632	84.1731	84.6175
EFLFNAIETMPCVK	98.3027	96.0361	95.8383	94.1041
IEQEFLTEALPVK	71.9246	73.8739	70.6834	74.2193
YFISHVLAFFAASDGIVNENLVER	131.11	127.054	128.375	127.336
LVTEMGTYATQSALSSSRPTK	31.6773	33.3295	30.9816	28.8715
LVEKPSPLTLAPHDFANIK	47.0851	50.6566	47.1256	47.6651
YEAAGTLVTLSSAPTAIK	61.4961	61.9927	60.1578	61.8374
NFEHLIPDAPELIHDFLVNEK	117.808	121.754	106.625	120.575
EAGELKPEEEITVGPVQK	28.44	26.9977	32.455	27.6654
LKEAELLEPLMPAIR	78.228	79.9032	74.7459	77.1829
KPITDDDVDR	-29.5106	-30.4505	-27.9861	-29.9337
VTVNTNMVDLNDYLQHILK	106.849	107.377	105.804	108.644
SIFGEDALANVSIEKPIHQGPDAAVTGHIR	54.1776	57.7735	59.0866	54.6118
VLQDLVMDILR	118.639	114.426	121.811	115.956
YVALVQEK	7.76407	7.89066	4.56064	7.78494
NVEELVIVLK	75.6737	76.2231	73.1492	78.4328
AAAQCYIDLIIK	80.3532	79.4768	79.301	79.8934
FAAAYCR	-10.3288	-8.28319	-9.62732	-9.27527
LPCIFICENNR	59.7442	58.9355	59.089	58.1666
TREEIQEVR	-28.2717	-27.294	-27.3086	-27.1832
RGDFIPGLR	26.4435	29.2354	25.8258	28.1586
YHGHSMSDPGVSYR	-20.1687	-19.2335	-18.794	-19.0714
AAASTDYYK	-22.3963	-22.1585	-16.8541	-23.3466
GFCHLCDGQEACCVGLEAGINPTDHLITAYR	60.808	68.0812	70.0045	60.7278
NFYGGNGIVGAQVPLGAGIALACK	90.0611	93.5475	93.6102	90.3952
MVNSNLASVEELK	38.2129	37.5692	36.9999	38.3199
GGSMHMYAK	-33.0853	-28.3348	-32.7256	-29.729
LYSLLFR	68.0722	68.0668	64.671	69.4398
AFDQGADAIYDHINEGK	37.9368	38.8056	44.7721	38.5746
AAATLTSK	-39.8507	-40.9181	-37.2779	-38.3134
VAVATPAK	-25.043	-26.4425	-34.86	-27.3196
EVFEDAAEIR	30.648	30.0693	35.9812	29.8035
SISLYYTGEK	30.5863	30.0553	31.2525	30.5702
TGISDVFAK	38.4611	39.2742	38.4832	39.0894
KVVVSPTK	-41.2138	-38.0747	-41.8209	-40.0687
GFGFVDFNSEEDAK	67.0941	68.0851	69.8595	68.0662
TLVLSNLSYSATEETLQEVFEK	122.602	127.178	126.131	116.918
VTLDWAKPK	18.5674	18.1386	14.7924	18.1842
LELQGPR	1.18219	1.38492	1.07624	-0.534447
NDLAVVDVR	27.4638	25.0689	29.2646	28.1309
VAVATPAKK	-40.6957	-42.1876	-47.6403	-41.4696
GLSEDTTEETLK	5.65115	6.80808	9.81515	3.36622
ALVATPGKK	-30.4477	-30.9399	-35.0538	-29.8301
GYAFIEFASFEDAK	94.7857	93.2958	93.5124	94.9866
ALVATPGK	-12.4835	-13.5969	-15.8678	-14.2152
KGAAIPAK	-48.7658	-49.278	-50	-49.6984
VEGTEPTTAFNLFVGNLNFNK	114.966	118.067	116.284	115.516
GLSEDTTEETLKESFDGSVR	45.885	49.4857	48.0945	47.5312
VVVSPTK	-28.6106	-25.9001	-32.5642	-26.9565
FGYVDFESAEDLEK	70.4969	68.0307	74.4145	67.6033
KFGYVDFESAEDLEK	52.2181	50.3188	54.7508	51.8718
EAMEDGEIDGNKVTLDWAKPK	39.5383	40.2072	42.4532	38.1379
EALNSCNK	-49.1505	-50	-50	-47.7981
TEADAEK	-90.3371	-50	-50	-50
AAATPAK	-73.8506	-50	-50	-50
ESFDGSVR	-12.7644	-14.0545	-7.29091	-12.0189
AVTTPGKK	-59.3918	-50	-50	-50
TEADAEKTFEEK	-14.8521	-14.8057	-14.2736	-13.3593
AAVTPGKK	-67.1073	-50	-50	-50
AAATPAKK	-98.2792	-50	-50	-50
AVTTPGK	-47.6338	-43.6674	-47.8965	-45.8442
KAAATPAK	-93.6284	-50	-50	-50
GSQSSKAPRGDVTAEEAAGASPAK	87.3379	12.3662	-18.7662	-23.9903
GILSGTSDLLLTFDEAEVR	118.05	115.299	124.655	118.578
VLQLTSWDEDAWASK	76.7609	78.2681	81.1368	77.7638
STVEGIQASVK	4.14028	3.66609	6.33875	1.5713
KLEAMTNSK	-39.5983	-39.0775	-39.815	-37.3291
SLLDASEEAIKK	27.3733	24.722	21.8208	23.6165
ELTPQVVSAAR	18.8098	18.9956	17.5727	16.4512
IPTISTQLK	29.0903	27.1991	26.5346	28.7065
AQQVSQGLDVLTAK	38.178	39.1248	38.6684	38.8858
VDQLTAQLADLAAR	72.0925	73.9183	74.9921	73.5313
NPGNQAAYEHFETMK	11.8826	10.4721	15.6272	12.8993
LLAVAATAPPDAPNREEVFDER	45.6448	47.3996	51.5535	48.7421
NQWIDNVEK	21.5342	19.1011	21.7239	20.4999
DPSASPGDAGEQAIR	-0.87608	-3.25627	7.14494	-4.05236
ALASQLQDSLK	30.5537	29.0078	30.778	30.502
DYLIDGSR	20.1857	20.3341	24.4664	19.6539
WIDNPTVDDR	21.4627	21.6862	30.2538	23.5746
VGELCAGK	-24.3223	-24.6886	-24.978	-24.1771
LANVMMGPYR	36.3721	36.3521	38.6821	37.8688
MLGQMTDQVADLR	47.5939	46.9915	51.8685	50.9909
SLGEISALTSK	37.5845	38.2349	36.3265	33.3103
AIPDLTAPVAAVQAAVSNLVR	158.219	156.776	155.71	155.523
TIESILEPVAQQISHLVIMHEEGEVDGK	134.251	129.885	111.857	121.545
GNDIIAAAK	-2.92371	0.719082	-3.10908	-5.21168
AVAGNISDPGLQK	6.78579	6.5403	5.80549	5.31574
EILGTCK	-14.0337	-12.3575	-11.0022	-14.8588
AASDELSK	-39.0817	-40.2992	-38.5418	-39.3949
GILSGTSDLLLTFDEAEVRK	97.1117	96.3714	96.5303	98.4343
VAMANIQPQMLVAGATSIAR	89.0344	87.6518	86.9594	87.8341
GLVAEGHR	-39.9779	-37.6883	-40.4478	-37.7423
ALASIDSK	-13.0215	-12.321	-12.1418	-13.4234
ALIQCAK	-16.5371	-16.8952	-18.2243	-17.0597
LVQAAQMLQSDPYSVPAR	55.239	57.6461	58.9409	54.5279
MQEAMTQEVSDVFSDTTTPIK	78.4897	86.7475	84.2374	81.9672
TNISDEESEQATEMLVHNAQNLMQSVK	106.17	104.428	107.101	100.345
FAFDYATK	36.518	34.6156	36.4229	37.5726
KLDLFANVVHVK	45.1746	46.1845	44.7154	47.7321
NIANPTAMLLSASNMLR	114.022	112.824	111.583	109.376
AAAVPVEFQEHHLSEVQNMASEEK	35.0115	36.8814	36.6548	34.7835
VEGSFPVTMLPGDGVGPELMHAVK	88.2771	89.6722	80.8987	86.5226
SLPGYMTR	12.1285	12.9052	14.4805	15.4439
STVPHAYATADCDLGAVLK	43.9357	45.308	44.775	40.1605
VSVNDFIIK	60.7106	58.5147	61.5332	60.3703
AAAVTLK	-19.2939	-20.1246	-19.3298	-17.7297
GLLTPIIK	57.3421	55.5867	49.4383	56.7188
GIQEIADSVK	28.3393	19.9698	25.629	21.1921
LGSLIGLIVEEGEDWK	131.332	126.303	125.717	124.017
AAAVVGINSETIMKPASISEEELLNLINK	113.624	114.624	113.11	106.809
LVGDVDFEGVR	45.4045	44.5934	49.6247	43.9387
HTILADIVISAAGIPNLITADMIK	162.206	156.387	157.558	151.698
TGISHGHTVYVVHDGFEGLAK	16.8534	20.4038	18.8068	20.1594
VFANAPDSACVIGLK	50.6654	49.9549	53.4328	52.6948
TNVLGHLQQGGAPTPFDR	38.9499	38.7946	40.2838	38.8971
GQVQEVGWHDVAGWLGR	70.3356	69.9575	69.5201	70.7156
SEWGSLLEELVAEGK	119.863	124.475	127.068	128.046
AIGVLTSGGDAQGMNAAVR	38.4264	40.0291	41.2467	37.8036
IMEVIDAITTTAQSHQR	60.7106	62.2373	61.1444	57.9316
AAAYNLVQHGITNLCVIGGDGSLTGANIFR	95.9924	97.5095	100.397	96.8955
SNFSLAILNVGAPAAGMNAAVR	98.8084	98.1146	97.9923	96.2973
GQLESIVENIR	56.5029	54.6933	52.9061	55.0975
AMLWLSEK	54.1101	55.1053	52.3716	57.3946
DTDFEHR	-33.7345	-36.8035	-26.8657	-34.9816
MGIYVGAK	14.4249	11.9564	14.461	14.2046
IVAPISDSPKPPPQR	6.85313	8.04643	6.46199	8.69303
LLTVPFEK	51.9815	52.1046	48.9851	53.0017
ELPAAVAPAGPASLAR	45.1746	44.15	46.1669	44.064
VTLTLPVLNAAR	79.053	79.1133	72.7727	79.1286
TVIFVATGEGK	31.8673	32.8153	27.6234	32.1816
ILEDQEENPLPAALVQPHTGK	51.674	53.7975	57.1194	54.587
IHLAQSLHK	-22.3543	-20.9365	-19.5232	-21.5464
ATIELCSTHANDASALR	16.3346	16.2951	19.7301	13.8964
IIIPEIQK	44.8217	41.7922	40.6549	44.5174
SQICDNAALYAQK	12.0675	12.0393	15.7706	8.78863
TAHSLFK	-23.7185	-20.948	-18.223	-20.5949
IVEDEPNKICEADR	-6.38293	-6.1176	-7.55226	-8.65931
FQSGDFHVINGVLR	50.2009	54.2046	51.8346	54.4173
ANIVHLMLSSPEQIQK	54.078	53.7377	53.5471	53.9087
NLFEDQNTLTSICEK	56.3321	57.6143	59.9319	55.1779
LLTECPPMMDTEYTK	49.8092	49.7918	52.5851	49.8172
AADEEAFEDNSEEYIR	35.4999	35.5262	46.1284	35.0743
KICAVGITK	-14.2491	-13.2771	-16.9173	-14.3687
GSNTIASAAADKIPGLLGVFQK	88.6788	91.3155	86.7139	87.6084
LVLDAFALPLTNLFK	159.907	157.728	166.45	158.765
HKDAAIYLVTSLASK	45.3352	51.4144	41.947	46.7588
DAAIYLVTSLASK	88.0532	88.7384	90.2156	88.6857
EHLLVSIPLLINHLQAESIVVHTYAAHALER	117.429	114.221	107.123	128.001
FFEGPVTGIFSGYVNSMLQEYAK	150.4	151.74	163.039	161.128
YDLLVSNAIQFLASVCERPHYK	116.6	120.418	109.78	118.616
HGITQANELVNLTEFFVNHILPDLK	166.007	155.654	135.266	149.513
FLESVEGNQNYPLLLLTLLEK	159.329	162.637	158.07	162.012
SNELWTEIK	44.7899	43.1376	45.3102	45.4573
GSNTIASAAADK	-21.9272	-22.5584	-22.9687	-26.8311
NPSVNWK	-4.17361	-5.86719	-3.7113	-2.72291
NDIPSSYMALFPHLLQPVLWER	136.956	134.232	135.38	139.689
YGALALQEIFDGIQPK	113.155	112.986	124.61	111.801
AACDLVR	-14.6306	-15.3694	-12.2665	-18.9816
FVTAIWNLLVTTGQEVK	134.901	135.09	141.984	130.709
KLVIIEGDLER	32.1314	32.5778	34.9463	32.7168
AADAEAEVASLNR	6.92501	13.0673	13.2439	12.1017
LVIIEGDLER	48.5217	47.9425	49.6467	50.5358
YSQKEDKYEEEIK	-22.1957	-20.1088	-14.1322	-19.4109
ALKDEEK	-64.1204	-50	-50	-50
LLQAETASNSAR	-13.4957	-12.7124	-13.0969	-13.5708
IATTTASAATAAAIGATPR	32.422	32.8224	34.208	29.6235
AQELGHSQSALASAQR	-15.513	-14.2901	-16.8852	-15.6715
VAGIESHSELQISR	12.157	13.5888	13.6576	12.212
LQQLGEAHQAETEVLR	19.0253	17.7116	20.4841	17.1663
LGHELQQAGLK	-6.20159	-10.0201	-11.8547	-9.44987
SLEAQVAHADQQLR	17.0497	11.6489	13.564	17.5437
HLCQQLQAEQAAAEK	-5.7951	-6.64626	-9.44061	-9.31583
LGSPDYGNSALLSLPGYRPTTR	60.4492	62.8646	60.3816	62.5757
FQVATDALK	26.1612	24.3293	23.911	24.6583
KNSLISSLEEEVSILNR	97.3565	98.1068	88.5292	91.4878
NSLISSLEEEVSILNR	123.668	122.184	121.165	119.594
AQADLALEK	0.626042	1.80018	1.49339	0.536667
EELEQASQAHGAR	-30.7834	-30.2196	-30.254	-35.1921
PSLSLGTITDEEMK	58.7534	57.7924	57.1177	57.0187
LEILQQQLQVANEAR	57.0384	57.7785	57.442	57.144
DSALETLQGQLEEK	60.285	62.4214	66.4546	57.0048
LQAQLNELQAQLSQK	51.6389	54.4793	49.2707	50.5676
KHPSSPECLVSAQK	-21.4523	-18.718	-18.656	-19.5496
KLDVEEPDSANSSFYSTR	23.0852	22.6375	28.1687	21.9799
EFASHLQQLQDALNELTEEHSK	86.0484	87.2619	80.913	88.2123
AALMESQGQQQEER	-13.6834	-15.0261	-14.6551	-10.803
ASMQPIQIAEGTGITTR	52.6973	55.1421	50.4854	48.7627
VEFATLQEALAHALTEK	103.209	104.277	99.7	107.023
VESLESLYFTPIPAR	86.848	86.6043	89.0633	87.6788
GSLEEEK	-44.2687	-44.2284	-42.2774	-41.93
IHGTEEGQQILK	-8.53258	-8.71873	-9.3917	-8.53185
ATQEWLEK	8.12251	7.40713	8.72635	9.29755
AEELGQELK	3.13803	2.6998	1.60162	2.69821
ELEVMTAK	9.48216	8.43278	10.0814	9.32528
GAALLSWVNSLHVADPVEAVLQLQDCSIFIK	161.271	163.076	175.013	167.034
HLTAQVR	-41.0605	-42.397	-41.5168	-40.8189
NLLHSLQSSGIGSK	27.4031	28.8232	26.0009	23.0678
HHIETGGGQLPAK	-30.8225	-29.0237	-31.0191	-31.6167
VLPLEALVTDAGEVTEAGK	117.533	119.189	113.125	114.712
HLDQIIPR	10.2712	10.5595	7.33333	7.90142
ALGTLVSHVTLR	37.1946	41.0927	32.8355	33.9984
YLLDSCAPLLR	68.0722	68.7383	66.2832	64.3764
HAVDGAVK	-56.0856	-50	-50	-50
LAHGLLEELK	31.606	31.5248	33.0182	33.2036
KGVTSILPVLR	49.7734	51.8768	40.7809	48.2026
SGAAQGLAEVMAGLGVEK	92.139	92.5264	90.0134	93.0474
LTSADALRPSVVSITGPLIR	72.0502	69.8322	74.0973	69.7725
ALQAAIQQLAEAQPEATAK	58.7864	61.8356	64.3594	58.2947
LYRPPPVLDALGR	52.1505	52.9632	51.7964	51.5121
ILDVASLEVLNEVNR	92.1777	94.0942	94.2881	97.5481
VLQEALCVISGVPGLK	89.9472	91.1321	96.4933	96.9432
AGSVELLGAMAYCAPK	66.3642	66.4253	68.7807	68.065
DAVLYFSESLVPTAR	95.2288	92.0141	100.155	89.2722
VLAFLSSVAGDALTR	94.2451	96.6063	102.063	92.2836
VLPQLISTITASVQNPALR	111.57	118.509	122.416	115.689
LVLPSLLAALEEESWR	146.315	148.551	147.523	161.05
VGKGEPGAAPLSAPAFSLVFPFLK	129.521	135.091	124.529	129.449
LFNDSSPVVLEESWDALNAITK	134.863	133.026	141.005	130.758
ILPEIIPILEEGLR	134.632	133.57	130.253	131.931
LMEIYQEK	20.2553	20.7571	20.6197	19.8187
DLILPTIQK	62.4403	61.4545	61.9071	61.8959
HLFAILGGSEGK	42.6756	43.1214	38.4039	43.6646
TFEQLHSTIGHQALEDILPFLLK	112.715	109.658	122.841	113.475
LVEVQCLLLLEVLGGSHK	119.259	119.204	115.664	133.172
FVHFIDAPSLALIMPIVQR	122.233	123.42	125.607	132.705
NPEILAIAPVLLDALTDPSR	164.762	168.201	170.289	167.157
GDVTDTEQLAQEMLIISHHPSLVAVQSGLWPALLAR	134.251	129.483	128.871	132.211
AASQSTQVPTITEGVAAALLLLK	150.915	156.434	146.477	136.646
LMPEIVATASK	38.4264	40.7814	36.6645	39.0307
HLGVILPAVMLALK	103.357	105.049	101.984	104.89
FLVMASEDALCTVLHLTER	118.919	116.952	114.013	107.852
SPLAAPR	-18.7022	-15.4796	-20.5984	-17.5761
AVMSNLSAHGVK	-6.63526	-7.50132	-11.0214	-5.9023
SWCQEELSVAVK	42.328	46.7494	43.6819	48.1248
AADALGK	-42.9443	-43.4842	-34.5019	-39.8781
EMDVVSQHK	-25.9426	-27.6623	-26.1489	-25.3206
LFEPYVVHVLPHLLLCFGDGNQYVR	119.863	117.147	114.95	121.151
SSGSAALLALTWTCLLVR	147.512	146.887	152.559	156.671
AIYHDLEQSIR	20.1857	19.6235	23.1364	20.431
HLDLSNVAGYK	22.2206	21.9024	24.1216	19.8294
LHDALDAK	-29.8517	-29.3041	-27.173	-31.7325
IANAIMK	-6.56276	-8.33523	-8.94635	-7.07433
IYELAAGGTAVGTGLNTR	45.4045	46.6402	47.5889	45.9755
ETAIELGYLTAEQFDEWVKPK	120.204	106.866	101.322	115.381
THTQDAVPLTLGQEFSGYVQQVK	76.2795	91.9581	78.9724	78.355
IEYDTFGELK	46.6455	46.5525	51.1866	49.903
SKEFAQIIK	7.17548	10.9048	5.76249	7.97564
NVLHSAR	-49.6944	-49.441	-43.0788	-48.9614
AIEMLGGELGSK	45.1105	45.4156	44.6556	43.3999
SGLGELILPENEPGSSIMPGK	83.4127	86.0395	85.6635	82.3636
LNDHFPLVVWQTGSGTQTNMNVNEVISNR	83.3312	83.5487	92.8194	85.275
LMNESLMLVTALNPHIGYDK	92.3323	99.6764	93.8695	93.4767
VAALTGLPFVTAPNK	79.1192	78.6876	76.5141	78.1177
SQSSNDTFPTAMHIAAAIEVHEVLLPGLQK	100.733	111.69	99.8844	115.213
VAALTGLPFVTAPNKFEALAAHDALVELSGAMNTTACSLMK	147.062	136.396	128.968	131.754
FEALAAHDALVELSGAMNTTACSLMK	113.155	115.667	119.974	111.301
NEAGIVSCTAR	-9.9583	-7.45198	-8.89893	-10.0391
AADFIEELSSLFK	151.964	151.174	160.373	153.761
WNTDNTLGTEISWENK	59.3326	62.6629	65.8309	59.6567
AADFQLHTHVNDGTEFGGSIYQK	33.8931	32.9193	37.904	32.8632
IETSINLAWTAGSNNTR	58.1006	58.4034	59.9551	56.5792
NFSAGGHK	-57.18	-50	-50	-50
ASGNLETK	-52.1409	-50	-50	-49.3748
VNNASLIGLGYTQTLRPGVK	51.7423	54.8918	52.4027	52.1006
VYPSSLSK	-11.0128	-10.6212	-11.137	-9.49913
MLTGPVYSQSTALTHK	23.1175	22.7825	20.34	24.9896
AVAALLTIPEAEK	63.5359	64.136	61.3302	60.9275
ALTLIAGSPLK	56.9387	57.6128	52.849	57.2821
VALVTFNSAAHNKPSLIR	31.0128	32.4167	29.0284	29.7641
LTLIDPETLLPR	104.928	99.853	96.1899	99.286
TVIGELPPASSGSALAANVCK	53.775	55.0607	55.8175	52.5453
ITSEALLVTQQLVK	71.4941	68.2671	66.7381	71.6257
DLLDTVLPHLYNETK	99.3523	96.76	93.9308	93.8909
NVVAECLGK	3.07266	4.25652	3.22746	6.93501
LTSAIAK	-24.8416	-24.2918	-25.2555	-24.2609
FCNVDDDELR	13.2716	15.4038	23.526	14.304
IIPLVVK	42.9018	43.5744	36.1305	42.487
ADVFHAYLSLLK	95.7126	88.0555	92.8169	93.1711
HCECAEEGTR	-58.3016	-50	-50	-50
IDLRPVLGEGVPILASFLR	145.646	142.784	135.988	141.377
FMATNDLMTELQK	65.9364	67.2183	66.2339	66.891
LGTLSALDILIK	105.531	108.074	102.779	105.177
ISGSILNELIGLVR	138.635	137.17	140.52	140.223
SPLMSEFQSQISSNPELAAIFESIQK	142.306	142.189	146.805	137.958
NCIGDFLK	46.9172	42.9195	45.406	48.1838
TLEDPDLNVR	23.0852	22.6209	27.536	21.8624
SVILEAFSSPSEEVK	62.9947	65.0686	61.4744	62.7899
HEMLPEFYK	31.0466	32.4825	31.0053	33.7038
LLALLSLGEVGHHIDLSGQLELK	98.5908	96.9072	98.7797	98.4025
DISSIGLK	29.8965	30.5803	30.9616	28.1668
EIISSASVVGLKPYVENIWALLLK	153.427	153.609	159.827	154.967
EGDIIPPLTGATPPLIGHLK	84.5652	86.9524	84.9311	84.567
VPETVSAATQTIK	16.932	12.3662	15.8773	9.99947
VITDVYYVDGTEVER	45.8509	48.8912	53.4127	48.8658
EQYGLGPYEAVTPLTK	61.5599	63.2632	67.9161	62.4822
ASVAAMEAK	-19.4657	-19.226	-17.9518	-18.7845
TMSVLSCICEAR	51.1295	53.4619	49.7103	55.7642
VLLVSDQQQNFLELWSEILMTGGAASVK	178.248	184.226	181.037	181.172
ILVAGDSMDSVK	27.5252	24.2817	29.7718	24.7569
FFQPTEMAAQDFFQR	88.0981	92.3867	93.5632	88.5596
THIDTVINALK	35.1231	34.3456	30.8268	32.5177
YLALESMCTLASSEFSHEAVK	77.2451	86.335	77.2213	79.0367
IAGDYVSEEVWYR	56.1923	56.6853	64.4896	59.4395
AADLLYAMCDR	54.4866	57.2202	56.9047	55.8921
LINNAIK	-9.35482	-10.5686	-12.5928	-9.39342
NPTFMCLALHCIANVGSR	87.8305	89.8161	79.6401	94.8105
ESSILAK	-16.2738	-15.0702	-12.1065	-15.8861
LLGFGSALLDNVDPNPENFVGAGIIQTK	131.259	130.065	134.343	128.549
HLVYESDK	-29.7781	-32.2034	-24.944	-29.2557
HWILPQDYDHAQAEAR	24.8055	24.6001	28.0096	26.7834
EIVVLETLEDIDK	102.541	106.053	104.146	95.2786
VVRPDSELGERPPEDNQSFQYDHEAFLGK	34.045	36.2923	41.4578	36.8483
HLVYESDKNKDEK	-48.5764	-49.1733	-39.034	-47.097
EEFTAFLHPEEFEHMK	65.8401	60.6708	63.248	62.156
ISWEEYK	25.4849	24.0527	28.4001	24.6863
IDNDGDGFVTTEELK	40.2286	38.0014	46.1293	39.1732
LTKEEILENWNMFVGSQATNYGEDLTK	96.0978	96.2884	106.602	93.8367
VSQEHPVVLTK	-14.6949	-14.9723	-19.6198	-15.3616
AQTAHIVLEDGTK	-3.17638	-3.34393	-5.37244	-5.5209
DYNHWLATK	19.6729	18.1275	20.6402	21.5236
VPAIYGVDTR	28.4073	28.4705	28.6774	27.1192
FVHDNYVIR	4.65139	6.43401	6.95711	4.14279
AADTIGYPVMIR	54.3143	53.6792	56.8207	55.685
MCHPSIEGFTPR	22.5092	22.9418	20.3637	22.7054
AVNTLNEALEFAK	62.2127	64.9118	61.9271	60.7607
VLGTSVESIMATEDR	55.5107	56.7678	59.338	54.0885
AMLSTGFK	17.6494	18.5318	16.6496	20.6616
FLEEATR	-2.18772	-3.11014	-0.222569	-3.99269
ATTITSVLPK	35.7265	34.2327	28.4635	31.3821
VVAVDCGIK	2.15926	3.1286	1.26739	3.53451
GAEVHLVPWNHDFTK	37.0871	40.638	37.8555	38.6551
AFAMTNQILVEK	51.9138	51.94	49.6314	53.292
GLNSESMTEETLKR	6.3574	7.18303	7.20214	2.23188
SAYALGGLGSGICPNR	47.0506	48.6292	47.6773	49.2621
ETLMDLSTK	34.1188	32.5868	36.816	34.0699
TFEESFQK	6.03503	6.48994	6.0542	7.73538
IAPSFAVESIEDALK	101.722	98.6798	90.56	95.2224
VSGLLVLDYSK	65.6824	66.1205	64.2041	64.7799
IEFEGQPVDFVDPNKQNLIAEVSTK	79.9167	77.5596	85.0981	77.5226
SIFSAVLDELK	116.117	119.403	116.28	111.226
TLGVDFIDVATK	76.4409	77.7007	78.9536	74.784
EIEYEVVR	19.5333	17.3584	23.6691	18.8804
VAQAPWK	-3.35233	-2.31793	-4.03721	-3.40312
LNEINEK	-29.6623	-29.7206	-30.9214	-29.0716
EWPSNLDLR	52.6626	48.2286	52.2299	50.6368
RGAEVHLVPWNHDFTK	25.2067	29.3918	28.1515	28.6822
ATTITSVLPKPALVASR	53	52.06	46.6398	48.4106
TVLMNPNIASVQTNEVGLK	60.8402	61.783	63.0428	63.8425
IEFEGQPVDFVDPNK	67.191	65.5618	72.9014	67.5311
FLGVAEQLHNEGFK	42.9342	43.7628	39.4545	47.8629
HLPTLDHPIIPADYVAIK	62.0172	62.8501	61.5368	61.123
SLGQWLQEEK	46.2992	43.9435	48.8291	43.6645
TSACFEPSLDYMVTK	61.9848	63.9841	66.0008	65.3134
ATGYPLAFIAAK	70.295	68.624	66.1473	71.2791
LYFEELSLER	71.8425	69.7818	68.6257	72.2851
TAVDSGIPLLTNFQVTK	94.8536	93.6912	89.0706	93.1917
MEYDGILIAGGPGNPALAEPLIQNVR	104.702	102.125	108.559	104.872
IALGIPLPEIK	92.7528	89.394	88.5356	92.6035
PSYVLSGSAMNVVFSEDEMKK	67.5197	66.2966	69.5531	65.5193
GQNQPVLNITNK	15.8397	16.9486	13.2266	17.1376
GYSFGHPSSVAGEVVFNTGLGGYPEAITDPAYK	83.9628	83.8385	88.7535	87.0321
VISHAISEHVEDAGVHSGDATLMLPTQTISQGAIEK	48.304	55.0864	57.9726	48.1418
DGSIDLVINLPNNNTK	74.9912	75.0371	82.1296	74.6556
SSALASK	-57.5671	-50	-50	-50
TVVVNCNPETVSTDFDECDK	40.8432	39.2546	45.9886	40.8684
YLESNGIK	-10.7905	-8.62581	-12.275	-8.29662
AEQPDGLILGMGGQTALNCGVELFK	110.98	111.486	115.255	117.288
TVVVNCNPETVSTDFDECDKLYFEELSLER	86.1882	85.3882	93.4155	93.2434
KEPLFGISTGNLITGLAAGAK	85.4134	89.7137	85.0407	92.9451
KELSEPSSTR	-41.5777	-40.1836	-41.3479	-40.5698
VMIGENVDEK	5.47205	3.69255	5.37836	3.78134
AFAISGPFNVQFLVK	112.568	111.254	116.388	113.399
SFPFVSK	41.0763	38.8535	35.7486	41.0386
MRDILNMEK	17.1702	17.9906	16.9059	14.8449
LTYIDKWFLYK	73.6488	78.265	73.3215	79.7527
GQILTMANPIIGNGGAPDTTALDELGLSK	107.944	110.152	112.885	105.379
ILDIYHQEACGGCIISVGGQIPNNLAVPLYK	94.7175	102.127	101.53	102.202
VLILGSGGLSIGQAGEFDYSGSQAVK	89.5243	88.2724	94.556	91.913
SVDYPCLLRPSYVLSGSAMNVVFSEDEMKK	95.1947	93.2729	94.5872	94.4253
DILNMEK	28.0086	24.1904	30.6507	23.4007
EPLFGISTGNLITGLAAGAK	110.388	113.658	113.464	113.236
HLGIVGECNIQFALHPTSMEYCIIEVNAR	85.3783	83.1798	85.9652	84.0472
PFFAVQFHPEVTPGPIDTEYLFDSFFSLIK	179.636	173.18	176.866	167.451
KTEAPAAPAAQETK	-32.2443	-33.6861	-39.7675	-37.5884
SDGAPASDSKPGSSEAAPSSK	-39.3045	-34.0472	-50	-34.9512
GYNVNDEK	-32.979	-32.3642	-33.6352	-32.0008
EKPDQDAEGK	-59.8377	-50	-50	-50
AEGAATEEEGTPK	-34.501	-34.1891	-40.0685	-35.9305
AEEKEGEKDAAAAK	-58.2601	-50	-50	-50
AAEAAAAPAESAAPAAGEEPSKEEGEPK	-6.01861	-9.0879	-3.37951	-1.1519
APEQEQAAPGPAAGGEAPK	-13.6834	-14.0993	-15.8953	-12.6515
AQGPAASAEEPKPVEAPAANSDQTVTVKE	13.3809	16.7519	15.2193	14.1217
KAEGAATEEEGTPK	-46.8837	-45.2414	-46.3729	-48.1012
AEPPKAPEQEQAAPGPAAGGEAPK	-8.3004	-8.14682	-2.44103	-9.08372
EKPDQDAEGKAEEK	-49.425	-50	-50	-50
AQGPAASAEEPKPVEAPAANSDQTVTVK	11.1399	14.1502	12.3441	13.2918
TEGAAEAK	-77.899	-50	-50	-50
KGYNVNDEK	-47.0824	-50	-49.7121	-45.6084
GISHVIVDEIHER	17.0894	16.32	22.8774	14.068
AAECNIVVTQPR	7.73269	6.93521	9.16183	6.58926
AIEPPPLDAVIEAEHTLR	86.3975	87.4327	83.636	97.9171
YTQVGPDHNR	-40.7702	-41.5752	-43.8445	-37.5238
TPLHEIALSIK	36.4824	40.175	34.6799	38.1481
HLEMNPHFGSHR	-16.2114	-16.8702	-16.5912	-18.3088
RISAVSVAER	-14.9137	-12.8122	-14.3028	-15.385
AENNSEVGASGYGVPGPTWDR	42.328	45.5749	50.2535	45.5857
VRPGFCFHLCSR	21.6064	24.6498	20.7961	26.1324
LGGIGQFLAK	55.8847	55.9962	51.2706	58.2487
VQSDGQIVLVDDWIK	86.7136	88.0593	87.6853	88.1116
LQISHEAAACITGLR	32.9111	34.4251	34.6655	35.4416
LAQFEPSQR	0.526023	0.588055	-0.377377	3.598
SSVNCPFSSQDMK	14.7751	13.731	15.8935	18.352
LETHMTPEMFR	29.1577	26.9683	27.212	29.3618
LNQYFQK	-1.62158	-0.403606	-2.87883	0.874115
EGETVEPYK	-13.559	-13.654	-13.9867	-14.7302
KVFDPVPVGVTK	27.8778	29.3773	26.1031	30.1746
YPSPFFVFGEK	91.7542	90.7289	85.9629	93.008
AAMEALVVEVTK	62.082	64.378	61.4138	60.5018
FSDHVALLSVFQAWDDAR	109.978	110.737	114.83	107.231
TYPVQEYFLEDCIQMTHFVPPPK	94.8536	95.0135	94.5921	100.113
TTQVPQFILDDFIQNDR	108.133	111.439	107.097	115.85
KFESEILEAISQNSVVIIR	100.406	102.808	105.503	96.9884
PSAAGINLMIGSTR	54.6221	51.8073	54.3624	52.4608
ISAVSVAER	-0.87608	0.132118	-0.925621	-1.70127
LFTAHNNMTNYATVWASK	48.807	49.4693	54.089	48.7561
DINTDFLLVVLR	141.755	144.732	150.58	137.514
NELMYQLEQDHDLQAILQER	84.9917	86.1514	86.6817	84.0477
FESILPR	37.1946	36.2747	32.441	33.2562
KVQSDGQIVLVDDWIK	67.2895	68.7323	66.7942	68.9764
KEEQEVQATLESEEVDLNAGLHGNWTLENAK	72.1329	76.8664	73.4261	59.8235
PHASIMFCTVGVLLR	79.5192	82.1064	78.1541	83.7241
ETPFELIEALLK	171.324	172.718	166.981	164.626
GMTLVTPLQLLLFASK	163.446	165.529	171.096	163.418
VILSTNIAETSITINDVVYVIDSCK	136.094	135.723	166.296	128.446
KMTPSYEIR	-8.0039	-6.66804	-5.36814	-6.50538
FMCEVQVEGYNYTGMGNSTNKK	38.3219	38.8717	36.3352	36.7766
SDAAVDTSSEITTK	-2.92371	-3.53154	3.13634	-5.80096
AAEDDEDDDVDTKK	-41.4282	-41.5044	-39.4529	-41.2531
EVVEEAENGR	-23.478	-25.1685	-22.7441	-24.6015
RAAEDDEDDDVDTKK	-48.303	-50	-45.6134	-47.8966
LLEAAAQSTK	-11.3952	-10.2518	-10.0955	-11.639
LLEAQIATGGVIDPVHSHR	38.3219	39.5502	38.4758	36.8734
AALAHSEEVTASQVAATK	1.36977	2.21961	2.31541	-3.239
LAQGHTTVDELAR	-4.83128	-4.10214	-6.68132	-5.3453
AVVQLKPR	-16.565	-16.9331	-20.1532	-13.9858
GFFDPNTHENLTYR	37.4798	39.1925	39.4628	39.774
SSIAGLLLK	60.7757	61.6066	56.1016	61.2201
SLQEEHVAVAQLR	13.6366	12.5028	14.2033	9.23647
APVPASELLASGVLSR	74.7875	74.6254	71.8932	73.687
AQVEQELTTLR	30.4246	30.1982	27.648	28.0912
LQEAGILSAEELQR	47.8307	48.6818	49.8803	50.7429
LFNAIIHR	24.7758	22.7084	19.9804	22.8689
VLALPEPSPAAPTLR	60.02	59.2155	60.7945	60.4061
DTHDQLSEPSEVR	-6.78045	-7.79568	-10.078	-9.82722
LSFSGLR	32.3888	31.7625	28.1129	33.344
LKAEAELLQQQK	5.85905	7.33812	3.30874	1.83485
AKLEQLFQDEVAK	42.3913	43.1864	40.6585	43.9865
LPLDKEPAR	-14.4109	-13.1496	-13.2267	-13.23
LLDAQLATGGIVDPR	60.6457	61.2843	64.4345	59.6034
AGVVGPELHEQLLSAEK	35.3462	38.2833	36.7673	33.388
LSVYAALQR	38.6018	38.3408	37	36.7746
LSIYNALK	42.6756	43.7182	37.3358	44.1706
GIYQSLEGAVQAGQLK	64.8848	61.4048	67.1146	66.675
LLEAQIATGGIIDPVHSHR	46.2305	47.306	44.9341	43.9946
AQAEVEGLGK	-9.25088	-9.66781	-11.3337	-10.0358
GFFDPNTHENLTYLQLLER	93.1927	94.2957	95.7514	95.4764
DLLPSDMAVALLEAQAGTGHIIDPATSAR	128.603	128.166	137.532	124.938
LSAEAEK	-44.2045	-45.9142	-43.2231	-45.2802
AAEEAEEAR	-48.6427	-48.5713	-47.7724	-50
SAEAELQSK	-29.2456	-30.649	-36.4174	-32.3579
HISDLYEDLR	32.6477	32.1173	37.2726	31.8935
GRLPLLAVCDYK	46.4699	47.4158	42.6451	48.3898
TLLQGSGCLAGIYLEDTK	76.36	77.9074	74.9215	78.0323
LQNVQIALDYLR	76.7609	76.4292	77.9855	81.3332
REEAAVDAQQQK	-47.2916	-45.9516	-40.5604	-47.2016
LPVEVAYK	22.3487	21.0581	20.6242	20.4321
SKEQAELEAAR	-27.7543	-29.3507	-24.7235	-30.5438
DYELQLVTYK	60.3829	59.3866	63.157	62.2334
LAEVEAALEK	23.6206	25.2283	23.5513	23.4858
AYSDPSTGEPATYGELQQR	20.0847	21.8056	27.7934	21.9198
DPYTEQTISLFQAMK	95.853	88.3893	101.54	96.8547
FLEVQYLTGGLIEPDTPGR	102.019	100.339	100.165	100.482
AQLEPVASPAK	-0.518422	-0.877792	-5.33057	-1.87561
GIIRPGTAFELLEAQAATGYVIDPIK	110.869	110.206	113.445	113.003
DGHNLISLLEVLSGDSLPR	144.754	150.276	153.986	146.662
SIITYVSSLYDAMPR	117.394	111.863	127.545	121.887
GFFDPNTEENLTYLQLMER	107.718	106.844	113.056	109.095
FLEVQYLTGGLIEPDTPGRVPLDEALQR	105.116	107.565	105.194	103.726
AGTLSITEFADMLSGNAGGFR	126.958	128.922	131.28	118.793
TVTVWELISSEYFTAEQR	131.848	132.243	136.064	133.026
LLFNDVQTLK	58.1006	60.4169	55.0865	57.5888
LTVNEAVK	-4.90275	-4.92625	-7.88106	-5.65425
IISLETYNLLR	79.8844	78.5484	77.4894	80.149
VAQLLER	4.34733	7.40143	1.45331	3.5205
LDLQYAK	13.6366	13.9683	12.0389	13.3301
VVIVDPETGK	15.7017	14.3048	12.8336	13.0203
EAIAELER	9.44859	8.88374	10.7389	9.43725
VPLDEALQR	22.6392	24.5587	21.3344	18.9049
LQAEEVAQQK	-16.5943	-16.3856	-17.7127	-17.2415
LPLLAVCDYK	61.4961	61.9486	56.1055	61.9726
KQEELQQLEQQR	-3.14214	-7.65347	-3.45495	-5.38417
LLDPEDVDVPQPDEK	47.6968	48.8228	56.6943	48.5116
PGPEPAPATDER	-20.7272	-24.3498	-26.8923	-22.9336
VDGAEWGVDLPSVEAQLGSHR	74.5749	76.0946	80.0052	77.1985
ESADPLGAWLQDAR	86.0484	84.1996	87.6802	81.1487
ELYQQLQR	8.75603	8.59947	8.32708	7.67952
TPVEVPVGGFK	40.1968	39.1596	38.3133	43.7176
RQELEAELAK	-6.52551	-6.03822	-5.10155	-5.89334
FAEQTLR	-7.60484	-7.57701	-6.48845	-8.12396
TELATQEK	-36.7224	-37.168	-38.1328	-36.7512
LLDAQLSTGGIVDPSK	54.4513	56.3118	59.7175	53.7836
FLQEEAEK	-10.398	-10.364	-9.87446	-9.65459
AGVAAPATQVAQVTLQSVQR	61.005	62.6588	57.9733	58.4776
DVGAYSK	-33.3186	-30.8133	-32.4888	-32.4108
RFPSSFEEIEILWSQFLK	154.443	163.975	153.39	166.033
EGVMVAK	-20.5937	-20.6228	-19.1488	-18.0511
QVEEAER	13.5998	-50	-50	-50
EAEGQLQK	-43.2623	-46.318	-49.8863	-41.7064
AEAELLQQQK	-1.10461	-3.07717	-1.81863	-2.16915
RQEQIQAMPLADSQAVR	21.7773	22.439	23.8787	20.8042
ENAAYFQFFSDVR	87.472	87.3751	88.8832	92.8221
FPSSFEEIEILWSQFLK	178.335	181.331	182.346	170.975
SVEAAAELSAK	1.5013	3.37416	4.30367	-1.11417
FSDIQIR	18.645	18.4032	20.754	19.8092
YVVVTGITPTPLGEGK	58.7534	59.4845	59.7589	59.8148
THLSLSHNPEQK	-28.6106	-30.5403	-31.9022	-27.0858
IYGADDIELLPEAQHK	53.5705	52.6629	56.6596	50.5971
KVVGDVAYDEAK	-11.8783	-9.23151	-8.92253	-11.2442
AAEEIGIK	-4.93874	-5.51204	-2.20494	-6.34808
IFHELTQTDK	-4.1373	-5.15323	-4.77921	-2.50402
AAQAPSSFQLLYDLK	84.1757	87.0378	80.387	82.9072
TAHLDEEVNKGDILVVATGQPEMVK	48.2702	51.8888	53.531	47.53
TDPTTLTDEEINR	22.0262	19.6552	27.9579	19.5864
GEWIKPGAIVIDCGINYVPDDK	72.0502	76.9856	80.8392	81.3924
GDLNDCFIPCTPK	46.2305	48.5488	52.2788	47.9033
EIGLLSEEVELYGETK	83.058	82.747	87.9669	83.5563
EHGAFDAVK	-18.7312	-16.4854	-13.6081	-17.5754
APAEILNGK	-0.0286699	0.66769	-1.77665	0.223667
YSGLCPHVVVLVATVR	60.5156	62.0979	60.1427	57.9124
IVGAPMHDLLLWNNATVTTCHSK	62.8638	64.1673	61.5943	74.0534
STTTIGLVQALGAHLYQNVFACVR	131.222	126.181	127.997	145.52
GGAAGGGYSQVIPMEEFNLHLTGDIHAITAANNLVAAAIDAR	127.68	122.464	132.594	121.157
ASFITPVPGGVGPMTVAMLMQSTVESAK	149.922	137.71	145.896	141.499
NQVTQLK	-27.1378	-29.0227	-29.1996	-28.4561
LVPSVNGVR	10.3985	8.62589	3.72112	9.43087
LANQAADYFGDAFK	61.4961	63.4069	63.1879	62.228
EVFPVLAAK	50.7741	52.8797	50.9609	54.207
TSEVDLAKPLVK	20.1172	20.3467	15.573	18.151
ELPELLQR	45.8154	45.4837	46.2637	46.6891
SVIEQGGIQTVDQLIK	71.6126	71.9521	70.3892	71.8356
YYDQICSIEPK	31.459	27.9117	35.3631	30.8564
DTIVLLCKPEPELNAAIPSANPAK	67.3881	67.9547	70.207	67.4794
EPSAPSIPTPAYQSSPAGGHAPTPPTPAPR	34.5245	35.2216	37.3285	36.9779
EILDESLR	25.9732	26.539	30.9917	26.2845
EGLENDLK	0.398354	-1.792	2.04904	-0.958702
FLTALAQDGVINEEALSVTELDR	103.915	106.051	114.894	101.463
TMQGSEVVNVLK	37.4095	38.4559	38.1397	35.6367
LALASLGYEK	42.5804	42.7324	39.4413	42.9581
YDEYVNVK	4.04453	4.83199	6.59664	5.32161
NLATAYDNFVELVANLK	148.258	143.26	151.737	145.255
AAEELSK	-42.7332	-43.8251	-42.192	-41.9379
AAVGRPLDK	-32.3443	-32.5255	-34.3462	-31.4083
HYQFASGAFLHIK	36.0658	37.5344	34.4436	34.3772
TMPPTKPQPPARPPPPVLPANR	15.4255	20.7905	14.2644	18.2079
SVNFDMTSK	15.2461	13.8098	15.1775	13.9323
INDALSCEYECR	14.2416	14.7418	18.904	13.8131
AAEGGLSSPEFSELCIWLGSQIK	126.204	124.778	124.236	122.663
NSEVYQEVQAMFDTLGIPK	137.904	137.264	145.149	136.134
SLCNLEESITSAGR	50.81	53.2766	51.2648	52.8064
LDVTVQSFGWSDR	67.7797	67.4343	73.2047	70.7607
HENYDEALR	-18.0093	-19.6269	-16.4059	-16.3542
AAEIYGVTHTR	-8.53258	-8.21104	-9.36821	-10.9848
LGHAETDEQLQNIISK	29.5778	30.5754	31.102	27.661
ELCSLASDLSQPDLVYK	73.2216	73.5393	77.8646	74.1359
MSEQQDLER	-20.4738	-22.0986	-16.8361	-20.5174
NGPLPIPSEGSGFTK	49.0934	50.8125	46.251	51.1523
LLLQGLMDSVEAK	91.793	88.5231	88.1342	88.4623
FQEFSNIVIPLIK	105.794	104.793	107.696	101.05
TEALSVIELLLK	135.133	137.065	126.803	137.574
ELQLEYLLGAFESLGK	159.186	158.664	157.564	158.156
TLMEALVASYLIKPEVQVR	108.584	115.902	111.151	120.774
AAELALK	-0.319381	-1.59591	-1.91065	0.269539
GRPLDDIIDKLPEIWETLFR	165.292	165.229	148.988	162.774
HEVSGETVVFQGGALGK	26.8515	27.4759	24.6263	29.1772
YMTGTTVLPFNPAAFGEIVLYLR	172.102	169.628	166.95	164.126
IIETLTQQLQAK	42.486	42.2827	44.4563	41.459
AAELEMELNEHSLVIDTLK	74.109	75.8346	76.3999	73.4946
YGEVLNLVLSSK	77.6846	76.7497	76.8225	75.2394
AAELFHQLSQALEVLTDAAAR	145.832	140.048	151.251	147.282
TLEQEIER	7.26989	6.96924	6.85723	5.57473
DYESLVMMR	59.6759	57.4924	64.3544	60.7285
IFTSIGEDYDER	37.3736	37.8515	43.779	39.3961
ILFRPVASQLPR	38.0073	40.7617	37.2736	39.5584
AAELIANSLATAGDGLIELR	101.908	100.994	101.285	103.288
AAIISAEGDSK	-8.36676	-10.7086	-6.15633	-11.5435
VLPSITTEILK	69.852	70.686	64.8023	70.9615
KLEAAEDIAYQLSR	45.4389	42.2116	43.1544	47.1626
DLQNVNITLR	46.0589	43.3806	48.0036	46.2151
EFTEAVEAK	-0.12392	0.582291	0.751419	-1.22021
AATFGLILDDVSLTHLTFGK	118.258	121.249	118.193	116.934
GVQDIVVGEGTHFLIPWVQKPIIFDCR	116.22	115.036	114.733	114.255
FGLALAVAGGVVNSALYNVDAGHR	105.229	104.544	105.303	107.055
GVQDIVVGEGTHFLIPWVQK	104.664	101.928	107.409	103.737
AAEMLSQLDLFSR	89.6395	87.4818	90.1396	88.0329
YGALPDQGIAK	16.932	16.5046	17.4475	17.5415
AHIAQLCEK	-24.0827	-22.6106	-22.2914	-23.0586
IHEGCEEPATHNALAK	-26.0743	-24.1537	-29.9837	-26.5431
VSQPIEGHAASFAQFK	26.381	28.7796	26.7594	26.6147
ALEHFTDLYDIK	51.1295	53.1017	53.7481	51.4827
LHIIEVGTPPTGNQPFPK	47.1907	46.6967	49.9772	48.5885
KFNALFAQGNYSEAAK	29.5778	30.7893	31.1692	30.8897
AVNYFSK	1.18219	1.40216	1.1346	3.72533
EAIDSYIK	20.2553	17.5292	20.953	17.4384
VDKLDASESLR	-5.38581	-6.66908	2.04815	-5.65427
EVCFACVDGK	20.492	18.6362	22.96	19.582
NNLAGAEELFAR	53.0984	52.7881	54.9054	53.3298
NNRPSEGPLQTR	-26.7842	-26.6571	-27.605	-26.4814
EDKLECSEELGDLVK	39.6721	39.2977	43.9709	39.3391
RKDPELWGSVLLESNPYR	61.9848	67.8086	65.1227	63.8589
ISGETIFVTAPHEATAGIIGVNR	65.5555	64.3724	67.4842	65.1201
DAMQYASESK	-9.35482	-6.35531	-1.75478	-10.3148
YESLELCRPVLQQGR	33.8169	35.5592	34.0232	34.839
AMLSANIR	11.8508	10.3484	9.08179	11.6039
YIEIYVQK	32.2397	32.4649	32.7266	33.2353
AHTMTDDVTFWK	40.5818	40.3728	39.9448	41.438
LTDQLPLIIVCDR	87.472	86.404	87.4193	87.516
RPISADSAIMNPASK	7.36952	5.8298	10.2107	5.86919
SVNESLNNLFITEEDYQALR	89.2122	89.0704	93.2117	92.6428
FNALFAQGNYSEAAK	45.6789	44.571	45.5843	49.079
GQCDLELINVCNENSLFK	82.1051	82.1834	83.6635	81.3134
FDVNTSAVQVLIEHIGNLDR	124.588	124.676	125.17	124.843
LPVVIGGLLDVDCSEDVIK	111.867	113.254	113.691	110.884
AFMTADLPNELIELLEK	154.192	155.168	154.167	159.976
VAANAPK	-49.869	-50	-50	-50
VMEYINR	4.31229	3.95669	7.72422	4.76205
LAELEEFINGPNNAHIQQVGDR	60.4165	61.7923	62.625	63.177
RDPHLACVAYER	-9.8949	-6.04212	-6.67942	-10.1508
KFDVNTSAVQVLIEHIGNLDR	104.739	105.861	95.3365	110.023
WLLLTGISAQQNR	81.07	80.4654	76.4064	79.356
LASTLVHLGEYQAAVDGAR	47.8951	50.6297	50.1484	48.6954
LECSEELGDLVK	44.4775	40.555	45.479	46.6601
VGYTPDWIFLLR	123.372	123.068	126.851	132.293
KDPELWGSVLLESNPYR	77.0848	77.0966	77.1246	78.2775
RPLIDQVVQTALSETQDPEEVSVTVK	98.8448	91.5383	96.9557	94.6954
YHEQLSTQSLIELFESFK	125.917	130.488	117.656	128.018
FQSVPAQPGQTSPLLQYFGILLDQGQLNK	153.766	153.585	155.331	154.788
SVDPTLALSVYLR	94.3123	88.5194	91.6738	85.8403
AHMGMFTELAILYSK	87.2931	87.6217	87.6513	87.5794
WLKEDKLECSEELGDLVK	46.8162	48.038	51.0408	50.5926
FQEHLQLQNLGINPANIGFSTLTMESDKFICIR	112.383	111.293	110.722	111.872
FQEHLQLQNLGINPANIGFSTLTMESDK	99.3523	100.069	102.639	98.0576
HNIMDFAMPYFIQVMK	127.716	120.548	129.174	133.427
MEGNAEESTLFCFAVR	81.1505	81.8924	86.2069	82.3821
DTELAEELLQWFLQEEK	177.471	175.184	185.998	176.195
YGYIHLYDLETGTCIYMNR	73.8989	76.9797	78.4896	73.2863
AVVHTHLLNPEWLVNYFGSLSVEDSLECLR	130.813	125.695	127.897	131.255
ECFGACLFTCYDLLRPDVVLETAWR	136.994	139.218	130.368	128.098
GQFSTDELVAEVEK	59.9862	59.7922	62.6641	59.3521
LLEMNLMHAPQVADAILGNQMFTHYDR	105.38	105.302	96.4764	104.162
LDNYDAPDIANIAISNELFEEAFAIFR	189.74	181.704	180.047	181.496
LAQMCGLHIVVHADELEELINYYQDR	104.514	109.562	105.965	101.678
RECFGACLFTCYDLLRPDVVLETAWR	118.258	118.219	114.451	112.776
KGQVLSVCVEEENIIPYITNVLQNPDLALR	137.575	137.932	131.987	137.412
AAEQAHLWAELVFLYDKYEEYDNAIITMMNHPTDAWK	155.276	151.49	127.489	147.604
GTHTGVWVGVSGSETSEALSR	30.9767	31.2694	36.9861	31.6184
DLVEAVAHILGIR	155.057	160.478	155.736	127.845
VVEVLAGHGHLYSR	7.69913	7.7656	7.07521	3.43567
VSVHVIEGDHR	-17.1319	-14.2848	-16.7554	-18.1733
HFLLEEDKPEEPTAHAFVSTLTR	48.9147	48.5476	52.4981	47.291
SDEAVKPFGLK	14.7751	14.1507	14.42	11.671
VLQGDLVMNVYR	56.1591	55.8019	59.0613	59.5522
GVDLVLNSLAEEK	67.6812	69.048	69.7244	67.1785
VTVAGGVHISGLHTESAPR	15.2118	14.7203	12.0703	10.3177
RPTPQDSPIFLPVDDTSFR	68.8351	70.0093	69.1531	64.275
FCFTPHTEEGCLSER	26.5063	24.7696	31.7445	29.9753
GNAGQSNYGFANSAMER	18.4493	17.0587	21.5333	17.9727
SLYQSAGVAPESFEYIEAHGTGTK	55.3408	53.8529	60.0877	57.3329
VYATILNAGTNTDGFK	52.0821	51.6104	51.2472	53.1089
TLLEGSGLESIISIIHSSLAEPR	145.307	150.641	145.67	151.911
LPEDPLLSGLLDSPALK	117.739	119.315	116.058	115.638
DTVTISGPQAPVFEFVEQLR	134.02	126.839	135.776	127.403
VVVQVLAEEPEAVLK	72.6367	72.679	69.9892	77.31
WLSTSIPEAQWHSSLAR	54.6564	56.7042	56.0206	54.8109
AALQEELQLCK	36.4472	35.5783	34.3947	35.6495
AQVADVVVSR	8.62593	11.6671	11.3593	6.68943
LSPDAIPGK	4.31229	5.89555	8.43975	6.28852
EDGLAQQQTQLNLR	26.4435	28.5849	33.8236	26.2411
TPEAVQK	-48.303	-48.1983	-50	-49.688
ADEASELACPTPK	4.17227	8.19444	10.7379	3.62876
VFTTVGSAEK	-3.63925	-4.91151	-5.4696	-3.51883
SEGVVAVLLTK	63.9448	69.2351	56.8717	65.3638
GILADEDSSRPVWLK	48.7726	46.9651	50.2818	49.1383
LHLSGIDANPNALFPPVEFPAPR	95.5383	96.5028	94.2892	94.3116
TGGAYGEDLGADYNLSQVCDGK	47.628	49.9236	59.7716	49.2277
SNMGHPEPASGLAALAK	23.978	24.2703	22.8346	20.318
ACLDTAVENMPSLK	49.4488	48.9454	52.159	46.9434
DTSFEQHVLWHTGGK	27.9101	23.7877	25.7626	28.5931
EQGVTFPSGDIQEQLIR	67.7138	68.1978	73.5863	66.8867
WTSQDSLLGMEFSGR	75.7545	75.6059	80.0992	76.9293
DNLEFFLAGIGR	110.943	113.929	118.225	114.205
DPSQQELPR	-8.23447	-8.53225	-9.01851	-10.4502
TFCPAHK	-43.3877	-42.0752	-37.7097	-39.9132
GLKPSCTIIPLMK	47.7969	49.3603	44.7734	46.8759
PLFLVHPIEGSTTVFHSLASR	71.7273	72.4027	71.081	71.0383
LNSVQSSERPLFLVHPIEGSTTVFHSLASR	64.8848	69.629	66.436	67.5906
DGLLENQTPEFFQDVCKPK	68.2049	68.6695	69.2649	65.6082
SFYGSTLFLCR	71.9246	71.8217	70.9912	72.6028
IPGLLSPHPLLQLSYTATDR	82.4873	85.0393	81.7322	83.9033
EGGFLLLHTLLR	88.7681	89.5259	85.2617	94.2497
AAPLDSIHSLAAYYIDCIR	110.462	116.459	113.649	118.533
VLLSLEHGLWAPNLHFHSPNPEIPALLDGR	91.0233	91.778	98.881	93.9099
VLEALLPLK	75.189	73.3102	72.131	71.2218
RQQEQQVPILEK	5.11268	5.48349	0.83419	2.37826
GGNVGINSFGFGGSNVHIILRPNTQPPPAPAPHATLPR	57.446	60.1415	62.5172	63.8044
GGPEVQQVPAGERPLWFICSGMGTQWR	89.3461	87.0577	88.6636	88.9882
RVYATILNAGTNTDGFK	35.4596	38.0705	36.6923	36.2882
ALGLGVEQLPVVFEDVVLHQATILPK	152.302	154.126	136.296	164.728
MVVPGLDGAQIPR	60.7757	60.4417	59.9567	59.4901
LYTLQDK	2.97644	0.00894547	-0.12067	4.48902
DIMLATGK	19.6028	15.9623	18.8986	16.7882
VLFPATGYLSIVWK	123.079	122.775	124.428	120.394
LFDHPESPTPNPTEPLFLAQAEVYK	85.0272	83.8443	83.3108	79.4344
EAHLPPGAMAAVGLSWEECK	63.693	63.573	67.0407	64.4225
VTQQGLK	-42.3959	-43.3501	-50	-42.0078
AAEQYTPK	-31.4626	-33.043	-34.9305	-31.6809
VRPGETLLIHSGSGGVGQAAIAIALSLGCR	97.0068	95.6103	104.497	96.8369
LQLNGNLQLELAQVLAQERPK	96.8352	108.671	99.5736	99.6897
DTVTISGPQAPVFEFVEQLRK	111.756	107.603	105.56	104.011
GLIAEAAQLGPVGGVFNLAVVLR	150.437	153.076	153.399	139.921
HSQDLAFLSMLNDIAAVPATAMPFR	147.325	144.431	144.583	145.487
VGDPQELNGITR	16.932	18.1052	21.8458	16.4548
SYIIAGGLGGFGLELAQWLIQR	181.481	184.809	174.973	160.701
TVSQIISLQTLK	61.4961	62.1748	58.8881	59.9141
LLPSLIGR	50.5937	54.7085	50.3473	52.7741
LLSSFDFFLTDAR	114.349	114.139	118.258	116.456
IKEEAVK	-49.1505	-50	-50	-50
FFTTPSK	4.5826	4.30223	2.54401	3.9171
ATNESEDEIPQLVPIGK	64.8209	61.9323	65.6792	61.8685
SAALPIFSSFVSNWDEATKR	111.904	114.227	107.159	108.233
IGHVGMQIEHIIENIVAVTK	111.57	107.021	107.838	97.6147
EINDCIGGTVLNISK	56.1248	57.1577	60.3392	54.7173
VAHFLEK	-16.3354	-15.1592	-15.7671	-16.3208
SFKPDFGAESIYGGFLLGVR	100.551	98.6488	106.676	103.821
AAESLADPTEYENLFPGLK	97.7772	97.1221	101.171	98.5749
GSNNVALGYDEGSIIVK	48.8789	51.3929	52.6245	49.667
SVNGLAFYDWDNTELIR	97.882	99.2122	101.26	97.7319
VWCVASLR	41.2048	41.4222	38.0663	44.0933
IAYQLAVEAESEQK	35.4596	35.6889	38.248	33.6463
ESNSIVK	-36.3174	-38.6637	-36.958	-37.4591
TCVQTLEGHAQNVSCASFHPELPIIITGSEDGTVR	70.3747	71.4534	72.5655	70.7447
DLHDANTDLIGR	17.0102	15.9792	23.6262	12.0724
ESKEEETSIDVAGKPNEVTK	-6.23744	-5.98831	-1.71547	-7.04836
EEETSIDVAGKPNEVTK	1.8982	1.05194	3.44796	2.71595
DGSVAIASKPR	-24.3626	-21.9703	-22.51	-22.0838
GMGGAMDLVSSAK	36.7706	35.7635	38.1882	34.2098
ETVTILPGASFFSSDESFAMIR	125.665	126.734	128.839	124.517
MVSSYVGENAEFER	29.3173	31.2468	32.9345	32.3163
AGGAGVPAFYTPTGYGTLVQEGGSPIK	78.0287	78.0444	80.8697	79.1638
EFNGQHFILEEAITGDFALVK	107.642	113.387	111.842	105.815
GLTAVSNNAGVDNFGLGLLLR	115.037	113.987	116.388	113.156
GLTLIELWEGLTVDDVQK	151.209	156.015	168.668	141.535
YGDLANWMIPGK	74.9912	74.3431	79.525	77.2968
NFNLPMCK	37.9368	38.0232	36.588	39.5888
AVFDVDK	10.4295	10.7883	13.1947	11.0684
AAETTVVEVEEIVDIGAFAPEDIHIPQIYVHR	129.044	135.825	120.671	137.087
YHIIHADIYR	5.96679	5.86976	5.29951	4.81764
RLEEWLGR	20.2212	24.4803	24.2685	22.2319
LINAVELK	27.0322	26.8474	23.2332	23.7417
FVEGVCPFCGYEEAR	53.6737	53.8808	58.5496	55.732
TSPKPAVVETVTTAKPQQIQALMDEVTK	70.3356	66.3471	69.1696	59.9568
ADKNEVAAEVAK	-23.9574	-19.9292	-23.4122	-22.7789
AEVLISTVGPEDCVVPFLTRPK	86.2932	85.3186	89.928	84.8481
TLPGSDWTPNAQFITR	66.5646	67.0407	66.6416	65.0099
GFVLQDTVEQLR	67.3225	65.2573	64.5153	63.3994
SCPVVQSSQHLFLDLPK	60.5789	60.6097	56.2422	63.9016
GVGVFGDMAQDTGIPADIWR	107.68	107.988	114.571	107.16
FFGGYVPEMVLTPDDQR	93.2605	92.0733	99.569	95.7103
NNSELLNNLGNFINR	82.9223	85.2522	85.1897	82.5026
VPVLQLDSGNYLFSTSAICR	97.4273	98.494	101.965	98.2535
LFVSDGVPGCLPVLAAAGR	95.1947	100.488	96.1988	93.7141
AAETVLK	-22.2849	-24.0382	-22.5461	-21.3371
WFNISFDIFGR	133.226	133.552	137.93	138.307
FYLLYIRPEGQDSAFSWTDLLLK	138.415	135.254	137.263	137.875
NVLITSALPYVNNVPHLGNIIGCVLSADVFAR	154.04	159.921	151.646	152.462
DNVPFHSLVFPCSALGAEDNYTLVSHLIATEYLNYEDGK	132.742	125.141	122.201	121.739
GNFGGSFAGSFGGAGGHAPGVAR	35.16	36.6368	36.1277	37.1993
MAAPIDR	-11.1388	-11.8077	-10.0088	-9.5199
VGEVTYVELLMDAEGK	102.28	104.329	110.208	102.264
FGSGMNMGR	1.56723	2.0426	4.43393	4.15158
HSLSGRPLK	-46.3797	-45.887	-38.098	-43.5387
INEILSNALK	42.4542	42.9716	38.8343	39.6358
GEGERPAQNEK	-59.5772	-50	-50	-50
MGAGLGHGMDR	-16.2114	-17.609	-17.0677	-16.593
LGSTVFVANLDYK	60.8402	62.0513	61.0399	62.4625
FNECGHVLYADIK	24.745	26.3982	26.6077	25.9147
AFITNIPFDVK	80.9604	79.2433	77.4515	81.0251
DKFNECGHVLYADIK	21.5698	23.5518	26.2592	23.4566
AAEVLNK	-32.0877	-30.5271	-31.8345	-29.9782
MGAGMGFGLER	42.4542	43.1759	45.8616	44.1306
MGPLGLDHMASSIER	48.1298	48.9385	48.3169	47.5584
LKEVFSMAGVVVR	52.6284	55.4192	52.1855	53.9998
GIGMGNIGPAGMGMEGIGFGINK	94.7857	93.4865	96.9227	95.6833
MGLSMER	7.82488	8.36467	7.52467	7.72218
MEEESGAPGVPSGNGAPGPK	4.86034	4.82455	6.70644	2.73622
MGGMEGPFGGGMENMGR	54.554	53.2337	55.6566	55.8168
RGEIIAK	-40.9161	-41.1203	-39.8867	-41.1793
MGPVMDR	-7.97108	-8.06627	-7.61048	-8.23289
KAAEVLNK	-47.2916	-45.5502	-37.7186	-46.1644
IGSGVER	-39.3045	-37.8204	-40.3093	-38.4354
NAEAVLQSPGLSGK	23.5248	22.4476	24.7804	20.3729
VPECLYTLPSLR	68.0396	68.8843	70.1425	70.5246
VGLGLGYLELPQINYK	107.076	106.196	108.842	103.141
LAEDILNTMFDTSYSK	98.4454	96.0964	117	94.6712
FYEADCYIVLK	60.02	59.9674	65.297	61.7869
AAEWYNIDFSLQNQLR	91.7542	94.5274	104.457	95.4793
FLSSAAAVSK	3.49794	4.85308	1.80819	3.17234
ILALDCGLK	42.4542	43.0649	40.9163	44.4412
VLGTSPEAIDSAENR	17.939	18.193	24.4587	16.6718
IIAHAQLLEQHR	-3.45954	-5.08842	-7.36116	-7.57142
LSLDDLLQR	81.1238	77.7819	81.7639	80.1529
TLGVDLVALATR	85.6609	81.3197	82.6658	76.8363
AAFALGGLGSGFASNR	68.1715	70.3394	67.8169	70.1246
LALGIPLPELR	99.7883	96.9588	95.6466	99.0323
GLPVTCEVAPHHLFLSHDDLER	39.705	42.349	43.3228	46.337
NSVTGGTAAFEPSVDYCVVK	53.4358	56.8559	58.5869	56.5414
EELSALVAPAFAHTSQVLVDK	83.7402	84.1131	77.672	79.2153
VIMGEEVEPVGLMTGSGVVGVK	84.8144	84.1096	84.838	81.2518
TPHVLVLGSGVYR	34.3802	34.8798	34.6228	32.8539
AIVHAVGQELQVTGPFNLQLIAK	88.2322	87.6242	89.0092	89.062
MAEIGEHVAPSEAANSLEQAQAAAER	42.2959	41.616	47.8152	37.395
RPVINAGDGVGEHPTQALLDIFTIR	88.2771	88.4465	89.0432	87.7827
LSSFVTK	0.46276	1.3923	-1.80456	0.0690041
AHWTPFEGQK	9.14149	9.92638	6.97337	9.70801
HPQPGAVELAAK	-10.759	-9.89942	-13.4132	-12.1029
EHPVVISK	-30.0348	-30.584	-29.3872	-30.6199
ASDPGLPAEEPK	0.889305	0.52858	-2.98501	-0.962059
LPGLIDVHVHLR	47.3281	47.0672	46.4852	47.9791
VTAVDWHFEEAVDGECPPQR	50.6654	52.7805	55.9568	58.3255
TVHSLACLLTQYR	55.6448	56.4984	54.625	56.9333
VPQFSFSR	36.0658	36.6784	35.7439	37.3271
PVFGICLGHQLLALAIGAK	121.829	122.694	119.473	118.756
LYLNETFSELR	65.0445	66.1601	65.9283	65.82
VLSEPNPRPVFGICLGHQLLALAIGAK	108.924	112.536	99.2453	107.355
ALKEENIQTLLINPNIATVQTSQGLADK	75.8354	77.1402	80.11	77.6268
LAADFSVPLIIDIK	117.636	118.24	118.792	115.791
DVTEALILQLFSQIGPCK	171.007	178.625	182.586	175.455
TLYVGNLSR	23.3635	23.6988	24.4434	21.9229
EAAENSLVAYK	10.9552	10.1915	13.0642	8.57779
IISSIEQK	-8.03722	-9.96189	-8.88963	-7.9693
YLAEFATGNDR	25.694	28.4094	27.3345	24.2251
HLIPAANTGESK	-17.0198	-16.0318	-20.9329	-15.4589
YLAEFATGNDRK	6.78579	9.88543	4.56772	7.15307
AAFDDAIAELDTLSEESYK	111.422	111.209	114.821	107.504
YDEMVESMK	10.9552	9.45258	16.6932	10.2564
LICCDILDVLDK	97.6023	97.2895	99.3808	100.458
EENKGGEDKLK	-59.2369	-50	-50	-50
KEAAENSLVAYK	-7.34411	-6.21733	-2.33763	-7.45022
AASDIAMTELPPTHPIR	37.6865	38.0072	39.8263	36.8367
EDLVYQAK	0.103472	-2.46889	-0.460957	-0.335266
IISSIEQKEENK	-17.1319	-17.4559	-16.8206	-15.9808
DDREDLVYQAK	2.48754	1.91854	7.337	0.404675
DNLTLWTSDMQGDGEEQNK	63.0939	62.5232	74.6098	62.1949
EALQDVEDENQ	13.8505	11.8623	28.8802	10.5483
ETSSDVALASHILTALR	83.6017	92.1942	79.1971	81.4716
EQHGVAASCLEDLR	18.0614	12.0065	21.6186	14.2205
AAFGEEVDAVDTGISR	46.1292	46.405	46.9289	43.8712
ACDILAIDK	33.5511	36.2219	36.1605	32.2146
TLKPCLLR	5.89258	10.6259	1.40618	9.2222
WHFYDTVK	27.1844	25.3286	26.2292	23.8302
KHTLSYVDVGTGK	-9.38946	-8.36709	-7.31472	-8.99607
HTLSYVDVGTGK	6.0687	2.11866	6.43212	5.93137
TYFSCTSAHTSTGDGTAMITR	18.9273	20.3305	22.5066	18.3239
VTLEYRPVIDK	24.4597	26.889	20.8832	24.2985
ACALSIEESCRPGDK	3.03994	0.453438	4.31667	3.65267
TGHSLLHTLYGR	9.14149	10.4138	6.60159	3.78785
VSDSISAQYPVVDHEFDAVVVGAGGAGLR	80.9329	81.1678	82.6619	78.3393
VGSVLQEGCGK	-8.268	-6.19581	-6.25509	-8.51448
TLNEADCATVPPAIR	29.3819	28.5528	35.4261	29.8819
EPIPVLPTVHYNMGGIPTNYK	70.8955	70.842	71.1734	74.781
VPPIKPNAGEESVMNLDK	31.8673	30.2887	32.3307	28.3322
FADGSIR	-12.7972	-13.8246	-9.92131	-13.6327
AAFGLSEAGFNTACVTK	57.6514	59.2199	58.8844	57.9421
LGANSLLDLVVFGR	130.185	127.225	126.281	125.17
AGLPCQDLEFVQFHPTGIYGAGCLITEGCR	94.0745	94.156	96.2213	93.0782
AFGGQSLK	-12.4199	-10.4831	-12.5872	-13.2643
GMVWNTDLVETLELQNLMLCALQTIYGAEAR	195.439	199.211	209.003	181.51
PAPQTLTGLVSALTGLVNVSLVPVNALK	193.562	189.321	182.467	186.271
FDVSFPNSIIK	78.2942	78.657	77.3294	84.1341
TVDGPSGK	-54.6252	-50	-50	-50
AGAHLQGGAK	-59.1609	-50	-50	-50
LTGMAFR	17.2087	16.1399	16.0616	17.272
AAFNSGK	-48.807	-50	-43.6339	-42.4683
GALQNIIPASTGAAK	43.0634	41.1518	39.7431	40.2518
VPTANVSVVDLTCR	26.1612	49.005	48.9873	49.9185
LISWYDNEFGYSNR	70.6153	70.1146	75.3431	72.5727
VGVNGFGR	3.03994	1.91513	2.24904	2.97687
GILGYTEHQVVSSDFNSDTHSSTFDAGAGIALNDHFVK	63.787	63.8966	72.0325	62.2889
IISNASCTTNCLAPLAK	34.4533	37.235	35.8156	34.6001
WGDAGAEYVVESTGVFTTMEK	93.1591	93.4772	100.243	89.726
VVDLMAHMASKE	25.694	27.0579	27.4153	26.6726
VVDLMAHMASK	22.9267	23.9575	25.0023	24.7785
VIISAPSADAPMFVMGVNHEK	67.5512	68.1845	68.4839	68.3458
RVIISAPSADAPMFVMGVNHEK	53.2338	53.9832	54.2952	53.229
LVINGNPITIFQER	87.1159	86.9819	83.5539	89.7364
VIHDNFGIVEGLMTTVHAITATQK	113.191	107.029	110.906	107.763
VDIVAINDPFIDLNYMVYMFQYDSTHGK	166.157	165.68	176.802	160.887
LVINGNPITIFQERDPSK	70.9347	71.8873	67.8471	71.5557
GLDFALLQK	68.4716	72.0784	67.6625	69.9572
AAFQYGIK	18.3715	16.065	16.6674	18.1754
LTQILSYLR	67.0941	66.7158	63.0573	67.9719
AAFTAFEEAQLPR	60.3178	61.4181	59.4148	62.3381
TKEEVNEWFTK	22.1244	22.787	23.2875	21.2796
GVVTLLSDYEVCK	67.4877	71.4978	70.9835	69.8422
EGDVLTPEQAR	2.42205	2.26655	6.22596	2.62136
SPSDEYKDNLHQVSK	-15.6083	-15.4058	-15.1803	-13.864
YLFIFSVANMR	110.016	113.507	111.204	107.683
AAFTVSLDPGPLEQFPHSMEPQLR	89.5243	89.4058	89.3441	88.9066
VLIIGGGDGGVLR	56.9387	54.9017	55.6	58.3694
LTLHVGDGFEFMK	66.9962	65.4074	65.6412	66.5064
HPSVESVVQCEIDEDVIQVSK	73.4795	72.3799	71.4093	83.4028
ETCSLWPGQALSLQVEQLLHHR	105.757	106.418	99.312	98.776
TYGNVLVLDGVIQCTER	78.7864	81.3543	88.9205	85.4215
LGVLHPDVITK	24.6824	25.0384	22.0685	25.7714
HLCAVYYNK	-10.8875	-10.2761	-10.4219	-10.3802
NPGFEIIHGLLDR	78.5557	78.4339	71.7521	81.8276
DLLFQALGR	83.5205	82.7114	82.3137	82.0609
YDLLCLEGLVR	99.3891	96.6976	96.6791	100.611
ALVAIGTHDLDTLSGPFTYTAK	77.7619	76.7979	78.0861	78.3966
TTLLPGLLK	67.6484	69.5785	61.9072	68.7594
IDVPANR	-13.6834	-11.7197	-10.2833	-13.8323
ETPENLAK	-21.7465	-20.2583	-26.055	-22.0278
APGAIGPYSQAVLVDR	48.8789	48.9622	52.0959	49.7356
AAGCDFTNVVK	19.4655	20.9406	22.8144	18.6018
SPGADLLQVLTK	83.6017	85.2731	81.3018	80.6578
VCSTLLGLEEHLNALDR	74.4897	70.8562	70.8183	73.116
AEGIPVEMVVIGDDSAFTVLK	120.279	119.405	128.343	117.534
SAEAAAEATK	-45.7373	-45.1301	-47.7937	-49.2836
LEQPDPGAVAAAAILR	73.1799	74.0422	75.2402	70.9375
LNFGLAR	34.741	34.0371	29.5736	33.3635
VAPAEPQEAPDSTAAGGSASK	-9.49166	-10.6259	-10.5977	-10.319
LVNSVAGCADDALAGLVACNPNLQLLQGHR	97.7772	100.497	104.644	103.852
LIDAETTAAAWPNVAAVSITGR	88.7231	89.0536	94.4571	88.606
TSLPAWSAAMDAGLEAMQK	103.098	96.5531	106.083	88.9845
AAGDGDCGTTHSR	-59.6848	-50	-50	-50
GMLTGVIAGAVFTSPAVGSILAAIR	165.143	168.773	159.451	161.323
PLVALLDGR	58.6853	57.4838	56.2478	60.6135
GAALDVHESEPFSFAQGPLK	60.9055	62.6793	63.1424	63.1481
GETLGLIGFGR	68.7341	70.1183	66.8919	72.5463
AAGELGIAVCNIPSAAVEETADSTICHILNLYR	147.663	148.045	137.702	142.028
VQSVEQIR	-12.5794	-13.5245	-14.9125	-13.0314
EFFVTSAPWSVIDQQAIHPELNGATYR	100.479	105.612	103.437	102.507
IHQPYTLTFAELVEDYEHYIK	111.793	109.173	113.6	118.997
TGDVLLAEPADFESLLLSR	128.307	132.372	132.341	125.97
IPFNQALVFSNLHSR	62.669	63.649	60.7878	64.1049
SHSECGIIEK	-29.06	-28.8124	-29.5358	-28.0681
VGAEELTADQNLK	16.7322	15.7197	22.5224	15.73
MVLNESLK	17.9811	16.9835	16.5173	16.9174
GLFYCMWMQDKPLLQEELGR	100.007	100.438	106.06	104.972
AAGPGLGNVAMGPR	25.6338	26.3384	24.6136	25.9679
SCYLSSLDLLLEHR	85.1666	84.7862	85.1317	86.4029
YVIHTVGPIAYGEPSASQAAELR	48.2344	48.8349	50.2725	49.5396
VDLSTSTDWK	28.6393	25.5305	33.8511	28.2805
LEVDAIVNAANSSLLGGGGVDGCIHR	86.3975	85.5652	92.5223	83.6018
ATVMDVKPVDYR	19.1918	17.251	23.2147	19.6951
NIYLMDTSGK	33.0236	31.6942	34.1882	31.283
SLSVLSSSTIIANPDIPEAYK	81.4513	83.1348	84.1826	83.2746
VGQLSEGAIAAIMQK	67.2226	66.9499	68.5489	66.931
VVPIASLTPYQSK	50.7741	52.981	49.198	49.933
SGGVGGSNTNWK	-16.565	-17.6239	-17.7068	-16.5817
GDTNIKPILQVINIR	71.2967	70.0631	71.8341	72.8359
DSLVDIIGICK	87.6507	86.443	89.9518	87.0663
GDTNIKPILQVINIRPITTGNSPPR	70.7369	71.6336	69.2365	72.5147
DKNEQAFEEVFQNANFR	69.0118	69.4056	72.2763	70.7115
GWFDAEGQALDGVSISDLK	97.9519	101.411	105.17	94.231
LFSLELVDESGEIR	88.1873	88.2345	87.4151	90.7556
AGPGTLSVTIEGPSK	34.9711	35.4776	36.8934	33.1555
PLTQVGGDHIK	-12.8575	-11.9952	-15.6719	-12.2997
YGGPNHIVGSPFK	16.5314	16.8628	14.9855	20.6786
AAGSGELGVTMK	8.72274	10.4353	9.85194	8.75155
AHGPGLEGGLVGKPAEFTIDTK	38.5315	41.1003	39.8688	43.0101
VTEAEIVPMGK	28.2404	27.4812	27.745	27.1706
LVSPGSANETSSILVESVTR	62.4736	61.683	66.9515	55.8265
EAFTNKPNVFTVVTR	41.7781	44.6676	40.7334	42.4464
VLQSFTVDSSK	20.492	23.0784	20.7189	21.7087
HVGNQQYNVTYVVK	10.3024	11.2843	11.5996	10.0346
GAGIGGLGITVEGPSESK	53.0664	51.9939	51.5802	52.8098
VNIGQGSHPQK	-40.1967	-40.3449	-45.3581	-38.4188
FVPQEMGVHTVSVK	24.0718	23.0733	26.4485	25.0342
GQHVTGSPFQFTVGPLGEGGAHK	47.3606	48.6192	44.9807	49.8402
TGEEVGFVVDAK	34.5953	33.8534	38.2151	34.5732
VNQPASFAIR	21.217	22.6451	21.3679	23.4181
DLAEDAPWK	41.5262	39.2255	44.1834	38.4872
VEVGKDQEFTVDTR	10.9262	12.1746	12.7948	9.27257
GEAGVPAEFSIWTR	76.3196	74.0804	78.6523	76.8724
YGGELVPHFPAR	35.6171	36.7467	31.9993	34.4496
APSVATVGSICDLNLK	58.9892	61.468	59.9086	59.8863
WCNEHLK	-27.2685	-24.7703	-28.0015	-23.5421
EAGAGGLSIAVEGPSK	33.4369	34.0252	35.5705	34.566
MDGTYACSYTPVK	17.2464	18.3074	23.6635	18.5914
KGEITGEVHMPSGK	-6.92706	-10.3608	-9.57313	-12.6775
NTVELLVEDK	38.9832	39.9078	39.2723	38.4107
SPFVVQVGEACNPNACR	40.1317	41.0221	39.6825	38.0651
LDVTILSPSR	52.252	53.0668	52.5914	50.3547
GLHVVEVTYDDVPIPNSPFK	73.5648	73.3862	77.4788	75.9908
WGEEHIPGSPFHVTVP	66.6318	60.8709	65.1731	69.8622
SPFEVQVGPEAGMQK	43.7079	40.8414	45.4308	42.2545
AGGPGLER	-30.555	-28.9059	-31.3755	-27.1245
TYSVEYLPK	30.648	31.1183	32.767	34.7612
GDYVLAVK	20.8318	21.4044	20.4763	19.9985
YAPTEVGLHEMHIK	18.8895	18.227	17.4133	21.0346
DGTYAVTYIPDK	38.5315	38.8159	46.0353	42.4961
DLDIIDNYDYSHTVK	53.843	55.0279	60.0135	54.2813
SPFEVSVDK	22.8953	22.8988	26.4668	24.4803
IPEINSSDMSAHVTSPSGR	24.3619	23.752	25.7077	17.7945
VTVLFAGQHISK	24.7149	26.4077	22.7863	24.0571
LVSIDSK	-7.80408	-7.64747	-5.52931	-8.48616
AGVENGKPTHFTVYTK	-6.34628	-5.70519	-7.26894	-6.6484
DAGYGGISLAVEGPSK	52.6973	50.6567	57.9544	51.3153
RLPNNHIGISFIPR	33.8169	36.278	37.0338	41.4765
TATPEIVDNKDGTVTVR	16.5703	11.8832	12.8471	9.32949
AGSNMLLIGVHGPTTPCEEVSMK	54.4866	54.3391	57.4433	55.9791
DAGEGLLAVQITDQEGKPK	47.5939	51.0434	51.1957	48.8746
VDIQTEDLEDGTCK	20.7635	21.3357	28.1481	20.5112
VHSPSGAVEECHVSELEPDKYAVR	15.4255	19.9897	16.934	17.2379
EATTDFTVDSRPLTQVGGDHIK	33.1746	35.3515	37.2264	31.989
FNDEHIPESPYLVPVIAPSDDAR	73.0954	72.7835	80.5294	75.4738
APLNVQFNSPLPGDAVK	63.7561	62.4657	61.6182	60.0798
DFLDGVYAFEYYPSTPGR	111.055	109.176	124.406	113.691
DGSCSAEYIPFAPGDYDVNITYGGAHIPGSPFR	100.043	97.7962	108.765	103.359
ALGALVDSCAPGLCPDWESWDPQKPVDNAR	83.9982	84.8197	90.5271	76.7928
AYGPGLEK	-11.0128	-10.1553	-11.3121	-10.0666
VLFASQEIPASPFR	75.0306	71.0656	72.9564	71.3083
EVGEHLVSIK	7.59922	7.6049	7.2481	5.40493
LLGWIQNK	47.5264	50.6365	47.2008	49.8309
HTIAVVWGGVNIPHSPYR	48.8438	52.5714	54.5841	51.6989
FIPHENGVHTIDVK	5.58015	4.24395	4.88351	5.07945
TFEMSDFIVDTR	80.5201	77.6665	83.5627	78.8008
SGCIVNNLAEFTVDPK	71.9246	77.3042	71.2705	75.9632
IEYNDQNDGSCDVK	-12.6726	-11.9481	-5.65353	-11.2776
VTASGPGLSSYGVPASLPVDFAIDAR	105.003	102.97	107.643	104.779
SSFLVDCSK	17.0894	16.9278	17.351	14.5773
IPYLPITNFNQNWQDGK	91.4451	89.8536	88.2016	91.3588
VHSPSGAVEECHVSELEPDK	3.43256	3.02393	4.74272	5.64402
VMYTPMAPGNYLISVK	79.0201	78.2287	79.1897	79.3044
MDCQETPEGYK	-13.2473	-13.6148	-13.4835	-12.6574
LIALLEVLSQK	110.906	115.308	102.615	113.536
LGSAADFLLDISETDLSSLTASIK	166.267	165.435	175.074	147.872
VSYFPTVPGVYIVSTK	90.8703	92.9303	91.3424	88.0684
SSTETCYSAIPK	4.8964	4.95188	6.23619	4.07703
AEISCIDNK	-12.1612	-11.4722	-9.12851	-10.0289
AEGPGLSK	-33.1465	-33.5063	-34.1325	-32.251
YMIGVTYGGDDIPLSPYR	82.3502	83.6084	87.8396	84.553
VPVKDVVDPSK	-6.01861	-4.29127	-6.58099	-6.33342
YADEEIPR	-1.23724	-1.47691	2.35572	-1.05499
AIVHDNKDGTYAVTYIPDK	18.8505	24.7242	24.0816	22.5517
YMGSHIPESPLQFYVNYPNSGSVSAYGPGLVYGVANK	97.3565	95.6221	102.987	103.59
LLETTDRPDGHQNNLR	-12.9555	-13.9627	-10.0532	-15.0053
VAAGLQIK	4.5512	6.37434	1.58402	5.18274
PMIHELLTEGR	28.8669	30.4633	26.2056	28.4324
TVSPDRLELEAAQK	14.994	18.0126	17.778	14.5852
SSAYESLMEIVK	78.82	70.3849	77.5603	78.9227
ESCLEAYTGIVQGLK	72.9272	75.0304	74.907	75.2495
AAVENLPTFLVELSR	113.406	111.127	112.506	117.631
TTLVIMER	32.4584	29.48	30.1007	31.5232
LAATNALLNSLEFTK	87.7401	89.2817	84.2959	89.7783
KEEPSNNVK	-59.6494	-50	-50	-50
YMEAFKPFLGIGLK	86.5381	83.578	81.6718	83.8475
GDQENVHPDVMLVQPR	29.3492	29.2474	33.8531	27.7635
SDYDMVDYLNELR	91.1764	88.0035	102.532	93.4541
GALQYLVPILTQTLTK	135.978	139.897	136.522	137.542
SNEILTAIIQGMR	105.493	105.854	107.738	100.696
VQHQDALQISDVVMASLLR	105.832	108.938	104.778	105.236
ALQSNIIPFCDEVMQLLLENLGNENVHR	158.112	160.252	150.862	151.876
NYAEYQVCLAAVGLVGDLCR	108.886	110.626	121.585	113.073
SVKPQILSVFGDIALAIGGEFKK	136.994	136.73	135.537	143.034
SVKPQILSVFGDIALAIGGEFK	155.312	157.05	159.043	165.441
AAGVCLMLLATCCEDDIVPHVLPFIK	134.096	127.573	127.662	126.912
IQFNDLQSLLCATLQNVLR	179.722	177.49	184.782	179.891
ICELLPEAAINDVYLAPLLQCLIEGLSAEPR	195.439	200.241	197.836	192.24
HLGISNEMVR	5.72237	3.91694	8.13567	2.86504
MASLYNIHLR	36.9806	37.6335	31.4807	37.5479
AFEEEKWDEISIGSLR	65.2352	62.8829	68.621	64.4867
TYFGGGTASAYLAGEDFYIPR	89.3907	90.8027	98.838	90.7646
AAGVLEGALGPHVVTNLYLYPIK	90.2146	90.651	89.3847	91.2387
FEDGTISFLDVIALK	129.264	125.848	139.446	124.854
IFGFPTGLGALLVHNR	104.287	107.809	97.4623	103.834
ISFGYMSTLDDVQAFLR	128.566	136.121	136.469	129.73
LAYGYGPGSLR	28.3067	27.8108	28.557	30.7363
VWNNSSTVNAVPVAPPVCDVAR	59.058	59.1586	64.9019	59.3219
LHSSGDWPVPQAHADTGETGAPSADSQADVIPAVMGR	55.3088	55.1225	58.3032	53.2892
LAGTVYLDHAGATLFSQSQLESFTSDLMENTYGNPHSQNISSK	109.64	107.209	107.081	102.255
DQLPGTMATLSLVNEAQYLLINTSSILELHR	193.186	188.517	188.14	173.955
ALANVNIGSLICNVGAGGPAPAAGAAPAGGPAPSTAAAPAEEK	87.0274	85.132	90.7886	88.4363
AAGVNVEPFWPGLFAK	108.171	113.522	108.667	112.667
AVLIAGQPGTGK	7.92049	4.63555	6.22013	7.47353
AAGVVLEMIR	58.1674	57.8717	56.3441	58.1769
GLGLDDALEPR	48.9147	50.8669	53.6909	51.4508
VQAGDVITIDK	25.5166	25.8276	29.6012	22.5308
FVQCPDGELQK	4.38342	6.21018	6.34669	4.62836
GTSYQSPHGIPIDLLDR	58.6853	58.8569	57.0936	64.4355
MIESLTK	1.05521	2.73119	0.463821	0.342686
EVVHTVSLHEIDVINSR	37.4798	40.4091	42.349	40.5809
DYDAMGSQTK	-15.3251	-17.2824	-6.41875	-13.5809
TAIAMGMAQALGPDTPFTAIAGSEIFSLEMSK	151.472	158.375	159.993	147.062
AEIIPGVLFIDEVHMLDIESFSFLNR	172.7	170.444	157.085	172.571
LSEHATAPTR	-39.9205	-39.8525	-41.8785	-42.6286
IFYPEIEEVQALDDTER	83.2497	84.8883	89.2904	87.3646
IAQLICER	13.7798	14.1273	13.0739	14.5532
ARPAEVGGMQLR	-1.13685	0.633961	-2.3735	0.264133
HFIDVGAGVIDEDYR	51.8798	51.8056	59.1963	51.9218
AGGSPAPGPETPAISPSK	9.24256	8.9146	8.73844	6.93367
AAGYDLYSAYDYTIPPMEK	78.7535	80.567	88.411	80.297
GSGGFGSTGK	-40.1967	-40.4896	-34.8697	-35.023
GNVGVVLFNFGK	82.1326	85.0089	77.1856	82.6142
AAHLCAEAALR	-5.04618	-3.24544	-6.77115	-6.39863
MGVVECAK	-16.5943	-15.0314	-15.9012	-15.6066
AFFSEVER	31.1578	34.8968	31.1507	32.7259
ITSGPFEPDLYK	47.9604	51.2417	50.1577	51.6185
LVKPGNQNTQVTEAWNK	6.42731	8.22301	3.6861	7.7698
SLVEASSSGVSVLSLCEK	62.7324	62.0342	63.6097	63.8214
AFEDEKK	-52.9791	-50	-50	-50
GDAMIMEETGK	11.8199	13.9579	18.4879	14.5252
VAHSFNCTPIEGMLSHQLK	45.6789	46.3721	43.5385	52.7856
FDAMPFTLR	73.3948	70.7954	72.321	75.5635
GIAFPTSISVNNCVCHFSPLK	72.4257	74.8597	74.6341	76.0092
SEMEVQDAELK	12.8297	12.3662	16.8136	10.9536
HELLQPFNVLYEK	66.5978	67.8758	62.8539	67.7588
EGEFVAQFK	32.725	31.0685	34.293	33.0505
KGIAFPTSISVNNCVCHFSPLK	59.4015	59.711	56.5477	59.7346
IDLGVHVDGFIANVAHTFVVDVAQGTQVTGR	142.011	144.657	138.785	129.197
AAHSEGNTTAGLDMR	-14.7251	-16.3964	-12.9061	-15.3307
EAVAMESYAK	3.36763	1.45828	2.85171	2.39352
EALLSSAVDHGSDEVK	18.8895	18.8693	20.257	20.2698
LKGSGNLEAIHIIK	19.126	19.2804	16.9862	20.3874
HGINCFINR	4.48829	2.26594	8.57766	5.04731
KIHPQTIIAGWR	19.9486	19.1589	20.328	19.0316
LGGSLADSYLDEGFLLDKK	77.2859	80.9847	79.973	77.9775
LALVTGGEIASTFDHPELVK	74.91	76.4453	79.1345	74.0027
LIEEVMIGEDK	46.4699	46.5391	53.1775	42.0642
VQDDEVGDGTTSVTVLAAELLR	122.16	121.742	125.648	118.233
VAEIEHAEK	-39.2306	-37.0412	-35.8349	-38.3284
GSGNLEAIHIIK	26.8515	27.4326	25.2205	26.9118
DASLMVTNDGATILK	60.9055	61.0552	64.2897	58.6779
FRQDLMNIAGTTLSSK	50.0944	52.0473	50.3096	49.8617
SLHDALCVLAQTVK	73.5222	70.6872	72.2466	74.6366
ILIANTGMDTDKIK	28.9916	27.472	26.0514	27.9934
KLGGSLADSYLDEGFLLDKK	63.2808	66.6994	66.7224	64.8048
EGTIGDMAILGITESFQVK	122.675	124.3	143.955	121.06
VPDHHPC	-53.6253	-50	-50	-50
LIHFSGVALGEACTIVLR	77.5235	78.2774	81.0877	75.3269
LGGSLADSYLDEGFLLDK	97.9868	99.0435	102.384	97.1374
TVYGGGCSEMLMAHAVTQLANR	63.3446	65.8868	64.8555	69.3327
LTSFIGAIAIGDLVK	116.979	122.663	110.268	122.108
MLPTIIADNAGYDSADLVAQLR	103.098	102.404	100.806	100.885
IGVNQPK	-28.2331	-27.017	-31.4839	-28.518
LIEEVMIGEDKLIHFSGVALGEACTIVLR	129.595	128.792	120.646	108.954
VISTDLSIADCLLPITSR	106.51	107.528	108.679	109.46
AAIAFLHALWQDR	82.1326	79.7308	81.4048	86.4647
RLPILPTLLTTLEVSLR	138.524	137.789	143.627	142.407
DGVCVLGLHLAK	58.5134	52.3195	51.8536	51.2238
TVQSLACLEEADHTVGFILQLSNFMK	149.407	155.999	152.904	144.066
AAIAQALAGEVSVVPPSR	65.6193	66.1452	68.4188	67.112
LMALLGQALK	68.3375	69.2785	62.8962	68.7557
NPEHFVVCNR	-9.8949	-8.90142	-4.51532	-6.97855
DTEMLATGAQDGK	3.91921	0.245846	10.7414	5.1165
TLTVHEK	-43.9578	-43.7278	-41.7785	-40.4511
GVTCLSFSK	21.7424	22.6316	20.359	21.8015
SGDWVCPNPSCGNMNFAR	47.1199	49.0385	51.7372	52.0216
GEATVSFDDPPSAK	17.2464	17.8142	21.6222	16.83
SSGGGYSGDR	-54.7602	-50	-50	-50
LKGEATVSFDDPPSAK	10.7385	10.9997	14.8161	10.2809
APKPDGPGGGPGGSHMGGNYGDDR	-22.3152	-13.0627	-19.9821	-19.6332
TGQPMINLYTDR	41.619	41.9798	41.9887	45.7127
KTGQPMINLYTDR	22.4461	24.628	24.194	22.9088
AAIDWFDGKEFSGNPIK	71.3363	69.8188	70.7009	70.96
YANEVNSDAGAFK	5.61491	6.22749	11.2974	6.17784
LASAFTEEQAVLYNQR	51.9138	53.0894	54.6708	51.2048
HAEELER	-48.5071	-49.6638	-43.3987	-48.3827
YLLLVLMDAER	110.016	112.225	105.71	110.348
FLYDDNQR	11.0186	4.54928	12.896	8.19297
VLFTCFK	46.1612	46.312	43.1417	50.6921
VTIDPENNLISIWNNGK	91.6381	92.9035	97.1283	92.3676
EDLATFIEELEAVEAK	144.675	142.686	155.443	150.441
FTVETASR	-6.52551	-5.11009	-3.79348	-5.99013
IFDEILVNAADNK	66.9626	71.9043	71.1881	64.7377
YGVFPLR	48.0286	50.1936	43.7566	51.8657
KYDTVLDILR	63.4399	63.0697	61.9087	61.8816
AAIGCGIVESILNWVK	150.804	144.58	137.449	146.721
SDSVTDSGPTFNYLLDMPLWYLTK	163.446	157.188	170.519	157.943
GLGTSTSK	-50.1442	-50	-47.6528	-49.6079
DISPVLKDPASFR	43.838	44.0944	47.8363	46.0574
VVVVDDLLATGGTMNAACELLGR	114.638	115.865	122.612	117.176
GFLFGPSLAQELGLGCVLIR	149.885	150.558	150.966	149.765
DISPVLK	20.2886	21.5691	20.9892	20.7805
AAILQQTAEYIFSLEQEK	122.602	118.027	118.995	118.828
ILILQGLK	61.8863	59.9879	53.7949	62.0325
ILACHGTDSVLELFCILSK	122.602	123.395	110.828	118.418
FWDFELVK	88.1873	86.6012	88.7774	96.5211
DTDIIVWDVINESGLYR	134.941	135.74	153.233	131.799
AAITTLK	-8.94411	-9.77543	-11.3469	-10.326
VMEVTFQGEYPATLVSQGAEIIPSGTEHPVFPK	96.5197	96.561	103.65	97.2936
NLSSDEATNPISR	6.60804	6.39233	12.4102	6.85553
HASAVASK	-97.4948	-50	-50	-50
HTLQQHQETPK	-52.8181	-50	-50	-50
AGGSAALSPSK	-31.6383	-33.0998	-30.262	-31.613
ILDLGITGPEGHVLSRPEEVEAEAVNR	58.9892	58.6172	61.7384	59.3405
GSPLVVISQGK	32.2776	33.4209	27.0588	29.8571
IVLEDGTLHVTEGSGR	29.3173	26.6083	28.6768	29.4048
GLYDGPVCEVSVTPK	44.917	44.7901	49.0738	45.3569
AITIANQTNCPLYITK	48.5579	49.0993	49.3329	50.399
GIQEEMEALVK	69.9715	66.3559	73.5954	65.6682
MVIPGGIDVHTR	34.3802	34.3786	35.5213	36.1126
MDENQFVAVTSTNAAK	34.045	32.7706	38.4199	31.6902
IVAPPGGR	-18.9051	-14.1131	-19.1742	-17.5942
THNSSLEYNIFEGMECR	58.616	59.2558	55.6323	59.7821
FQLTDCQIYEVLSVIR	130.887	131.866	129.879	129.948
AALAGGTTMIIDHVVPEPGTSLLAAFDQWR	131.11	130.489	130.992	130.159
MSVIWDK	35.7265	34.7465	35.4344	36.1253
DNFTLIPEGTNGTEER	55.443	55.5008	59.3403	54.4986
DKEPEVVFIGDSLVQLMHQCEIWR	132.146	131.573	129.34	132.197
ELFSPLHALNFGIGGDGTQHVLWR	98.1621	100.816	98.7536	98.0245
KGAAPAPPGK	-48.8469	-50	-50	-50
VVTAAAQAK	-39.7802	-39.9962	-42.0554	-39.2325
SPAGPAATPAQAQAASTPR	-5.50176	-5.06788	-8.3898	-6.7195
TVANLLSGK	23.8803	24.2108	18.9204	20.1053
KNPASLPLTQAALK	26.1299	27.225	23.9079	23.5894
LDSSPSVSSTLAAK	14.9219	14.3916	17.6502	11.5033
AALAPAK	-36.2322	-36.8586	-37.8552	-33.9377
KAEEDAALQAK	-34.7912	-32.8124	-30.0913	-37.0869
TGPTVTQVK	-20.0006	-21.8826	-24.7945	-20.0349
AASVPVK	-30.3002	-28.5147	-35.1492	-31.377
KGAAPAPPR	-47.7608	-48.9244	-50	-50
AGAVASQTK	-59.0876	-50	-50	-50
TGNSMPHPATGK	-36.8574	-37.2673	-42.5893	-35.8422
YVALTSLLK	69.4157	67.4569	63.3532	68.6466
DLAGEVEK	-1.42914	-2.60759	0.00151443	-5.62717
NVGNAILYETVLTIMDIK	166.707	155.762	163.268	168.11
IEFTFER	46.0589	43.6485	43.1916	47.4133
TFQLQLLSPSSSIVPAFNTGTITQVIK	132.108	130.099	131.011	128.6
AVEYNALFK	42.6126	43.2362	41.4928	44.9805
NLIMSGYSPEHDVSGISDPFLQVR	82.0503	82.5948	85.0815	81.8095
AALEAAAAAAPER	6.00056	5.2039	6.11727	2.80014
VFNELLVLLPDTAK	113.804	114.12	112.755	115.517
AELQELNAR	3.33706	3.29133	2.87894	3.20008
TFSPTYGLLR	54.078	53.967	50.8027	55.4735
SAEQMIGDIINLGLK	117.152	115.47	124.762	121.298
LDDHALTGASDSR	-8.4629	-10.2921	-13.0634	-15.1587
AALEALLPYTER	69.852	70.6402	68.0652	74.6855
AIHTAPVATMAFDPTSTLLATGGCDGAVR	78.1946	79.7811	79.7537	76.8289
LWALPQCQLLGVFSGHR	101.535	102.613	96.7092	102.727
FLGPEDSHVVVASNSPCLK	35.9538	39.8277	38.5741	34.6354
ALLLAQWAWQEGSVTR	100.297	100.329	95.414	102.274
LPVPAAAPTPWETHK	41.4317	41.969	40.4078	40.078
ALGLAISLDRPHTVLTVIQAIR	89.2122	90.1948	90.9182	94.6951
LWALQDFSCLK	90.8315	90.5013	91.7135	94.1342
GTQLLSSGSDGLVK	32.3156	31.7845	30.608	27.0748
AALEAQNALHNMK	5.82538	8.58778	4.21792	5.79893
VMFSSFGQIEECR	59.7783	60.0291	58.8478	59.489
AMAQTAIK	-23.394	-22.7713	-25.8284	-21.9836
ELFEQYGAVYEINVLR	96.2386	97.4724	103.355	96.9349
LFIGMISK	57.55	57.1245	55.7424	58.5996
SKNDSKPY	-58.2211	-50	-50	-50
MFVGQVPR	21.076	21.7144	20.5076	19.6008
DYSHYYTTIQDLR	46.2992	45.5608	53.3359	47.0359
IVLQIDNAR	29.0572	28.9479	26.7334	30.8888
SRLEQEIATYR	14.7092	14.4381	16.5392	14.265
SLLEGQEDHYNNLSASK	15.7017	11.5127	20.9424	14.2885
FGPGVAFR	32.1679	28.6577	27.3351	32.2093
FGAQLAHIQALISGIEAQLGDVR	141.571	143.555	132.819	135.897
AALEDTLAETEAR	31.4217	33.2695	39.2002	34.7433
EVAGHTEQLQMSR	-12.0648	-13.086	-9.82304	-11.8389
NHEEEISTLR	-14.0016	-13.0672	-12.4693	-13.5055
TDLEMQIEGLKEELAYLKK	87.7401	89.9916	87.2219	88.2189
AALEEANGEIEK	-0.972967	-1.48544	3.08191	0.490952
FLTASQDK	-14.5377	-13.691	-13.0419	-14.7531
HGAEVIDTPVFELK	55.8847	55.5595	54.9452	56.1084
NEMVGEK	-38.9352	-39.3423	-40.2959	-37.3691
YDGLVGMFDPK	73.6488	72.8865	76.7563	74.2326
IMCEILSSLQIGDFLVK	136.92	134.931	146.571	133.697
LLFEYLTLFGIDDK	148.258	147.111	147.977	147.439
NSLGGDVLFVGK	55.1694	54.6676	54.0532	56.2647
VVLLTGETSTDLK	41.7781	42.122	43.7439	41.4637
FLYQLHETEKEDLIR	33.8931	35.0403	37.8414	35.5846
KADEVLEILK	41.7473	43.5249	40.6123	39.4358
YHVLVNLGK	19.0253	20.7863	17.3174	18.8854
AALETDENLLLCAPTGAGK	62.4072	62.845	65.0656	63.3523
LYDLNHNEIGELIR	58.8198	60.29	61.5861	64.6862
TLVEDLFADK	74.7875	75.4955	72.3406	74.9066
PVYHAITK	-27.3971	-26.8114	-29.0833	-27.6506
NALLQLTDSQIADVAR	76.5221	77.0309	75.3502	76.0876
YAQAGFEGFK	26.5702	27.005	26.4937	27.0697
VFSLSSEFK	50.0593	49.621	48.6687	51.3559
TYTQLVR	1.05521	2.04288	-0.958626	1.70964
SGGPVVVLVQLER	74.4897	78.3078	70.5628	76.0643
GTQVYSPEK	-22.2549	-20.4471	-27.615	-22.5756
LATYGITVAELTGDHQLCK	61.2322	56.7016	59.5556	62.1964
GNIIISTPEK	16.8134	17.2406	15.5568	16.8641
LTAIDILTTCAADIQR	97.9171	89.5408	98.8347	97.8866
AIFEIVLNR	75.8763	77.2186	74.9601	75.6998
YPPPTELLDLQPLPVSALR	117.29	119.187	116.345	116.676
GLIEIISNAAEYENIPIR	116.324	115.129	127.666	118.208
WTELGALDILQMLGR	148.148	149.089	162.131	161.273
HLSDHLSELVEQTLSDLEQSK	115.147	109.614	100.144	115.011
GYTLLSEGIDEMVGIIYKPK	127.21	129.4	117.593	125.206
ETYEVLLSFIQAALGDQPR	173.515	172.647	186.06	168.39
FYDDAIVSQK	23.4294	22.9925	26.5417	21.9468
WLSCETQLPVSFR	72.4257	74.7466	73.7853	73.2883
KPVIVFVPSR	28.8038	29.4346	26.6741	29.7099
KLPEEVVK	-12.5794	-12.1466	-11.5515	-11.4081
DTLGLFLR	80.5201	78.4029	77.5791	82.7818
PFGSEEQLLPVEK	52.7983	54.2408	52.9588	51.6682
EGSASTEVLR	-11.6201	-11.5977	-10.5385	-12.3482
TICAEFAILR	67.4214	67.8199	66.8248	67.9374
YISSQIERPIR	5.14818	4.04107	5.9715	6.91587
EEEVTGPVIAPLFPQK	78.7864	79.5773	80.6526	80.8344
IASHYYITNDTVQTYNQLLKPTLSEIELFR	105.04	100.684	103.275	101.628
RLDLVHTAALMLDK	67.6484	69.001	54.8896	67.3116
FLYEPLPVESHLDHCMHDHFNAEIVTK	55.7145	57.0906	56.0339	58.3614
SPTLYGISHDDLK	26.2563	25.4555	25.062	26.0518
LIILDEIHLLHDDR	79.1192	74.1097	69.5854	76.9261
FLHCTEK	-38.7462	-38.8436	-36.8339	-36.6293
LIILDEIHLLHDDRGPVLEALVAR	103.357	107.959	97.0554	102.26
DEPTGEVLSLVGK	67.846	69.7217	66.7467	66.1252
HHEDNLLR	-36.5952	-38.0309	-29.6391	-36.7868
ANSNLVLQADR	9.44859	10.6456	12.7918	8.35231
LELSVHLQPITR	49.5934	48.2295	46.3367	45.9555
VELTITPDFQWDEK	85.2724	85.9752	86.9654	86.0732
EEISATQIIVCTPEK	47.6619	49.2064	51.9877	50.2293
LPDMLNAEIVLGNVQNAK	95.2288	95.0195	97.7111	98.134
GLFYFDNSFR	82.2955	82.3375	81.1529	86.3322
YPNIELSYEVVDKDSIR	57.5155	59.4361	60.5355	57.5691
PVPLEQTYVGITEK	50.7009	47.8536	49.5529	48.604
TKPQMQEER	-49.0187	-50	-48.1423	-49.8291
FPFFNPIQTQVFNTVYNSDDNVFVGAPTGSGK	136.247	135.279	144.427	136.598
VTFDPTSSYTLEDLKPDTLYR	75.2289	76.0276	78.9331	73.9334
YSIGGLSPFSEYAFR	90.6004	93.0677	100.367	94.6055
DHPPIPITDLADNIER	67.0292	65.5496	69.4216	65.4073
WFYIVVVPIDR	115.473	115.114	113.218	112.966
TATMLCAAGGNPDPEISWFK	82.8953	82.5323	87.5104	84.8576
LIADLQPNTEYSFVLMNR	91.7542	90.6144	93.7007	90.6423
AALFALQNLFEEK	111.311	108.434	109.278	112.461
VPPATAFEGHMLLSGLEPFR	91.3309	91.9042	88.1875	95.9764
VTDAIVLLDR	57.0046	59.2638	55.2269	57.6748
GLQEVGLPLHR	31.459	31.9195	27.8015	32.0217
AALGPLVTGLYDVQAFK	104.702	105.448	98.2217	104.271
ELLQLADALGPSICMLK	118.085	117.79	122.704	116.978
IASWADLVNAHVVPGSGVVK	76.6816	74.1325	78.4287	76.0649
ELITLAK	26.8213	27.8973	23.6804	23.2242
IHPVASK	-53.1223	-50	-50	-50
HVVLGAIENK	-1.26939	-1.12362	-3.85125	-2.80968
AALHLYSNTLNFQISEVEPK	69.654	67.923	70.8174	68.569
DLTQMADELRR	45.5426	44.2335	47.9804	43.8619
YYFYHGLSWPQLSYIAEDENGK	88.7231	91.0437	95.9616	97.7762
SVFVGNIPYEATEEQLK	65.2352	64.6619	66.3287	63.9309
AALLAELALLEPEALR	134.863	126.323	123.129	137.871
HQAFEAELHANADR	-6.34628	-7.45204	-1.7925	-7.62852
HALLEADVAAHQDR	-3.49473	-3.53992	2.49169	-1.796
SQLLGSAHEVQR	-10.9809	-10.4072	-12.3864	-12.9207
HQAFEAELSANQSR	2.68511	1.26448	4.65193	2.6875
LFGAAEVQR	16.9722	16.381	18.1196	13.29
LQQSHPLSATQIQVK	7.92049	6.76908	3.20848	6.4768
LIQEQHPEEELIK	16.2152	12.7702	15.168	15.1432
LIQSHPESAEDLQEK	-6.81358	-8.91011	-6.28724	-7.06084
KGDILTLLNSTNK	50.1294	51.4523	47.9861	49.4286
REELITNWEQIR	43.9025	44.7977	44.9627	46.4258
DLAALEDK	19.261	18.542	22.19	14.599
SSLSSAQADFNQLAELDR	70.9747	69.6259	79.6766	68.9893
KIEDLGAAMEEALILDNK	87.9634	90.5068	89.4226	101.778
HQAFEAEVQANSGAIVK	19.9812	17.1932	19.7975	17.2885
DLSSVQTLLTK	68.3375	68.1575	67.2182	65.9192
ALINADELASDVAGAEALLDR	130.148	128.295	132.118	127.913
AINVQEEK	-24.6841	-23.5003	-25.4831	-23.7754
SSEEIESAFR	20.2886	21.7371	25.4599	18.7013
DLASVNNLLK	60.02	59.3639	60.1604	58.0499
SADESGQALLAAGHYASDEVR	38.5666	40.0436	46.3026	38.4551
DLTSWVTEMK	83.9628	82.28	88.9009	81.69
SLSAQEEK	-42.3182	-42.2285	-39.76	-43.5354
GEIDAHEDSFK	-9.32012	-12.8	-9.12774	-10.6537
AALLELWELR	103.729	102.712	99.4405	106.441
NTTGVTEEALK	-3.63925	-3.49035	-4.2861	-3.56975
EAFLNTEDKGDSLDSVEALIK	77.9293	76.036	80.3832	78.4248
LSDDNTIGKEEIQQR	-3.24831	-1.56713	1.16583	-3.78434
NQALNTDNYGHDLASVQALQR	39.0855	41.6961	40.0527	39.7349
KVEDLFLTFAK	70.6561	70.9701	66.3477	70.4073
VLETAEDIQER	7.59922	7.0834	12.1819	6.23246
TKQDEVNAAWQR	-9.66289	-9.25396	-6.39412	-10.0602
ADVVESWIGEK	52.4584	53.5067	57.1086	52.8149
VNSLGETAER	-21.3613	-17.6407	-19.8667	-20.9545
DVDEIEAWISEK	89.3009	88.2967	94.1571	86.4263
DLIGVQNLLK	84.1403	81.4776	78.4021	83.0871
LAQFVEHWK	23.2456	23.7946	23.937	24.8048
GLVSSDELAK	11.7579	10.4774	7.54795	7.0713
GACAGSEDAVK	-40.4823	-39.5265	-42.2442	-40.332
HQALQAEIAGHEPR	-6.88939	-12.0336	-15.9811	-10.487
AQLADSFHLQQFFR	77.406	77.777	77.7583	79.3464
LIQNNHYAMEDVATR	11.3578	10.9463	16.3971	11.829
AGTFQAFEQFGQQLLAHGHYASPEIK	94.6843	94.1544	82.0045	94.8172
ITALDEFATK	42.9342	43.6077	45.8104	42.0926
RLEAELAAHEPAIQGVLDTGKK	35.5393	37.5399	35.8077	29.9342
KFEEFQTDMAAHEER	8.62593	8.52833	10.6031	8.80035
EAIVTSEELGQDLEHVEVLQK	73.2652	71.8769	72.1117	71.6813
GNAMVEEGHFAAEDVK	15.3556	13.4737	16.1612	12.3649
HQLLEADISAHEDR	5.00178	4.41737	8.86838	4.96131
VNDVCTNGQDLIK	17.3272	15.8798	19.5022	16.1508
DLAALGDK	12.007	12.8332	14.0174	9.31758
IAALQAFADQLIAAGHYAK	104.777	102.677	101.584	95.937
YTEHSTVGLAQQWDQLDQLGMR	71.1759	70.1424	74.8037	72.0259
KGDILTLLNSTNKDWWK	78.621	82.7841	78.3248	79.6962
TATDEAYKDPSNLQGK	-9.66289	-8.88889	-5.57445	-11.2155
MTLVASEDYGDTLAAIQGLLK	131.259	139.137	132.483	131.44
VASNPYTWFTMEALEETWR	134.407	137.335	137.656	125.314
SLQQLAEER	12.6432	9.20493	7.53579	8.91993
EANELQQWINEK	55.3748	55.8454	55.1968	58.0421
KHEALMSDLSAYGSSIQALR	55.5107	57.5875	59.1311	54.8558
EQLMASDDFGR	27.2158	27.669	33.8262	26.6638
GVIDMGNSLIER	56.7364	55.7387	58.5203	56.4925
DVDETISWIK	66.032	63.069	69.6475	66.0516
VNEVNQFAAK	-1.62158	1.3881	-2.91023	2.72186
DAEELEK	-28.4595	-27.6116	-24.3443	-28.2105
MNEVISLWK	65.1723	64.0893	63.8033	67.6548
MMLDQCLELQLFHR	85.5908	87.3209	83.2101	85.9876
RQDLEDSLQAQQYFADANEAESWMR	82.4873	82.188	92.9306	82.9223
LDENSAFLQFNWK	86.5027	84.0906	89.3881	89.1394
ELVLALYDYQEK	73.5648	74.3699	76.2808	73.523
DFDFWLSEVEALLASEDYGK	189.404	187.935	216.714	184.479
AALLNAILHSAYSETFLLPHLK	120.204	117.548	111.396	117.72
ILSVQGTEPLVLFK	90.2524	91.7536	86.7734	92.29
IWNNEDVNLDK	26.4435	27.3964	32.8456	24.7393
SGLGDDLVQALGLSK	102.987	96.0277	108.339	92.3667
HELAPALR	-9.83144	-13.3403	-12.2396	-11.0007
NPEVGLKPVWYSPK	40.7764	40.0071	39.2953	41.1163
FVELPGAEMGK	44.2873	43.659	43.0337	42.1931
AALLNQHYQVNFK	31.9054	30.643	27.4051	29.3897
GSQFGQSCCLR	-2.68133	-5.15666	-4.58007	-2.19161
LNQWCNVVR	24.3297	22.6679	25.8477	27.0245
GFFICDQPYEPVSPYSCK	72.1753	74.0873	75.2246	74.1393
SLYDEVAAQGEVVR	48.485	47.4183	54.7436	50.2062
SCQFVAVR	6.39269	5.68968	4.93774	7.47033
DQVDIAVQELLQLK	121.257	123.207	132.453	121.191
INEAVECLLSLK	79.2196	79.8529	77.9724	81.2991
EDVDAAVK	-22.6807	-21.0696	-18.7622	-26.2964
SLCIPFKPLCELQPGAK	72.0087	71.8285	69.4797	74.2023
EAPCVLIYIPDGHTK	57.8916	56.5601	55.3094	53.8349
TELAEPIAIRPTSETVMYPAYAK	59.9159	59.7624	62.5529	60.472
THVADFAPEVAWVTR	62.8307	61.3237	64.5121	59.4815
KEENLADWYSQVITK	64.4767	65.7404	66.4661	66.8728
SLIGVEYKPVSATGAEDK	29.4485	28.7007	31.0092	29.8406
NQGGGLSSSGAGEGQGPK	-27.8425	-29.2277	-32.8698	-25.4825
LTVAENEAETK	-12.324	-14.3544	-14.0779	-11.3478
VATTAGLYGSNLMEHTEIDHWLEFSATK	87.4279	88.1871	88.7667	86.3156
EVIPVNVPEAQEEMK	49.8092	49.535	51.435	50.0863
LSSCDSFTSTINELNHCLSLR	84.6366	89.6524	86.6157	76.3081
VACVQVVIIPCGITNALSEEDKEALIAK	97.6726	94.8002	92.3316	97.1773
AIQGGTSHHLGQNFSK	-24.3626	-21.2209	-28.4063	-22.0177
YYTLFGR	48.096	46.3345	44.9684	48.356
DQDLEPGAPSMGAK	14.602	13.5933	21.4406	13.9418
WFGFLEAQQAFQSVGTK	106.021	104.52	103.815	106.344
SLIGVEYKPVSATGAEDKDK	18.4884	20.1646	22.7375	18.4524
TGQEYKPGNPPAEIGQNISSNSSASILESK	40.0333	43.9329	42.399	34.5171
LGVENCYFPMFVSQSALEK	99.0624	98.7233	98.1947	98.6409
YNVYPTYDFACPIVDSIEGVTHALR	132.071	126.2	123.279	134.413
WDVSTTK	-3.7445	-2.76886	0.316692	-1.48978
THMVVANTMEDFQK	22.7968	23.0078	24.3873	21.6151
VTWLAETTHALPIPVICVTYEHLITKPVLGKDEDFK	103.58	104.404	106.08	102.82
GMTVEGLK	8.32289	7.60115	5.2485	6.70822
ENILHVSENVIFTDVNSILR	126.061	124.689	127.601	121.024
LTWFVNEGLVDGWDDPRFPTVR	108.584	110.767	113.83	110.673
LQAILEDIQVTLFTR	126.778	134.295	145.058	127.581
VTWLAETTHALPIPVICVTYEHLITKPVLGK	109.226	109.972	112.076	108.236
VILEDVAMLHIKPDQFTYTSDHFETIMK	85.8367	84.2728	84.513	86.5386
DEQFYWIIEALGIR	163.823	166.242	169.951	165.189
INFYCPGSALGR	49.1959	50.5591	49.4978	50.9065
EELEFEVPFR	79.053	77.9578	80.7571	79.2192
NISMSVEGDYTYLR	55.6793	54.4957	63.384	56.8061
YEEEEEQSR	-41.2138	-41.2995	-43.1292	-40.936
GDKVDILYNNIK	27.9101	28.4896	32.1045	31.5269
HTDVQFYTEVGEITTDLGK	75.7953	73.6735	75.0772	80.8353
NEGNIFPNPEATFVK	66.0963	67.4787	66.7226	67.1992
NVGIFLK	42.486	40.1335	37.2555	41.6617
TRNEMTAEEK	-48.807	-50	-43.385	-50
FSVVSDK	-2.18772	-1.89885	-0.211697	-2.16868
VEALTKEELEFEVPFR	71.9662	73.3631	73.1173	74.1494
LAESVEK	-31.3506	-33.5058	-33.1432	-34.0736
HSSAPPK	-98.7837	-50	-50	-50
YETVIMPVFGIATPFHIATIK	119.788	122.474	125.559	125.169
TYALFIGDTVLVDEDGPATVLTSVK	125.557	124.56	131.086	123.184
AASITSEVFNK	29.6708	28.6243	31.343	31.2666
GNENANGAPAITLLIR	75.391	70.9838	68.5599	74.2002
ICDVYNAVMDVVK	84.3873	84.3593	90.2418	82.2542
KYETVIMPVFGIATPFHIATIK	100.914	108.042	101.808	104.298
GEQQIQK	-53.2134	-50	-50	-50
KSNVSYK	-62.2384	-50	-50	-50
KVTMINAIPVASLDPIKEWLNSCDLK	112.162	114.362	102.052	114.276
RLYSNWR	-9.62775	-10.2255	-7.15442	-6.9229
AALLWALAAALER	142.811	144.482	145.415	134.619
EALAEAALESPRPALVR	44.3187	46.085	45.5492	44.4974
AALNAVR	-22.7218	-23.2582	-22.7124	-22.8587
LLVVDPETDEQLQK	46.0589	45.2024	46.722	45.8301
KGPSGYGFNLHSDK	-4.68274	-3.2698	-1.71304	-4.97583
SAATSGAGSTTSGVVSGSLGSR	9.62013	9.70382	13.1177	5.50163
LGSSGLGSASSIQAAVR	33.7013	34.5029	33.1609	31.1257
HASGGSTVHIHPQAAPVVCR	-12.8575	-9.35961	-18.0374	-15.634
TDATTAIIK	4.5512	4.24942	3.4374	3.65522
HADHSSLTLGSGSSTTR	-24.2828	-19.9959	-23.179	-23.4276
LLVGNDDVHIIAR	39.0514	42.6139	38.2642	41.4924
TTSNTLHYIHIEQLDK	28.573	28.6756	28.4597	28.3949
HVLDTLIQLAK	70.8558	70.5608	66.8467	57.7278
LQHLAESWGGK	3.33706	3.92328	1.65087	4.85258
AALPLTTSDTK	16.1744	16.2199	14.4643	15.8736
VLDAESMHDCVSVVK	24.4268	22.728	27.1216	23.3695
TTPLKPSPLPVIPDTIK	57.0731	60.2428	56.6163	60.031
MVNPTTVLESPHSLPAK	43.998	43.7796	40.5769	43.1329
ACVSMLGVPVDPDTLHATLR	75.5928	72.9402	73.5318	74.3354
FVESILSNNTTDDHCQEFVNQK	40.3902	47.8608	47.4066	41.8734
ALAELFGLLVK	122.344	122.951	122.766	119.423
VSIVNHLEFLR	55.1365	55.8006	49.0247	59.1462
VPHSLDLSSPNMANTVNAALKPLETLSR	90.8703	94.5603	87.74	84.0879
LSSIIDCTGTASYHGFLPVLVR	89.0788	91.203	91.231	90.2459
LFLASLAAAGSGTDAQVALVNEVK	99.1351	100.402	101.492	99.7014
VLQEGLLQLDSILSSLEPLHRPIESPGGSVLLR	136.323	138.257	129.85	137.273
LLGPSAAADILQLSSSLPLQSR	125.557	122.984	131.172	127.047
HVMDGSLPTSLK	19.2946	18.5676	17.2953	15.7642
HIIEDPCTLR	5.7587	6.85349	8.8071	9.03674
STASALTK	-37.5806	-38.3022	-36.8636	-36.7548
EVLQNQLGIRPPTR	28.2069	27.2478	26.5561	27.3458
ISESPSEIMESLTK	72.5095	72.0027	72.6615	71.5649
MAESMLAILCHILR	124.295	128.759	119.303	130.994
LPSAHTCFNQLDLPAYESFEK	65.2677	67.3819	69.1564	68.6473
EVLGSLPNVFSALCLNAR	123.595	125.484	130.572	119.032
LEHEVDLCR	-8.268	-5.89083	-4.59568	-5.8672
GSGTASDDEFENLR	20.1172	19.3682	28.1571	17.55
WITPVLLLIDFYEK	172.952	176.258	170.128	172.238
SSNQLSWLSVSMDAALGCR	107.454	103.919	110.066	110.732
LTTSEEK	-50.6949	-50	-50	-50
ELQLPSMSMLTSK	81.7791	80.457	80.1154	79.4107
LLLDHEALSCLLVLLFVDEPK	169	165.568	184.068	159.827
VPVSEGLEHSDLPDGTGEFLDAWLMLVEK	150.437	154.901	149.424	152.609
GLLPLVTILGLPNLPIDFPTSAACQAVAGVCK	178.433	177.275	178.007	177.221
IVPNVLLEQGK	45.885	46.0153	44.5391	47.5587
DYIWNTLNSGR	65.9043	64.2634	67.5538	59.1872
GLVYETSVLDPDEGIR	64.4455	62.2131	66.7411	65.4734
LRDYIWNTLNSGR	46.9845	50.33	48.4922	47.9695
EGSGIGAIDSNLDWSHNFTNMLGYTDHQFTELTR	110.24	105.594	111.391	113.31
AALPSHVVTMLDNFPTNLHPMSQLSAAVTALNSESNFAR	118.223	114.075	121.968	116.185
HLPNDPMFK	10.9262	11.0687	14.3561	12.7004
GGEEPLPEGLFWLLVTGHIPTEEQVSWLSK	163.975	154.227	158.465	157.426
DKLNNLVLFDK	51.0565	52.2698	51.0504	52.8947
AALQELLSK	44.6976	43.686	37.2383	42.5035
LNNLVLFDK	56.8716	59.3188	56.1291	58.4499
GGDAPAAGEDA	-26.4264	-25.3539	-23.3318	-29.3741
SYCAEIAHNVSSK	-4.39056	-2.56256	-3.33231	-5.64462
ELEVLLMCNK	62.7324	61.3506	63.4295	61.9693
IHCSVHNIIIPEDFSIADK	52.7983	54.1187	55.7971	57.8536
DFTATDLSEFAAK	68.0396	72.2319	74.3342	68.4827
GVFVVAAK	19.3297	18.7693	16.891	21.1521
ITAHLVHELR	-6.81358	-4.8525	-7.01627	-3.5202
TNVNGGAIALGHPLGGSGSR	19.3297	18.7448	18.2248	19.3192
TPFGAYGGLLK	59.2635	58.9938	56.5473	59.1798
AANDAGYFNDEMAPIEVK	60.3829	57.4801	66.9415	58.8955
YALQSQQR	-22.8884	-26.205	-24.3022	-22.3641
DGTVTAGNASGVADGAGAVIIASEDAVKK	65.8718	67.7941	60.8489	63.6962
LEDSLWVSLTDQHVQLPMAMTAENLAVK	115.799	116.147	114.831	115.915
IVGYFVSGCDPSIMGIGPVPAISGALK	120.014	122.499	125.299	118.524
ETPALTINR	13.5626	13.588	12.6085	11.938
AALSAGK	-48.0276	-50	-44.698	-43.9124
YFEGVSPK	6.81973	3.70732	5.16676	5.70153
INQVFHGSCITEGNELTK	24.0408	25.9383	25.5748	25.1562
NCISTVVHQGLIR	29.8965	27.9829	25.6934	25.8199
IAPYSVEIK	28.3067	27.3838	30.3148	32.2242
TVGALQVLGTEAQSSLLK	85.6261	87.7234	76.0692	88.453
LVINTEEVFRPYAK	53.708	51.2744	48.2595	54.422
GYGLFAGPCK	36.9098	38.9912	37.4973	38.9663
VCLDIIYK	51.1295	51.747	50.2309	52.8395
TETVTSFR	-2.22139	-3.74933	-1.25281	-5.37268
GIFTSEIGTK	34.2294	34.4477	34.6797	32.5627
LAAVVSACK	-6.56276	-5.03958	-8.38666	-7.52959
HSSLITPLQAVAQR	41.2705	43.5846	38.3344	39.8069
ILELSGSSSEDSEK	14.2416	12.0257	16.9967	12.6177
LLQIIER	38.0073	38.3515	33.7936	37.5464
SIGEYDVLR	35.6888	36.7637	37.9439	34.43
IIANALSSEPACLAEIEEDKAR	56.7708	60.5923	64.7039	60.9635
YPEETLSLMTK	46.5395	47.1065	50.2286	50.4846
SLGTIQQCCDAIDHLCR	35.9885	37.3103	38.8766	34.3332
LGASLAFNNIYR	58.1674	58.4454	59.989	58.1819
HGDLPDIQIK	25.605	21.3207	21.768	20.6778
SQGCSEQVLTVLK	39.1885	44.444	37.8051	40.8324
LAGANPAVITCDELLLGHEK	61.1358	60.429	61.2239	59.1299
KNILEESLCELVAK	82.9496	88.1053	75.0445	73.0945
NLLTVTSSDEMMK	49.4842	47.6621	53.5429	49.6362
NLSSNEAISLEEIR	48.9857	49.6155	49.8127	49.0634
ATQQQHDFTLTQTADGR	3.49794	7.50815	3.65375	6.17205
FYGELALK	41.2375	39.696	41.394	42.0342
DYVDLFR	66.5978	64.0973	70.3714	68.5498
LPVLAGCLK	42.9662	45.0267	38.9188	43.9831
AQEPESGLSEETQVK	3.40088	2.58462	2.18136	0.697113
SLEYCSTASIDSENPPDLNK	35.7265	37.3868	47.6798	36.9441
SSFDWLTGSSTDPLVDHTSPSSDSLLFAHK	87.2039	87.8049	90.1831	87.2835
AALSALESFLK	92.8548	90.8272	84.2041	96.3513
NLDLAVLELMQSSVDNTK	120.279	124.638	131.203	123.643
LLLQGEADQSLLTFIDK	110.499	109.594	114.102	112.128
LLNTWTNR	20.3903	19.6878	18.0533	17.9402
ELLNPVVEFVSHPSTTCR	74.9912	77.0278	66.9572	71.7396
FIVCLNK	36.9098	36.0231	30.7922	33.8479
LATTILQHWK	34.5605	36.9592	28.2966	35.2152
YNFPVEVEVPMER	76.2795	74.5808	77.3789	75.7149
LSDFNDITNMLLLK	117.636	116.501	124.151	118.189
DCLSIPYR	36.3335	34.3834	39.54	37.5863
VLEQLIVAHFPMQSR	72.1753	69.5858	75.5408	75.2184
SYVAWDR	16.0581	13.4755	21.1297	16.8488
LQETLSAADR	-3.24831	-4.96207	-2.60324	-4.97294
TLVECWK	21.9957	19.5894	22.8755	22.6299
AGLLHNILPSQSTDLHHSVGTELLSLVYK	88.008	86.8189	88.0163	81.2105
VVQMLGSLGGQINK	49.5573	48.9651	50.9128	49.8497
AYVPALQMAFK	71.2967	71.1905	67.9919	73.753
NTCTSVYTK	-28.7983	-28.6528	-32.1547	-27.485
EHPFLVK	-4.1373	-1.41879	-3.46327	-3.57056
TRDDWLVSWVQSYCR	90.0229	86.5926	95.1925	94.0012
MSTSPEAFLALR	71.0948	69.5118	68.3851	72.5341
AVAFFLESIAMHDIIAAEK	121.032	122.363	122.458	127.535
DPTVHDDVLELEMDELNR	75.9172	76.4425	81.9707	79.1286
LCYDAFTENMAGENQLLER	73.8145	73.2419	80.5242	77.3282
FMNAVFFLLPK	125.774	124.932	121.328	126.36
VEQLFQVMNGILAQDSACSQR	108.434	112.079	115.213	110.568
GFPPSASLCLLDLVK	114.349	111.297	112.612	116.664
ITAQSIEELCAVNLYGPDAQVDR	80.2864	80.1172	88.3559	80.8646
EMKPVIFLDVFLPR	121.107	119.803	111.089	116.046
VYELLGLLGEVHPSEMINNAENLFR	143.726	142.898	137.123	135.33
LQYFMEQFYGIIR	109.452	110.863	120.82	115.632
DFSAFINLVEFCR	138.488	134.123	150.383	132.622
DILPCLDGYLK	93.4637	91.417	94.0068	87.3245
FLCIFLEK	79.6844	79.945	72.0283	81.0563
IPALDLLIK	89.5243	88.4922	83.4737	92.4053
YKEVYAAAAEVLGLILR	137.904	141.44	134.062	137.337
GLGQECVLSSSPAVLALQTSLVFSR	129.117	128.188	125.994	123.555
EVYAAAAEVLGLILR	154.803	156.562	160.588	148.387
LQSVQALTEIQEFISFISK	176.936	176.09	176.002	166.798
DYVAVAR	-3.35233	-2.34827	2.52174	-2.3368
NNWEVSALSR	33.6642	35.0699	35.6791	34.152
SIELFYK	46.9845	48.0452	45.8162	49.7596
SDYSEAAK	-41.646	-43.7614	-42.1627	-42.9888
ILDVMYSR	37.2305	31.0043	39.3028	36.1889
SDPGLLTNTMDVFVK	91.2537	90.4511	91.6509	89.7924
SKDFVQVMR	6.57272	9.31103	7.61733	4.97334
RGSCVTQVGLLESVYEMFR	116.91	118.371	116.447	125.857
DFGLLVFVR	117.981	117.863	119.716	117.711
DVLIQGLIDENPGLQLIIR	144.122	142.081	140.743	133.828
DVLKEEGVSFLINTFEGGGCGQPSGILAQPTLLYLR	144.516	141.274	159.483	140.027
LKPVELR	-9.32012	-7.84777	-10.4244	-10.4609
SMEEDPQTSR	-30.4102	-30.974	-33.3326	-32.4756
ETGLMYSIMVHALR	84.5298	79.6377	82.6014	78.2927
MDPMNIWDDIITNR	124.149	122.275	127.623	127.171
SLLTLLWHCSLDALR	125.45	127.718	113.085	120.028
LYHCAAYNCAISVICCVFNELK	134.901	131.942	124.483	142.167
LGLSYTPLAEVGLNALEEWSIYIDR	186.86	191.3	174.787	167.27
DWSNDVR	3.82228	4.65281	10.9166	6.27968
FLDALELSQSPMLLELMTEVLCR	195.403	192.326	194.027	187.311
YYIQNGIQSFMQNYSSIDVLLHQSR	115.473	116.785	116.998	116.789
DFWELASLDCYNHLAEWK	110.388	111.675	113.623	114.264
KHVSLNK	-74.1381	-50	-50	-50
EFFSTIVVDAIDVLK	161.122	162.795	163.779	151.156
SHFASSHALICISHWILGIGDR	86.3279	84.8387	77.3118	81.5495
VEHHDHAVVSGR	-58.4258	-50	-50	-50
ISGLGLTPEQK	24.6503	25.3849	21.5234	24.5523
ALGTEVIQLFPEK	82.651	85.1668	78.8123	84.1038
KVETDHIVAAVGLEPNVELAK	47.2934	48.3565	49.5952	45.9241
SATEQSGTGIR	-36.3718	-33.1887	-38.418	-35.2626
AALSASEGEEVPQDK	-0.679811	-1.24389	3.92148	-2.49763
SITIIGGGFLGSELACALGR	126.958	134.107	130.633	125.71
APSHVPFLLIGGGTAAFAAAR	81.9966	85.7256	80.1648	80.223
VMPNAIVQSVGVSSGK	44.917	50.2258	43.6511	46.6157
SNIWVAGDAACFYDIK	80.4869	83.4785	84.9404	79.7122
VLIVSEDPELPYMRPPLSK	72.5095	74.0907	73.4889	72.723
DGEQHEDLNEVAK	-14.1568	-15.3288	-12.8257	-14.098
LNDGSQITYEK	-4.75722	-4.56887	-3.56908	-4.52454
LFNIHED	27.0014	27.0963	36.8849	27.887
PYWHQSMFWSDLGPDVGYEAIGLVDSSLPTVGVFAK	155.82	148.656	142.584	143.455
VPTTEKPTVTVNFR	18.4117	19.1491	15.193	17.5177
IHNAENIQPGEQK	-29.5106	-29.944	-31.8129	-31.6379
FSALQQAVPTESTDNRR	16.8134	17.364	19.854	16.7215
LQGINCGPDFTPSFANLGR	76.1987	79.9395	81.62	78.9653
DITEEIMSGAR	56.7364	58.1888	61.122	56.2321
GVIDLIFEK	91.4838	90.574	95.5488	88.2218
EITKPLRPLGK	-9.76237	-11.7102	-8.55718	-12.1639
GLPLVDDGGWNTVPISK	81.9419	82.5656	80.5634	81.1838
EMDEAATAEER	-19.1403	-22.0451	-17.1436	-19.0579
TAADKDRGEEDADGSK	-58.8076	-50	-47.8132	-50
EFLPEGQDIGAFVAEQK	76.4409	77.0851	83.4052	77.3953
EAVGDLLDAFK	89.6395	90.2624	89.3449	91.3681
TIDQIHK	-37.0838	-36.786	-37.2037	-34.7653
AIIEEYLHLNDMK	64.5077	64.1568	65.4806	66.7613
VDVAVLK	19.261	19.1057	16.6103	14.9849
VEYTLGEESEAPGQR	17.1295	17.2913	25.7968	17.5564
VFDWIEANLSEQQIVSNTLVR	114.893	116.025	129.259	111.762
LTPQMFQQLMK	72.5947	70.237	70.7569	69.5843
AALSEEELEK	5.14818	4.31776	4.57112	3.52713
EAVQCVQELASPSLLFIFVR	148.258	145.625	145.758	142.32
AASLLLEILGLLCK	182.445	187.843	179.887	179.344
ALMTAVCYSAIIFETPLR	121.52	119.528	125.565	111.121
NYVLNYLATRPK	38.7793	40.5638	38.3169	40.3626
PLLGLILLNEK	106.623	107.245	95.1992	103.733
DSSLFDIFTLSCNLLK	168.469	169.11	170.746	158.959
TLVGLVR	28.0727	30.7023	24.6485	26.6825
ALVEFTNSPDCLSK	45.4729	46.4565	47.1637	47.2009
LELAMLSFFEQFR	148.781	147.325	149.509	146.659
TTPLNQESDR	-24.444	-22.5497	-25.3185	-24.2869
GISICFSMLK	77.5235	75.5495	74.1158	79.2744
VAGGAAPSKPASAK	-47.9575	-45.0305	-50	-47.9224
SPAVKPAAAPK	-39.0817	-38.8337	-41.8238	-36.5287
NSSNKPAVTTK	-56.2859	-50	-50	-50
DNQLSEVANK	-4.86762	-6.91608	-4.70507	-8.00959
MVATTKPK	-49.4721	-50	-50	-50
VREEEIEVDSR	-11.8475	-10.8889	-7.28202	-13.2072
KLQANGPVAK	-39.6333	-39.0031	-42.0847	-37.8395
VVPSDLYPLVLGFLR	152.704	153.53	155.31	149.359
LQANGPVAK	-26.8732	-25.0341	-30.7141	-27.4073
ATTKPPPAK	-59.4662	-50	-50	-50
WTNQLNSLNQAVVSK	43.9659	45.8699	46.1394	44.7738
SINSILDYISTSK	88.9449	95.9761	92.9118	86.3874
SAIPHPLIMGVIR	56.5361	60.782	52.8869	58.7524
IDQVNQLLELDHQK	47.8628	47.3315	48.8917	46.3223
AALSSFQK	-4.21106	-5.79139	-6.4649	-3.48053
AALSSQQQQQLALLLQQFQTLK	123.335	131.024	127.675	131.987
TPFLLSGTSYK	50.4858	51.2809	47.5353	52.399
NVVVVDGVR	12.6732	13.3914	11.8128	9.90827
LEQDEYALR	9.84892	9.34217	14.5133	8.43824
EAALGAGFSDK	12.6111	12.1207	13.7708	11.4738
FNNWGGSLSLGHPFGATGCR	57.5839	57.4419	62.7515	58.9731
LKPAFIKPYGTVTAANSSFLTDGASAMLIMAEEK	98.3373	97.386	102.994	101.593
DLMPHDLAR	21.217	19.6111	18.2262	18.5777
KAQDEGLLSDVVPFKVPGK	64.4455	67.1755	65.4141	64.0912
EVVDYIIFGTVIQEVK	122.05	122.818	140.378	134.832
DNGIRPSSLEQMAK	23.6871	22.9215	21.9931	21.7532
AQDEGLLSDVVPFKVPGK	79.5524	80.9471	77.563	82.7358
AAPAVQTK	-41.7902	-43.1558	-45.8022	-42.1619
EGGQYGLVAACAAGGQGHAMIVEAYPK	49.3755	48.6367	55.4864	50.5141
AALVAQNYINYQQGTPHR	29.3173	27.8798	27.6741	30.6955
INVYYNESSSQK	4.24327	1.67387	3.82767	2.74154
GHYTEGAELVDAVLDVVR	107.831	106.838	103.084	104.95
AALVDLEPGTMDSVR	58.444	57.0421	58.4585	56.5497
ISEQFSAMFR	55.8502	54.6799	58.0657	55.0433
MASTFIGNSTAIQELFK	101.132	101.089	96.7178	98.2347
EIVHIQAGQCGNQIGTK	8.38846	9.06354	9.30079	4.01576
FWEVISDEHGIDPAGGYVGDSALQLER	85.6609	85.3637	93.0216	84.4747
LTTPTYGDLNHLVSATMSGVTTSLR	107.642	105.551	102.801	107.463
SGPFGQLFRPDNFIFGQTGAGNNWAK	102.317	102.802	105.508	107.103
GPVGLEGLLTTK	67.6484	65.4219	62.2263	66.3789
GKDHVVSDFSEHGSLK	-12.5152	-11.9683	-12.8965	-15.201
VSGHVITDIVEGK	29.2526	23.1182	26.8199	21.3941
[truncated: 67,577 more rows]

## Sheet: Fig3b_CV
Precursor CV					Protein Group CV
Precursor	DDA	DeepDIA	Prosit		LeadingProtein	DDA	DeepDIA	Prosit
_MQLVQESEEK_.2	0.0742815	0.0585022	NA		A0A0B4J2F0	0.0742815	0.0585022	NA
_VPEGVAGAPNEAALLALMER_.3	0.0105055	0.0107943	0.0492147		A0AV96	0.0199916	0.0135302	0.00354643
_VPEGVAGAPNEAALLALMER_.2	0.0706657	0.0814708	0.0499824		A0AVT1	0.0254296	0.0394661	0.0349593
_LFIGGIPK_.2	0.0242605	0.00900442	0.0317489		A0FGR8	0.0014999	0.0064462	0.0282522
_SFGQFNPGC[Carbamidomethyl (C)]VER_.2	0.0709469	0.0543681	NA		A0MZ66	0.0165507	0.0205467	0.0387206
_GFAFVEYESHR_.3	0.0396105	0.053414	0.0201889		A0PJW6	0.0188113	0.0204516	0.0359441
_PITPVYTVAPNVQR_.2	0.0478687	0.0305816	0.0544654		A1L0T0	0.0366339	0.0298395	0.0501004
_DVYEDELVPVFEAVGR_.2	0.201771	0.138926	0.323288		A1L390	0.038029	0.596069	NA
_DYAFVHFTSR_.2	0.0670604	0.0684985	0.057637		A2A3N6	0.0102495	0.486123	0.00808373
_YGGPPPGWEGPHPQRGC[Carbamidomethyl (C)]EVFVGK_.2	0.457903	NA	NA		A2RRP1	0.117314	0.0278204	0.0204585
_IPTAGIYGASYVPFAAPATATIATLQK_.3	0.115397	NA	0.118217		A2RUS2	0.249808	0.199585	NA
_LLGVC[Carbamidomethyl (C)]C[Carbamidomethyl (C)]SVDNC[Carbamidomethyl (C)]R_.2	0.038802	0.0480781	NA		A3KMH1	0.0376461	0.0132964	0.00575655
_ELNNYEIRPGR_.3	0.040825	0.0683054	0.0731841		A3KN83	0.0488928	0.0389912	0.0207468
_TVFFESLER_.2	0.0296677	0.0303653	0.0335225		A4D1E9	0.070318	0.59201	0.0794785
_NFALLGVGTSK_.2	0.0480433	0.0490058	0.0331579		A5A3E0	0.152977	0.70185	0.149079
_LETGQFLTFR_.2	0.0343291	0.0362431	0.0304143		A5D8V6	0.0452243	0.0291241	0.367742
_NLVLAGIK_.2	0.0128436	0.0149396	0.0129682		A5PLL7	0.247392	0.227322	0.0449611
_FISADVHGIWSR_.3	0.0422989	0.0780294	0.0488267		A5YKK6	0.0346442	0.036646	0.10344
_FISADVHGIWSR_.2	0.0664505	0.0493355	0.0652399		A6NCE7	0.0427309	0.00753135	0.047013
_SFPAAIEHTIQWAR_.2	0.0628878	0.0771593	0.0926049		A6NCW0	0.0280645	1.65795	0.0699332
_SFPAAIEHTIQWAR_.3	0.0202926	0.0236774	0.012334		A6NDG6	0.0237549	0.00668064	0.0651415
_QDVIITALDNVEAR_.2	0.406896	NA	NA		A6NDU8	0.0645266	0.0724543	0.347453
_MYSIEPADR_.2	0.0906243	0.0590898	0.0550414		A6NED2	0.0630235	0.0554236	0.077843
_VVQTDETAR_.2	0.033328	0.0322685	0.0222824		A6NHL2	0.0766779	0.304878	0.0326586
_SYTAADATLK_.2	0.0695388	0.0392807	0.0836763		A6NHR9	0.0589352	0.0767493	0.0404982
_YQC[Carbamidomethyl (C)]VVLTEMK_.2	0.798963	0.0826845	NA		A6NIH7	0.0590196	0.142981	0.134312
_DKFESSFSHKPSLFNK_.4	0.0633326	NA	NA		A6NIZ1	0.104018	0.127928	NA
_DKFESSFSHKPSLFNK_.3	0.0201292	0.0166121	NA		A6NKF1	0.228879	0.243988	NA
_RPPSPIK_.2	0.16184	NA	NA		A6ZKI3	0.0370562	0.0413838	0.0470774
_VC[Carbamidomethyl (C)]PTTETIYNDEFYTK_.2	0.0348351	0.035202	NA		A7E2V4	0.15179	0.101977	0.147693
_FWQTYSSAEEVLQK_.2	0.0423943	0.0414657	0.0434787		A8CG34	0.0803043	0.0885371	0.113582
_AVTIHDTEK_.2	0.0395753	0.0480407	0.038569		A8MPP1	0.13252	NA	NA
_ALQLLHC[Carbamidomethyl (C)]FPLDIR_.3	0.0498571	0.0394735	NA		A8MT69	0.0958393	0.0964276	0.0608003
_EDFTLLDFINAVK_.2	0.171002	0.175567	0.174913		A8MVM7	0.0670648	NA	NA
_IDAHLNK_.2	0.138337	0.155116	0.16684		A8MWD9	0.326376	0.0168332	0.0128699
_KPNVGC[Carbamidomethyl (C)]QQDSEELLK_.3	0.263987	NA	NA		A8MXV4	0.075306	0.0514735	0.151435
_IQSGHSLEGC[Carbamidomethyl (C)]FQVIK_.3	0.178995	0.142075	NA		B0I1T2	0.00596199	0.00716623	0.00806824
_MLYVPVMPGHAK_.3	NA	0.0123191	0.0661091		B5ME19	0.0149714	0.0312434	0.036878
_VLVALASEELAK_.2	0.00590864	0.00462169	0.0199637		B7ZAQ6	0.32126	0.15618	0.427184
_ALALLEDEER_.2	0.00603827	0.00595978	0.0233023		B7ZW38	0.056854	0.130236	NA
_ITVPLVSEVQIAQLR_.2	0.0611084	0.0652719	0.0811359		C4AMC7	0.0242055	0.0506038	0.0303811
_ITVPLVSEVQIAQLR_.3	0.0732193	0.0456891	0.0305091		C9JRZ8	0.0337005	0.0286175	0.0647371
_AC[Carbamidomethyl (C)]DLPAWVHFPDTER_.3	0.0271483	0.0266318	NA		E0CX11	1.25297	0.114401	NA
_AC[Carbamidomethyl (C)]DLPAWVHFPDTER_.2	0.0721384	0.0824552	NA		E9PAV3	0.0395191	0.0358211	0.0428269
_VGNQIFQSR_.2	0.0251352	0.0163825	0.0529045		E9PRG8	0.0366715	0.0365665	0.0260805
_LLDEWFTLDEVPK_.2	0.02839	0.0320064	0.109105		L0R6Q1	0.0265842	0.0247148	0.0246845
_SSSSLLASPGHISVK_.3	0.0430105	0.0468334	0.0202001		L0R8F8	0.0390391	0.0423975	0.0328362
_SSSSLLASPGHISVK_.2	0.0607328	0.0940762	0.106499		O00115	0.0211891	0.0269617	0.0073604
_LEWLTLMPNASNLDK_.2	0.0229323	0.0180639	0.0631235		O00116	0.0042576	0.00398958	0.0235792
_VDVGQQPLR_.2	0.0205177	0.0229126	0.0169798		O00139	0.0459445	0.00598882	0.0387557
_ETIEPAVR_.2	0.00587088	0.0276762	0.0118833		O00141	0.250709	NA	NA
_IHFIEAQDLQGK_.3	0.0649487	0.0413971	0.0516643		O00148	0.0117544	0.00280566	0.0167512
_IHFIEAQDLQGK_.2	0.0896848	0.18754	NA		O00151	0.0287026	0.0362198	0.0523078
_FQLSNSGPNSTIK_.2	0.0233386	0.0316703	0.0262813		O00154	0.547793	0.0206252	0.0183389
_GANTHLSTFSFTK_.2	0.0998665	0.0917899	NA		O00159	0.058954	0.00911652	0.0240779
_GANTHLSTFSFTK_.3	0.0338835	0.0348779	0.0301876		O00161	0.0451134	0.0288671	0.0211837
_ISSNPNPVVQMSVGHK_.3	0.0403019	0.0371937	0.0170493		O00165	0.00643182	0.0189579	0.0319444
_ISSNPNPVVQMSVGHK_.2	0.118542	NA	NA		O00170	0.0256211	0.0145436	0.0177607
_TNEPVWEENFTFFIHNPK_.3	0.0301095	0.0387192	0.0649591		O00178	0.00963436	0.0139212	0.0224448
_TNEPVWEENFTFFIHNPK_.2	0.53008	NA	NA		O00186	0.0317484	0.226708	0.0644148
_DKGLLGK_.2	0.10637	0.0988316	NA		O00189	0.348169	0.172959	0.0494753
_NLIAFSEDGSDPYVR_.2	0.0179645	0.019996	0.0194979		O00193	0.0311366	0.2001	0.0584523
_RQDLEVEVR_.2	0.114829	0.110155	0.122968		O00194	0.0275571	0.0463797	0.673856
_VPLSQLLTSEDMTVSQR_.2	0.0398766	0.0275626	0.0120663		O00203	0.0977813	0.0491979	0.0535114
_NSGGFLSK_.1	0.189997	NA	NA		O00217	0.0280443	0.0239314	0.0792282
_AQPPEAGPQGLHDLGR_.3	0.0073347	0.0175875	0.0608934		O00220	0.710807	0.139285	0.0635241
_AQPPEAGPQGLHDLGR_.2	NA	NA	0.115577		O00231	0.0145724	0.0115021	0.0185766
_LIVVVHAC[Carbamidomethyl (C)]R_.3	NA	1.00632	NA		O00232	0.0144676	0.0215215	0.114786
_SIQIHGTMR_.2	NA	0.111399	NA		O00233	0.0393825	0.0360917	0.246756
_TLDVAVK_.1	0.284108	NA	NA		O00244	0.0433915	0.0503045	0.0517261
_VYTENVDKR_.2	0.0796523	0.0807669	0.0875207		O00255	0.0823792	0.083904	0.162464
_ILAIELENLK_.2	0.0602039	0.0695296	0.0897704		O00257	0.177109	0.016337	NA
_KILAIELENLK_.2	0.184796	NA	NA		O00264	0.0468392	0.0280476	0.0312531
_KILAIELENLK_.3	0.03437	0.0329268	0.0525487		O00267	0.0227431	0.0131062	0.0309598
_GC[Carbamidomethyl (C)]ESAVDELK_.2	0.0356091	0.0190275	NA		O00268	0.117508	0.239556	0.490013
_TVLNSEVLEQR_.2	0.0568836	0.0477374	0.00897241		O00273	0.0181911	0.0275394	0.0279675
_KLEEFQK_.2	0.0428025	NA	NA		O00299	0.00100906	0.0022522	0.00701816
_LTQQLEEER_.2	0.0263831	0.0303745	0.0110989		O00303	0.039482	0.0330711	0.0291512
_LVEVIEEVNK_.2	0.0574923	0.021445	0.0446934		O00308	0.0568364	0.0855643	0.0829482
_TLEAEFNSPSPPTPEPGEGPR_.2	0.136712	NA	NA		O00311	0.581192	0.433407	0.0720929
_ISMLYMAK_.2	0.0403009	0.0274155	0.0338145		O00330	0.0163164	0.0150904	0.0358406
_VTFQPPSSIGC[Carbamidomethyl (C)]R_.2	0.354006	0.632594	NA		O00400	0.0322582	0.0500615	0.317773
_HSVDELQK_.2	0.0277908	0.0255479	0.036172		O00401	0.0130163	0.066196	0.0607096
_VTAEADSSSPTGILATSESK_.2	0.0947647	0.0661904	0.0819704		O00410	0.0379339	0.0186971	0.0673392
_EQAIGEYEDLR_.2	0.0249145	0.0242301	NA		O00418	0.412838	0.0445621	0.127765
_EQAIGEYEDLRAENQK_.3	0.0286629	0.030317	0.0182382		O00422	0.0749701	0.0388715	0.0554165
_EQAIGEYEDLRAENQK_.2	NA	0.158616	NA		O00425	0.00742393	0.0123377	0.0343665
_ATQPETTEEVTDLKR_.3	0.0914264	0.0743982	NA		O00429	0.0238732	0.0134375	0.0123148
_GVHLRPVNQTAR_.3	0.100931	0.107003	0.0460264		O00442	0.0217488	0.0199556	0.115246
_LFDNTVGAYR_.2	0.0188113	0.0204516	0.0359441		O00443	0.042762	0.0818608	0.138623
_DGHPVVVNILIGR_.2	0.068935	0.0661857	0.0647575		O00458	0.928556	1.20682	NA
_DGHPVVVNILIGR_.3	0.0420937	0.0423356	0.0408153		O00459	0.360819	0.0767975	0.0675297
_AAVETLGVPC[Carbamidomethyl (C)]FLGGMAR_.2	0.0317881	0.0222769	NA		O00461	0.135023	0.0346533	0.0163049
_LVEGLQGQTWAPDWVEELR_.3	0.0429952	0.0438536	0.0471695		O00468	0.0483856	0.072831	0.0774656
_LVEGLQGQTWAPDWVEELR_.2	0.0868947	0.0786858	0.0785521		O00469	0.0374537	0.0581013	0.0363208
_GALQAVDQLSLFR_.2	0.116997	0.679261	NA		O00471	0.0602809	0.041951	0.0203884
_VLHDAQQQC[Carbamidomethyl (C)]R_.2	0.00698084	0.00772346	NA		O00479	0.165293	0.180644	0.147222
_VLHDAQQQC[Carbamidomethyl (C)]R_.3	0.0539042	0.0485594	NA		O00483	0.0161518	0.0161586	0.0453027
_FIFTLVGGHISPLLVAC[Carbamidomethyl (C)]EK_.3	0.0591266	0.0121354	NA		O00487	0.0258496	0.0327902	0.0517675
_EQVPSLGSNVAC[Carbamidomethyl (C)]GLAYTDYHK_.3	0.0365027	0.101026	NA		O00499	0.0428317	0.0344115	0.222127
_HGGENVAAVLR_.2	0.0272213	0.0399331	0.0505726		O00505	0.0411082	0.109951	0.102463
_GALQAVDQLSLFRPLC[Carbamidomethyl (C)]K_.3	0.0667931	0.0686923	NA		O00506	NA	0.18618	NA
_LGLFYQLLHK_.3	0.0922234	0.0858371	0.110527		O00534	0.0100447	0.00999179	0.0376675
_AAMAAAQSGTPGPVFVELPVDVLYPYFMVQK_.3	NA	0.31175	NA		O00541	0.0151856	0.0114999	0.138057
_RPLMVLGSQALLTPTSADK_.3	0.137826	NA	0.0433384		O00560	0.0444887	0.165892	0.0494378
_KADVIVLAGTVC[Carbamidomethyl (C)]DFR_.3	0.0132956	0.0173486	NA		O00562	0.338446	0.0293818	0.0238546
_LSGTVGVAAVTAGPGLTNTVTAVK_.3	0.0197645	0.0382775	0.0174452		O00566	0.015935	0.13492	0.119995
_NAQMAQSPILLLGGAASTLLQNR_.3	0.0509261	0.0602249	0.0954393		O00567	0.0103447	0.0121916	0.0198379
_SIVEDYLLK_.2	NA	0.428538	NA		O00571	0.0199605	0.0560601	0.0155843
_LHTVQPK_.2	0.0051104	NA	0.0281386		O00584	0.0254098	0.0148561	0.232464
_LHTVQPK_.1	0.0714966	NA	NA		O00592	0.0344236	0.0325389	0.0627587
_TYAPVAFR_.2	0.0275054	0.0206032	0.0293646		O00625	0.0176081	0.00721556	0.0395564
_VNVDIINFGEEEVNTEK_.2	0.0368439	0.0339766	0.0255346		O00629	0.0457623	0.035549	0.0175601
_LLGLAELLR_.2	0.0245388	0.0260469	0.0408718		O00712	0.234126	0.174374	0.14007
_GTDLEALLAIGK_.2	0.0680598	0.0688179	0.0830446		O00716	0.0553278	0.0885783	0.235465
_PRPEQWK_.2	0.249808	0.199585	NA		O00743	0.0557472	0.0390006	0.0574837
_VIALGLPVPR_.2	0.0488588	0.0416	0.0498855		O00754	0.101576	0.00269305	0.0514438
_NVLPVLNNLLENR_.2	0.0568237	0.0445966	0.0487067		O00762	0.0224295	0.0366535	0.00216745
_DGLIVYEDSPLVK_.2	0.219455	NA	NA		O00763	0.039452	0.0198785	NA
_NPELVPQNYISDSLAQSVVQHLR_.3	0.126009	NA	NA		O00764	0.162442	0.0141681	0.0489828
_SSPLVNAALEGK_.2	0.196515	NA	NA		O00767	0.0421045	0.0438973	0.0205243
_LGHILVVDEADKAPTNVTC[Carbamidomethyl (C)]ILK_.3	0.100836	0.0502232	NA		O14519	0.0654831	0.187616	0.081081
_VVYASATGASEPR_.2	0.0376412	0.0433892	0.0230364		O14521	0.0217128	0.205397	0.0362497
_SELDVPVEILNITEK_.2	0.079652	0.0788186	0.0377278		O14524	0.119694	0.0892517	NA
_LGIWGEGTPFR_.2	0.107254	0.0815088	0.0856994		O14530	0.090662	0.0300253	0.0345483
_HPDAVVETSSLSSVTPPDVWYK_.3	0.156582	0.0927058	0.00795383		O14545	0.0357387	0.0303978	0.0609068
_NILVHSLNK_.2	0.0508599	0.0966724	0.0230022		O14548	0.014326	0.00418097	0.0373328
_EFSDFIQAVER_.2	0.0254296	0.380379	0.150152		O14561	0.113215	0.0429866	0.0800102
_TLEALEEGGGELNDFVSTAK_.2	0.102754	0.0828108	NA		O14562	0.242854	0.0127265	0.013041
_NLC[Carbamidomethyl (C)]PVGSSKPTK_.2	0.107934	0.104728	NA		O14576	0.0174069	NA	NA
_TVEFQHIIPISAVTGEGIEELK_.3	0.0536652	0.0219689	0.0545759		O14578	0.231255	0.0853514	0.0695179
_LLTNFLPLK_.2	0.0743345	0.079736	0.0706684		O14579	0.0463447	0.0531414	0.0186654
_ILVAQGGLGGK_.2	0.108925	0.108328	0.166817		O14617	0.0562382	0.0593929	0.0720348
_DFLHLFEK_.2	0.0809711	0.0823538	0.109499		O14618	0.0206235	0.0191619	0.0314541
_TAFETIILLTK_.2	0.0151994	NA	0.0335677		O14639	0.0379894	0.039108	0.175411
_LIADVGLVGFPNAGK_.2	NA	0.252883	NA		O14641	1.11689	0.0729961	NA
_VAPEEHPVLLTEATLNPK_.2	0.00557658	NA	NA		O14646	0.018459	0.0172228	0.0391763
_ANLNALDR_.2	0.00704218	0.00659254	0.0243479		O14647	0.0257066	0.0300264	0.114484
_LC[Carbamidomethyl (C)]YVALDFEQEMATVASSSSLEK_.2	0.142906	0.571752	NA		O14656	0.108851	0.0107967	0.133753
_LC[Carbamidomethyl (C)]YVALDFEQEMATVASSSSLEK_.3	NA	NA	0.184913		O14657	0.0838433	0.0135746	0.0386763
_NLEFQGPLEISR_.2	0.0417594	0.0631297	0.0480201		O14662	0.03228	0.0183776	0.0292301
_FSSALQPGTLLDLLQVEGMK_.2	NA	0.127748	NA		O14672	0.0654148	0.139665	0.668165
_WVTLLQDWHVILPR_.3	0.113046	0.101834	0.181563		O14684	0.0437636	0.0354392	0.0318929
_RLEDLIQGLTGEKPR_.3	0.114218	0.113685	0.0425657		O14686	0.026606	0.0323617	0.0207211
_SLDLIESLLR_.2	0.102255	0.109295	0.266903		O14727	0.115671	0.0867541	0.0876101
_NLILSAFPR_.2	0.044484	0.0400057	0.0343688		O14732	0.0150822	0.0214475	0.0284128
_SPVTFLSDLR_.2	0.00696709	0.0102021	0.0335179		O14733	0.0252036	NA	0.0147347
_IVEPPENIQEK_.2	0.0118096	0.0118597	0.0245733		O14734	0.0444229	0.0468221	0.0568404
_LATEFELR_.2	0.0205271	0.02173	0.0486237		O14735	0.0291545	0.0126448	0.032018
_ILDVAQDLK_.2	0.0386133	0.0364614	0.047441		O14737	0.0467479	0.0492429	0.0596152
_NSFASALR_.2	0.0511434	0.0487928	0.038001		O14744	0.00144617	0.0152997	0.00751959
_AVQELVHPVVDR_.3	0.0553319	0.0951344	0.070077		O14745	0.0345618	0.0279536	0.0188982
_AVQELVHPVVDR_.2	0.0784919	0.0770109	NA		O14757	0.132016	0.304318	0.264081
_SLLLEAYVK_.2	0.0398021	0.0418918	0.0374519		O14763	0.087447	0.0348068	0.0478251
_DAIAALGLLQK_.2	0.0767775	0.0750658	0.108521		O14773	0.020417	0.0425814	0.0178565
_YLFLNAIANQLR_.2	0.0303656	0.0306497	NA		O14776	0.0264716	0.023957	0.0166025
_NLFEEYR_.2	0.0505671	0.0509015	0.0567927		O14777	0.0577521	0.0564566	0.0389838
_EVTYELDHPGFQIR_.3	0.0357421	0.063133	0.0439362		O14787	0.0218224	0.0433317	0.0164676
_EVTYELDHPGFQIR_.2	0.0877938	0.210797	0.0952805		O14802	0.0298478	0.0412376	0.0377474
_TVTVTRPTGVSFK_.2	0.0581282	NA	NA		O14818	0.0100992	0.0220195	0.0114373
_TVTVTRPTGVSFK_.3	0.0344705	0.0360157	0.0546379		O14828	0.0247578	0.0228153	0.0627936
_SLLEVVVLSR_.2	0.0687599	0.0639254	0.0390431		O14841	0.183533	0.0372248	0.112132
_EPLLMSISTNLK_.2	0.0773777	0.020412	0.0629871		O14874	0.0536964	0.0877185	0.141032
_ELNPSLNFK_.2	0.0572224	0.0414908	0.0341041		O14880	0.0356566	0.0366873	0.0206343
_YNVEAVELLIR_.2	0.0303027	0.0288219	0.0250968		O14893	0.124611	0.121959	NA
_LAEVGQYEQVK_.2	0.0502752	0.0182142	0.0779079		O14907	0.077136	0.0781548	0.0662706
_EWVNLYHSAAAGR_.3	0.0287287	0.0439535	0.0301416		O14908	0.0403365	0.0891255	0.0505992
_EWVNLYHSAAAGR_.2	0.0500042	0.0363613	0.0498922		O14920	0.0209842	0.0314329	0.0281985
_GAFGVGQEQIDAFLK_.2	0.0359416	0.0435542	0.0540867		O14925	0.0292151	0.129451	0.977945
_SLKPAPHLFAQLSK_.3	0.113671	0.0644326	NA		O14929	0.0892186	0.106434	0.0689491
_LIALLVK_.2	0.121752	0.118263	0.13526		O14936	0.0265929	0.0244327	0.00808863
_EIDDEANSYFQR_.2	0.0269494	NA	0.0463474		O14949	0.0159887	0.0188851	0.00675714
_GLGMEVFPVDLIYRPWK_.3	0.0223709	0.0149293	NA		O14950	0.0532286	0.0456207	0.031319
_GQQELLYVVPFVAK_.2	0.0497661	0.0501075	0.0672168		O14957	0.0683056	0.0268104	NA
_ILTNFTGVMPPQFK_.2	0.284322	NA	NA		O14964	0.0358589	0.347019	0.0329216
_DFALDSEESR_.2	0.0832869	0.0813843	0.0947639		O14965	0.0241563	0.0265262	0.023454
_LGTSGLNQPTFQQSK_.2	0.0651215	NA	0.0828588		O14972	0.103071	0.0541431	0.0600147
_GFAAQFIK_.2	0.0272592	0.0230927	0.0407101		O14974	0.0122165	0.0264046	0.00312052
_VSIEPNFHSLYSNFLDTLKNPEFNK_.4	0.0674715	NA	NA		O14975	0.0256863	0.0231342	0.0218213
_KDFALDSEESR_.2	0.208828	0.188485	0.198652		O14976	0.0370755	0.490612	0.147838
_NLGHWLGMITLAK_.3	0.0506946	NA	0.045274		O14979	0.0139585	0.0179767	0.0287934
_NLDEQLSAPK_.2	0.211204	0.0513409	0.215681		O14980	0.0318168	0.0299243	0.0840055
_ILPDSGGVAK_.2	NA	0.0210461	0.0316719		O14981	0.0250976	0.0369329	0.0233058
_AAANFSDR_.2	NA	0.217515	NA		O15013	0.0700234	0.501555	0.068913
_SNYEAMIDR_.2	NA	0.0934946	0.087847		O15020	0.0398902	0.0169102	0.0465327
_SVAHVTEADLFHTIETLMR_.3	0.0366723	0.0233828	0.208535		O15027	0.0332473	0.0195532	0.00809554
_SVAHVTEADLFHTIETLMR_.4	0.158237	NA	NA		O15031	0.0180663	0.0293848	0.0372081
_NLALDINELKPGNLLK_.3	0.0469062	0.0973696	0.09093		O15042	0.0170306	0.0263787	0.040374
_VSIEPNFHSLYSNFLDTLK_.3	NA	NA	0.167307		O15047	0.0309985	0.0422609	0.063224
_NKPILHTDLDVK_.3	0.0955184	0.0973028	NA		O15061	0.446171	0.452376	0.0471122
_GLHNVVYGIQR_.2	0.0487287	0.0826524	0.0686568		O15067	0.0131758	0.00897378	0.0106631
_ASQQEIQHIVNR_.3	0.236446	0.203135	NA		O15084	0.0875805	0.0830303	0.0232816
_IPVIIER_.2	0.00755143	0.00939256	0.010085		O15085	NA	0.310936	NA
_FLVPDHVNMSELIK_.3	0.0219853	0.0218037	0.0472396		O15091	0.0363903	0.0509367	0.0888537
_FLVPDHVNMSELIK_.2	NA	0.136378	NA		O15111	0.026271	0.181401	0.261442
_FLQEQNK_.2	0.0319337	1.65795	0.0699332		O15116	0.0147139	0.0123215	0.0300374
_FLQEQNK_.1	0.0232261	NA	NA		O15118	0.00185832	0.0706218	0.0859702
_GETAVPGAPEALR_.2	0.0475568	0.056366	0.0697268		O15119	0.0813616	0.00924302	NA
_FIAGTGC[Carbamidomethyl (C)]LVR_.2	0.0198675	0.0241271	NA		O15120	0.037369	0.0611615	0.0448841
_LAGAPAPK_.2	0.0658829	NA	0.11776		O15121	0.0228972	0.0113571	0.059652
_LAGAPAPK_.1	0.0168619	NA	NA		O15126	0.104803	0.057414	0.461876
_LDTDILLGATC[Carbamidomethyl (C)]GLK_.2	0.0796189	0.0882297	NA		O15127	0.172539	0.0473642	0.198305
_LGFITNNSSK_.2	0.0141278	0.015152	0.00545116		O15143	0.0251625	0.0491564	0.0415876
_TILTLTGVSTLGDVK_.2	0.0104737	0.017377	0.0514554		O15144	0.00551504	0.0786749	0.0322437
_TILTLTGVSTLGDVK_.3	0.0364097	0.044908	0.0396855		O15145	0.0141976	0.0144987	0.0620535
_FIFDC[Carbamidomethyl (C)]VSQEYGINPER_.2	0.0449448	0.0426675	NA		O15155	0.227119	0.039904	0.0366185
_YLQQPGC[Carbamidomethyl (C)]LLVGTNMDNR_.2	0.116453	0.117695	NA		O15160	0.0229127	0.0216682	0.0267705
_AVVVGFDPHFSYMK_.3	0.0590835	0.185531	NA		O15162	0.0687793	0.0671511	NA
_NNQESDC[Carbamidomethyl (C)]VSK_.2	0.015838	0.0228914	NA		O15164	0.0289607	0.0140107	0.126044
_LGFGGPAGPGASLEVFGTAYC[Carbamidomethyl (C)]TALYLR_.3	0.241128	0.0592101	NA		O15173	0.0112685	0.00661864	0.00228356
_ELISFLSEPEILVK_.2	0.0729827	0.085158	0.253836		O15212	0.00382566	0.0207398	0.0220859
_HC[Carbamidomethyl (C)]NLLGDELLEC[Carbamidomethyl (C)]LSWR_.3	0.0953706	0.0969726	NA		O15213	0.0285481	0.0407822	0.0184943
_YVSVC[Carbamidomethyl (C)]EGPLK_.2	0.0556925	0.0337753	NA		O15226	0.0473008	0.198366	0.0261121
_YVSVC[Carbamidomethyl (C)]EGPLKEQEWNTTNAK_.3	0.059582	0.0790898	NA		O15228	0.182966	0.0410545	0.193723
_ASAALEK_.1	0.0933698	NA	NA		O15230	0.0978312	0.0775489	NA
_RVEELGDLAQAHIQQLSEAAGEDDHFLIR_.4	0.152438	NA	NA		O15231	0.00438304	0.0242323	0.192738
_RVEELGDLAQAHIQQLSEAAGEDDHFLIR_.5	0.146797	NA	NA		O15234	0.857322	1.38758	0.0326932
_TGELYTWGWGK_.2	0.0332649	0.0183806	0.0333453		O15235	0.412992	NA	NA
_NLAEDGETVAR_.2	0.143765	0.132941	0.115856		O15258	0.0223774	0.193289	0.367905
_LPLLPC[Carbamidomethyl (C)]AR_.2	0.0384563	0.0392597	NA		O15260	0.0138	0.0225269	0.0438352
_AGPGPEALLQVWAAESALR_.2	0.173852	0.15583	0.355814		O15269	0.124704	0.0518384	0.235898
_AGPGPEALLQVWAAESALR_.3	0.108473	0.00837981	0.0962464		O15270	0.120054	0.00512861	0.215453
_YGQLGHEDTTSLDRPR_.3	0.0771866	0.060333	0.113979		O15287	0.0361841	0.0585579	0.0846659
_APFYRPLAPELR_.3	0.0135728	0.0226181	0.0426189		O15294	0.0247339	0.0280308	0.0401609
_SFGGGTGSGFTSLLMER_.2	0.0683532	0.0169349	0.0326586		O15305	0.0129258	0.0207984	0.0183643
_LAEQC[Carbamidomethyl (C)]GGLQGFLIFRSFGGGTGSGFTSLLMER_.3	0.134059	NA	NA		O15320	0.0525076	0.123553	0.0645106
_EAIYSGYIR_.2	0.147471	0.0789744	NA		O15321	0.0269102	0.255634	0.0376851
_IKPPTPAVSNVR_.3	0.106274	0.103195	0.0516679		O15347	0.0203434	0.0159789	0.0204689
_IKPPTPAVSNVR_.2	0.106374	0.124552	NA		O15355	0.0155838	0.0576272	0.0136422
_LLLIDWPELK_.2	0.0912513	0.0912394	0.0963936		O15357	0.0276949	0.0241594	0.010904
_FIPGPPGNK_.2	0.0412277	0.0411281	0.0406496		O15360	0.0195475	0.0313549	0.0243142
_FVITTTSR_.2	0.020152	0.0227469	0.010875		O15371	0.0119586	0.012281	0.0227958
_ANLGVFSVFAPR_.2	0.00565978	0.00634769	0.0159726		O15372	0.145794	0.148799	0.100292
_ITHC[Carbamidomethyl (C)]PTLLTR_.3	0.0596926	0.115792	NA		O15379	0.0286148	0.0435864	0.175849
_ITHC[Carbamidomethyl (C)]PTLLTR_.2	0.130116	NA	NA		O15381	0.0280534	0.0134315	0.0170426
_FSFGLLDLPFR_.2	0.0603694	0.0620064	0.060374		O15382	0.0205549	0.0295165	0.0116903
_SIIEGPIIK_.2	0.0704802	0.0609375	0.0754008		O15392	0.102526	0.0321785	NA
_TLPLFYGSIVR_.2	0.0240414	0.0217143	0.016152		O15397	0.0266407	0.0110011	0.0141838
_LQIFSVEGQK_.2	0.0232035	0.0165743	0.0382254		O15400	0.0323058	0.0130334	0.582539
_AHVEGDGVVEGIIR_.3	0.0178212	0.0104798	0.0367873		O15427	0.0113283	0.00577386	0.0184288
_GLAPIEC[Carbamidomethyl (C)]YNR_.2	0.086723	0.088819	NA		O15438	0.0190811	0.068486	0.0296569
_ISGALFTNDK_.2	0.144861	0.0766799	NA		O15439	0.0193754	0.0183393	0.0429787
_SLNSDISYFGVGGK_.2	0.0258003	0.0265627	0.0300115		O15446	0.0140997	0.0107456	0.0241449
_DSTEYFIVFEPR_.2	0.0519944	0.0423051	NA		O15460	0.00846658	0.014403	0.102117
_DLNSQLEYLR_.2	0.0895626	0.0669533	0.0641475		O15498	0.039421	0.048188	0.0258985
_LIPYTSVEDFDWC[Carbamidomethyl (C)]TPPK_.2	0.124482	0.096973	NA		O15504	0.0261884	0.0249577	0.0904441
_TTFQENTQSISVR_.2	0.0722877	0.027012	0.0329432		O15511	0.0285636	0.0242031	0.0298268
_SLFEASQQLLNEMK_.2	0.035992	0.0551815	0.0498245		O15514	0.125862	0.180698	0.499327
_IAHLAQIEDDR_.2	0.0502093	0.146533	NA		O15525	0.0503015	0.0349905	0.0392435
_GVITRPDLPSKK_.3	0.0628771	NA	0.0934081		O15530	0.0458449	0.0283581	0.0298448
_LYFKPIGDPVFAR_.3	0.0088059	NA	0.057848		O15533	0.0198775	0.0190422	0.0505583
_AC[Carbamidomethyl (C)]VC[Carbamidomethyl (C)]QTLGISPEEK_.2	0.204692	0.198273	NA		O15541	0.0177642	0.00424476	0.0229709
_YHPFLYDR_.3	0.169008	0.884301	NA		O43143	0.0116328	0.019508	0.0301698
_IHNIDIPTTQQVPHIEALLK_.3	0.0669113	0.0114129	0.0762486		O43148	0.0182619	0.00737817	0.0135293
_IHNIDIPTTQQVPHIEALLK_.4	0.0895408	NA	NA		O43149	0.143044	0.159671	0.155171
_LLPSSHVAR_.2	NA	0.032237	NA		O43156	0.0522201	0.0322684	0.0184211
_VNWTPEINK_.2	NA	0.0967765	NA		O43159	0.279424	0.0364998	0.0185704
_GSNEEDTDTPLFIGK_.2	NA	0.431249	NA		O43169	0.0316896	0.0344617	0.0295566
_LQVVLNESNADTYAGRPLPSK_.3	NA	NA	0.0779576		O43172	0.0298393	0.0229496	0.113788
_IDFLPHYDTLVK_.3	0.0692763	0.054333	0.0511783		O43175	0.0329216	0.0387261	0.0410474
_YQFTPAFLR_.2	0.079035	0.181825	0.0550969		O43181	0.0720167	0.0552646	0.048569
_VTENYLC[Carbamidomethyl (C)]KPEDNIYSIDFTR_.3	0.135197	0.13824	NA		O43237	0.0268239	0.0358647	0.0417458
_KTPVPGK_.2	0.117973	0.143573	NA		O43242	0.00500082	0.224224	0.00630925
_VKDTDDVPMILVGNK_.3	0.0135583	0.0292604	NA		O43251	0.00598445	0.129955	0.0862205
_VKDTDDVPMILVGNK_.2	0.153276	0.089536	NA		O43252	0.033304	0.0378578	0.0507839
_YLAGEVAESADIAR_.2	0.676443	NA	NA		O43264	0.0486977	0.300675	0.317541
_ALLALPIRPATR_.3	0.0371686	0.0594584	0.0686387		O43290	0.00467461	0.0700992	0.0158769
_ESPLLNDYR_.2	0.0417067	0.0164488	0.00778154		O43293	0.191413	0.832962	NA
_GREPEGVWNLLSIVR_.3	0.15179	0.101977	0.147693		O43294	0.0369777	0.0424122	0.0956885
_NAITSSYSSTR_.2	0.0803043	0.0885371	0.113582		O43299	0.0470965	0.0517512	0.0654366
_IGIFESPTGTGK_.2	0.13252	NA	NA		O43314	0.0554505	0.116843	0.393682
_VSGDALQLMVELLK_.2	0.0958393	0.0964276	0.0608003		O43324	0.0194592	0.015576	0.0189487
_KLNC[Carbamidomethyl (C)]LEHRNTFK_.3	0.12008	NA	NA		O43390	0.032983	0.0318895	0.0563412
_KLNC[Carbamidomethyl (C)]LEHRNTFK_.2	0.0756776	NA	NA		O43395	0.0139256	0.0178119	0.0423464
_GNSIIMLEALERV_.2	0.0500027	0.0467231	0.108616		O43396	0.00906678	0.0103251	0.0245241
_AHPPELK_.1	0.0606778	NA	NA		O43399	0.0374951	0.0230856	0.0279712
_HVQGILR_.2	0.0157081	0.0168041	0.0460113		O43402	0.00577483	0.0902001	0.00970273
_GNSIIMLEALER_.2	0.0268844	0.025419	0.0613264		O43414	0.0595828	0.0337875	0.176481
_LANFASLSDLHK_.3	0.0164643	0.0167401	0.00293469		O43422	0.231682	0.177195	0.0480052
_SADWLGLFAPHHGPPR_.4	0.0395228	NA	NA		O43427	0.174873	0.179595	0.184766
_LFEWVVNR_.2	0.00641343	0.00344495	0.0253879		O43432	0.0185365	0.024302	0.0492167
_VIGFSPEEVESVHR_.3	0.0217255	0.00477158	0.0194143		O43447	0.0393279	0.0276177	0.0401962
_VAAMGALQGLR_.2	0.0355505	0.0387419	0.0262195		O43464	0.419129	0.359838	0.0430886
_AHLAELQR_.2	0.0131833	0.0237945	0.0454219		O43488	0.044939	0.0391736	0.0400054
_STC[Carbamidomethyl (C)]VLEAFGNAR_.2	0.130909	NA	NA		O43491	0.0512535	0.0263443	0.0529604
_HQVAYLGLLENVR_.3	0.0208968	0.0326595	0.0195579		O43493	0.0197958	0.494522	0.0984125
_HQVAYLGLLENVR_.2	0.160736	0.159862	0.0893975		O43504	0.0832697	0.074993	0.236461
_GSFTLLWPSR_.2	0.0607249	0.0614573	0.0318997		O43572	1.09942	0.760613	0.0146985
_VGELVGVLAAHC[Carbamidomethyl (C)]QGEGR_.3	0.0286	0.0248075	NA		O43583	0.229389	0.00773859	0.0108118
_VGELVGVLAAHC[Carbamidomethyl (C)]QGEGR_.2	0.0215392	0.072693	NA		O43592	0.0282933	0.0233393	0.0332784
_YMDINFDFK_.2	0.0254187	0.0584493	NA		O43598	0.118078	0.00754011	0.0554521
_ALLLTDQHLYK_.3	0.0179696	0.0343872	0.0549819		O43615	0.0487237	0.0623022	0.130404
_ALLLTDQHLYK_.2	0.0558784	0.0801322	0.0104754		O43617	0.0155449	0.0090851	0.0276078
_LLYNSTDPTLR_.2	0.00682586	NA	NA		O43633	0.239007	NA	NA
_INSVMEPR_.2	0.0117072	0.0164072	0.0356484		O43653	0.0182593	0.0164688	0.0100367
_GILAVLDEAC[Carbamidomethyl (C)]SSAGTITDR_.2	0.0625908	NA	NA		O43657	0.0239811	0.0137741	0.0391302
_DYLSSATDNPTASSLFAQR_.2	0.044365	0.0479785	0.0546552		O43660	0.0149018	0.0183408	0.0482606
_GQDDLVVC[Carbamidomethyl (C)]LHR_.2	0.10326	0.0474151	NA		O43663	0.049281	0.0208125	0.0401667
_NFHAFYQLLR_.2	0.0252504	0.0417202	0.0409096		O43670	0.0235223	0.0255683	0.0215165
_NFHAFYQLLR_.3	0.0740791	0.0734836	0.0620646		O43674	0.0134497	0.053178	0.106163
_GHTAAEASYAR_.2	0.142902	0.158529	0.16151		O43676	0.0493307	0.0236194	0.0634062
_DLVWPLPPAVLQPFQDTC[Carbamidomethyl (C)]HALFC[Carbamidomethyl (C)]R_.3	0.0205426	0.0396642	NA		O43678	0.00984009	0.00598134	0.0182347
_LIPIIVLLLQK_.2	0.0581402	0.0672998	0.0759273		O43681	0.0120809	0.00866886	0.0112814
_EGLAVAEEALVDHVAELTATPR_.3	0.048564	0.0422676	0.0646033		O43683	0.300729	NA	NA
_RPLTAGTLFK_.2	0.0374073	0.0555252	0.0497329		O43684	0.0155747	0.00659745	0.00699069
_DFLFQDFK_.2	0.0451677	0.043412	0.0291483		O43688	0.0188175	0.201176	0.0416993
_ELYERPPHLYAVANAAYK_.3	0.0934568	0.0807503	0.0774092		O43707	0.00299877	0.00356866	0.019977
_LISVEPRPEQPEPDFR_.3	0.0298464	0.0125508	0.0182787		O43708	0.230719	0.183936	NA
_AAVSALLEQHGLQGDVAFGHSK_.3	0.224985	0.0722426	0.18857		O43709	0.122211	0.0467378	0.0836129
_AVPLEAVTGLSVTSGGDQLVVLHAR_.3	0.232059	NA	0.21726		O43715	0.019476	0.0161042	0.0271942
_ELLGQGLLLR_.2	0.0550614	0.0569863	0.0828043		O43719	0.00312299	0.00271064	0.00438666
_GC[Carbamidomethyl (C)]ILTLVER_.2	0.0345894	0.0324271	NA		O43747	0.0101117	0.0151441	0.298977
_GC[Carbamidomethyl (C)]ILTLVER_.1	0.119886	NA	NA		O43752	0.214606	0.144266	0.144115
_KIQEESLR_.2	0.0294273	0.0336778	NA		O43760	0.00233751	0.150385	0.0200692
_LGSLVENNER_.2	0.0149984	0.0180389	0.0216023		O43765	0.00361723	0.00423352	0.0482898
_DFESHITSYK_.2	0.0150945	0.0243127	0.0255561		O43768	0.0114592	0.0263814	0.035073
_DFESHITSYK_.3	0.00601269	0.0106255	0.0255854		O43772	0.25364	0.0413428	NA
_DAHNALLDIQSSGR_.3	0.0118645	0.0136132	0.0275915		O43776	0.0502549	0.0207106	0.0143563
_DAHNALLDIQSSGR_.2	0.0349015	0.0458852	0.0236497		O43795	0.0286397	0.0853114	0.0206827
_SIVDKEGVPR_.3	0.0312621	0.0260609	0.0883051		O43805	0.0531756	0.0585309	0.0578571
_SIVDKEGVPR_.2	0.0347633	0.0378937	0.0368375		O43809	0.0359259	0.0265899	0.0196421
_VWDLFPEADKVR_.3	0.00549168	0.00203952	0.0101537		O43813	0.0292894	0.0235483	0.0339462
_VWDLFPEADKVR_.2	0.0392369	0.0221669	0.00842342		O43815	0.0398001	0.425061	0.360329
_KLNEILQAR_.3	0.120302	0.120971	0.213862		O43818	0.0150858	0.0150654	0.033943
_KLNEILQAR_.2	0.0172427	0.0225273	0.0359288		O43819	0.0179489	0.185086	0.18679
_VWDLFPEADK_.2	0.0303051	0.0269932	0.0104387		O43823	0.211865	0.04212	0.043103
_LNEILQAR_.2	0.00983923	0.00752759	0.0277779		O43837	0.0118784	0.0158083	0.0122082
_LNEILQAR_.1	0.0433952	NA	NA		O43847	0.0127581	0.0221693	0.0334101
_GTEITHAVVIK_.2	0.0544321	0.0589289	0.0581783		O43852	0.0264337	0.037587	0.0248866
_GTEITHAVVIK_.3	0.028182	0.0297835	0.0186804		O43865	0.0403957	0.00452653	0.00897472
_TC[Carbamidomethyl (C)]HSFIINEK_.2	0.0465946	0.0900876	NA		O43896	0.0367979	0.0364381	0.128108
_TC[Carbamidomethyl (C)]HSFIINEK_.3	0.0372525	0.0701797	NA		O43913	0.0162254	0.294161	0.116934
_TMVQLGIC[Carbamidomethyl (C)]AFR_.2	0.0554181	0.0340703	NA		O43920	0.0498179	0.0484975	0.0130069
_AKELLGQGLLLR_.3	0.0576742	0.0634491	0.042525		O43929	0.0334246	0.0437849	0.295324
_AKELLGQGLLLR_.2	0.0205851	0.0201352	0.00284999		O60216	0.0120243	0.00988979	0.0266284
_MDEEFTK_.2	0.0443529	0.0391106	NA		O60220	0.0106894	0.0325651	0.0303877
_MDEEFTK_.1	0.0394978	NA	NA		O60231	0.0335869	0.0356357	0.142159
_SEAPSGESR_.2	0.0393388	0.0596711	NA		O60232	0.0204749	0.0173843	0.0104946
_GGVPLVK_.1	0.0287798	NA	NA		O60244	0.0205232	0.118489	0.00614459
_EHVVAASK_.2	0.101851	0.138264	NA		O60256	0.0533575	0.0270304	0.0740083
_EHVVAASK_.1	0.241039	NA	NA		O60264	0.0213432	0.0286562	0.0414182
_NQEQEKVER_.2	0.0631663	0.0348047	NA		O60271	0.0547693	0.0179556	0.0285867
_MIINEELMASLDQPTQTVVMHR_.3	0.19145	NA	0.0250821		O60287	0.227142	0.118956	0.0544608
_SEQDQAENEGEDSAVLMER_.2	0.301022	0.207613	NA		O60293	0.0620003	0.307123	0.0787283
_DKRFEELTNLIR_.3	0.0434239	0.040094	0.0180976		O60294	0.142786	0.122677	0.127712
_FEELTNLIR_.2	0.0903162	0.0894851	0.0853818		O60306	0.0712822	0.377022	0.0405367
_GTEITHAVVIKK_.3	0.0174981	0.0122131	0.052773		O60313	0.0919583	0.0169188	0.00928645
_GTEITHAVVIKK_.2	NA	0.0757413	0.110511		O60318	0.00901859	0.0528917	0.169884
_TC[Carbamidomethyl (C)]AILC[Carbamidomethyl (C)]HIYHHALHSR_.4	0.243642	NA	NA		O60333	0.233283	0.21561	0.0788497
_TEPTAQQNLALQLAEK_.2	0.0159378	0.0181507	0.0238834		O60341	0.0153014	0.0160171	0.0113954
_NVTDTDILALER_.2	0.0527378	0.0272644	NA		O60343	0.0144812	0.0188985	0.0409546
_HGILSIEQLISR_.2	0.0585576	0.0806968	0.0841896		O60427	0.107102	0.0926927	0.0435162
_MIASQVVDINLAAEPK_.2	0.0675372	0.079591	NA		O60437	0.0746524	0.0705054	0.078082
_MIASQVVDINLAAEPK_.3	0.0537983	NA	NA		O60443	0.0443568	0.0781051	0.0272283
_YVFLDPLAGAVTK_.2	0.0573705	0.0677042	0.0322311		O60487	0.0164769	0.0180545	0.0445142
_GPGAGEGPGGAFAR_.2	0.0198881	0.0309339	0.0351586		O60488	0.010419	0.00847388	0.0342572
_LFDAPLSISK_.2	0.0333655	0.0330288	0.0211708		O60493	0.00197176	0.0055665	0.00482296
_LLNKPGLK_.2	0.0337005	0.0286175	0.0647371		O60499	0.0178427	0.0734519	0.0388845
_KLEEIKK_.2	1.25297	0.114401	NA		O60502	0.00669996	0.00856558	0.0181657
_SPASDTYIVFGEAK_.2	0.0369378	0.0339427	0.0431255		O60504	0.101865	0.0294289	0.120318
_SPASDTYIVFGEAK_.3	0.105204	0.0992337	0.122442		O60506	0.0159812	0.00942458	0.0266304
_SPASDTYIVFGEAK_.1	0.0506259	NA	NA		O60508	0.0198995	0.591171	0.0484322
_NILFVITKPDVYK_.2	0.0761989	0.0707472	0.0576639		O60518	0.126809	0.0600766	0.020084
_NILFVITKPDVYK_.3	0.0480229	0.0466205	0.0585396		O60524	0.0185348	0.0162854	0.0381
_IEDLSQQAQLAAAEK_.2	0.0088588	0.00585119	0.0187487		O60547	0.0478483	0.0225903	0.0440336
_IEDLSQQAQLAAAEK_.3	0.0168988	0.0141545	0.0371615		O60563	0.0595544	0.12233	0.274051
_NNSNDIVNAIMELTM_.2	0.0454419	0.0689566	0.126806		O60566	0.0581797	0.0400497	0.0458866
_SKNILFVITKPDVYK_.4	0.0915292	NA	NA		O60568	0.0226844	0.0232557	0.0261516
_SKNILFVITKPDVYK_.3	NA	0.0636625	NA		O60573	0.0906882	0.0848885	0.0116186
_DIELVMSQANVSR_.2	0.0241215	0.0272084	0.0103947		O60610	0.0627856	0.047931	0.0432356
_VVGAVIDQGLITR_.2	0.0366715	0.0365665	0.0260805		O60613	0.0654012	0.0152503	0.0547232
_DYLQLLR_.2	0.0307261	0.0262403	0.0109759		O60645	0.156143	0.209442	0.0243995
_GFLAGYVVAK_.2	0.0325725	0.0345308	0.0448223		O60664	0.00872915	0.0136695	0.0210361
_LKDLAFLK_.2	0.0359543	0.0337559	0.0335353		O60669	0.0546635	0.053077	0.0180136
_RVEDEVNSGVGQDGSLLSSPFLK_.3	0.00676672	0.021631	0.0721882		O60675	0.0251728	0.0303883	0.0271609
_EAVLSLYR_.2	0.0319774	0.0332553	0.0200089		O60678	0.025619	0.0303889	0.0229672
_YTDRDFYFASIR_.3	0.0569971	0.0609116	0.0819331		O60684	0.00740066	0.0145946	0.0257316
_ALINSPEGAVGR_.2	0.0148998	0.0131941	0.0131703		O60701	0.0197788	0.0171959	0.0524522
_YLDESSGGWR_.2	0.0674529	0.0631856	0.0291462		O60716	0.0354736	0.0300882	0.0678648
_AFQPLVK_.2	0.0403877	0.0490378	0.0362138		O60739	0.098592	0.089952	NA
_GGGTLC[Carbamidomethyl (C)]AQLPALWK_.2	0.0358836	0.0330687	NA		O60749	0.0300469	0.0138787	0.0138029
_GPWTC[Carbamidomethyl (C)]VGDMNR_.2	0.0269765	0.0244387	NA		O60762	0.0122249	0.0127402	0.0085466
_TIISLDTSQMNR_.2	0.00432188	0.00369508	0.0213108		O60763	0.00569555	0.0201603	0.0149761
_IPDIVLWPTC[Carbamidomethyl (C)]HDDVVK_.3	0.0432526	0.0416118	0.0675894		O60779	1.29068	0.0172228	0.0287617
_IPDIVLWPTC[Carbamidomethyl (C)]HDDVVK_.2	0.122739	0.124665	NA		O60783	0.0182736	0.0494283	0.529923
_NIYGNIEDLVVHIK_.3	0.0441556	0.0443189	0.0457512		O60784	0.0319104	0.0203662	0.0547705
_NIYGNIEDLVVHIK_.2	0.080885	0.0786482	0.0731476		O60825	0.0328544	0.0296953	0.0228658
_ASLNPSDTPPSVVNEDFLHDLK_.3	0.0362468	0.0356096	0.0512477		O60826	0.128016	0.019399	0.0315082
_ASLNPSDTPPSVVNEDFLHDLK_.2	0.089531	0.137092	NA		O60828	0.00718517	0.00799028	0.0200705
_GVQFAPFSTC[Carbamidomethyl (C)]R_.2	0.0285625	0.0299883	NA		O60830	0.1997	1.47582	0.410781
_FKGFDPNQLSVATLLFEGDREK_.3	0.0541704	0.0425214	0.0556963		O60832	0.00926134	0.00975545	0.02504
_AHGHC[Carbamidomethyl (C)]LHEIFLLR_.4	0.0205195	NA	NA		O60841	0.0613869	0.0110009	0.0262541
_AHGHC[Carbamidomethyl (C)]LHEIFLLR_.3	0.0718774	0.0959439	NA		O60869	0.0158194	0.0139978	0.0648948
_ETNISYSQEADDR_.2	0.0823163	0.0868086	0.0611267		O60870	0.0186707	0.0195712	0.0293991
_FGGLAAGEDNGQR_.2	0.0321008	0.059429	0.0164018		O60879	0.0157283	0.147148	0.153793
_YGSVAFPNFEQGVAC[Carbamidomethyl (C)]LR_.2	0.0973635	0.09164	NA		O60884	0.0608543	0.0706683	0.1171
_YPLSGMGLPTFK_.2	0.321804	NA	NA		O60885	0.0159533	0.0200547	0.0401625
_GFDPNQLSVATLLFEGDREK_.3	0.0961061	0.0504495	0.118379		O60888	0.055673	0.0495413	0.069564
_KNIYGNIEDLVVHIK_.3	0.0896549	0.0884662	0.0645206		O60907	0.029072	0.0238338	0.0565407
_EEILANGGSLSHHHGVGK_.3	0.0357019	NA	NA		O60921	0.122035	0.112245	NA
_EWIQNTLGVNVEHK_.2	0.0424464	0.211339	NA		O60925	0.0166289	0.0234924	0.0305548
_IRPVPEYQK_.2	0.0240796	0.0336437	0.0232656		O60927	0.134132	0.0990593	0.0506087
_IRPVPEYQK_.3	NA	0.0432936	0.0870759		O60930	0.116699	0.261347	NA
_AASAATAAPTATPAAQESGTIPK_.2	0.0235326	0.0400358	0.0509543		O60934	0.0217675	0.0536653	0.0454585
_RAASAATAAPTATPAAQESGTIPK_.3	0.0687818	0.0691451	0.0763766		O60936	0.0169494	0.0314077	0.0447743
_AALQEEEQASK_.2	0.117922	0.150811	0.150785		O60942	0.0307367	0.0648337	0.120014
_PLVETIFER_.2	0.0119686	0.0219716	0.0180852		O75027	0.0510609	0.0189115	0.0160828
_DSFIGENSR_.2	0.0245334	0.0282528	0.0662581		O75063	NA	0.402826	NA
_FSLIDLAGNER_.2	0.0303386	0.0276089	0.0597192		O75083	0.0273408	0.0174796	0.0453919
_IDILTELR_.2	0.0436683	0.045024	0.0581191		O75116	0.130476	0.105375	0.711059
_YLENQTFR_.2	0.0636775	0.0524979	0.0609707		O75122	0.0461154	0.00902011	0.113735
_DLDVITIPSK_.2	0.0770658	0.00961152	0.0698904		O75127	0.0797614	0.0745215	0.0314002
_LEGAEINK_.2	0.0758647	0.0570638	0.879454		O75128	0.0483323	0.0341794	0.0315993
_FTARPLVETIFER_.3	0.0999317	0.0831562	0.0821606		O75131	0.0177196	0.0160949	0.0072726
_VFDLLNR_.2	0.0359583	0.0282569	0.0163788		O75144	0.10847	0.339484	0.505988
_SHAVFQIILR_.2	0.080476	0.0942412	0.0940576		O75146	0.107059	0.0434896	0.058653
_SHAVFQIILR_.3	0.049837	0.0390629	0.0604354		O75150	0.0228159	0.0167207	0.0268845
_GMATC[Carbamidomethyl (C)]FAYGQTGSGK_.2	0.0247883	0.0252688	NA		O75152	0.0029754	0.00669251	0.00298329
_GSLDYRPLTTADPIDEHR_.3	NA	NA	0.146787		O75153	0.0161628	0.0128483	0.0268182
_THTMGGDFSGK_.2	NA	0.089602	NA		O75157	0.0586744	0.0360379	0.0709156
_HLLEGLLQK_.2	0.250709	NA	NA		O75165	0.0329902	0.0742504	0.0374981
_DFLLKPELLR_.2	0.0791231	0.0726353	0.0614705		O75175	0.0979278	0.244966	0.148153
_DFLLKPELLR_.3	0.0185469	0.0164838	0.0411308		O75179	0.0347278	0.0249044	0.506696
_DFLLKPELLR_.1	0.0492025	NA	NA		O75190	0.0138357	0.180181	0.0193168
_ILVATNLFGR_.2	0.0117228	0.0162873	0.0316584		O75208	0.0491818	0.0565614	0.00325006
_ILVATNLFGR_.1	0.0355672	NA	NA		O75223	0.00795406	0.0137616	0.0334294
_GSYVSIHSSGFR_.3	0.0147183	0.0083955	0.0424309		O75251	0.299175	0.0115495	0.0255106
_GSYVSIHSSGFR_.2	0.0142092	0.0143832	0.015406		O75306	0.00392746	0.00938159	0.075828
_GSYVSIHSSGFR_.1	0.0796479	NA	NA		O75312	0.0271498	0.0243842	0.0195949
_GLAITFVSDENDAK_.2	0.00426005	0.0046639	0.00955538		O75323	0.0115585	0.0111686	0.0111417
_DVQEIFR_.2	0.00556661	0.00491638	0.00822157		O75340	0.0190062	0.0136541	0.0123298
_DVQEIFR_.1	0.0543824	NA	NA		O75347	0.00788326	0.00933559	0.0260086
_ILNDVQDR_.2	0.00859539	0.00440651	0.0488136		O75348	0.023216	0.0237362	0.0106709
_ILNDVQDR_.1	0.0102406	NA	NA		O75351	0.0133956	0.0241836	0.383486
_LTLHGLQQYYVK_.3	0.0390031	0.0426516	0.0167599		O75352	0.0447295	0.0431683	0.0196379
_LTLHGLQQYYVK_.2	0.0899012	0.0921767	0.0802141		O75367	0.021441	0.0228262	0.0284117
_VSVFFGGLSIK_.2	0.0219718	0.0214294	0.0108487		O75368	0.0249995	0.0193698	0.0361053
_VSVFFGGLSIK_.1	0.102671	NA	NA		O75369	0.0528604	0.0557112	0.0283723
_ELAFQISK_.2	0.00573314	0.00597696	0.0112701		O75376	0.0229428	0.0055733	0.0127255
_ELAFQISK_.1	0.037136	NA	NA		O75379	0.0401093	0.032085	NA
_NC[Carbamidomethyl (C)]PHVVVGTPGR_.3	0.0332471	0.024147	NA		O75380	0.182376	0.0229384	0.0932276
_NC[Carbamidomethyl (C)]PHVVVGTPGR_.2	0.0331879	0.0329398	NA		O75381	0.0270736	0.168546	0.0279558
_DIRPVC[Carbamidomethyl (C)]R_.2	0.0268463	0.0157693	NA		O75390	0.0802043	0.0115313	0.0178325
_MLEQLDMR_.2	0.0231738	0.0246684	0.0128671		O75391	0.091585	0.0997982	0.114852
_VNIVFNYDMPEDSDTYLHR_.3	0.0276372	0.0228621	0.0147423		O75396	0.027659	0.0223014	0.0168032
_VNIVFNYDMPEDSDTYLHR_.2	0.397668	0.270644	NA		O75400	0.00422565	0.0237864	0.0156546
_AIVDC[Carbamidomethyl (C)]GFEHPSEVQHEC[Carbamidomethyl (C)]IPQAILGMDVLC[Carbamidomethyl (C)]QAK_.4	0.104154	NA	NA		O75410	0.0727782	0.113439	NA
_AIVDC[Carbamidomethyl (C)]GFEHPSEVQHEC[Carbamidomethyl (C)]IPQAILGMDVLC[Carbamidomethyl (C)]QAK_.3	0.0358841	0.0550109	NA		O75420	0.275794	0.146832	0.106445
_HFVLDEC[Carbamidomethyl (C)]DK_.2	0.0317638	0.0295184	NA		O75431	0.0699108	0.0324632	0.184193
_HFVLDEC[Carbamidomethyl (C)]DK_.1	0.112404	NA	NA		O75436	0.0156271	0.0174367	0.0199046
_KDEEVLK_.2	0.0282815	0.0274725	NA		O75438	0.0125149	0.0156101	0.011414
_KDEEVLK_.1	0.0659264	NA	NA		O75439	0.0071934	0.0063494	0.0133709
_KDEEVLKK_.2	0.118701	0.11279	NA		O75446	0.0771666	0.0236224	0.121727
_KDEEVLKK_.1	0.0987446	NA	NA		O75448	0.03916	0.0527304	0.0508607
_GSYVSIHSSGFRDFLLKPELLR_.4	0.0449131	NA	NA		O75475	0.00347072	0.0030159	0.020254
_GSYVSIHSSGFRDFLLKPELLR_.3	0.0834447	NA	0.0921267		O75477	0.0200149	0.0101641	0.0330827
_DEEVLKK_.2	0.0621063	0.0625648	NA		O75486	0.061646	0.0624475	0.0156398
_RILVATNLFGR_.3	0.080693	0.0819857	0.100545		O75489	0.0258971	0.0192092	0.0183229
_RILVATNLFGR_.2	0.108896	0.199915	NA		O75494	0.0506482	0.0452691	0.0420142
_FMQDPMEVFVDDETK_.2	0.275889	NA	NA		O75496	0.128696	0.149774	0.996123
_YQQFKDFQR_.2	0.0385054	0.0377627	0.0229402		O75506	0.112827	0.42176	0.485067
_RDVQEIFR_.2	0.0261128	0.0256987	0.00606305		O75521	0.0403505	0.0348116	0.0373229
_VTPPEGYEVVTVFPK_.2	0.0511321	0.0634325	0.0338024		O75530	0.0413798	0.0200178	0.00638017
_DFEQPLAISR_.2	0.0311043	0.0260695	0.042498		O75531	0.0267587	0.0226027	0.0320385
_GHFFVEDQIYC[Carbamidomethyl (C)]EK_.3	0.0286946	0.0295578	NA		O75533	0.0133104	0.191513	0.0283866
_GHFFVEDQIYC[Carbamidomethyl (C)]EK_.2	0.0164693	0.0187844	NA		O75534	0.0422632	0.0513928	0.0479517
_SAMPFTASPASSTTAR_.2	0.0650668	0.0647269	0.045944		O75554	0.276525	0.25012	0.344023
_MNLASEPQEVLHIGSAHNR_.4	0.0484865	NA	NA		O75564	NA	NA	0.0518663
_MNLASEPQEVLHIGSAHNR_.3	0.0689251	0.0811676	0.0705622		O75569	0.0124651	0.0115702	0.0577906
_GC[Carbamidomethyl (C)]TDNLTLTVAR_.2	0.0161806	0.0339056	NA		O75570	0.138009	0.109052	NA
_LVGGKDFEQPLAISR_.3	0.0228259	0.0888855	0.0445249		O75575	0.367472	0.343362	0.0513044
_VITNQYNNPAGLYSSENISNFNNALESK_.3	0.04415	0.187717	NA		O75582	0.391596	0.041704	NA
_AALANLC[Carbamidomethyl (C)]IGDVITAIDGENTSNMTHLEAQNR_.3	0.123152	NA	NA		O75592	0.017151	0.181492	0.214915
_VWSPLVTEEGKR_.3	0.027658	0.0461212	0.116541		O75607	0.026019	0.0349958	0.0486679
_VWSPLVTEEGKR_.2	NA	NA	0.255861		O75608	0.0104255	0.0125188	0.0239554
_HRHPEC[Carbamidomethyl (C)]YVC[Carbamidomethyl (C)]TDC[Carbamidomethyl (C)]GTNLK_.3	0.0402984	0.0526046	NA		O75616	0.0248657	0.0095447	0.0361022
_VAASIGNAQK_.2	0.0472211	0.0282325	0.051826		O75629	0.401654	0.0396234	0.0388456
_VLEVPPVVYSR_.2	0.662885	0.0230106	0.0269749		O75643	0.278816	0.246616	0.0112718
_MIEEAGAIISTR_.2	0.0301668	0.0303638	0.0295936		O75663	0.0290127	0.187016	0.0364742
_TNIVTASVDAINFHDK_.2	0.189264	NA	NA		O75676	0.118513	0.149804	0.0318283
_TNIVTASVDAINFHDK_.3	0.128353	NA	0.048604		O75683	0.0096995	0.0260402	0.0275693
_LMDEVAGIVAAR_.2	0.0148981	0.0204132	0.0281412		O75688	0.184789	0.1555	NA
_AASAFFTYVSLSQEGR_.2	0.110302	0.0860292	NA		O75691	0.0443831	0.0378188	0.0374156
_SLPVPQLVPETEDEK_.2	0.115445	0.148754	0.0248983		O75694	0.00744895	0.0193529	0.0348549
_IMRPDDANVAGNVHGGTILK_.4	0.0350527	NA	NA		O75695	0.0599693	0.0119553	0.0114512
_IMRPDDANVAGNVHGGTILK_.3	0.138663	NA	0.0992982		O75717	0.0359797	0.0358041	0.0299014
_GC[Carbamidomethyl (C)]VITISGR_.2	0.0825407	0.01895	NA		O75718	0.0193049	0.0507198	0.0249795
_SMEIEVLVDADPVVDSSQK_.3	0.11774	NA	NA		O75746	0.0189363	0.0212844	0.0247537
_ATLWYVPLSLK_.2	0.0290508	0.0271408	0.0120412		O75764	0.011429	0.445989	NA
_KGC[Carbamidomethyl (C)]VITISGR_.2	NA	0.179595	NA		O75787	0.00259247	0.00463233	0.0176079
_GVSFYEVPPHLFAVADTVYR_.3	0.074098	NA	NA		O75792	0.0171292	0.00426387	0.0132822
_LLSVEGSTLR_.2	0.0138724	0.00931485	0.0242279		O75794	0.052582	0.0427328	1.226
_WAAQTIR_.2	0.00374291	0.00777771	NA		O75795	0.0248526	NA	NA
_LGTDEISPR_.2	0.0347268	0.023352	0.0185816		O75815	0.056083	0.204378	NA
_DNYPQSVPR_.2	0.0319311	0.0308693	0.0467794		O75817	0.0227879	0.0130149	0.0251464
_TLFATEDALEVR_.2	0.0641628	0.0623289	0.061082		O75818	0.0541135	0.035345	0.358774
_LLQSNPVLEAFGNAK_.2	0.0196112	0.125761	0.0211065		O75821	0.0229958	0.013832	0.0216549
_GAPVGGHILSYLLEK_.3	0.0817068	0.081952	0.100899		O75822	0.0224722	0.0176531	0.0119572
_GAPVGGHILSYLLEK_.2	0.0233027	0.0184144	0.0643393		O75832	0.0557899	0.0628526	0.104987
_IIC[Carbamidomethyl (C)]DLVEEK_.2	0.046978	0.050049	NA		O75844	0.00701376	0.0103927	0.0433137
_FDEVLIR_.2	0.00213175	0.00196706	0.0109683		O75874	0.0178624	0.00121829	0.016817
_YLGLLENLR_.2	0.0309667	0.0170083	0.0499782		O75880	0.0132724	0.00484237	0.0375933
_PQDGVAVLVR_.2	0.0150877	0.0151005	0.0290859		O75886	0.619884	0.624821	1.04634
_GEELLSPLNLEQAAYAR_.2	0.0380579	0.037791	0.0419683		O75909	0.094779	0.097562	0.0220141
_TSFLLNLR_.2	0.0370315	0.033633	0.0250238		O75915	0.0261233	0.0883678	0.0791239
_DGTIDFTPGSELLITK_.2	0.0574187	0.0528901	0.0422887		O75923	0.0664289	NA	NA
_VLQALGSEPIQYAVPVVK_.2	0.0565102	0.0694017	0.0847782		O75925	0.154286	0.113945	0.0908143
_LLQFYAETC[Carbamidomethyl (C)]PAPER_.2	0.0373707	0.0352712	NA		O75934	0.0175873	0.0393708	0.0278268
_NPIMSQC[Carbamidomethyl (C)]FDR_.2	0.0105594	0.0201465	NA		O75935	0.0122714	0.0123684	0.384889
_VTMESALTAR_.2	0.0541089	NA	NA		O75937	0.0104481	0.00842677	0.0268535
_YMDVQFDFK_.2	0.043739	0.058482	0.0474879		O75940	0.0766825	0.0284262	0.00249331
_HLGYKPEEYK_.3	0.0211261	0.0232605	0.0636232		O75947	0.00423323	0.0132091	0.0382222
_HLGYKPEEYK_.2	0.0774591	0.0447891	0.0753121		O75955	0.0437971	0.0207676	0.044759
_VNSININQGSITFAGGPGR_.2	0.115106	0.119731	0.113173		O75962	0.0932598	0.0492717	0.0238709
_NPQSYLYLVK_.2	0.0401018	0.0583572	0.0410642		O75964	0.00597311	0.00462408	0.00590949
_TFTWLVGK_.2	0.0276224	0.0288162	0.074512		O75976	0.0663035	0.057422	0.0873537
_NGHLAVVAPR_.2	0.0901774	0.0498612	0.0937257		O76003	0.00398535	0.00668582	0.0171891
_MSLLQLVEILQSK_.2	0.0837635	0.0867326	0.0463208		O76014	0.0255286	NA	NA
_MSLLQLVEILQSK_.3	0.182136	0.198496	0.215095		O76021	0.0285232	0.0308097	0.0450701
_GIISILDEEC[Carbamidomethyl (C)]LRPGEATDLTFLEK_.3	0.124569	0.130354	NA		O76031	0.0782014	0.012005	0.00427627
_KRPETVATQFK_.3	0.144921	NA	0.0971143		O76071	0.0383906	0.0277674	0.0324954
_NFHIFYQLLEGGEEETLR_.3	0.224885	0.104829	0.0844282		O76075	0.189811	0.108688	0.0988953
_ILGLAIESQDAGIK_.2	0.0667683	0.0707837	0.0806823		O76094	0.0383734	0.0341553	0.0512259
_TITMLDEQK_.2	0.0668578	NA	NA		O77932	0.632598	NA	NA
_TTWGDGGENSPC[Carbamidomethyl (C)]NVVSK_.2	0.0487358	0.0625687	NA		O94762	0.0217037	1.15012	0.0240075
_IEEGLDQINK_.2	0.114672	0.112279	0.139868		O94763	0.12972	0.25113	0.689877
_AHQITDESLESTR_.2	0.0331835	0.0304125	0.0379518		O94766	0.235276	0.225809	0.271742
_AHQITDESLESTRR_.3	0.0510311	0.0636891	0.047545		O94776	0.0464917	0.0157517	0.0495769
_ITKPDGIVEER_.3	0.0280204	0.0100691	0.062081		O94782	0.00252489	0.0796036	0.0756328
_ITKPDGIVEER_.2	0.0933429	0.0587346	0.0709917		O94804	0.535027	0.0467102	NA
_IFGGVLESDAR_.2	0.0111647	0.0473513	0.0425329		O94817	0.211371	0.2032	NA
_GFFGFPGPR_.2	0.0607165	0.05136	0.036659		O94822	0.3596	0.0372751	0.0204445
_FHDNFGFDDLVR_.2	0.0889462	0.0885041	0.0240901		O94826	0.036834	0.00634419	0.0148062
_VLELDPALAPVVSR_.2	0.0325879	0.0327844	0.00679173		O94829	0.0712843	0.36175	0.0540467
_HVVLYPLVAK_.2	0.0358699	0.0330043	0.0464494		O94830	0.342717	0.862364	NA
_AVPLIHQEGNR_.3	0.0247932	0.0398009	0.0201328		O94842	0.0561416	0.0625003	0.0722082
_AVPLIHQEGNR_.2	0.0231783	0.0175637	0.0374745		O94874	0.0262081	0.0279557	0.0318363
_EGEIAQFLC[Carbamidomethyl (C)]DIK_.2	0.0373106	0.0251177	NA		O94880	0.0508802	0.0572001	0.0613978
_GELPDFQDGTK_.2	0.0199925	0.019814	0.0298148		O94888	0.0415824	0.033846	0.0486313
_AHAAVWNAQEAQADFAK_.3	0.0317094	0.0274856	0.0429277		O94901	0.0382728	0.0406405	0.0220447
_AHAAVWNAQEAQADFAK_.2	0.00522083	0.0234906	0.0296554		O94903	0.0125458	0.0140258	0.0193522
_TLHSDDEGTVLDDSR_.3	0.004385	0.0808679	0.0653231		O94905	0.0199501	0.0140868	0.0086512
_TLHSDDEGTVLDDSR_.2	0.0555228	0.054802	0.0182774		O94906	0.0281605	0.0297643	0.0415922
_GKPMELIIGK_.2	0.243285	0.54037	0.134387		O94913	0.0584448	0.0682458	0.133502
_LPVWETIVC[Carbamidomethyl (C)]TMR_.2	0.112122	0.126177	0.120627		O94915	0.0739011	0.0612154	0.0510675
_HC[Carbamidomethyl (C)]C[Carbamidomethyl (C)]GVAQMR_.2	0.113975	0.125128	NA		O94916	0.209714	0.521749	0.0610317
_LREDGIQK_.2	0.0741267	0.0491716	0.0975859		O94925	0.0336925	0.0561428	0.0241892
_NIAVGKDPLEGQR_.3	0.164997	0.149906	NA		O94927	0.0276606	0.0671227	0.1696
_LVVEEYYEVLDHC[Carbamidomethyl (C)]SSILNK_.3	0.0520198	0.076928	NA		O94953	0.0519592	0.278591	0.244045
_FKLPVWETIVC[Carbamidomethyl (C)]TMR_.3	0.0241033	0.0325108	NA		O94966	0.0227164	0.0146197	0.0205748
_LVLVSPTSEQYDSLLR_.2	0.013852	0.00788756	0.0195		O94973	0.0411476	0.0771963	0.0134742
_DDVIVTASNFSSER_.2	0.0412235	0.0442151	0.0305138		O94979	0.0321803	0.0296797	0.0383353
_MFLNLLSPR_.2	0.0476283	0.050354	0.0634101		O94992	0.0355985	0.00382978	0.304478
_KIPVLVQSK_.2	0.0952097	0.103421	0.121113		O95049	0.547363	0.0350358	0.0329311
_VGDNDFLEVR_.2	0.0321638	0.0169983	0.0317413		O95059	0.0316557	0.271792	0.285208
_AVGTITK_.1	0.0733767	NA	NA		O95067	0.0446969	0.0578074	0.0295744
_VITFIDLAGHEK_.3	0.0387385	0.042206	0.030596		O95071	0.0384793	0.0822319	0.120071
_VLLPVLLNK_.2	0.0194558	0.0204417	0.0563809		O95081	0.450606	0.504268	0.0358103
_TSLSALTQLMK_.2	0.0509961	0.057743	0.082593		O95104	0.0200157	0.0140012	0.0181955
_IMLLDEFTTK_.2	0.0366267	0.0395818	0.0595645		O95139	0.111834	0.118591	0.0389592
_SC[Carbamidomethyl (C)]EVIIGSTHVLTPK_.3	0.0307343	0.0903432	NA		O95149	0.00849205	0.00840324	0.212499
_SC[Carbamidomethyl (C)]EVIIGSTHVLTPK_.2	0.0147666	0.00704539	0.0284183		O95155	0.0692783	0.357794	0.021703
_HIAVVLEEIPK_.2	0.0259249	0.0465314	0.0258945		O95159	0.0299239	0.0301784	0.0564581
_IENESDMIR_.2	0.00735616	0.0181922	0.0555093		O95163	0.013535	0.00988862	0.0226711
_THSQLLIIDR_.2	0.0135023	0.0140543	0.0194051		O95166	0.0300855	0.0225915	0.0119063
_ALYFITPTSK_.2	0.284667	0.885318	NA		O95168	0.0285672	0.148699	0.108299
_DIMEDAIDNR_.2	0.0353813	NA	NA		O95169	0.410757	0.0525571	0.855523
_TEQDLALGTDAEGQK_.2	0.0243022	0.0601021	0.0149139		O95182	0.0314687	0.0139036	0.0732553
_ATVFDDC[Carbamidomethyl (C)]KK_.2	0.0430899	0.0395629	NA		O95197	0.0207287	0.0214348	0.0176981
_SVDC[Carbamidomethyl (C)]FLHDFASK_.2	0.146466	0.143686	NA		O95202	0.00972547	0.00870008	0.0260161
_DKVSLIKDE_.2	0.181046	0.127334	NA		O95210	0.363071	0.112523	NA
_MTDLLEEGITVVENIYK_.3	0.0113602	NA	0.142148		O95218	0.0115711	0.0128163	0.0428368
_MTDLLEEGITVVENIYK_.2	0.0636497	NA	NA		O95219	0.0214406	0.0197739	0.030649
_KLEDYYK_.2	NA	0.0192238	NA		O95229	0.0876369	NA	NA
_AAYIYFTDFC[Carbamidomethyl (C)]PDNLFNK_.2	NA	0.216271	NA		O95232	0.0458325	0.0409833	0.0388378
_DVAELFYR_.2	0.348169	0.172959	0.0494753		O95235	0.0306226	0.0236291	0.0978557
_LVIGDHK_.2	0.0241039	0.0152677	0.0579609		O95239	0.0164805	0.275211	0.013769
_LVIGDHK_.1	0.0179469	NA	NA		O95249	0.434	0.359727	NA
_INEELESQYQQSMDSK_.2	0.085133	0.0772624	0.0661406		O95251	0.0195846	0.0284988	0.0532618
_LLALGDSGVGK_.2	0.0311127	0.0495552	NA		O95260	0.0911231	0.180367	0.043128
_AVETLLDLIMK_.2	0.0248655	0.0297056	0.13954		O95263	0.410925	0.37095	NA
_IVGMIAK_.2	0.17626	0.0587411	0.06879		O95292	0.00284543	0.00791917	0.0358513
_LLDSITVPVAR_.2	0.0289386	0.0295391	0.0244304		O95295	0.017609	0.0208836	0.121102
_EASADLSPYVR_.2	0.036848	0.0362343	0.051514		O95297	0.0248252	0.0115833	0.0328059
_ASILWLIGENC[Carbamidomethyl (C)]ER_.2	0.0536234	0.0560277	NA		O95298	0.136438	0.171788	0.220622
_LQILNLGAK_.2	0.0213697	0.03636	0.0491827		O95299	0.0117591	0.0167497	0.0114972
_NASELFPAVVK_.2	0.028421	0.0365693	0.0547028		O95302	0.0155767	0.0193349	0.0252223
_EMLIEVIEK_.2	0.0125434	0.0152415	0.0194435		O95336	0.0285601	0.0234287	0.020531
_THVLLHR_.2	0.0818324	0.0723663	NA		O95340	0.0121514	0.0175806	0.0146556
_LLTQYILNLGK_.2	0.139782	0.140047	0.150613		O95347	0.0194747	0.0082594	0.00735915
_SFTSEDDLVK_.2	0.0586358	0.036669	NA		O95352	0.019511	0.0304547	0.026275
_VPIIVPIMMLAIK_.2	0.121415	0.126933	0.0326952		O95359	0.217507	0.715744	0.0577533
_GLAAHYFFPR_.3	0.0190928	0.0163124	0.0265304		O95361	0.215466	0.0687003	0.0355386
_KLPIGMK_.2	NA	0.0558728	NA		O95363	0.517709	0.380912	0.140217
_VVNVANVGAVPSGQDNIHR_.3	0.0500182	0.112463	0.0167321		O95372	0.0146587	0.0113729	0.0202763
_VVNVANVGAVPSGQDNIHR_.2	NA	0.29258	NA		O95373	0.0163699	0.0170022	0.0184876
_IFLAQKPAPLLESPFK_.3	0.0290644	0.036107	0.0494687		O95376	0.229842	0.075172	0.380739
_TLLWTELFR_.2	0.0647575	0.0589632	0.130782		O95391	0.0119723	0.0181034	0.0395845
_EPATINYPFEK_.2	0.00426702	0.00057885	0.0189671		O95394	0.0246009	0.0149379	0.0562894
_LC[Carbamidomethyl (C)]EAIC[Carbamidomethyl (C)]PAQAITIEAEPR_.2	0.0410491	0.0526327	NA		O95400	0.013	0.0185366	0.0731935
_GLGMTLSYLFR_.2	0.0399608	0.0336329	0.0875192		O95425	0.0211739	0.0395597	0.0252388
_RYPSGEER_.2	0.0565303	0.0550294	0.0728199		O95427	0.0663976	0.0429556	0.0812023
_IQDLLVDSGK_.2	NA	0.245183	NA		O95429	0.130909	0.342893	0.113141
_NASIHTLLDALER_.3	0.0671494	0.0667965	0.0635241		O95433	0.0104302	0.00699884	0.0236678
_TGQAAELGGLLK_.2	0.0169196	0.0173434	0.0168545		O95453	0.022176	0.0292244	0.0416807
_TGQAAELGGLLK_.1	0.132477	NA	NA		O95456	0.0379892	0.0348307	0.026998
_EQSILELGSLLAK_.2	0.0461349	0.0441354	0.0826264		O95466	0.0339206	0.0297016	0.0588514
_VIEPFSR_.2	0.0373159	0.0384476	0.0457761		O95470	0.0161866	0.0203676	0.288461
_LYDNLLEQNLIR_.2	0.0207656	0.0161249	0.018771		O95478	0.0408373	0.0433119	0.021348
_EASIDILHSIVK_.3	0.0221089	0.0273811	0.0350962		O95486	0.041328	0.0295453	0.0175725
_EASIDILHSIVK_.2	0.0296724	0.0310013	0.0348764		O95487	0.0334787	0.024614	0.361956
_SLADFEK_.2	0.0267182	0.0217298	0.03446		O95551	0.049263	0.0703414	0.115296
_SLADFEK_.1	0.0375926	NA	NA		O95562	0.098845	0.136732	0.151387
_VQIEHISSLIK_.2	0.0612784	0.0624686	0.0470131		O95563	0.0187216	0.0146877	0.0391781
_VQIEHISSLIK_.3	0.0498661	0.0229356	0.0362153		O95571	0.0257105	0.207906	0.00360595
_VVDSLYNK_.2	0.0296454	0.0181426	0.0505438		O95573	0.00446844	0.00297247	0.0716843
_VVDSLYNK_.1	0.0384528	NA	NA		O95602	0.0534892	0.0466232	0.0349825
_TTANAIYC[Carbamidomethyl (C)]PPK_.2	0.0139698	0.0170311	NA		O95613	0.0317877	0.0338282	0.337346
_YQEALHLGSQLLR_.3	0.0368014	0.0428914	0.0197334		O95619	0.00525482	0.0682164	0.136236
_YQEALHLGSQLLR_.2	0.171801	0.158155	0.155995		O95625	0.543266	NA	0.0830659
_LVSLYFDTK_.2	0.029455	0.0274714	0.0378905		O95630	0.00953211	0.417223	0.0246585
_LVSLYFDTK_.1	0.131038	NA	NA		O95639	0.0384031	0.0340205	NA
_TYEAALETIQNMSK_.2	0.231372	0.193254	NA		O95671	0.0210999	0.693125	NA
_YVRPFLNSISK_.3	0.0204906	0.0435806	0.0201952		O95674	0.162909	0.413412	0.238878
_YVRPFLNSISK_.2	0.0419176	0.0437498	0.0376558		O95677	0.00638444	0.0297626	0.0571488
_FHGILDQGEGVLIIFDEPPVDK_.3	0.221052	0.243237	0.367314		O95684	0.642564	1.01042	NA
_IMLNTPEDVQALVSGK_.2	0.123827	0.120605	0.118418		O95707	0.0123646	0.00384654	0.0134896
_ALLVEVQLLESK_.2	0.0308054	0.0133375	0.0231059		O95714	0.0181296	0.0468623	0.0672551
_DIQENDEEAVQVK_.2	0.015846	0.072192	0.0502912		O95721	0.340228	0.0392301	0.239428
_KLSQMILDK_.2	0.0650023	0.0979887	0.0820691		O95747	0.0122233	0.0150314	0.0222506
_LSQMILDK_.2	0.0486871	NA	NA		O95749	0.0254999	0.0324205	0.0265489
_AQSLLSTDREASIDILHSIVK_.3	0.103913	0.110896	0.116817		O95757	0.0186414	0.0205491	0.0370036
_AQSLLSTDREASIDILHSIVK_.4	0.142552	NA	NA		O95758	0.0353581	0.0212475	0.0232334
_DDPIISTHLAK_.2	0.0244478	0.0221291	0.020713		O95777	0.0533601	0.191818	0.0374735
_AQSLLSTDREASIDILHSIVKR_.4	0.0649306	NA	NA		O95782	0.0286386	0.0262815	0.012366
_TYHALSNLPK_.2	0.0322554	0.0382506	0.0242585		O95785	0.0134522	0.0111023	0.00192679
_TYHALSNLPK_.3	0.0869889	0.0487545	0.115301		O95793	0.0295349	0.0291532	0.066908
_AELRDDPIISTHLAK_.3	0.0157979	0.0224504	0.0243328		O95801	0.0478864	0.0366485	0.0186085
_AELRDDPIISTHLAK_.4	0.105515	NA	NA		O95816	0.0197193	0.00966867	0.00871854
_AQSLLSTDR_.2	0.0795167	0.0778113	0.0227122		O95817	0.0324995	0.0511924	0.0562284
_LQATLDMQSGIIHAAEEK_.3	0.144681	0.143586	0.185679		O95819	0.0699503	0.0543996	0.27806
_LQEVIETLLSLEK_.2	0.0595134	0.0643688	0.245355		O95825	0.0740521	0.277886	0.449383
_LQEVIETLLSLEK_.3	0.208828	0.187998	0.113023		O95831	0.0176041	0.00849881	0.0274635
_FFQEENTEK_.2	0.034235	0.0477112	0.0844798		O95834	0.0265703	0.0256953	0.0213722
_LNSLMSLVNK_.2	0.0355074	0.0353545	0.0512712		O95861	0.0815957	0.0721173	0.0365915
_IYVEIER_.2	0.0288214	0.024581	0.030781		O95870	0.00725496	0.00541736	0.39215
_LFTTMELMR_.2	0.0385077	0.0415119	0.0554533		O95881	0.0213827	0.0228856	0.0261592
_WSTLVEDYGMELR_.2	0.0128633	0.04171	0.0722553		O95905	0.190505	0.190079	NA
_LAGIINFQRPK_.3	0.0383519	0.0241998	0.0345831		O95983	0.0212613	0.0408328	0.0761567
_LAGIINFQRPK_.2	0.0472192	0.0462492	0.0192568		O95989	0.0755367	0.090514	0.11297
_ILVAVVK_.2	0.0913311	0.0907097	0.0883172		O95994	0.0581053	0.065655	0.0359851
_ILVAVVK_.1	0.109132	NA	NA		O95999	0.0480594	0.061802	0.0894667
_LAGIINFQR_.2	0.0234339	0.0229491	0.0428262		O96000	0.0351317	0.0293281	0.0313254
_TTHLIAK_.2	0.0178565	0.0228465	NA		O96006	0.0142431	0.137128	0.00599656
_TTHLIAK_.1	0.0383914	NA	NA		O96007	0.11419	0.158267	0.117843
_DPNNLLNDWSQK_.2	0.0619113	0.0647281	0.0711249		O96008	0.027851	0.0352524	0.0299483
_AIYDTPC[Carbamidomethyl (C)]IQAESEK_.2	0.0778777	NA	NA		O96011	0.0691913	0.043495	0.190194
_MEVDYSATVDQR_.2	0.25677	0.256459	NA		O96013	0.163908	0.00291518	0.0318665
_KLEEIPK_.2	0.0558471	NA	NA		O96017	0.0257806	0.1259	NA
_VEFILEQMR_.2	0.0817282	NA	NA		O96019	0.0424728	0.0344811	0.0146292
_TASDMVSTSR_.2	0.0232505	0.00766398	0.0151028		O96028	0.0668192	0.0617379	NA
_MVQQC[Carbamidomethyl (C)]C[Carbamidomethyl (C)]TYVEEITDLPIK_.2	0.0645609	NA	NA		P00338	0.0076692	0.00329991	0.00458013
_EWDLLNENIMLLSK_.2	0.219385	0.275124	0.458969		P00367	0.0197005	0.0190858	0.0361824
_GSLESPATDVFGSTEEGEKR_.3	0.0292579	0.0345487	0.0262203		P00374	0.0476954	0.0446437	0.0117328
_GSLESPATDVFGSTEEGEKR_.2	NA	NA	0.0718741		P00387	0.00322661	0.0029528	0.0272244
_KGSLESPATDVFGSTEEGEKR_.3	0.0584184	0.360778	0.0439105		P00390	0.0291274	0.0229297	0.0355675
_KGSLESPATDVFGSTEEGEKR_.4	0.0577719	NA	NA		P00403	0.029497	0.0283153	0.0393779
_EEMIHNLQ_.2	NA	0.0733462	NA		P00414	0.15741	0.0695965	0.0596011
_SDVDLYQVR_.2	0.0652607	0.0643032	0.0664735		P00441	0.0119695	0.00802877	0.0129751
_GLLGC[Carbamidomethyl (C)]NIIPLQR_.2	0.0288967	0.0270471	NA		P00450	0.00827695	0.00738915	0.0278066
_ANYDVLESQK_.2	0.0477978	0.0397395	0.0612182		P00491	0.0320754	0.0305999	0.0466581
_HNIIC[Carbamidomethyl (C)]LQNDHK_.3	0.0375738	0.0221178	NA		P00492	0.0998021	0.0900985	0.0250312
_HNIIC[Carbamidomethyl (C)]LQNDHK_.2	0.0146739	0.0484521	NA		P00505	0.0110165	0.0098146	0.0234409
_GIGMNEPLVDC[Carbamidomethyl (C)]EGYPR_.2	0.0609078	0.0263382	NA		P00533	0.0206053	0.0141897	0.00727127
_RKEEIEAQIK_.3	0.0746872	NA	NA		P00558	0.00612095	0.0165159	0.0306288
_YDIDLPNKK_.2	0.053085	0.0489329	0.0624612		P00568	0.0089808	0.00631187	0.0228238
_YDIDLPNKK_.3	0.0354845	0.0338339	0.0509822		P00734	0.033185	0.0180963	0.038013
_VC[Carbamidomethyl (C)]IESEHSMDTLLATLK_.3	0.0876125	0.0669023	NA		P00747	0.0103375	0.0925696	0.095169
_VC[Carbamidomethyl (C)]IESEHSMDTLLATLK_.2	0.184803	0.253485	NA		P00751	0.0441693	0.135989	0.0638914
_VC[Carbamidomethyl (C)]IESEHSMDTLLATLKK_.3	0.0365651	0.0439387	NA		P00813	0.0181329	0.0382968	0.0365429
_VC[Carbamidomethyl (C)]IESEHSMDTLLATLKK_.4	0.0687546	NA	NA		P00846	0.0196213	0.0214065	0.0272237
_LGGVKYDIDLPNKK_.3	0.0749685	0.141394	0.0343335		P00966	0.0177409	0.0158758	0.0322174
_PKHEFSVDMTC[Carbamidomethyl (C)]GGC[Carbamidomethyl (C)]AEAVSR_.3	0.244423	0.109112	NA		P01008	0.158974	0.0391231	0.0898808
_VSDVIWNSLSR_.2	0.115023	0.120139	NA		P01009	0.132343	0.0770754	0.0646557
_GLGTGQGAVSGPPR_.2	0.0343258	0.0333435	0.0622816		P01023	0.292985	0.150691	0.304945
_VSTPSDYTLSFLK_.2	0.179231	0.168285	NA		P01024	0.0191701	0.0190988	0.217757
_EAPSPTC[Carbamidomethyl (C)]PDLGAK_.2	NA	0.0443217	NA		P01033	0.0222646	0.0700154	0.197514
_FYGPEGPYGVFAGR_.2	0.054187	0.0479529	0.0422336		P01034	0.0530996	0.0489102	0.0576038
_KFYGPEGPYGVFAGR_.3	0.0173015	0.0440641	0.0396951		P01111	0.0264228	0.0123025	0.286853
_KFYGPEGPYGVFAGR_.2	0.017746	0.0232231	0.0164388		P01116	0.018825	0.0220786	0.0115646
_RDFTPAELR_.2	0.0615364	0.0639621	NA		P01130	0.0212685	0.0150603	0.0232142
_DFTPAELR_.2	0.00928712	0.00755045	0.0211594		P01591	0.676054	0.088216	NA
_ILMAINGK_.2	0.0228754	0.0209372	NA		P01891	0.00959459	0.00771269	0.0210949
_FDGVQDPR_.2	NA	0.0865058	NA		P02042	0.0164316	0.0182794	0.0278145
_DFTPAELRR_.2	0.133015	0.123586	0.0599895		P02100	0.0364388	0.0345344	0.0148968
_ILSVDGNK_.2	0.0302299	0.01265	0.0238103		P02144	0.114322	0.220145	0.0443018
_VVSISSEHLEPITPTK_.3	0.0561844	0.0539003	0.0599883		P02462	0.568633	0.0667487	NA
_VVSISSEHLEPITPTK_.2	0.0314465	0.0225944	0.0230359		P02545	0.0220159	0.0214079	0.0258348
_VELHSTC[Carbamidomethyl (C)]QTISVDR_.3	0.0128146	0.0196664	NA		P02647	0.365889	0.455171	0.282956
_VELHSTC[Carbamidomethyl (C)]QTISVDR_.2	0.109234	0.0710816	NA		P02656	0.0435621	0.0451434	NA
_GYIYVEAYK_.2	0.0249541	0.0255024	0.041949		P02751	0.0316358	0.0329251	0.280307
_TPHYGSQTPLHDGSR_.3	0.022504	0.027438	0.0429793		P02768	0.0125766	0.0205918	0.0239307
_TPHYGSQTPLHDGSR_.4	0.0404125	NA	NA		P02786	0.00539073	0.00552554	0.0136294
_TPHYGSQTPLHDGSR_.2	0.0356247	0.0428594	NA		P02787	0.00664201	0.00259741	0.346961
_GYIGVVK_.2	0.855357	0.174518	0.584262		P02788	0.0270799	0.224845	0.0375192
_GYIGVVK_.1	0.0327163	NA	NA		P02792	0.170578	NA	NA
_DPNLWTVK_.2	0.0498203	0.0562067	NA		P02794	0.368179	0.384579	0.108388
_DNELIGQTVR_.2	0.020413	0.0217639	0.00942132		P02795	0.049626	0.045982	NA
_FEGDTGLIVR_.2	0.0369804	0.0435305	0.0530765		P03886	0.189097	0.0582502	0.0346951
_SFAFLHC[Carbamidomethyl (C)]K_.2	0.053809	0.0319645	NA		P03891	0.0265737	0.0275669	0.0358247
_DVTNFTVGGFAPMSPR_.2	0.0760169	0.1291	NA		P03905	0.0440862	0.0665754	0.0491017
_FAVALDSEQNNIHVK_.3	0.00249892	0.0140679	0.0922923		P03915	0.215295	0.028721	0.180476
_FAVALDSEQNNIHVK_.2	0.0579942	0.0623028	0.0660584		P03928	0.0255348	0.0446532	0.0352397
_EATGVLLSIDGEDGIVR_.2	0.347193	0.349698	0.0791066		P03973	0.036128	0.226224	NA
_SVTGGMC[Carbamidomethyl (C)]SVYLK_.2	0.0414034	0.040375	NA		P04004	0.0404146	0.0376086	0.151164
_LGYWNQQMVPIK_.2	0.0336578	0.0231795	NA		P04040	0.0115053	0.0166639	0.0458096
_SVVAPEHVK_.2	0.0805246	0.0630336	0.115716		P04049	0.137252	0.0900439	NA
_VIDGPHSGR_.2	0.0356817	0.0428454	0.0205888		P04062	0.0172653	0.0200316	0.180913
_EHNFQPGDNVEVC[Carbamidomethyl (C)]EGELINLQGK_.3	0.137497	0.117256	NA		P04075	0.00291052	0.00308463	0.0225411
_TPMYGSQTPLQDGSR_.2	0.0568648	0.0299572	0.0376359		P04080	0.0226635	0.0232312	0.0216512
_DTYLDTQVVGQTGVIR_.2	0.0860978	0.132693	0.10505		P04083	0.0329261	0.0192379	0.0803902
_FIAYQFTDTPLQIK_.2	0.0290677	0.0767873	0.0128628		P04150	0.184113	0.00518782	0.0413925
_TPAQSGAWDPNNPNTPSR_.2	0.0274352	0.0673776	0.0603549		P04179	0.0198028	0.0146358	0.0140052
_RPGGMTSTYGR_.2	0.0365867	0.0326687	NA		P04181	0.0108384	0.0261066	0.00585486
_VEENFVILFSDLTMHELK_.3	0.248174	0.247174	0.241494		P04183	0.0245197	0.0394968	0.0834213
_SFAMSAVITEGVKPTLSELEK_.3	0.196968	NA	0.153058		P04264	0.0838993	0.0789853	0.139358
_HEDLKDMLEFPAQELR_.3	0.0329911	0.0162743	0.0950925		P04406	0.00179208	0.00146486	0.0141515
_HEDLKDMLEFPAQELR_.4	0.120216	NA	NA		P04632	0.023975	0.0227409	0.00798355
_HLVLAGGSKPR_.2	0.0655145	0.0627733	0.0306599		P04792	0.0175009	0.0182163	0.0222003
_VRDTYLDTQVVGQTGVIR_.3	0.0253945	0.0167471	0.0141252		P04818	0.0401053	0.00783659	0.0292124
_GIYKDDIAQVDYVEPSQNTISLK_.3	0.00758701	0.013779	0.0181755		P04843	0.0255424	0.0294309	0.068942
_RDNELIGQTVR_.3	NA	0.0436212	NA		P04844	0.0187423	0.146939	0.0311476
_NFLSTLIK_.2	0.0262732	0.0260374	0.0458893		P04899	0.00555356	0.00819068	0.031631
_DANLTALAAIGPR_.2	0.212265	NA	0.163612		P04908	1.03445	0.0105723	0.0160063
_ETSSDVALASHILTALR_.3	0.0742142	NA	0.0780547		P04920	0.0248721	0.00543111	0.037398
_ETSSDVALASHILTALR_.2	0.164815	NA	0.159305		P05023	0.0257344	0.0239243	0.00753256
_FVALASNEK_.2	0.0115367	0.0170857	0.0354103		P05026	0.0271668	0.0219856	0.0494056
_AC[Carbamidomethyl (C)]DILAIDK_.2	0.0134792	0.0131772	NA		P05067	0.130817	0.0901999	0.134117
_AC[Carbamidomethyl (C)]DILAIDK_.1	0.0702837	NA	NA		P05114	0.0658923	0.0471744	0.408206
_EQHGVAASC[Carbamidomethyl (C)]LEDLR_.3	0.051241	NA	NA		P05141	0.0130431	0.0108453	0.0206652
_EQHGVAASC[Carbamidomethyl (C)]LEDLR_.2	0.0208504	NA	NA		P05161	0.714497	0.716536	0.546546
_KTETVQEAC[Carbamidomethyl (C)]ER_.3	0.193749	0.0997115	NA		P05166	0.119162	0.0544861	NA
_KTETVQEAC[Carbamidomethyl (C)]ER_.2	0.0804623	0.081852	NA		P05198	0.00640621	0.00493566	0.0215941
_ALAVALNWDIK_.2	0.0776844	0.144943	NA		P05204	0.105738	0.0246504	0.0451123
_LQQTQSLHSLR_.3	0.019978	0.0384639	0.0413867		P05362	0.0670104	0.0719732	0.0347111
_LQQTQSLHSLR_.2	0.0317702	0.0633263	0.0458284		P05386	0.0483464	0.0433219	0.106651
_QLLQLYLQALEK_.2	0.0799345	NA	NA		P05387	0.00396898	0.00700973	0.0188562
_TETVQEAC[Carbamidomethyl (C)]ER_.2	0.140823	NA	NA		P05388	0.00800862	0.0178029	0.0106232
_LQHTLQQVLDQR_.2	0.04902	0.0704685	0.0872968		P05423	0.0407323	0.0482839	0.0499685
_LQHTLQQVLDQR_.3	NA	0.0333448	0.0236729		P05455	0.016998	0.0191609	0.0419935
_AAFGEEVDAVDTGISR_.2	0.0287477	0.0253299	0.00857223		P05549	0.00826288	0.00980663	0.0269566
_GFTIPEAFR_.2	0.019033	0.020116	0.0284241		P05556	0.0229181	0.0201039	0.0274317
_GFTIPEAFR_.1	0.0429293	NA	NA		P05783	0.011042	0.0165423	0.0165175
_LAALNPESNTAGLDIFAK_.2	0.0347427	0.0355159	0.0536713		P05787	0.0213984	0.0233574	0.0048698
_LAALNPESNTAGLDIFAK_.3	0.0154489	0.0179211	0.00681397		P06132	0.0335711	0.0089243	0.034278
_YLSNAYAR_.2	0.0234592	0.022204	0.0524193		P06280	0.0954258	0.0340011	0.0809356
_YLSNAYAR_.1	0.0115789	NA	NA		P06396	0.0104207	0.290711	0.137659
_LHIVQVVC[Carbamidomethyl (C)]K_.2	0.028464	0.0334478	NA		P06454	0.043543	0.0465182	0.0514171
_LHIVQVVC[Carbamidomethyl (C)]K_.3	0.0532797	0.0562473	NA		P06493	0.00283282	0.0103019	0.0210422
_LHIVQVVC[Carbamidomethyl (C)]K_.1	0.0758236	NA	NA		P06576	0.0263234	0.00974387	0.0107978
_NSNPALNDNLEK_.2	0.0307142	0.0296717	0.0557036		P06703	0.00885888	0.0127387	0.0268772
_NSNPALNDNLEK_.1	0.0858331	NA	NA		P06727	0.0168121	0.0227806	NA
_FLDGNELTLADC[Carbamidomethyl (C)]NLLPK_.2	0.0151109	0.0125532	NA		P06730	0.0092062	0.00389429	0.0136137
_FLDGNELTLADC[Carbamidomethyl (C)]NLLPK_.3	0.0240311	0.0253965	NA		P06733	0.0207327	0.0173386	0.0252382
_IGNC[Carbamidomethyl (C)]PFSQR_.2	0.0134272	0.0115891	NA		P06737	0.00573529	0.00771332	0.0926858
_GVTFNVTTVDTK_.2	0.0378452	0.0403042	0.0509191		P06744	0.00797653	0.00890432	0.00942723
_YRGFTIPEAFR_.3	0.0302158	0.0249101	0.0441891		P06748	0.0276147	0.0279661	0.0613949
_YRGFTIPEAFR_.2	0.0428774	0.0505526	0.0526984		P06753	0.0232249	0.0127573	0.0127619
_KFLDGNELTLADC[Carbamidomethyl (C)]NLLPK_.3	0.0982888	0.111394	NA		P06756	0.0353635	0.0459548	0.0213566
_KFLDGNELTLADC[Carbamidomethyl (C)]NLLPK_.2	0.113699	0.0803767	NA		P06865	0.0308949	0.0221171	0.00599319
_IEEFLEAVLC[Carbamidomethyl (C)]PPR_.2	0.482484	0.347094	NA		P07099	0.0914341	0.247283	0.0267073
_IEEFLEAVLC[Carbamidomethyl (C)]PPR_.3	0.0211824	0.010568	NA		P07108	0.0138661	0.0159057	0.00748629
_EEFASTC[Carbamidomethyl (C)]PDDEEIELAYEQVAK_.2	0.0786084	0.114271	NA		P07195	0.00436756	0.00682656	0.00801347
_EEFASTC[Carbamidomethyl (C)]PDDEEIELAYEQVAK_.3	0.00645533	NA	NA		P07199	0.0421827	0.0764458	0.325267
_LFMVLWLK_.2	0.149113	0.159177	0.123147		P07203	0.0154936	0.0179963	0.00427634
_LHIVQVVC[Carbamidomethyl (C)]KK_.2	0.119022	0.235971	NA		P07205	0.0255387	0.0202439	0.0333807
_LC[Carbamidomethyl (C)]PGGQLPFLLYGTEVHTDTNK_.3	0.0817645	0.0651529	0.108225		P07237	0.00657615	0.0128031	0.0771708
_LHPVILASIVDSYER_.3	0.0695815	0.0698643	0.101268		P07305	0.0179905	0.0101825	0.0270069
_LHPVILASIVDSYER_.2	0.106784	0.107352	0.107626		P07311	0.0257082	0.0219217	0.0269813
_VIGTLLGTVDK_.2	0.0111672	0.0113859	0.029231		P07339	0.0644925	0.0120728	0.0155626
_VIGTLLGTVDK_.1	0.0742982	NA	NA		P07355	0.0354103	0.0286273	0.0369404
_VSADNTVGR_.2	0.0408101	0.0414878	0.0261665		P07384	0.0809402	0.00963541	0.0170646
_AYVSTLMGVPGR_.2	0.0193058	0.0194217	0.0076174		P07437	0.0514443	0.055882	0.0898381
_YAYYDTER_.2	0.0128922	0.0202118	0.0179954		P07602	0.0178678	0.00862092	0.0210323
_VIGLSSDLQQVGGASAR_.2	0.030033	0.0415681	0.0312123		P07686	0.0169047	0.041921	0.00501596
_IGVDLIMK_.2	0.0140844	0.0156641	0.0100476		P07711	0.0286694	0.0473895	0.0421075
_IGVDLIMK_.1	0.0550365	NA	NA		P07737	0.0069296	0.00176358	0.00481386
_FLMSLVNQVPK_.2	0.050156	0.0569656	0.0707116		P07741	0.00121512	0.00278707	0.00346855
_TMGVMFTPLTVK_.2	0.0217224	0.0232884	0.0460935		P07814	0.0489602	0.00982295	0.0290419
_EAPNPIHLTVDTSLQNGR_.3	0.0590834	0.0630228	0.0564515		P07858	0.0109974	0.00542059	0.0755323
_EAPNPIHLTVDTSLQNGR_.2	NA	0.163708	0.24677		P07900	0.0275692	0.0179233	0.0214025
_LHPVILASIVDSYERR_.3	NA	NA	1.06957		P07910	0.0211826	0.0158553	0.0396954
_VSPNELILGWYATGHDITEHSVLIHEYYSR_.5	0.0139185	NA	NA		P07919	0.0319262	0.0267404	NA
_VSPNELILGWYATGHDITEHSVLIHEYYSR_.4	0.0250249	NA	NA		P07947	0.0326423	0.00922334	0.016836
_IQDALSTVLQYAEDVLSGK_.2	NA	0.102192	0.13839		P07948	0.20309	0.0301444	0.039186
_IQDALSTVLQYAEDVLSGK_.3	NA	0.0593884	0.0387316		P07951	0.104736	0.185444	0.200761
_AGVALPFEK_.2	0.0374139	0.0683836	0.0829482		P07954	0.00949382	0.00816255	0.0298471
_AFLDGFNEVAPLEWLR_.2	0.14553	0.17073	NA		P07992	0.0254385	0.0406518	0.00663689
_ITAEEALLHPFFK_.3	0.053732	0.0563018	0.0720929		P07996	0.0714236	0.141305	0.129021
_VVDDELATR_.2	0.0279085	0.0295885	0.0497144		P08047	0.290677	0.243532	NA
_VSVNDFIIK_.2	0.0424624	0.0383959	0.0371619		P08069	0.0458209	0.0243069	0.123607
_ANLENPIR_.2	0.0130807	0.0106539	0.0478644		P08133	0.0365176	0.0145298	0.0258324
_GLLTPIIK_.2	0.0243366	0.0310382	0.0242642		P08134	0.0144649	0.0142284	NA
_GLLTPIIK_.1	0.0819679	NA	NA		P08174	0.0183349	0.0149475	0.0108645
_ILMPSLSPTMEEGNIVK_.2	0.278508	0.507066	NA		P08195	0.0121212	0.0158672	0.0552107
_HSLDASQGTATGPR_.3	0.0714067	0.0723211	0.098042		P08237	0.00992312	0.134542	0.0522988
_HSLDASQGTATGPR_.2	0.0586688	0.0338581	0.0347235		P08238	0.00536095	0.0106263	0.0199573
_LTEDEEGNAK_.2	0.0637033	0.0605436	0.0831274		P08240	0.0125846	0.0122702	0.0146775
_STVPHAYATADC[Carbamidomethyl (C)]DLGAVLK_.3	0.0715218	0.0726325	NA		P08243	0.034163	0.0242448	0.0680073
_STVPHAYATADC[Carbamidomethyl (C)]DLGAVLK_.2	0.0980128	0.10302	NA		P08397	0.076427	0.0909003	0.0187019
_LGSLIGLIVEEGEDWK_.2	0.620674	0.491994	NA		P08559	0.00321798	0.00139967	0.0488849
_LGSLIGLIVEEGEDWK_.3	0.676634	NA	NA		P08574	0.019044	0.012224	0.0205065
_AAAVTLK_.1	0.170627	NA	NA		P08579	0.0367738	0.036541	0.0656229
_GIQEIADSVK_.2	0.0226578	NA	0.0348949		P08581	0.0664073	0.0653083	0.0824386
_ITESRPTPAPTATPTAPSPLQATAGPSYPR_.3	NA	NA	0.200452		P08621	0.0103679	0.0127825	0.016912
_LLWAPLVDAVYVK_.2	0.0902126	0.0816254	0.16402		P08648	0.0297873	0.0510015	0.0419847
_LQDEGSSSWK_.2	0.130056	0.0864359	NA		P08651	0.0192676	0.0167478	0.203523
_AALLDQIR_.2	0.0398452	0.0250947	0.0295091		P08670	0.0269202	0.00835354	0.0578202
_VIYDFIEK_.2	0.0274829	0.130253	0.0379143		P08708	0.0221534	0.0190182	0.0287047
_KAVTDLLGR_.2	0.0130556	0.0120895	NA		P08727	0.0337896	0.187736	0.196022
_VTNVGSLLLTPQENESLFTFLGK_.3	0.194271	0.14489	0.195451		P08729	0.0321952	0.0289773	0.0228059
_SLLIPYLDNLVK_.2	0.077835	0.0749479	0.145968		P08754	0.0279552	0.0268502	0.0193693
_LVLEQVVTSIASVADTAEEK_.3	0.0902647	0.0986323	0.0734104		P08758	0.0189545	0.019998	0.0513973
_LVLEQVVTSIASVADTAEEK_.2	0.103322	0.107675	0.0948799		P08865	0.0282744	0.0117369	0.00946593
_SLVEIADTVPK_.2	0.0385388	0.0400795	0.0634766		P08962	0.0271726	0.35315	0.0323255
_SLVEIADTVPK_.1	0.0591944	NA	NA		P09001	0.0184248	0.0356248	0.00583757
_FLFDSVSSQNVGLR_.2	0.0400131	0.0402654	0.0161441		P09012	0.0150637	0.00514976	0.0358526
_FLFDSVSSQNVGLR_.3	0.0625199	0.0637916	0.0877024		P09104	0.0106282	0.00434846	0.00523473
_VSDILHSIFSSYK_.2	0.0462327	0.0572204	0.119133		P09110	0.0382642	0.0374482	0.129978
_VSDILHSIFSSYK_.3	0.0452569	0.047791	0.0701087		P09132	0.0413415	0.0517509	0.0209036
_VQAHAAAALINFTEDC[Carbamidomethyl (C)]PK_.3	0.0230463	0.0217914	NA		P09234	0.0261503	0.0274481	0.0640519
_VQAHAAAALINFTEDC[Carbamidomethyl (C)]PK_.2	0.023375	0.07677	NA		P09382	0.00441527	0.00579343	0.0191754
_LMVPLLK_.2	0.039792	0.0394721	0.0486838		P09417	0.102346	0.00806347	0.0838661
_LMVPLLK_.1	0.112765	NA	NA		P09429	0.015504	0.0115353	0.0390194
_VAAAESMPLLLEC[Carbamidomethyl (C)]AR_.2	0.0232597	0.0222584	NA		P09493	0.0552083	0.0498161	0.0205674
_NTTAAEEAR_.2	0.0343255	0.0461411	NA		P09496	0.0216429	0.0148572	0.0461388
_TIEC[Carbamidomethyl (C)]ISLIGLAVGK_.2	0.0059297	0.00949641	NA		P09497	0.0300522	0.0262835	0.0450799
_HIVENAVQK_.2	0.0515247	0.0491121	0.0501112		P09525	0.016295	0.00653148	0.0169494
_HIVENAVQK_.1	0.046435	NA	NA		P09543	0.0787422	0.0794852	0.0251441
_EGFVEYTEQVVK_.2	0.0137909	0.0302275	0.0268701		P09622	0.0244896	0.0286725	0.0417924
_VIQSADSK_.2	0.0610097	0.0620264	NA		P09651	0.0143917	0.0134829	0.00372527
_VIQSADSK_.1	0.0426738	NA	NA		P09661	0.0121548	0.00357177	0.0063775
_LVLPMIK_.2	0.0249219	0.0283339	0.0387459		P09669	0.0199267	0.0170699	0.0277059
_ATAAFILANEHNVALFK_.3	0.0391959	0.0336879	0.0611488		P09874	0.0220068	0.0169276	0.0338231
_ATAAFILANEHNVALFK_.2	0.0998973	0.0998179	0.120669		P09884	0.0222764	0.0456714	0.0365009
_LLSSAFDEVYPALPSDVQTAIK_.3	0.0426447	0.0369779	0.050269		P09960	0.0348179	0.0170889	0.00700993
_LLSSAFDEVYPALPSDVQTAIK_.2	0.0474153	0.0483631	0.0812898		P09972	0.00809452	0.012951	0.019724
_VIAALLQTMEDQGNQR_.2	0.044055	0.0755285	0.0525546		P0C0L4	0.689804	0.0708578	0.0434998
_VIAALLQTMEDQGNQR_.3	0.0674363	0.0710064	NA		P0C0S5	0.0140508	0.0100272	0.0233282
_NLIDEDGNNQWPEGLK_.2	0.20393	0.204606	0.19958		P0C2W1	0.0235403	0.0222813	0.0398696
_MAC[Carbamidomethyl (C)]GLGGK_.2	0.023164	0.0155406	NA		P0CG29	0.573637	NA	NA
_MAC[Carbamidomethyl (C)]GLGGK_.1	0.0531937	NA	NA		P0CG39	0.0090079	0.346583	0.505293
_AKLEEHFK_.2	0.0384691	0.0425716	0.0174042		P0DI81	0.125308	0.169584	NA
_STAC[Carbamidomethyl (C)]QMLVC[Carbamidomethyl (C)]YAK_.2	0.0310885	0.0324032	NA		P0DMM9	0.0288066	0.0262518	0.0295149
_TKENVNATENC[Carbamidomethyl (C)]ISAVGK_.3	0.0515269	0.0563538	NA		P0DMV8	0.011511	0.0183409	0.0329142
_TKENVNATENC[Carbamidomethyl (C)]ISAVGK_.2	0.0366802	0.0252503	NA		P0DN76	0.0121881	0.00791006	0.0204856
_LC[Carbamidomethyl (C)]GDTSLNNMQR_.2	0.0483163	0.035923	NA		P0DN79	0.00468078	0.00224954	0.0222147
_VSDILHSIFSSYKEK_.3	0.0542199	NA	0.0619683		P0DP23	0.0211005	0.0265771	0.0494987
_VSDILHSIFSSYKEK_.4	0.14855	NA	NA		P0DP91	0.133913	0.158054	0.200096
_YAEYFLR_.2	0.0365637	0.0356431	0.0498059		P0DPB6	0.0403543	0.0920801	0.219048
_FMQDASDVMQLLLK_.2	0.0686816	0.084964	0.281586		P0DPD7	0.0353922	0.0745671	0.0527329
_FMQDASDVMQLLLK_.3	0.0614225	0.0214779	0.201568		P10109	0.0452543	0.104841	0.0553452
_YAAC[Carbamidomethyl (C)]NAVGQMATDFAPGFQK_.3	0.843426	0.103231	NA		P10155	0.0335647	0.0287364	0.0353102
_YAAC[Carbamidomethyl (C)]NAVGQMATDFAPGFQK_.2	0.184782	NA	NA		P10253	0.0126447	0.0200356	0.0206787
_KQAEETYENIPGQSK_.2	0.0223946	0.0250715	0.0179026		P10301	0.0439518	0.0185772	0.106217
_ENVNATENC[Carbamidomethyl (C)]ISAVGK_.2	0.0158099	0.0179678	NA		P10316	0.0314864	0.0307786	0.0291354
_HFADLLPGFLQAVNDSC[Carbamidomethyl (C)]YQNDDSVLK_.3	0.21049	0.188678	NA		P10398	0.050275	0.02424	0.0380821
_EFQQYLPVVMGPLMK_.2	0.0794214	0.0759543	0.214141		P10412	0.00484067	0.00648056	0.0251935
_TAGLEEK_.1	0.0561744	NA	NA		P10515	0.0218989	0.0179379	0.0285272
_VC[Carbamidomethyl (C)]DIAAELAR_.2	0.0139823	0.0143246	NA		P10586	0.00957072	0.0269461	0.0107935
_MLVQC[Carbamidomethyl (C)]MQDQEHPSIR_.3	0.0696608	0.0855096	NA		P10599	0.0161611	0.0153511	0.0449627
_ITFLLQAIR_.2	0.00920525	0.00725392	0.0153036		P10606	0.0129846	0.00980666	0.022572
_RLANVVR_.2	NA	0.0552232	NA		P10619	0.0227876	0.0661518	0.0229347
_YAEYFLRPMLQYVC[Carbamidomethyl (C)]DNSPEVR_.3	0.0984182	0.0963197	NA		P10620	0.0975486	0.104095	0.363103
_AIGTEPDSDVLSEIMHSFAK_.3	0.0236191	0.0257942	0.185702		P10644	0.0473176	0.0195395	0.330454
_YLRPHLEATLQLSLK_.3	0.0788204	0.0524654	0.0761125		P10768	0.0639681	0.0753075	0.0711195
_GPEYLTQMWHFMC[Carbamidomethyl (C)]DALIK_.3	0.0910641	0.0662913	NA		P10809	0.0272387	0.0188724	0.0266865
_VHLAMVR_.2	0.0818865	0.0740386	NA		P10909	0.0322113	0.0309308	0.0305116
_AFDSGQNLSPDR_.2	0.100676	0.0934904	0.0726539		P11021	0.00402284	0.00257997	0.0153879
_IC[Carbamidomethyl (C)]ESMGLAPFDLSPR_.2	NA	0.0592255	NA		P11142	0.0106253	0.0112253	0.0178132
_YIEPVDRDVYFEDVR_.3	NA	0.0432255	NA		P11166	0.00625901	0.00351815	0.00633079
_LTPQAFSHFTFER_.3	0.0832296	0.0590435	0.109324		P11169	0.0131487	0.0101199	0.0481081
_DRPGKPLFHLEHYIEGK_.3	0.220589	0.0969102	0.0579189		P11171	0.0196383	0.0425657	0.00793481
_LEGVDGGQSPR_.2	NA	0.045844	NA		P11172	0.0103172	0.0105428	0.0205414
_YSSSGSPANSFHFK_.3	NA	NA	0.0233064		P11177	0.0233602	0.0110076	0.00637129
_TC[Carbamidomethyl (C)]PLLLR_.2	0.017048	0.012078	NA		P11182	0.0311853	0.0219888	0.976265
_KEPEKPIDR_.3	0.274948	0.156258	0.135971		P11216	0.0824261	0.0377728	0.0182505
_KEPEKPIDR_.2	0.0889447	0.0726728	0.0855145		P11233	0.0171979	0.0214406	0.00807212
_VTQEEIK_.2	0.0393138	0.0355597	0.025369		P11234	0.0237226	0.0219345	0.102557
_VTQEEIK_.1	0.110154	NA	NA		P11279	0.011379	0.00874949	0.0292878
_ELTSLVK_.2	0.0328926	0.0236198	0.0364043		P11310	0.0117924	0.0191359	0.0351913
_ELTSLVK_.1	0.100572	NA	NA		P11387	0.0108287	0.00955698	0.0114266
_FQIGDYLDIAITPPNR_.2	0.00384421	0.00639343	0.133817		P11388	0.0198074	0.0192011	0.01946
_FQIGDYLDIAITPPNR_.3	0.228117	0.236098	0.147932		P11413	0.0158994	0.0116726	0.0290077
_VFTTNNGR_.2	0.0399163	0.0392194	0.0506839		P11441	0.0130993	0.0329489	0.00693278
_VKEIGSTMSGR_.2	0.0898235	0.0837824	0.111567		P11474	0.0523391	0.0559962	0.155918
_KGTDDSMTLQSQK_.2	0.10042	0.0664184	0.103485		P11498	0.0270584	0.0150235	0.00532604
_GTHFNFAIVFTDVK_.3	0.0637209	0.0629238	0.0317884		P11532	0.0268414	0.0458999	0.0195178
_FTEEIPLK_.2	0.033733	0.0331465	0.0439084		P11586	0.00447001	0.00987758	0.0152371
_FTEEIPLK_.1	0.022298	NA	NA		P11717	0.0210387	0.0313952	0.0380479
_IAPAEAPDAK_.2	0.0260121	0.0271483	0.0327737		P11766	0.0150173	0.0319654	0.057783
_IAPAEAPDAK_.1	0.0779586	NA	NA		P11802	0.0424142	0.0279198	0.209857
_SITILSTPEGTSAAC[Carbamidomethyl (C)]K_.2	0.0249559	0.0380687	NA		P11908	0.0516253	0.039872	0.0103805
_MVIITGPPEAQFK_.2	0.0236588	0.0234686	0.0214219		P11940	0.0359527	0.0125984	0.0136222
_AIEALSGK_.2	0.0598632	0.0213306	0.0563588		P12004	0.0204788	0.0213539	0.0533958
_AIEALSGK_.1	0.0141847	NA	NA		P12074	0.00551063	0.029857	0.060909
_ITISPLQELTLYNPER_.2	0.063563	0.0598542	0.110228		P12081	0.00874648	0.00320519	0.0075323
_ITISPLQELTLYNPER_.3	0.0210717	0.0221562	0.0561122		P12235	0.0307382	0.0251189	0.0158278
_ILAHNNFVGR_.3	0.0448102	0.033578	0.0584693		P12236	0.0217407	0.0166319	0.0282773
_ILAHNNFVGR_.2	0.0426158	0.0442349	0.0739684		P12259	0.0134032	0.0150072	0.00646178
_IKEENFVSPK_.2	0.0235696	0.0254356	0.0239286		P12268	0.0170047	0.0150072	0.0234776
_IKEENFVSPK_.3	0.0818266	0.0151856	0.222214		P12270	0.0454481	0.0490445	0.0470838
_TGYAFVDC[Carbamidomethyl (C)]PDESWALK_.2	0.0525453	0.0540182	0.0491324		P12277	0.0487485	0.0263548	0.0369965
_TVNELQNLSSAEVVVPR_.2	0.0529859	0.0524107	0.0395906		P12429	0.025669	0.00970502	0.0184101
_TVNELQNLSSAEVVVPR_.3	0.0383219	0.0344053	0.0349907		P12532	0.0500583	0.0350052	0.0137656
_SILEIMHK_.2	0.0114655	0.0184736	0.0230545		P12694	0.0639231	0.991341	0.707665
_IQEILTQVK_.2	0.053665	0.058732	0.0419581		P12814	0.0265421	0.0249258	0.104913
_ALQSGPPQSR_.2	0.0211426	0.0241368	0.0262001		P12955	0.010769	0.0136349	0.00940128
_GNVETC[Carbamidomethyl (C)]AK_.2	0.141922	0.146049	NA		P12956	0.021575	0.0254366	0.0234869
_GNVETC[Carbamidomethyl (C)]AK_.1	0.136234	NA	NA		P13010	0.0209935	0.0214067	0.0193563
_AEEEIMK_.2	0.0406544	0.0315568	0.0488155		P13051	0.0480292	0.082073	0.0181846
_AEEEIMK_.1	0.0534043	NA	NA		P13073	0.00809682	0.00500353	0.0195801
_LYIGNLSENAAPSDLESIFK_.2	0.0765622	0.0721098	0.164915		P13164	0.0433647	NA	NA
_LYIGNLSENAAPSDLESIFK_.3	0.0978682	0.104417	0.0396425		P13473	0.00598885	0.0246756	0.0597372
_ITGHFYAC[Carbamidomethyl (C)]QVAQR_.2	0.0480489	0.0467935	NA		P13489	0.039061	0.0424212	0.0269572
_ITGHFYAC[Carbamidomethyl (C)]QVAQR_.3	0.00852587	0.0362997	NA		P13498	0.0614844	0.0780007	NA
_KIEQDTDTK_.2	0.22547	0.261684	0.26245		P13639	0.00541735	0.00840397	0.0250011
_DQTPDENDQVVVK_.2	0.0957835	0.107006	0.0986269		P13645	0.00467727	0.00700064	0.0221804
_LNGFQLENFTLK_.2	0.0717993	0.058787	0.032124		P13667	0.0094929	0.0123531	0.0286086
_FAGASIK_.1	0.0504815	NA	NA		P13674	0.0293063	0.0203531	0.0282071
_AEEEIMKK_.2	0.0701331	0.0617726	0.0608044		P13693	0.028996	0.0221615	0.0486882
_IPVSGPFLVK_.2	0.024615	0.019388	0.0363229		P13716	0.0132586	0.0459682	0.0135532
_IELHGKPIEVEHSVPK_.4	0.0485263	NA	NA		P13797	0.00359968	0.00241951	0.00916328
_IELHGKPIEVEHSVPK_.3	0.0608897	0.0247545	0.0982878		P13798	0.028313	0.0197632	0.00550976
_IELHGKPIEVEHSVPK_.2	0.0439742	0.0266173	0.0489824		P13804	0.0220592	0.0208406	0.0199455
_KIQEILTQVK_.2	0.0290762	0.0353014	0.0175203		P13807	0.00899575	0.0131478	0.0799014
_LGIIGVVNR_.2	0.00273154	NA	0.0175187		P13861	0.0202877	0.0109031	0.0116108
_GHAVNLLDVPVPVAR_.3	0.0206582	0.00529798	0.0136116		P13928	0.0277114	0.163813	0.0398077
_GHAVNLLDVPVPVAR_.2	0.0223482	0.00964537	0.0169161		P13929	0.0745978	0.113805	0.0400219
_LHDAIVEVVTC[Carbamidomethyl (C)]LLR_.3	0.0850506	0.0806834	NA		P13984	0.0110637	0.0306929	0.0207864
_LHDAIVEVVTC[Carbamidomethyl (C)]LLR_.2	0.168918	0.16509	NA		P13987	0.0139938	0.0128354	0.0531536
_SSVLESLVGR_.2	0.0860958	0.0847304	0.0848029		P13995	0.102858	0.0952518	0.0831639
_SYFLIVR_.2	0.00153006	0.00349285	0.00920534		P14174	0.0356694	0.031751	0.0217175
_ALQGASQIIAEIR_.2	0.0508616	0.0555411	0.0661868		P14209	0.0925253	0.0947538	0.106179
_SATLLQLITK_.2	0.087745	0.0886373	0.0965899		P14314	0.00963813	0.00456816	0.0255142
_SATLLQLITK_.1	0.281197	NA	NA		P14324	0.00202101	0.00390867	0.0276242
_DTLQSELVGQLYK_.2	0.0241049	0.04678	0.0801136		P14373	0.0486695	0.0981529	0.191569
_AEELLAEEK_.2	0.00437049	0.00521585	0.0366625		P14384	0.0209827	0.00925316	0.0182166
_IC[Carbamidomethyl (C)]YIFHETFGR_.3	0.0140569	0.0101427	NA		P14406	0.170957	0.0375598	0.0297889
_IC[Carbamidomethyl (C)]YIFHETFGR_.2	0.0323977	0.0311471	NA		P14550	0.00529614	0.00588014	0.0136963
_GVSPEPIHLK_.2	0.0389768	0.0257056	0.0430144		P14618	0.00800503	0.00670365	0.0187815
_GVSPEPIHLK_.3	0.233782	0.159226	0.129748		P14625	0.0208113	0.0203556	0.0311926
_YIETSELC[Carbamidomethyl (C)]GGAR_.2	0.0665316	0.0371604	NA		P14635	0.0312991	0.0325711	0.026462
_FATEYC[Carbamidomethyl (C)]NTIEGTAK_.2	0.0227991	0.0215581	NA		P14649	0.0242206	0.0230255	0.015613
_IIQHC[Carbamidomethyl (C)]SNYSTQELLR_.3	0.0401557	0.0387076	NA		P14678	0.0559616	0.0589242	0.0721465
_IIQHC[Carbamidomethyl (C)]SNYSTQELLR_.2	0.00722688	0.0072787	NA		P14735	0.071483	0.0108404	0.0162095
_RLEEPSLR_.2	0.0623272	0.0784584	0.0999112		P14854	0.00684985	0.00344282	0.0230327
_INVLAAQYQSLLNSYGEPVDDK_.2	0.0664753	0.0772027	NA		P14859	0.0288251	0.0510161	0.049884
_INVLAAQYQSLLNSYGEPVDDK_.3	0.214493	NA	NA		P14866	0.0163644	0.00350836	0.0439683
_PALFVPEVSFELLVK_.2	0.166055	0.137895	0.19644		P14868	0.00197721	0.00958302	0.0119363
_PALFVPEVSFELLVK_.3	0.0892904	0.0334421	0.0902402		P14923	0.0189838	0.0105488	0.0108915
_LYTDFDEIR_.2	0.0276548	NA	NA		P14927	0.0185803	0.0148764	0.0176803
_SQLDINNKK_.2	0.0614824	0.0443449	NA		P15121	0.0186858	0.0213938	0.0196971
_TLAVITK_.2	0.0780936	0.0890363	0.05401		P15151	0.0885601	0.203966	0.0356594
_TLESVDPLGGLNTIDILTAIR_.3	0.0190909	0.020741	0.0922804		P15170	0.0131966	0.0153977	0.0379249
_TLESVDPLGGLNTIDILTAIR_.2	0.140205	0.167872	0.204342		P15291	0.0102	0.0376391	0.158561
_LPVTNEMVHNLVAIELAYINTK_.3	0.0985452	0.076329	0.14392		P15311	0.0155057	0.0113912	0.0483306
_LPVTNEMVHNLVAIELAYINTK_.4	0.0819685	NA	NA		P15328	0.0142446	0.0143924	0.180732
_SVTDSIRDEYAFLQK_.3	0.0992697	0.140603	0.0351409		P15374	0.0127479	0.0105416	0.0143528
_DC[Carbamidomethyl (C)]LPELK_.2	0.0700698	NA	NA		P15408	0.364487	0.394507	0.0315325
_RPLILQLVHVSQEDKR_.4	0.0509042	NA	NA		P15529	0.0160141	0.00258495	0.0472849
_RPLILQLVHVSQEDKR_.3	NA	0.0613397	NA		P15531	0.0031463	0.00959036	0.0183641
_IFSPNVVNLTLVDLPGMTK_.2	0.0688177	0.0711711	0.227871		P15559	0.00912368	0.0123774	0.00888065
_IFSPNVVNLTLVDLPGMTK_.3	NA	NA	0.20244		P15586	0.00370081	0.0063056	0.00176233
_SKPIPIMPASPQK_.3	0.133272	0.0954716	NA		P15735	0.0325316	0.0302702	0.175878
_SSLLDDLLTESEDMAQR_.3	0.556337	0.581761	0.628121		P15848	0.0484566	0.050948	0.0486593
_LQDVFNTVGADIIQLPQIVVVGTQSSGK_.3	0.0790358	0.0902382	0.119683		P15880	0.0113157	0.00926159	0.0117172
_FISNPNSIILAVTAANTDMATSEALK_.3	0.270817	0.20991	0.408335		P15924	0.0113032	0.0263674	0.0188904
_LYTDFDEIRQEIENETER_.3	0.0443746	0.0539867	0.214074		P15927	0.0219246	0.00969676	0.0363963
_RPLILQLVHVSQEDK_.3	0.0596063	0.0619662	0.084259		P15941	0.0613687	0.0640276	0.186163
_AFVAGVLPFK_.2	0.033541	0.0308186	0.0125281		P15954	0.0202468	0.027441	0.0185091
_VSTALSC[Carbamidomethyl (C)]LLGLPLR_.2	0.0922296	0.0928913	0.253579		P16035	0.0732009	0.0537006	NA
_FGFIFNC[Carbamidomethyl (C)]DIK_.2	0.0194117	0.0259349	NA		P16066	0.0710651	0.647346	0.0638774
_VGIEAAEMLLANLR_.2	0.0819245	0.0845913	0.247764		P16070	0.00300193	0.00469937	0.0298934
_VGIEAAEMLLANLR_.3	0.0812934	0.0356135	0.209066		P16083	0.0180163	0.0298126	0.0691383
_TGPVTLHTQTAIHFAEQIAK_.3	0.159149	0.229227	0.202718		P16104	0.175745	0.200876	0.27143
_ILASAPNWK_.2	0.0436803	NA	0.235597		P16144	0.221531	0.0636945	0.0414723
_LLLDDSFETK_.2	0.0823747	NA	0.0353159		P16152	0.0202741	0.0137281	0.0212019
_DPWDAVLLEER_.2	0.0683565	0.161725	NA		P16219	0.0433988	0.0442852	0.0572282
_LSIIFPLWK_.2	0.0972106	0.100878	0.136841		P16220	0.0399787	0.0307776	0.145126
_FDWLDLDPLSKPK_.3	0.0589733	0.0518933	NA		P16278	0.0365183	0.0171201	0.0457164
_LVQLLGGVAEK_.2	NA	0.0917266	NA		P16333	0.0330081	0.0321502	0.025019
_YEHVLGALLSVGGK_.3	0.161489	NA	0.139392		P16383	0.0269271	0.0362962	0.0210865
_GSSAGGGGSGAAAATAATAGGQHR_.3	0.04577	0.0428955	NA		P16401	0.0104232	0.00990521	0.0524285
_IAAGESLALLFELAR_.2	0.112027	0.112843	NA		P16403	0.0732474	0.127286	0.138297
_ALGATFGPLLLR_.2	0.128321	0.0767975	0.0675297		P16422	0.00990454	0.0860576	0.022151
_AKEDFLVYK_.2	0.211387	NA	NA		P16435	0.00626775	0.00499698	0.0163268
_LAVQQVEEAQQLR_.2	0.0687893	0.0648873	0.054583		P16455	0.0271605	0.0401588	0.0290128
_KAEAVALK_.2	0.123277	0.0827852	NA		P16591	0.0976576	0.153691	NA
_SALAAAQTQVAEYK_.2	0.0254367	0.0288876	NA		P16615	0.017371	0.0297826	0.019576
_EAANLLEGHAR_.2	0.1257	0.119154	NA		P16930	0.0144875	0.0195705	0.01389
_EAANLLEGHAR_.3	NA	0.151427	NA		P16949	0.0185184	0.0268608	0.0248421
_LQGHLLR_.2	NA	0.182105	NA		P16989	0.191453	0.0111837	0.0282168
_SFLAFPTLR_.2	0.035542	0.0669891	0.0378788		P17050	0.050548	0.120472	0.0707349
_SIESTLDDLFR_.2	0.172243	0.298475	NA		P17096	0.0180111	0.0197514	0.146191
_IIAPLVTR_.2	0.0751348	0.133888	0.0510306		P17152	0.0240211	0.0198489	0.181399
_LLVITVATK_.2	0.022038	0.0230309	0.00479675		P17174	0.02673	0.0356976	0.0524106
_IVGPEENLSQAEAR_.2	0.00789215	0.0064055	0.034216		P17252	0.0270215	0.015198	0.0269377
_SEDYVDIVQGNR_.2	0.0134256	0.011627	0.0240755		P17275	0.0422892	0.0310535	0.0922649
_YLNSGGFIGYAPYVNR_.2	0.0537452	NA	NA		P17301	0.0149629	0.0121196	0.0221398
_LADKYPVVHIGK_.3	0.0397868	0.0235579	0.0494416		P17480	0.0193102	0.0257232	0.0211254
_LADKYPVVHIGK_.2	0.169207	0.145767	NA		P17535	0.0574094	0.117728	0.0705224
_EFIAPVTLK_.2	0.0101701	0.0167062	0.0409574		P17544	0.299359	0.116322	0.300398
_KIIAPLVTR_.2	0.0419279	0.046305	0.0323921		P17568	0.00901809	0.0130303	NA
_LTHLHEGLPVK_.3	0.21479	0.0706041	NA		P17612	0.0114887	0.0131382	0.0371748
_LTHLHEGLPVK_.2	0.0275557	0.0238744	0.0522771		P17655	0.0306092	0.0168473	0.0259725
_LWSNFWGALSPDGYYAR_.2	0.12317	0.130151	NA		P17676	0.0308169	0.0395727	0.0690153
_ISGGYENVPTDDIHMK_.3	0.0502401	0.0485734	0.0526137		P17706	0.0665813	0.0487408	0.040121
_ISGGYENVPTDDIHMK_.2	0.101836	0.131641	0.0994183		P17812	0.0131423	0.0151174	0.0420746
_GGDGINSIGGGQK_.2	0.0435042	0.0569614	0.0247738		P17813	0.0732838	0.121091	0.442519
_VFAGYYTK_.2	0.116206	0.0654932	0.0992457		P17844	0.0132481	0.012786	0.00508454
_AC[Carbamidomethyl (C)]DELVEEMEHYGK_.3	0.0594398	0.030847	NA		P17858	0.0136406	0.00395587	0.0344316
_AC[Carbamidomethyl (C)]DELVEEMEHYGK_.2	0.0608714	0.0638146	NA		P17931	0.00880038	0.0158859	0.0193842
_GFALLNFVVK_.2	0.0624876	0.065457	0.0925129		P17980	0.0279022	0.0176897	0.0178832
_IFQTLNGAVDEVVLK_.2	0.128221	0.113158	0.1326		P17987	0.012367	0.014218	0.0278357
_FLDILLTLDYPK_.2	0.197837	0.210181	0.114976		P18031	0.00889739	0.0192307	0.103721
_KGWSFMHPGR_.3	0.0322992	0.181184	NA		P18074	0.0543045	0.181164	0.0424991
_VVFAADGILWPDKR_.3	0.0206619	0.0161327	0.0244863		P18077	0.0281624	0.0269927	0.0393824
_VVFAADGILWPDKR_.2	NA	0.0585593	NA		P18084	0.00776829	0.205295	0.0452187
_IFTENIVEQPC[Carbamidomethyl (C)]PDVFWFPIFSEK_.3	NA	0.150191	NA		P18085	0.0130483	0.0108672	0.0139422
_IFTENIVEQPC[Carbamidomethyl (C)]PDVFWFPIFSEK_.2	NA	0.414847	NA		P18124	0.0186934	0.0169735	0.0311676
_LHLIAQELPFDR_.2	0.128714	0.128477	NA		P18206	0.026286	0.0214978	0.025337
_LHLIAQELPFDR_.3	0.043333	0.0402883	0.0465754		P18583	0.0136256	0.0152529	0.0476861
_LIQNVFEIK_.2	0.0600369	0.0812032	NA		P18615	0.0378883	0.046372	0.0296355
_VC[Carbamidomethyl (C)]HLGDQLEGVNTPR_.2	0.0775121	NA	NA		P18621	0.0170511	0.0185788	0.026054
_SDVFTNSEK_.2	NA	0.0839114	NA		P18669	0.0177719	0.0123974	0.00201194
_LSAKPAPPKPEPR_.3	0.189674	0.198716	0.171231		P18754	0.00983722	0.00280919	0.0223163
_LSAKPAPPKPEPR_.2	0.102543	0.0776946	0.085536		P18846	0.107419	0.0276992	NA
_FYSVNVDYSK_.2	0.0211348	0.0191996	0.0344328		P18858	0.0104026	0.11716	0.0704005
_FYSVNVDYSK_.1	0.0333485	NA	NA		P18859	0.00323244	0.00498322	0.0131377
_LALFNPDVC[Carbamidomethyl (C)]WDR_.2	0.0119273	0.00971297	0.0598712		P18887	0.0237822	0.0142644	0.0119022
_NNPEPWNK_.2	0.0469858	0.0308955	0.0692234		P19012	0.0364228	0.037532	0.0270463
_NNPEPWNK_.1	0.0317524	NA	NA		P19021	0.0530085	0.355842	0.030049
_LGPNDQYK_.2	0.0268122	0.0249846	0.0629581		P19075	0.00580676	0.0116795	0.0342155
_LGPNDQYK_.1	0.0430333	NA	NA		P19174	0.0249548	0.0318613	0.0647297
_EMLELAK_.2	0.0509117	0.0542051	0.069808		P19256	0.00446341	0.0193124	0.276563
_AVAVVVDPIQSVK_.2	0.0156418	0.0223248	0.0360597		P19338	0.00672399	0.00532093	0.0211274
_AVEEEDKMTPEQLAIK_.3	0.0336715	0.0338899	0.06392		P19367	0.0624656	0.0364161	0.0565424
_AVEEEDKMTPEQLAIK_.2	0.0432737	0.0563551	0.305612		P19387	0.160364	0.0642252	0.0782345
_HNESVVK_.2	0.0328138	NA	NA		P19388	0.018406	0.174428	0.0259774
_HYYSITINYR_.2	0.0305274	NA	NA		P19404	0.00644106	0.00709955	0.0381829
_MLLNLHK_.2	0.0458676	0.0415914	NA		P19447	0.0421258	0.25486	0.024561
_MTPEQLAIK_.2	0.0670515	0.0718957	NA		P19525	0.0182125	0.0183798	0.0813012
_LINANMMVLGHEPR_.3	0.0487427	0.0383071	0.028424		P19623	0.0204394	0.0135581	0.0281279
_SWMEGLTLQDYSEHC[Carbamidomethyl (C)]K_.2	0.156806	0.133308	NA		P19784	0.0243681	0.0183957	0.011234
_LGGGMPGLGQGPPTDAPAVDTAEQVYISSLALLK_.3	0.0887989	0.0830948	NA		P19838	0.0228767	0.0536026	0.387363
_AGVPMEVMGLMLGEFVDDYTVR_.3	0.0636571	NA	NA		P19971	0.0263218	0.0857125	0.0882207
_PVSLLEK_.2	0.0504586	NA	NA		P20020	0.0140942	0.731194	0.0162126
_VGFYVNTFQSIAGLEENFHK_.3	0.130319	0.107729	0.0587654		P20042	0.0262287	0.0211967	0.0285936
_GVFPENFTER_.2	0.135715	0.0661133	0.0796308		P20073	0.00703488	0.0075719	0.0404358
_EAAWAISNLTISGR_.2	0.05927	0.0632638	0.0891839		P20290	0.0198636	0.0297719	0.0425929
_SGILPILVK_.2	0.0255119	NA	0.024153		P20339	0.0384773	0.0179009	0.0629195
_SGILPILVK_.1	0.106284	NA	NA		P20340	0.0199788	0.0319504	0.0243849
_KLLSSDRNPPIDDLIK_.3	0.065503	0.099238	0.0433275		P20585	0.104852	0.0683337	0.120115
_KLLSSDRNPPIDDLIK_.4	0.0493175	NA	NA		P20618	0.00662	0.00360566	0.0163774
_DSQVVQVVLDGLK_.2	0.0452429	0.046076	0.0608264		P20645	0.0369139	0.0430388	0.15617
_LLSSDRNPPIDDLIK_.3	0.0343132	0.037243	0.0552098		P20674	0.0198646	0.00715293	0.0209028
_LLSSDRNPPIDDLIK_.2	0.177481	0.0654841	0.145989		P20700	0.00545655	0.012973	0.0322848
_NPPIDDLIK_.2	0.0719106	0.309054	0.194114		P20742	0.0655304	0.0231849	NA
_IEVLQQHENEDIYK_.3	0.0253372	0.0422202	0.0557076		P20810	0.0110422	0.0602359	0.0403298
_IEVLQQHENEDIYK_.2	0.166524	0.111714	0.0271422		P20839	0.0294925	0.0278675	0.601504
_AVGNIVTGTDEQTQVVLNC[Carbamidomethyl (C)]DVLSHFPNLLSHPK_.4	0.125875	NA	NA		P20936	0.609646	0.0969877	0.201946
_GDFGTQK_.1	0.062482	NA	NA		P20962	0.00996842	0.0125065	0.210105
_VQTAALR_.2	0.109892	0.0866084	0.0627299		P21127	0.00699697	0.0275996	0.0166851
_HRNEVTVELR_.3	0.0149655	0.0273904	0.0451661		P21266	0.0184569	0.0100402	0.0249025
_AQNVTLEAILQNATSDNPVVQLSAVQAAR_.3	0.0571227	0.0422008	NA		P21281	0.00600315	0.0107616	0.0197371
_DQVEYLVQQNVIPPFC[Carbamidomethyl (C)]NLLSVK_.3	0.184123	NA	NA		P21283	0.0907273	0.0350281	0.0867589
_TSFLTELIDR_.2	NA	0.18618	NA		P21291	0.0114988	0.00896948	0.0940931
_FVLPAVLNPR_.2	0.029325	0.034318	0.0688777		P21333	0.00505045	0.00314489	0.00259209
_DVPRPILLGASAPLK_.3	0.0257609	0.0318242	0.0216021		P21359	0.867761	NA	0.793401
_ETLILLLK_.2	0.0828766	0.0780003	0.0465702		P21399	0.0137229	0.0142395	0.0171577
_TPIVPVEDLPYTLSMVATIDSQHGIEK_.3	0.0424595	0.0373324	0.186477		P21439	0.0326128	0.0785046	0.853557
_VQSNC[Carbamidomethyl (C)]PLSPTEYLGEDK_.2	0.255063	NA	NA		P21675	0.0364227	0.797855	0.0459284
_AHAGSTMPSVVK_.2	0.0875687	0.0727893	NA		P21796	0.00961031	0.00796893	0.0188766
_VTFPLQPKPDVNLTIHR_.4	0.0448368	NA	NA		P21912	0.00380733	0.00393566	0.0101646
_AISQGHQAFLLEGDSSSR_.3	0.0590915	0.0645448	0.042129		P21926	0.0637856	0.103968	0.028393
_ALHSDRPPSASQPR_.3	NA	0.0500298	0.0660824		P21953	0.0409209	0.0335237	NA
_LAALSASLAR_.2	0.0304876	0.0292538	0.0246469		P21964	0.029299	0.00338992	0.0211505
_EALAFIIR_.2	0.0412959	0.0439891	0.0262945		P21980	0.0557028	0.0625218	0.104159
_LQLSLADFR_.2	0.0442824	0.0387649	0.0432706		P22033	0.0119356	0.00565337	0.10235
_LAALEEQR_.2	0.00687396	0.00654028	0.0353335		P22059	0.0370448	0.0747759	0.014404
_YPTFIDALR_.2	0.0109025	0.0161236	0.0219029		P22061	0.0104706	1.22304	0.0234115
_GSATNYITR_.2	0.00367356	0.00718177	0.0329267		P22087	0.0144046	0.0079649	0.0388345
_SEWNTVER_.2	0.0959632	0.0970357	0.483469		P22102	0.00560296	0.00721785	0.00291458
_FLLHEPIVNK_.3	0.0642552	0.00881537	0.060672		P22234	0.00977173	0.014505	0.042923
_FLLHEPIVNK_.2	0.0620585	0.0603941	0.107857		P22307	0.0187202	0.014803	0.0194218
_LAQEEESEAKR_.3	0.131755	0.187655	0.17066		P22314	0.00578498	0.00606387	0.0070263
_LAQEEESEAKR_.2	0.0752231	0.0897025	0.05397		P22352	0.0243665	0.0228	0.0101326
_AGEGTYALDSESC[Carbamidomethyl (C)]MEK_.2	0.050007	0.0520391	0.0506546		P22392	0.0120991	0.0123403	0.0166259
_LEGQAQAEAK_.2	0.0634998	0.0116874	0.0412832		P22570	0.006318	0.0129765	0.190193
_SLC[Carbamidomethyl (C)]IGATYDVTDSR_.2	0.529006	0.273546	NA		P22626	0.0304968	0.0297926	0.0209156
_ERYPTFIDALR_.3	0.101439	0.081984	0.0707706		P22670	0.135394	0.140052	0.255271
_LAQEEESEAK_.2	0.0303508	0.0338573	0.00734038		P22681	0.229608	0.0623615	NA
_LLLPVAEYFSGVQLPPHLSPFVTEK_.3	0.109896	0.572015	0.183256		P22695	0.0151416	0.0213397	0.0355749
_LKDNKPNYK_.2	0.057911	0.0397448	0.0245525		P22830	0.0546611	0.0342967	0.148372
_ITHQIVDRPGQQTSVIGR_.3	0.0263267	0.0357467	0.0633437		P23193	0.0215711	0.0364627	0.0361402
_ITHQIVDRPGQQTSVIGR_.4	0.0496788	NA	NA		P23229	0.0253048	0.0142959	0.0124817
_SFGGEVSWDK_.2	NA	0.0280735	0.0371563		P23246	0.00824228	0.00354484	0.011969
_VIQAQTAFSANPANPAILSEASAPIPHDGNLYPR_.3	0.086062	NA	NA		P23258	0.0088308	0.0122288	0.010305
_ANVAVVSGAPLQGQLVAR_.2	0.0783513	0.0747918	0.0897714		P23284	0.015822	0.0131515	0.0192328
_SLMDHTIPEV_.2	0.0377826	NA	0.0150775		P23368	0.0291763	0.117128	0.0288765
_LYPELSQYMGLSLNEEEIR_.2	0.144215	NA	NA		P23381	0.0326993	0.0590052	0.0301725
_DSTGHVGFIFK_.2	0.0438524	0.0349511	0.034518		P23396	0.0197425	0.0107084	0.00722318
_PSSINYMVAPVTGNDVGIR_.2	NA	NA	0.131151		P23434	0.0426533	0.0217313	0.0248335
_SIDNGIFVQLVQANSPASLVGLR_.3	0.247357	0.236551	0.160258		P23443	0.0234846	0.0241396	0.00929683
_ILDTIDIVR_.2	0.131114	0.138124	0.126886		P23458	0.518442	0.62797	0.365181
_YQGAVATVIAR_.2	NA	0.0321249	NA		P23468	0.608682	0.77633	NA
_SQDHIPLAALPLLATSSSR_.3	0.0144519	0.026665	0.0351449		P23497	0.0319602	0.0298361	0.054406
_LDALSNFHFIPKPPVPEIK_.4	0.0158699	NA	NA		P23511	0.0246487	0.0170685	NA
_LDALSNFHFIPKPPVPEIK_.3	0.0674528	0.0705343	0.0667552		P23526	0.01318	0.0165395	0.0102854
_VLYDFNK_.2	0.0242379	0.182493	0.172755		P23527	0.00518326	NA	NA
_IHGSPLQK_.2	0.0289265	0.206174	0.0506852		P23528	0.0147074	0.018371	0.028414
_LSEMEAYLENIEKEEER_.3	0.0798107	0.21397	NA		P23588	0.0121719	0.00655578	0.0126018
_LSLAEIYEQEYIK_.2	0.0838093	0.10241	0.096092		P23610	0.102371	0.0757424	0.085111
_IRDQAWDDVVR_.3	0.0659185	0.0660549	0.075019		P23634	0.0300695	0.0305741	0.167204
_IRDQAWDDVVR_.2	0.0501802	0.0133888	NA		P23786	0.0156707	0.0758704	0.0563589
_ATGRPEC[Carbamidomethyl (C)]FLTIQEGLASK_.3	0.0333601	0.0586362	0.113013		P23919	0.0034922	0.00256361	0.0194807
_ATGRPEC[Carbamidomethyl (C)]FLTIQEGLASK_.2	0.0594958	0.0227546	NA		P23921	0.0253616	0.0207957	0.00942392
_KPWQLQGEVTAQK_.3	0.138648	0.0680296	NA		P24468	0.362112	NA	0.410858
_KPWQLQGEVTAQK_.2	0.116081	0.0975588	0.133092		P24534	0.0255807	0.0260051	0.0463839
_VTFALPDDAETEDTGVLNVK_.2	0.076247	0.097326	NA		P24539	0.0138694	0.0139222	0.0440002
_TAEEENPEHVEIQK_.3	0.0551228	0.066789	NA		P24666	0.00637575	0.00197859	0.00998577
_TAEEENPEHVEIQK_.2	0.0632607	0.0598525	0.0130815		P24752	0.00954955	0.0108025	0.022224
_ASFIKDEGKDK_.3	0.245194	NA	0.187874		P24928	0.0238499	0.0302992	0.00838428
_ASFIKDEGKDK_.2	0.139563	0.117229	0.10984		P24941	0.00492638	0.0046157	0.0198861
_RPENSLLEETLHFDHAVR_.4	0.0793443	NA	NA		P25098	0.00899128	0.0358607	0.023183
_RPENSLLEETLHFDHAVR_.3	0.0618138	NA	NA		P25205	0.0246895	0.0181909	0.0176106
_LSFYETGEIPR_.2	0.0365173	0.0385631	0.0461497		P25208	0.386745	0.0182901	0.0325726
_IDC[Carbamidomethyl (C)]FSEVPTSVFGEK_.2	0.0418714	0.0378502	NA		P25325	0.0717495	0.04942	0.125719
_VVSLSEYR_.2	0.0283806	0.0321326	0.0121584		P25398	0.0211618	0.0262949	0.0360282
_LIAHAGSLTNLAK_.3	0.0204827	0.0260733	0.0156763		P25440	0.242183	0.346446	0.0364727
_LIAHAGSLTNLAK_.2	0.0169923	0.01662	0.0121573		P25445	0.191598	0.0752548	0.0633306
_EWYGYHFPELVK_.3	0.0264152	0.0163199	0.0170596		P25490	0.0303241	0.0290264	0.0177971
_EWYGYHFPELVK_.2	0.0694486	0.0682848	0.0514253		P25685	0.022656	0.0318899	0.0383233
_LLLETHLPSK_.2	0.0870103	0.035633	0.0426558		P25705	0.0157158	0.0141728	0.0230627
_LLLETHLPSK_.3	0.0334025	0.042851	0.0312304		P25786	0.0023736	0.0021786	0.0135152
_YPASTVQILGAEK_.2	0.0333652	0.0199012	0.0189532		P25787	0.0259517	0.0213424	0.0334976
_IINDNATYC[Carbamidomethyl (C)]R_.2	0.0479847	0.044085	NA		P25788	0.0233503	0.0113774	0.0178822
_LAQFIGNR_.2	0.0201709	0.0235583	0.00361183		P25789	0.000822296	0.00291674	0.00412518
_GLTDLSAC[Carbamidomethyl (C)]K_.2	0.0210603	0.0234325	NA		P25815	0.00261494	0.00444128	0.0178221
_GLTDLSAC[Carbamidomethyl (C)]K_.1	0.066221	NA	NA		P26006	0.0258563	0.0242102	0.0270494
_AQLGLGHSYSR_.3	0.0461003	0.0419735	0.0735103		P26038	0.0242526	0.0140962	0.0484654
_AQLGLGHSYSR_.2	0.0364827	0.0426255	0.0328539		P26196	0.0355245	0.0364478	0.0459967
_YGLIFHSTFIGR_.3	0.0505214	0.0403324	0.0472727		P26232	0.0464238	0.573307	0.213492
_YGLIFHSTFIGR_.2	0.0311154	0.0320892	0.0147197		P26358	0.00567663	0.00929047	0.0135445
_LLLETHLPSKK_.3	0.00890612	0.0167074	0.0258551		P26368	0.0230979	0.00546355	0.0154045
_LLLETHLPSKK_.2	0.0184625	0.0168738	0.0106667		P26373	0.00113791	0.0106143	0.0114038
_EAMVQAEEAAAEITR_.2	0.0382163	0.0384123	0.0247391		P26440	0.0326819	0.0187464	0.0491028
_LEELTMDGAK_.2	0.0569271	0.0565972	0.0681342		P26447	0.0106614	0.0084006	0.0152737
_MSQVAPSLSALIGEAVGAR_.2	0.146146	0.150642	0.315511		P26583	0.0168619	0.025816	0.0418152
_MSQVAPSLSALIGEAVGAR_.3	0.0400275	0.686208	0.147524		P26599	0.0257793	0.0324355	0.119139
_LSFYETGEIPRK_.3	0.0265125	0.0272344	0.0271223		P26639	0.0127584	0.00424094	0.0126218
_VREWYGYHFPELVK_.3	0.0304379	0.0319119	0.0317194		P26640	0.059557	0.0130718	0.0495205
_VREWYGYHFPELVK_.4	0.0592476	NA	NA		P26641	0.0243737	0.0390949	0.0417037
_VLLGVGDPK_.2	0.0567939	0.0458799	0.0462085		P26885	0.0318313	0.0207788	0.0358259
_KNLDVMK_.2	0.157271	0.0833205	NA		P27105	0.0134855	0.00931814	0.0272872
_LVAFC[Carbamidomethyl (C)]PFASSQVALENANAVSEGVVHEDLR_.3	0.0887297	0.0381304	NA		P27144	0.013962	0.0141467	0.0249864
_LVAFC[Carbamidomethyl (C)]PFASSQVALENANAVSEGVVHEDLR_.4	0.0833947	NA	NA		P27348	0.00705347	0.0105293	0.00999136
_LHFHNLVK_.2	0.0488447	0.0112044	0.0508884		P27361	0.0338303	0.0471801	0.00323836
_LREQVEER_.2	0.0711899	0.0729406	0.0512235		P27448	0.429382	NA	NA
_STPKEETVNDPEEAGHR_.3	0.0299719	0.0504142	0.0476825		P27449	0.297813	0.311002	0.0458014
_LAQFIGNRR_.2	0.126337	NA	NA		P27540	0.128511	0.183332	NA
_VDNMIIQSISLLDQLDK_.2	0.0326738	0.0222256	NA		P27635	0.0199258	0.0080619	0.0243142
_VDNMIIQSISLLDQLDK_.3	0.112571	0.0827578	NA		P27694	0.0122673	0.0219111	0.037462
_VDNMIIQSISLLDQLDKDINTFSMR_.3	0.185381	0.128218	0.179251		P27695	0.031511	0.021405	0.0401236
_ELNEDKLEK_.2	0.039711	0.0474878	0.0091422		P27707	0.0226917	0.0753386	0.0290671
_EETVNDPEEAGHR_.2	0.0440226	0.0755499	0.0550978		P27708	0.00604802	0.0321849	0.0522714
_VGNLGLATSFFNER_.2	0.0461622	0.0457662	0.0413393		P27797	0.0256464	0.0292448	0.0423705
_VGNLGLATSFFNER_.3	0.0270535	0.0296169	0.00434954		P27816	0.0215723	0.0205313	0.0485407
_HVINFDLPSDIEEYVHR_.3	0.033547	0.0332285	0.0404296		P27824	0.0285639	0.0112186	0.0468239
_HVINFDLPSDIEEYVHR_.4	0.0397043	NA	NA		P28062	0.0371437	0.0329354	0.0550489
_HVINFDLPSDIEEYVHR_.2	0.0190256	0.0578652	0.0717196		P28065	0.539935	0.00943399	0.0398429
_HAIPIIK_.2	0.0164136	0.024081	0.0441326		P28066	0.00457264	0.0211114	0.00404635
_HAIPIIK_.1	0.0516386	NA	NA		P28070	0.0117006	0.0291679	0.0149637
_ELAVQIYEEAR_.2	0.0292279	0.0271622	0.0302339		P28072	0.0205634	0.0347569	0.011417
_MLDMGFEPQIR_.2	0.0159609	0.0190144	0.0307286		P28074	0.0250123	0.00764156	0.028622
_IGLDFC[Carbamidomethyl (C)]K_.2	0.0189291	0.0183887	NA		P28288	0.139727	0.0407929	0.136519
_IGLDFC[Carbamidomethyl (C)]K_.1	0.0409001	NA	NA		P28290	0.00951297	0.00977242	0.0142193
_YLVLDEADR_.2	0.0135607	0.0145493	0.0250769		P28331	0.0187833	0.0188588	0.00962766
_YLVLDEADR_.1	0.0204302	NA	NA		P28340	0.0302791	0.0371594	0.0280711
_VVWVEESDKR_.3	0.0289705	0.0280647	0.0546164		P28347	0.0686092	0.0650554	0.0832926
_VVWVEESDKR_.2	0.0249536	0.0233968	0.0544136		P28482	0.0166445	0.0122102	0.0219327
_GLDISNVK_.2	0.0208704	0.019054	0.0488137		P28702	0.00319933	0.0116456	0.00374419
_GLDISNVK_.1	0.0412088	NA	NA		P28715	0.0305176	0.239273	0.0877093
_DREEALHQFR_.3	0.0129386	0.0217136	0.0293945		P28799	0.011278	0.0936359	0.438638
_DREEALHQFR_.2	0.0585791	0.0688556	0.0489903		P28838	0.0174918	0.0534177	0.0385769
_VRPC[Carbamidomethyl (C)]VVYGGADIGQQIR_.3	0.0244376	0.0245609	NA		P29083	0.0705549	0.0752634	0.0362111
_VRPC[Carbamidomethyl (C)]VVYGGADIGQQIR_.2	0.0608601	0.0555116	NA		P29084	0.0220823	0.013021	0.00279416
_LVDMMER_.2	0.047826	0.049416	0.0552607		P29144	0.017061	0.0116683	0.0168442
_TAAFLLPILSQIYSDGPGEALR_.3	0.0918022	0.09832	0.0877568		P29218	0.0200523	0.0385545	0.209454
_TAAFLLPILSQIYSDGPGEALR_.2	0.124852	0.11721	0.0372412		P29317	0.039679	0.0338846	0.0365349
_DKDAYSSFGSR_.2	0.025674	0.0244692	0.0402223		P29350	0.689723	0.256315	0.0387705
_DKDAYSSFGSR_.3	0.0150589	0.0496072	0.0247914		P29353	0.0284312	0.0494775	0.03104
_QYPISLVLAPTR_.2	0.0785661	NA	NA		P29372	0.0146467	0.0484306	0.0265749
_SDYDGIGSR_.2	0.0298296	0.0294358	0.00638806		P29401	0.016198	0.0109063	0.0240187
_LEQELFSGGNTGINFEK_.2	0.0947538	0.0989647	0.107709		P29466	0.0773095	NA	NA
_LEQELFSGGNTGINFEK_.3	0.03514	0.0797326	0.456117		P29508	0.0179717	0.062013	0.0484408
_YTRPTPVQK_.2	0.0324988	0.0289449	0.0178378		P29590	0.0692386	0.258814	0.520808
_YTRPTPVQK_.3	0.0551221	0.0556524	0.0835788		P29692	0.0256039	0.0179165	0.0135963
_KQYPISLVLAPTR_.3	0.0174646	0.0168664	0.0176753		P29992	0.0704988	0.0535814	0.0510828
_KQYPISLVLAPTR_.2	0.0333523	0.0318967	0.0350124		P30040	0.0094255	0.0237212	0.00564187
_KGADSLEDFLYHEGYAC[Carbamidomethyl (C)]TSIHGDR_.4	0.0288596	NA	NA		P30041	0.0182964	0.0176047	0.0223398
_KGADSLEDFLYHEGYAC[Carbamidomethyl (C)]TSIHGDR_.5	0.0831417	NA	NA		P30042	0.0148119	0.0205372	0.0568585
_KGADSLEDFLYHEGYAC[Carbamidomethyl (C)]TSIHGDR_.3	0.0520919	0.034522	NA		P30043	0.0252211	0.0282714	0.0139097
_VGSTSENITQK_.2	0.0508601	0.0537409	0.0354264		P30044	0.0116896	0.0209427	0.0189076
_VGSTSENITQK_.1	0.190347	NA	NA		P30046	0.0155061	0.0065425	0.0159557
_ELAVQIYEEARK_.3	0.0416844	0.0632597	0.0624513		P30047	0.0226143	0.0255434	0.00020835
_ELAVQIYEEARK_.2	0.0516503	NA	0.0461302		P30048	0.0331712	0.0252661	0.0182118
_IVEQDTMPPK_.2	0.264263	0.276867	NA		P30049	0.026833	0.0216164	0.271844
_DSSGWSSSK_.2	0.116232	0.124364	NA		P30050	0.0148519	0.0147173	0.00506601
_DSSGWSSSK_.1	0.130592	NA	NA		P30084	0.0213067	0.0184947	0.0271038
_GADSLEDFLYHEGYAC[Carbamidomethyl (C)]TSIHGDR_.4	0.0897812	NA	NA		P30085	0.0323711	0.0429166	0.0286017
_GADSLEDFLYHEGYAC[Carbamidomethyl (C)]TSIHGDR_.3	0.261554	0.092328	NA		P30086	0.00476568	0.00596497	0.0347377
_DFLDEYIFLAVGR_.2	0.0299587	0.00963266	0.08953		P30101	0.0101947	0.00681006	0.00610706
_DFLDEYIFLAVGR_.3	0.12669	0.299767	0.219175		P30153	0.0106632	0.0123383	0.0179061
_GFYDKDSSGWSSSK_.2	0.0749628	0.0299704	0.035497		P30154	0.0404614	0.0503475	0.0303739
_HTMMFSATFPK_.2	0.0330461	0.0742428	0.00459406		P30260	0.0282653	0.0390529	0.0249632
_RKQYPISLVLAPTR_.3	0.0886862	0.0731394	NA		P30291	0.303748	0.116728	0.18568
_NINITKDLLDLLVEAK_.3	0.110437	0.078916	0.101318		P30405	0.0452848	0.00958739	0.0719477
_SPILVATAVAAR_.2	0.0152586	0.0157656	0.0207139		P30408	0.037725	0.0376089	0.0583153
_DLLDLLVEAK_.2	0.857681	0.243498	0.0304975		P30414	0.0313134	0.081993	0.305271
_EIQMLAR_.2	0.0185752	0.0202574	0.0297599		P30419	0.019193	0.0297655	0.0328969
_DLMAC[Carbamidomethyl (C)]AQTGSGK_.2	0.0462948	0.044651	NA		P30460	0.0621314	0.0483314	0.0337636
_GC[Carbamidomethyl (C)]HLLVATPGR_.3	0.0212936	0.0165108	NA		P30464	0.0375508	0.0348236	NA
_GC[Carbamidomethyl (C)]HLLVATPGR_.2	0.0411475	0.042132	NA		P30508	0.0284891	0.0276993	0.0108117
_SFLLDLLNATGK_.2	0.103224	0.106141	0.220818		P30519	0.0468118	0.365535	0.0266663
_SFLLDLLNATGK_.1	0.0741765	NA	NA		P30520	0.014828	0.0177037	0.00345996
_FSGGFGAR_.2	0.0243381	0.0191342	0.0563214		P30533	0.00684266	0.00939445	0.00861176
_WC[Carbamidomethyl (C)]DKSDEDDWSKPLPPSER_.4	0.646151	NA	NA		P30536	0.0775869	0.0528378	0.0613861
_WC[Carbamidomethyl (C)]DKSDEDDWSKPLPPSER_.3	0.482412	NA	NA		P30566	0.00461823	0.0051331	0.00813079
_DSLTLVFVETK_.2	0.302955	0.308271	0.259109		P30622	0.0561402	0.669615	0.0491731
_SGKSPILVATAVAAR_.3	0.0759754	0.0751602	0.0913129		P30626	0.0406377	0.0292907	0.0412523
_GKIGLDFC[Carbamidomethyl (C)]K_.2	NA	0.0694385	NA		P30711	0.14104	0.0931597	0.283652
_ELDLNSVLLK_.2	0.0384402	0.0270638	0.0594794		P30740	0.0169613	0.0158556	0.00396438
_LGIKPSINYYQVADFK_.3	0.0612479	0.0451159	0.0446891		P30825	0.0208128	0.0226207	0.0271638
_HGTC[Carbamidomethyl (C)]AAQVDALNSQK_.2	0.0860826	NA	NA		P30837	0.0386755	0.0349814	0.0736094
_LISLIC[Carbamidomethyl (C)]R_.2	0.00619684	0.00787179	NA		P30876	0.0496234	0.0418004	0.0465704
_LASVPGSQTVVVK_.2	0.0660943	0.0693327	0.0755759		P30990	0.034786	0.639244	0.355565
_EITIHTK_.2	0.0314674	0.0413891	0.0584993		P31040	0.0342862	0.0321448	0.00936874
_EITIHTK_.1	0.0485093	NA	NA		P31150	0.0387784	0.0350803	0.00520845
_LPAKDVYER_.3	0.325973	NA	NA		P31153	0.0126222	0.0109522	0.0246086
_LPAKDVYER_.2	0.133757	0.154761	NA		P31321	0.319012	0.0493247	0.0953601
_LGDQGPPEEAEDR_.2	0.0715196	0.0902115	0.0131168		P31327	0.0155202	0.0214524	0.018446
_EAGVSDMK_.2	0.0288931	0.029393	NA		P31350	0.0229053	0.0225227	0.0388171
_EAGVSDMK_.1	0.0578293	NA	NA		P31431	0.0756704	0.26132	NA
_DKWDELK_.2	0.104624	NA	NA		P31483	0.0240013	0.0138297	0.028771
_LKDKWDELK_.3	0.248547	0.13368	NA		P31689	0.0296791	0.0260279	0.0288944
_TPTLYLDFK_.2	0.0228898	0.0243147	0.0300209		P31749	0.217693	0.309137	0.137869
_TPTLYLDFK_.1	0.0387878	NA	NA		P31751	0.0599006	0.067881	0.0724952
_VTLSVLSR_.2	0.0223693	0.0245257	0.024959		P31930	0.0177518	0.0199051	0.042841
_NLDPFLLFDEFK_.2	0.055469	0.0565501	0.119537		P31937	0.0125514	0.012429	0.0236599
_KVTLSVLSR_.2	0.0391766	0.0391196	0.0567879		P31939	0.0161829	0.0130516	0.250563
_SIGRPELK_.2	0.0860569	0.0937693	0.105155		P31942	0.00470785	0.00576813	0.0138235
_GGRPGGFPDHPHR_.3	0.0243395	0.0447924	0.0465185		P31943	0.0100574	0.00842678	0.0319878
_GGRPGGFPDHPHR_.2	0.0439228	0.0608249	0.0851379		P31944	0.317574	0.11165	0.915105
_SEEIPKPSK_.2	0.0592279	0.057926	0.0613935		P31946	0.0130384	0.012341	0.0180539
_MVEPQYQELK_.2	0.0547485	0.0652461	0.0537067		P31947	0.0433799	0.0455275	0.0894969
_DGVTVAVISGEALGIK_.2	0.0555436	NA	NA		P31948	0.0136359	0.0215086	0.0330785
_MNPGDLQWMTAGR_.2	0.0221218	0.0322753	0.0368714		P31949	0.0277843	0.183897	0.043496
_GFETVSYLLEGGSMAHEDFC[Carbamidomethyl (C)]GHTGK_.4	0.0830772	NA	NA		P32004	0.0403815	0.0101776	0.0129081
_GFETVSYLLEGGSMAHEDFC[Carbamidomethyl (C)]GHTGK_.3	0.196153	0.207617	NA		P32119	0.0224546	0.014988	0.0140606
_SHFVLIAGEPLR_.3	0.0944848	0.0944729	0.0832245		P32121	0.155371	0.439244	0.103689
_GILHAEMPC[Carbamidomethyl (C)]SEEPAHGLQLWVNLR_.4	0.13437	NA	NA		P32189	0.118529	0.197086	0.159408
_GILHAEMPC[Carbamidomethyl (C)]SEEPAHGLQLWVNLR_.3	NA	0.135919	NA		P32320	0.0159364	0.013023	0.0977942
_NLDPFLLFDEFKGGRPGGFPDHPHR_.5	0.320829	NA	NA		P32321	0.0263844	0.0289043	0.0253162
_SGILPILVHC[Carbamidomethyl (C)]LER_.3	0.0406757	0.0414797	NA		P32322	0.0136425	0.0222671	0.0343463
_SGILPILVHC[Carbamidomethyl (C)]LER_.2	0.108963	0.111113	NA		P32455	0.0455389	0.0413313	0.142614
_NEVVVELR_.2	0.00320956	0.0048528	0.0202443		P32780	0.0483265	0.0922706	0.119797
_NEVVVELR_.1	0.0411988	NA	NA		P32929	0.0335137	0.0412202	0.129478
_DAQVVQVVLDGLSNILK_.3	0.129187	0.123081	0.0668728		P32969	0.00881169	0.00983606	0.0200358
_DAQVVQVVLDGLSNILK_.2	0.0770345	0.0750152	0.0245561		P33121	0.00626761	0.0123141	0.0302636
_NVTWVMVNLC[Carbamidomethyl (C)]R_.2	0.530674	0.0433173	NA		P33176	0.0786929	0.0421342	0.0177079
_IEQLQNHENEDIYK_.3	0.108102	0.0459813	0.0482319		P33240	0.109865	0.171791	0.0431689
_IEQLQNHENEDIYK_.2	0.0351528	0.029552	0.0166073		P33316	0.0079996	0.0143234	0.0230667
_KDQVAYLIQQNVIPPFC[Carbamidomethyl (C)]NLLTVK_.3	0.175563	0.18895	NA		P33527	0.0165207	0.0586386	0.0411195
_LLHSPHQNVC[Carbamidomethyl (C)]EQAVWALGNIIGDGPQC[Carbamidomethyl (C)]R_.4	0.103021	NA	NA		P33552	0.0256009	0.0579154	0.0899211
_AVGNIVTGTDEQTQVVLNC[Carbamidomethyl (C)]DALSHFPALLTHPK_.4	0.019721	NA	NA		P33897	0.0342726	0.0361484	0.0162944
_VQNTSLEAIVQNASSDNQGIQLSAVQAAR_.3	NA	NA	0.0442778		P33981	0.138274	0.0897717	0.302265
_NPPGYLEDSFVK_.2	0.054244	0.0339699	NA		P33991	0.00660351	0.00198265	0.0150639
_AVKDELLSEKPEIK_.3	0.026163	0.0141458	NA		P33992	0.0268795	0.0295794	0.0397646
_IYDITNVLEGIHLIK_.3	0.0553278	0.0885783	0.235465		P33993	0.0156245	0.0157359	0.0179754
_YLPENDLKR_.3	0.0694849	0.0634882	0.079765		P34059	0.238432	0.0987795	0.0752722
_YLPENDLKR_.2	0.132098	0.081067	NA		P34896	0.0290151	0.0234062	0.0284717
_VTNEFVHINNLK_.3	0.13342	0.134208	NA		P34897	0.0113362	0.00696941	0.0126578
_VTNEFVHINNLK_.2	0.0895321	0.067812	0.0736071		P34932	0.00888856	0.00924652	0.0543618
_APLDLDKYVEIAR_.3	0.0780301	NA	0.0631015		P34949	0.0186051	0.0389318	0.0390457
_APLDLDKYVEIAR_.2	0.0804301	NA	0.104694		P35030	0.0182856	0.0113702	0.028519
_TTTPYFL_.1	0.0622438	NA	NA		P35052	0.358757	0.595798	0.146328
_YGNANAWR_.2	0.0553013	NA	NA		P35221	0.197071	1.11683	0.0132555
_GAGWLFGAK_.2	0.0214954	0.0235606	0.00851496		P35232	0.0333922	0.030833	0.0332222
_LVTVWSAPNYC[Carbamidomethyl (C)]YR_.2	0.0535393	0.0613716	NA		P35237	0.021857	0.00762603	0.0380557
_AHQLVHEGYK_.2	0.075804	0.0686646	0.0582992		P35240	0.287169	0.0437463	NA
_DLFSTFTITR_.2	0.0336286	0.0301549	0.0209959		P35241	0.0301655	0.0275512	0.0142068
_ELVDYFLNVATAQGR_.2	0.0795883	0.137269	NA		P35244	0.0415285	0.0397626	0.0465572
_FQVIVYNPLGR_.2	0.258332	0.239426	0.119235		P35249	0.00411181	0.001712	0.00315062
_HLVLLDTAQAAAAGHR_.3	0.0644946	0.0458627	0.0519737		P35250	0.0180365	0.0105797	0.0232253
_LQETTLVANQLR_.2	0.0894754	0.080574	0.0792046		P35251	0.0126473	0.10171	0.0548905
_LPVSEGVFVVK_.2	NA	0.0519157	NA		P35268	0.00259393	0.00456913	0.0218474
_LVNAQQAK_.2	NA	0.903255	NA		P35269	0.0309729	0.0374358	0.0283051
_GISAFPESDNLFK_.2	0.0690392	0.0543872	0.0345839		P35270	0.0202046	0.0197478	0.0429156
_WSALYDVR_.2	0.0145084	0.0151066	0.0269004		P35354	0.0204154	0.0169357	0.0121128
_LSLEFPSGYPYNAPTVK_.2	0.0632725	0.0653312	0.0811475		P35573	0.0188811	0.0358265	0.0628036
_DPAATSVAAAR_.2	0.0370226	0.0333943	0.0891348		P35579	0.0117055	0.0194841	0.00774766
_FLTPC[Carbamidomethyl (C)]YHPNVDTQGNIC[Carbamidomethyl (C)]LDILK_.3	0.0790351	0.0803469	NA		P35580	0.0899539	0.119353	0.35972
_TILLSIQSLLGEPNIDSPLNTHAAELWK_.3	0.14647	0.223627	0.179626		P35606	0.0111543	0.0120131	0.0203013
_WVGTIHGAAGTVYEDLR_.3	0.0727606	0.0653254	0.0675271		P35610	0.0142059	0.02137	0.0186345
_WVGTIHGAAGTVYEDLR_.2	NA	0.0820064	0.133777		P35611	0.1263	0.0544395	0.0102759
_DFTVASPAEFVTR_.2	0.0247318	0.0251595	0.0269417		P35613	0.0191242	0.0111803	0.0178144
_FGAYIVDGLR_.2	0.038223	0.0194595	0.043356		P35637	0.023428	0.0262344	0.0391033
_IPAPVEK_.2	0.145018	NA	NA		P35658	0.0433135	0.0317274	0.0511628
_HLEPALAFQLELNR_.3	0.0685232	0.062054	0.0554655		P35659	0.0107876	0.0091391	0.0169135
_GHVIAAR_.2	0.113218	NA	NA		P35754	0.0273987	0.039576	0.037995
_AIGIGAYLVR_.2	0.0532867	0.0469981	0.0427329		P35790	0.0132912	0.225266	0.0849519
_EEAISNMVVALK_.2	0.196539	0.114089	NA		P35813	0.0277165	0.0287038	0.0465643
_FVVMVTPEDLK_.2	0.0538576	0.0516331	0.0759032		P35914	0.0454766	0.0703877	0.0322226
_EASFEYLQNEGER_.2	0.098416	0.118057	0.105034		P35998	0.0244377	0.0260183	0.0292551
_VLIANNGIAAVK_.2	0.224149	NA	0.185591		P36404	0.0489209	0.0662199	0.0916879
_MHLYLGAAK_.2	0.0589667	0.135501	NA		P36405	0.0248834	0.0261814	0.0513309
_RIPVQAVWAGWGHASENPK_.3	0.321785	0.2377	NA		P36507	0.0886549	0.0696499	0.137016
_ITSENPDEGFKPSSGTVQELNFR_.3	0.00975393	0.0156966	0.0180041		P36542	0.0162199	0.0169685	0.0131512
_IPVQAVWAGWGHASENPK_.3	0.251523	0.134117	NA		P36543	0.012234	0.471214	0.0154965
_IHSQEEALR_.3	0.263121	0.300648	NA		P36551	0.00733875	0.0128889	0.0219842
_IHSQEEALR_.2	0.0920224	0.0955492	0.0745565		P36578	0.00607399	0.0273223	0.0126156
_VLSIQSHVIR_.3	0.0634011	0.0344875	0.0591407		P36639	0.0300281	0.0123277	0.128245
_VLSIQSHVIR_.2	0.0440649	0.0444507	0.0651956		P36776	0.0339164	0.0123684	0.0164769
_VVPLADIITPNQFEAELLSGR_.3	0.011997	0.0156822	0.033956		P36871	0.0188132	0.024572	0.0138986
_VVPLADIITPNQFEAELLSGR_.2	0.057475	0.0560375	0.0913797		P36873	0.0219667	0.0188196	0.0347716
_TVSTLHHVLQR_.3	0.0152784	0.00211305	0.0448345		P36897	0.311686	0.0609045	0.0338193
_TVSTLHHVLQR_.2	0.0790663	0.0696207	0.0621547		P36915	0.0358167	0.048294	0.0313509
_YDYVLTGYTR_.2	0.0424181	0.0439842	0.0483267		P36952	0.0148295	0.0085197	0.00889625
_AQAGEGVRPSPMQLELR_.3	0.0146103	0.0175267	0.0442324		P36954	0.019887	0.0106447	NA
_GQVLNSDELQELYEGLR_.2	0.0728374	0.0734746	0.0888249		P36955	NA	0.132164	NA
_NPAGSVVMER_.2	0.0501576	0.0596476	0.0334555		P36957	0.0147575	0.011776	0.00825128
_KIHSQEEALR_.2	0.035856	0.0380453	0.0458825		P36969	0.034771	0.0261882	0.076207
_LVYVC[Carbamidomethyl (C)]DPVLGDK_.2	0.0849123	0.0815046	NA		P37108	0.0086603	0.0274674	0.0328079
_VVPLADIITPNQFEAELLSGRK_.3	0.123439	0.130226	0.313622		P37198	0.0229131	0.0502559	0.0245949
_VVPLADIITPNQFEAELLSGRK_.4	0.145307	NA	NA		P37235	0.00541747	0.00731036	0.0204031
_LVYVC[Carbamidomethyl (C)]DPVLGDKWDGEGSMYVPEDLLPVYK_.3	0.220526	0.30906	NA		P37802	0.0176274	0.0117945	0.0262127
_DKSFLAMVVDIVQELK_.3	0.134444	0.130028	0.174894		P37837	0.0143488	0.00937076	0.0179688
_GSTLDLSDLEAEK_.2	0.0601267	0.0601874	0.0378742		P37840	0.898906	0.549111	0.259897
_PAHLLQDDISSSYTTTTTITAPPSR_.3	0.028838	0.0214572	0.0447291		P38117	0.00559369	0.00698465	0.0196018
_PAHLLQDDISSSYTTTTTITAPPSR_.2	0.0564386	0.087091	0.0912803		P38159	0.0354055	0.0199867	0.0384599
_FSETHADPHNSR_.2	0.142549	0.159059	0.0972554		P38398	1.27377	0.273575	0.0748575
_ENILVSLGAVGEGFHNYHHSFPYDYSASEYR_.5	0.0993551	NA	NA		P38432	0.067589	0.0614605	0.0663548
_EC[Carbamidomethyl (C)]LAETER_.2	0.0180463	0.00757301	NA		P38606	0.123511	0.0137737	0.0382517
_YAELLAIIEELGK_.2	0.0978284	0.101565	0.0614268		P38646	0.0397601	0.0367481	0.0234069
_EIRPTYAGSK_.2	0.249823	0.222209	NA		P38919	0.0126416	0.0121787	0.0302978
_AASLHWTSER_.3	0.0443876	0.0441118	0.0462353		P38935	0.040723	0.0196467	0.108481
_AASLHWTSER_.2	0.0147955	0.0133812	0.0237616		P39019	0.00697898	0.00674252	0.0196717
_AVAMLWK_.2	0.0193642	0.013545	0.0363955		P39023	0.0190123	0.0222872	0.0394114
_EFC[Carbamidomethyl (C)]NSPDC[Carbamidomethyl (C)]SAWK_.2	0.119694	0.0892517	NA		P39656	0.0438023	0.0455717	0.0475946
_VIPTLALLK_.2	0.0334576	0.0269607	0.0549313		P39687	0.018176	0.0168821	0.0328611
_HLAILSK_.2	0.0326387	0.0457545	0.04249		P39748	0.00225103	0.00350438	0.0124484
_VLEHQLLQTTK_.2	0.0237336	0.0720262	0.0219424		P39880	0.0651246	NA	NA
_VLEHQLLQTTK_.3	NA	NA	0.0480387		P40121	0.030192	0.0254181	0.0523121
_ESENVVC[Carbamidomethyl (C)]HFYR_.2	NA	0.148355	NA		P40222	0.032686	0.00480491	0.0168243
_DFFQEVK_.2	0.0486464	0.0510129	0.021758		P40227	0.00239749	0.0113252	0.0143461
_AFESDVFHNR_.2	0.0364169	0.0408694	0.0233016		P40261	0.00671845	0.00907445	0.023287
_AFESDVFHNR_.3	0.0713033	0.0848381	0.0640621		P40429	0.168789	0.190129	0.0471425
_EIPVFNFTIHEIHC[Carbamidomethyl (C)]QR_.3	0.0436196	NA	NA		P40616	0.0170768	0.0139527	0.0109275
_EIPVFNFTIHEIHC[Carbamidomethyl (C)]QR_.4	0.0189332	NA	NA		P40692	0.0203215	0.0162385	0.0163108
_TELC[Carbamidomethyl (C)]GNC[Carbamidomethyl (C)]GR_.2	0.0430476	0.0402838	NA		P40763	0.0432566	0.0130736	0.0431849
_AVC[Carbamidomethyl (C)]EADQSHGGPR_.3	0.0586763	0.110552	NA		P40818	0.0386751	0.00961354	0.019224
_LKEHEDYC[Carbamidomethyl (C)]GAR_.3	0.215297	0.218979	NA		P40855	0.274582	0.2644	0.0336624
_LSNSDSQDIQGR_.2	0.070388	0.0719993	0.067744		P40925	0.00171344	0.0270836	0.0252705
_VTPAAANYR_.2	NA	0.0655004	0.103919		P40926	0.0108933	0.0175024	0.0287438
_STSGPRPGC[Carbamidomethyl (C)]QPSSPC[Carbamidomethyl (C)]VPK_.3	0.144484	0.0883689	NA		P40937	0.0148422	0.0236479	0.00495965
_LTSDSTVYDYAGK_.2	0.012276	0.00568149	0.00804696		P40938	0.00931221	0.0107018	0.0168316
_NKVPELQK_.2	0.0290078	0.0299922	0.0678215		P40939	0.00615235	0.00449826	0.00321815
_LAGAWASEAYSPQGLKPVVSTEAPPIIFATPTK_.3	0.0652736	0.102183	NA		P41091	0.025221	0.024254	0.0226765
_LMC[Carbamidomethyl (C)]PQEIVDYIADKK_.3	0.0473137	0.0613411	NA		P41134	0.0328924	0.031393	NA
_LMC[Carbamidomethyl (C)]PQEIVDYIADKK_.2	0.123789	0.158662	NA		P41208	0.349694	0.362012	NA
_LSVNSHFMK_.2	0.0400241	0.0380077	0.0632987		P41214	0.0271226	0.0286407	0.0395279
_LSVNSHFMK_.3	0.0763785	0.0706646	0.0186767		P41223	0.0353528	0.0377589	0.0271951
_LSVNSHFMK_.1	0.172514	NA	NA		P41227	0.0279488	0.0213018	0.0466953
_LMC[Carbamidomethyl (C)]PQEIVDYIADK_.2	0.434265	0.0705611	NA		P41229	0.0259625	0.0169298	0.0475096
_LMC[Carbamidomethyl (C)]PQEIVDYIADKKDVYE_.3	0.118811	0.046064	NA		P41236	0.0162206	0.0164685	0.017514
_LYDKIDPEK_.2	0.0388549	0.0508334	0.0336155		P41240	0.016156	0.0496913	0.0350457
_LPTVPLSGMYNK_.2	0.0245658	0.0307771	0.0424534		P41250	0.00740062	0.0100303	0.0297302
_FPLDSTGSELK_.2	0.698451	0.0187536	0.045245		P41252	0.0295926	0.0138459	0.0125418
_LEQDQLWIGTK_.2	0.0204736	0.0207961	0.0049188		P41567	0.0217647	0.0233167	0.0809832
_LPMGSIK_.2	0.039091	NA	0.0313191		P41743	0.0474489	0.10389	0.0849
_GKPEDVMPSVK_.2	0.0397811	0.0523707	0.068228		P42025	0.119549	NA	NA
_IMVVGSTINDVLAVNTPK_.2	0.101	0.104307	0.0923145		P42126	0.0395128	0.0354104	0.0694713
_AEENKKEPLC[Carbamidomethyl (C)]R_.3	0.0390668	0.0575381	NA		P42166	0.0475621	0.0423851	0.0644596
_IHSITGLPPAMQK_.3	0.190177	0.478927	NA		P42167	0.207264	0.288385	0.0154996
_ELTEEEK_.1	0.0174069	NA	NA		P42224	0.0218488	0.358872	0.0135414
_WVTALESVVAGGR_.2	0.386437	NA	NA		P42226	0.0297262	0.0343843	0.0561077
_VLIYDNEAR_.2	0.0509255	NA	NA		P42229	0.0153352	0.105221	0.0793519
_AEILALQQALK_.2	0.0897497	0.0314253	0.150899		P42285	0.0269329	0.0156331	0.0355812
_ADVPYILK_.2	0.0159928	0.0561365	0.0656876		P42330	0.0170762	0.00308378	0.00898233
_LPLAFAYR_.2	NA	NA	0.0582928		P42336	0.0358417	0.029435	0.0617152
_MFADYLAHESR_.3	0.0483941	0.0501803	0.0422841		P42345	0.0691394	0.0349602	0.0460539
_MFADYLAHESR_.2	0.0788925	0.0767027	0.0926482		P42356	0.115226	0.0630399	0.00846493
_DSIVAELDR_.2	0.0244546	0.0517267	0.00326583		P42566	0.212483	0.0139846	0.202712
_APPAPGPASGGSGEVDELFDVK_.2	0.117066	0.110278	0.12392		P42568	0.0488899	0.050421	NA
_LQDAYYIFQEMADK_.2	0.0241403	0.0208907	0.0394951		P42574	0.105634	0.128359	0.0162503
_LQDAYYIFQEMADK_.3	0.0745781	0.157751	0.0303205		P42575	0.311598	0.164197	NA
_NAFYIGSYQQC[Carbamidomethyl (C)]INEAQR_.2	0.0566756	0.0639943	NA		P42677	0.00190884	0.049533	0.0351539
_WEAAEGLLQEALDK_.2	0.0761566	0.0464828	0.0655961		P42684	0.113922	0.061996	NA
_DSIVAELDREMSR_.3	0.099181	0.119645	0.134727		P42695	0.0310067	0.0341606	0.0228673
_DSGYPETLVNLIVLSQHLGKPPEVTNR_.4	0.149752	NA	NA		P42696	0.0261657	0.0124462	0.0215905
_KFGVVLDEIKPSSAPELQAVR_.4	0.0293617	NA	NA		P42702	0.066841	0.103084	NA
_KFGVVLDEIKPSSAPELQAVR_.3	0.0394643	0.0388672	0.0270182		P42704	0.0161475	0.00796365	0.0264819
_FGVVLDEIKPSSAPELQAVR_.3	0.0682569	0.0571457	0.0742337		P42765	0.00690223	0.0117929	0.00614269
_ALDLLYGMVSK_.2	0.0417727	0.0506416	0.0767382		P42766	0.00669306	0.00433569	0.0340742
_NYLSLAPLFFK_.2	0.177759	0.148036	0.101583		P42771	0.0158602	0.0205038	0.0256307
_LFGALTPLEPR_.2	0.0167345	0.0202133	0.0145184		P42773	0.0221814	0.191864	NA
_ASC[Carbamidomethyl (C)]ILQLVK_.2	0.031183	0.0424105	NA		P42785	0.0414891	0.0769383	0.0374442
_DVPVAEEVSALFAGELNPVAPK_.3	0.0617086	0.0554346	0.140303		P42858	0.0911207	0.0254242	0.0363924
_DVPVAEEVSALFAGELNPVAPK_.2	0.0258308	0.0299511	0.14529		P42892	0.0391902	0.165421	0.208911
_AVFHEEEQR_.2	0.104193	0.0450339	0.0309615		P43003	0.0427564	0.0412388	0.11528
_ALDIDLDKPLADSEKLPIQK_.4	0.174498	NA	NA		P43034	0.0113362	0.0259864	0.0580841
_MSFQNLLAK_.2	0.088797	NA	NA		P43121	0.0137008	0.0301377	0.067876
_FLQLTPER_.2	0.0227904	0.0184173	0.026871		P43243	0.0111301	0.0108811	0.0381491
_VWDVIGR_.2	0.0168049	0.0160409	0.01914		P43246	0.0309486	0.0287079	0.0337755
_SLIIDEGEDDLGR_.2	0.027246	0.0362891	0.0657013		P43251	NA	0.818788	NA
_SAGLFQNPK_.2	0.0207689	0.0116349	0.0181424		P43304	0.0380521	0.0346923	0.0342592
_HLAPEVFR_.2	0.0490623	0.0468782	0.160322		P43307	0.0244039	0.0244187	0.015202
_LNSGLGQLILK_.2	0.07279	0.0770145	0.0777025		P43353	0.00271721	0.0169007	0.0150487
_VLEAGDK_.1	0.0717127	NA	NA		P43378	0.0322905	0.020069	0.124591
_FSSSTEQSSASR_.2	0.138515	0.183362	NA		P43487	0.0170442	0.00791089	0.0244288
_DIVHKPGPIVLTVAK_.3	NA	0.106153	NA		P43490	0.0109009	0.00265942	0.0244307
_ELEPFLLR_.2	0.00779174	0.00725531	0.0186042		P43686	0.487289	0.0214376	0.00193145
_VLIFSQMVR_.2	0.0366606	0.01197	0.0564954		P43897	0.0273005	0.0123097	0.0108297
_GSVEEDILER_.2	0.064906	0.0761315	0.0704161		P45877	0.0267503	0.0147115	0.0306852
_IGDHITEC[Carbamidomethyl (C)]LK_.2	0.0477015	0.0472881	NA		P45880	0.0121121	0.0120344	0.0170384
_MLDILAEYLK_.2	0.0758386	0.0700175	0.0620133		P45954	0.0349984	0.0266066	0.0436287
_NLWIFVSK_.2	0.0718621	0.0695182	0.0717619		P45973	0.0160582	0.0271152	0.0317018
_AFLGGLNWAFIGVDEAHR_.3	0.0995239	0.102886	NA		P45974	0.0166028	0.0179974	0.0395475
_LVISHEEELIPLHK_.3	0.0559574	0.0905122	0.0802831		P45983	0.131269	0.0687951	0.105239
_LVISHEEELIPLHK_.4	0.0991966	NA	NA		P45985	0.969154	0.112016	0.251051
_TVLHTGSAPSSSTPFNKEELSAILK_.4	0.0817279	NA	NA		P46013	0.0201424	0.0221925	0.0198741
_WQGLPYSEC[Carbamidomethyl (C)]SWEDGALISK_.2	NA	0.168989	NA		P46019	0.018843	0.051766	0.34428
_VLEPFLLR_.2	0.0440171	0.0336953	0.0324379		P46020	0.0615591	0.0715599	0.514414
_FGLPLER_.2	0.0270031	0.0345667	0.050818		P46060	0.0195447	0.673946	0.0191613
_FGAEDLFK_.2	0.0306842	0.0627266	NA		P46063	0.0218143	0.0204288	0.0106927
_DYQLEGLNWLAHSWC[Carbamidomethyl (C)]K_.3	0.149139	0.129273	NA		P46087	0.0146095	0.0102415	0.00580893
_ENEVSTSATDELLSQFK_.2	NA	0.191639	NA		P46100	0.0144415	0.167218	0.0231382
_ITDVALDFWR_.2	0.0834636	0.00671645	0.0234339		P46108	0.0161533	0.0242194	0.0188642
_NLIDYFVPFLPLEYK_.2	0.0886144	0.0941845	0.161938		P46109	0.0198234	0.0253017	0.0177619
_NFVSQIVAENLHPK_.3	0.0494195	0.0285308	0.0445857		P46199	0.0810525	0.11433	0.089493
_LFGQHLATEVIFK_.3	0.00627885	0.0266969	0.030434		P46379	0.0516095	0.0554274	0.0536229
_LTDAFLLLR_.2	0.033011	0.0306388	0.0292301		P46459	0.0178266	0.0247719	0.0194514
_IDYNVEQSC[Carbamidomethyl (C)]IK_.2	0.158683	0.146842	NA		P46734	0.0386494	0.0447558	0.0326361
_HLNRPTLDDSSEEEHAIEITTQEITQLFHR_.5	0.0656647	NA	NA		P46736	0.0234049	0.0286842	0.0909043
_LVDADGPLAR_.2	0.0842267	0.0285124	NA		P46776	0.0140508	0.0124553	0.0169643
_FSLC[Carbamidomethyl (C)]SIR_.2	0.0174836	0.00873396	NA		P46777	0.0170894	0.0112298	0.0489628
_TITLQPGSPC[Carbamidomethyl (C)]NDFR_.2	0.0976723	0.103754	NA		P46778	0.00762887	0.0068879	0.0214075
_LPPPKPLPGTLK_.3	0.0592369	0.375428	NA		P46779	0.0122687	0.0105354	0.0261945
_HYEGLSYNVDSLHQK_.3	0.0540218	NA	NA		P46781	0.0130141	0.0101494	0.00798605
_FEGFIQTR_.2	0.0436503	0.044517	NA		P46782	0.0581267	0.0417684	0.0414633
_VSHITFAHEVGHNFGSPHDSGTEC[Carbamidomethyl (C)]TPGESK_.5	0.0482397	NA	NA		P46783	0.0484921	0.0712064	0.0169603
_FPNIGVEK_.2	NA	0.046324	0.0580598		P46926	0.00769581	0.00711397	0.0309054
_AFANPEDALR_.2	0.0399202	0.0364292	0.0314974		P46934	0.0214352	0.0167429	0.0945035
_HGGPQYC[Carbamidomethyl (C)]R_.2	0.038685	0.0321534	NA		P46940	0.0106007	0.0084489	0.0177627
_VAHTVAYLGK_.2	0.0782186	0.0868965	0.0964093		P46976	0.0143731	0.0124944	0.0223165
_LLLTIQK_.2	0.0281994	0.0341707	0.0207014		P46977	0.00467943	0.00540815	0.015472
_SQLDILSLLK_.2	0.052227	0.0555864	0.0813182		P47224	0.232634	0.24988	NA
_GSPLVVSLIGALLR_.2	0.119021	0.115322	0.036214		P47712	0.0288786	0.030284	0.0436873
_IWSFDLLLPLHELR_.3	0.118723	0.133557	0.148202		P47755	0.00599899	0.0183385	0.0932194
_ALVLTEIGPK_.2	0.0067427	0.00859099	0.016477		P47756	0.0142197	0.0154851	0.028063
_FIAEEAAASGAK_.2	0.0242925	0.0226362	0.0534958		P47813	0.0234024	0.021911	NA
_FIAEEAAASGAK_.1	0.145615	NA	NA		P47897	0.00261273	0.00717405	0.00413582
_VSGETDLSK_.2	0.114575	0.12164	0.0252767		P47914	0.0320522	0.0318616	0.0495806
_VSGETDLSK_.1	0.184717	NA	NA		P47985	0.0103911	0.00982173	0.0302042
_LFLSNMER_.2	0.0188452	0.021369	0.0325287		P48047	0.0247747	0.0245379	0.040232
_TSAADLVTETDHLVEDLIISELR_.3	0.184593	0.143133	0.271747		P48059	0.00915281	0.0160862	0.00625395
_TSAADLVTETDHLVEDLIISELR_.4	0.130864	NA	NA		P48067	0.0310287	0.0509271	0.0450279
_DVKPSNILLDER_.2	0.0252036	NA	0.0147347		P48147	0.0378557	0.0159178	0.0203356
_LFGGQIVGQALVAAAK_.2	0.0444229	0.0468221	0.0568404		P48163	0.0386677	0.0300662	0.0959166
_MIDLSGNPVLR_.2	0.0106187	0.00914754	0.0193827		P48200	0.0689429	0.046265	0.0218306
_NMAALDAADR_.2	0.0400267	0.0404114	0.0482488		P48382	0.131577	0.342821	0.119554
_SLISVIHLITAAR_.2	0.173275	NA	0.0735902		P48426	0.10357	0.157113	0.0179453
_SLISVIHLITAAR_.3	0.0871619	NA	0.0660957		P48444	0.0385597	0.0290229	0.197317
_MGLWVTAPIALLK_.2	0.00478619	0.00631698	0.149508		P48449	0.187241	0.0657085	0.00438097
_FGAMLDMLTDR_.2	0.16371	NA	NA		P48454	0.0185614	NA	NA
_NSILAQVLDQSAR_.2	0.0731343	0.0744982	0.102896		P48506	0.0797775	0.076988	0.029688
_AVENYLIQMAR_.2	0.014659	0.0189503	0.0212891		P48507	0.0164719	0.0160375	0.0140586
_LSNLALVKPEK_.3	0.044633	0.0472982	0.0263244		P48509	0.0135387	0.00491395	0.0227434
_LSNLALVKPEK_.2	0.0494417	0.0544158	0.0328556		P48556	0.015676	0.0136577	0.0268763
_YGQLSEK_.2	0.0407594	0.045972	0.0614193		P48634	0.0183576	0.0163047	0.0390713
_YGQLSEK_.1	0.0256276	NA	NA		P48637	0.0126189	0.0146897	0.0068525
_LAELQAK_.2	0.0392508	0.0384491	0.0766253		P48643	0.0372764	0.034403	0.0472422
_LAELQAK_.1	0.0194237	NA	NA		P48651	0.0524662	0.0778865	0.613155
_VSEQGLIEILKK_.3	0.046641	0.046372	0.0601231		P48681	0.181182	0.499691	0.211292
_VSEQGLIEILKK_.2	0.0298188	0.021418	0.0423841		P48723	0.325791	0.0246662	0.392676
_HGDPGDAAQQEAK_.2	0.0568911	0.0561764	0.0797037		P48729	0.0131842	0.0519511	0.0037811
_HGDPGDAAQQEAK_.3	0.0863191	0.103417	NA		P48730	0.307395	0.016311	0.0926494
_VSEQGLIEILK_.2	0.0286853	0.677696	0.041724		P48735	0.0215798	0.0177289	0.0736931
_VPLVAPEDLR_.2	0.0132434	0.0110885	0.00803124		P48739	0.0429574	0.0458429	0.0364653
_GPLVNASLR_.2	0.00821097	0.00572426	0.0259297		P48960	0.0775145	0.00838103	0.0893992
_SDLLLSGR_.2	0.0215069	0.0205004	0.0397551		P49005	0.0182118	0.01523	0.00597127
_SDLLLSGR_.1	0.0277054	NA	NA		P49006	0.0278336	0.0250936	0.145468
_AAILPTSIFLTNK_.2	0.0501119	0.0513947	0.0671831		P49023	0.0541372	0.0543554	0.100012
_EFIQEPAK_.2	0.00840522	0.00808867	0.0541748		P49137	0.0606543	0.0614196	0.0382887
_EFIQEPAK_.1	0.0451114	NA	NA		P49189	0.0230381	0.0226599	0.0251678
_LSPWIRPDSK_.3	0.0522181	0.0492155	0.0522044		P49207	0.0322565	0.0257129	0.0328424
_LSPWIRPDSK_.2	0.0487934	0.0494487	0.0440083		P49247	0.254792	0.759512	0.518094
_DWNTLIVGK_.2	0.0177813	0.0120623	0.0029755		P49257	0.0528301	0.0489715	0.0470755
_DWNTLIVGK_.1	0.0832479	NA	NA		P49321	0.0214603	0.0173179	0.00827401
_DLNC[Carbamidomethyl (C)]VPEIADTLGAVAK_.2	0.0339801	0.0278277	NA		P49327	0.267835	0.0280139	0.0374103
_DLNC[Carbamidomethyl (C)]VPEIADTLGAVAK_.3	0.0272937	0.0420567	NA		P49354	0.0163181	0.0271365	0.0593096
_YSQYQQAIYK_.2	0.0118364	0.00570723	0.0397083		P49356	0.0175582	0.0295308	0.166943
_TLC[Carbamidomethyl (C)]DYSK_.2	0.00434074	0.0154874	NA		P49366	0.284433	0.00610558	0.0198485
_TLC[Carbamidomethyl (C)]DYSK_.1	0.02213	NA	NA		P49368	0.00946824	0.0143992	0.0179447
_IAVALEIGADLPSNHVIDR_.3	0.0794397	0.060311	0.0751669		P49406	0.056968	0.0243053	0.0105374
_DDIIENAPTTHTEEYSGEEK_.3	0.122563	0.102993	0.0717715		P49411	0.0316153	0.0305173	0.0139724
_DDIIENAPTTHTEEYSGEEK_.2	0.0914093	NA	NA		P49419	0.00460919	0.00711489	0.0252479
_DDGVSIPGEYTSFLAPISSSK_.2	0.0345442	0.0494532	0.0996955		P49427	0.0534413	0.0116811	NA
_EGQTIC[Carbamidomethyl (C)]VR_.2	0.0209515	0.0175403	NA		P49441	0.0272719	0.233885	0.0932584
_NRPGPQTR_.2	0.42419	NA	NA		P49454	0.0270613	0.047619	0.0643729
_EKDRDPEAQFEMPYVVR_.3	0.0928611	0.10478	0.0524116		P49458	0.0109313	0.0162154	0.034926
_EWVAPEK_.1	0.0698628	NA	NA		P49459	0.0213336	0.0213789	0.0237947
_DPMIDNNR_.2	0.0517281	0.102942	NA		P49585	0.0333706	0.0280903	0.0389297
_AAILPTSIFLTNKK_.3	0.0623609	0.0618215	0.0683758		P49588	0.0258221	0.014645	0.0429995
_AAILPTSIFLTNKK_.2	NA	NA	0.172786		P49589	0.016212	0.00665019	0.0150632
_VPEEEKDTNVQVLMVLGAGR_.3	0.028209	0.028747	0.045126		P49590	0.179519	0.0111817	0.0300946
_DRDPEAQFEMPYVVR_.3	0.0878992	NA	NA		P49591	0.0364132	0.00685733	0.0215692
_ADIIVSELLGSFADNELSPEC[Carbamidomethyl (C)]LDGAQHFLK_.3	0.389656	0.406386	NA		P49593	0.0187176	0.0224327	0.079638
_AGLLAGDR_.2	0.00594652	0.00508027	0.0385656		P49642	0.0430783	0.0213268	0.771266
_AALNAVR_.2	0.125539	0.101937	0.0833017		P49643	0.0325173	0.0332753	0.116764
_LLVVDPETDEQLQK_.2	0.0590647	0.0569346	0.0790045		P49662	0.0406013	0.0418882	0.134338
_SKPGQFIR_.2	0.0601024	NA	NA		P49711	0.0410906	0.0219655	0.171567
_SVDPDSPAEASGLR_.2	0.0296517	0.032405	0.00471635		P49716	0.0419959	0.0712788	0.044248
_LVEVNGENVEK_.2	0.00961082	0.0125458	0.0397405		P49720	0.00886593	0.00432174	0.00858392
_RAPQMDWSK_.2	0.117538	0.128447	0.108003		P49721	0.0174219	0.0300348	0.087601
_KNELFSNL_.2	0.0191694	NA	0.038276		P49736	0.0162388	0.0131539	0.0303099
_ETHQQVVSR_.3	0.143406	NA	NA		P49748	0.0197778	0.012411	0.0107336
_ETHQQVVSR_.2	0.0178215	0.0679391	0.052507		P49750	0.0426307	0.0720123	0.0271163
_EALAEAALESPR_.2	0.0907398	0.0644023	0.0556425		P49753	0.21918	0.0808893	0.061564
_IVEVNGVC[Carbamidomethyl (C)]MEGK_.2	0.0777166	0.0721455	NA		P49754	0.0154451	0.0143014	0.116378
_GPSGYGFNLHSDK_.2	0.095898	0.081823	0.0972567		P49755	0.0168061	0.016347	0.0174977
_EALAEAALESPRPALVR_.3	0.0119135	0.0116273	0.0273115		P49756	0.0456677	0.10335	0.0184249
_LVEPGSPAEK_.2	0.0466858	0.0440052	0.0810635		P49757	0.00398092	0.015634	0.0320302
_LLVVDRETDEFFKK_.3	0.154838	0.160574	0.1436		P49759	0.0747763	0.212945	0.229117
_ISDFGLATVFR_.2	0.106022	0.10831	0.101976		P49761	0.0533421	0.0212033	0.0294154
_LLVPANEGDPTETLR_.2	0.0881475	0.0185411	0.0290795		P49768	0.0448623	0.037412	NA
_DTLYTMLIK_.2	0.0330624	0.0209651	0.0544889		P49770	0.0417944	0.0382264	0.0286009
_DASVHTLLDALETLGER_.3	0.01335	0.0372774	0.187091		P49773	0.0102855	0.00745503	0.0238184
_LFGGNFAHQASVAR_.3	0.0163422	0.0159554	0.0140861		P49790	0.045896	0.0371599	0.0306368
_LFGGNFAHQASVAR_.2	0.0868141	0.128444	0.081366		P49792	0.0369814	0.0867825	0.0374216
_AYPDVAALSDGYWVVSNR_.2	0.0462233	0.082519	0.0533292		P49815	0.945283	0.210805	0.149764
_AYPDVAALSDGYWVVSNR_.3	0.0399617	0.0397663	0.03083		P49821	0.025304	0.0371591	0.0119606
_PSYQEEAVTK_.2	0.00592327	0.0164001	0.0358598		P49840	0.129507	0.120647	0.00505662
_VPIPWVSGTSASTPVFGGILSLINEHR_.3	0.0262467	0.0241009	0.073725		P49841	0.0309857	0.0440805	0.060186
_VPIPWVSGTSASTPVFGGILSLINEHR_.4	0.0870469	NA	NA		P49848	0.0543152	0.0186888	0.163763
_LYQQHGAGLFDVTR_.3	0.0570217	0.040036	0.0140946		P49902	0.0179556	0.0205356	0.00957192
_LYQQHGAGLFDVTR_.2	NA	0.196694	0.16108		P49903	0.00593886	0.0216169	0.044305
_ILSGRPPLGFLNPR_.3	0.0237073	0.125017	0.0177291		P49914	0.149778	0.0629184	0.0537383
_VFFYNPTTR_.2	0.0214624	0.022676	0.0388497		P49915	0.0238097	0.0405731	0.0284614
_AIVPLEAR_.2	0.00901151	0.00680227	0.0214182		P49916	0.0143047	0.0931915	1.36083
_YLVLDC[Carbamidomethyl (C)]VPEER_.2	0.0694543	0.0664042	NA		P49918	0.104531	0.213018	NA
_EALFNEFVAAAR_.2	0.0144091	0.0129205	0.0250782		P49959	0.0438444	0.075806	0.0412841
_ATFSEFAAK_.2	0.01262	0.0114693	0.0182795		P50135	0.025899	0.116665	0.220167
_ATFSEFAAK_.1	0.0642492	NA	NA		P50151	0.0416955	0.0276044	0.073801
_YLLLNPK_.2	0.0168577	0.0160033	0.0273445		P50213	0.0218963	0.0194923	0.0283308
_ALLSDMVR_.2	0.00441175	0.00569399	0.0155232		P50238	0.0231196	0.0180352	0.0471032
_GVSAFSTWEK_.2	0.0146559	0.0144018	0.0245714		P50336	0.0678739	0.0569517	0.0567252
_GVSAFSTWEK_.1	0.0782679	NA	NA		P50395	0.0209946	0.0303067	0.01718
_WESGSLLER_.2	0.0127978	0.0130844	0.0140099		P50402	0.0452871	0.0491292	0.0404561
_LIVAYVDDLDRR_.3	0.0359722	0.0389915	0.0572737		P50416	0.0239243	0.0252961	0.0497879
_LIVAYVDDLDRR_.2	0.0792977	0.0631611	0.0826843		P50452	0.0101614	0.012357	0.0195988
_SDFFELLSNHHLDSQSR_.3	0.0399356	0.0334347	0.0457593		P50454	0.0448599	0.0360668	0.0277482
_SDFFELLSNHHLDSQSR_.4	0.0275292	NA	NA		P50502	0.0196198	0.0139069	0.0149217
_SDFFELLSNHHLDSQSR_.2	0.0307917	0.0246247	NA		P50542	0.190387	1.39282	0.506139
_TLESTWEKPQELK_.3	0.0258013	0.0296519	0.0533724		P50552	0.0199519	0.0709484	0.0529552
_TLESTWEKPQELK_.2	0.00391071	0.00314609	0.0267575		P50570	0.0138329	0.0154657	0.00875248
_GPPPPPTASEPTR_.2	0.0129828	0.0035931	0.0480891		P50579	0.00880353	0.014832	0.0217236
_LSMWDRPDDLIGR_.3	0.0166633	0.0139373	0.0137584		P50583	0.0250198	0.0260886	0.0969571
_LSMWDRPDDLIGR_.2	0.0237946	0.0367565	0.0534216		P50613	0.0489454	0.0146518	0.0207059
_KQVFDQYVK_.3	0.095074	0.0341013	NA		P50748	0.0280109	0.0241509	0.047288
_KQVFDQYVK_.2	0.062854	0.0656419	0.0747124		P50750	0.0241466	0.0361501	0.0620707
_SSDVSWSDTR_.2	0.031729	0.0313626	0.0452575		P50851	0.09481	0.157323	0.0941704
_LIVAYVDDLDR_.2	0.0217403	0.0308113	NA		P50897	0.0347524	0.0340635	0.0396228
_LFNEHIEALTK_.3	0.0328885	0.0527562	0.0626524		P50914	0.0125655	0.0107485	0.0172016
_LFNEHIEALTK_.2	0.0269627	0.0343912	0.00643941		P50990	0.0122972	0.0135122	0.0168115
_AVDSSSMR_.2	0.0237555	0.029258	NA		P50991	0.0139427	0.018664	0.0185474
_LIQESDQHLK_.2	0.0187336	0.0134673	0.00954657		P50995	0.0166073	0.0247228	0.0046666
_LIQESDQHLK_.3	0.0509419	0.0613993	0.026071		P51003	0.0210766	0.0297551	0.0277327
_GMEELKK_.2	0.0408452	0.610834	NA		P51114	0.137351	0.12221	0.0135942
_HPTPTMLSIQK_.2	0.00248989	0.0173639	0.0497401		P51116	0.0301341	0.0236928	0.0499276
_AKPVATAPIPGTPWC[Carbamidomethyl (C)]VVWTGDER_.2	0.091275	NA	NA		P51148	0.0103484	0.0133884	0.0185799
_WQFSMSAIK_.2	0.0141679	0.0182448	0.0604604		P51149	0.0158816	0.0170918	0.0304046
_SSDVSWSDTRR_.2	0.137491	0.101561	0.0232965		P51151	0.00315666	0.00726416	0.00722127
_NLDSEKEK_.2	0.077176	NA	NA		P51153	0.0410099	0.05882	0.173117
_AVDSSSMREDLFK_.2	0.136108	0.135134	0.136595		P51159	0.0163216	0.0214015	0.649259
_NLDSEKEKELER_.3	0.0798954	0.107663	0.108105		P51397	0.113058	0.147021	0.303099
_IIQEPPHKK_.2	0.128948	0.115817	0.173719		P51398	0.0369164	0.0326608	0.0250293
_IIQEPPHKK_.3	NA	NA	0.105428		P51452	0.0249995	0.0208906	0.130089
_LIQESDQHLKDVEK_.2	NA	0.263148	NA		P51511	0.098244	0.0341503	0.508356
_GPPPPPTASEPTRR_.3	0.0878275	0.0650148	0.169242		P51531	0.304102	0.0705126	1.44431
_IKSDFFELLSNHHLDSQSR_.4	0.133827	NA	NA		P51532	0.0351873	0.0180125	0.0325976
_KLIQESDQHLK_.3	NA	0.0216171	NA		P51553	0.0345794	0.0199604	0.031411
_YSVADIER_.2	0.0475823	0.0353345	0.0444469		P51570	0.0224924	0.0649512	0.0662675
_DLGYPFALSK_.2	0.170582	0.319773	0.087111		P51571	0.032452	0.02659	0.0240131
_LLEMVATHVGSVEK_.3	0.0378299	NA	NA		P51572	0.0105134	0.0159507	0.0182328
_LLEMVATHVGSVEK_.2	0.116119	NA	NA		P51580	0.0318515	0.00732374	0.0470161
_LKDLFNVDAFK_.3	0.0789567	0.0836909	0.0986263		P51608	0.0265484	0.044992	0.10243
_SHAIAC[Carbamidomethyl (C)]VNQFIMDR_.3	0.0730671	0.116488	NA		P51610	0.0196952	0.0122705	0.0147801
_ATIGILITTIASK_.2	0.119901	0.101819	0.0748601		P51648	0.0245115	0.0266937	0.0190415
_YSEIDIILLK_.2	0.134059	0.122372	0.110158		P51649	0.0289875	0.0340169	0.0171314
_GLLFHPEWVVK_.3	0.0454088	0.0412458	0.0145719		P51659	0.0117485	0.00337251	0.0136291
_EVLASHLVQLIPILVNGMK_.3	0.153927	0.175007	0.161776		P51665	0.026576	0.0254386	0.0271102
_NLLILYDAIGTLADSVGHHLNQPEYIQK_.3	0.497114	0.238271	0.293649		P51692	0.0591682	0.0357493	0.05351
_EELLPHLLPLLK_.3	0.0453365	0.0451301	0.0184858		P51784	0.0743845	0.0619546	0.0572129
_LLVEGDNLR_.2	0.025561	0.043216	0.0437147		P51790	0.028137	0.0624333	0.0618291
_LAPVYLSNR_.2	0.0601578	0.0616403	0.0421404		P51808	0.190841	NA	NA
_AVFPC[Carbamidomethyl (C)]PSEPALSK_.2	0.04448	0.0647896	NA		P51809	0.0317359	0.0402671	0.0284954
_LLVPPLC[Carbamidomethyl (C)]IRPSVVSDLK_.3	0.0342894	0.0339015	0.0401716		P51812	0.00913085	0.00754995	0.0259394
_IDEVAVPVHVAK_.3	0.11114	NA	0.147072		P51858	0.0100465	0.0104926	0.0311305
_IDEVAVPVHVAK_.2	0.0565854	0.0761856	0.084789		P51946	0.0359124	0.029735	0.0851863
_AVIGILQMIC[Carbamidomethyl (C)]K_.2	0.0762481	0.156894	NA		P51948	0.112725	0.0803043	0.354943
_LPPPTILKPVTLWTGK_.3	0.0332618	0.0146623	0.174792		P51965	0.0555833	0.131556	0.0554106
_RPLIFDTNEFHIPLVT_.3	0.0577104	NA	0.114755		P51970	0.0175549	0.00349098	0.0258475
_IPAEDVPLLLMNPEAGKPSDLILTR_.3	0.122267	0.209824	0.256824		P51991	0.0242332	0.0263044	0.0204744
_AQENLNPLVVLNLFK_.2	0.0785144	0.0827008	0.0867737		P52179	0.132019	NA	NA
_NNIFYILLR_.2	0.0416054	0.046335	0.0874373		P52209	0.0332577	0.0327871	0.0513347
_AC[Carbamidomethyl (C)]QIIASILVGKDEK_.3	0.0750899	0.121916	NA		P52272	0.0181395	0.0117398	0.0137904
_LTEIIFLNDVIKK_.3	0.0778557	0.131086	0.0885025		P52292	0.00820347	0.00711486	0.0108983
_DRPC[Carbamidomethyl (C)]ETC[Carbamidomethyl (C)]GK_.2	NA	0.226937	NA		P52294	0.0622563	0.137671	0.200352
_ILNPEEIEK_.2	0.0097976	0.0313491	0.00618276		P52298	0.0272082	0.0297532	0.0219143
_ILNPEEIEK_.1	0.0928209	NA	NA		P52306	0.0227672	0.0117359	0.0320827
_ALLEVVQSGGK_.2	0.0220996	0.0232059	0.0245299		P52434	0.0145413	0.0171139	0.0334616
_ALLEVVQSGGK_.1	0.0300105	NA	NA		P52564	0.0303166	0.00573827	0.0239811
_DIVVLGVEK_.2	0.00189866	0.00335196	0.0264869		P52565	0.0441231	0.0429984	0.0403235
_DIVVLGVEK_.1	0.0282336	NA	NA		P52569	0.0481414	0.0511499	0.0229703
_YVAEIEK_.2	0.0256193	0.0285413	0.0265333		P52594	0.010543	0.189013	0.0277037
_YVAEIEK_.1	0.0377495	NA	NA		P52597	0.016923	0.0122972	0.0173593
_LTVEDPVTVEYITR_.2	0.0290232	0.0221566	0.0264624		P52630	0.0547677	0.0481914	0.103825
_GRDIVVLGVEK_.3	0.0412238	0.0408289	0.05593		P52655	0.0766305	0.0741649	0.0407375
_GRDIVVLGVEK_.2	0.0746439	0.077723	0.0619746		P52657	0.337402	0.335919	0.0516519
_NYTDEAIETDDLTIK_.2	0.0740835	0.020454	0.00242047		P52701	0.0320659	0.0212461	0.0229967
_AITVFSPDGHLFQVEYAQEAVK_.3	0.0313552	0.0249995	0.0464936		P52732	0.0663919	0.128594	0.0665665
_AITVFSPDGHLFQVEYAQEAVK_.2	0.0851608	0.0960981	0.0760043		P52735	0.187575	0.122273	0.243777
_YVAEIEKEKEENEK_.3	0.103095	0.10322	0.0739836		P52758	0.00917025	0.0142471	0.0221155
_YVAEIEKEKEENEK_.2	0.11762	0.106851	0.0859069		P52788	0.00771393	0.00465286	0.0376035
_LYQTDPSGTYHAWK_.3	0.0206475	0.0036762	0.0239255		P52789	0.0533025	0.0423048	0.00472906
_LYQTDPSGTYHAWK_.2	0.0283015	0.0228645	0.034346		P52815	0.0331313	0.0128307	0.0208603
_KGSTAVGVR_.2	0.0575513	0.05488	0.0727996		P52888	0.0268183	0.00714064	0.00319116
_KIC[Carbamidomethyl (C)]ALDDNVC[Carbamidomethyl (C)]MAFAGLTADAR_.3	0.0577153	NA	NA		P52895	0.0227739	0.0153902	0.158163
_IC[Carbamidomethyl (C)]ALDDNVC[Carbamidomethyl (C)]MAFAGLTADAR_.3	0.13227	0.0355321	NA		P52907	0.047028	0.04568	0.0480476
_IC[Carbamidomethyl (C)]ALDDNVC[Carbamidomethyl (C)]MAFAGLTADAR_.2	0.0670893	0.140074	NA		P52943	0.540099	0.575934	NA
_GRDIVVLGVEKK_.3	0.0552175	0.0537055	0.0707547		P52948	0.0453065	0.0161175	0.0298372
_DIVVLGVEKK_.2	0.0382409	0.0423582	0.033424		P53004	0.0274131	0.0253359	0.0156969
_ILNPEEIEKYVAEIEK_.3	0.10328	0.103672	NA		P53007	0.117701	0.0356202	0.0445868
_AITVFSPDGHLFQVEYAQEAVKK_.4	0.0500992	NA	NA		P53041	0.0263894	0.0392986	0.0161992
_AITVFSPDGHLFQVEYAQEAVKK_.3	0.116557	0.114688	0.0990403		P53350	0.0109933	0.00513701	0.0435527
_NIELAVMR_.2	0.0204236	0.0315984	0.0181373		P53365	0.0822579	0.0781887	0.0278498
_RPFGISALIVGFDFDGTPR_.3	0.0457998	0.0592251	0.230633		P53367	0.188944	0.052866	0.0822915
_TAAANAAAGAAENAFR_.2	0.043138	0.0377733	0.056187		P53384	0.11585	0.0938226	0.0910877
_TAAANAAAGAAENAFR_.3	0.0648359	0.0574945	0.0949811		P53396	0.015735	0.0156944	0.0294988
_AQQEFAAGVFSNPAVR_.2	0.00985349	0.0154656	0.00928456		P53582	0.0400068	0.0108773	0.0066487
_AQQEFAAGVFSNPAVR_.3	0.106634	NA	NA		P53597	0.00183063	0.0260104	0.0648831
_ELQHAALGGTATR_.3	0.0362784	0.0441843	NA		P53602	0.00801796	0.00344965	0.0470012
_ELQHAALGGTATR_.2	0.0436992	0.0575576	0.0363183		P53611	0.0276629	0.0272709	0.0262492
_KLSPTEPK_.2	0.0479017	0.0825529	0.0625091		P53618	0.0457604	0.0622376	0.107947
_KAEELDR_.2	0.0973498	NA	0.0685608		P53621	0.00922478	0.00501098	0.0121696
_NYGSYSTQASAAAATAELLK_.2	0.120313	0.123709	0.120155		P53634	0.0113883	0.00327525	0.0184344
_KAEELDRR_.2	0.447845	0.0879118	NA		P53680	0.188702	0.0171871	0.0981289
_TGASFQK_.1	0.0902753	NA	NA		P53701	0.00484169	0.00164424	0.00633386
_TGASFQK_.2	NA	0.0189811	NA		P53794	0.071328	0.188184	NA
_AGDFGAAFVER_.2	0.0962127	0.0372248	0.108428		P53801	0.569106	0.133605	NA
_YLQQELPVR_.2	0.0536964	0.0877185	0.0706604		P53985	0.0189684	0.0227868	0.0163284
_SGLGSGPK_.2	0.0710565	0.0668601	NA		P53990	0.00476195	0.0071432	0.023173
_IASGLGLAWIVGR_.2	0.0215595	0.0192362	0.0421394		P53992	0.0361475	0.0160162	0.0329669
_VLYAYGYYTGEPSK_.2	0.0427454	0.0383377	0.0342879		P53999	0.0089864	0.0112176	0.0188978
_VLYAYGYYTGEPSKR_.3	0.027199	0.0307182	0.048732		P54105	0.164692	0.460515	0.319355
_VLYAYGYYTGEPSKR_.2	0.093503	0.0853802	0.119431		P54136	0.0472246	0.0459585	0.0505592
_DFTPELGR_.2	0.199115	0.198696	NA		P54198	0.0481624	0.814928	0.0465541
_DDERVPALNLLIC[Carbamidomethyl (C)]LVSR_.3	0.0474364	0.0840474	NA		P54252	0.034289	0.030426	NA
_SEDEEGWKK_.2	0.0234933	0.00765058	NA		P54278	0.232771	NA	0.276882
_VSEGGPAEIAGLQIGDK_.2	0.077136	0.0781548	0.0662706		P54577	0.0217262	0.0120728	0.0374588
_GPATVEDLPSAFEEK_.2	0.0636524	0.0555519	0.0692054		P54578	0.0331216	0.201964	0.0331069
_VDDLLESYMGIR_.2	0.0551891	0.0705046	0.0408905		P54619	0.0396136	0.0386464	0.0304482
_SRGPATVEDLPSAFEEK_.3	0.0123413	NA	0.0137367		P54646	NA	0.00587188	NA
_LVFHTQLAHGSPTGR_.4	0.0709859	NA	NA		P54652	0.0795113	0.0553337	0.0934344
_NPDELAEALDER_.2	NA	NA	0.0383721		P54709	0.00413593	0.00518965	0.0100796
_IIDLGYAK_.2	0.0372411	0.0391805	0.0239001		P54725	0.022104	0.0253488	0.0162381
_AAMMNLLR_.2	0.0340886	0.0592361	NA		P54727	0.00543925	0.0101975	0.00738693
_ALDDILNLK_.2	0.00839443	0.00967737	0.0305162		P54819	0.0126022	0.011492	0.0136572
_SEELVAEAHNLC[Carbamidomethyl (C)]TLLENAIQDTVR_.3	0.14594	0.14916	NA		P54886	0.0066733	0.0328371	0.0331083
_LVHILNMVTGTIHTYPVTEDESLQSLK_.3	NA	0.0578311	NA		P54920	0.0171944	0.00873706	0.0249478
_NVQILNMVTR_.2	0.0349955	NA	NA		P55010	0.0111751	0.00782295	0.0109631
_GSLLQQSL_.1	0.096544	NA	NA		P55011	0.118915	NA	NA
_GGLTGLTLTSLYALYNNWEHMK_.3	0.122754	0.11711	NA		P55036	0.0179564	0.0135472	0.0235803
_YLVQDTDEFILPTGANK_.2	NA	0.0362293	NA		P55039	0.0243021	0.0228773	0.111531
_LC[Carbamidomethyl (C)]QDLPC[Carbamidomethyl (C)]FSR_.2	0.0157662	0.0161969	NA		P55060	0.00874985	0.00722553	0.0184401
_LLVTDMSDAEQYR_.2	0.0555065	0.0565418	0.0418769		P55061	0.0427319	0.0291178	0.0506093
_FPEDLENDIR_.2	0.44337	0.52324	0.151072		P55072	0.00725148	0.00327412	0.0278751
_LRDFVLVK_.2	0.0444748	0.163056	0.0930113		P55081	0.0118435	0.0185279	0.0288546
_RVYEILR_.2	0.00494638	0.0124933	0.0361702		P55084	0.0063963	0.00523813	0.0238192
_YYTEFPTVLDITAEDPSK_.2	0.0605373	0.0768451	0.0674773		P55145	0.0137838	0.01453	0.0175114
_VSQMLILTPFQGQGHGAQLLETVHR_.4	0.0393841	NA	NA		P55196	0.0348954	0.0363003	1.50586
_VSQMLILTPFQGQGHGAQLLETVHR_.3	0.135661	0.14649	0.123437		P55209	0.0186493	0.0098393	0.0320165
_EVDFKPFGTLLHTYSVLSPTGGENFTFQIYK_.3	0.304513	NA	NA		P55210	0.0471502	0.0439535	0.0200034
_TFFPEYTHQLFGDDETAFGYK_.3	0.0931036	0.0850254	0.048949		P55211	0.0488684	0.0604334	0.0196145
_GAVLAAVSSHK_.2	0.074903	0.0451277	0.0354596		P55263	0.00599949	0.00433826	0.00723789
_VGDIIQIISK_.2	0.0163497	0.0125607	0.0134782		P55265	0.0403315	0.0347546	0.021087
_DVKPHC[Carbamidomethyl (C)]VLLASK_.3	0.132015	0.129925	NA		P55327	0.0248276	0.0109947	0.0135407
_DVKPHC[Carbamidomethyl (C)]VLLASK_.2	0.0698006	0.0810315	NA		P55735	0.0142985	0.0269799	0.0323504
_ADAGFVYSEAVASHYMR_.3	0.0222279	NA	0.0260577		P55769	0.00867194	0.00798725	0.0324649
_IHEQGLIAILDVEPQALK_.3	0.0314051	0.0630791	NA		P55786	0.0459186	0.0421816	0.0456085
_IHLPETVEQLR_.3	0.108827	0.0481567	0.0592653		P55789	0.121904	0.543342	NA
_DDHNWWQGK_.2	0.17599	NA	NA		P55795	0.0313325	0.0271934	0.0350483
_TAEFAPFVVFIAAPTITPGLNEDESLQR_.3	0.29806	0.163449	NA		P55809	0.0134867	0.0182969	0.015497
_FTSSPGLSTEDLKR_.3	0.0338693	0.0500283	0.0483137		P55854	0.210884	0.0702428	0.102595
_FTSSPGLSTEDLKR_.2	NA	NA	0.0852777		P55884	0.0332463	0.0135756	0.0114393
_ITVYEALNHPWLK_.3	0.0360923	NA	0.014184		P55957	0.0450465	0.0780816	0.0268676
_NTDEPMGITLK_.2	NA	0.0695517	NA		P56134	0.0272644	0.0264371	0.0839706
_LFEGIIK_.2	0.580095	0.170604	0.468728		P56182	0.0756425	0.0292997	0.0802971
_TYAHYFDLTIINNEIDETIR_.3	0.0535816	0.116733	0.176396		P56192	0.0374811	0.039106	0.00753419
_DLDFLHSVFQDQHLHTLLDLYDK_.4	0.564543	NA	NA		P56199	0.0174893	0.0176683	0.0251187
_HVISYSLSPFEQR_.3	0.0182347	0.0302181	0.0445527		P56211	0.155741	0.19069	0.0866943
_HVISYSLSPFEQR_.2	0.0624959	0.0570631	0.0507708		P56270	0.486441	0.0296327	0.00634862
_KNPAAYENDK_.2	0.029705	NA	0.0207955		P56277	0.0486104	0.220354	NA
_NPAAYENDK_.2	0.0548362	0.0781408	NA		P56282	0.11444	0.0732378	0.0781556
_RKNPAAYENDK_.3	NA	NA	0.113059		P56377	0.169218	0.18874	0.202831
_FTDEEVDELYR_.2	0.0937902	0.096722	0.0815214		P56381	0.0255318	0.0141249	0.0661852
_ELLTTMGDR_.2	0.0230593	0.0249985	0.0122637		P56385	0.11634	0.0772818	0.0238085
_EAFNMIDQNR_.2	0.0239084	0.0232416	0.0261353		P56524	0.173655	0.110627	NA
_DGFIDKEDLHDMLASLGK_.3	0.115759	0.12825	0.142531		P56537	0.0214648	0.0135983	0.0141659
_DGFIDKEDLHDMLASLGK_.4	0.139974	NA	NA		P56545	0.0392337	0.0334775	0.0171625
_DGFIDKEDLHDMLASLGK_.2	0.140705	0.127873	0.138086		P56556	0.0351694	0.0422354	0.0330788
_EAPIDKK_.2	0.0509288	0.00813523	NA		P56589	0.0423851	0.175611	0.10425
_LNGTDPEDVIR_.2	0.0184811	0.08371	0.0857079		P56937	0.101585	0.103977	0.138562
_ATSNVFAMFDQSQIQEFK_.2	0.0479608	0.0532348	0.130038		P56945	0.0659033	0.125301	0.147696
_ATSNVFAMFDQSQIQEFK_.3	0.0291214	0.0790466	0.0951478		P57076	0.0759102	0.0333131	NA
_GNFNYIEFTR_.2	0.0179664	0.0204411	0.026907		P57081	0.0323938	0.0607427	0.190688
_LILDWVPYINGK_.2	0.0683056	0.0268104	NA		P57088	0.0498246	0.0497985	0.0661036
_ALQNAVTTFVNR_.2	0.00825055	0.0170074	0.00830726		P57105	0.0107567	0.0215186	0.069106
_APDWVDAEEC[Carbamidomethyl (C)]HR_.3	0.00528049	0.00454868	NA		P57678	0.021934	0.0316364	0.018782
_APDWVDAEEC[Carbamidomethyl (C)]HR_.2	0.0227411	0.0577273	NA		P57737	0.0232299	0.0654353	0.0219043
_AC[Carbamidomethyl (C)]GQIFC[Carbamidomethyl (C)]GK_.2	0.120598	0.0652309	NA		P57740	0.00708815	0.0193713	0.0232935
_VC[Carbamidomethyl (C)]EPC[Carbamidomethyl (C)]YEQLNR_.2	0.0389258	0.0410039	NA		P57764	0.0802017	0.028139	NA
_YAVNSIK_.2	0.0732943	0.766767	0.0782695		P57772	0.0259855	0.0244434	0.0149534
_YAVNSIK_.1	0.134629	NA	NA		P58107	0.026623	0.019778	0.0170256
_NC[Carbamidomethyl (C)]GQTVHDEVANK_.3	0.0447354	0.0915399	NA		P58546	0.00532033	0.0162091	0.0840838
_NC[Carbamidomethyl (C)]GQTVHDEVANK_.2	0.0348174	0.0372553	NA		P58557	0.0476537	0.0470544	0.0899211
_VQFGVMTR_.2	0.166391	0.0874989	0.0689323		P59780	0.260456	0.201326	0.0391742
_VEGHVFPEFK_.3	0.0590968	0.0533071	0.0449223		P59998	0.0283361	0.0321123	0.031671
_VEGHVFPEFK_.2	NA	NA	0.0518091		P60033	0.0872251	0.0595779	NA
_VEFTFPDFVTEGAR_.2	0.0301482	0.0174622	0.0342136		P60059	0.00469229	0.00463128	0.00375145
_DIKPENLLLGSAGELK_.3	0.0328937	0.0297592	0.0384945		P60174	0.00785526	0.00841797	0.0368845
_DIKPENLLLGSAGELK_.2	0.140668	0.0731547	0.0707647		P60228	0.0338601	0.0381706	0.0380999
_IADFGWSVHAPSSR_.3	0.0443013	0.0563808	0.0953096		P60468	0.00445389	0.00439635	0.0279666
_LVSSHKPVQNQK_.3	NA	NA	0.324112		P60484	0.0302894	0.0393034	0.754175
_LVSSHKPVQNQK_.2	NA	0.112271	0.132437		P60510	0.0547646	0.0413306	0.0497399
_TATYITELANALSYC[Carbamidomethyl (C)]HSK_.3	0.026809	0.0178608	NA		P60520	0.0303351	0.0244946	0.0455979
_LYGYFHDATR_.2	NA	0.0743869	NA		P60602	0.0123709	0.0166968	0.0871494
_TEIPFEFPLHLK_.3	0.103071	0.0332579	0.0600147		P60604	0.0167297	0.0198746	0.0049352
_LAYVAPTIPR_.2	0.00958228	0.010945	0.0151091		P60660	0.010565	0.00639224	0.0218585
_WIGSETDLEPPVVK_.2	0.0216339	0.135802	0.0389512		P60709	0.0136838	0.0904316	0.0432072
_QGVDIEAAR_.2	0.0260613	NA	NA		P60842	0.00753777	0.0100185	0.00497631
_QGVDIEAAR_.1	0.0406062	NA	NA		P60866	0.022591	0.0180438	0.0380528
_ETLIIEPEK_.2	0.221136	0.0351143	0.0182679		P60891	0.0217245	0.01756	0.00971486
_LYEQILAENEK_.2	0.0403958	0.0222411	0.0134191		P60900	0.0107614	0.00652231	0.0133853
_SLLSSTSTTTK_.2	0.0572212	0.0593513	0.024046		P60903	0.295242	0.551818	0.0184044
_SGSYSYLEER_.2	0.0652072	0.0607128	0.0629482		P60953	0.104302	0.0336912	0.059544
_YETSSTSAGDRYDSLLGR_.3	0.00777563	0.0164949	0.0244654		P60981	0.0133191	0.00606661	0.0107458
_SGGTALHVAAAK_.2	0.0880187	0.0949988	0.0621125		P60983	0.0197443	0.0295071	0.0217519
_ETQTDSISR_.2	0.0633316	0.0851554	0.0921908		P61006	0.0522879	0.0577446	0.0428949
_KDESPATWR_.2	0.0503645	0.0615273	0.0543305		P61009	0.0347266	0.0373474	0.0315344
_TYDETYQR_.2	0.117185	0.111715	0.115556		P61011	0.0280866	0.0189537	0.0469565
_NKETLIIEPEK_.2	0.082488	0.0730979	0.088693		P61019	0.0189997	0.0402704	0.0221488
_ITTGSSSAGTQSSTSNR_.2	0.0915456	0.0961875	0.0788972		P61020	0.0168215	0.0657672	0.0302102
_LWAEDSTEKEK_.2	0.0928727	0.0848654	NA		P61024	0.0132338	0.458626	0.0206239
_KQNLLHSEK_.2	0.0420745	0.0433518	NA		P61026	0.0402147	0.0256613	0.0701482
_NSSVNEGSTYHK_.2	0.0738688	0.0776278	0.0762672		P61073	0.356257	0.0351351	0.30078
_LKDENGALIR_.2	0.0201819	0.0185902	0.0579067		P61077	0.228876	0.00902811	0.389538
_GYTEVLK_.2	0.0577964	0.0289499	0.0245442		P61081	0.0114006	0.00819841	0.0320176
_DYDGWTPLHAAAHWGK_.3	0.0823937	0.0807385	NA		P61086	0.0205233	0.0376257	0.032471
_DALYFLDDTAK_.2	0.0255699	0.0216272	0.0405594		P61088	0.00565914	0.00389969	0.0261382
_DALYFLDDTAK_.1	0.159148	NA	NA		P61106	0.0189107	0.0139885	0.0132869
_GEVGLLVC[Carbamidomethyl (C)]K_.2	0.0301643	0.0307711	NA		P61158	0.00431315	0.0115303	0.0375596
_GEVGLLVC[Carbamidomethyl (C)]K_.1	0.0734146	NA	NA		P61160	0.0101102	0.0113631	0.00718755
_KDDVSIYYVSR_.3	0.0349665	0.034229	0.0266886		P61163	0.0175712	0.0159177	0.0171465
_KDDVSIYYVSR_.2	0.0497763	0.0518014	0.0429729		P61201	0.0563462	0.00611916	0.0617494
_IITYDLIK_.2	0.012258	0.00570811	0.0205655		P61221	0.0415277	0.0414944	0.0115237
_IITYDLIK_.1	0.0328263	NA	NA		P61225	0.0351823	0.0301897	0.0468354
_IGMASIK_.2	0.19241	0.203965	0.175037		P61247	0.00488828	0.00920527	0.0310083
_IGMASIK_.1	0.0420136	NA	NA		P61254	0.0308219	0.0260595	0.0481648
_LFQHIADYLPSYAR_.3	0.0278686	0.0249312	0.0105957		P61289	0.0205588	0.00801245	0.0816216
_LFQHIADYLPSYAR_.2	0.0408462	0.0606278	0.0486257		P61313	0.0183889	0.0140384	0.0452001
_DETLTYAQVDR_.2	0.00639735	0.00772778	0.0227033		P61326	0.00819499	0.0121368	0.0321822
_VLLVSPELQAAVEEILPSLK_.3	0.0623345	0.045502	0.0818221		P61353	0.0144955	0.0161998	0.0038012
_VLLVSPELQAAVEEILPSLK_.2	0.0928328	0.0804937	0.086503		P61421	0.00982105	0.0128357	0.0160825
_TSNTDGIDSFLDKVDEVSTEPIPESWR_.3	0.174831	0.17287	0.292635		P61457	0.0111357	0.00980589	0.0248969
_ITQLTPFNGYAGAK_.2	0.0607315	0.0564002	0.0414694		P61513	0.0246841	0.0284529	0.0786366
_IQDTIEITGTFK_.2	0.689639	0.723511	NA		P61586	0.0183517	0.0230616	0.0203642
_MTLVEEGFNPAVIK_.2	0.0531522	0.0354008	0.0280187		P61599	0.0163118	0.00399634	0.0188017
_ALHDHLGLR_.2	0.0434598	0.0506128	0.0108771		P61604	0.0176246	0.015027	0.0166781
_LFQHIADYLPSYARPR_.4	0.0346357	NA	NA		P61619	0.016728	0.0340116	0.0455088
_YNVTVIQYIGELLR_.2	0.0738458	0.0783664	0.0599621		P61758	0.0478788	0.0198224	0.112423
_YNVTVIQYIGELLR_.3	0.293659	0.35206	NA		P61764	0.0209153	0.0385672	0.030136
_IWYGTGLTFVSGLK_.2	0.097932	0.0919284	0.0684898		P61769	0.0158075	0.0282336	0.0188445
_MYVPMTEDIYNAISAK_.2	0.0637533	0.0542901	0.0832357		P61803	0.0170372	0.00852232	0.0218181
_SEVTFSTPALYIYTSGTTGLPK_.2	0.102558	0.0891127	0.067112		P61916	0.064994	0.0396398	0.0509405
_KIITYDLIK_.2	0.0634323	0.0452501	0.0947761		P61923	0.0442801	0.0629045	0.0610585
_SLLHC[Carbamidomethyl (C)]FQC[Carbamidomethyl (C)]C[Carbamidomethyl (C)]GAK_.3	0.0398167	0.0363105	NA		P61927	0.0483834	0.0539946	NA
_SLLHC[Carbamidomethyl (C)]FQC[Carbamidomethyl (C)]C[Carbamidomethyl (C)]GAK_.2	0.0820912	0.0654557	NA		P61956	0.00835014	0.00874916	0.0250483
_DETLTYAQVDRR_.3	0.0183173	0.0106683	0.0242795		P61960	0.0383397	0.0312794	0.250512
_DETLTYAQVDRR_.2	0.0677645	NA	NA		P61962	0.0393223	0.0376988	0.0464959
_VDEVSTEPIPESWR_.2	0.0492774	0.0471877	0.0697032		P61964	0.0308346	0.0309671	0.0659179
_LGC[Carbamidomethyl (C)]AMAC[Carbamidomethyl (C)]LNYNIR_.2	0.103302	NA	NA		P61966	0.0344726	0.0348339	0.0405865
_AAMITHQR_.2	0.12598	0.121579	0.139821		P61970	0.029424	0.0266482	0.137938
_KGDLYFNSGDLLMVDHENFIYFHDR_.4	0.106051	NA	NA		P61978	0.229352	0.00269155	0.0146941
_FSASQFWDDC[Carbamidomethyl (C)]R_.2	0.0277105	0.0280121	NA		P61981	0.0205934	0.0140272	0.0393181
_YDVEKDEPVRDENGYC[Carbamidomethyl (C)]VR_.3	0.139474	0.161824	NA		P62070	0.089955	0.0530325	0.173081
_WKGENVATTEVADTVGLVDFVQEVNVYGVHVPDHEGR_.5	0.131464	NA	NA		P62072	0.024389	0.172851	0.285824
_WKGENVATTEVADTVGLVDFVQEVNVYGVHVPDHEGR_.4	0.189849	NA	NA		P62081	0.037226	0.0268179	0.0428063
_WKGENVATTEVADTVGLVDFVQEVNVYGVHVPDHEGR_.3	NA	0.344577	NA		P62136	0.0171933	0.0189761	0.0140154
_FSASQFWDDC[Carbamidomethyl (C)]RK_.3	0.028539	0.0572893	NA		P62140	0.0141468	0.0070368	0.10733
_FSASQFWDDC[Carbamidomethyl (C)]RK_.2	NA	0.0207173	NA		P62166	0.299454	NA	0.154287
_YLC[Carbamidomethyl (C)]NSPQKPNDR_.2	0.037733	0.0409033	NA		P62191	0.00261684	0.0180551	0.0362298
_VLLVSPELQAAVEEILPSLKK_.3	0.123961	0.116155	0.0702617		P62195	0.0370386	0.0355757	0.0419393
_GENVATTEVADTVGLVDFVQEVNVYGVHVPDHEGR_.4	0.236641	NA	NA		P62241	0.00517164	0.00392	0.0203348
_YLC[Carbamidomethyl (C)]NSPQKPNDRDHK_.3	NA	0.132408	NA		P62244	0.0316917	0.0183425	0.0358674
_VIQSVANYAK_.2	0.032456	NA	NA		P62249	0.0417227	0.0415517	0.0507804
_LLSNEEEK_.1	0.0456594	NA	NA		P62253	0.0306962	0.158332	0.266254
_IAVMSFPAEGVESALK_.2	0.156067	NA	NA		P62256	0.0381353	0.0956672	0.0184726
_LSIAEVVHQLQEIAAAR_.3	0.200474	NA	0.132155		P62258	0.0543314	0.0404526	0.0551886
_SGC[Carbamidomethyl (C)]RPFC[Carbamidomethyl (C)]EVYVGDER_.3	NA	0.144754	NA		P62263	0.00878919	0.0139759	0.0211969
_DLTEYLSR_.2	0.0179827	0.0196368	0.039134		P62266	0.0185996	0.0208241	0.0187941
_DLTEYLSR_.1	0.0547409	NA	NA		P62269	0.0200845	0.0173174	0.00978157
_RGFC[Carbamidomethyl (C)]FITYTDEEPVKK_.3	0.00972732	0.0108932	NA		P62273	0.00785513	0.00158123	0.00634783
_RGFC[Carbamidomethyl (C)]FITYTDEEPVKK_.4	0.0141666	NA	NA		P62277	0.0140935	0.00776636	0.00253473
_RGFC[Carbamidomethyl (C)]FITYTDEEPVKK_.2	0.0582394	0.058122	NA		P62280	0.0267787	0.0264059	0.043825
_GFC[Carbamidomethyl (C)]FITYTDEEPVKK_.3	0.0199061	0.0217612	NA		P62304	0.24078	0.242586	0.215007
_GFC[Carbamidomethyl (C)]FITYTDEEPVKK_.2	0.075155	0.0770971	NA		P62310	0.0115291	0.0110406	0.00687355
_YHQIGSGK_.2	0.0490852	0.0432915	NA		P62312	0.0203463	0.018692	0.0278292
_YHQIGSGK_.1	0.0566183	NA	NA		P62314	0.0164386	0.0115422	0.0437233
_VFVGGLSPDTSEEQIK_.2	0.0117226	0.0100796	0.00862113		P62316	0.0153478	0.0200645	0.0388162
_DAASVDK_.2	0.101158	NA	NA		P62318	0.0182633	0.0214088	0.0269883
_DAASVDK_.1	0.0481492	NA	NA		P62328	0.00459992	0.0347806	0.0415986
_MFIGGLSWDTSKK_.3	0.0226574	0.0246253	0.0218009		P62330	0.00516145	0.0039535	0.149466
_MFIGGLSWDTSKK_.2	0.00979025	0.0148802	0.0175312		P62333	0.0297858	0.0109052	0.308367
_SAAAAAATR_.2	0.0307291	0.0465828	NA		P62424	0.0227892	0.0259044	0.0492305
_LAGGAAIK_.2	0.116028	0.307335	NA		P62487	0.017885	0.0421257	0.0213258
_DAASVDKVLELK_.2	0.0360372	0.0416666	0.0411155		P62491	0.0135939	NA	NA
_DAASVDKVLELK_.3	0.0440225	0.0692314	0.0617787		P62495	0.0482297	0.0252447	0.0347214
_GFC[Carbamidomethyl (C)]FITYTDEEPVK_.2	0.0421969	0.019142	NA		P62633	0.0160194	0.0350253	NA
_KDLTEYLSR_.2	0.0051864	0.00706215	0.0214587		P62699	0.0684043	1.0016	0.0313127
_KDLTEYLSR_.3	NA	0.0993096	0.092396		P62701	0.0113346	0.0112872	0.0338497
_RGFC[Carbamidomethyl (C)]FITYTDEEPVK_.2	NA	0.169701	NA		P62714	0.235193	0.068399	0.0118397
_MFIGGLSWDTSK_.2	0.0391154	0.0451987	0.0291391		P62745	0.0130355	0.0184955	0.0164725
_FGEVVDC[Carbamidomethyl (C)]TIKTDPVTGR_.3	0.128081	0.054554	NA		P62750	0.0137377	0.0105911	0.0273874
_EYFGAFGEIENIELPMDTK_.2	NA	0.150513	NA		P62753	0.00194003	0.00340512	0.0246269
_LISGWVSR_.2	0.0147471	0.0217746	0.0189159		P62805	0.0188807	0.0176677	0.0221267
_YYGLQILENVIK_.2	0.0990453	0.100559	0.256807		P62820	0.00472581	0.00117447	0.0239599
_NVDILKDPETVK_.3	0.0352067	0.0385825	NA		P62826	0.00178207	0.00382087	0.0072867
_NVDILKDPETVK_.2	0.0137248	0.018851	0.0176103		P62829	0.0229988	0.0107958	0.0467745
_AVGHPFVIQLGR_.3	0.016626	0.0161524	0.0320329		P62834	0.00967265	0.00711761	0.0175991
_AVGHPFVIQLGR_.2	0.0473433	0.0456784	0.052582		P62837	0.219885	NA	NA
_FLVTVIK_.2	0.0204729	0.0219892	0.0317324		P62841	0.0306014	0.0192571	0.0681342
_FLVTVIK_.1	0.0080247	NA	NA		P62847	0.184762	0.0551801	0.101173
_LISTLIYK_.2	0.0284484	0.0354917	0.047282		P62851	0.0033497	0.0049267	0.0220716
_LISTLIYK_.1	0.00725234	NA	NA		P62854	0.00788088	0.0092006	0.031199
_ETLVYLTHLDYVDTER_.3	0.0282578	0.0382439	0.0375388		P62857	0.0197453	0.0153631	0.0759644
_ETLVYLTHLDYVDTER_.2	0.103075	0.113566	0.0417829		P62861	0.0243299	0.0313177	0.0253639
_EPEVLSTMAIIVNK_.2	0.0113971	0.0140504	0.0271832		P62873	0.0334074	0.0320452	0.00673254
_EPEVLSTMAIIVNK_.3	0.0361461	0.0404352	0.0351825		P62875	0.0223166	0.0226773	0.0305524
_YVVGLIIK_.2	0.0207536	0.0207143	0.0159195		P62879	0.0107254	0.0220994	NA
_YVVGLIIK_.1	0.0456126	NA	NA		P62888	0.0191781	0.0221893	0.0418889
_DFLVQIK_.2	0.017305	0.013324	0.0136543		P62899	0.00454301	0.00763565	0.0297441
_DFLVQIK_.1	0.0873878	NA	NA		P62906	0.00294447	0.00661871	0.0249552
_SAFPHLQDAQVK_.3	0.0537929	0.0649276	0.0917872		P62910	0.0298557	0.0200059	0.0185657
_SAFPHLQDAQVK_.2	0.0489969	0.0497607	0.0294249		P62913	0.0132302	0.0111107	0.026442
_FLNVPMFR_.2	0.0263579	0.0256872	0.0508151		P62917	0.0176008	0.00610297	0.0322138
_AIIASNIMYIVGQYPR_.2	0.0389665	0.0301512	0.0911338		P62937	0.0359516	0.0259715	0.0268974
_AIIASNIMYIVGQYPR_.3	0.0154627	0.0179959	0.0513371		P62942	0.0261461	0.0235036	0.0502722
_EHPDAWTR_.2	0.038053	0.0335127	0.0727526		P62979	0.0958234	0.140652	0.138697
_LVLDSIIWAFK_.2	0.0721815	0.0698938	0.0825879		P62993	0.0177794	0.0134525	0.0448234
_DLLGLC[Carbamidomethyl (C)]EQK_.2	0.0158587	0.00656183	NA		P62995	0.0189017	0.0209809	0.0377076
_DLLGLC[Carbamidomethyl (C)]EQK_.1	0.0639396	NA	NA		P63000	0.00654455	0.00919601	0.0340001
_MAQEVLTHLK_.3	0.0540751	0.0583428	0.0395076		P63010	0.0189729	0.020707	0.0473768
_MAQEVLTHLK_.2	0.027068	0.0368617	0.0607786		P63027	0.399889	0.031985	NA
_LFVTGLFSLNQDIPAFK_.2	0.0521365	0.0296692	0.0584385		P63092	0.0196612	0.0118371	0.0181118
_DFEEYPEHR_.2	0.0434309	0.0457413	0.0367626		P63096	0.398548	0.0333678	0.127796
_LLSEEVFDFSSGQITQVK_.3	0.0472036	0.0389646	0.0309577		P63098	0.116303	0.0728876	NA
_LLSEEVFDFSSGQITQVK_.2	0.152526	0.0770645	0.0999325		P63104	0.00859287	0.00639263	0.0162006
_LNMILVQILK_.2	0.060747	0.0629203	0.0299447		P63151	0.0232966	0.0171253	0.0280685
_EFAGEDTSDLFLEER_.2	0.344105	0.381788	0.464034		P63165	0.0228075	0.0226455	0.198429
_TSESLC[Carbamidomethyl (C)]QNNMVILK_.2	0.0456039	0.0281393	NA		P63167	0.0432432	0.0584651	0.10869
_VDTILEFSQNMNTK_.2	0.0725749	0.0866768	0.0794193		P63172	0.041723	0.0358943	0.0594668
_IC[Carbamidomethyl (C)]LEYWNHLAAELYR_.3	0.108662	0.0980243	NA		P63173	0.0313911	0.0343449	0.0235915
_IC[Carbamidomethyl (C)]LEYWNHLAAELYR_.2	0.180147	NA	NA		P63208	0.0262572	0.0180241	0.0240689
_LHNQVNGTEWSWK_.3	0.0203062	0.0122702	0.00910819		P63218	0.0188197	0.0146897	0.0383939
_LHNQVNGTEWSWK_.2	0.0969596	0.125216	0.070206		P63220	0.0106687	0.0117957	0.00860021
_FLNWIPLGYIFETK_.2	0.0910494	0.0890832	0.0156611		P63241	0.0135949	0.0168501	0.019545
_FLNWIPLGYIFETK_.3	0.0333526	0.0274219	0.148601		P63244	0.00490435	0.00178397	0.0204515
_ESPFSTSASPLLSGSQHFDVPPR_.3	0.495279	NA	NA		P63272	0.0180405	0.0170253	0.0652143
_TSSDPTC[Carbamidomethyl (C)]VEK_.2	0.0651055	0.0773981	NA		P63279	0.0256434	0.0316663	0.03559
_EHDQLIEK_.2	0.057152	0.0829711	0.0877235		P63313	0.018632	0.0303493	0.0557904
_KYVVGLIIK_.2	0.168167	0.0323867	0.0579361		P67775	0.0147937	0.0126362	NA
_YMLLPNQVWDSIIQQATK_.2	0.090487	0.0427417	0.0982107		P67809	0.00966421	0.0126086	0.0286043
_YMLLPNQVWDSIIQQATK_.3	0.0570541	0.0950142	0.120799		P67812	0.040197	0.0367582	0.0326891
_DTDSINLYK_.1	0.1222	NA	NA		P67870	0.044377	0.0191516	0.0151285
_ISTSLNPGNPVNNQIFLQEYVANLLK_.3	0.203086	0.207721	0.225524		P67936	0.0192876	0.0200394	0.0275375
_ISTSLNPGNPVNNQIFLQEYVANLLK_.2	0.0989529	NA	NA		P68032	0.212803	NA	0.0152007
_LDINLLDNVVNC[Carbamidomethyl (C)]LYHGEGAQQR_.3	0.277344	0.268616	NA		P68036	0.0203661	0.0184007	0.0273271
_LDINLLDNVVNC[Carbamidomethyl (C)]LYHGEGAQQR_.4	0.0981083	NA	NA		P68104	0.0170803	0.0167953	0.0291328
_NLNTLC[Carbamidomethyl (C)]WAIGSISGAMHEEDEKR_.4	0.11549	NA	NA		P68363	0.0137707	0.0131107	NA
_HWPTFISDIVGASR_.3	0.0447365	0.0432215	0.0362348		P68366	0.0229973	0.0206516	0.00733592
_MAKPEEVLVVENDQGEVVR_.3	0.0339886	0.0334337	0.0457668		P68371	0.132754	0.00691025	0.015011
_MAKPEEVLVVENDQGEVVR_.2	NA	0.0780321	NA		P68400	0.037189	0.156507	0.073379
_IYLDMLNVYK_.2	0.0263213	0.0242808	0.0310036		P68402	0.0621831	0.0470275	0.0548748
_NVPAAREPEVLSTMAIIVNK_.3	0.0218224	0.0214396	NA		P68431	0.0124792	0.0139716	0.521807
_PAIMTMLADHAAR_.3	0.00366163	0.0238602	0.0307397		P69849	0.0332946	0.0418379	0.037244
_IPVPINAELR_.2	0.0136726	0.0134341	0.0275669		P69905	0.0136368	0.00199333	0.0083568
_IAAGQAVEAIVK_.2	0.0813699	0.0391348	0.094122		P78310	0.0408915	0.0209659	0.0365162
_VLPWLGAIDDSVK_.2	0.0661782	0.0576378	0.0455526		P78316	0.0505117	0.0406283	0.0408222
_LFILLDTGTTPVTR_.2	0.0197493	0.00176616	0.0399687		P78318	0.0338802	0.0358827	0.0351922
_ILIFC[Carbamidomethyl (C)]QLK_.2	0.0627138	0.0654391	NA		P78330	0.038852	0.0295857	0.0272014
_GAEFALTTIVK_.2	0.0299281	0.0315294	0.0337479		P78332	0.197763	0.638107	0.386963
_LLC[Carbamidomethyl (C)]VFALDR_.2	0.0457256	0.0126743	NA		P78344	0.0158768	0.0180647	0.404507
_LLDILSEHLYYDEIAVPFTR_.3	0.0728732	0.101924	NA		P78345	0.00998127	0.0147336	0.00161847
_SMLDIVEHDLLKPHLPSVTYLR_.4	0.016106	NA	NA		P78346	0.0181418	0.0268122	0.00410314
_IANVVINQSANDSK_.2	0.0712847	0.0433576	0.0422549		P78347	0.00842852	0.0225151	0.028739
_FGDFVSDEVVAPVR_.2	NA	0.123618	NA		P78362	0.0421355	0.0320893	0.0305217
_LLQQC[Carbamidomethyl (C)]TTR_.2	NA	0.0549012	NA		P78368	0.0614191	0.217457	0.298073
_LPHLWDAMVGPLR_.3	0.03441	0.0199199	0.00945174		P78371	0.0161142	0.0109573	0.00766574
_AVAAASLVPVVESLVYLQTQK_.3	0.0632585	0.0606419	0.107424		P78380	NA	0.0964029	NA
_PAFLEFLK_.2	0.0436111	0.0690018	0.0786261		P78406	0.0259177	0.0326613	0.0432592
_SDLSSSSGSLSLSHGSSSLEHR_.3	NA	NA	0.0499701		P78417	0.0182305	0.0130615	0.0128002
_LEALAEER_.2	0.0316822	0.0213886	0.0547987		P78527	0.0313192	0.0315191	0.0479064
_LEALGTGWEELGR_.2	0.122392	0.133079	0.145593		P78537	0.0136688	0.0407601	0.0443894
_DVEDEILWVTER_.2	0.0501671	NA	NA		P78549	0.0326413	0.029587	0.0142999
_SAELGC[Carbamidomethyl (C)]TVDEVESLIK_.2	0.138814	0.116211	NA		P78559	0.038258	NA	NA
_DLEAIAAR_.2	0.0777788	0.0708871	0.0279147		P78560	0.0761391	0.934358	0.0871423
_LGHELELR_.2	0.097763	0.0937572	NA		P78563	0.0183046	0.019893	0.053115
_DLNAAEALQR_.2	0.13321	0.103047	NA		P80217	0.109327	0.0324193	0.0426854
_ALAQEDQGAGEVER_.2	0.0239999	0.0231648	0.0573939		P80303	0.0242242	0.0380464	0.0236979
_LVSQDNFGLELAAVEAAVR_.3	0.221733	0.176194	NA		P80511	0.0844919	NA	NA
_SHYAAEEISEK_.2	NA	0.163597	NA		P80723	0.0292101	0.0221493	0.0133968
_LLEVLSGEILPKPTK_.3	0.102205	0.0844273	0.146782		P82650	0.0163938	0.0252709	0.0264367
_EANALAAGHPAQAVAINAR_.3	0.10421	0.0990468	0.0704584		P82663	0.0130529	0.0868834	0.161304
_LAQAHGFQGFLR_.3	0.0644901	0.0379597	0.0530911		P82664	0.105743	0.914659	NA
_YGPLPGPAVPR_.2	0.0164539	0.0168938	0.00897769		P82673	0.0120632	0.0199612	0.0943138
_ELLLYGR_.2	0.029134	0.0209984	0.00365056		P82675	0.0667073	0.0572667	0.0781163
_HLLQEAR_.2	0.0839107	0.0359025	0.0547647		P82909	0.0207429	0.0746458	0.168559
_IVNHWASPELR_.3	0.030275	0.043653	0.0596074		P82912	0.969747	0.0521589	0.956013
_IVNHWASPELR_.2	0.0824171	NA	NA		P82914	0.0329327	0.0401768	0.0488998
_FANLTPSR_.2	0.0534233	0.0472797	0.119545		P82921	0.6535	0.926258	0.973709
_GLANPEPAPEPK_.2	0.0468974	0.0525324	0.0671386		P82930	0.0206803	0.016011	0.0147128
_LLPSAPQTLPDGPLASPAR_.2	0.0825511	0.1004	0.0691448		P82932	0.0111304	0.0151547	0.00921283
_LFDPQLK_.2	0.0181944	0.0445087	NA		P82933	0.0823626	0.0863768	0.041163
_KGESWFFR_.2	0.109326	0.13385	NA		P82970	0.0133311	0.0278152	0.0171725
_NPSSAAPVQSR_.2	0.0487579	0.0482784	0.0505754		P82979	0.0246938	0.0096532	0.0282266
_GGIGASENLENPPK_.2	0.325842	0.0510502	0.0951396		P83111	0.104013	0.0774895	0.370297
_PQELVGTFIQQEVGKPEDEASGSFFK_.3	0.034611	0.0419474	0.15188		P83436	0.0346107	0.14611	0.0958961
_NEHRPASALVNPLAR_.3	0.0208604	0.0335239	0.0613059		P83731	0.0186099	0.0127501	0.0359718
_VDVINFAQNK_.2	0.0538839	0.0401858	0.0794446		P83876	0.0489733	0.13354	0.124186
_NQWVNLNEPEEEK_.2	0.0567593	NA	NA		P83881	0.0213536	0.0176253	0.0651964
_YWC[Carbamidomethyl (C)]DAEYDAYR_.2	0.059869	0.060628	NA		P83916	0.0180099	0.0212157	0.0529239
_MPAASTC[Carbamidomethyl (C)]C[Carbamidomethyl (C)]GDEK_.2	0.0449424	0.0857675	NA		P84077	0.00997298	0.00588614	0.00501247
_LVLIGSNHSLPFLK_.3	0.0988847	0.104866	0.0891621		P84085	0.00790715	0.0136753	0.0557215
_SSLSSHSHQSQIYR_.3	0.401594	0.269727	NA		P84090	0.0106621	0.00856664	0.0571792
_SHLVGVKPFEADR_.3	0.050144	0.0691039	NA		P84095	0.425911	0.454206	0.434206
_EKPEEESLAAPTWLVHLQQVER_.4	0.10692	NA	NA		P84098	0.0272939	0.0160765	0.0379384
_HGAVC[Carbamidomethyl (C)]HTGAPDATLHTVHPDSVSSSYSSR_.5	0.124193	NA	NA		P84101	0.0182244	0.0185477	0.0162323
_HGAVC[Carbamidomethyl (C)]HTGAPDATLHTVHPDSVSSSYSSR_.4	0.0769328	NA	NA		P84103	0.0200694	0.0370298	0.0517142
_NGLWGHALLLASK_.3	NA	0.323191	NA		P84157	0.0170863	0.0176044	0.0348617
_YRPYDGAASAYAQNYR_.3	0.055409	0.0142804	0.0201908		P84243	0.0381223	0.124748	0.227192
_FRELLLYGR_.3	0.0841853	0.0565827	NA		P85037	0.0217415	0.00819689	0.0399502
_TLENPVNVYNPSHSDSLASQQSVASHPR_.4	0.0612855	NA	NA		P86790	0.0657076	0.198947	0.0848625
_IQPETGPLGGGIR_.2	0.0282009	0.0715595	0.0597018		P98082	0.0335746	0.0341256	0.0230635
_AITEIYLTR_.2	0.0435617	0.0221838	0.0530429		P98175	0.169732	0.00797304	0.0314607
_VLYAVFSR_.2	0.0183142	0.0132319	0.0303109		P98179	0.023039	0.0338947	0.0409135
_LQQIAAALENK_.2	0.0556005	0.058034	NA		P99999	0.00547578	0.00804252	0.00541035
_LFYEDGSGEK_.2	0.0868123	NA	0.110903		Q00059	0.0230059	0.0223543	0.046529
_DGATLILSK_.2	0.0314402	0.0374249	0.0638575		Q00169	0.0131513	0.0188536	0.0209998
_FGAQLQC[Carbamidomethyl (C)]VTGPQATR_.2	0.0352796	NA	NA		Q00325	0.0108467	0.0138024	0.0161402
_EASPNPEDGIVR_.2	0.0445378	0.0630207	0.0275318		Q00341	0.0473301	0.0250044	0.0579853
_DTTHNLPEFIVK_.3	0.054817	0.0754871	0.0624253		Q00403	0.0256703	0.0119675	0.00697702
_EAFEAYTDHATYK_.2	0.0185056	0.0370983	0.033373		Q00534	0.0798718	0.0105625	0.3032
_LPVQEC[Carbamidomethyl (C)]LSYPTC[Carbamidomethyl (C)]TQC[Carbamidomethyl (C)]R_.2	0.0777864	0.0796172	NA		Q00535	0.0303679	0.00607468	0.0755967
_HNIQDEDTIHIWK_.3	0.120786	0.0174479	0.113528		Q00536	0.0623298	0.0749069	0.265806
_RPVVEQALYQFSNLLNSK_.3	0.358938	0.157476	NA		Q00577	0.0123257	0.0126491	0.0408459
_DIFYKPFHGDIQC[Carbamidomethyl (C)]GGHAPGSSK_.4	0.114266	NA	NA		Q00587	0.0415512	0.182545	0.0345072
_DIFYKPFHGDIQC[Carbamidomethyl (C)]GGHAPGSSK_.3	NA	0.238381	NA		Q00610	0.0487968	0.0548078	0.0184656
_VFFLPSK_.2	0.0168639	0.0129652	0.0299732		Q00613	0.0823632	0.0103714	0.0370697
_SFLINFIHTLENQR_.3	0.207612	0.30126	0.170846		Q00653	0.0298433	0.0344759	0.0289689
_VWHLVRPTDEVDEGK_.3	NA	NA	0.167903		Q00688	0.016246	0.0170625	0.0186246
_FGPLASVK_.2	0.0276051	0.0230614	0.0491867		Q00765	0.0229528	0.022754	0.0319631
_LYSILQGDSPTK_.2	0.0278295	0.0352734	0.0191695		Q00796	0.0181699	0.011236	0.038764
_VVIPTER_.2	0.0193103	0.0264016	0.0613086		Q00839	0.0146586	0.00926934	0.0208598
_NLLALIHR_.2	0.0189218	0.0202936	0.041067		Q01082	0.0114357	0.0154904	0.0104042
[truncated: 64,498 more rows]

## Sheet: Fig3c_Quantity
Precursor Quantity DeepDIA				Precursor Quantity Prosit				Protein Quantity DeepDIA				Protein Quantity Prosit
Precursor	Quantity1	Quantity2		Precursor	Quantity1	Quantity2		ProteinGroup	Quantity1	Quantity2		ProteinGroup	Quantity1	Quantity2
_MQLVQESEEK_.2	4.60658	4.61545		_LFIGGIPK_.2	5.22219	5.21437		A0A0B4J2F0	4.60658	4.61545		A0AV96	5.07037	5.07199
_VPEGVAGAPNEAALLALMER_.2	5.112	5.04141		_VPEGVAGAPNEAALLALMER_.2	4.91348	4.88916		A0AV96	5.09344	5.0923		A0AVT1	5.3904	5.38732
_VPEGVAGAPNEAALLALMER_.3	4.93632	4.92958		_VPEGVAGAPNEAALLALMER_.3	4.80123	4.8417		A0AVT1	5.39556	5.40102		A0FGR8	6.09622	6.12077
_LFIGGIPK_.2	5.19452	5.20158		_GFAFVEYESHR_.3	5.05447	5.06746		A0FGR8	5.82409	5.82547		A0MZ66	5.1996	5.2177
_GFAFVEYESHR_.3	5.03191	5.05865		_PITPVYTVAPNVQR_.2	5.06444	5.04717		A0MZ66	5.22517	5.23496		A0PJW6	5.45253	5.42193
_PITPVYTVAPNVQR_.2	4.97428	4.97032		_DVYEDELVPVFEAVGR_.2	4.53613	4.78201		A0PJW6	5.28092	5.27683		A1L0T0	5.3633	5.38945
_SFGQFNPGC[Carbamidomethyl (C)]VER_.2	4.95313	4.9898		_DYAFVHFTSR_.2	4.58013	4.55624		A1L0T0	5.63422	5.62089		A2A3N6	5.1212	5.12461
_DYAFVHFTSR_.2	4.78865	4.72963		_IPTAGIYGASYVPFAAPATATIATLQK_.3	4.31866	4.42136		A1L390	4.86628	4.47994		A2RRP1	4.72552	4.74222
_DVYEDELVPVFEAVGR_.2	4.65048	4.72621		_ELNNYEIRPGR_.3	4.60927	4.56339		A2A3N6	4.9598	5.38236		A3KMH1	4.87715	4.87564
_LLGVC[Carbamidomethyl (C)]C[Carbamidomethyl (C)]SVDNC[Carbamidomethyl (C)]R_.2	4.58462	4.57305		_TVFFESLER_.2	5.57587	5.57648		A2RRP1	4.69369	4.67121		A3KN83	5.25371	5.23837
_ELNNYEIRPGR_.3	4.58911	4.58352		_NFALLGVGTSK_.2	5.40826	5.40921		A2RUS2	5.06832	5.23042		A4D1E9	4.8886	4.91389
_TVFFESLER_.2	5.58429	5.59587		_FISADVHGIWSR_.3	5.15896	5.12952		A3KMH1	4.83843	4.84994		A5A3E0	5.85064	5.95162
_NFALLGVGTSK_.2	5.40407	5.4134		_FISADVHGIWSR_.2	4.81153	4.78974		A3KN83	5.14835	5.11655		A5D8V6	4.6647	4.98798
_FISADVHGIWSR_.3	5.20121	5.16079		_LETGQFLTFR_.2	5.29004	5.26364		A4D1E9	4.87671	5.23346		A5PLL7	4.78449	4.81462
_FISADVHGIWSR_.2	4.76218	4.7713		_NLVLAGIK_.2	5.25112	5.25244		A5A3E0	5.73305	6.10001		A5YKK6	5.56442	5.65206
_NLVLAGIK_.2	5.27143	5.28135		_SYTAADATLK_.2	5.27694	5.21913		A5D8V6	5.00771	4.99017		A6NCE7;Q9GZQ8	5.82138	5.78893
_SFPAAIEHTIQWAR_.2	5.07503	5.11694		_SFPAAIEHTIQWAR_.2	4.96629	5.03507		A5PLL7	4.58628	4.75358		A6NCW0;A8MUK1;C9J2P7;C9JJH3;C9JLJ4;C9JPN9;C9JVI0;D6R901;D6R9N7;D6RA61;D6RBQ6;D6RCP7;D6RJB6;Q0WX57;Q7RTZ2	7.09888	7.04743
_SFPAAIEHTIQWAR_.3	4.80882	4.78863		_SFPAAIEHTIQWAR_.3	4.85403	4.84705		A5YKK6	5.60575	5.63521		A6NDG6	5.68468	5.63297
_LETGQFLTFR_.2	5.2369	5.20748		_MYSIEPADR_.2	5.14563	5.09775		A6NCE7;Q9GZQ8	5.78807	5.7946		A6NDU8	5.28997	5.23611
_VVQTDETAR_.2	5.14586	5.15185		_VVQTDETAR_.2	5.10309	5.10083		A6NCW0;A8MUK1;C9J2P7;C9JJH3;C9JLJ4;C9JPN9;C9JVI0;D6R901;D6R9N7;D6RA61;D6RBQ6;D6RCP7;D6RJB6;Q0WX57;Q7RTZ2	5.32345	4.76166		A6NED2	4.93076	4.95417
_MYSIEPADR_.2	5.16971	5.12195		_AVTIHDTEK_.2	4.70525	4.70384		A6NDG6	5.72412	5.71969		A6NHL2	5.16536	5.18964
_SYTAADATLK_.2	5.14496	5.12151		_FWQTYSSAEEVLQK_.2	4.68283	4.65385		A6NDU8	5.12578	5.17352		A6NHR9	5.40153	5.43671
_VC[Carbamidomethyl (C)]PTTETIYNDEFYTK_.2	4.82457	4.79571		_EDFTLLDFINAVK_.2	4.63664	4.67921		A6NED2	5.03682	5.03805		A6NIH7	4.95048	4.9268
_ALQLLHC[Carbamidomethyl (C)]FPLDIR_.3	4.73691	4.77068		_IDAHLNK_.2	4.61698	4.59652		A6NHL2	5.13628	5.12508		A6ZKI3	4.84503	4.80609
_AVTIHDTEK_.2	4.69606	4.71034		_MLYVPVMPGHAK_.3	4.54856	4.58796		A6NHR9	5.69738	5.63881		A7E2V4	4.02203	4.15164
_FWQTYSSAEEVLQK_.2	4.68129	4.65652		_TLDVAVK_.2	6.3433	6.39318		A6NIH7	4.89342	4.80721		A8CG34;Q96HA1	5.06607	4.96684
_EDFTLLDFINAVK_.2	4.59815	4.69729		_VLVALASEELAK_.2	6.01299	5.99606		A6NIZ1	5.39718	5.50656		A8MT69	3.94699	3.94985
_YQC[Carbamidomethyl (C)]VVLTEMK_.2	4.57039	4.63339		_ALALLEDEER_.2	5.70688	5.69726		A6NKF1	4.79531	4.70904		A8MWD9;P62308	6.38266	6.38008
_DKFESSFSHKPSLFNK_.3	4.5854	4.58072		_ETIEPAVR_.2	5.69347	5.7007		A6ZKI3	4.85467	4.83309		A8MXV4	4.33052	4.44915
_IDAHLNK_.2	4.60735	4.601		_AQPPEAGPQGLHDLGR_.3	5.5357	5.49604		A7E2V4	4.06019	4.14826		B0I1T2	5.48258	5.48789
_MLYVPVMPGHAK_.3	4.40051	4.41093		_AQPPEAGPQGLHDLGR_.2	4.97736	5.00278		A8CG34;Q96HA1	5.04694	4.97306		B5ME19;Q99613	6.06986	6.0737
_IQSGHSLEGC[Carbamidomethyl (C)]FQVIK_.3	4.59942	4.61706		_ITVPLVSEVQIAQLR_.2	5.52695	5.58267		A8MPP1;Q92771;Q96FC9	4.67283	4.64197		B7ZAQ6;P0CG08	4.79833	4.39605
_NLPIMSTASVEIDDALYSR_.2	4.90584	5.08752		_ITVPLVSEVQIAQLR_.3	4.54004	4.53974		A8MT69	3.78587	3.79201		C4AMC7;Q6VEQ5;Q9NQA3	5.27415	5.25581
_VLVALASEELAK_.2	6.00475	6.00134		_LLDEWFTLDEVPK_.2	5.42682	5.52069		A8MWD9;P62308	6.40239	6.40457		C9JRZ8	4.99915	4.94563
_ALALLEDEER_.2	5.7058	5.70875		_VGNQIFQSR_.2	5.49555	5.46327		A8MXV4	4.29978	4.31449		E9PAV3;Q13765	6.16129	6.15608
_ETIEPAVR_.2	5.68298	5.6926		_SSSSLLASPGHISVK_.3	5.20553	5.20377		B0I1T2	5.45727	5.46164		E9PRG8	5.88764	5.90458
_IHFIEAQDLQGK_.2	5.62269	5.5256		_SSSSLLASPGHISVK_.2	5.06797	5.06306		B5ME19;Q99613	6.1487	6.13578		L0R6Q1	5.30236	5.28115
_IHFIEAQDLQGK_.3	5.05209	5.01968		_VDVGQQPLR_.2	5.32194	5.30732		B7ZAQ6;P0CG08	4.80837	4.93042		L0R8F8	5.04466	5.01948
_ITVPLVSEVQIAQLR_.2	5.44266	5.48766		_FQLSNSGPNSTIK_.2	5.18315	5.17997		B7ZW38;O60812;P0DMR1	4.81988	4.90596		O00115	5.32525	5.32366
_ITVPLVSEVQIAQLR_.3	4.54369	4.5101		_LEWLTLMPNASNLDK_.2	5.12952	5.17661		C4AMC7;Q6VEQ5;Q9NQA3	5.27636	5.24739		O00116	5.91307	5.89503
_VGNQIFQSR_.2	5.48268	5.47064		_VPLSQLLTSEDMTVSQR_.2	4.7497	4.75184		C9JRZ8	4.97922	4.95584		O00139	5.63745	5.61998
_LLDEWFTLDEVPK_.2	5.47077	5.47242		_NLIAFSEDGSDPYVR_.2	4.75243	4.73615		E0CX11;Q5SZL2	4.95458	4.92966		O00141	4.05108	4.00331
_AC[Carbamidomethyl (C)]DLPAWVHFPDTER_.3	5.30007	5.28418		_RQDLEVEVR_.2	4.59424	4.56024		E9PAV3;Q13765	6.14867	6.14685		O00148	6.93503	6.94926
_AC[Carbamidomethyl (C)]DLPAWVHFPDTER_.2	4.84462	4.78624		_IHFIEAQDLQGK_.3	5.05969	5.01575		E9PRG8	5.87763	5.90892		O00151	5.62131	5.60682
_SSSSLLASPGHISVK_.3	5.06717	5.10317		_IHFIEAQDLQGK_.2	5.62992	5.579		L0R6Q1	5.31262	5.2921		O00154	5.98811	5.98011
_SSSSLLASPGHISVK_.2	5.07133	5.06852		_ISSNPNPVVQMSVGHK_.3	4.75154	4.76172		L0R8F8	5.03696	5.00065		O00159	5.57581	5.55772
_VDVGQQPLR_.2	5.30363	5.31547		_GANTHLSTFSFTK_.3	5.16857	5.14303		O00115	5.46831	5.48675		O00161	4.96099	4.9793
_GANTHLSTFSFTK_.3	5.05279	5.02338		_TNEPVWEENFTFFIHNPK_.3	4.88766	4.94268		O00116	5.91769	5.9173		O00165	5.146	5.1214
_GANTHLSTFSFTK_.2	4.91609	4.86606		_VYTENVDKR_.2	4.51847	4.4951		O00139	5.53579	5.54018		O00170	5.63625	5.6321
_LEWLTLMPNASNLDK_.2	5.23424	5.22087		_ILAIELENLK_.2	5.29236	5.33579		O00148	6.9533	6.95356		O00178	5.28401	5.29977
_FQLSNSGPNSTIK_.2	5.17678	5.18388		_TVLNSEVLEQR_.2	5.14726	5.15379		O00151	5.56949	5.55539		O00186	5.35062	5.39693
_DKGLLGK_.2	5.07237	5.14658		_LTQQLEEER_.2	5.14182	5.13381		O00154	5.93822	5.92995		O00189	4.31717	4.27414
_NLIAFSEDGSDPYVR_.2	4.75445	4.73778		_LVEVIEEVNK_.2	5.04116	5.08001		O00159	5.6354	5.63561		O00193	5.83439	5.79663
_VPLSQLLTSEDMTVSQR_.2	4.74561	4.75543		_ISMLYMAK_.2	4.96763	4.96159		O00161	5.05188	5.07585		O00194	5.36952	4.57405
_RQDLEVEVR_.2	4.70918	4.69469		_VTAEADSSSPTGILATSESK_.2	4.84643	4.7866		O00165	5.14275	5.1269		O00203	5.67069	5.66935
_SIQIHGTMR_.2	4.48281	4.51466		_HSVDELQK_.2	4.77624	4.76326		O00170	5.6664	5.65592		O00217	5.72193	5.78764
_LIVVVHAC[Carbamidomethyl (C)]R_.3	4.02873	3.76481		_EQAIGEYEDLRAENQK_.3	4.71515	4.70735		O00178	5.26301	5.27393		O00220	4.27131	4.30158
_AQPPEAGPQGLHDLGR_.3	5.41488	5.40473		_GVHLRPVNQTAR_.3	4.65388	4.69062		O00186	5.30939	5.33108		O00231	6.24541	6.25934
_TNEPVWEENFTFFIHNPK_.3	4.92705	4.95729		_KILAIELENLK_.3	4.40061	4.36058		O00189	4.31841	4.24526		O00232	5.43938	5.51444
_GWTQWYDLTEDGTRPQAMT_.2	4.39605	4.69832		_LFDNTVGAYR_.2	5.45253	5.42193		O00193	5.80815	5.79667		O00233	5.50564	5.35248
_ISSNPNPVVQMSVGHK_.3	4.75957	4.77987		_DGHPVVVNILIGR_.2	5.64776	5.64684		O00194	4.61719	4.57865		O00244	5.07261	5.02932
_VYTENVDKR_.2	4.4571	4.43021		_DGHPVVVNILIGR_.3	5.62473	5.63771		O00203	5.665	5.68422		O00255	4.77856	4.9095
_ILAIELENLK_.2	5.2949	5.33176		_LVEGLQGQTWAPDWVEELR_.2	5.24292	5.25101		O00217	5.78745	5.77749		O00264	6.22107	6.2054
_GC[Carbamidomethyl (C)]ESAVDELK_.2	5.17443	5.18896		_LVEGLQGQTWAPDWVEELR_.3	5.125	5.16522		O00220	4.61193	4.50242		O00267	5.4208	5.40024
_TVLNSEVLEQR_.2	5.19651	5.16478		_HGGENVAAVLR_.2	5.023	4.98917		O00231	6.25344	6.26209		O00268	4.38564	4.70242
_LTQQLEEER_.2	5.12184	5.14183		_RPLMVLGSQALLTPTSADK_.3	5.04737	5.05964		O00232	5.53127	5.54323		O00273	5.40451	5.39829
_LVEVIEEVNK_.2	5.06757	5.08582		_LSGTVGVAAVTAGPGLTNTVTAVK_.3	4.78381	4.79271		O00233	5.49892	5.50515		O00299	6.82671	6.83206
_VTFQPPSSIGC[Carbamidomethyl (C)]R_.2	4.46993	5.18305		_NAQMAQSPILLLGGAASTLLQNR_.3	4.52401	4.49258		O00244	4.97264	4.96694		O00303	6.00395	6.02927
_ISMLYMAK_.2	4.95797	4.96715		_LGLFYQLLHK_.3	4.30256	4.38923		O00255	4.82328	4.87597		O00308	4.75299	4.68178
_EQAIGEYEDLRAENQK_.3	4.75035	4.72736		_VNVDIINFGEEEVNTEK_.2	5.18598	5.20361		O00257	4.34961	4.34292		O00311	4.20639	4.19895
_EQAIGEYEDLRAENQK_.2	4.02409	4.1623		_LHTVQPK_.2	5.18003	5.16244		O00264	6.17307	6.15643		O00330	5.4349	5.40846
[truncated: 55,638 more rows]

## Sheet: Fig3d_PercentChange
Precursor Percent Change						Protein Group Percent Change
[truncated: 50,036 more rows]

[truncated: 20 more sheets: SFig1a_DotProduct, SFig1b_DotProduct, SFig1c_DotProduct, SFig1d_DotProduct, SFig2a_iRT, SFig2b_iRT, SFig2c_iRT, SFig2d_iRT, SFig3b_CV, SFig3c_RTDifference, SFig4b_CV, SFig4c_Quantity, SFig5b_CV, SFig5c_Correlation, SFig7a_CV, SFig7b_Quantity, SFig7c_CV, SFig7d_Quantity, SFig8c_PR, SFig10b_QuantityRank]
